# Supplementary material for: Localized Phylogenetic Discordance Among Nuclear Loci Due to Incomplete Lineage Sorting and Introgression in the Family of Cotton and Cacao (Malvaceae)
Source: Front Plant Sci. 2022 Apr 13;13:850521. doi: 10.3389/fpls.2022.850521 (PMC9043901; doi:10.3389/fpls.2022.850521)
Supplement: Supplementary file 1 [file Data_Sheet_1.ZIP › Alignments_v4/L126.fasta]

>I23352_M001_Malvaceae_Bombax_ceiba_seq1
------------------------------------------------------------------------------------------------------------------------------------------------------------------------------------------------------------------------------------------------------------------------------------------------------------------------------------------------------------------------------------------------------------------------------------gttgggttttctcattcaaacattctccgaagcattatccatcgagcttgcttgaggtttcctgagcttgcgacatatagtagt---------------------------------aaawcctcaaagcctaatga---aacatccaaagggcgtgaaggctttc-ataaagtc-tttgtaatatttg-gaggagacacttcagaacggcaagtatcccttatgagtggcactaatgtttggctcaatttgcaagcatttgatgatgtaagtttttttttttaact-------------------------------------------------ctttc-----------------------------------------------------------------------------------------------------------------ctt-----------ta--gataagtaat-------acaattgt-tcacaacttcacatc--------atcaatgggtt-----------gtgta-tgc----------------------taactggat-------------tttttcactggctattc-----------------------------aagaagatttaga-tctaacacaagaaatg----------a----------gtaatagttgatggagg-----------------------------------------ttatagtaact----------------------ctaa-------cataaattactc-tgttgtcataca--------------------------------------tttgatgtttccaggttacatgtcc---aaagaaatat------------------------------------------------------------------------------------------------------------------atcat-----------------------------------------
>I23353_M002_Malvaceae_Tilia_americana_seq1
--------------------------------------------------------------------------------------------------------------------------------------------------------------------------------------------------------------------------------------------------------------------------------------------------------------------------------------------------------------------------------------------------------------------------------------tgggttttctcattctaacattctgagaagcattatccatcgagcttgcttgaggtttcctgagcttgcaacatatagtagtga---atcag---gtcagttgsacagaaattcaaaatccttgaagcctaatga---aacatccaaagggcgtgaaggcttcc-ataaagtc-tttgtaatttttg-gaggagacacttcagagcggcaagtatcccttatgagtggaactaatgtttggctcaatttgcaagcatttgatgatgtaagctttttcatttt-------------------ttccatttt--c---tgatcca---------------------------------------------------------------------------------------------------------------------------------tat-----------ta--gatcggtaat-------agaattgt-tcacaacttcacatc--------atctatgggc-------------tkks-mmy----------------------wammrgrmy-------------ttwwymmykgscmwttw-----------------------------arrarrwtkraaw--yywammmmarraawk----------r----------rkwawwrkwrrwwrrrg-----------------------------------------ktwwwrkwamy----------------------yywr-------sskwaawtksyy-ykktkkymwtym-------------------------------------wttkrwkkttycc------------------------------------------------------------------------------------------------------------------------------------------------------------------------------------------
>I23354_M003_Malvaceae_Herissantia_crispa_seq1
----------------------------------------------------------------------------------------------------------------------------------------------------------------------------------------------------------------------------------------------------------------------------------------------------------------------------------------------------------------------------------------------------------------------------------------------------------------------------------------------------------------------------------------------------------------------ttaatgg---aacatccgaaggacgtcaaggctctc-gtaaagtt-tttgtaattttcg-gaggagacacttcagagcggcaagtatcccttatgagtggaactaatgtttggctcaatttgcaaggatttgacgatgtgagaatttttttaaaaaac---------------ttttgcttt----------gt------------atatt-----------------------------------------------------------------------------------------------------------------ttc-----------tc--ttctattggt-------gaactgtt-ctcatactttctggc--------ttctatcgat-----------------------------------------tcggcttacag-------------attatatttggtgattt-----------------------------acaggcatttctatttttgtgggatgcatc----------c----------ttgatcatcgaattttg-----------------------------------------taatatgtaat----------catttat-----------------aagaaatgccc-tttaaaattgtttgaga-------------------------tatttgatgttggtgtctacagcttgat------------------------------------gtaactccctgcttgctcgctcg---------ctcaatcgac----------------------------------------------------------------------------------------------------
>I23355_M004_Malvaceae_Malva_arborea_seq1
---------------------------------------------------------------------------------------------------------------------------------------------------------------------------------------------------------------------------------------------------------------------------------------------------------------------------------------------------------------------------------------------------------------------------------------------------------------------------------------------------------------------------------------------------------------------cttaatga---aacatccgaagagcgtcgaggctctc-gcaaagtc-tttgtactttttg-gyggagacacttcagaacggcaagtatcccttatgagtggaactaatgtttggctcaatttgcaaggattcgaggatgtaagttcatatttttcaaaga---------ayttattgctttgtatc---twgtac------------atatacattatttr---------------------------------------------------------------------------------------wawwsstmwrrkmywr-yywawkwtwtmy--ym--smtawrtkrw-------kwwkrtgt-mwwcakytwsawgka--------amkmmstgwtw-----------scytk-sty--------------------kywyakktrwsm-----------wttyrtytamkayawctt-----------------------agatatgtgatgttggtgthtwsagctysatgkamstyyrk---kyw--------------------------------------------------------------------tkmycgywmgywywky----------------tkwym-------tatttatggcct-cgtcttcttcttct------------------------------------------------------------------------------------------------------------------------------------------------------------------------------------------------------------------------------------------
>I23356_M005_Malvaceae_Lavatera_assurgentiflora_seq1
------------------------------------------------------------------------------------------------------------------------------------------------------------------------------------------------------------------------------------------------------------------------------------------------------------------------------------------------------------------------------------------------------------------------------------------------------------------------------------------------------------------------------------------------------------------aagcttaatga---aacatccgaagagcgtcgaggctctc-gcaaagtc-tttgtactttttg-gcggagacacttcagaacggcaagtatcccttatgagtggaactaatgtttggctcaatttgcaaggattcgaggatgtaagttcatatttttcaaaga---------acttattgctttgtatc---tagtac------------atatacattatttg---------------------------------------------------------------------------------------tataggtatggtattg-tttaagatatct--ta--gatatgtgat-------gttggtgt-ctacagcttgatgta--------actccctgttt-----------gcttg-ctc--------------------gctcatttgacc-----------attcatctactacaaatt-----------------------carwwyrwrakkwyssygwykwsagctysatgkamstttgg---tca--------------------------------------------------------------------ttaccgtaa--------------------------------------------------------------------------------------------------------------------------------------------------------------------------------------------------------------------------------------------------------------------------------------------------------
>I23357_M006_Sphaerosepalaceae_Rhopalocarpus_longipetiolatus_seq1
--------------------------------------------------------------------------------------------------------------------------------------------------------------------------------------------------------------------------------------------------------------------------------------------------------------------------------------------------------------------------------------------------------------------------------------------------------------------------------------------------------------------------------------------------------------ctcaaagcctactta---ttcatccaaagtacatgaaggtattc-agaaagtc-tttgtcatttttg-gaggagacacatcagagcggcaagtatctcttatgagcggaaccaatgtttggctcaacttgctagcattcgatgatgtaagttgcgcac----------------------attagccttm------ctgtac------------atata--------------------------------------------------------------------------------------------------------------------gg---------tg----------------------------------cattgcatg--------atcagtgggc-------------tgtg-cat----------------------caactttct-------------tttttccctggttagtt-----------------------------gcatagattcaac-tttaatacaatatctt----------a----------ggaataatacacaaagg-----------------------------------------ttattttggtg-------------------tctccag-------cytgacgtaact-ccttgtttgctt-------------------------------------------------------------------------------------------------------------------------gcttccccaattgactcttcatc------------------------------------------------------------------------------------------c-
>I23358_M007_Cistaceae_Cistus_albidus_seq1
----------------------------------------------------------------------------------------------------------------------------------------------------------------------------------------------------------------------------------------------------------------------------------------------------------------------------------------------------------------------------------------------------------------------------------------------------------------------------------------------------------------------------------------------------------------------------------catccaaaggaattcaaggcattc-ataaagtt-tttgtcatctttg-ggggagacacatcagagcggcaagtatccctgatgagtggaacaaacgtttggctcaatttgctagcatctgatgatgtaagttgcattcatattgac------------taccaatatatt---a--gtgcac------------ataat-----------------------------------------------------------------------------------------------------------------ctt-----------tg--gacatgcatt-------aataaggc---------cctttgc--------ttcaatgggc------------ctgga----a---------------------atgttaaatt-----------ttacagcactgagtatac--------------------------------------------tttttatggtaaaag----------a----------atagttattcttgaagtttta-------------------------------------ttatggagaagg-----------------------------------------------------------------------------------------------------------------------------------------------------------------------------------------------------------------------------------------------------------------------------------------------------
>I23360_M009_Malvaceae_Lagunaria_patersonia_seq1
----------------------------------------------------------------------------------------------------------------------------------------------------------------------------------------------------------------------------------------------------------------------------------------------------------------------------------------------------------------------------------------------------------------------------------------------------------------------------------------------------------------------------------------------------------------caaagcttaatga---aacatctgaaaggcatcaaggctttc-ataaagtc-tttgtaatttttg-gaggagacacttctgagcggcaagtatcccttatgagtggaactaatgtttgcctcaatttgcaaggatttgatgatgtaagttttattttttaatttta---ttttaacttattgctttgtatc---taatac------------ctgta-----------------------------------------------------------------------------------------------------------------att-----------ta--ga------------------------------------------------------------------------------------------------------------------------------------------------------------------------------------------------------------------------------------------------------------------------------------------------------------------------------------------------------------------------------------------------------------------------------------------------------------------------------------------------------------------------------------------------------------------------------------------------------
>I23361_M010_Malvaceae_Allyogyne_huegelli_seq1
--------------------------------------------------------------------------------------------------------------------------------------------------------------------------------------------------------------------------------------------------------------------------------------------------------------------------------------------------------------------------------------------------------------------------------------------------------------------------------------------------------------------------------------------------------------------------------------------------aggctttc-ggaaagtc-tttgtgatttttg-gaggagacacttcggagcggcaggtatcccttatgagtggaactaatgtttggctcaatttgcaaggatttgaagatgtaagttggtgtcatttatatt---------at-------------------------------------gatccaagtgttt---------------------------------------------------------------------------------------tataggtatggcactg-tctg-----------a--gatatgtaat-------gttggtgt-ctacagcttgacgta--------act----------------------------------------------------------------------------------------------------------------------------------------------------------------------------------------------------------------------------------------------------------------------------------------------------------------------------------------------------------------------------------------------------------------------------------------------------------------------------------------------------------------------------------------------------
>I23364_M013_Malvaceae_Grewia_sp_seq1
-------------------------------------------------------------------------------------------------------------------------------------------------------------------------------------------------------------------------------------------------------------------------------------------------------------------------------------------------------------------------------------------------------------------------------------ttgggttttctcattcaaacattttgcgaagtattatccatcatgcttgctcgaggtttcccaaggttgcgacatatagtagtgc---atcag---gtcaagtgctcaaaagtacaagaaccttgaagcctaccaa---aacrtccaaaggacgtgaagactttc-aaaaagty-tttgtcatttttg-ggggagacacttcagagcgacaagtgtcccttattagtggaactaatgtttggcttaatttgcaagcatttgatgatgtaagaatttctc----------------------ttcytatttt--a---taatac-------------tatt-----------------------------------------------------------------------------------------------------------------ttt-----------aa--gatargtaat-------ataattgt---------tcagagt--------atttataggtg-----------------tgt----------------------tcacttgac-------------tttatcactagccgtat-------------------------------aaagattgaaa--tcgacacaagaaatg----------a----------gtaataagagatggata-----------------------------------------ctatttgacgt-atga-----------------taaa-------tatgggtgataggtatgatattgtctaaga-------------------------taggtgatgttggtgtctgcagcttgat------------------------------------gtgactccttgtttactttctcg---------ctcaattgaccgttcatctact--------------------------------------------------------------------------------------a-
>I23367_M016_Malvaceae_Kitaibelia_vitifolia_seq1
---------------------------------------------------------------------------------------------------------------------------------------------------------------------------------------------------------------------------------------------------------------------------------------------------------------------------------------------------------------------------------------------------------------------------------------------------------------------------------------------------------------------------------------------------------------------------gagga---------------------------ggaaagtt-tgtgttatttttg-gtggagacacttcagagcgacaagtatcacttatgagtggaactaatgtttggctaaatttacaaacatttaatgatgtaagtattcacc----------------------atcccaatct--t---cttttc------------ctttt-----------------------------------------------------------------------------------------------------------------ttg-----------ga--gctatatggtgaa----ataagttt---------tctgtgt--------acttatatttt-----------gtctactgca------------------gctcgaggtgac-------------accatgcttgctcgcatccagtaaaaactc----------tgatgagacgggtttggga-gtgagctcaagggccgtttggtccttacc-------gtgagtcatttctgcataa----------------------------------------ttcttttaagt-gt---------------atacgcaa-------caccagatg------------------------------------------------------------------------------------------------------------------------------------------------------------------------------------------------------------------------------------------------------------
>I23368_M017_Malvaceae_Sterculia_apetala_seq1
--------------------------------------------------------------------------------------------------------------------------------------------------------------------------------------------------------------------------------------------------------------------------------------------------------------------------------------------------------------------------------------------------------------------------------------tggattttctcattcaaacattctgagaaccattatccatcgagcttgcttgaggtttcctgagcttgcaacaactagtagtga---atcaa---gtcagttgcacagaaattcaaaatccttgaagcctaatga---aacatccaaagggcgtgaaggctttc-ggaaagta-tttgtcatttttg-gaggtgacacttcagagcggcaagtatcccttatgagtggaactaatgtttggctcaatttgcaagcatttgatgatgtaagcctttttatgtt-------------------tcccatatt--c---tgatac------------atatc-----------------------------------------------------------------------------------------------------------------ttt-----------ta--aatcagtaat-------aaaattgt-tcacaacttcatatc--------atctatgggc-------------tgtg-ctc----------------------taactggac-------------tttatcactgaccattt-----------------------------aagaagattgaaa-tatagcacaagaaatg----------a----------gc-atggtagmtagagg-----------------------------------------ttattgtaact----------------------ctaa-----aaagttgacttttc-ctttgtttt----------------------------------------ctcttatatttgtgaat--------------------------------------------------------------------------------------------------------------------------------------------------------------------------------------
>I23369_M018_Malvaceae_Abelmoschus_esculentus_seq1
--------------------------------------------------------------------------------------------------------------------------------------------------------------------------------------------------------------------------------------------------------------------------------------------------------------------------------------------------------------------------------------------------------------------------------------tggattttcgcattcgaacattctgcgaagcattatccatcgagcttgcttgaggtttcccgagcttgcaacatatagtagtaa---atcag---gtcagttgcagaaaaaactaaaatcctcaaagcttaatga---aacatccgaagggcgtcaaggctctc-gtaaagtc-tttgtaatttttg-gaggagacacttcagagcggcaagtatcccttatgagtggaactaatgtttggctcaatttgcaaggatttgacgatgtaagtttttaattttattt---------taaccttttgctttgtctc---taatac------------ataaa-----------------------------------------------------------------------------------------------------------------ttt-----------ta--gataggtaatagataatatatttgt-tcagtacttaacatc--------atctatgggat-----------ttgtg-tgg----------------------gaat----------------------------------------------------------------------------------------------------------------------------------------------------------------------------------------------------------------------------------------------------------------------------------------------------------------------------------------------------------------------------------------------------------------------------------------------------------------------------------------------
>I23370_M105_Malvaceae_Pachira_aquatica_seq1
--------------------------------------------------------------------------------------------------------------------------------------------------------------------------------------------------------------------------------------------------------------------------------------------------------------------------------------------------------------------------------------------------------------------------------------------------------------------------------------------------------------------------------------------------------gaaatcctcaaaggctaatga---aacatccaaagggcatgaaggctttc-ataaagtc-cttgtaatatttg-gaggggacacttcagaacggcaagtatcccttatgagtggcactaacgtttggctcaatttgcaagcatttgatgatgtaagtttttttttttttttt---------------whhctytty--y-------------------------------------------------------------------------------------------------------------------------------------------ytw-----------da--dawrddwwah-------amwwktkt-hcammhyyhcahhhh--------hthtdkgbbbt-----------gtgtg-bbh----------------------wahbkgvhy-------------tttthchbkgschwthm-----------------------------aaraadwtdvahh-thwaacamaaraadkg----------g----------dwaaddkttgatagagg-----------------------------------------ttataataact-----------------------caa-------cataarttgctc-ttttgtcgtaca--------------------------------------tttgatgtatcaa-----------------------------------------------------------------------------------------------------------------------------------------------------------------------------------------
>I23371_M137_Malvaceae_Dombeya_wallichii_seq1
-------------------------------------------------------------------------------------------------------------------------------------------------------------------------------------------------------------------------------------------------------------------------------------------------------------------------------------------------------------------------------------------------------------------------------------------------------------------------------------------------------------------------------cag---gtcagttgcacagaagttcaaaatcctcaaagyccaatgt---aacatccaaagcgcgtgaaggcgttc-ataaagtt-tttgtcctttttg-gaggagacacttctgagcggcaagtatcccttatgagtggaactaatgtttggctcaatctgcaagcatttgatgatgtaagcttywtwwbw--------------------yytmkrytkt--c---wkwyay------------wtrwy-----------------------------------------------------------------------------------------------------------------ktt-----------tm--swkvwktmat-------rkamwwrk-kawyrwytymrtmwy--------rtcwwkrkgc-------------tgtg-tgc----------------------taactggac-------------tytatcactggccattt-----------------------------hagaagattgaag-tccaactcta---------------------------gaaatagtagataaaga-----------------------------------------ttatagtaaaa---------------------------------mrywmatkwctm-wkmwkyyrytyw--------------------------------------tywkatgtttccaggtttcatgtac---aaaggaat----------------------------------------------------------------------------------------------------------------------------------------------------------------at
>I23372_M140_Malvaceae_Chiranthodendron_pentadactylon_seq1
--------------------------------------------------------------------------------------------------------------------------------------------------------------------------------------------------------------------------------------------------------------------------------------------------------------------------------------------------------------------------------------------------------------------------------------tgggttttctcattcaaacattctgcgaagcattatccatcgagcttgcttgaggtttcctgagcttgcgacatatagtagtaa---atcag---gtcagttgcacaaaaattcaaaatccgcgaagcctaatga---aacatccaaagggcgtgaaggctttc-ataaagtc-tttgtaatttttg-gaggagacacttcagagcggcaagtatcccttatgagtggaactaatgtttggctcaatttgcaagcatttgatgatgtaagaattttttttttttww---------------krmmwyyyc----------yw------------wkktt-----------------------------------------------------------------------------------------------------------------tyy-----------yy--twwwwttkkk-------rawtwwty-yymwwmyttttkgsy--------tyywmcmawy-----------------------------------------cmrkttkscaa-------------attatattgggtgattt-----------------------------atgagcatttcta-ttcagtgggatgcatc----------a----------ttgaatttt------------------------------------------------------------------------------------------------------------------------------------------------------------------------------------------------------------------------------------------------------------------------------------------------------------------------------------------------------------------
>I23373_M141_Malvaceae_Quararibea_funebris_seq1
-------------------------------------------------------------------------------------------------------------------------------------------------------------------------------------------------------------------------------------------------------------------------------------------------------------------------------------------------------------------------------------------------------------------------------------ttggcttttctcattcgaacattctgcggagcattatccatcgagcttgcttgaggtttcctgagcttgcgacatacagtggtaa---aacag---gtcagttgcacaaaaawttaaaatcctcgaagcctaatga---aacatccaaagggcatgaaggctttc-gtaaagtc-tttgtaatttttg-gaggatacacttcagagcggcaggtatcccttatgagtggaactaatgtttggctcaatttgcaagcatttgatgatgtaagtttttctcttttttttttttttttttactttttcctttgtatc---tgat-------------catatc-----------------------------------------------------------------------------------------------------------------ttt-----------ta--gataggtaat-------ataattgt-ttgcaacttcacatc--------atctatgggct-----------acgtg-cgc----------------------taattggac-------------tttttcactggccattt-----------------------------aagaagattgaca-tctaacataagaaatg----------a----------gcattagttgatagagg-----------------------------------------ttatagtaact----------------------ctaa-------cataaattgctc-tgttgctatacat-------------------------------------tttgatgtttccaggtt-------------------------------------------------------------------------------------------------------------------------------------------------------------------------------------
>I23376_M145_Malvaceae_Heliocarpus_appendiculatus_seq1
--------------------------------------------------------------------------------------------------------------------------------------------------------------------------------------------------------------------------------------------------------------------------------------------------------------------------------------------------------------------------------------------------------------------------------------------------------------------catcatccatcatgcctgcttgaggtttcctgagcttgcaacatatattagtga---atcag---gtcagctgcacagaaattcaaaatccttgaagcatcctga---aacatctgaaggtcgtgaagccattc-ataaagcc-tttgtcatttttg-ggggagacacttcagagcggcaagtatcccttatgagtggaacgaatgtttggctcaatttgcaagcatttgatgatgtaagattcttta----------------------ttctcatttt--c---taataa------------gtata-----------------------------------------------------------------------------------------------------------------ttt-----------ta--gattggcaat-------aaatttgt---------tcacagt--------atctatgggc-------------tgtg-cac----------------------tcactggac-------------tttatcactggccattt--------------------------------aagattgaaa--tcaatacaa--aatg----------a----------gtaataagatatgaata-----------------------------------------ctacagtaagt-----------------------taa-------ctttatttgct--tcttgtcatcca--------------------------------------tttgactttttaaggtgacttctcc------------------------------tatgttttc--------------------------------------------------------------------------------------------------------------------------------------
>I23377_M148_Malvaceae_Robinsonella_mirandae_seq1
------------------------------------------------------------------------------------------------------------------------------------------------------------------------------------------------------------------------------------------------------------------------------------------------------------------------------------------------------------------------------------------------------------------------------------------------------------------------------------------------------------------------------------------------------------------------------------tctgaagggcgtcatggctctc-gtaaagtt-tttgtaattttcg-gaggagacacttcagagcggcaagtatcccttatgagtggaactaatgtttggctcaatttgcaaggatttgatgatgtgagaattttttc--aaaac---------------ttttgcttt----------gt------------atatt-----------------------------------------------------------------------------------------------------------------ttc-----------tc--ttctatttgt-------gaactttt-ctcatactttctggc--------ttctagcgat-----------------------------------------ccgggttacag-------------attatattcggtgattt-----------------------------atgggtatttcta-ttttgtaggatgcatc----------c----------ttgatcattgaattttg-----------------------------------------taatatgtaat----------catttata-----gga-------aaagagatgccc-tttactattgtttgaga-------------------------tatg----------------------------------------------------------------------------------------------------------------------------------------------------------------------------------------------------------
>I23378_M150_Malvaceae_Ceiba_pentandra_seq1
-------------------------------------------------------------------------------------------------------------------------------------------------------------------------------------------------------------------------------------------------------------------------------------------------------------------------------------------------------------------------------------------------------------------------------------ttgggttttctcattcaaacattctccgaagcattatccatcgagcttgcttgaggtttcctgagcttgcgacatatagtagt---------------------------------aaatcctcaaagcctaatga---aacatccaaagggcgtgaaggctttc-ataaagtc-tttgtaatatttg-gaggagacacttcagaacggcaagtatcccttatgagtggcactaatgtttggctcaatttgcaagcatttgatgatgtaagtttttttttttttactct----ttcctttttttctttttt--t---ttttac-----------gctttc----------------------------------------------------------------------------------------------------------------cttta--------tata--agtaagtgat-------acaattgt-tcacaacttcacatc--------atcaatgggtt-----------gtgta-tgc----------------------taactggac-------------tttttcactggctattc-----------------------------aagaagatttaca-tctaactcaggagatg----------a----------gtaatagttgatagagg-----------------------------------------ttatagtaact----------------------c--------aacataaattgctc-ttttgtgataca--------------------------------------tttgatgtttccag----------------------------------------------------------------------------------------------------------------------------------------------------------------------------------------
>I23379_M160_Muntingiaceae_Muntingia_calabura_seq1
-----------------------------------------------------------------------------------------------------------------------------------------------------------------------------------------------------------------------------------------------------------------------------------------------------------------------------------------------------------------------------------------------------------------------------------------------------------------------------------------------------------------------------------------------------------------------------------------------taaaaacccta-aaagggtc-tttgtcatttttg-gaggagacacctcagaacgacaagtatcccttatgagtggaacaaatgtttggctcaacttgcaagcatttgatgacgtaagtgttgtta---------a--------------------------------------------------------------------------------------------------------------------------------------------------------------------tat-----------ta--gctctctatc-------gaagtaat---------ctct-----------atatgcttgg------------atgtg-ctt----------------------caaatgaaa-------------tttattactagttagtt-----------------------------aagaag------------------------------------------------------------------------------------------------------------------------------------------------------------------------------------------------------------------------------------------------------------------------------------------------------------------------------------------------------------------------------------------------------------------------
>I23380_M161_Malvaceae_Hibiscus_tiliaceus_seq1
------------------------------------------------------------------------------------------------------------------------------------------------------------------------------------------------------------------------------------------------------------------------------------------------------------------------------------------------------------------------------------------------------------------------------------gttggattttctcattcaaacattctgcgaagcattatccaycgagcttgcttgaggtttccygagcttgcaacatatagtagtam---akcag---gtcagttgcagaaaaaattaaaatcytcaaagcttaatsa---cacatccraagggcgtcawggctttc-rtaaagtc-tttgtaattttyg-gaggagacacttcagagcggcaagtatcccttatgagtggaactaatgtttggctcaatttgcaavgatttgacgatgtaagttttttwtwttwtwtk-------wwmwyyttkykytktrtmtm---wwayay------------awaww-----------------------------------------------------------------------------------------------------------------ttw-----------ka--kakrkrwwakakawwakakwtktky-tmwaywwwwyaymwy--------atmtatgggct-----------atgtg-tgg----------------------taattggac-------------tttttcactggccataa--------------------------------aagatttgca-gctaacacaagaaatg----------g----------ryarykgmtrrwrrwkr-----------------------------------------twrtarywmmw-------------------------m-------mmwmmattcttc-tgtkttywtmmw--------------------------------------aywgatgtttccggtttacatgtt------------------------------------------------------------------------------------------------------------------------------------------------------------------------------
>I23381_M162_Bixaceae_Bixa_orellana_seq1
------------------------------------------------------------------------------------------------------------------------------------------------------------------------------------------------------------------------------------------------------------------------------------------------------------------------------------------------------------------------------------------------------------------------------------gttgggttttctcattcaaacattctaagaagcattattcatcgtggttgcttgaggttttccaagcttgcaacatacagtagtga---gtcaa---gtcatttgcctagaggatcaaaatcctcacagcttgctga---tacgtccaaaagaggtgaaggccttc-ataaagtc-tttgttatctttg-gaggagacacatctgagcgacaagtatccctcatgagtggaacaaatgtttggcttaacctgctagcatttgatgatgtaagtgttttta-----------------a------------------------------------------------------------------------------------------------------------------------------------------------------------tct-----------tg--gctatgcaat-------aaagtaat---------ttacatg--------atctttcaac------------gcatc-act----------------------aggcttatct------------cctgtcagtggtcagtt-----------------------------aggaagaatcaaaatctaatacatgtaata----------a----------aagaatatcacttgatca----------------------------------------ttattttccaatttgcaa------------gttatga-------atctgaacggat-tgctgccttgtactgaaagactgtattgctaaggaaatttagaagccattcctaggatttgcagattggggggttggtaaaaga-------------------aatctagggtctgataaaa------------------------------------------------------------------------------------------------------------------------------
>I23382_M163_Bixaceae_Cochlospermum_vitifolium_seq1
-------------------------------------------------------------------------------------------------------------------------------------------------------------------------------------------------------------------------------------------------------------------------------------------------------------------------------------------------------------------------------------------------------------------------------------------------------------------------------------------------------------------------------------------------------------------------ctga---taaatccaaaagatacgaaggcattc-ataaagtc-tttgtcatctttg-gaggagatacatcagagcggcaagtgtccctcatgagtggaacgaatgtttggctcaacttgctagcatttgatgatgtaagttttgttag-----------------------------------------------------------------------------------------------------------------------------------------------------------------------------tct-----------tc--gccatgcaat-------aaagtagt---------tcacaag--------attattgtca------------gtgtg-aat----------------------caactaggc-------------wttgttactaatcagtt-----------------------------aagaagagtcaaa-tttaatgcaagtaaca----------a----------gaaatga------------------------------------------ag-------ttgtgttttggatcaata------------tttctgc-------acttggatgctg-tgctgtcgttca--------------------------------------tttgatgtttcaggtcagatgttt----aaaggaaccgttagttgtcatataattaataacttttaatttctttacatat--------tttagttaa-------------------------------------------------------attat------------------------------------tggct
>I23383_M166_Malvaceae_Pseudobombax_ellipticum_seq1
-------------------------------------------------------------------------------------------------------------------------------------------------------------------------------------------------------------------------------------------------------------------------------------------------------------------------------------------------------------------------------------------------------------------------------------ttgggttttctcattcaaacattctccgaagcattatccatcgagcttgcttgaggtttcccaagcttgtgacatatggtagtaa---atcag---gtcagttcaacaaaaattcaaaatcctcaaagcctaatga---aacatccaaagggcgtgaaggctttc-ataaagtc-tttgtaatatttg-gaggagacacttcagaacggcaagtatcccttatgagtggcactaacgtttggctcaatttgcaagcatttgatgatgtaagttttttttttttttty-----------------tytttyc--y-------------------------------------------------------------------------------------------------------------------------------------------btd-----------dd--dwavndwwwh-------mmwwkkky-hmmmmhtyhmmhhhh--------hyhwdggsbb-------------kkkk-kkb--------------------bhamhbkramh-------------tttyhchbgscmhtyhm-----------------------------raaradtkdvahh-thdvvcaaraaawddg----------d----------dwawwwttkrwwrrrgk-----------------------------------------twwwrkwamyy----------------------yyma-------mmwwaawtkrwy-ykktkkyskwma--------------------------------------tttgatgtttccaggttacatgttc---aaaga----------------------aatatttcatcgt----------------------------------------------------------------------------------------------------------------------------------
>I23384_M168_Malvaceae_Theobroma_cacao_seq1
-------------------------------------------------------------------------------------------------------------------------------------------------------------------------------------------------------------------------------------------------------------------------------------------------------------------------------------------------------------------------------------------------------------------------------------ttgggttttctcattcgaacattctgcgaagcataatccatcgtgcttgcttgaggtttcctgagcttgcaacatatagtagtga---atcag---gtcaattgcgcagaacttcaaaatgcttgaagcctactga---aacatccaaagggcttgaaggcattc-ataaagtc-tttgtcatttttg-gaggagacacttcagagcgacaagtatcccttatgagtggaactaatgtttggctcaacttgcaagcatttgatgatgtaagctcttttatttg-------------------tcccatttt--c---tgatac------------atgtc-----------------------------------------------------------------------------------------------------------------ttt-----------ta--gatcagtaatac----tagaattct---------tcacatc--------atctat-ggc-------------cgcg-ctt----------------------taattgtac-------------taatttataagaaa--------------------------------agaaaagatgccc-ttttacttaaattatg----------at--------aaaagtgtgtgataggtg-----------------------------------------tgatactgtct-----------------------------------------------------------gaga-------------------------aaggtgatgttggtgtctacagcttgat------------------------------------gtcactccctgtttgcttgctag---------ctcaattgaccattcatctactac----agattcagata---------------------------------------------------------------------aa
>I23385_M169_Malvaceae_Ochroma_pyramidale_seq1
--------------------------------------------------------------------------------------------------------------------------------------------------------------------------------------------------------------------------------------------------------------------------------------------------------------------------------------------------------------------------------------------------------------------------------------tgggttttctcattcaaacattctgcgaagcattatccatcgagcttgcttgaggtttcctgagcttgcgacatatagtactaa---atcag---gtcagttgcacaaaaattcaaaatcctcgaaacctaatgaaacaacatccaaagggcgtgaaggctttc-ataaagtc-tttgtaatttttg-gaggagacacttcagagcggcaagtatcccttatgagtggaactaatgtttggctcaatttgcaagcatttgatgatgtaagtttttttttttttact------ttttactttttactttgtatc---taatac------------atatc-----------------------------------------------------------------------------------------------------------------ttt-----------ta--gataggtaat-------agaattgt-tcacaacttcacatc--------atctatgggc-------------tgtg----t-----------------------actggac-------------tttttcactggccattt-----------------------------aagaagattgaca-tctaacacaagaaatg----------a----------acaatagtygatagagg-----------------------------------------ttatagtaact---------------------attaa-------cataaattgctc-tgttgccataca--------------------------------------tttgatgtttccagg---------------------------------------------------------------------------------------------------------------------------------------------------------------------------------------
>I23387_M178_Malvaceae_Malvaviscus_arboreus_seq1
---------------------------------------------------------------------------------------------------------------------------------------------------------------------------------------------------------------------------------------------------------------------------------------------------------------------------------------------------------------------------------------------------------------------------------------------------------------------------------------------------------gcaacatatagtagtca---atcag---gtcagttgcagaaaaaattaaaaycctcaaagcttagtga---aacatccaaagggcttcaaggctctc-gtaaagtc-tttgtaatttttg-gaggagacacttcagagcggcaagtatcccttatgagtggaactaatgtttggctcaatttgcaaggatttgatgatgtaagtttttaattttattt---------tgaccttttgccttgtatc---taatac------------ataaa-----------------------------------------------------------------------------------------------------------------ttt-----------ta--tattggtaatagataatagatttgt-tcaatacttaacatc--------atctatgggat-----------atgtg-tgg----------------------taattggay-------------tttttctctggccatga--------------------------------aarattggca-gccaactcaagaaatg----------a----------gcaatagytgatagagg-----------------------------------------ttataataact----------------------cgaa-------cataaattgctc-tgttttcataca--------------------------------------attgatgtttccagtttacat---------------------------------------------------------------------------------------------------------------------------------------------------------------------------------
>I23388_M180_Malvaceae_Triumfetta_lappula_seq1
------------------------------------------------------------------------------------------------------------------------------------------------------------------------------------------------------------------------------------------------------------------------------------------------------------------------------------------------------------------------------------------------------------------------------------------------------------ctgcgaagcatcatccatcgtgcctgcttgaggtttcctgagcttgcaacatatattagtga---atcag---gtcagctgcacagaaattcaaaatccttgaagcatcctga---aacatctgaaggtcgtgaagccattc-ataaagccytttgtcatttttg-ggggagacacgtcagagcggcaagtatcccttatgagtggaacgaatgtttggctcaatttgcaagcatttgatgatgtaagattcttta----------------------ttctcatttt--c---taacaa------------gtata-----------------------------------------------------------------------------------------------------------------ttt-----------ta--gattggcaat-------aaatttgt---------tcacagt--------atctatgggc-------------tgtg-cac----------------------ttactggac-------------tttatcactggccattt--------------------------------aagattgaaa--tcaatacaa--aatg----------a----------gtaataagagatgaata-----------------------------------------ctacagtaact-----------------------taa-------ctttatttgct--tcttgtcatcca--------------------------------------tttgactttttaaggtgacttctcc------------------------------tatgttttctctttagattttttaaca----ttctcttattatttttggctt-------------------------------------------------------------------------------------------
>I23389_M181_Malvaceae_Pavonia_scheadiana_seq1
-------------------------------------------------------------------------------------------------------------------------------------------------------------------------------------------------------------------------------------------------------------------------------------------------------------------------------------------------------------------------------------------------------------------------------------------------------------------------------------------------------------------------------------------------------------------agcttaatga---awcatccgaagggcgtcaaggctctc-gtaaagtc-tttgtaatttttg-gaggggacacttcggagcggcaagtatcgcttatgagtggaactaatgtttggctcaatttgcaaggatttgatgatgtaagtttcttttttttttcttt---gtttaatttattgbtttgtatc-------------------taatata-----------------------------------------------------------------------------------------------------------------ttt-----------ta--gataggtaat-------agwtywsw------mcwymaywtc--------aymwmwksryk-----------wgbwr-ygm----------------------kwrytgrwy-------------kkwyyywyysrtyrkmm-----------------------------akwwkgkywkssa-wcwmamrmaakramyk----------a----------ycaatagttgatagagg-----------------------------------------ttatagtaactc--------------------------------------ttgctc-tgttgtaataca--------------------------------------attgatgtt---------------------------------------------------------------------------------------------------------------------------------------------------------------------------------------------
>I23391_M183_Malvaceae_Phymosia_umbellata_seq1
------------------------------------------------------------------------------------------------------------------------------------------------------------------------------------------------------------------------------------------------------------------------------------------------------------------------------------------------------------------------------------------------------------------------------------------------------------------------------------------------------------------------------------------------------------------------------------tccgaagggcgtcaaggctctc-gtaaagtt-tttgtaattttcg-gaggagacacttcagagcggcaagtatcccttatgagtggaactaatgtttggctcaatttgcaaggatttgatgatgtgaga-ttttttt--taaac---------------ttttgcttt----------cc------------atatt-----------------------------------------------------------------------------------------------------------------ttc-----------tc--tttta-ttat-------gaactgtt-ctcgtactttctggc--------ttctgccgat-----------------------------------------ccagctaacag-------------attmkattcagtgattt-----------------------------ctga---------------------gcatc----------c----------atgatcattgaattatg-----------------------------------------taatatggaat----------catttata-----aga-------aaagagatgcct-tttaatattgtttgaga-------------------------tatgtgatgttggtgtctacagcttgat------------------------------------gtaactccttgtttgcttgctcg---------ctcgattgac----------------------------------------------------------------------------------------------------
>I23392_M187_Malvaceae_Ayenia_berlandieri_seq1
-----------------------------------------------------------------------------------------------------------------------------------------------------------------------------------------------------------------------------------------------------------------------------------------------------------------------------------------------------------------------------------------------------------------------------------------gttctctcattcaaacattctccgaagcattattcgtcatgcttgcttgaggtttcccgagcttgcaacttatactagtga---atcag---gtaggtcacacagaatgtcaaaatccataaagcctaatgg---ttcatccaaagagcgtgaagggttcc-ataaagta-tttgtcatttttg-gaggagacacttcagagcggcaagtatcccttatgagtggaactaatgtttggctcaatttgcaagcatttgatgatgtaagtttttttcttaacttca-----------ttttaccatttt--c---tgatat------------atgtt-----------------------------------------------------------------------------------------------------------------ctt----------------------------------------------------------------actat---at-------------tgca-tgg----------------------taactggac--------------ttatcacttgctattt-----------------------------acgaagatcggta--tcaccacaggcaagg----------a----------gcagcattatgtgaaacataaattgtgatgctgcctttcatcaattttctgaggttgcttatagaaaga----------------------acca-------tgtagatgataa-aatttccatcca------------------------------aagatgttatatgcttttcaacatag------------------------------------------------------------------------------------------------------------------------------------------------------------------------------------
>I23393_M189_Malvaceae_Kearnemalvastrum_lacteum_seq1
-----------------------------------------------------------------------------------------------------------------------------------------------------------------------------------------------------------------------------------------------------------------------------------------------------------------------------------------------------------------------------------------------------------------------------------------attttctcattccaacattctgcgaagcattatccatcgagcttgcttgaggttccctgagcttgcaatatatagtagcga---atcag---gtcagttgcagaaaaatttaaaatcytcaaagcttaatga---aacawtcgaaggrcgtcaaggcwctc-gtaaagtc-tttgtamtttttg-gaggrgacacttcagagcgrcaagtatcccttatgagtggaactaatgtttggctcaatttgcaaggatttgatgatgtaagyttcyttttwwmwwyt-------------ywttsyttwrywtm---twrkwywkwwwcwwwtwydwayw-----------------------------------------------------------------------------------------------------------------ywd-----------aa--catgttcgaa-------aaagtagt---------tcaccgtc-----agattcattggt-------------------------------------------caaccagttttmskwtwwakwawytmyysytgkymtwyawttsmwgkywyywksyyayrwrkkywawawwstagkytataa--ctcataaataaaatt----------agtgtaatattataatatatgataagtt-----------------------------------------tgtta------------------------------------------------------------------------------------------------------------------------------------------------------------------------------------------------------------------------------------------------------------------------------------------------------------
>I23394_M229_Malvaceae_Malvastrum_americanum_seq1
---------------------------------------------------------------------------------------------------------------------------------------------------------------------------------------------------------------------------------------------------------------------------------------------------------------------------------------------------------------------------------------------------------------------------------------ggattttctcattccaacattctgcgaagcattatccatcgagcttgcttgaggttccctgagcttgcaacatatagtagcaa---aacag---gtcagttgcagaaaaaattaaaatcctcaaagctaaatga---aacatccgaagggcgtcaaggctctc-gtaaagtc-tttgtaatttttg-gaggagacacttcagagcgacaagtatcccttatgagtggaactaatgtttggctcaatttgcaaggatttgatgatgtaagttyctttttcttttkyyt----tttwammwwwtksyttkt------aaatac------------atata-----------------------------------------------------------------------------------------------------------------ttt-----------ta--gataggcaat-------mratwkrt-tyrywmmcwmmykym--------wkymatsrryk-----------rkswr-ygm----------------------kwrytrrwy-------------kkwyyywyysrcygkmm-----------------------------rkwwwgkywksta-wcwmamrmaakrratg----------a----------ccaatagttgatagagg-----------------------------------------ttatagtaactc--------------------------------------ttgctc-tgttgc--------------------------------------------------------------------------------------------------------------------------------------------------------------------------------------------------------------------------------------------------
>I23395_M236_Malvaceae_Fuertesimalva_jacens_seq1
----------------------------------------------------------------------------------------------------------------------------------------------------------------------------------------------------------------------------------------------------------------------------------------------------------------------------------------------------------------------------------------------------------------------------------------------------------------------------------------------------------------------------------------------------------------------------------catctgaagagcgtcgaggctctc-gcaaagtc-ttcgtactttttg-gtggagacacttcagaacggcaagtatcccttatgagtggaactaatgtttggctcaatttgcaaggattcgaggatgtaagttcatatttttcaaaga---------acttattgctttgtatc---ttgtac------------atatacattatttaaaatcctcaacccctaaattgataatatgtaatcatttataagaaaagaagtgatatcctttaatttatattatgatccaagtgttttatagatatgattttgttttaagatatct--ta--gatatgtgat-------gttggtgt-ctacagcttgatgta--------actccctgttt-----------gcttg-ctc--------------------gctcatttgacc-----------at---------------------------------------------------------------------------------------------------------------------------------------------------------------------------------------------------------------------------------------------------------------------------------------------------------------------------------------------------------------------------------------------------------------------------------------------------------------------------
>I23396_M019_Malvaceae_Allosidastrum_pyramidatum_seq1
--------------------------------------------------------------------------------------------------------------------------------------------------------------------------------------------------------------------------------------------------------------------------------------------------------------------------------------------------------------------------------------------------------------------------------------------------------------------------------------------------------------------------------------------------------------------gcttaatgg---aacatccaaagggcgtcaaggttctc-gtaaagtt-tttgtgattttcg-gaggagacacttcagagcggcaagtatcccttatgagtggaactaatgtttggctcaatttgcaaggatttgatgatgtaagatttttttt------------------------------------------t------------taatt-----------------------------------------------------------------------------------------------------------------ctc-----------tc--ttctatttgt-------gaactgtt-ctcgtactttctggc--------ttctaccgat-----------------------------------------ctggcttacag-------------attatgttcggtgattt-----------------------------atgtgcatttcta-tt------------------------------------------acagattttg-----------------------------------------taacatttaat----------catttata-----aga-------aaagagatgtcc-tttaatattgtttgaga-------------------------tatctgatgttggtgtctacagcttgat------------------------------------gtaacycc-tgtttgct-----------------------------------------------------------------------------------------------------------------------------
>I23397_M020_Malvaceae_Melochia_betonicifolia_seq1
------------------------------------------------------------------------------------------------------------------------------------------------------------------------------------------------------------------------------------------------------------------------------------------------------------------------------------------------------------------------------------------------------------------------------------gtcggattctcccattcaaacattttgcgaagcattatccatcgtgcttgcttgaggtttcctgagcttgcaaggtatagtagtga---atcac---gtcggttgaaaagaatatcaacatccttgaagccaactga---tacatcaaaagggcgtgaaggctttc-gtaaagtc-tttgtcatttttg-gaggagacacgtcagagcggcaagtatcccttatgagtggaactaatgtttggctgaatttgcaagcatttgatgatgtaagcatttttatatttttt--------------ttccaccttt--t---gggtag------------gtatc-----------------------------------------------------------------------------------------------------------------tct-----------tgg------------------ataattct---------ccgtatc--------atctatgggt-------------tgtg-tgc----------------------tgacttgac-------------tttataactgaacattt-----------------------------aagatggttgaaa--tcaatactagcaatg----------a----------acaattataggtggagt-----------------------------------------taaaagc-------------------------tctaa-------tattacttgctg-cattgtcattca--------------------------------------atggacgtgttttagtttaaata----------t-------------------acaaacatgaattgcttctccaagaaa----------------------------------------------------------------------------------------------------------------------
>I23398_M021_Malvaceae_Sidastrum_micranthum_seq1
--------------------------------------------------------------------------------------------------------------------------------------------------------------------------------------------------------------------------------------------------------------------------------------------------------------------------------------------------------------------------------------------------------------------------------------------------------------------------------------------------------------------------------------------------------------------------------------cgaagggcgtcaaggctctc-gtaaagtt-tttgtaattttcg-gaggagacacttcagagcgtcaagtatcccttatgagtggaactaatgtttggctcaatttgcaaggwtatgatgatgtgagaactttttt--aaaac---------------atttgcttt----------gt------------atatt-----------------------------------------------------------------------------------------------------------------ttc-----------tc--ttctatttgt-------gaactgct-ctcatactttctggc--------ttctactgat-----------------------------------------ccgggttacag-------------attatattcggtgattt-----------------------------atgggcatttcta-ttttgtaggatgcatc----------c----------tttatcattgaattttg-----------------------------------------taatatgtaat----------catttatg-----aga-------aaagagatgccc-ttta----------------------------------------------------------------------------------------------------------------------------------------------------------------------------------------------------------------------------------------------------
>I23366_M015_Malvaceae_Firmiana_simplex_seq1
----------------------------------------------------------------------------------------------------------------------------------------------------------------------------------------------------------------------------------------------------------------------------------------------------------------------------------------------------------------------------------------------------------------------------------------------------------------------------------------------------------------------------------------agttgcmcaggaattcaaaatcctcgaagcctaataa---aacatccaaagggcgtgaaggctttc-ataaagta-tttgtcatttttg-gaggagacacttcagagcggcaagtatcccttatgagtggaactaatgtttggctcaatttgcaagcatttgatgatgtaagcttttttttt----------------------tccaattt--c---ttatac------------atatc-----------------------------------------------------------------------------------------------------------------ttt-----------ta----------------------------------------------------------------------------------------------------------------------------------------------------------------------------------------------------------------------------------------------------------------------------------------------------------------------------------------------------------------------------------------------------------------------------------------------------------------------------------------------------------------------------------------------------------------------------------------------------------
>I28591_M023_Malvaceae_Neobuchia_paulinae_seq1
-----------------------------------------------------------------------------------------------------------------------------------------------------------------------------------------------------------------------------------------------------------tcaagatt------gtcatcc-tttaa------------------ttctttctagttttc--attttt--------ctt-t--------actgaa-------tcagcacctaaccc------c---------aaaacatgcaa--------ttg-------ttgcccaggttgggttttctcattcaaacattctccgaagcattatccatcgagcttgcttgaggtttcctgagcttgcgacatatagcagt---------------------------------aaatcctcaaagcctaatga---aacatccaaagggcgtgaaggctttc-ataaagtc-ttggtaatatttg-gaggagacacttcagaacggcaagtatcccttatgagtggcactaatgtttggctcaatttgcaagcatttgatgatgtaagttttttttttcct---------------------------------------------------ctttc-----------------------------------------------------------------------------------------------------------------ctt-----------ta--gataagtaat-------acaattgt-tcacaacttcacatc--------atcaatgggtt-----------gtgta-tgc----------------------taactggat-------------tttttcactggctattc-----------------------------aagaagatttaca-tctaacactggaaatg----------a----------gtaatagttgatagacg-----------------------------------------ttatagtaact----------------------ctt-----------------------------------------------------------------------------------------------------------------------------------------------------------------------------------------------------------------------------------------------------------------------------
>I28593_M024_Malvaceae_Carpodiptera_cubensis_seq1
----------------------------------------------------------------------------------------------------------------------------------------------gtaggatatt-tttgtgatttgt-tattagatg-----ttcttg------tg-tttt----------tctaatgctaa-------------tattt-aaagatttccaattaagatct-----gtcatct-gttag------------------ttctttctagttttc--atcctt--------ctt-t--------actgaa-------gtagctcctaatcc------c---------aaaacatgcat-------attt-------ttgtcaaggttgggttttctcattctaacattctgagaagcattatacatcgagcttgcttgaggttccctgagcttgcgacatatagtagcaa---atcag---atcagttacacagaaattcaaaatcctcgaagcttacaaa---aactgccaaaaggcgtgaaggttttc-gtaaagtc-tttgtcatttttg-gaggagacacttcagagcggcaagtatcccttatgagtggaactaatgtttggctcaatttgcaagcatttggtgatgtaagcttaatttt----------------------ttccatctt--c---tgatgc------------atatc-----------------------------------------------------------------------------------------------------------------ttc-----------ta--gatcgataat-------cacattgt-tcacaacttctcatc--------atctatcggc-------------tttg-ctc----------------------tagctggac-------------tttaccaccggccaatt-----------------------------aagaaaattgaaa-tctaacacaagaaatg----------a----------gcaatagtagatagtgg-----------------------------------------ttatagtaact----------------------ctaaagt-------------------------------------------------------------------------------------------------------------------------------------------------------------------------------------------------------------------------------------------------------------------------
>I28594_M025_Malvaceae_Herrania_nitida_seq1
------------------------------------------------------------------------------------------------------------------------------atattt-------gaagtatgaaatg-tacataactaaa-aacattttgtcc-ttcctttc-----tg-gttc----------actgattctggctgctttgcagatcatattgcatgaatagggttgaggca------ggatatc-tttaa------------------ttctttctagttttc--atccat--------ttt-t--------actgaa-------ccagcatctaaccc------c---------aaaacatac--------atttt-------ttgtttaggttgggttttctcattcgaacattctgcgaagcataatccatcgtgcttgcttgaggtttcctgagcttgcaacatatagtagtga---atcag---gtcaattgcgcagaacttcaaaattcttgaagcctattga---aacatccaaagggcttgaaggcattc-ataaagtc-tttgtcatttttg-ggggagacacttcagagcgacaagtatcccttatgagtggaacaaatgtttggctcaacttgcaagcatttgatgatgtaagctcttttatttg-------------------ttccatttt--c---tgatac------------acgtc-----------------------------------------------------------------------------------------------------------------att-----------ta--gatcagtaatac----tagaattct---------tcacatc--------atctat-ggc-------------tgtg-ctt----------------------taattgtac-------------taatttataagaaa--------------------------------agaaaagatgccc-ttttacttaaattatg----------at--------aaaagtgtgtgataggtg-----------------------------------------tgatactgtct-----------------------------------------------------------gaga-------------------------taggtgat------------------------------------------------------------------------------------------------------------------------------------------------------------------------------------------------------
>I28595_M184_Malvaceae_Guazuma_ulmifolia_seq1
--------------------------------------------------------------------------------------------------------------------------------attt-------gaagtatggaatg-ktcacaactaaa-agcattgt-----ctcctttc-----tg-gttt----------actggttctggctgctttgcagatcatattgagtgagttgggttgaggca------ggatatc-tttag------------------ttctttctacttttc--atccgt--------tct-t--------acggaa-------ccagcatctaaccc------c---------aaaacatac--------atttt-------ctgttcaggttgggttttctcattcaaacatactgcgaagcataatccatcgtgcttgcytgaggtttcctgagcttgcaacatatagtagcaa---atcag---gtcttttgcaaagaaantcaaaatccctgaagcctastga---aacatccaaagggcttgaaggcattc-ataaagtc-tttgtcatttttg-gaggagacacttcagagcggcaagtatcccttatgagtggaactaacgtttggctcaatttgcaagcatctgatgatgtaagctctttt------------------------tcctatttt--c---tgrtac------------atatg-----------------------------------------------------------------------------------------------------------------ttt-----------ta--gataggtaacac----tagaattct---------tcacatc--------atctatgggc-------------ttgg-cat----------------------taattgtac-------------tgatttataggaaa--------------------------------agaaaagatgccc-ttttacttaaattatg----------at---------agagtgtgtgataggtg-----------------------------------------tgatactgtct-----------------------------------------------------------gatg--------------------------------atgttgtgtctaca-----------------------------------------------------------------------------------------------------------------------------------------------------------------------------------------
>I28596_M026_Malvaceae_Ruizia_cordata_seq1
------------------------------------------------------------------------------------------------------------------------------------------------------------------------ttcat-------tactcc------tg-tttt----------tctgacactaa-------------tatttaaaagactttcatttaatatc------gtcaccc-ttymr------------------kcrytkskwatktyct-wtyhtt--------ytt-t--------actgaa-------gcagcacctaachc------c---------agarcatgc-t-tw---ttttt-------ttgtccaggttgggttttctcattcaaacattctgagaagcattattcatcgagcttgcttgaggtttcctgagctttctgcawacagtagtga---atcag---gtcagttgcacagamgttcaaaatcctcaragycsaatgt---aacatccaaagcgcgtgaaggygttc-ataaagtt-tttgtcctttttg-gwggagacacttctgagcggcaagtatcccttatgagbggaactaatrtwtggctcaatctkcaagcatttgatgatgtaagcttttttaktct--------------------tagatttt--g---tgatac------------atatc-----------------------------------------------------------------------------------------------------------------ttt-----------ta--gttcrgtaat-------agaattkt-tatcaacttyatatc--------atctatgggc-------------tgtg-tsc----------------------taactggac-------------tttatcactggccattt-----------------------------aagaagmttgaag-tccaactctagaaat---------------------------agtaaa-----------------------------------------------------------------------------------a-------cgtaaattcc-----------------------------------------------------------------------------------------------------------------------------------------------------------------------------------------------------------------------------------------------------------
>I28597_M027_Malvaceae_Melhania_velutina_seq1
--------------------------------------------------------------------------------------------------------------------------------------------------------------------------------------------------------------------------------------------------------------------------------------------------------tcctttctaattttc--atcctt--------cct-t--------actgaa-------gcagcacctaaccc------c---------tgaggatgcaa------ttttt-------ttgtccaggttgggttttctcattcaaacattctgagaagcattattcatcgagcttgcttgaggtttcctgagctttctgcatacagtagtga---atcag---gtcagttgcacagaagttcaaaatcctcagagccaaatgt---aacatccaaagcgcgtgaaggcgttc-ataaagtt-tttgtcctttttg-gaggagacacttctgagcggcaagtatcccttatgagtggaactaatgtttggctcaatctgcaagcatttgatgatgtgagcttttttagtct--------------------tagatttt--c---tgatac------------atatc-----------------------------------------------------------------------------------------------------------------ttt-----------ta--gttcggtaat-------aggattgt-tatcaacttcatatc--------atctatgggc-------------tgtg-tgc----------------------taactggac-------------tttatcactgaccattt-----------------------------aataagattgaag-tccaactctagaaat---------------------------agttga----------------------------------------------------------------------------------------------------------------------------------------------------------------------------------------------------------------------------------------------------------------------------------------------------------------------------------------------------------------
>I28598_M028_Malvaceae_Glyphaea_brevis_seq1
----------------------------------------------------------------------------------------------------------------------------------------------------------------------wrca---------cttktymy--------rtts----------ywkattgttwayt----------gwttatamtmattaawcaattaagcttc-----gtcatcc-tttac------------------atttttctagttttc--atctgt--------ttt-t--------acagaa-------gcagcacctaaccc------a---------aaacataca--------ttttt-------ttgtccaggttggattttctcattcaaacattctacgaagcattatccgtcgtgcttgcttgaggtttcccaagctcgcgacatgtagtagtga---atcag---gtcaagtgtacagaaattcaaaatccttgaagcatcctgg---aacatccaaagggcgt-------------aaagtc-tttgtcatttttg-ggggagacacttcagagcggcaagtatcccttattagtggaactaatgtttggctcaatttgcaagcatttgatgacgtaagatttttaa----------------------gtcccatttt--c---tgatac------------gtatc-----------------------------------------------------------------------------------------------------------------ttt-----------ta--gataggtaat-------agaattg--------------agc--------atctatgggc-------------tgtg-tgc----------------------taactggac-------------tttatcactggccattt--------------------------------aagattaaaa--tcagcaa--------------------------------------------------------------------------------------------------------------------------------------------------------------------------------------------------------------------------------------------------------------------------------------------------------------------------------------------------------------------------------------------------------
>I28599_M029_Malvaceae_Desplatsia_dewevrei_seq1
----------------------------------------------------------------------------------------------------------------------------------------------------attt-ttctt----------------------------cc-------tttc----------ctgatggttccct----------gttcataatc-----ttaatcaaaattt-----gtcatcc-tttac------------------attgttctagttttc--atctgt--------ttt-t--------actgaa-------gctgtacctaacct------t---------aaaacataa--------atttt-------gagcccaggttgggttttctcattcaaacattttgcgaagtattatccatcatgcttgcttgaggtttcccaaggttccgacatatagcagtgc---atcag---gtcaggtgctcagaaattcaaacaccttgaagcctaccaa---aatgtccaaagggcatgaagacttgc-aaaaagtc-tttgtcatttttg-ggggagacacttcggagcggcaagtatcccttatgagtggaactaatgtttggctcaatttgcaagcatttgatgatgtaagaatttttc----------------------ttcttatttc------taatat------------acacc-----------------------------------------------------------------------------------------------------------------ttt-----------aa--gataggtaat-------agaactgt---------tcagagc--------atttatgggc-------------tgtg-cgc----------------------taacttcac-------------tttatcactggccattt-----------------------------a--aagattgaaa--tcaacacaagaaatg----------a----------gtaataagagatggata-----------------------------------------ttatgataact----------------------ctaa-------ct-------------------------------------------------------------------------------------------------------------------------------------------------------------------------------------------------------------------------------------------------------------------
>I28600_M146_Malvaceae_Mortoniodendron_guatemalense_seq1
---------------------------------------------------------------------------------------------------------------------------------tt--------gaggtaggataat-tttatgatttgc-tattagaag----tttcttg------tg-tttt----------tctgagactaa-------------tgtttgaaagatttccaattaagatc----------ccc-tttag------------------gtctttctagttttc--attctt--------ctt-t--------accgaa-------gcagcgcctaaccc------a---------aaaacatgcat--------ttt-------ttgtccaggttggattttctcattctaacattctgagaagcattatccatcgagcttgcttaaggtttcctgagcttgcaacatatagtagtga---atcag---gtcagttgcacagaaattcaaaagccttgaagcctaatga---aacatccaaagggcgtgaaggcttcc-ataaagtc-tttgtaatttttg-gaggagacacttcagagcggcaagtatcccttatgagtggaactaatgtttggctyaatttgcaagcatttgatgatgtaagctttttattttttt-----------------ttccatttt--t---tgatcc------------atatc-----------------------------------------------------------------------------------------------------------------ctt-----------ta--gattggtaat-------agaattgt-tcacaacttcacatc--------atctatgggc-------------tgtg-cac---------------------t---ctggac-------------tttatatctggccattt-----------------------------aagaagattgaaa-tctaacaaaagaaatg----------a----------gtaatagtagatagagg-----------------------------------------ttagagtaagt----------------------ctgat---------------------------------------------------------------------------------------------------------------------------------------------------------------------------------------------------------------------------------------------------------------------------
>I28601_M030_Malvaceae_Sparmannia_africana_seq1
--------------------------------------------------------------------------------------------------------------------------------------------wagtaggaaatg-ctcayawamara-aara---------ywtttttt--------ttctatt------ctttaytgytaaat----------gtttataatca-tactcaattaagattc-----gtcatcc-tttcc------------------atatttttagtttwm--atctgtttttgctttttgt--------acttaa-------kmagcrcctaaccc----------------aaaacayact-------wtttt-------ttstccaggttggattttctcattcaaacattctgcgaagcattatccrtcatgcttgcttgaggtttcccgagcttgcaacatatagtaktga---atcaa---gtcaggtgcacagaaattcaaaatccttgaagcctcctga---aacatctgaagggcatgaaggmmccm-gtaaagtc-tttgtcatttttg-ggggagacacttcagagcggcaagtatcccttatgagtggaactaatgtttggctcaatttgcaagcatttgatgatgtaagagtttttc----------------------ttcccttttt--c---cgatac------------gtatc-----------------------------------------------------------------------------------------------------------------tat-----------gggc------------------------------------------------------------------------tgtk-cgc----------------------taagtggaca-----------atggataatggataactc-----------------------------agagaacca-----tccaaccttt-agttt----------t----------gaatcagttgacttctc-----------------------------------------ctatatttact----------------------ctta-------tatttgtgaact--attstcatatt-------------------------------------ttttggctttt--------------------------------------------------------------------------------------------------------------------------------------------------------------------------------------------
>I28602_M031_Malvaceae_Mollia_sp_seq1
-------------------------------------------------------------------------------------------------------------------aatggtgtatggtattt-------gcagt--agaatg-ttcataactaaa-aaca------cc-----------------tctc----------tttatggtttggg----------gtttataatca-tattcaattaagattt-----gtcatcc-tttac------------------attgttctggttttc--atccat--------ttt-t--------actgaa-------gctgcacctaacct------t---------gaaacataa--------ttctt-------gtgtgcaggttgggttttctcattcgaacattttgcgaagtattatccatcatgcttgcttgaggtttcccaaggttgcaacatatagtagtat---gtcag---ctcaggtgctcagaaattcaaaaaccttgaagcctaccaa---aatatccaaagcacgtgaagacttgc-aaaaatta-tttgtcatttttg-ggggagacacttcggagcggcaagtatcccttatgagtggaactaatgtttggctcaatttgcaagcatttgatgatgtaagaatttttc----------------------ttcctatttt--ctagtagtac------------atata-----------------------------------------------------------------------------------------------------------------ttt-----------aa--gttatgtaat-------agaattgt---------tcagagc--------atttatgcgc-------------tgtg-cac----------------------taacttgac-------------tttgtcacagaccattt-------------------------------------tgaaa--tcaacacaacaaatg----------a----------gaaataagagatggata-----------------------------------------ttatgagacat------------------------------------aaactcgctatgtt----------------------------------------------------------------------------------------------------------------------------------------------------------------------------------------------------------------------------------------------------
>I28603_M223_Malvaceae_Gossypium_hirsutum_seq1
---------------------------------------------------------------------------------------------------------------------------------------------------------tttatgact---------------------------------cctt---------------------------------------------tatatgattatggtatt------------tttaa----------gtatggaagcttttgtcctttct--ctctag--------ttt-t--------actgaatcag---acagcacctaaaccc-----c---------caaacatgcaa------atttt-------ttttccaggttggattttctcattcgaacattctgcgaagcattatyagtcgagcttgcttgaggtttcctgagctggcaacatatagtagtaa---atcaa---gtcagtttcagaaaaatwtaaamtcctctaagcttaatgg---aacatccaaagggcrtgaaggctttc-gtaaagtc-tttgtactttttg-gaggagayacttcagagcggcaagtatcccttatgagtggaacyaatgtttggctcaatttgcaaggatttgatgatgtaagctattatt----------------------attgctttgtata---taakac------------ttata-----------------------------------------------------------------------------------------------------------------ttt-----------ca--gataggtaat-------agatttgt-tcacaacttcacatc--------atctctggcta--------------------------------------------------------------------------------------------------------------taaaatattggca-tctaacacaagaaatt----------a----------gcaytagtwgatggagg-----------------------------------------ttatggtaact---------------------ctkaa-------cataaattaccaatcttttctcata-------------------------------------------tatttgtgaattg------------------------------------------------------------------------------------------------------------------------------------------------------------------------------------
>I28604_M032_Malvaceae_Entelea_arborescens_seq1
----------------------------------------------------------------------------------------------------------------ttgcaattttcgttgtatacagagcaaataccacacagca-ttcaacatcaat------------------------ggctg-ctttatttgattaggaaacagtttattg--------tatttaaagtag-gaaatgtttatgattc-----gtcatcc-tttcc------------------atatttttagttttc--atctgttttag-ctttt-k--------acttaa-------gcagcayctaaccc----------------aaaacatac--------atttt-------ttgtccaggttggattttctcattcaaacattctgcgaagcattrtccgtcatgcttgcttgaggtttcccgagcttgcaacatatabtagtga---wtcaa---gtcaggtgcacagaaattcaaaatccttgaagcytcctga---aacatctgaaggscatgaaggcccty-rtaaagtc-tttgtcattttgg-ggggagacacttcagagcggcaagtatcccttatgagtggaactaatgtttggctcaatttgcaagcatttgatgatgtaagagtttttc----------------------ttcccttttt--c---cgatay---------------------------------------------------------------------------------------------------------------------------------------------------------------------------------------------------gtatctatgagc-------------tgtg-cgc----------------------taagtggac-------------tttatcactggtcattt--------------------------------aagattgaaa--tcaacacaa-aawtg----------a----------gtaacaagagatggatg-----------------------------------------ttatagtaact----------------------ctaa-------cttgaattgcc--tgttgtcattcm-------------------------------------------------------------------------------------------------------------------------w------------------------------------------------------------------------------------------------------------------
>I28605_M235_Malvaceae_Abutilon_sp_seq1
-------------------------------------------------------------------------------------------------------------------------------------------------------------------------------------------------------------------------------------------------------------ttcatt------attatcg-cataa------------------tg------agttttc--cttact--------atc-t--------gtcaga-------ttagtg-----------gcat---------ggaacagacaagtttcctgtttcagcaagcttcaaaggttggattttcccattcaaacattctgcgaagcattatccgtcgagcttgcttgaggttttcagagcttgcaacgtatagtagtaa---gtcag---gtcagttgcagaaaaatttaaaatcttccaagcttaatgg---aacatccgaagggcgtcaaggctctc-gtaaagtt-tttgtaattttcg-gaggagacacttcagagcggcaagtatcccttatgagtggaactaatgtttggctcaatttgcaaggatttgatgatgtgagaattttttttttaaac---------------ttttgcttt----------at------------atatt-----------------------------------------------------------------------------------------------------------------ttc-----------tc--ttctatctgt-------gaactgtt-ctcatactttctggc--------ttctgccgat-----------------------------------------ccgacttacag-------------attatgttcggtgattt-----------------------------atgggcatttctc-ttttgtaggatgcat-------------------------------------------------------------------------------------------------------------------------------------------------------------------------------------------------------------------------------------------------------------------------------------------------------------------------------------------------------------------------------------------------
>I28606_M033_Malvaceae_Reevesia_formosana_seq1
------------------------------------------------------------------------------------------------------------------------------------------------------------------------------------ttctag------tg-tttt----------tctgatgctag-------------ttttttaaaaaattctaattaagatt------gtcatcc-tttaa------------------ttctatctagttttc--atcctt--------ctt-t--------actgaa-------gcagcacctaacct------t---------aaaacatgcaa--------ttt-------ttgtccaggttgggttttctcattcaaacattctgcgaagcattatccatcatgcttgcttgaggtttcctgagcttgcaacatctagtagtga---atcag---gtcagtttcaccgaaattcaaaatccttgaagcctaatga---aacatctaaagggcgggaaggctgtc-ataaagtc-tttgtcatttttg-gaggggatacttcagagcggcaagtatcccttatgagtggaactaatgtttggctcaatttgcaagcatttgatgatgtaagctttttwaattt-------------------ttccattct--c---tgatac------------acatc-----------------------------------------------------------------------------------------------------------------ttt-----------ta--gatagataat-------agaattg---------ttcatatc--------atctatgggt-------------tgtg-cac----------------------taagtggac-------------tttatcactggccagtt-----------------------------aagaagattgaaa-tctaacacaaggaatg----------a----------gcaatagtag-----------------------------------------------------------------------------------------------------------------------------------------------------------------------------------------------------------------------------------------------------------------------------------------------------------------------------------------------------------------
>I28607_M034_Malvaceae_Mansonia_altissima_seq1
------------------------------------------------------------------------------------------------------------------------------------------------------------------------------------ctctct------tg-tttt----------tcagaaacttt-------------ttttataaaattttctaattaagatt------gtcgacc-ataaa------------------ttttttccagttttc--atcctt--------cct-t--------actgaa-------gcagcatcaatcct------c---------aaaacatgcaa--------ttt-------ttgtccaggttgggttttctcattcaaacattctgcgaagcattatccaacgtgcttgcttgaggtttcctgaggttgcagcacataatagtga---atcag---ttcagcttcatagaaattcaaaatccttgaagcctaatga---aacatccgaagggtgggaaagctgtc-ataaagtc-tttgtaatttttg-gaggggacacttcagagcggcaagtatcccttatgagtggaactaatgtttggctcaatttgcaggcatttgatgaagtaagctctttttactt-------------------ttctgttct--c---ttatac------------aaatc-----------------------------------------------------------------------------------------------------------------ttt-----------ta--gagagttaat-------agtattg---------tttatatc--------atataagggt-------------tgtg-cat----------------------taattggaa-------------cttatcactggccattt-----------------------------aagatgattgaaa-tctaatacaagaaatg----------a----------gcaacagtagatagatg-----------------------------------------atttgacttct----------------------cctatggtt-----------------------------------------------------------------------------------------------------------------------------------------------------------------------------------------------------------------------------------------------------------------------
>I28608_M035_Malvaceae_Hosfordia_alata_seq1
-----------------------------------------------------------------------------------------------------------------------------------------------------act-tctatt-------tactgacat----caacttggtaagatc-aatc----------tctgattttca-------------ttttaccggctagtttgatgttcgty------attatct-cataa------------------tg------agttttc--cttatt--------atc-t--------gtcaga-------ttagtg-----------ggat---------ggaacagacaagtttcctgtttcagcaagcttcaaaggttggattttcccattcaaacattctgcgaagcattatccgtcgagcttgcttgaggtttccagagsttgcaacgtatrgtagtagtatgtcag---gtcagttgcagaaaaatttaaawtctwccragcttaatgg---aacatccgaagggygtcaaggctctc-gtaaagtt-tttgtrattttyg-gaggagacacttcagagcrgcaagtatcccttatgagtggaactaatgtttggctcaatttgcaaggatttgatgatgtgaga-ttttttt--taaac---------------ttttgcttt----------cc------------atatt-----------------------------------------------------------------------------------------------------------------ttc-----------tc--ttttatttgt-------gaactgttactcgtactttctggc--------ttctgccgat-----------------------------------------ccggctaacag-------------attatattcggtgattt-----------------------------atgggcatttcta-ttttgtaggatgcatc----------c----------atgatcattt-----------------------------------------------------------------------------------------------------------------------------------------------------------------------------------------------------------------------------------------------------------------------------------------------------------------------------------------------------------------
>I28609_M036_Malvaceae_Pentaplaris_davidsmithii_seq1
------------------------------------------------------------------------------------------------------------------------------gtgtc--------aagttaggatatt-tttgtgatttat-tacttgatg-----ttcttg------tg-tttt----------tctgacactaa-------------tttttgaaagatttcaaattaagatc------gtcatcc-tttaa------------------ttctttctagttttc--atcctt--------ctt-t--------actgaa-------ccagcacctaaccc------c---------caaacatgcaa--------ttt-------ttgtccaggttggattttctcattcaaacattctgcaaagcattatccatcgagcttgcttgaggttttctgagcttgcgacatacagtagtaa---atcag---gtcagttgcacaaaaatttaaaatcctcaaagcttaatga---aacatccaaagggcgtgaaggctttc-ataaagtc-tttgtaatttttg-gaggagacacttcagagcggcaagtatcccttatgagtggaaccaatgtttggctcaatttgcaagcatttgatgatgtaagtttttttttttt-------------aactttttgctttgta-----tctaac------------acata-----------------------------------------------------------------------------------------------------------------ttt-----------ta--gataggtaat-------agaattgt-tcacaacttcacatc--------atctatggcct-----------atgtg-cac----------------------caattggac-------------tttgtcaccggccattt-----------------------------aagaagattgata-tcaaacacaagaaatg----------a----------gcaatagttgatag-------------------------------------------------------------------------------------------------------------------------------------------------------------------------------------------------------------------------------------------------------------------------------------------------------------------------------------------------------------
>I28610_M037_Malvaceae_Heritiera_littoralis_seq1
---------------------------------------------------------------------------------------------------------------------------------------------------------ctttcttcttcc-trwtrmyaa----tytyhmwtk--dadr-tyht----------ttaaaaattag---------------cattagaaaaacacaagaaacatttaataacamrtcm-wwwag------------------ttctttctag-tttc--atcctt--------ttt-c--------actgta-------gcagcacctaacccc-----c---------catacatgcat--------ttt-------ttatccaggttggattttctcattcaaacattctgagaaccattatccatcgagcttgcttgaggtttcctgagcttgcaacatctagtagtga---atcag---gtcagttgcatagaaattcaaaatcctcgaagcctaatga---aacatccaaagcgcgtgaaggctttc-ataaagta-tttatcatttttg-gaggagacacttcagagcggcaagtatcccttatgagtggaactaatgtttggctcaatttgcaagcatttgatgatgtaagcttttttattttt------------------ttccatttt--c---tgatac------------atatc-----------------------------------------------------------------------------------------------------------------ttt-----------ta--gatcagtaat-------aaaattgt-tcacaactacatatc--------atctatgggc-------------tgtg-ctc----------------------taactggac-------------tttatcahtggccattt-----------------------------aagawswttkmaw-htrkaaswwrgrrgcy---------ca--------------------------------------------------------------------kwarkkyr---------------------------------------------------------------------------------------------------------------------------------------------------------------------------------------------------------------------------------------------------------------------------------------------------------
>I28611_M062A_Malvaceae_Durio_zibethinus_seq1
---------------------------------------------------------------------------------------------------------------------------------------------------------tctcttattagatgttckkawr----yttcytr------tg-tttt----------tctgatgcaaa-------------tttttaaaagattttttattaagatt------gtcatcg-tttga------------------ttctttcaagttttc--atcctt--------ctt-t--------actgaa-------ccagcacctaacmc------g---------aaaacatgcawttt---ttttt-------tggtccasgttgggttttckcattcaaacattctmmgaagcattatccatcragyttgctygagktttcctbagctygccacatatartrgtga---atcar---gtcagytrmabagaaattcaaaatcctcraagcctaatga---aacatcmaaagggtgtgaagbctttc-ataaagka-bbtgtcatttttg-gaggagdcrcttcagagcggcaagtatcccttatgagtggaactaatgtttggctcaatttgcaagcatttgaygatgtaagctwttttrcttt-------------------ttmcatttt--c---tgatac------------atatc-----------------------------------------------------------------------------------------------------------------ttt-----------ta--gatmrgtaata-----kagaattgt-tydcaacttcacatc--------atctatgrgc-------------tgtg-cgc----------------------taactggac-------------wttktcactgrcsattw-----------------------------wagaagattgaaa-tctaacacaakaaatr----------a----------rcaatagtagwtagagm-----------------------------------------ttayagtaact----------------------cta-----------------------------------------------------------------------------------------------------------------------------------------------------------------------------------------------------------------------------------------------------------------------------
>I28612_M038_Malvaceae_Brachichyton_bidwillii_seq1
--------------------------------------------------------------------------------------------------------------------------------------------------------------------------------------------------------------------------------------------------------cgattaagatt------atcatcc-tttaa------------------gtctttctag-tttc--atcctt--------ctt-c--------actgaa-------gcagcacctaaccc------c---------aaaacatgca--------tttt-------ttatccaggttggattttctcattcaaacattctgagaaccattatccatcgagcttgcttgaggtttcctgagcttgcaaaatctagtagtga---atcag---gtcagttgcatagaaattcaaaatcctcgaagcctaatga---aacatccaaagggcgtgaaggctttc-ataaagta-tttgtcatttttg-gaggagacacttcagagcggcaagtatcccttatgagtggaactaatgtttggctcaatttgcaaacatttgatgatgtaagctttttaatttttatt------------tttttccatttt--c---tgatac------------gtatc-----------------------------------------------------------------------------------------------------------------ttt-----------ta--gatcagtaat-------aaaattgt-tcacaacttcacatc--------atctatgggc-------------tgtg-ctc----------------------tgactggac-------------tttatcactggccattt-----------------------------aaaaggattgaaa-ta--------------------------------------------------------------------------------------------------------------------------------------------------------------------------------------------------------------------------------------------------------------------------------------------------------------------------------------------------------------------------------------------------------------
>I28613_M039_Malvaceae_Eriotheca_macrophylla_seq1
----------------------------------------------------------------------------------------------------------------------cacaagtagaatc--------atggtaggatatt-tttgtgatttat-tattagata-----ttcttg------ag-tttt----------tctgacactaat------------ttttaaaaagatttccaattaagatc------gtcatcc-ttta----------------------tttgtagttttc--atc-----------ctt-t--------actgaa-------gcagcacctaaccc------c---------aaagcatgcaa--------ttt-------ttgtccaggttgggttttctcattcgaacatcctccgaagcattatccatcgagcttgcttaaggtttcctgagcttgcgacatatagtagtaa---atcag---gtcagtttaacaaaaatttgaaatcctcaaagcctaatga---aacatccaaagggcgtgaaggctttc-ataaagtc-cttgtaatatttg-gaggggacacttcagaacggcaagtatcccttatgagtggcactaacgtttggctcaatttgcaagcatttgatgatgtaagttttttttttttt-------------------wmytttty----------------------------c-----------------------------------------------------------------------------------------------------------------ytk-----------ta--gataagt------------aattgt-tcacaacttcacrtc--------atctatgggc-------------tttg-tgc----------------------taactggac-------------ttttgcactggccattc-----------------------------aagaagattgaca-tctaacacaagaaatg----------g----------gtaatagttgatagagg-----------------------------------------ttataataac-------------------------------------------------------------------------------------------------------------------------------------------------------------------------------------------------------------------------------------------------------------------------------------------------------
>I28614_M040_Malvaceae_Hydrogaster_trinervis_seq1
------------------------------------------------------------------------------------------------------------------------------------------------------------------------------------------------------------------------------------------ttatagttg-caatcaattaagattc-----atcatcc-ttgac------------------ttttttctagttttc--aactgt--------ttt-t--------actgat-------gctgcacctaacct------t---------aaaacataa--------atttt-------gttcccaggttgggttttctcattcaaacattttgcgaagtattatccatcatgcttgtttgaggtttcccaaggttgcgacaaatagtaatgc---atcag---gtcagttgccaagaaattcaaaaacctttaagctaaccaa---aatatccaaagggcgtgaagacttgcaaaaaagtc-tttgtcatttttg-ggggagacacttcggagcggcaagtatcccttatgagtggaactaatgtttggctcaatttgcaagcatttgatgatgtaagaaatttct-----------------------tcctatttt--c---taatcc------------atatc-----------------------------------------------------------------------------------------------------------------ttt-----------aa--gataggtaat-------agaattgt---------tcatagc--------atttatgggc-------------tgtg-cgc----------------------taacttgac-------------tttatcactggccattt-----------------------------a--aagattgaaa--tcagta----------------------------------------------------------------------------------------ttgtgataact----------------------ctta-------cttaaactgtctatgtcatcattca--------------------------------------tttg--------------------------------------------------------------------------------------------------------------------------------------------------------------------------------------------------
>I28615_M041_Malvaceae_Pterygota_brasiliensis_seq1
------------------------------------------------------------------------------------------------------------------------------------------------------------------------------------------------------------------------------------------------------------taacact------aagattc-catta------------------aaygagtagggttat--gttttt--------ctt-c--------actgaa-------gcagcacctaaccc------c---------aaaatatgcat--------ttt-------taatccaggttggattttctcattcaaacattctgagaaccgttatccatcgagcttgcttgaggtttcctgagcttgcaacatctagtagtga---atcag---gtcagttgcacagaaattcaaaatcctcaaagcctcataa---aacacccaaagggtgtgaaggctttc-ataaagta-tttgtcatttttg-gaggagacacttcagagcggcaagtatcccttatgagtggaactaatgtttggctcaatttgcaagcatgtgatgatgtaagcttttttttttttttt-------------tbdhntdttdh--n---tnntan------------btath-----------------------------------------------------------------------------------------------------------------ttt-----------ta--aatmagtaat-------aaaattgt-tcacaacctcacatc--------atytrtkcay-------------tkts-yty----------------------waactgcac-------------tttatcactggccattt-----------------------------aagaagactgaaa-tctaacacaagaaatg----------a----------gc-atagcagatagagg-----------------------------------------ttatagt----------------------------------------------------------------------------------------------------------------------------------------------------------------------------------------------------------------------------------------------------------------------------------------------------------
>I28616_M042_Malvaceae_Leptonichya_maranta_seq1
---------------------------------------------------------------------------------------------------------------cttattgcttgagtagagct--------gaggtaggataat-tttgtgatttgt-tattagata----tttcttg------tg-tttt----------tctgaagctat-------------ttgttttaaaggttgcaattaaggtc------ttcatcc-tctaa------------------ttccttttagttttc--atctgtta-----ttat-t--------actraa-------ttagcacctaatcctcc---c---------aaaacataa-------tatttt-------ttttccaggttgggttttctcattcaaacattctccgmagcattrtccatcatgsttgcttgaggtttcctgagctagcaacgtatagtagtra---atcag---gtcaggtgcacagaaattcgaaatccttaaagtctaatga---ttcatccaaagggcgtgaaggccttc-ataaagtc-tttgtcatttttg-gaggagacacttcagagcggcaagtatcccttatgagtggaactaatgtttggctcaatttgcaagcatttgatgatgtaagchtyttttttttttttt-------------------------n---tbbtnt------------atatc-----------------------------------------------------------------------------------------------------------------tat-----------ga--gataggtaat-------agaattgt---------tcacatc--------atctttgggc-------------tgtg-crc----------------------taactggac-------------ttcatcactggccattt-----------------------------aagaagattgaaa--tcaacacaagcaatg----------a----------gcaatagtagatggagt-----------------------------------------taatagtaact----------------------ctaa-------cat------------------------------------------------------------------------------------------------------------------------------------------------------------------------------------------------------------------------------------------------------------------
>I28617_M043_Neuradaceae_Neurada_procumbens_seq1
-----------------------------------------------------------------------------------------------------------------------------------------------------------------------------------------------------------------------------------------------------------------------------------------------------------------gtgttta--------------gtat---------agca------------agtgttttacat------tg--------aaaatgtc---------cttct-------gtatccaggttggattttctcattcaagcattttgcgcagcattatacgtcatgctagcttgaggtttcccaatctttcatcatataatagtgg---atcag---gtcatttccctagaagtttgttgtcctcacagcatacaga---aacttccaaagtacaccaaggcacta-agaaagtt-ttcgtcatatttg-gaggagacacttcagagcgacaagtatctcttatgagtggaacgaatgtttggctcaacttgcaagcatttaatgatgtaagtttaatta----------------------------------c-------------------------------------------------------------------------------------------------------------------------------------------tct-----------ta--gctatccaac-------agtgtcat---------ttac-----------acaattgtca------------gactg-ctt----------------------ca--------------------------actagttagtt-----------------------------gataatatttttcctgtcttgcattagatc---------ta----------gcaatca---------ag----------------------------------------ttgtctttttcttctt--cag--------g--acacc-------aactaaatgtga-ctgagtataccactat----------------------------------------------------------------------------------------------------------------------------------------------------------------------------------------------------------------------------------------
>I28618_M044_Malvaceae_Pentace_laxiflora_seq1
tca------------------------a--------------------------------------------------------------------------------------agtgcatgagtgaggtt--------gatgtaggatatt-tttgtgatttct-tattagatg----tttcttg------ta-tttt----------tctgccactaa-------------cgtttaaaagatttccaattaggatt------gtcatct-tttag------------------ttctttctagttttc--atcctt--------cat-t--------cctgaa-------gtagcacctaatcc------c---------aaaacgtacmwttt----tctt-------ttgtcaaggttgggttttctcattctaacattctcagaagcattgtccatcgagcttgcatgaggttccctgagcttgcgacatatagtagtga---atcag---atcagttgcacagaaattcaaaatchryaaaacttactaa---aacttccaaaaggygtgaaggcattc-gtaaagtc-tttgtcatttttg-gaggagacacttcagagcggcaagtatcccttatgagtggaactaatgtttggctcaatttgcaagcatttggtgatgtaagcttcttaacttttt-----------------ttccatctt--c---tgatgc------------atwtc-----------------------------------------------------------------------------------------------------------------ttt-----------ta--gattggtaat-------agcatttt-tcacaatttcacatc--------atctatgggc-------------ttca-cac----------------------taattggac-------------tttatcactggccactt-----------------------------aagaaaattgaaa-tctaacacaagaactg----------a----------gcaatagtaactctaat-----------------------------------------gtaaattgct-------------------------------------------------------------------------------------------------------------------------------------------------------------------------------------------------------------------------------------------------------------------------------------------------------
>I28619_M045_Malvaceae_Phragmotheca_mammosa_seq1
------------------------------------------------------------------------------------------------------------------------------gagtc--------aaggtaggatatt-tttgtgatttgc-tattatg--------ccttg------tg-tttt----------tctgacgctga-------------tttttacaagatttccaattaagatc------gtcatcc-tttaa------------------ttctttctaattttc--atcttt--------ctt-g--------actgaa-------ccagcacctaaccc------c---------aaaacatgcaa--------ttt-------ttttccaggttggcttttctcattcaaacattctgcgaagcattatccatcgagcttgcttgaggtttcctgagcttgcgacatacagtggtaa---atcag---gtcagttgcacaaaaatttaaaatcctcaaagcctaatga---aacatccaaagggcatgaaggctttc-gtaaagtc-tttgtaatttttg-gaggagacacttcagagcggcaagtatcccttatgagtggaactaatgtttggctcaatttgcaagcatttgatgatgtaagtttttttttttttttt-------ttdahtttttcccttgtatc---tgatac------------atatn-----------------------------------------------------------------------------------------------------------------ttt-----------ta--gataggtaat-------agaattgt-tcgcgacttcacatc--------atctattggct-----------atgtg-cgc----------------------taattggac-------------tttttcactggccattt-----------------------------aagaagattg--------------------------------------------------------------------------------------------------------------------------------------------------------------------------------------------------------------------------------------------------------------------------------------------------------------------------------------------------------------------------------------------------------------------
>I28620_M046_Malvaceae_Camptostemon_shultzii_seq1
-------------------------------------------------------------------------------------------------------------------ywrcakgagtagagtc--------agggtagcatatt-tttgtgattcat-tacttgatg-----ttattg------tg-tctt----------tctgacgctaa-------------tttttaaaagatttcaaattaagatc------gtcttcc-ttt--------------------atctttctagttttc--atcytt--------ctt-t--------accgaa-------ccagcacctaaacct----ccaa------------------------------------acatwcaagttrsattywmwcattcaaacattcagcgaagcattatccgtcgggcttgcttgaggtttcctgkgcttgcaacatatagtagtaa---atcag---gtcggttgcagaaaaatttaaaatcctcaaaggataatga---aacatccaaagggcatcaaggctttc-gtaaagtc-tttgtaatttttg-gaggagacacttcagagcggcaagtatcccttatgagtggaactaatgtttggctcaatttgcaaggatttgatgatgtaagtttttwaaaaaaatttta---ttttaacttattgctttgtatc---yratrs------------ayyyg-----------------------------------------------------------------------------------------------------------------ytt-----------ta--gataggtaat-------araytyga----------------------------------------------------------------------------------------------------------------------------------------------------------------------------------------ca-------------------------------------------------------------------------------------------------------------------------------------------------------------------------------------------------------------------------------------------------------------------------------------------------------------------------------------------------------------------------------------
>I28621_M153_Malvaceae_Trichospermum_sp_seq1
--------------------------------------------------------------------------------------------------------------------atgatttatggtattagt------------ggaatg-ttcataactaaa-aaca---------tttttta---------tctc----------tttatggttcact----------gtttactatct-taatcaattaagattc-----ttcattc-tttac------------------atttttcttgttttc--atc---------atttt-t--------rctgaa-------gtkrcacccaacat------t---------gaaacataa--------atttt-------gtctcmaggttgggttttccmattcaaacattktgcgaagtattatccatcatgcttgcttgcggtttcccaaggttgcracatatagtagtgc---atcag---gtcaggtgctsagaaattcaaaaacctttaagggtaccda---aadattcraaaggcrwgaagacdtgc-aaaaagtk-thtgtcatttttgtggggyracacttcagagcggcaagtatcccttatgagtggaactaatgtttggctcaatttgcaagcatttgatgatgtaagaattttct-----------------------tcctakttt--c---taatac----------wtrtatc-----------------------------------------------------------------------------------------------------------------ttt-----------aa--tatagdaaat-------awaattgt---------tcacagm--------atttatgggc-------------tgtgsygc----------------------taacttgac-------------tttatcactggccatct-----------------------------a--aagattgaaa--tcaata----------------------------------------------------------------------------------------ttatgataact----------------------ctta-------cttraactggctatgttgtaattca--------------------------------------tttractttttca-----------------------------------------------------------------------------------------------------------------------------------------------------------------------------------------
>I28623_M048_Malvaceae_Abroma_augusta_seq1
-------------------------------------------------------------------------------------------------------------------------------------------------------------------------------------------------------------------tgaagctat-------------ttgttttaaaagtttcaattaagatc------ttcatcc-tctaattttmt---tttttttttctttttttaattttc--atccgt--------ttt-t--------actgaa-------ttaacacttaaccctc----c---------aaaacataaaa--------tct-------ttttccaggttgggttttctcattcaaacattctccgaagcattatccatcatgcttgcttgaggtttcctgagcttgcgacatatattagtga---atcag---gtcagttgcacagaaatttaaaatccttaaagcctaatga---ttcatccaaagggcgtgaaggcttgc-ataaagtc-tttgtcatttttg-gaggagacacttcagagcggcaagtatcacttatgagtggaactaatgtttggctcaatttgctagcatttgatgatgtaagcttttttattttt-----------------ttcccatttt--t---tgatat------------atatc-----------------------------------------------------------------------------------------------------------------ttt-----------ta--gataggtaat-------agaactgt---------tctcatc--------atctatggcc-------------tgtg-cag----------------------taactggac-------------ttcatcactggccattt-----------------------------aagaagattgaaa--tcaacacaagcaatg----------a----------gcwataatagatggagt-----------------------------------------taataacataa-----------------------------------------------------------------------------------------------------------------------------------------------------------------------------------------------------------------------------------------------------------a------------------------------------------
>I28624_M049_Malvaceae_Corchoropsis_tomentosa_seq1
-------------------------------------------------------------------------------------------------------------------------------------------------------------------ct-tattaga-------tactct------tg-tttt----------tctgacactaa-------------tatttaaaagattttcacttaagatc------gtcatcc-ttcaa------------------tactttctaattttc--atcctt--------ctt-t--------actgaa-------gcagcacctaaccc------c---------agaacatgc-a------ttttt-------ttgtccaggttgggttttctcattcaaacattctgagaagcattatccatcgagcttgcttgaggtttcctgagcttgctgcatacggtagtga---atcag---gtcagttgcgcagaaattcaaaatcctcaaagcccaatgt---aagatccaaagagcgtgaaggtgttc-ataaagtt-tttgtcctttttg-gaggagacacttccgagcggcaagtatcccttatgagtggaactaatgtttggctcaatctgcaagcatttgatgatgtaagctctcttatttt--------------------tagttttt--c---tgatac------------atatc-----------------------------------------------------------------------------------------------------------------ttt-----------ta--gctcagtcat-------agaattgt-tatcaacttcatttc--------atctatcgac-------------tgtg-tgc----------------------taactggac-------------tttatcactggccattt-----------------------------aagaagattgaag-tccaacacaagaaat---------------------------agtagataaagg-----------------------------------------ttatagtaa--------------------------aa-------cg-------------------------------------------------------------------------------------------------------------------------------------------------------------------------------------------------------------------------------------------------------------------
>I28625_M193_Malvaceae_Apeiba_tibourbou_seq1
----------------------------------------------------------------------------------------------------------------------------------------------gtaggaaatg-ttcataaagaaa-aaca---------tttttttct-------attc----------tttattgttaact----------gtttataatca-taatcaattaagattc-----atcatcc-tttcc------------------tttttttcggttttc--atccattttttagattt-t--------acttaa-------gcagcacctaaccc----------------aaaacatac--------atttt-------ttcaccaggttggattttctcattcaaacattctgcgaagtattatccatcatgcttgcttgaggtttcccgagcttgcaacatgtagtagtga---agcaa---gtcaggtgcatagaaattcaaaatccttgaagcctcctga---aacatctgaagtgtgtgaaggcctcc-gtaaagtc-tttgtcatttttg-ggggagacacttcagagcgacaagtatcccttatgagtggaactaatgtttggctcaatttgcaagcgtttgatgatgtaagagtttttc----------------------ttcccatttt--c---tgatac------------atatc-----------------------------------------------------------------------------------------------------------------ttt-----------ta--ggtatgtaat-------agatttat-----------atagc--------ttccataattcagctgatcaccatctg-tgc----------------------aagttataa-------------gccttaaatggccatca-------------------------------------------tttaaaataacatact--------------------tctagcaatagttgcatca----------------------------------------ttactttcagg--------------------agcata-------ctcaaaatgcc----------------------------------------------------------------------------------------------------------------------------------------------------------------------------------------------------------------------------------------------------------
>I28626_M226_Malvaceae_Helicteres_guazumifolia_seq1
------------------------------------------------------------------------------------------------------------------------------------tga---gtaggtaggatatt-tttgtgatttatcttttagatg----tctctag------tg-tttt----------tcagaaactag--------------tttttaaaattttataattaagatt------gtcaacc-tttaa------------------ttctttctagttttc--atcctt--------ctt-t--------actgaa-------ccagcaccaaccct------c---------acaacatgcaa--------ttt-------ttgtccaggttggcttttctcattcaaacattctgcgaagcattatccatcatgcttgcttgaggtttcctgagcttgcaacacatagtagcga---atcag---gtcagtttcatagaaattcaaaatccttgaagcctaatga---aacatccaaagggcgggaaggctgtc-ataaagtc-tttgtcatttttg-gaggggacacttcagagcgacaagtatcccttatgagtggaactaatgtttggctcaatttgcaggcatttgatgatgtaagcgtttttatttc--------------------tctgttat--c---ttatac------------atatc-----------------------------------------------------------------------------------------------------------------ttt-----------ta--gatagataat-------ggaatt----------cttacatc--------atataagggt-------------tgcg-tac----------------------taattggaa-------------tttatcactggccattt-----------------------------aagaagattgaaa-tctgatacaagaaatg----------a----------gcaacagtagatagatg-----------------------------------------atttgacttct----------------------cctgtggtt-----------------------------------------------------------------------------------------------------------------------------------------------------------------------------------------------------------------------------------------------------------------------
>I28628_M051_Malvaceae_Werklea_horrida_seq1
--------------------------------------------------------------------------------------------------------------------------------------------------------ttgtatgat-----tatgaaatga---cttatgg------ta-tttg---------------------------------aagtatggaagcttttatmctttmttt------acggwyc-attgg------------------ttmtgactgctttgcagatcatatt-----gcat--g--agtagagtaaaggtaggagaattytgtgattc----------------attrcatgcaa-------tctt-------ttwtccaggttggattttctcattcaaacattctgcgaagcattatccatcgagcttgcttgaggtttccygascttgcaacatwtagtagtaa---atcrg---gtcasttgcakaaaaaattaaaatcctcaaagctyaatga---aacatcygaagggcgtcatggctttc-gtaaagtc-tttgtaatttttg-gaggagacacttcagagcggcaagtatcccttatgagtggaactaatrtttggctcaatttgcaaggatttgacgatgtaagttttkwattttattt---------taaccttttgctttgtatc---taatac------------ataaa-----------------------------------------------------------------------------------------------------------------ttt-----------ta--gataggtaatagataatagatttat-tcaatacttaacatc--------atccgttggat-----------attta-ttg---------------------------------------------------------------------------------------------------------------tgagaaatg----------g----------gtcatggtagtcaaagattcaacga--------------------------------atgatgatgttt----------------------------------------------------------tt---------------------------------gtgatcggtgattagggat--------------------------------------------------------------------------------------------------------------------------------------------------------------------------------------
>I28629_M052_Malvaceae_Spirotheca_rosea_seq1
------------------------------------------------------------------------------------------------------------------------------------------------------------------------------------tcttcg------tg-tttt----------tctgacactaa-------------ttttaaaaagatttccaattaagatc------gtcatcc-tttt----------------------tttgtagttttc--atcctt--------ctt-t--------actgaa-------tcagcacctaaccc------c---------aaaacatgcaa--------ttt-------ttgtccaggttgggttttctcattcaaacattctccgaagcatcatccatcgagcttacttgaggtttcctgaacttgcaacatatagtagtaa---atcag---gtcagtttaacaagaattcaaaatcctcaaagcctaagga---aacatccagagggcgtgaaggctttc-ataaagtc-tttgtaatttttg-gaggagacacttcagaacggcaagtatcccttatgagtggaaccaatgtttggctcaatttgcaagcatttgatgatgtgagttttttttttttt-------------------aactcgtt----------------------------c-----------------------------------------------------------------------------------------------------------------ctt-----------tg--gatagttaat-------gctattgt-tcacaatttcacatc--------atctatgggtt-----------gtgag-tgc----------------------taactggac-------------tttttcactgaccattc-----------------------------aa----------------------gaactg----------a----------gtaatagttgatagagg-----------------------------------------ttatagtaact----------------------cttaa------cataaattgctc-tgt-----------------------------------------------------------------------------------------------------------------------------------------------------------------------------------------------------------------------------------------------------
>I28630_M053_Malvaceae_Huberodendron_swietenioides_seq1
-------------------------------------------------------------------------------------------------------------------ttgcataagtagaatcg-------akkttaggatatk-yttgtgatttgt-tattagata-----ttcttg------tg-tttt----------tctgacgctmwtt----------cttttagaaagatktccamttaagatc------gtcatcc-tttar------------------ttctttctarttttc--atcctt--------ctt-t--------actraa-------ccgrcacctaaccc------cc------caaaaacatrcaa--------ttt-------ttgtccaggttgggytttctcattcraacatycttcgaagcattatcyathgagcttgcthhagktttcctgagcttgcracatatagtaghaa---atcag---gtcagtttcacaamaattcaaaatcctcaaagcctaatga---aacayccaaagrgcgtgaaggcttts-ataaagtc-ttbgtaatttttg-gaggagayacttcagagcggcaagtatccctyatgagtggaactaatgtttggctcaatttgcaagcatttgatgatgtaagwttttbttywyt--------------------tactcttb----------------------------c-----------------------------------------------------------------------------------------------------------------ctt-----------ta--gatagktaat-------ahaathkt-tcacaahttcacatc--------atctatdggtt-----------gtgyg-tgc----------------------taactggac-------------tttttcmctgrccattt-----------------------------aagaarattgayr-tctaasacaagaaatg----------a----------gcaatagttkatagagg-----------------------------------------ttatagtagct----------------------ttaa-------cttaaattgctc-trttgtca------------------------------------------------------------------------------------------------------------------------------------------------------------------------------------------------------------------------------------------------
>I28631_M054_Malvaceae_Trochetiopsis_benjaminae_seq1
----------------------------------------------------------------------------------------------------------------------------------------------------------tttttaattgc-tattcat-------tactcc------tg-tttt----------tctgacactaa-------------tatttaaaagactttcatttaagatc------atcattc-ttcaa------------------tcctttctaattttc--atcctt--------cct-t--------actgaa-------gcagcacctaaccc------c---------agaggatgcaa------ttttt-------ttgtccaggttgggttttctcattcaaacattctgagaagcattattcatcgagcttgctcgaggtttcctgagctttctgcatacagtagtga---atcag---gtcagttgcacagaagttcaaaatcctcagagccaaatgt---aacatccaaagcgcgtgaaggcgttc-ataaagtt-tttgtcctttttg-gaggagacacttctgagcggcaagtatcccttatgagtggaactaatgtttggctcaatctgcaagcatttgatgatgtgagcttttttagtct--------------------tagatttt--c---tgatac------------atatc-----------------------------------------------------------------------------------------------------------------ttt-----------ta--gttcggtaat-------aggattgt-tatcaacttcatatc--------atctatgggc-------------tgtg-tgc----------------------taactggac-------------tttctcactgaccattt-----------------------------aataagattgaag-tccaactctagaaat---------------------------agttgataaagg-----------------------------------------ttatagtaa--------------------------aa-------cttaaattc------------------------------------------------------------------------------------------------------------------------------------------------------------------------------------------------------------------------------------------------------------
>I28632_M055_Malvaceae_Eriolaena_candollei_seq1
----------------------------------------------------------------------------------------------------------------------------------------------------------------------------t-------tactcc------tg-tttt----------tctgacactaa-------------tatttaaaagactttcatttaatatc------gtcatcc-ctcaa------------------tcctttctaattttc--atbgtt--------ctt-t--------actgaa-------gcagcacctaaccc------c---------agagcatgc-a------ttttt-------ttgtccaggttgggttttctcattcaaacattctgagaagcattattcatcgagcttgcttgaggtttcctgagctttctgcatacagtagtga---atcag---gtcagttgcacagaagttcaaaatcctcaaagcccaatgt---aacatccaaagcgcgtgaaggcgttc-ataaagtt-tttgtcctttttg-gaggagacasttctgagcggcaagtatctcttatsagtggaactaatgtttggctcaatctgcaagcatttgatgatgtaagcttttttagtct--------------------tagatttt--c---tgatac------------atatg-----------------------------------------------------------------------------------------------------------------ttt-----------ta--gttcagtaat-------agaattgt-tatcggcttcatatc--------atctatgggc-------------tgtg-tgctaacttgatgcatcttgtatmataactggac-------------tttatcactggccattt-----------------------------aagaagattgaag-tccaactctagaaa--------------------------------------------------------------------------------------------------------------------------------------------------------------------------------------------------------------------------------------------------------------------------------------------------------------------------------------------------------------------------------------------------
>I28633_M056_Malvaceae_Adansonia_digitata_seq1
-----------------------------------------------------------------------------------------------------------------------------taaatc--------gagataggatatt-tttgtgattygt-tattagata-----ttcttg------tg-tttt----------t-tkactctaat------------ttttaaaaagatttccaattaagatc------gtcatcc-tttaa------------------ttctttctagttttc--atcctc--------ctt-t--------actgaa-------tcagcascttaycc------c----------aaacatgcaa--------ttt-------ttrtccaggttgggttttctcattcaaacattctccgaagcattatccatcgagcttgcttgaggtttcctgagcttgcagcatatagtagtaa---atcag---gtcagtttcccaaaaaatcaaaatsctcaaagcctaatga---aacatcaaaarggcgtgaaggctttc-ataaagtt-tttgtaatatttg-gaggaaacacttcagaacggcaagtatcccttatgagcggcactaatgtttggctcaatttgcaagcatatgatgatgtaagttttttttttttttg----------------gtactcttt----------------------------c-----------------------------------------------------------------------------------------------------------------ctt-----------ta--gatagttaat-------gcaattgt-tcacaacttcacgtc--------atctatgagtt-----------gtgtg-tgc----------------------taactggac-------------tttttcaccagccattc-----------------------------aagaagat----------------------------------------------------------------------------------------------------------------------------------------------------------------------------------------------------------------------------------------------------------------------------------------------------------------------------------------------------------------------------------------------------------------------
>I28635_M058_Malvaceae_Byttneria_aculeata_seq1
---------------------------------------------------------------------------------------------------------------------------------------------------------tttgtgatgttt-tattatatg----tttcttgtg-------tttc----------gctgaatctaattgtatt-------------acaagttataatyataatc------atcatct-gccactgccactgccackgccagtcccttttagtattt--atctgt--------ttt-t--------actgagcagcactgcagcacctaatcctcycaacat----cccaaaacataaaaca----------------ttttccaggttgggttttctcattcaaacattctccgaagcattatccgccatgcttgcttgaggtttcctgagcttgcaacttatactaatga---atcag---atcagttgcaaagaaagtcaaaatbcattaagcctaatgg---ttcatccaamaggcgtgaaggctttc-ataaagtm-ttcgtcatttttg-gaggagacacttcagaacgacaagtatcccttatgagtggaactaatgtttggctcaatttgcaagcatttgatgatgtaagtttttttttaacttca------------tgttaccatttt--c---tgatat------------atgtt-----------------------------------------------------------------------------------------------------------------ctt----------------------------------------------------------------attgctggct-------------tgag-tgg----------------------caacttaac-------------tttatcacttgctattt-----------------------------aataagatcggaa--tcacmacaggcaatg----------a----------gcggtaatatgtggagt-----------------------------------------taatagttaca----------------------ataa-------tataaat--------------------------------------------------------------------------------------------------------------------------------------------------------------------------------------------------------------------------------------------------------------
>I28636_M059_Malvaceae_Pterospermum_pierrei_seq1
-----------------------------------------------------------------------------------------------------------------------------------------------------------------------------------------------------------------------------------------------------------------------------agc-ttcga------------------tccattctaattttc--atattt--------ctt-tacagaagaacagaa-------gaagcatctaacca------c---------agaacatgcatttttttccttt-------ttgttcaggttggcttttctcattcaaacattcttagaagcattatccatcgagcttgcttgaggtttcctgagcttgcaacatatagtagtga---accag---gccagtcacgaagaaatttaaaatcctcaaagcccaatgt---aacacccaaagcgcgtgaaggtgttc-ataaagtt-tttgtcatttttg-gaggagacacttccgagcggcaagtgtcccttatragtggaactaatgtttggctcaatttgcaagcatttgatgatgtaagcctttttgtttttttt---------------ttmcatttt--c---tgatam------------ttttt-----------------------------------------------------------------------------------------------------------------ttt--------ttyma--attcggtact-------agaattgt-tgt---------------------------------------------------------------------------------------------------------------------------------------------------------------------------------------------------------------------------------------------------------------------------------------------------------------------------------------------------------------------------------------------------------------------------------------------------------------------------------------------------------------------------------------------------------------------------
>I28637_M060_Malvaceae_Duboscia_vifidiflora_seq1
--------------------------------------------------------------------------------------------------------------------attatttatggtattt-------gaagtaatgaatg-ttcataactaaa-aaca---------ttttttcct----tt-ctttattc----agtttattgttcact----------gtttataatca-tgatcagttaagattc-----gtcatcc-tttac------------------atttttctagttttc--atccgt--------ttt-t--------a------------------------cc------c---------aaaacataaa---------ttt-------ttgtccaggttgggttttctcattcaaacattctgcgaagcattattcatcatgcttgcttgaggtttcccaagcttgcgacacatagtagtgc---atcag---gtcaggtgcacagaaattcaaaaaccttgaagtctactga---aatatccaaggggcatgaagacttgc-aaaaggtc-tttgtcatttttg-ggggagacacttcagagcggcaagtatcccttatgagtggaactaatgtttggcttaatttgctagcatttgatgatgtaagactttttc----------------------ttcctatttt--c---tgatac------------atatc-----------------------------------------------------------------------------------------------------------------ttt-----------ta--gataagtaat-------agaattgc---------tcacagc--------atttatgggc-------------tgtg-agc----------------------taactctac------------------tacctagcatat-----------------------------gcagaaagtgatt-ccttgtgcatacagattt-------ta----------tgaatataagaaagcta----------------------------------------tttatag-----------------------------------------------------------------------------------------------------------------------------------------------------------------------------------------------------------------------------------------------------------------------------------------------------------
>I28638_M061_Malvaceae_Basiloxylon_brasiliensis_seq1
-----------------------------------------------------------------------------------------------------------------------------------------------------------------------------------------------------tt----------tctaaggctga-------------tttttaaaatatttccaattcagatt------atcatcc-tttag------------------ttccttctag-tttc--atcctt--------ctt-c--------actgaa-------gcagcacctaaccc------t---------aaaacgtgcattt----ttttt-------ttatctaggttggattttctcattcaaacattctgagaaccattatccatcgagcttgcttgaggtttcctgcgtttgcaacatctagtagtga---atcaa---gtcagttgcacagaaattcaaaattcttgaagcctaaaga---aacatccaaagggcgtgaaggctttc-ggaaagta-tttgtcattttgg-gaggtgacacttcagagcggcaagtatcccttatgagtggaactaatgtttggctcaatttgcaagcatttgatgatgtaagcctttttatttt-------------------tcccatttt--c---tgatac------------atatc-----------------------------------------------------------------------------------------------------------------ttt-----------ta--gatcagtaat-------aaaattgt-tcacaacttcatayc--------atctatgggc-------------tgtg-ctc----------------------taactggac-------------tttatccctgaccattt-----------------------------aagaagattgaaa-tctagcacaagaaatg----------a----------gc-atagtagatagagg-----------------------------------------ttat-------------------------------------------------------------------------------------------------------------------------------------------------------------------------------------------------------------------------------------------------------------------------------------------------------------
>I28639_M249_Malvaceae_Gyranthera_amphibiolepis_seq1
---------------------------------------------------------------------------------------------------------------------gcatgagtagaatcg-------agtttaggatatt-tttgtgattt-t-tattagata-----ttcttg------tg-tttt----------tctgacgctaatt----------tttttwraargatttccaattarraty------gtcatcc-tttaa------------------ttctytctagttttc--atcctt--------ctt-t--------actraa-------ccarcacctaacsc------cc------caaaaacatgcaa--------ttt-------ttgtccaggttgggttttctcattcraacattcttcrragcattatchatcgagcttgctbwaggtttcctgagcttgcgacatatagtagyaa---dtcag---rtcagtttcacaavaattcaaaatcctcadagcctaatga---adcatccaaagggcgtgaaggctttc-ataaagtc-tttgtaatttttg-gaggagacacttcagagcggcaagtvtcccttatgagtggaactaatgtttggctcaatttgcaagcatttgatgatgtaagtttkttgwttttt-------------------tactcttt----------------------------c-----------------------------------------------------------------------------------------------------------------ctt-----------tm--rataggtaat-------rcaattgt-tcacaatttcacatc--------atctatgggtt-----------gtgtg-tgc----------------------taactggac-------------wttttcactggccattt-----------------------------aagaagwttgayr-tcyaacacawgaaakr----------a----------gcaatagttgatagagg-----------------------------------------ytatagtaact----------------------ctaw-------cataaattgctc---------------------------------------------------------------------------------------------------------------------------------------------------------------------------------------------------------------------------------------------------------
>I28640_M062B_Malvaceae_Diplodiscus_paniculatus_seq1
---------------------------------------------------------------------------------------------------------------------------------------------------------------------------------------------------------------------------------------------tgaaagatttccaattrggrtt------gtcatct-tttag------------------ttctttctagttttc--atcctt--------cat-t--------cctgaa-------gtagcacytaadmm------c---------aaahcakacvtttt--gtcttt-------ttgtcaaggttgggttttctcattctaacattctcagaagcattatccatcgagcttgcatgaggttccctgagcttgtgacatatagtagtga---atcag---atcagttgcacagaaattcaaaatcctcgaaacttaataa---aacttccgaaaggcgtgaaggcgttc-ttaaagtc-tttgtcatttttg-gaggagacacttcagagcggcaagtatcccttatgagtggaactaatgtttggctcaatttgcaagcatttggtgatgtaagcttcttaattttt------------------tawcatct-------------------------------------------------------------------------------------------------------------------------------------------------------------------------------------------------------------------------------------------------------------------------------------------------------------------------------------------------------------------------------------------------------------------------------------------------------------------------------------------------------------------------------------------------------------------------------------------------------------------------------------------------------------------------------------------------------------------------------------------------------------------------
>I28641_M063_Malvaceae_Brownlowia_peltata_seq1
--------------------------------------------------------------------------------------------------------------------------------------------------------------ggctc------------------------------------------------------------------------------aagkktyyawttcrgrtt------gtcatct-tttag------------------ttcttcctagttttc--atcctt--------cat-t--------cctgaa-------gtagcacctaatcc------c---------aaaacatacatttt---tcttt-------ttctcaaggttgggttttctcactctaacattctcagaagcattatccatcgagcttgcatgaggttccctgagcttgcgacatatagtagtga---atcag---atcagttgcacagaaattcaaaatcctcgaaacttgctaa---aacttccaaaaggcgtgaaggcattc-ataaagtt-tttgtcatttttg-gaggagacacttcagagcggcaagtatcccttatgagtggaactaatgtttggctcaatttgcaagcatttggtgatgtaagcttcttaattttt------------------tttcatctt--c---tgatgc------------atatc-----------------------------------------------------------------------------------------------------------------ttt-----------ta--gattggtaat-------agcattgt-tcacaatttcacatc--------atctatgggc-------------ttcg-cac----------------------taattggac-------------tttatcactggccactt-----------------------------aagaaaattgaaa-tctaacacaagaactg----------a----------gcaatagtaactctaat-----------------------------------------gtaawtwkyyc----------------------yr------------------------------------------------------------------------------------------------------------------------------------------------------------------------------------------------------------------------------------------------------------------------------
>I28642_M064_Malvaceae_Burretiodendron_esquirolii_seq1
--------------------------------------------------------------------------------------------------------------------------------------------------------------------------------------------------------------------------------------------------------------------------------------------------------------------------------------------------------aa-------gtagcacctaatcc------c---------aaaacgtacatttt-----ctt-------ttgtcaaggttgggttttctcattctaacattctcagaagcattgtccatcgagcttgcatgaggttccctgagcttgcgacatatagtagtga---atcag---atcagttgcacagaaattcaaaatccataaaacttactaa---aacttccaaaaggcgtgaaggcattc-gtaaagtc-tttgtcatttttg-gaggagacacttcagagcggcaagtatcccttatgagtggaactaatgtttggctcaatwtgmaagmawwwkgtgatgtaagcttcttaacttttt-----------------ttccatctt--c---tgatgc------------atatc-----------------------------------------------------------------------------------------------------------------ttt-----------ta--gattggtaat-------agcatttt-tcacaatttcacatc--------atctatgggc-------------ttca-cac----------------------taattggac-------------tttatcact-------------------------------------------------------------------------------------------------------------------------------------------------------------------------------------------------------------------------------------------------------------------------------------------------------------------------------------------------------------------------------------------------------------------------------------------------------------------
>I28643_M065_Malvaceae_Hermannia_flammea_seq1
-----------------------------------------------------------------------------------------------------------tttaattgcttcacagatcagattgc------atgataaggataattttgtgcttttc-cattagatg----ctttttggg-------tttt----------tctaaagttaatt-------------tcttaaaaacttkcaatwaagatt------ggtgtcc-tttaat-----------------tcttctctaatttta--atcmgtttaa---cttt-ca------atywgat-------gcagcttctamcyym---------------wwa-------------mmtttt-------cttttcaggttggattttctcattcaaayattctgcgaagcattgtccatcgtgcttgcttgagatttcctgagctkgcaacatatagtagtga---atctg---gccagbtgcgcagaagttcasaatccttgaagcctacyaa---tacatctaaggggcatraagaccgtc-ataaagtc-tttgtcatttttg-ggggagacacttcagagcggcaagtatcccttatgmgtggaactaatgtttggctcaacttgcaagcatttgatgatgtaagattcwhttttk-------------------tktccatttt--ch--bgatac------------ttata-----------------------------------------------------------------------------------------------------------------ttta--------------tgttggtaat-------agatttgt-ktata----------------------------------------ctgta-tta----------------------tatttgggc-------------trtgtcackgacwatca-----------------------------aagatgacyaaaa--tcaacacaagcaatg----------a----------gaagtaatagatggagt-----------------------------------------tactagccaac----------------------atta-------catgatgtgttc------------------------------------------------------------------------------------------------------------------------------------------------------------------------------------------------------------tca------------------------------------------
>I28644_M066_Malvaceae_Thomasia_solanaceae_seq1
----------------------------ttttggttcagt----------------------------------------------------------------ggtcttgactgctttgcaaatcatattgaa-----ygattaggataat-tttgtgatttct-tgtcggatg----cattttg------gg-tttt----------tctgtagctaa-------------tttcttaaaaatttccaattaagatc------atcatcc-tttaa------------------acctttctagttttc--atcctt--------ttt-t--------actgat-------gcagcatctc---------------------acacaatttc--------ctt-------ttttcaaggttggcttttctcattcaaacattctgcgaagcattatccatcgtgcttgcttgaggtttcctgagcttgcaacatatagtagtga---gtcag---gtcggttgcaaagaaattcacaatccttgaaacctactga---tacatcaaaagggcgtgaaggctttc-ataaagtc-tttgtcatttttg-gaggagacacttctgagcggcaagtatcccttatgagtggaactaatgtttggctcaatttgcaagcatttgatgatgtaagcttttttcttttt------------------ttccatttt--c---tgatac------------atatc-----------------------------------------------------------------------------------------------------------------ttt-----------ta--gataggtagt-------agaattg---------ttcacatc--------atctatgggc-------------tttg-tgc----------------------taactggac-------------tttatcactggccatgt-----------------------------aaga-----caaa--tcaacccaagcaatg----------a----------gcaataaaagatggagt-----------------------------------------taatagc-------------------------tctaa-------cataaattgctt---------------------------------------------------------------------------------------------------------------------------------------------------------------------------------------------------------------------------------------------------------
>I28645_M067_Malvaceae_Guichenotia_ledifolia_seq1
------------------------------------------------------------------------------------------------------------------------caaatcatattgca-----tgattaggataat-tttgtgatttct-tgtcggatg----ctttttg------gg-tttt----------tctggagctaa-------------tttctaaaaaatttccaattaagatc------atcatcc-tttaa------------------acctttctagttttc--atcctt--------ttt-t--------actgat-------gcagcacctcaccc----------------aaaacataatt------ttctt-------ttttccaggttggcttttctcattcaaacattctgcgaagcattatccatcgtgcttgcttgaggtttcctgagcttgcaacatatagtagtga---gtcag---gtcggttgcacagaaattcacaatccttgaaacctactga---tacatcaaaagggcgtgaaggctttc-ataaagtc-tttgtcatttttg-gaggagacacttctgagcggcaagtatcccttatgagtggaactaatgtttggctcaatttgcaagcatttgatgatgtaagcttttttcttttcttt-------------ttttccatttt--c---tgatac------------atatc----------------------------------------------------------------------------------------------------------------tttt-----------ta--gataggtagt-------agaattgt---------tcacatc--------atctatgggc-------------tgta-tgc----------------------taactggac-------------tttatcactggccattt-----------------------------aagaagattgaaa--tcaacccaagcaatg----------a----------gcaataaaagatggagt-----------------------------------------taatagc-------------------------tctaa-------cataaattgct----------------------------------------------------------------------------------------------------------------------------------------------------------------------------------------------------------------------------------------------------------
>I28646_M068_Malvaceae_Helmiopsis_sp_seq1
-------------------------------------------------------------------------------------------------------------------------------------------------------------------------tcay-------tactcc------tgttttt----------tctgactctaa-------------tatttaaaaractttcatttaatatc------gtcatcc-ttcra------------------tcctttctaattttc--rtcctw--------ctt-t--------actgaa-------gcagcamctaacmc------c---------aradcatgcaattt---ttttt-------tkgtcyaggttgggttttctcattcaaacattctgagaagcattattcatcgagcttgcttgaggtttcctgagctttctgcatacagtmrtga---atcag---ktcagytgcanagaarttcaaaatcctcrragcmcaatgt---ahcatccaaagcrcgtgaaggcgttc-ataaagtt-tttgthctttttg-gaggagacasttctgagcggcaagtatcycttatgagtggaactaatgtttggctcaatctgcaagcatttgvtgatgtaagcttttttwktct--------------------tagatttt--c---tgatac------------atats-----------------------------------------------------------------------------------------------------------------ttt-----------ta--gttmagtaat-------agaattgt-tatcaacttcatatc--------atctatgggc-------------tgtg-tgc----------------------taactggac-------------tttatcactggccatwt-----------------------------magaagaytgaag-wccaactcyagraat---------------------------aktwsataaagg-----------------------------------------tyatrkyaw--------------------------ra-------ykyaaatttct----------------------------------------------------------------------------------------------------------------------------------------------------------------------------------------------------------------------------------------------------------
>I28647_M069_Malvaceae_Cheirolaena_linearis_seq1
-----------------------------------------------------------------------------------------------------------------------------------------------tagggtatt-ttttttaattgc-tattcat-------tactcc------tg-tttt----------tctgactctag-------------tatttaaaagactttcatttatgatc------atcatcc-ttcaa------------------tcctttctaattttt--atccat--------ctt-t--------attgaa-------gcagcacctaaacc------c---------agagcatgc-g------ctttt-------ttgtccaggttgggttttctcattcaaacattctgagaagtattattcatcgagcttgcttgaggtttcctgagctttctgcatacagtagtga---atcag---gtcagttgcacagaagttcaaaatcctcagagctcaatgt---aacatccaaagcgcgtgaaagcgttc-ataaagtt-tttgtcctttttg-gaggagacacttctgagcggcaagtatcccttatgagtggaactaatgtttggctcaatctgcaagcatctgatgatgtaagcttttttagact--------------------ttgatttt--c---tgatac------------atatc-----------------------------------------------------------------------------------------------------------------ttt-----------ta--gttcggtgat-------agaattgt-tatcaacttcatatc--------atctatgggc-------------tgtg-tgc----------------------taactggac-------------tttatcactggccattt-----------------------------aagaagattgaag-ttcaactctagaaat---------------------------agtagataaagg-----------------------------------------ttatagtaa--------------------------aa-------cttaaattcctc---------------------------------------------------------------------------------------------------------------------------------------------------------------------------------------------------------------------------------------------------------
>I28648_M070_Malvaceae_Helmiopsiella_madagascariensis_seq1
------------------------------------------------------------------------------------------------------------------------------------------------------tt-ttttttaactgc-tattyrw-------tactcc------tg-tttt----------tctgacactaa-------------tatttaaaagactttcatttaakatc------gtcatcc-ttcaa------------------tcctttctaattttc--atcctw--------ctt-t--------actgaa-------gcagcamctaaccc------c---------ararcatgcrwttt---ttttt-------kkgtcyaggttgggttttctcattcaaacattctgagaagcattattcatcgagcttgcttgaggtttcctgagctttctgcatrcagthrtga---atcag---gtcaghtgcawagaarttcaaaatcctcaragcccaatgt---aacatccaaaghrcgygaaggygytc-rtaaagtt-tttgthctttttr-gaggagacacttctgagcggcaagtatcyyttatvagtggaactaatgtttggctcaatctgcragcatttgatgatgtaagcytttttattct--------------------tagatttt--c---tgatac------------atatc-----------------------------------------------------------------------------------------------------------------ttt-----------ta--gttaagtaaw-------rdawyysw-yatcaaswtywtaycccgtatctahcyayrkrh-------------wkwg-wgm----------------------trrycatty-------------cwsaccgttagcca-tg-----------------------------gtttagattgaag-tccaackctagaaat---------------------------agtagataavgg-----------------------------------------ttatagtaa--------------------------aa-------tgtaaatttctc-tgctgtcatt----------------------------------------------------------------------------------------------------------------------------------------------------------------------------------------------------------------------------------------------
>I28649_M071_Malvaceae_Goethalsia_meiantha_seq1
---------------------------------------------------------------------------------------------------------------------ttatttatggtattt-------gaagtaaagaatg-ttcataactaaa-aaca-------------------------tttt--------------------------------ttcctataatca-ttatcaattaagatta-----gtcatcg-tttac------------------attttagaagttttc--atccat--------ttc-t--------actgaa-------cccacacttgaccc------c---------aaaacataaa---------ttt-------ttgtccaggttgggttttctcattcgaacattctgcgaagcattatccatcatgcttgcttgaggtttcccaggcttgcagcatacggtagtgc---atcag---gtcaggtgcaaagaaattcaaaaaccttgaagcctactga---aatatccaaagggcgtgaagacttgc-aaaaagtc-tttgtcatttttg-ggggagatacttctgagcgacaagtatcccttatgagtggaactaatgtttggcttaatttgctagcgtttgatgatgtaagatttctct-----------------------tcctatttt--c---tg----------------atatc-----------------------------------------------------------------------------------------------------------------tct-----------ta--gatatgtaat-------agaattgt---------tcacagg--------atttatgggt-------------tgtg-agc----------------------taacttgac------------------tacttatcatat-----------------------------gcagaaattgatt-ccttgtgcatagagattt-------ta----------tgaatacaacaaakcta----------------------------------------tttat-------------------------------------------------------------------------------------------------------------------------------------------------------------------------------------------------------------------------------------------------------------------------------------------------------------
>I28650_M072_Malvaceae_Clappertonia_ficifolia_seq1
----------------------------------------------------------------------------------------------------------------------------------------------gtagggaatg-ttcgtagtgaaa----------aacatttttcc---------catt----------ccttttgttaacg----------gtttataatca--tgtcaattaagatta-----gttatcc-ttta-------------------cattttctagttttt--atctgt--------ttt----------actgaa-------gcagctcctaatct----------------gaaacatac------tcttttt-------ttgttcaggttggattttctcattcaaacattctgcgaagcattatccatcatgcctgcatgaggtttcccgagcttgcaaactatactagtga---atcaggtcgtcagctgcacataaattcaaaatccctgaagcctcctga---aacatctgaagggagtgaaggcattc-ataaagcc-tttgtcatttttg-gaggagacacttcagagcggcaagtatcccttatgagtggaactaatgtttggctcaatttgcaggcatctcatgatgtaagatcttttt---------------------ctttccatttt--c---taataa------------gtata-----------------------------------------------------------------------------------------------------------------ttt-----------ta--gataggcaat-------aaaattgt---------tcgcagc--------atctatgggt-------------tttg----g------------------g--taatacaat------------aattctgagggcctagtat---------------------------gacgaattttacta-tctgtacaaatttatg----------ag--------aaaagttaagaagagatg-----------------------------------------cccttctaatt----------------------------------------------ta------------------------------------------------------------------------------------------------------------------------------------------------------------------------------------------------------------------------------------------------------
>I28652_M074_Malvaceae_Hildegardia_barteri_seq1
--------------------------------------------------------------------------------------------------------------------------agtagggtt--------gaggtagaatatt-tttgtgatctgt-tattaaatg----tttcctgt--------tttt----------tctaacgcgaa-------------ga-----------ttcgattaagatt------gtcatcc-tttaa------------------ttctttctag-tttc--gtcctt--------ctt-c--------actgaa-------gcagcatctaaccc------caaaacatcaaaaacatgcat--------tac-------ttatccaggttggtttttctcattcaaacattctgagaaccattatccatcgagcttgcttgaggtttcctgagcttgcaaaatctagtagtga---atcag---gtcagttgcacaggaattcaaaatcctcgaagcctaataa---aacatccaaaaggcgtgaaggctttc-ataaagta-tttgtcatttttg-gaggagacacttcagagcggcaagtatcccttatgagtggaactaatgtttggctcaatttgcaagcatttgatgatgtaagttttttttttttc------------------cttcaattt--c---ttatag------------atatcc-------------------------------------------------------------------------------------------------------------tttttt-----------ta--gatcagtcat-------aaaattgt-tcataacttcacatc--------atctatgggc-------------tgtg-ctc----------------------tagctgcac-------------tttatcactggccattt-----------------------------aagaa-actgaaa-tctaacacaagaaatg----------a----------gc-atagtagatagagg-----------------------------------------ttatggta---------------------------------------------------------------------------------------------------------------------------------------------------------------------------------------------------------------------------------------------------------------------------------------------------------
>I28653_M168_Malvaceae_Theobroma_cacao_seq1
------------------------------------------------------------------------------------------------------------------------tttatgatattt-------aaagtatgaaatg-tacataactaaa-aacattttgtcc-ttccttcc-----tg-gttc----------actggttctggctgctttgcagatcatattgcatgagtagggttgaggca------ggaaatc-tttaa------------------ttctttctagttttc--atccag--------ttt-t--------actgaa-------ccagcatctaaccc------c---------aaaacatac--------atttt-------ttgtttaggttgggttttctcattcgaacattctgcgaagcataatccatcgtgcttgcttgaggtttcctgagcttgcaacatatagtagtga---atcag---gtcaattgcgcagaacttcaaaatgcttgaagcctactga---aacatccaaagggcttgaaggcattc-ataaagtc-tttgtcatttttg-gaggagacacttcagagcgacaagtatcccttatgagtggaactaatgtttggctcaacttgcaagcatttgatgatgtaagctcttttatttg-------------------tcccatttt--c---tgatac------------atgtc-----------------------------------------------------------------------------------------------------------------ttt-----------ta--gatcagtaatac----tagaattct---------tcacatc--------atctat-ggc-------------cgcg-ctt----------------------taattgtac-------------taatttataagaaa--------------------------------agaaaagatgccc-ttttacttaaattatg----------at--------aaaagtgtgtgataggtg-----------------------------------------tgatactgtct-----------------------------------------------------------gaga-------------------------aaggtgatgttggtgtct--------------------------------------------------------------------------------------------------------------------------------------------------------------------------------------------
>I28654_M105_Malvaceae_Pachira_aquatica_seq1
---------------------------------------------------------------------------------------------------------------------------------------------------------------------------------------------------------------------------------------------------------------gatc------gtcatcc-ttta----------------------tttgtggttttc--atc-----------ctt-t--------actgaa-------gcagcacctaaccc------c---------aaaacatgaaa--------ttt-------ttgtccagrttgggttttcgcattcgaacatactccgaagcattatccatagagcttgcttaaggttttctgagcttgcgacatatagtagtaa---atcag---gtcagtttaacaaaaatttgaaatcctcaaaggctaatga---aacatccaaasggcatgaaggctttc-ataaagtc-cttgtaatatttg-gaggggacacttcagaacggcaagtatcccttatgagtggcactaacgtttggctcaatttgcaagcatttgatgatgtaagtttttttttttttt-----------------ttactcttt----------------------------c-----------------------------------------------------------------------------------------------------------------ctt-----------ta--gataagtaat-------acaattgt-tcacaacttcacatc--------atctatgggct-----------gtgtg-tgc----------------------taactggac-------------tttttcactggccattc-----------------------------aagaagattgaca-tctaacacaagaaatg----------g----------gtaatagttgatag-------------------------------------------------------------------------------------------------------------------------------------------------------------------------------------------------------------------------------------------------------------------------------------------------------------------------------------------------------------
>I28655_M148_Malvaceae_Robinsonella_mirandae_seq1
-----------------------------------------------------------------------------------------------------------------------------------------------------------------------------------------------------------------tctgattttta-------------ttttaccagctagtttgatgttcgtt------attatcg-cataa------------------tg------agtttcc--cttatt--------atc-t--------gtcaga-------ttagtg-----------ggat---------ggaacagacaagtttcctgtttcagcaagcttcaaaggttggattttcccattcaaacattctgcgaagcataatccatcgagcttgcttgaggtttccagagcttacaacatatagtagtaa---gtcag---gtctgttgcagaaaaatttaaaatcttccaagcttaatgg---aacatctgaagggcgtcatggctctc-gtaaagtt-tttgtaattttcg-gaggagacacttcagagcggcaagtatcccttatgagtggaactaatgtttggctcaatttgcaaggatttgatgatgtgagaattttttc--aaaac---------------ttttgcttt----------gt------------atatt-----------------------------------------------------------------------------------------------------------------ttc-----------tc--ttctatttgt-------gaactttt-ctcatactttctggc--------ttctagcgat-----------------------------------------ccgggttacag-------------attatattcggtgattt-----------------------------atgggtatttcta-ttttgtaggatgcatc----------c----------ttgatcattgaattttg-----------------------------------------taatatgtaat----------cattt---------------------------------------------------------------------------------------------------------------------------------------------------------------------------------------------------------------------------------------------------------------------------------------
>I28656_M002_Malvaceae_Tilia_americana_seq1
-------------------------------------------------------------------------------------------------------------------------gagtagggtt--------gaggtaggatatt-tttttgatttgt-tattagatg----tttcttg------tg-tttt----------tctgagactaa-------------tgtttaaaagatttccaattaagatc----------ccc-tttag------------------gtctttctagttttc--atcctt--------ctt-t--------accgaa-------gcagtgccaaaccc------a---------aaaacatgtgt--------ttt-------ttgtccaggttgggttttctcattctaacattctgagaagcattatccatcgagcttgcttgaggtttcctgagcttgcaacatatagtagtga---atcag---gtcagttgsacagaaattcaaaatccttgaagcctaatga---aacatccaaagggcgtgaaggcttcc-ataaagtc-tttgtaatttttg-gaggagacacttcagagcggcaagtatcccttatgagtggaactaatgtttggctcaatttgcaagcatttgatgatgtaagctttttcatttt-------------------ttccatttt--c---tgatcc------------atat--------------------------------------------------------------------------------------------------------------------------------ta--gatcggtaat-------agaattgt-tcacaacttcacatc--------atctatgggc-------------tgtg-cac----------------------taacaggac-------------tttatcactggccmttt-----------------------------aagaagattgaaa-tctaacacaagaaatg----------a----------gtaatagtagatagagg-----------------------------------------ttatagtaact----------------------ctagcgtaa----------------------------------------------------------------------------------------------------------------------------------------------------------------------------------------------------------------------------------------------------------------------a
>I28657_M180_Malvaceae_Triumfetta_lappula_seq1
--------------------------------------------------------------------------------------------------------tatgataaggaaatgattaatgatattt-------gaagtagggaatg-ttcatagtgaaa-aaca----------------------------------------------ttaact----------gtttataatca--cgtcaattaagattc-----attatcc-tgtaca-----------------attcttctagttttc--actttcatat---gttt-t--------actgaa-------gcatgacctaaccc----------------aaaacatactc----tcctttt-------ttgttcaggttggattttctcattcaaacattctgcgaagcatcatccatcgtgcctgcttgaggtttcctgagcttgcaacatatattagtga---atcag---gtcagctgcacagaaattcaaaatccttgaagcatcctga---aacatctgaaggtcgtgaagccattc-ataaagcc-tttgtcatttttg-ggggagacacgtcagagcggcaagtatcccttatgagtggaacgaatgtttggctcaatttgcaagcatttgatgatgtaagattcttta----------------------ttctcatttt--c---taacaa------------gtata-----------------------------------------------------------------------------------------------------------------ttt-----------ta--gattggcaat-------aaatttgt---------tcacagt--------atctatgggc-------------tgtg-cac----------------------ttactggac-------------tttatcactggccattt--------------------------------aagattgaaa--tcaatac--------------------------------------------------------------------------------------------------------------------------------------------------------------------------------------------------------------------------------------------------------------------------------------------------------------------------------------------------------------------------------------------------------
>I28658_M160_Muntingiaceae_Muntingia_calabura_seq1
----------------------------------------------------------------------------------------------------------------------------------------------------------------------gatggtcta--------------------cttca--g----actgttttgctaattg--------catggcctaaattggttaaattaggttactt--ttctggccaactaaattgaa---taggaaattttgtcgtgaattttc---------------tgtcat-------gtcagat-------gcacttttcaccattt----ca-----------------------ctacttt---aattatgttcaggttggattttctcattctagcattcttcgaagtataatccatcgagcttgcttgaggtttcccaagcttgccaagaatcatagtgg---atcag---tacatatgtcaagaagatcaagatcttcagaaccgacaaa---tttaacc------cataaaaacccta-aaagggtc-tttgtcatttttg-gaggagacacctcagaacgacaagtatcccttatgagtggaacaaatgtttggctcaacttgcaagcatttgatgacgtaagtgttgtta---------a--------------------------------------------------------------------------------------------------------------------------------------------------------------------tat-----------ta--gctctctatc-------gaagtaat---------ctct-----------atatgcttgg------------atgtg-ctt----------------------caaatgaaa-------------tttattactagttagtt-----------------------------aagaagatgaaac---atgcatgaggaaag----------a----------atggatgtcgtaagaccatacg------------------------------agtatcttatttcatca----------------------------------------------ctttttcttttg-------------------------------------gtgagacattatctagtta------------------------------------------------------------------------------------------------------------------------------------------------------------------------------------
>I9832_V002_Malvaceae_Luehea_speciosa_seq1
acagttaaaaaggcagttagaagtaacttttctatttaatttttttgtaattttcattgtatggagcgaaaaccgcacaatattgaacatccatggctgctttttatgactggcaaatgatttatggtattt-------gaagtaaagaatg-ttcrtaactaaa-aacaattt-----tttttcc---------tttc----------tttattgttcact----------gtttataattcatgatcaattaagattg-----gtcatccttttac------------------atttttctagttttc--atctgt--------ttt-t--------actgaa-------cctgcacctaaccc------a---------aaaacataa--------atttt-------ttgtccaggttgggttttctcattctaacattctgcgaagcattatccatcatgcttgcttgaggtttccgaagcttgcaacatatrgtagtcc---atcag---gtcaggtgcacagaaattcaaaacccttgaagcctactga---aatatccaaagggcgtgaagacttgc-aaaaagtc-tttgtcatttttg-ggggggacacttcagagcggcaagtgtctcttatgagtggaactaatgtttggcttaatttgctagcatttgatgatgtaagattttctc----------------------ttcctatttt--c---tgatac------------atata-----------------------------------------------------------------------------------------------------------------ttt-----------ta--gagaggtaat-------agaattgt---------tcacagc--------atttatgggc-------------tctg-cgc----------------------taacttgac-------------tgtatcaccggccattt-----------------------------a--aagattgaaa--ccaacacaagaaatg----------a----------gtaataaggga---att-----------------------------------------taaaagtagct----------------------tcaa-------cttaaactgcttgcgttgtcattcg--------------------------------------tttgactttttcaggttrcatgtac---aaagaagcattt------------tatcataaagttatgttccattgaccaataatatttctgcataaactgtttatctttgttgtcaatatccagrcactgacccacaaatgttattttctggttcataactcataactaatattaatgttttttttttgtctctattg
