# Supplementary material for: Localized Phylogenetic Discordance Among Nuclear Loci Due to Incomplete Lineage Sorting and Introgression in the Family of Cotton and Cacao (Malvaceae)
Source: Front Plant Sci. 2022 Apr 13;13:850521. doi: 10.3389/fpls.2022.850521 (PMC9043901; doi:10.3389/fpls.2022.850521)
Supplement: Supplementary file 1 [file Data_Sheet_1.ZIP › Alignments_v4/L163.fasta]

>I23352_M001_Malvaceae_Bombax_ceiba_seq1
-------------------------------------------------------------------------------------------------------------------------------------------------------------------------------------------------------------------------------------------------------------------------------------------------------------------------------------------------------------------------------------------------------------------------------------------------------------------------------------------------------------------------------------------------------------------------------------------------------------------------------------------------------------------------------------------------------agtggagaggttccagttgtttgtatggatctgttgtcaacaagcctttctgaaaattattgcggtatagatgattggattgctcttggagatggtaaaggaaacatgacagttgttggagtcactggtgatccttcctcacctgaagtgggcttcacctttaattggtctgctggagcagagaggcaactcttaggaacttactggtgtaagtcactgggatgtaggtaat---gacttt---tctttatt-----tatctaattatatcttgatttt-gattatctggcag-----g--------------------------------------------------------------------------------------------------------------------------------------------------------------------------------------------------------------------------------------------------------------------------------------------------------------------------------------------------------------------------------------------------------------------------------------------------------------------------------------------------------------------------------------------------------------------------------------------------------------------------------------------------------------------------------------------------------------------------------------------------------------------------------------
>I23353_M002_Malvaceae_Tilia_americana_seq1
--------------------------------------------------------------------------------------------------------------------------------------------------------------------------------------------------------------------------------------------------------------------------------------------------------------------------------------------------------------------------------------------------------------------------------------------------------------------------------------------------------------------------------------------------------------------------------------------------------------------------------------------------------------------------------------------------------ttggagaggttccagttgtttgtatggatctattgtccgaaaacctttctgaaaattattgcggcatagatgattgggttgctcttggagatggtaaaggaaayatgacagttgttgrwgtcamtggygatccctcctcacctgaagtgggcttcacctttacttggtcagctggagcagagaggcaactcttrggaacttactggtgyaagtcamtyggatgtaggtaat---gavttt---wytwwwyt-----ratswkatkhtrdyttkatttt-gattatctggcag-----gtattgatcgcctga-------gctgt-a----aaaccta-------tgtgcttgattgtgaatttt-------aaacccattt---cttt-------gtt--------------gttt------------------agctcatt-----tat-----aga---tcccatwtwykgsawaw-grs--------aawtg-mkrrtktsy-krwtwks------tw------rwwykrwkwtmtrwttkrtaaaga-agtgaccaactcttata-------ccacatt-----------------------------------------------------------------------------------------------------------------------------------------------------------------------------------------------------------------------------------------------------------------------------------------------------------------------------------------------------------------------------------------------------------------------------------------------------------------------------------------
>I23354_M003_Malvaceae_Herissantia_crispa_seq1
--------------------------------------------------------------------------------------------------------------------------------------------------------------------------------------------------------------------------------------------------------------------------------------------------------------------------------------------------------------------------------------------------------------------------------------------------------------------------------------------------------------------------------------------------------------------------------------------------------------------------------------------------------------------------------------------------------gtggagaggttccagttgtttgtatggatctgttgtcaggaagcctttctgaaaatcattgcaacatagatgattggattgctgttggagatggtaaaggaaacatgacagttgttggagtcactggtaatccttcctcacctgaagtaggcttcacctttacttggtcagctggagcagagaggcaactcttaggaacttactggtgcaagtcacttggatgtaggtaat---aacttc---tctttatt-----aatcttatcgtatcctgatttt-gattttctgg-ag-----gtattgcttgctaga-------gctgtaa----aatccta-------tatgctttagtgtgaatttt-------aaac--------------------att-------------tgtct------------------agctcaat-----tat-----aaa----cccatttact----------------------------------ggtttac------ta--------------atatgattggtaaaga-agtgaccaccttttata-------acaacttgtgcaatgc-----------agaatc-tgtaactttcatgct-----------------------------------------------------------------------------------------------------------------------------------------------------------------------------------------------------------------------------------------------------------------------------------------------------------------------------------------------------------------------------------------------------------------------------------------------
>I23355_M004_Malvaceae_Malva_arborea_seq1
-------------------------------------------------------------------------------------------------------------------------------------------------------------------------------------------------------------------------------------------------------------------------------------------------------------------------------------------------------------------------------------------------------------------------------------------------------------------------------------------------------------------------------------------------------------------------------------------------------------------------------------------------------------------------------------------------------agyggagaggttccaattgtttgtatggatatgttgtcagcaagycyttctraaaatcrttgcagcatagatgattggattgctgttggagatggtaaaggaaatatgacagttgttggagtcactggtaatccttcctcgcctgaagtgagctttgcctttacttggtcagctggagccgagagacaactcttaggaacttactggtgtaagtcacttggatttaggtaat---aacttt---tctttatt-----aatctgattatatyyygattwt-swkkmtvkkrytk-----ktwwtrmywsmytgk-------ycwrkas----aawcyyw-------kwwryttkmrtgykrawtwwwmwsa---------------ywtk-------syt-------------wgyty-----------kkwkacatattcggtct---cat--------------------------------------------------------gctttactt------------------------------tgaaga-----------------------------------------------tgaagagaatt--------------------------------------------tgaaagagacac-------------------------------------------------------------------------------------------------------------------------------------------------------------------------------------------------------------------------------------------------------------------------------------------------------------------------------------------------------------------------------------------------------
>I23356_M005_Malvaceae_Lavatera_assurgentiflora_seq1
---------------------------------------------------------------------------------------------------------------------------------------------------------------------------------------------------------------------------------------------------------------------------------------------------------------------------------------------------------------------------------------------------------------------------------------------------------------------------------------------------------------------------------------------------------------------------------------------------------------------------------------------------------------------------------------------------------------ggttccaattgtttgtayggatatgttgtcagcaagycyttctraaaatcgttgcagcatagatgattggattgctgttggagatggtaaaggaaatatgacagttgttggagtcactggtaatccttcctcgcctgaagtgagctttgcctttacttggtcagctggagccgagagacaactcttaggaacttactggtgtaagtcacttggatttaggtaat---aacttt---tctttatt-----aatctgattatatyyygattwt-swkkmtskkrytk-----ktwwtrmywsmytgk-------ycwrkas----aawcybw-------kwwattttcatgctgaataatctga---------------catt-------gtt-------------agttt-----------tgagacawayycrktyt---cat--------------------------------------------------------gctttactt------------------------------tgaaga-----------------------------------------------tgaagagaatt--------------------------------------------tgaaagatcatct--------------------------------------------------------tttttgttatctaggtatgtcttcacaactga--------------------------------------------------------------------------------------------------------------------------------------------------------------------------------------------------------------------------------------------------------------------------------------------------------------
>I23359_M008_Malvaceae_Althaea_officinalis_seq1
------------------------------------------------------------------------------------------------------------------------------------------------------------------------------------------------------------------------------------------------------------------------------------------------------------------------------------------------------------------------------------------------------------------------------------------------------------------------------------------------------------------------------------------------------------------------------------------------------------------------------------------------------------------------------------------------------------agaggttcyaattgkttgtatggatctgttgtcagcaagcctttctgaaaatcattgcagcatagatgattggattgctgttggagatggtaaaggaaatatgacagttgttggagtcactggtaatccttcctcgcctgaagtgagcttcgcctttacttggtcagctggagcagagagacaactcttaggaacttactggtgtaagtcacttggatgtaggtaat---agcttt---tctttatt-----aatctgattatatcctgatttt-gattatctggctg-----gtattgcttg-ctga-------gctataa----aatccta-------tatgcttgagtgtgaatttt--------aac--------------------att-------------tgtct------------------tgctcatt-----tat-----aaa----cccatttgct----------------------------------ggtttgc------ta------atatgataatatgattggt---ga-agtgaccactttttata-------acacattgtccatgac-----------atac---tgtaattttcatgccgattaatctggca-------ttgt-----------------------------------------------------------------------------------------------------------------------------------------------------------------------------------------------------------------------------------------------------------------------------------------------------------------------------------------------------------------------------------------------------------------------
>I23360_M009_Malvaceae_Lagunaria_patersonia_seq1
-----------------------------------------------------------------------------------------------------------------------------------------------------------------------------------------------------------------------------------------------------------------------------------------------------------------------------------------------------------------------------------------------------------------------------------------------------------------------------------------------------------------------------------------------------------------------------------------------------------------------------------------------------------------------------------------------------------------------------------atctgttatccgcaagcatttctgaaaattattgcagtatagatgattggattgctgttggagatggtaaaggaaaaatgacagttgttggagtcactggtaatccttcctcacctcaagtgggcttcacctttacttggtcagctggagcagagaggcaactcttaggaacttactggtgtaagtcacttggatttaggtaat---gacttt---tctttatt-----aatctgattatatcttgatttt-gattatcttgcag-----gtattgctggcctga-------gctgtaa----aatccta-------tatgcttgagtgtgaatttt-------gaacacgttt---attt-------att--------------gttt------------------ggctaatt-----tat-----gaa----cccatttgct----------------------------------ggtttac------ta------atagtataatatgattagtaaaga-ggtgactagctc------------------------------------------------------------------------------------------------------------------------------------------------------------------------------------------------------------------------------------------------------------------------------------------------------------------------------------------------------------------------------------------------------------------------------------------------------------------------------------------------------------
>I23363_M012_Malvaceae_Napaea_dioica_seq1
------------------------------------------------------------------------------------------------------------------------------------------------------------------------------------------------------------------------------------------------------------------------------------------------------------------------------------------------------------------------------------------------------------------------------------------------------------------------------------------------------------------------------------------------------------------------------------------------------------------------------------------------------------------------------------------------------------------------tgtttgtatggatctgttctcagcaagcctttctgaaaatccttgcwgcatagatgattggattgctgttggagatggtaaaggaaacatgacaattgttggggtcaccggtaatccttcctcvcctgaagtgggcttcacctttacttggtcagctggagcagagaggcaactcttaggaacttactggtgtaagtcacttggaagtaggtaat---agcttt---tctttatt-----aatctgattatatcctgacttt-aattatctggctg-----gtattgcttgcctaa-------gctgtaa-----awycma-------kwwksytkrrkkkkratttt-------aaac--------------------att-------------tgtcc------------------acctcatt-----tat-----aaa----cccatttgct----------------------------------ggtttac------ta------gtacgataatatgat----------------------------------------------------------------------------------------------------------------------------------------------------------------------------------------------------------------------------------------------------------------------------------------------------------------------------------------------------------------------------------------------------------------------------------------------------------------------------------------------------------------------------------
>I23364_M013_Malvaceae_Grewia_sp_seq1
------------------------------------------------------------------------------------------------------------------------------------------------------------------------------------------------------------------------------------------------------------------------------------------------------------------------------------------------------------------------------------------------------------------------------------------------------------------------------------------------------------------------------------------------------------------------------------------------------------------------------------------------------------------------------------------------------------atatgttccagttatttgtatggatttgttatcagaaagcctttctgaaacttcttgtggtatagatgattggattgctcttggagatggtaaaggaaacatgacagtggttagagtcattggtgatccctcctctcctcaagtgggcttcaccctttcctggtcagctggagcagagcggcaactcttaggaacttactggtgtaagtcactgggatgtaggtaat---aacttt---tcttcatt-----aatgtgatgatactttcatttt-gattatctgtcag-----gtattgat--cttga-------gctttaa-----atgcta-------catgcttagttataaatgtt-------aaagccattt---cttt-------gtt-------------tgttt------------------gattcatt-----tat-----gga---catcatttgctg---------------------------------gttttact-----tg---------------------------------------------------------------------------------gagaatc-tgtaatttttctgcttatca-tctgcca-------ttatctgttgagaggcat---------------------------------------------------------------------------------------------------------------------------------------------------------------------------------------------------------------------------------------------------------------------------------------------------------------------------------------------------------------------------------------------------------
>I23365_M014_Malvaceae_Callirhoe_bushii_seq1
---------------------------------------------------------------------------------------------------------------------------------------------------------------------------------------------------------------------------------------------------------------------------------------------------------------------------------------------------------------------------------------------------------------------------------------------------------------------------------------------------------------------------------------------------------------------------------------------------------------------------------------------------------------------------------------------------------------------agttgtttgtatggatctgttgtcagcaagcctttctgaaaacccttgcagcatagatgattggattgctgttggagatggtaaaggaaacatgacaattgttggggtcaccggtaatccttcctcgcctgaagtgggcttcacctttacttggtcagctggagcagagaggcaactcttaggaacttactggtgtaagtcgcttggaagtaggtaat---agcttt---tctttatt-----aatctgattatatcctgactct-g--------------------------------------------------------------------------------------------------------------------------------------------------------------------------------------------------------------------------------------------------------------------------------------------------------------------------------------------taatattcatgctgaata-atctgca-------ttgtcagtcgagagacatcttcg----------------------------------------------------------------------------------------------------------------------------------------------------------------------------------------------------------------------------------------------------------------------------------------------------------------------------------------------------------------------------------------------------
>I23367_M016_Malvaceae_Kitaibelia_vitifolia_seq1
---------------------------------------------------------------------------------------------------------------------------------------------------------------------------------------------------------------------------------------------------------------------------------------------------------------------------------------------------------------------------------------------------------------------------------------------------------------------------------------------------------------------------------------------------------------------------------------------------------------------------------------------------------------------------------------------------------tggagaggttccaattgtttgtatggatctgttgtcagcaagcctttctgaaaatcattgcagcatagatgattggatcgctgttggagatggtaaaggaaatatgacagttgttggagtcactggtaatccttcctctcctgaagtgagcttcgcctttacttggtcagctggagcagagagacaactcttaggaacttactggtgtaagtcacttggatgtaggtaat---aacttt---tctttatt-----aatctggttatatcctggtttt-gattatctggctg-----gtattgcttgcctga-------gctgtaa----aatccta-------tatgcttgactgtgaatttt-------aaac--------------------att-------------tgtct------------------tgctcatt-----tat-----aaa----ccyatttgct----------------------------------ggtttac------tg------atatgataatatgattggt---ga-agtgaccaccttttata-------acacattgtccaagac-----------agac---tgtaattttcatgccgaata------------------------------------------------------------------------------------------------------------------------------------------------------------------------------------------------------------------------------------------------------------------------------------------------------------------------------------------------------------------------------------------------------------------------------------------
>I23368_M017_Malvaceae_Sterculia_apetala_seq1
-------------------------------------------------------------------------------------------------------------------------------------------------------------------------------------------------------------------------------------------------------------------------------------------------------------------------------------------------------------------------------------------------------------------------------------------------------------------------------------------------------------------------------------------------------------------------------------------------------------------------------------------------------------------------------------------------------attkgagaggttccagttgtttgtatgaatctattatccaaaaacctttctgaaaattattgcggtatagatgattgggttgctcttggagatggtaaaggaaacatgacaattgtcggagtcactggtgatccctcctcacctgaagtgggcttcagctttacttggtcagctggagcagagaggcaactcttaggaacgtactggtgtaagtcactcggatgtaggtaat---tgctgt---tctttatt-----aatctgatgttattttgattta-gtttatttggcag-----gtatagatcacctga-------gctgt-a----aaatcta-------catgcttgattrtgaatttt-------aaataaattt---cttt-------gtt--------------gttt------------------agctcatt-----tat-----gga---ct-----------------------------------------------------------------------------------------------------------------ccacattgccaaatat-----------agaatc-tgtaatttttctgctgataa-tctggca-------ttgtcagttgtg---------------------------------------------------------------------------------------------------------------------------------------------------------------------------------------------------------------------------------------------------------------------------------------------------------------------------------------------------------------------------------------------------------------
>I23369_M018_Malvaceae_Abelmoschus_esculentus_seq1
-----------------------------------------------------------------------------------------------------------------------------------------------------------------------------------------------------------------------------------------------------------------------------------------------------------------------------------------------------------------------------------------------------------------------------------------------------------------------------------------------------------------------------------------------------------------------------------------------------------------------------------------------------------------------------------------------------------------------------gtatggatctgttgtcagcaaacctttctgaaaatcattgtgctatagatgattggattgctgttggagatggcaaaggaaacatgactgttgttggagtcacaggtaatcattcctcacctcaagtgggtttcacctttacttggtcagctggagcagagaggcaactcttaggaacttactggtgtatgtcacttggatgtaggtaat---gacttt---tctttatt-----aatatgattttctcttgatttt-gattatctggcg------gtattgcttgcctga-------tctgtaa----aaaccta-------tatgcttgagtgtgaatttt-------aaac---------attt-------attta----------ttgtct------------------agcttatt-----tat-----aaa----tgaattttct----------------------------------ggtttac------ta------atgtgataatatgattggtaaaga-agagg--aactcttatg-------ccacattgtccaatgc-----------agaata---------------------------------------------------------------------------------------------------------------------------------------------------------------------------------------------------------------------------------------------------------------------------------------------------------------------t-----------------------------------------------------------------------------------------------------------------------------------------
>I23370_M105_Malvaceae_Pachira_aquatica_seq1
-------------------------------------------------------------------------------------------------------------------------------------------------------------------------------------------------------------------------------------------------------------------------------------------------------------------------------------------------------------------------------------------------------------------------------------------------------------------------------------------------------------------------------------------------------------------------------------------------------------------------------------------------------------------------------------------------------------gaggttccagttgtttgtatggatctgttgtgagcaagcctttctgaaaattattgcggtatagatgattggattgctcttggagatggtaaaggaaacatgacagttgttggagtcactggtgatcccttctcacctgaagtgggcttcacctttacttggtcagctggagcagagaggcaactcttaggaacttactggtgtaagtcactcggatgtaggtaat---gacttt---actttatc-----aatctaactatatcttgatttc-gattatcaggcag-----gtattgcttgcccca-------gatataa----aaatcta-------tatatttgagtgtgaatttt-------aaacacattt---cttt-------att--------------gttt------------------agctcatt-----www-----aam---mmmawtkgscmr---------------------------------ktttwmc------ta------atatgat---------tttaaaaa-attaaccaa---------------------------------------------------------------------------------------------------------------------------------------------------------------------------------------------------------------------------------------------------------------------------------------------------------------------------------------------------------------------------------------------------------------------------------------------------------------------------------------------------------------
>I23372_M140_Malvaceae_Chiranthodendron_pentadactylon_seq1
---------------------------------------------------------------------------------------------------------------------------------------------------------------------------------------------------------------------------------------------------------------------------------------------------------------------------------------------------------------------------------------------------------------------------------------------------------------------------------------------------------------------------------------------------------------------------------------------------------------------------------------------------------------------------------------------------------------ggttccagttgtttgtatggatctgttgtccaaaaacctttccgaaaattattgcggtatagatgattggattgctcttggagatggtaaaggaaacatgacagttgttggagtcactggtgatccctcctcacctgaagtgggcttcacctttacttggtcagctggagcagagaggcaactcttaggaacttactggtgtaagtccctcgggtgtaggtaat---gaattt---tccttatt-----aatctgatgatatcttgatttt-gattatctggaag-----gtattgctcgcccga-------gctgtaa----aaaccta-------catgcttgattgtcatttta--------aacccattt---cttt-------a------------------------------------------------------------------------------------------------------------------------------------------------------------------------------------------------------------------------------------------------------------------------------------------------------------------------------------------------------------------------------------------------------------------------------------------------------------------------------------------------------------------------------------------------------------------------------------------------------------------------------------------------------------------------------------
>I23373_M141_Malvaceae_Quararibea_funebris_seq1
---------------------------------------------------------------------------------------------------------------------------------------------------------------------------------------------------------------------------------------------------------------------------------------------------------------------------------------------------------------------------------------------------------------------------------------------------------------------------------------------------------------------------------------------------------------------------------------------------------------------------------------------------------------------------------------------------------tggagaggttccagttgtttgtatggatctattgtcaacaagcctttctgaaaattattgtggtatagatgattggatcgctcttggagatggtaaaggaagcatgacagttgttggagtcaatgctgatccctcctcacctgmagtgggcttcacctttacttggtcagctggagcagagaggcaactcttaggaacttactggtgtaagtcactcggatgtaggtaat---gac------tctttatt-----aatctgattatatcttgatttt-gatattctggcag-----gtattgcttgcctga--------ctgtaa----aaacgca-------tatacttgagtgtgaattttaaagtttaaacacattt---cttt-------att--------------gttt------------------agctcatt-----tat-----aaa---ccccatttgccrgttaa-agt--------taatg-tgaattgct-ggtttag------ta------atatgataatatgattggtaaag--------------------------------------------------------------------------------------------------------------------------------------------------------------------------------------------------------------------------------------------------------------------------------------------------------------------------------------------------------------------------------------------------------------------------------------------------------------------------------------------------------------------------
>I23376_M145_Malvaceae_Heliocarpus_appendiculatus_seq1
-------------------------------------------------------------------------------------------------------------------------------------------------------------------------------------------------------------------------------------------------------------------------------------------------------------------------------------------------------------------------------------------------------------------------------------------------------------------------------------------------------------------------------------------------------------------------------------------------------------------------------------------------------------------------------------------------------agtggagaggttccaattgtttgtatgaatcttttgtccaaaacccgttctgaacattattgtggtatagatgattggattghtcttggagatggtaaaggaaacatgacagttattggagtcactggtaatccctccacgcctgaagtgggcttcaccttctcctgstctrctggagcrgagaggcaactcctaggmacttactggtgtaagtcactgggatgtaggtaat---gacttt---tctttgtt-----aattgggwkdtakstwtwdtty-mtkwgykkwwwar-----kywttrtw--mmtkw-------kswrymw---rwtyyytw-------------------kwwwktkk-------vvwycwktkw---ywkw-------kyy-------------yrtkk------------------gsttmwtw-----drg-----caa---mysmrwwtkstyrttww-ksy--------aamwc-aatggtttg-atctktm------wa------rsacaatggtttgatttgtaaaga-agtaactaactataata-------------------------------------------------------------------------------------------------------------------------------------------------------------------------------------------------------------------------------------------------------------------------------------------------------------------------------------------------------------------------------------------------------------------------------------------------------------------------------------------------------
>I23377_M148_Malvaceae_Robinsonella_mirandae_seq1
-------------------------------------------------------------------------------------------------------------------------------------------------------------------------------------------------------------------------------------------------------------------------------------------------------------------------------------------------------------------------------------------------------------------------------------------------------------------------------------------------------------------------------------------------------------------------------------------------------------------------------------------------------------------------------------------------------agtggagaggttccagttgtttgtatggatytgttgtcaggaagcctttctgaaamtcaytgcagcwtagatgattggattgctgttggagatggtaaaggaaacrtgacagttgttggagtcactggtaatccttcctcacctgaagtwggcttcacytttacttggtcagctggagcagagaggcaactcttaggaacttactggtgtaagtcacttggatgtaggtaat---aacttc---tttttatt-----aatsygattgtatcctgatttt-gattttctgg------agktattgcttgccaga-------gctgtaa----aatccta-------taygmtwrasyswkwwkytk--------------------rwwy-------ayt-------------wrtmt------------------rrytsrtw-----wak-----aar----ysmmywysyt----------------------------------kkwtwac------wm------atwkkryaatrtgattks-----------------------------------------------------------------trwarwwktsaysmyswyww-wywrsmw-------wtkkywswwkrsagamatatcaggtctca-t--------------------------------------------------------------------------------------------------------------------------------------------------------------------------------------------------------------------------------------------------------------------------------------------------------------------------------------------------------------------------------------------
>I23378_M150_Malvaceae_Ceiba_pentandra_seq1
------------------------------------------------------------------------------------------------------------------------------------------------------------------------------------------------------------------------------------------------------------------------------------------------------------------------------------------------------------------------------------------------------------------------------------------------------------------------------------------------------------------------------------------------------------------------------------------------------------------------------------------------------------------------------------------------------------------gccagttgtttgtatggatctgttgtcaaaaagcctttctgaaaattattgyggtatagatgattggattgctcttggagatggtaaaggaaacatgacagttgttggagtcactggtgatccctcctcacctgaagtgggcttcacctttacttggtctgctggagcagagaggcaactcttaggaacttactggtgtaagtcactcggatgtaggtaat---gacttt---tctttatt-----aatctaattatatcttgatttg-gattatctggcag-----gtgttgcttgcctca-------rcyataa----aaaccta-------tatgcttgagcgtgaatttt--------aacccattt---cttt-------att--------------gttt------------------agctcatt-----tat-----aag---cacaatttgccagttaa-ggt--------taatg-agatttgct-ggtttac------ta------atatgat----------ttaa----------------------------------------------------------------------------------------------------------------------------------------------------------------------------------------------------------------------------------------------------------------------------------------------------------------------------------------------------------------------------------------------------------------------------------------------------------------------------------------------------------------------------
>I23382_M163_Bixaceae_Cochlospermum_vitifolium_seq1
-------------------------------------------------------------------------------------------------------------------------------------------------------------------------------------------------------------------------------------------------------------------------------------------------------------------------------------------------------------------------------------------------------------------------------------------------------------------------------------------------------------------------------------------------------------------------------------------------------------------------------------------------------------------------------------------------------agtgaagaggttccaattgtttgtatggatttgttgtccgaaaaactttctgagcattcttgtggtattgrcgattggattgctcttggggatggtaaaggaagcatgacaattgttggagttgctggttgcattggttctcctgaagtgggcatcagctttagctggycagctgaattagagagacaactcttaggtacttattggtgcaagtcattgggatgcaggtagt----------tttccttgtt----tatcttgtgggtgtcttaatt---gatctcatttttgtt-aaatacttgctgcctta-------gctgcgcttggttatttattggttaagtggaargttgtggaatat-------aaactcattr---cttc-------rtc-------------cgtta------------------tgtccattgctgatatt---a------------ttgttggttta------------------acgatcgcc-ttttttttt----tatt----------------------------------------------------ttccctttgcccctaagacat-------agaacc------------------------------------------------------------------------------------------------------------------------------------------------------------------------------------------------------------------------------------------------------------------------------------------------------------------------------------------------------------------------------------------------------------------------------------------------------------ttg
>I23383_M166_Malvaceae_Pseudobombax_ellipticum_seq1
----------------------------------------------------------------------------------------------------------------------------------------------------------------------------------------------------------------------------------------------------------------------------------------------------------------------------------------------------------------------------------------------------------------------------------------------------------------------------------------------------------------------------------------------------------------------------------------------------------------------------------------------------------------------------------------------------------ggagaggttccagttgtttgtatggatctgttgtcgacaagcctttctgaaagttattgcggtatagatgattggattgctcttggagatggtaaaggaaacatgacagttgttggagtcactggtgatccttcctcacctgaagtgggcttcaccttkacttggtcagctggagcagaaaggcaactcttaggaacttactggtgtaagtcacttggatgtaggtaat---gacttt---tctttatt-----aatcttattatatcttgatttt-gattatctggcag-----gtaatgattatctg------------------------------------gctgggttgtgaatttt-------aaacacattt---cttt-------att--------------gttt------------------agctcatt-----tat-----ata---cacaatttgcctgttaa-ggt--------taatg-agaattgct-ggtttac------ta------atatgat-----------ttaaaa-attaaccaactctttta-------ctacattttccaatgc-----------agaat----------------------------------------------------------------------------------------------------------------------------------------------------------------------------------------------------------------------------------------------------------------------------------------------------------------------------------------------------------------------------------------------------------------------------------------------------------------
>I23384_M168_Malvaceae_Theobroma_cacao_seq1
-------------------------------------------------------------------------------------------------------------------------------------------------------------------------------------------------------------------------------------------------------------------------------------------------------------------------------------------------------------------------------------------------------------------------------------------------------------------------------------------------------------------------------------------------------------------------------------------------------------------------------------------------------------------------------------------------------actggagaggttccaattgtttgtatggatctgttgtccaaaaacctttctgaacatgattgcagtatagatgattggattgctcttggagatggtaaaggaaatatgacagttgttggagtcactggtgatcgctcctcacctgaagtgggcttcacctttacttggtcagctggagcagaaaggcaactcttaggaacttactggtgtaagtcactaggatgtaggtaat---gacttt---tctttttt-----aatctgatgatatcttgaattt-tgttctctgtcag-----gt--------------------tctgtaa----aaaccta-------catactagtttgtgaatttt-------a----aattt---cttt-------att--------------gttt------------------ggatcatt-----tat-----aga---ccccatttgctggttaa-ggc--------aattg-agaattgct-ggtttgc------ta------atatgactatttgattggtaaaga-agtgaccaacttttata-------ccacat-gcccaatgctcttcagtaggagaatc-tgtaatt-------------------------------------------------------------------------------------------------------------------------------------------------------------------------------------------------------------------------------------------------------------------------------------------------------------------------------------------------------------------------------------------------------------------------------------------------------
>I23385_M169_Malvaceae_Ochroma_pyramidale_seq1
-------------------------------------------------------------------------------------------------------------------------------------------------------------------------------------------------------------------------------------------------------------------------------------------------------------------------------------------------------------------------------------------------------------------------------------------------------------------------------------------------------------------------------------------------------------------------------------------------------------------------------------------------------------------------------------------------------------------ccagttgtttgtatggatctgttgtcaacaaacctttctgaaaattattgcggtatagatgattggattgctcttggagatggtaaaggaaacatgacagttgttggagtcactggtgatccctcctcacctgaagtgggcttcacctttacttggtcagctggagcagagagacaactcttaggaacttactggtgtaagtcacttggatgtaggtaat---aacttt---tctttatt-----aatctgattatatcttgatttt-gattatctggcag-----gtattgcttacctga-------gctgtaa----aaac--------------------------------------------------------------------------------------------------------------------------------------------------------------------------------------------------------------------------------------------------------------------------------------------------------------------------------------------------------------------------------------------------------------------------------------------------------------------------------------------------------------------------------------------------------------------------------------------------------------------------------------------------------------------------------------------------------------------------------------------------
>I23387_M178_Malvaceae_Malvaviscus_arboreus_seq1
-------------------------------------------------------------------------------------------------------------------------------------------------------------------------------------------------------------------------------------------------------------------------------------------------------------------------------------------------------------------------------------------------------------------------------------------------------------------------------------------------------------------------------------------------------------------------------------------------------------------------------------------------------------------------------------------------------agcggagaggttccaattgtttgtatggatctgttgtcagcaagcttttctgaaaatcgttgtggtatagatgattggatwgcygttggagatggyaaaggraacatgacagttgttrgagtcaygggwaawcgtthctcacctcaagtrggcttcwcctttacttggtcagctggaksagagaggcaactcttaggaacttactggtgtaagtcacttggatgtaggtaat---gacttt---tctttatt-----aat--------------------------------------gtattgcttgcctga-------tctgtaa----aatccta-------tatgcttgagtgtgaatttt-------aaac---------actt-------attta----------tcgtct------------------agcttatt-----tat-----aaa----tgcatttgcc----------------------------------ggtttac------ta------atatgataatatgattggtaaaga-a-----------------------------------------------------------------------------------------------------------------------------------------------------------------------------------------------------------------------------------------------------------------------------------------------------------------------------------------------------------------------------------------------------------------------------------------------------------------------------------------------------------------------
>I23388_M180_Malvaceae_Triumfetta_lappula_seq1
-------------------------------------------------------------------------------------------------------------------------------------------------------------------------------------------------------------------------------------------------------------------------------------------------------------------------------------------------------------------------------------------------------------------------------------------------------------------------------------------------------------------------------------------------------------------------------------------------------------------------------------------------------------------------------------------------------agtggagaggttccaattgtttgtatggatcttttgtccaaaacccgttctgaacattattgtggtatagatgattrgattgctcttggagatggwaaaggaaacatgacagttattggagtcactggtaatccctccacgcctgaagtgggcttcaccttctcctgstctgytggagmrgagaggcaactcctagrmacttactggtgtaagtcactgggatgtaggtaat---gacttt---tctttgtt-----aattgggwkdtakstwtwktty-htkwgykkwwdar-----kywttrtw--mmtkw-------kswrymw---rwtyyytw-------------------khwwktkk-------gvwyywktkw---ywkw-------syy-------------yrtkk------------------gsttcatt-----drt-----aga---ccccatttgctcattaa-ggc--------aaatg-agaattgct-gtttt-------------------------------------------taactaactataata-------ccacatkkmscgacactcttcactaggag-------------------------------------------------------------------------------------------------------------------------------------------------------------------------------------------------------------------------------------------------------------------------------------------------------------------------------------------------------------------------------------------------------------------------------------------------------------------
>I23389_M181_Malvaceae_Pavonia_scheadiana_seq1
-------------------------------------------------------------------------------------------------------------------------------------------------------------------------------------------------------------------------------------------------------------------------------------------------------------------------------------------------------------------------------------------------------------------------------------------------------------------------------------------------------------------------------------------------------------------------------------------------------------------------------------------------------------------------------------------------------agtggagaggttccagttcttagtatggatctgttgtcagcaagcctttctgaaaatcattgcagcatagatgattggattgctgttggagatggtaaaggaaatatgacagttgttggagtcactggtaatccttcctcgcctgaagtgrgcttcrcctttacttggtcagctggagcagagagrcractcttaggaacttactggtgtaagtcacttggatgtaggtaat---aacttt---tctttatt-----aatctgattatatmcygayttt-rattatctggctg-----gtattgcttgcctra-------gctgtaa----aatccta-------tatgcttgagtgtgaatttt-------aaac--------------------att-------------tgtct------------------agctcatt-----tat-----aaa----cccatttkct----------------------------------ggtttac------ta------atatgataatatgatyrgtmaaga-agtgrccaccttttat--------------------------------------------------------------------------------------------------------------------------------------------------------------------------------------------------------------------------------------------------------------------------------------------------------------------------------------------------------------------------------------------------------------------------------------------------------------------------------------------------------
>I23390_M182_Malvaceae_Anoda_cristata_seq1
--------------------------------------------------------------------------------------------------------------------------------------------------------------------------------------------------------------------------------------------------------------------------------------------------------------------------------------------------------------------------------------------------------------------------------------------------------------------------------------------------------------------------------------------------------------------------------------------------------------------------------------------------------------------------------------------------------gtggagaggttccagttcttagtatgkatctgttgtcagcaagccattctgaaaaycattgcagcatagatgattggattgctgttggagatggtaaaggaaayatgacagttgttggagtcactggtaatccttcstcrcctgaagtgagcttyrccyttacttggtcagctggagcagagagrcractcttaggaacttactggtgtaagtcamttggatgtaggtaat---aacttt---tctttatt-----aatctgattatatcctgatttt-rattatctggctg-----gtattgcttgcctga-------gctgtaaa--raryccta-------tatgcttgagtgtgaatttt-------aaac--------------------agt-------------tgtct------------------agctcatt-----cat-----aaa----cccatttgct----------------------------------ggtttac------ta------atatgacaatattattggtaaaga-agtgaccaccttttata-------acacattgtccaatgc-----------agac-----------------------------------------------------------------------------------------------------------------------------------------------------------------------------------------------------------------------------------------------------------------------------------------------------------------------------------------------------------------------------------------------------------------------------------------------------------------
>I23391_M183_Malvaceae_Phymosia_umbellata_seq1
----------------------------------------------------------------------------------------------------------------------------------------------------------------------------------------------------------------------------------------------------------------------------------------------------------------------------------------------------------------------------------------------------------------------------------------------------------------------------------------------------------------------------------------------------------------------------------------------------------------------------------------------------------------------------------------------------------------------gttgtttgtatkgatcttttgtcaggaagccttcctgaaaatcaatgcagcatagatgattggattgctgttggagatggtaaaggaaacatgacagttattggagtcactggtgatccttcctcacctgaagtaggcttcacctttacgtggtcagctggagcagcgaggcaactcttaggaacttactggtgtaagtcacttggatgtaggtaat--taacttc---tctttatt-----aatctgattgtatcctggtttt-gattttctgg-tg-----gtattgcttgtcaga-------gctgtaa----tattgta-------tatgctttagtttgaatttt-------aaac--------------------att-------------tgtct------------------agctcatt-----ata-----aat----ccawttksyk----------------------------------gktwawm------aa------wtat---------------------------------------------------------------------------------------------------------------------------------------------------------------------------------------------------------------------------------------------------------------------------------------------------------------------------------------------------------------------------------------------------------------------------------------------------------------------------------------------------------------------------------------------
>I23392_M187_Malvaceae_Ayenia_berlandieri_seq1
----------------------------------------------------------------------------------------------------------------------------------------------------------------------------------------------------------------------------------------------------------------------------------------------------------------------------------------------------------------------------------------------------------------------------------------------------------------------------------------------------------------------------------------------------------------------------------------------------------------------------------------------------------------------------------------------------------ggagagtttccaaktgtttgtatggatctgttgtcaaaaaaccattctgaacattattgtggtatagatgattggattgctcttggagatggtaaaggaaacatgacagtcgttggagtaattgatgatccctgctcgcctaaggtgggcttcacctcttcgtggtcagctggagcagagaggcaactcttaggaacttattggtgcaagtcacttggatgcaggtaat---gctttt-tatttaggtt-----aatttgatcacattatcgtttt--gttctttgttag-----atatttattgtctgg-------gctgcaa-------ccta-------caagttaggttgtgaatttt-------gaaaccacct---ttct-------attt------------tgttt------------------ggttcatt-----tat-----tgaa--ctcttttccttggtta--agc--------aaata-aaaatggct-gttttgctaa---tat--gttgattgttgatttgattg--------------------------------------------------------------------------------------------------------------------------------------------------------------------------------------------------------------------------------------------------------------------------------------------------------------------------------------------------------------------------------------------------------------------------------------------------------------------------------------------------------------------------------
>I23393_M189_Malvaceae_Kearnemalvastrum_lacteum_seq1
------------------------------------------------------------------------------------------------------------------------------------------------------------------------------------------------------------------------------------------------------------------------------------------------------------------------------------------------------------------------------------------------------------------------------------------------------------------------------------------------------------------------------------------------------------------------------------------------------------------------------------------------------------------------------------------------------------agaggttccaattgtttgtatggatctgttgycagcaagcctttctgaaaatcattgcagcatagatgattggattgctgttggagatggtaaaggaaacatgacarttgttggagtcacyggtwrtccttcbtcdcctgaagtgggcttyacctttacttggtcagctggagcagagagrcaactcttaggaacttactggtgtaagtcacttggatgtaggtaat---aacttt---tyyttdwt----wwwyyyrwtwwwwyckkrwtttw-rwtwwyykgsykg-----ktwtksytkscykrr-------sykkwaa----awycyww-------wwksytksrkkkkrawwwya---------------------------------------------tgtgtct------------------agctcatt-----tat-----aaa----cccayyyrytkgyt------------------------------krytwaywk------------rwwwrwwwrywyrrtmarwarwga-mswssyywymtwwyaya-------wtrymywrkscarrsyw-----------------krywmyktwmttkytgaata-atctgca-------ttgtc----------------------------------------------------------------------------------------------------------------------------------------------------------------------------------------------------------------------------------------------------------------------------------------------------------------------------------------------------------------------------------------------------------------------
>I23394_M229_Malvaceae_Malvastrum_americanum_seq1
-----------------------------------------------------------------------------------------------------------------------------------------------------------------------------------------------------------------------------------------------------------------------------------------------------------------------------------------------------------------------------------------------------------------------------------------------------------------------------------------------------------------------------------------------------------------------------------------------------------------------------------------------------------------------------------------------------------gagaggttccrattgtttgtatgratctgttgtcagcaagcctttctgaaaatcactgcmgcatagaygattggattgctgttggagatggtaaaggaaacatgacagttgttggagtcactggtwgtccttcgtcacctgaagtgggctttacctttacttggtcagytggagcagagagacaactcttaggaacttactggtgtaagtcacttggatgtaggtaat---aacttt---tctttatt-----aatctgattatatcctgatttt-aattatycggckg-----gtattgcttgcckgt-------gctgtca----aatccta-------tatgcttgagtgtga------------aaac--------------------att-------------tgtct------------------agctcatt-----tat-----aaa----cccattttct----------------------------------ggtttac------ta------atatgataatatgatcagtaaaga-agtgaccaccttttaaa-------acacattgtccaaggc-----------agac---tgtaattttcatgctgaata-atctgca-------ttgtca---------------------------------------------------------------------------------------------------------------------------------------------------------------------------------------------------------------------------------------------------------------------------------------------------------------------------------------------------------------------------------------------------------------------
>I23395_M236_Malvaceae_Fuertesimalva_jacens_seq1
--------------------------------------------------------------------------------------------------------------------------------------------------------------------------------------------------------------------------------------------------------------------------------------------------------------------------------------------------------------------------------------------------------------------------------------------------------------------------------------------------------------------------------------------------------------------------------------------------------------------------------------------------------------------------------------------------------gtggagaggttccaattgtttgtatggatctgttgtcagcaagcctttctgaaaatcattgcagcatagatgattggattgctgttggagatggtaaaggaaatatgacagttgttggagtcaccggtaatccttcctcgcctgaagtgagctttgcctttacttggtcagctggagccgagagacaactcttaggaacttactggtgtaagtcacttggatttaggtaat---aacttt---tctttatt-----aatctgattatatcctgatttt-gataatctggctg-----gtattgcttgcctgg-------tctataa----aatccta-------tatgcttgagtgtgaatttt-------aaac--------------------att-------------tgtct------------------tgctcgtt-----tgt-----aaaaa-cccatttttct----------------------------------ggtttac------ta------atatgataatatg------------------------------------------------------------------------------------------------------------------------------------------------------------------------------------------------------------------------------------------------------------------------------------------------------------------------------------------------------------------------------------------------------------------------------------------------------------------------------------------------------------------------------------
>I23396_M019_Malvaceae_Allosidastrum_pyramidatum_seq1
--------------------------------------------------------------------------------------------------------------------------------------------------------------------------------------------------------------------------------------------------------------------------------------------------------------------------------------------------------------------------------------------------------------------------------------------------------------------------------------------------------------------------------------------------------------------------------------------------------------------------------------------------------------------------------------------------------gtggagaggttccagttgtttgtatggatctgttgtcaagaagcctttctgaaaatcattgcagcatagatgattggattgctgttggagatggtaaaggaaacatgacagttattggagtcactggtaatccttcctcacctgaagtagccttcacctttacttggtcagctggagcagagaggcaactcttaggaacttactggtgtaagtcacttggatgtaggtaataagaacttc---tctttatt-----attctgattgtatcctgatttt-gattttctgg-ag-----gtattgcttgccaga-------actgtaa----catccta-------tatgcctgagtgtgaatttt-------gaat--------------------att-------------tgtct------------------agctcatt-----tat-----aaa----cccatttgct----------------------------------ggtttac------ta------atatgataatatgattggtaaaga-agtgaccaccttttata-------acacattgtgcaatg---------------------------------------------------------------------------------------------------------------------------------------------------------------------------------------------------------------------------------------------------------------------------------------------------------------------------------------------------------------------------------------------------------------------------------------------------------------------------------
>I23397_M020_Malvaceae_Melochia_betonicifolia_seq1
-------------------------------------------------------------------------------------------------------------------------------------------------------------------------------------------------------------------------------------------------------------------------------------------------------------------------------------------------------------------------------------------------------------------------------------------------------------------------------------------------------------------------------------------------------------------------------------------------------------------------------------------------------------------------------------------------------actggagaggttcccattgtttgtatggatctgttatccaaagaccgttctgaacattatagcagtagagatgattggattgctsttggagatggtaaaggaaacatgacagtcgttggaattactggtgatccctcrtcacctgaagtgcgctttttctttacttggtcagctggagcagagaggcaactcttaggagcctactggtgtaagtctcttggatctaggtaat---gacttt---tctatatt-----aatctgatgatatcttgatttt-ggtta----ttgg-----gcattgactacctga-------gctctaa----aaactta-------catgttgggttatgaatttg-------aaa-ctaaat---tatt-------att-------------tgttt------------------gatttatt-----tat-----aga---ccccattttctggttaa-ggc--------aaatakaaaatttct-gttaggt---------------------------------aaara-agtggccaactcttmtt-------ccacactgcccaatagtatc--------------tgtaatgttcctg-------------------------------------------------------------------------------------------------------------------------------------------------------------------------------------------------------------------------------------------------------------------------------------------------------------------------------------------------------------------------------------------------------------------------------------------------
>I23398_M021_Malvaceae_Sidastrum_micranthum_seq1
-------------------------------------------------------------------------------------------------------------------------------------------------------------------------------------------------------------------------------------------------------------------------------------------------------------------------------------------------------------------------------------------------------------------------------------------------------------------------------------------------------------------------------------------------------------------------------------------------------------------------------------------------------------------------------------------------------------------------gtttgtrtggatctgttgtcagraarcccttctgaaaatcattgcagcatagatgattggattgctgttggagatggtaaagggaacatgacagttgttggtgtcactggtaatccttcctcacctgwagtaggtttcacctttacgtggtcagctggagcagagaggcaactcttaggaacttgctggtgcaagtcacttggatgtaggtaat---aacttc---tctttatk-----aatctgattgtatcytgatttt-gtttttctgk-ag-----gtattgcttgccaga-------gctgtaa----aatccta-------tatgctttcttgtgaatttt-------aaac--------------------att-------------trtct------------------agctcatt-----tat-----aga-----ccatttgct----------------------------------ggtttag------ta------atttgattatatgattggtaaaga-agtgaccaccttttata-------acacattgtgcaatgc-----------agaatc-tgtaattttcatgctgataa-tctggca-------ttgtc----------------------------------------------------------------------------------------------------------------------------------------------------------------------------------------------------------------------------------------------------------------------------------------------------------------------------------------------------------------------------------------------------------------------
>I23399_M022_Malvaceae_Gaya_dominguensis_seq1
-----------------------------------------------------------------------------------------------------------------------------------------------------------------------------------------------------------------------------------------------------------------------------------------------------------------------------------------------------------------------------------------------------------------------------------------------------------------------------------------------------------------------------------------------------------------------------------------------------------------------------------------------------------------------------------------------------------------------------gtatggatctgctgtcaggaagcctttctgaaaattgttgcaacatagatgattggattgctgttggagatggtaaaggaaacatgacagttgttggagtcactggtaatccttcctcacctgaagtaggcttcacctttacttggtcagctggagcagagaggcaactcttaggaacttactggtgcaagtcacttggatgtaggtaat---aacttc---tctttatt-----aatctgatcgtaccctgatttt-gattttctgg-ag-----gtattgcttgccaga-------gatgtaa----attccga-------tatgctttggtctgactttt-------aaac--------------------gtt-------------tgtct------------------agctcatt-----tat-----aaa----cccattgact----------------------------------ggcttac------ta--------------atatgattggtaaaga-agtgatcaccttttata-------acaccttgtgcaattc-----------agaat----------------------------------------------------------------------------------------------------------------------------------------------------------------------------------------------------------------------------------------------------------------------------------------------------------------------------------------------------------------------------------------------------------------------------------------------------------------
>I28591_M023_Malvaceae_Neobuchia_paulinae_seq1
--------------------------------------------------------------------------------------------------------------------------------------------------------------------------------------------------------------------------------------------------------------------------------------------------------------------------------------------------------------------------cccatgc-ctt------agcatttcatttct-ctacttc------------------------------------------------------------------------------tttgtat------tgtatgctt---atggtcaattgtcattgc--tggct-c-tgttgttgcagcaaaagtgaatatgtgcgctccttgcattttaaatgtgaagacaccatttatgttactacaaatcatggttatctgtaccatg---ctttattatctgagacaggggatgtcaaatggactgaactagtccatgtcagtggagaggttccagttgtttgtatggatctgttgtcaacaagcctttctgaaaagtattgcggtatagatgattggattgctcttggagatggtaaaggaaacatgacagttgttggagtcactggtgatccctcctcacctgaagtgggcttcacctttacttggtctgctggagcagagaggcaactcttaggaacttactggtgtaagtcactcggatgtaggtaat---gacttt---tctttatt-----aatctaattatatcttgatttt-gattatctggcag-----gtgttgcttgcctcg-------gctataa----aaaccta-------tatgcttgagtgtgaatttt--------aacacattt---cttt-------att--------------gttt------------------agctcatt-----tat-----aag---cacaatttgccagttaa-ggt--------taatg-agatttgct-ggtttac------ta------atatgat----------ttaaaaa-attaaccaactcttaaa-------ccacattgtccaatgc-----------agaatc-tgtaattttcctgctg----------------------------------------------------------------------------------------------------------------------------------------------------------------------------------------------------------------------------------------------------------------------------------------------------------------------------------------------------------------------------------------------------------------------------------------------
>I28592_M188_Cytinaceae_Bdallophytum_americanum_seq1
------------------------------------------------------------------------------------------------------------------------------------------------------------------------------------------------------------------------------------------------------------------------------------------------------------------------------------------------------------------cacta-ttcaaatgt-ctt----ataatttcag-------ctgtttagattattta--------------------------------------gaa-----------------ctgccttttatttcataatagtatcatgaactt----------ataga-actgt----att-tttgttggtgaagcaaaagtgaatatgtacgttgcctgcgtttcacatgtgatgataccttctatgttgcaacaaatcatggttatctgtaccatg---ttcgattatctaggaggaggcatgtgaaatggactgaacttgtacatatcggtgagaaggttccaatagtttgtatggatttgttttcccaaaagatttctgaacattcttgtggtttagttgattgggttgctcttggagatggtaaagggaacatgacagttgttggtattaccagtggtttctgtccccccgtggtgcattttaccttcacttgggcagctggaattgagagacgacttttaggagctttttggtgcaaacctttgggatgcaggtaac--tgacttt---tctatgccccacttttgcaacagtgaccaaattat-attcatcaattat-----atattgccc-----------------------taattctg-------tat-gggggcttctgatgttatggg--aatcccactt---cttt-------ttc-------------cttct-------gc--------a-------------cat-----gga--------------------gaa---------------aagatctc------------------------------------------------------------------------------------------------------------------------------------------------------------------------------------------------------------------------------------------------------------------------------------------------------------------------------------------------------------------------------------------------------------------------------------------------------------------------------------------------------------------------------------------------------------------------
>I28593_M024_Malvaceae_Carpodiptera_cubensis_seq1
---------------------------------------------------------------------------------------------------------------------------------------------------------------------------------------------------------------------------------------------------------------------------------------------------------------------------t---------atctgggtcaca---------aactactattct--cccccatgc-ctt------agtactgt-ttgct-ctacttctttcatttt-tgtattgtctggttattttttatcatgtacttatggtcaattggcattgttggttattgtctggttattttgtat------gatatactt---atggtcaattggcattgt--tggtt-cctgttgttacagcaaaagtgaatatgtgcgctccttgtattttaaatgtgaagataccatttacgttgccacaaatcatggttatctgtaccatg---ctctattatccgaggcaggaggtgtcaaatggactaaactagtccgcgtcattggagaagttccagttgtttgtatggatctgttgtccaatarcctttctgaaaattattgcggtatagatgattggattgctcttggagatggtaaaggtaacatgacagttgttggagtcactggtgatccttcctcacctgaagtggcctgcacctttacttggttagctggagcagagaggcaactcttaggaacttactggtgtaagtcactcggatgtaggtaat---gacttt---tctttatt-----atgctgaatatatcttgatttt-gattatctggcag-----gtattggtcacctga-------gctgtaa----aaaccta-------tttgcttgattataatttc--------aaac---------ccct-------act--------------gttt------------------agctcatt-----tgt-----aca---ccccattttatggtgaa-cgca-------aaacg-attgttgca-ggtttgctaatatta------atatgatgatctgattggtaaata-agtggccaactc-tata-------gtacattgcccaatgc-----------agaatc-tgtaattttcctgctgataa-tctggcg-------ttatcagct--gagacatcttaggtctag-tgctttattctgaatatgtagaggattttgacatacc--------------------------------------------------------------------------------------------------------------------------------------------------------------------------------------------------------------------------------------------------------------------------------------------------------------------------------------------------------
>I28594_M025_Malvaceae_Herrania_nitida_seq1
----------------------------------------------------------------------------------------------------------------------------------------------------------atcaatgcctctttaagaagttac-aaaaatattgga---tcttctattatgatgc-------------------tggtatctaaca-ta-ttgtgatgctg-aaaattctagtggttgctaa-atat-----ctctgttgaa-gggcccaaaactggtgcc---------ttgtgggtcaca---------aacttttgttctc-ctcctatgc-ctt------agcattct-ttgct-caacttctttcatttt-t----------------------------------------------------gtattatttggttattttgtat------catgtactt---atggtcgattggcattgt--tggtt-cctgttgttgcagcaaaagtgaatacgtgcgctccttgttttttaaatgtgaaaatatcctttatgttgccacaaatcatggttatctgtaccatg---ctctgttatctgagactggggatgtcaaatggactgaactagtccgtgtcaccggagaggttccaattgtttgtatggatctgttatccaaaaacctttctgaacatgattgcagtatagatgattggattgctcttggagatggtaaaggaaatatgacggttgttggagtcactggtggtccctcctcacctgaagtgggcttcacctttacttggtcagctggagcagagaggcaactcttaggaacttactggtgtaagtcacttggatgtaggtaat---gacttt---tctttatt-----aatctgatgatatcttgaattt-tgttctctgtcag-----gt--------------------tctgtaa----aaaccta-------catactagtttgtgaatttt-------aaaccaattt---cttt-------att--------------gttt------------------ggatcatt-----tat-----aga---ccccatttgctgtttaa-ggc--------aattg-agaattact-ggtttgc------ta------atatgattatttgattggtaaaga-agtgaccaacttttata-------ctacat-gcccaatgctcttcagtaggagattc-tgtaatt-tcctgctgatta-tctggca-------ttttcagttgagagacatcttag-tctta-tgctttactt-----------------------------------------------------------------------------------------------------------------------------------------------------------------------------------------------------------------------------------------------------------------------------------------------------------------------------------------------------------------------------------
>I28595_M184_Malvaceae_Guazuma_ulmifolia_seq1
gctttcttgaataagaaataattcggaatacctttggg--tagtcctaggtggcaatatgtgagttttcctaga----taatgct-gctcttgagtttct-gctctgc----------------------------ttggcatgc------catatcaatgcctctttaagaagttac-aagaatattgga---ttttctattatgatgc-------------------tagtatttaaca-ta-ttgtgctgctt-aacattctgatggttgctaa-atat-----ctctgttgaa-gggctcaaaactggtgcc---------ttatggatcaca---------aactttttctctc-cccttatgc-ctt------agt-ttct-ttgct-ctacatctttca-tat-t----------------------------------------------------gtattatctggttattttttat------catgaactt---atggtcgattggcattgt--tggtt-cctgttgttgcagcaaaagtgaatatgtgcgctccttgtattttaaatgtgaaaataccctctatgttgccacaaatcatggttatctgtaccatg---ctctattatctgagactggggatgtcaaatggactgaactagtctgtgtcaccggagaggttccagttgtttgtatggatctgttgtccgaaaacgtttctaaacatgattgcaacatag---attggatttctcttggagatggtaaaggaaatatgacagttgttggagtcattggtgatccctcctcacctgaagtgggcttcacctttacttggtcagctggagcagagaggcaactcttaggaacttactggtgtaagtcacttggttgtaggtaat---tac--t---tctttatt-----tatctgatgatatcttgatttt-cattcactgtcag-----gt--------------------tctgtaa----aaatcca-------catagtaggttgtgaattat-------a----gactc---cat---------tt--------------gttt------------------aaatcatt-----tat-----aga---ccccatttgctgattaa-ggc--------aaatg-agaatttct-ggtttgc------aa------atatgatcgtttgattggtaaaga-agtgaccgacacttata-------ccacac-gcacaatgctcctcagtgggagaatc-tgtatctttcctgctgatta-tctggca-------ttgtcagttgagagacgtcttag-tctta-tgctttactttgaagatgtagaggattttgaaatatcatcac-----tttctgttgtctaggtatgtcttcaccactgatcccagaggagttttaaagctatggaggttgtatgacccatcactatc--------------------------------------------------------------------------------------------------------------------------------------------------------------------------------------------------------------------------------------------------------------
>I28596_M026_Malvaceae_Ruizia_cordata_seq1
----------------------------------------------------------------------------------------------------------------------------------------------------------------------------------------------------------------gcta----------------gtggtatctaata-ca-ttgtgttggtg-aacaatctagtggtatctaatagat-----tgt-------------------------------------------------------------------------------------------------------------------------------------------------------------------------------------------------------------------------gttgattaacaatatagtggtt-cctgttgtttcagcaaaagtgaatatgtgcgctccttgtattttaaatgtgaagataccatttacgttgccacaaatcatggttatctatatcatg---gtctattatctaaggcagggaaggtcaaatggaccgaactagtacgtgtcattggagaggttccggttgtttgtatggatcttttatccagtaacctttctgataaccattgcggtatagatgattggattgctcttggagatggtaaaggaaacgtaacagttgttggggtcactggtgatgccccctcacctgaagtgggcttcacctttacttggtcagctggggcagagaggcaactcttaggaacttactggtgtaagtcactcggatataggtaat---aacttt---gccttatt-----aagttgattatatctttatttt-gattatctggcag-----gcatcggtagccaca-------gatttaa----agacctac----gtcatgcttgattgtgaatatc-------aatcacattt---cctt-------att---------------gtt------------------agctcatt-----tat-----aca---acccattttctggttaa-gga--------aaata-agaatggtt-ggttagc---------------------------------------------------------------------------------------------------------------------------------------------------------------------------------------------------------------------------------------------------------------------------------------------------------------------------------------------------------------------------------------------------------------------------------------------------------------------------------------------------------------------------------------------------------------
>I28597_M027_Malvaceae_Melhania_velutina_seq1
--------------------------------------------------------------------------------------------------------------------------------------------------------------------------------------------------------------------------------------------------------------------------------------------------------------------------------------------------------------------------------------------------------------------------------------------------------------------------------------------------------------------------------------------------------------------------------------------------------------tttacgttgccacaaatcatggttatctatatcatg---gtctattatctaaggcagggaaggtcaaatggaccgaactagtacgtgttattggagaggttccggttgtttgtatggatattttatccagtaacctttctgaaaatcattgcggtatagatgattggattgctcttggagatggtaaaggaaacgtaacagttgttgtggtcactggtgatgccccctcacctgaagtgggcttcacctttacttggtcagctggagcagagaggcaactcttaggagcttactggtgtaagtcactcggatataggtaat---aacttc---actttttt-----aagttgatgatatctttatatt-gattatctggccg-----gcatcggtagcctca-------gctttaa----agacctac----atcatgcttgattgtgaata----------------------------------------------------------------------------------------------------------------------------------------------------------------------------------------------------------------------------------------------------------------------------------------------------------------------------------------------------------------------------------------------------------------------------------------------------------------------------------------------------------------------------------------------------------------------------------------------------------------------------------------------------------------------------------------------------------------------
>I28598_M028_Malvaceae_Glyphaea_brevis_seq1
-----------------------------------------------------------------------------------------------------------------------------------------------------------------------------------------------------------------------------------------------------------------------------------------c-----ctctattgaa-gggactaaaactagtgcc---------ttgtgggtcaca---------aattattgttcta-cccccatgc-ctt------agcattct-ttgct-ctacttttttcatctt-t----------------------------------------------------gcattgcctggttattttgtct------c-tgtactt---atgcttaa-tggcatgat--tgctt-cctcttgttgcagcaaaagtgaatatgtgcgctccttgtattttaaatgtgaagatatcctttatgttgccacaaatcatggttatctgtaccatg---ctggattatctgagacaggggatgtcaaatggactgaactagttcgtgtcachggagaggttccagttgtttgtatggatctgttgtccaaaaacctttctgaacattattgtggtatagatgattggattgctcttggagatggtaaaggaaacatgacagttgttggagtcacgggtgatcccttctcacccgaagtgggcttcagctttacctggtctgctgaagcagacaggcaacttttaggaacttactggtgcaagtcactgggatgtaggtaat---gacttt---tctttgtt-----aatctgatgatatcatgatttt-ggttttctgtcag-----gtattg--tgtctga-------gctttaa-----aatcta-------tatgcttggttgtgaatttt-------aaacccattt------------tggtt-------------tattt------------------ggttcatt-----tat-----aga---acccatttgccggtgaa-ggc--------aaatg-aaagctgct-ggttttc------ta------gcatgatgctttgattggtaaa---------------------------------------------------------------------------------------------------------------------------------------------------------------------------------------------------------------------------------------------------------------------------------------------------------------------------------------------------------------------------------------------------------------------------------------------------------------------------------------------------------------------------
>I28599_M029_Malvaceae_Desplatsia_dewevrei_seq1
-------aaaaactaaaaaagtttggaataccttttggattggtcatatataaaaataagtgggttttcctaga----taatgca-tctctttagcttctggctctga----------------------------ttggcatgt------catatgaatgcctctttcagaagttac-ataattattaga---tgttgtgttatactgc-------------------tagtatctaaca-ta-ttgtgctgatgaacattcccgttggttgctaggatat-----ctctattgag-tggcctaacattagtacc---------tagtgggtcaca---------aatttttgttcta-tcaccatgc-ctt------agcattct-tcgat-ctacttctttcatctt-t----------------------------------------------------gtattgtctggttattttgtcc------c-tgtactt---atgctaaattggcattgt--tggtt-t-----attgcagtaaaagtgaatatgtgcgctccttgtattttaratgtgaagatatcctttatgttgccacaaatcatggttatctgtaccatg---ctctattatatgagaccrgsgatgtcaaatggactgaactagtccatgtcaccggagaggttccagttatttgtatggatctgttatccaaaagcctttctgaaacttctygtggtatagatgattggattgctcttggagatggyaaaggaaacatgacagttgttagagtcachggtgatccctcctctcttcaagtgggcttcatcctttcctggtcagctggagcagagcggcaactcttaggaacttactggtgtaagtcactgggatgtaggtaat---aacttt---tctttgtt-----aatgtgatgatatcttgatttt-gattatctgtcag-----gtattgat--cttga-------gctttaa-----atgcta-------catgcttggttataaatttt-------aaagccattt---cttt-------gtt-------------tgttt------------------gattcatt-----tat-----ggaccccattatttgctg---------------------------------gtttcatg-----tg---------------------------------------------------------------------------------gagaatc-tgtaactttcctgctgatta-tctgccc-------ttatcagttgataggcatcttaggtctta------tattttgaagatgttgaggattttgaaatatcatcaa-----tttctgttgtctaggtatgtcttcaccactgaccccagaggagtattgaagctgtggaggttacatgatccctcgctatctgtttgtcatgaatctgcaagaatatccctcatagcagaattccattcatgttttggaatacgtataatgtgtttggatgcgtcatttgaggaagaggtatgtgttacccttccttgattgccgatataaat-ggctctctctcctatggttttcagatggagagtttgattc---------------------------------------------------------------------------------
>I28600_M146_Malvaceae_Mortoniodendron_guatemalense_seq1
------------------------------------------------------------------------------------------------------------------------------------------------------------------------cagatgttac-aaaaatgttaga---tcttctgttatgatgc-------------------tggtatctaatg-ta-ttatgctgatg-aacagtatagtggttgctaggatat-----ctmtattgaa-gagcccacaactcgtgct---------ttgtgggtcacactwctcacactcttctgtgctc-tccccatgc-ctt------aatattct-ttgct-ctacttctttcttttt-t----------------------------------------------------gtattgtctggttattttgtrc------catgtactt---atggtcaattggcattgt--tggtt-yctgttgttgcagcaaaagtgaatatgtgcgctccttgtattttaaatgtgaagataccatttatgttgccacaaatcatggttatctgtaccatg---ttctcttatctgaggcagggaatggcaaatggactgaagtagttcgtgtcattggagaggttccagttgtttgtatggatctgttgtccaaaaccctttctgaaaattatcatggtatagatgattgggttgctcttggagatggtcaaggaaacatgaccgttgttggtgtcactggttatccctcctcacctgaagtgagcttcacctttacttggtcagcyggggcagagaggcaactcttaggaacttactggtgtaagtcactcggatgtaggtaat---agcttt---tctttatt-----tatctggtgatttattggtttg-gattatctggctg-----gtattgatcgcctga-------gctgt-a----aaaccta-------catgcttgattgtgaatttt-------aaacccattt---cttt-------gtt--------------gttt------------------tgctcatt-----tgt-----gga---ccccatttgctggataa-ggc--------aaatg-agaattgct-ggtttgc------ta------atatgattatctgatttgtaaaga-agtgacaaactcttata-------ccacattgccaaatgc-----------agaatc-tgtaattttcctgctgataa-tctggcatttac--tcgttggtttactkacatcgtcagtctcattattttactt-----------------------------------------------------------------------------------------------------------------------------------------------------------------------------------------------------------------------------------------------------------------------------------------------------------------------------------------------------------------------------------
>I28601_M030_Malvaceae_Sparmannia_africana_seq1
------------------------------------------------------------------------------------------------------------------------------------------------------------------------------------------------------------------------------------------------------------------acattcctttcgtttctaggatat-----ctctatcaaa-gggactaaaactagtkyc---------ttttgcttcaca---------attttttkttcta-ccctcatgc-ctt------agcattct-ttgcg-c-gtttccttcatctt-t----------------------------------------------------gtattgtctggttattttgtct------c-tttactt---atgctcaattggcattgt--tgttt-cctgttgttgcagcaaaagtgaatatgtgcgctccttgtattttaaatgtgaagatatcctttatgtttccacaaatcatggttatttgtaccatg---ctctattatctgagaaaggggatgtcaaatggactgaactagtccgtgtcactggagaggttccagttgtttgtatggatctgttatccacaaatccttctgaacattattgtggtatagatgattggattgctcttggagatggtaaaggaaacatgacagttgttggagtcaytggtgatccctcctcgcctgaagtcggctgcaacttttcctggtccgctggagcagagaggcaactyttaggaacttactggtgtaagtcactsggatgtaggtaat---gacttt---tctttgtt-----aatctgattatgtcttgatttt-gattatctgtcaggtattgtattgtt--cctga-------gctgtaa----actctt------------------tgtgaatttt-------aaaccctttt---cttt-------ctt-------------tattt------------------ggttcattt---atat-----aga---ccccatttgct----------------------------------ggttttt------ta------acaagatgttttgattgrtaaaga-agtaaccaactattata-------ccagattgcccaaygttcttcactaggagaatc-tgtaattttcctgctgatta-tctgcca-------ttataagttgagagacatcttagctctta-tgctttattt-gaagatgtagaggaatttgaaatatcatcatgtc------------------------------------------------------------------------------------------------------------------------------------------------------------------------------------------------------------------------------------------------------------------------------------------------------------------------------------------------
>I28602_M031_Malvaceae_Mollia_sp_seq1
--------------------------------------------------------------------------------------------------------------------------------------------------------------------------------wa-acaattattgga---tattctgttataatgc-------------------tggtatct-tca-ta--tgtgctgctgaacattcctgttggttgctaggatat-----ctctactaag-tggcctaaaattagtacc---------ttgtgggtcaca---------aatttttgttcta-cacctgtgc-ctg------agcatc---------------------------------------------------------------------------------------------ttatgtcc------c-tgtactt---atgctctcttggcattgt--ttgtt-t-----gttgcagcaaaagtgaatatgtgcgctccttgtattttcaatgtgaagatatcctttatgttgccacaaatcatggttatctgtaccatg---ctgtattatatgagacaggggatgtcaaatggactgaactagtccgtgtcaccgsagaggttgcagttgtttgtatggattttttatccaatagcctttctgagaattcttgtggtatagatgattggattgctcttggagatggtaaaggaaacatgacagttgttagagtcactggtgatccctcctctcctcgagtgggcttcacyctttcttggccagctggagcagagaggcaactcttaggaacttactggtgtaagtcactgggatgtaggtaat---aacttt---tctctgtt-----aatgtgatgatatcttgatttt-gaatatttgtcag-----gtattgat--cttca-------gctttaa-----atctta-------catgcttggttataaatttt-------gaatccattt---cttt-------tct-------------tttyttttttttttttccaaaaacaatcatt-----tat-----gga---ctccacttgctg---------------------------------gtttcacc-----ta---------------------------------------------------------------------------------gagaatg-tgtaattctcccgctgatta-tctgcca-------ttataagttgagaggcatcttaggtctta------tgctttgaagatgttgaggattttgaaakatcatcaa------ttctgttgtctaggtatgttt------------------------------------------------------------------------------------------------------------------------------------------------------------------------------------------------------------------------------------------------------------------------------------------------------------------------
>I28603_M223_Malvaceae_Gossypium_hirsutum_seq1
----------------------------------------------------------------------------------------------------------------------------------------------------------------------------------------------------------------------------------------------------------------------------------------------------------------------------------------------------------------------------------------------atttt-----------------------------------------------------------------------------gtattgactggttattttgtaw------catattcttacgatggtcaattttcattgt--tcgtt-c-tgttgttgcagcaaaagtgaatatgtgcgctccttgtattttaaatgtgaagataccatttatgttgctacgaatcatggttatctctatcatg---ctctattatctgagacaggggatgtcaaatggactgaactggtcygtgtcaatggagaggttccaattgtttgtwtggatctgttgtcagcaagcctttccagaaatcattgcggtatagawgattgggttgctgttggagatggtaaaggaaacatgactgttgttggaatcactggtaatccttcctcacccaaagtggccttcacctttgcttggccagctggagcrgagaggcaactcttaggaacttactggtgtaagtcactyggatstaggtaat---aacttt---tctttatt-----gattagattatatctcgatttt-gattatctggcag-----ttattgcttgcctga-------gctgtaa----aaaccta-------tatgcttgactgtgaatttt-------aaacacattt---attt-------att--------------attt------------------a-ctcatt-----tat-----aaa---cct----------------------------------gtttgct-ggtttac------ta------atatrataatagg------------------------------------------------------------------------------------------------------------------------------------------------------------------------------------------------------------------------------------------------------------------------------------------------------------------------------------------------------------------------------------------------------------------------------------------------------------------------------------------------------------------------------------
>I28604_M032_Malvaceae_Entelea_arborescens_seq1
------------------------------------------------------------------------------------------------------------------------------------------------------------------------------------------------------------------------------------------------------------------------------------------------------------------------tgcc---------ttttgcttcaca---------aatttgtg---ta-cccccatgc-ctt------agcattct-ttgct-c-atttcttttgtctt-t----------------------------------------------------gtattgtctggttattttgtct------c-tttactt---atgctcaattggcattgt--tgttt-cctgttgttgcagcaaaagtgaatatgtgcgctccttgtattttaaatgtgaagatgtcctttatgttgccacaaatcatggttatttgtaccatg---ctctattatctragaaaggggatgtcaaatggactgaactagtccgtgtcactggagaggttccagttgtttgtatggatctkttgtccacaaacccttctgaacattattgtggtatagatgattggattgctcttggagatggtaawggaaacatgacagttgttggagtcactggtgatccctcctcacctgaagtcagcttcaccttttcctggtctgctggagcagagaggcaactcttaggaacttactggtgtaagtcactcggatgtmggtaat---gwcttt---tctttgtt-----aatctgattatatyttgatttt-gattatctgtcag-----gtattgtc--cctca-------gctgtaa----aatctt------------------tgtgaatttt-------aaacccactt---cttt-------ctt-------------tgttt------------------ggttcatt-----tat-----agr---ccccatttgctggttaa-tgc--------waatg-agagttgct-ggttttc------ta------acaagatgttwtkattg-taaaga-artawccaactattata-------ccagattgcccaacgttcttcactaggagaatc-tgtaattttcctgctg----------------------------------------------------------------------------------------------------------------------------------------------------------------------------------------------------------------------------------------------------------------------------------------------------------------------------------------------------------------------------------------------------------------------------------------------
>I28605_M235_Malvaceae_Abutilon_sp_seq1
-----------------------------------------------------------------------------------------------------------------------------------------------------------------------------------------------------------------------------------------------------------------------------------------------------------------------gtgcc---------ttgtggatcaca---------aacttctgttttc-cctacttgc-ttt------agcattct-ttggt-ttacttctttcatttt-t----------------------------------------------------gtattgtctggttacattgtgt------tgtatactt---atggtctgttttctttgg--ttatt-c-tgttgttgcagcaaaagtgaatatgtgcgctcattgtattttaaatgtgaagataccatttatgtttctacaaatcatggttacctgtatcatg---ctctcttatctgaggcaggggatgtcaaatggactgaacttgtccgtgtcagtggagaggttccagttgtttgtatggatctgttgtcaggaagccttcctgaaaatcaatgcagcatagatgattggattgctgttggagatggtaaaggaaacatgacagttattggagtcactggtaatccttcctcacctgaagtaggcttcacctttacgtggtcagctggagcagagaggcaactcttaggaacttactggtgtaactcacttggatgtaggtaat--taacttc---tctctatta---aaatctgattgtagcctggtttt-gattttctgg-ag-----atattgcttg-caga-------gctgtaa----tatccta-------tatgctttagtgtgaatttt-------aaac--------------------att-------------tgtct------------------agcgcatt-----tat-----taa----tccatttgct----------------------------------ggttaac------aa------atatgataatatgattggtaaaga-agtgacaac---------------------------------------------------------------------------------------------------------------------------------------------------------------------------------------------------------------------------------------------------------------------------------------------------------------------------------------------------------------------------------------------------------------------------------------------------------------------------------------------------------------
>I28606_M033_Malvaceae_Reevesia_formosana_seq1
--------------------------------------------------------------------------------------------------------------------------------------------------------------------------------------------------------------------------------------------------------------------------------------------------------------------------------------tgtgggtcaca---------aacttctgttcgg-cccacatgc-ctt------agcattct-ttcct-ctacttctttcattttgt----------------------------------------------------gtattgtttggttattttgtat------aatgtacct---atggtcaatt-gcattgt--tggtt-c----tgttgcagcaaaagtgaatatgtgcgctccttgttttttaaatgtgaagataccatttatgttgccacaaatcatggtattctgtaccrtg---ctctattattggagacaggggatgtcaaatggactgaactattccgtgccatgggagaggttccagttgtttgtatggatctgttgtcaaaaaacccttctgaaaattattgcactatagakgatygggttgctcttggagatkgtaaaggaaacatgacagttgttggagtcactggtgatccttcctcacctgaagtgggcttcagctttacttggtcagctggagcggagaggcaactcttaggaacttactggtgtaagtcactcggatgtaggtaat---gacttt---tctttatg-----aatctgatgatatcttgatttt-gattatctggcag-----gtattggtcgcctgactcctgagctgtaa----aaatgca-------catg-ttgattgtcaatttt-------aaacccatta---cttt-------att--------------gttt------------------agctcatt-----tat-----aga---ccccatttact--------------------------------------------------------------------------------------------------------------------------------------------------------------------------------------------------------------------------------------------------------------------------------------------------------------------------------------------------------------------------------------------------------------------------------------------------------------------------------------------------------------------------------------------------------------------------------------------------------
>I28607_M034_Malvaceae_Mansonia_altissima_seq1
--------------------------------------------------------------------------------------------------------------------------------------------catat------tatatcaatgcctctt-aagatgtcac-aaaaatattaga--tctttttgttatgatgc-------------------taatgtctaata-ta-ttgtgctgatg-gacagtctagtggttgttaggatat-----cattatttaa-grgccsaaaacttgtgmt---------wtgtggrtcatr---------aacttsttttagc-cyaacatgc-cdt------agcattct-ttgac-cyacttctttcattttkt----------------------------------------------------gtattgtttggtta-tttgtat------yrsgtwctt---atggtcaattggcawttt--tggtt--ctcttmttgcagcaaaagygaataygtghggtcmttgtattttaaatgtgaagataccatttatgttgccacaaatcatggtattctgtaccatg---ttctattatctgagamaggrvayrycaaatsgactgracyaktctgcctcatgggagagrttccagttatttgtatggatttgttgtydaaavaactttctgaaaatkattrcactntagatgattgggttgctcttggagatggtaaagbaaacatgacwgttgttcragtcacwkgtwrtcccwcatcaccwgaagtgarcttcaccttwacttggtcdgctggagcagagaggcarcycttgggaacttactggtgtaagtcactyggmtrtagrtaat---gdcttt---tctktatt-----aatctgatg---------attw-gattrtttgrcag-----rtdttgatygcctsw-------gctgtaa---aaagagta-------yakgyttgwttgtcaatttt-------aaacccaytt---cyty-------kttk-------------------------------------------------------------------taywstkcwtaagggtc-------------agaattgct-ggtttgc------ta------aaatgatgatttgatcggtaaata-agtgaccaactcttatt-------ctgcattgccaatga------------agaatc-tgcaattttcctgttgataa-tctggct-------ttgtcagttgagagacatct----tctca-tgctttactttgaagacgtagaggattttgaaatatgatcat------tt-------------------------------------------------------------------------------------------------------------------------------------------------------------------------------------------------------------------------------------------------------------------------------------------------------------------------------------------
>I28608_M035_Malvaceae_Hosfordia_alata_seq1
------------------------------------------------------------------------------------------------------------------------------------------------------------------------------------------------------------------------------------ytggcatstaatg-tg-ttgcgctgaat-a----tctagtggttgctatggtat-----ctctatccaa--tgatcaaaacttgtgcc---------ttgtggattaca---------aacttctgttytc-cctacttgc-ttt------agcattct-ttggt-ttatttctttcatttt-t----------------------------------------------------gtvttgtctggttacattgtrt------ygtatactt---atggtcakttttctttgg--ttatt-y-kkttgttgcagcaaaagtgaatatgtgcgctcattgtattttaartgtgaagataccatttatgttgctacaaatcrtggttacctgtatcatg---ctctcttatmtgaggcaggggatgtcaaatggactgaacttgtccgtgtcagtggagaggttccagttgtttgtatggatctgttgtcaggaagccttcctgaaaatcaatgcagcatagatgattggattgctgttggagatggtaaaggaaacwtgacagttattggagtcactggtratccttcctcacctgaagtaggcttcacctttacgtggtyagctggagcagagaggcaactcttaggaacttactggtgtaagtcacttggatgtaggtaat--taacttc---tctttatt-----aatctgattgtatcctggtttt-gattttctgg-ag-----gtattgcttgccaga-------gctgtaa----catcgta-------tatgctttagtgtgaatttt-------aaac---------------------------------------------------------------------------------------------------------------------------------------------------------------------------------------------------------------------------------------------------------------------------------------------------------------------------------------------------------------------------------------------------------------------------------------------------------------------------------------------------------------------------------------------------------------------------------------------------------------------------------------------------------------------------------------------------------
>I28609_M036_Malvaceae_Pentaplaris_davidsmithii_seq1
------------------------------------------------------------------------------------------------------------------------------------------------------------------------------------------------------------tgatgc-------------------tggtatctaata-ta-ttgtgctcaat-a----tctattgtttgcttggatat-----ctctattgaa-tggatcaaaacttgtgcc---------ttgtgtatcaca---------aacttctgttctt-cccccctgc-ctt------agcattct-ttact-ctacttctttcatttt-t----------------------------------------------------gtattgtctggttattttgtat------cttatactt---atggtcaattttcattgt--tcatt-c-tgttgttgcagcaaaagtgaatatgtgcgctccttgtattttaaatgtgaagataccatttatgttgctacaaatcatggttatctgtaccatg---ctctattatctgagacgggtgatgtcaaatggactgaactagtccgtgtcagtggagaggttccagttgtttgtatggattttttgtcaacaagcctttctgaaaattattgtggtatagatgattggattgctcttggagatggtaaaggaaacatgacagtggttggagtcactggtgatccctcctcacctgaagtgggtttcacctttacttggtctgctggagcagaaaggcaactcttaggaacttactggtgtaagtcactcggatgtaggtaat---gacttt---tctttatt-----gatctgattatatcttgatttt-gattatctgacag-----gtgttgcttgcctga-------gatgtaa----aaatcta-------tatgcttgattgtgaatttt-------aaacacattt---cttt-------att--------------gttt------------------agctcatt-----tat-----aaa---ccccatttgctggttaa-ggt--------taatg-agaattgct-ggtttcc------ta------atatgataatatgattggtaaaga-agtaatcaactcttata-------acacattgtccaatgc-----------agaat----------------------------------------------------------------------------------------------------------------------------------------------------------------------------------------------------------------------------------------------------------------------------------------------------------------------------------------------------------------------------------------------------------------------------------------------------------------
>I28610_M037_Malvaceae_Heritiera_littoralis_seq1
---------------------------------------------------------------------------------------------------------------------------------------------------------------------------------------------------------------------------------------------------------------------------------ctaggacat-----ctctatcaaa-gggcctaaaacttgtgcc---------ttgtgggtcacacaactcacaaacttatgttctc-cccccatgctttt------agtattct-ttgct-ctacttctttcatttt-t----------------------------------------------------gtattgtctggttattttgtac------catttactt---gtggtcaattgggattgt--tggtt-cctattattgcagcaaaagtgaatatgtgcgctccttgtattttaaatgtgaagataccatttatgtcaccacaaatcatggttatctgtaccatg---ttctattatctgagacaggggatgtcaaatggactgaactaatccatgtcatcggagaggttccagttgtttgtatggatctgttgtccaaaaacctttctgaaaattatcgcggtatggatgattgggttgctcttggagatggtaaaggaaacatgacaattgtggcagtcactggtgatccctcctcgcctgaagcgggcttcacctttacttggtcagctggagcagagaggcaactcctaggaacttactggtgtaagtcacttggatgtaggtaat---tgcttt---tctttatt-----aatctgatgttatcttgat-------------------------ttgatcgcctga-------gctgt-a----aaaccta-------catgcttgattgtgaatctt-------aaatcaattt---cttt-------gtt--------------gttt------------------ggctcatt-----tat-----aga---ttccatttgctggataa-ggc--------aaatg-agaattgct-ggtttgc------ta------atataatgatctgattggtaacga-agtgatcagctcttata-------ccacattgccaaatgt-----------agaatc-tgtaattttcctgctgatac-tctggca-------ttgtcagttgtgagacatcttagttttca-tgctttactttgaagatgtagacaattttgaaakatcgtca------tttctgttgtctaggtatgtcttcaccactgatcccagaggagttttgaagctctggaggttatatgacccctcca------------------------------------------------------------------------------------------------------------------------------------------------------------------------------------------------------------------------------------------------------------------
>I28611_M062A_Malvaceae_Durio_zibethinus_seq1
--------------------------------------------------------------------------------------------------------------------------------------------------------------------------------------------------------------------------------------------------------tgctgatg-aacattctagtggttactaggatat-----ctctattgaaggggatgaaaacttgtgcc---------ttgtggatcaca---------arcytctgttctc-cccccatgt-ctt------agyattct-ttgct-ctacttctttcatttt-t----------------------------------------------------gtattgtcttgttcttttgtat------catatastt---atggtcaattgtcattgc--tggtt-c-tgttgytgcagcaaaagtgaatatgtgcgctccttgtattttaaatgtgaagataccatttatgttgcgacaaaccrtggttatctgtaccatg---ctctattatctgagacaggggatgtcaaatggactgaactagtccgtgtcagyggagaggttccagttgtttgtatggatctgttgtccaaavgcctttctgaaaattattgcgvtatagatgattggattgctcttggagatggtaaaggaaacatgacagttgttggagtcactggtgatccctcatcacctgaagtgggcttcacctttacytggtcagctggagcagagaggcaactcctaggaacttactggtgtaagtcacttggmtgtaggtaat----acttt---tctttatt-----aatctgatgatatcctgatttt-gattatctggcag-----gtattgcwtgcttga-------gctgtaa----aaaccta-------trtgcttgagtgtgaatttt-------aaacccattt---ctyt-------wtt--------------gttt------------------agctyatt-----tat-----aaa---ccctatttgctggttaa-ggc--------aaatg-agaattgct-ggtttac------ta------atatgataatatgattggtaaaga-agtaaccaactcttata-------ctacattgcccaatgc-----------agaatc-tgtaactttcctgctgataa-tctagca-------ttgttagttaagagacaccttaggtctca-ttctttaccttga--------------------------------------------------------------------------------------------------------------------------------------------------------------------------------------------------------------------------------------------------------------------------------------------------------------------------------------------------------------------------------
>I28612_M038_Malvaceae_Brachichyton_bidwillii_seq1
-------------------------------------------------------------------------------------------------------------------------------------------------------------------------------------------------------------------------------------------------------------------------------------------------ctattgat-gggtccaaaagttgtgcc---------ttgcgggtcacacaactcactgacttctgtctc--cctccatgctttt------agtattct-ttgct-gttcttctttcatttt-t----------------------------------------------------gtattgtttggttattttgtac------catttactt---gtggtcaattgg-attgt--tggtt-cctattgttgcagcaaaagtgaatatgtrcgctccttgtattttaaatgtgaagataccatttatgttgccacaaatcatggttatctgtaccatg---ttctattatctgagacaggggatgtcaaatggactgaactaatccgtgtcattggagaggttccagttgtttgtatggatctgttgtcggaaaacctttctgaaaattattgcggtatagatgattgggttgctcttggagatggtaaaggaaacatgacaattgtgggagtcactggtgatccctcctcacctgaagtgggcttcacctttacttggtcagctggagcagaaaggcaactcttaggaacttactggtgtaaatcaatcggatataggtaat---tacttt---tcattatt-----aatctgatggtatcttgattta-gattatttggcag-----gtattgattacctca-------cctgt-a----aaaccta-------catccttgattgtgaatttt-------aaatcaattt---ctttg---tcggtc--------------gttt------------------ggctcatt-----tat-----aga---ctccatttgctgaataa-ggc--------aagtg-agaattgtt-ggtttgc------ga------atataatgatctgattggtaaaga-agtgaccagctcttatg-------ccac----------------------------------attttcctgctgataa-tctggca-------ttgtcggttgtgagatatcttagttctca-tgctttactttgaagatgtagactattgtgaaatatgat------------------------------------------------------------------------------------------------------------------------------------------------------------------------------------------------------------------------------------------------------------------------------------------------------------------------------------------------------
>I28613_M039_Malvaceae_Eriotheca_macrophylla_seq1
---------------------------------------------------------------------------------------------------------------------------------------------------------------------------------------------------------------------------------------------------------------g-aacattctagtggtttctaggatat-----ctctattgaa-gggatcaaagcttaggcc---------ttgtggatcaca---------gacttctgttct----cccatgc-cct------agcatttcttttct-ctaygtc------------------------------------------------------------------------------tttgtat------tgtgtgctt---atggtcaattgtcattgt--ttgct-c-tgttgttgcagcaaaagtgaatatgtacgctccttgcattttaaatgtgaagataccatttatgttgctacaaatcatggttatctgtaccatg---ctytattatctgagacaggggatgtcaratggactgaactagtccatgtcagtggagaggttccagttgtttgtatggatctgttgtcagcaagcctttctgaaaattaytgcggtatagatgattggattgctcttggagatggtaaaggaaacatgacagttgttggagtcactggtgatccctcctcacctgaagtgggcttcaccwttacttggtcagctggagcagagaggcaactcttaggaacttactggtgtaagtcactcggatgtaggtaat---gacttt---actttatc-----aatctaactatatcttgatttc-gattatcaggcag-----gtattgcttgyccca-------gatataa----aaaacta-------tatatttgagtgtgaatttt-------aaayacattt---cttt-------att--------------gttt------------------agctcatt-----tat-----aaa---cacaatttgcca---------------------------------gttttac------ta------atatgat---------tttaaaaa-attaaccaactcttatr-------ccacattgtccaatgc-----------agaatc-tgtaattttcctgctgataa-tctaac----------------------acgtcttaggtctca-tgctttactttgaagatgtaga-----------------------------------------------------------------------------------------------------------------------------------------------------------------------------------------------------------------------------------------------------------------------------------------------------------------------------------------------------------------------
>I28614_M040_Malvaceae_Hydrogaster_trinervis_seq1
-----------------------------------------------------------------------------------------------------gctctga----------------------------ttggcatgt------catatgaatgcctgtt-aagaagtcac-ataattattaga---tgttttgttataatgc-------------------tgatatctaaca-ta-ttgtgctgatgaacattcccattggttgctaggatatctctactctactgag-tggcctgaaattagtacc---------ttgtgggtcaga---------aatttttgttgtaacccccatgc-ctt------agcattct-ttgct-ctacttctttcatctt-t----------------------------------------------------gtattggctagttattttgtcc------c-tgtactt---atgctcacttggcatttt--tggtt-c-----tttgcagtaaaagtgaatatgtgcgctccttgtattttaaatgtgaagatatcctttatgttgccacaaatcatggttatctgtaccatg---ctctattatatgagacaggggatgtcaaatggactgaactagtccgtgtcactggagaggttccagttgtttgtatggatctattatccaaaggcctttctgaaaattcttgtggtatagatgattggattgctcttggagatggtaaaggaaacatgattattgttggggtcaccagttatccctcctctcctcaagtgggcttcacactttcctggtcagctggagcacagcggcaactcttaggaactcactggtgtaagtcactgggatgtaggtaat---aactct---tctttgtt-----aatgtgatgatctcttgatttt-gattatctgtcag-----gtattgat--cttga-------gctttaa-----atccta-------catgcttggtaataaatttt-------aaagccattt---cttt-------gtt-------------tgtt-------------------gattcatt--------------------------------------------------------------------------------------------------------------------------------------------------------------------------------------------------------------------------------------------------------------------------------------------------------------------------------------------------------------------------------------------------------------------------------------------------------------------------------------------------------------------------------------------------------------------------------------------------------------------------------------
>I28615_M041_Malvaceae_Pterygota_brasiliensis_seq1
-------------------------------------------------------------------------------------------------------------------------------------------------------------------------------------------------------------------------------------------------------------------------------------------------------------------------------------------------------------------------------------------------------------------tcatttt-t----------------------------------------------------gtattgtctggctattttgtac------yatwtamwt---rtggtcaattgggattgt--tggtt-c---ctattgcagcaaaagtgaatatgtgcgctccttgtattttaaatgtgaagataycatttatgtcgccacaaatcatggttatctgtaccatg---ttctattatctgagacaggggacatcaaatggactgaactaatccgtgtcattggagaggttccggttgtttgtatggatctgttgtctaaaaacctttctgaaaattattgcggtatagatgattgggttgctcttggagatggtaaaggaaacatgactatcgtgggagtcactggtaatccttcctcacctgaagtgggcttctcctttacttggtcagctggagcagagaggcaactcttaggaatttactggtgcaagtcactcggatgtaggtaat---tgcttt---tcttcatt-----aatctgatgttatcttgattta-gattatttggcag-----gtattg----------------attgaaacaagaggttta--------------------------------gaaaataattttc-tctctctatcctttttga------catacattc------------------aggctatt----atat-----agaa--------------------gga------------------------g---------------------------------------------------------------------------------------------------------------------------------------------------------------------------------------------------------------------------------------------------------------------------------------------------------------------------------------------------------------------------------------------------------------------------------------------------------------------------------------------------------------------------------------------------------------------
>I28616_M042_Malvaceae_Leptonichya_maranta_seq1
---------------------------------------------------------------------------------------------------------------------------------------------------------------------------------------------------------------------------------------------aaca-ta-ttgtgctgatgaaacattctagtggttgctaggataa-----ttctattgaa-gggcccgaagctggtgcc---------tagtgaatcaca---------aacttttgttcta-tccacatgc-ctt------agcattct-ttgct-ctacttctttcagttttt----------------------------------------------cgtt--taattgtctgattattttgtat------catgtagta---atggtcaattggcattgt--tgatt-cctgttgttgcagtaaaagtgaatatgtgcgctccttgtactttaaatgtgaagataccctttatgttgccacaaatcatggttatctgtaccatg---tgctattatctgagacaggggatgtcaattggrctgaactagttcgtgtcagtggagaggttccgattatttgtatggatctgttgtccaaaaahctttctgaacattaccatggtatagatgattggattgckcttggagatggtaaaggaaacatgacagttgttggagtcactggtgatccttccttacctgaagtgggcttcagctttacttggtcagctggagcagagaggcaamtcttaggaacttactggtgtaaggcacttggatgtaggtaat---gatttt---tctttatt-----tatctggtgatatcttgatttt-gattctctatcag-----gtattgatcgcctgg-------gctgtaa----aaaccta-------catgctaagttgtgaatttt-------acaccttywt-------------tattt------------tgttt------------------ggttcatt-----tat-----aga---ccccattttctggttaa-ggt--------aaatg-agaattgct-gtttt----------------atatgatgatctgattggtaaagaaggtgaccaactcttat--------------------------------------------------------------------------------------------------------------------------------------------------------------------------------------------------------------------------------------------------------------------------------------------------------------------------------------------------------------------------------------------------------------------------------------------------------------------------------------------------------
>I28617_M043_Neuradaceae_Neurada_procumbens_seq1
--------------------------------------------------------------------------------------------------------------------------------------------------------------------------------------------------------------------------------------------------------------------------------------------------------------------------------------------------------------------------------------------------------------------------------------------------------------------------------------------tttcttgtat------catctactt----------aatggcatcattat-----ccwyttkttgyrrsaaaaryraatatgtccgttgcttgcatttcacatgtcaacatacactttatgttgccacaaaccatggttatctgtaccatg---ttaaattatctgagagaggtgatataaaatggactgaacttgtccgtgttagtgcagaggcgcctattgtatgtatggatttgttgtccaaaactccaagtgagaactcttgtggtttagatgattgggttgctcttggtgatggtaaaggaagcatgaccattgtccaagttactggcgacatctgttctcctgtagtgagcaccacttttaattggtccgctggaatagagaggcagctccttggagcttattggtgtaagtcattgggatgcaggtaag--aaagtttgtttgtttatt-----------------------tttc-----------------------------cctat-------gcmktar----mwtcmt------------------------------------------------------------------------------------------------------------------------------------------------------------------------------------------------------------------------------------------------------------------------------------------------------------------------------------------------------------------------------------------------------------------------------------------------------------------------------------------------------------------------------------------------------------------------------------------------------------------------------------------------------------------------------------------------------------------------------------------------
>I28618_M044_Malvaceae_Pentace_laxiflora_seq1
-----------------------------------------------------------------------------------------------------------------------------------------------------------------------------------------------------------------------------------------------------------------------------------------------------------------------------------------------ca---------aacttctattct--ccccctggc-cta------agcactgc-ttgct-ctacttctttcatttt-t----------------------------------------------------gtattgtgtggctattttgtat------catgaactt---atggtcaattggcattgt--tggtt-cctgttgtttcagcaaaagtgaatatgtgcgctccttgtattttaaatgtgaagataccatttatgttgccacaaatcatggttatctgtaccatg---ctctattatctgagacaggagatgtcaaatggactaaactagtccatgtcattggagaagttccagttgtttgtatggatctgttgtccagtaacctttatgaaaattattgcggtattgatgattggattgctcttggagatggtaaaggtaacatgacagttgttggagtcactggttatccttcctcacctggagtggccttcacctttacttggtcagctggagcagagaggcaactcttaggaacttactggtgtaagtcactcggatgtaggtaat---gacttt---tctttrtt----------------atgctgatctt-gattatctggcag-----gtattcatcacctaa-------gctgtta----aaacttc-------tttgcttgattaaaattgc--------aaacccctcta-accct-------att--------------gttt------------------agatcatt-----tgtacaccaca---ccccattttat-------ggc--------aaatg-ataattgca-ggtttgc------ta------atatgatgatctgattggtaaata-aatg--------------------------------------------------------------------------------------------------------------------------------------------------------------------------------------------------------------------------------------------------------------------------------------------------------------------------------------------------------------------------------------------------------------------------------------------------------------------------------------------------------------------
>I28619_M045_Malvaceae_Phragmotheca_mammosa_seq1
--------------------------------------------------------------------------------------------------------------------------------------------------------------------------------------------tga---catatgatatcaatgcctctttaacaaattacatatggtatcgaata-tg-ttgtgctgaat-a----tctactgattgctaggatat-----ctctattgaa-gggatcaaaacttgtgcc---------ttttggatcaca---------aacttctgttctc-cccccttgc-ctt------ggcattct-ttgct-ttacttctttcatttt-t----------------------------------------------------ktattgtctggttattttgtct------cgtatactt---ttggtcaattttcaatgt--tggtt-c-tgttgttgcagcaaaagtgaatatgtgcgctccttgtattttaaatgtgaagataccatttatgttgctacaaatcatggttatctgtaccatg---ctttattatctgagacaggagatgttaaatggactgaactagtccgtgtcagtggagaggttccagttgtttgtatggatctgttgtcaacgagcctttctgaaaattattgcggtatagatgattggattgctcttggagatggtaaaggaaacatgacagttgttggagtcacwggtgatccctcctcacctgaagtgggcttcacctttacttggtcagctggagtagagaggcaactcttaggaacctactggtgtaagtcactcggatgtaggtaat---gtcttt---tctttatt-----aatctgcttatatcttgatttt-gatattctggcag-----gtgttgcttgcctda-------gctgtaa----aaacata-------tatgcttgagtgtgaatttt-----------------------t-------aag--------------tttt------------------aacacatt-----t-------------ccccatttgctggttaa-agt--------taatg-tgaattgct-ggcttac------ta------atatgataatatgattggtgaaga-agtaaccaactcttata-------ccatattgtccaatgc-----------agaatc-tgtaattttcctgcagataa-tctg-------------------------------------------------------------------------------------------------------------------------------------------------------------------------------------------------------------------------------------------------------------------------------------------------------------------------------------------------------------------------------------------------------------------------------------
>I28620_M046_Malvaceae_Camptostemon_shultzii_seq1
--------------------------------------------------------------------------------------------------------------------------------------------------------------------------------------------------------------------------------------------------------------------------------------------------------------------------------------------------------------------------------------------------------------------------------------------------------------------------------------------------------------------------------------------------------------------------------------------------------------tttatgttgctacaaatcatggttatctgtatcata---ctctattatctgagacaggggatgtcaaatggactgaactggtctgtgtcaatggagaggttccagttgtttgcatggatctgttgtcagcaagcctttctgaaaactattgcggtatagatgattggattgctgttggagatggtaaaggaaacatgacagttgttggagtcgctggtaatccttcctctcctgaagtgggcttcgccttgacttggtcagctggagcagagagacaactcttaggaacttactggtgtaagtcgcttggatgtaggtaat---gacttt---tctttatt-----aatctgattatattttgatttt-gattatctggcag-----gtattgct-------------------------------------------------------------------------------------------------------------------------------------------------------------------------------------------------------------------------------------------------------------------------------------------------------------------------------------------------------------------------------------------------------------------------------------------------------------------------------------------------------------------------------------------------------------------------------------------------------------------------------------------------------------------------------------------------------------------------------------------------------------------------------
>I28621_M153_Malvaceae_Trichospermum_sp_seq1
-----------------------------------ggattgggtcatgtatcacaataagttggttttcctata----taacgc---ctcttkagcttctggctctga----------------------------ttgacatgt------cgtatgaatgcctatttaagaagttac-ataatcattaga---tgttmtgttatakcgc-------------------yggtatctarca-ta--tgtgctgatgaacattcctkttgrttgctaggatat-----ctctactgag-tkkccwaaaattagtacc---------ttgtgggtcaca---------aatttttgttcta-yccccatkc-ctt-------gcattct-ttgct-ttacttcttt-------------------------------------------------------------------ctagttattttgtcc------c-tgtactt---atgctcacttggcattgt--taayt-t-----gttgcagcaagagtgaatatgtgcgctccttgtattttaaatgtgaagatatcctttatgttgcsacaadtcatggttatctgtaccatgctsctctattatatgagacwggggatgtcaaatggactgaactagtccgtgtcactggagaggttvcrattgtttgtatggatttgttatccaatagcctttctgaaaattmttgtggtatagatgattggattgctcttggagatggtaaaggaaachtgacagttattagagtctgtggtgatccattctctcctcaagtgggcttcaccytttcctggtcagctggagcagaacggcaactcttaggaacttactggtgtaartcactgggatgtaggtaat---aacttt---tctttgtt-----aatgtgatgatatcttgatttt-ggatatttgtcag-----gtwttaat--cttga-------gctctaa-----atccta-------catgcttggttataaatttt-------aaagccattt---cttt-------gtt-------------tgttt------------------gattcatt-----tat-----gga---ccccatttgctg---------------------------------gttycact-----wg---------------------------------------------------------------------------------gagaatm-tgtaattttcctgctgatta-tctgcca-------ttatcrgttgagdggcatcttaggtctta------ygctttcaagatgtcrgggattatgaaatatcatcaa------ttctgttgtctaggtttgtcttcaccaccgaccccagaggagttttgaagctgtggaggttacaagatcccttactatctgtttgtcatgattctgaaaggatatccctcatagcagaattccattcatgttttggaatacgaataatgtgtttggatgcgtca-------------------------------------------------------------------------------------------------------------------------------------------------------------------------
>I28623_M048_Malvaceae_Abroma_augusta_seq1
-------------------------------------------------------------------------------------------------------------------------------------------------------------------------------------aaaaattaga---tcttctgttataatgc-------------------tggcatctaaca-ta-ttatgctgatgaaacattctagtggttgctaagatat-----ctctattgaa-gggccaaaagctggtgccta----------------------------------------------------------------------ctgcctgtgggtctttcacttt------------------------------------------------------ttgttgtctggttattttgtgt------catatactt---atggttaattggcattgt--tgatt-cctgttgttgcagcaaaagtgaatatgtgcgctccttgttctttaaatgtgaaaatacactttatgttgctacaaatcatggttatctgtaccatg---ctctattatctgagacagcgggtgtcaaatggactgaactagtttgtgtcatcggagaggttgcaattgtttgtatggatctattgtccaaaaacctttctgaacattattgtggtatagatgattggattgctcttggagatggtaaaggaaacatgacagttgttggagttactggtgatccctcctcacctaaagtgggcttcacctttacttggtcagctggagcagagaggcaactcttaggaacctactggtgtaagtcacttggatgtaggtaat---ggcttt---tctttatc-----aatctgatgatatcttgatttt-gattctctgtcac-----gttttgatcacctga-------gctgtaa----aaaccta-------cttgctaggttgtgaatttt-------aaacctgttt---cttt-------attt------------tgttt------------------gattcctt-----tat-----gga---cccctttttctggtcaa-ggc--------atatg-agaattgct-gttgtgc------ta------ttatgatgatttgattggtaaaga-------------------------------------------------------------------------------------------------------------------------------------------------------------------------------------------------------------------------------------------------------------------------------------------------------------------------------------------------------------------------------------------------------------------------------------------------------------------------------------------------------------------------
>I28624_M049_Malvaceae_Corchoropsis_tomentosa_seq1
------------------------------------------------------------------------------------------------------------------------------------------------------tcgtatcattgcctctttaagaagttat-agaaatattagatcttcttctgttatgatgctgctg-------------gtggtatcttata-ca-ttgt------------------------------------------------------------------------------------------------------------------------------------------------------------------------------------------------------------------------------------------------------------------gttgattaacaatttagtggtt-cctgttgtttcagcaaaagcgaatatgtacgctccttgtattttaaatgtgaagataccatttacgttgctacaaatcatggttatctatatcatg---gtcttttatctaaggcaggggatgtcaaatggactgaactagtacgtgtcattggagaggtttcggttgtttgtatggatctgttgtccagtaacctttctgaaaattattgcggtatggatgattggatttctcttggagatggtaaaggaaacgtgacagttgttggggtcactggtgatgcctcctcacctgaagtgggcttcacctttacttggtcagctggagcagagaggcagcttttaggaacttactggtgtaagtcactcggatataggtaat---aacttt---gctttatt-----aagctgatgatatcttgatttc-aattatctggcgg-----gcgttggtagcctga-------gctataa----agactta-------catgcttgattgtgaatttc-------aaactcattt---gcgt-------atc---------------gtt------------------ggctcatt-----tat-----act---acccattttctgtttaa-ggc--------aaata-agaatggtt-ggtttgc------ta------atatgataatctgattgggaaaga-agtgaccaactc-tata-------ccacac------------------------------------------------------------------------------------------------------------------------------------------------------------------------------------------------------------------------------------------------------------------------------------------------------------------------------------------------------------------------------------------------------------------------------------------------------------------------------------------
>I28626_M226_Malvaceae_Helicteres_guazumifolia_seq1
----------------------------------------------------------agtaagtttttccatg----taatgcc-tctcttgagctcttggctatga----------------------------taggcatgtcatactcatatcaatgcctctc-aagatgttac-aaaaatattaga---tcttctgttatgatgc-------------------tgatatctaata-ta-ttgtgcatacg-aacagtctagtggttgttgggataa----------------ggacccaaaacttgtgat---------ttgtgggtcata---------aacttcttttagc-ccaccatgc-ctt------agcattcc-ttgct-cttcttctttaatttg-t----------------------------------------------------gtattgttaggtta-tttgtat------catgtactt---ttggtcacttggcatttc--ttgct-tctgttgttgcagcaaaagcgaatatgtacgttccttatattttaaatgtgaagataccatttatgttgccacaaatcatggtattctgtaccatg---ttctattattcgagacaggggatgtcaaatggaccaaactagtctgtgttacgggagaggttccagttgtttgtatggatttgttgtcgaataaactttcagaaaattattacactatagatgattgggttgctcttggagatggtaaaggaaacatgacagtcattcaagtcactggcaatcccacatcgcctgaagtgagcttcacctttacttggttggctggagaagagaggcaactcttgggaacttactggtgtaattcacttggacgtaggtaat---gacttt---tctttatt-----aatctgatgattt----------gattatttggcag-----gtattggttgcctca-------gctgtaa----aacagta-------catgcttgattgtcaatttt-------gaacccatttcttcttt-------gtt------------------------------------agctcattgt-----------aga---cctcattttctggttaagggcctaaaggcaaaag-agaattgcc-agtttgct-------------aaatgatgatttcattggtaataa--gtgaccaactcttata-------ctgcattgccaatg--------------------tcgaattttcctgctgataa-tctgg---------ctgtcagttgagggacatct----tctca-tgctttactttgaagatgtagatgattttgagatatgatcat------ttctgttgtctaggtatgtctttaccactgatcccagaggaattttgaagctgtggaggttatatgatccctcagtatctgctggtcaggattctggaagaatatcccctatagcagaattcccttcatgttttggaattcgagttatgtgtttggatgcatcatttgaggaagaggtatttgttacccctctg-------------------------------------------------------------------------ttttgtg-----------------------------------------------------------
>I28628_M051_Malvaceae_Werklea_horrida_seq1
--------------------------------------------------------------------------------------------------------------------------------------------------------------------------------------------------------------------------------------------------------------------------------------atat----------------cggatcgaaacttgtacc---------ttatggattaca---------aacttctg------tcccccysc-cyt------tgyrttct-ttkyt--tasttctttcattty-k----------------------------------------------------gtatt--ctggttattttgtrt------catatgcwt---atggtcaattttcatggt-----ttttctgttgttgcagcaaaagtgaatatgtgcgctccttgtatttyaaaagtgargataccatttatgttgctacaaataatggttatctgtatcatg---ctctattatytgagacwgaggatgtsaaatggactgaactggtccgtgtcagtggwgaggytccaattgtttktatggatctgttgtcagvaadcctttmtgaamaycattgtgghatagatgattggattgctgttggagatggmaaaggaaamatgrcagttgttggagtcaygggtaatygttcctcacctsaagtgggcttcwcctttacttggtcagctggakcagagaggcaactcwtaggaacwtactggtgtaartcacttggatgtaggtaat---gactty---tmtttatt-----aatctgattttatcttgatttt-gattatctggcgr-----stattgcttgcctkr-------tctgtaa----aawccta-------tatgcttgagtgtgaatttt-------aaac---------tttt-------atttg----------tcggct------------------agcttatt-----tat-----aaa----tgcattttct----------------------------------ggtttac------t--------------------------------------------------------------------------------------------------------------------------------------------------------------------------------------------------------------------------------------------------------------------------------------------------------------------------------------------------------------------------------------------------------------------------------------------------------------------------------------------------------------------------------------------------------
>I28629_M052_Malvaceae_Spirotheca_rosea_seq1
-----------------------------------------------------------------------------------gc-tctcttgagctcctggttttga----------------------------ttaacatat------gttatcaatgcctctttaacaaatt---acaaatatttga---ttttctattgtgacgc-------------------tggta-----------ttgtgctgatg-aacattccagtggttgctaggatat-----ctctattgaa-gggatcaaaacttgtgcc---------ttgtggattaca---------aacttctgttct----cccatg--ctt------agcattct-ttgct-ttctgtc--------------------------------------------------------------------------tttttttg--------------actt---atggtcaattgtcattgt--tggtt-c-tgttgttgcagcaaaagtgaatatgtgcgctccttgcattttaaatgtgaagataccatttatgttgctacaaatcatggttatctgtaccatg---ctctaatatctgaggtggagcatgtcaaatggactgaactagttcgtgtcagtggagaggttccagttgtttgtatggatctgttgtcaacaagcctttctgaagattattttggtatagatgattggattgctcttggagatggtaaaggaaacatgacagctgttagagtcactggtgatcgctcatcacctgaagtgggcttcacctttacttggtcagctggagcagagaggcaactcttaggaacttactggtgtaagacactcggatgtaggtaat---gacttt---tcttt--------aatctaattatatcttgatttt-gattatctggcag-----atattgtttgccttt-------gctgtaa----aaaccta-------tatgcttgagtgtgaatttt-------aagcgcattt---cttt-------att--------------gttt------------------agctcatt-----tat-----aaa---ccccattttttgattaa-ggt--------taatg-agagttgct-ggtttac------ta------atatgataatgtgatt--taaaaa-attaaccaactgttata-------caacattgtccattgc-----------agaatc-tgtaatttccctgctgataa-tctagcc----------------------catcttaggtctca----------------------------------------------------------------------------------------------------------------------------------------------------------------------------------------------------------------------------------------------------------------------------------------------------------------------------------------------------------------------------------------------
>I28630_M053_Malvaceae_Huberodendron_swietenioides_seq1
--------------------------------------------------------------------------------------------------------------------------------------------------------------------------------------aatattaga---ttttctgttatgatgc-------------------tggtatctaaca-ta-ttgtgctgatg-aacattctagtggttgctagratat-----cttcaatgaa-gggatcaaaacttttgcc---------ttgcggatcaca---------aacttctgttct----yccatgy-ctt------agcattc--ttgct-ctaygtc------------------------------------------------------------------------------tttgtat------tgtatactt---aaggtcaattttcattgt--tggtt-c-tgttgttgcagcaaaagtgaatatgtgcgctgcttgcattttaaatgtgaagataccatttatgttgctacaaatcatggttatctgtaccatg---cactrttatctgagacaggggatgtcaaatggactgaactagtccgtgtcagtggagaagttccagttgtctgtatggatttgttgccaacaagcctttctgaaaattaytgcgggatagataattggattgctcttggagatggtaaaggaaacatgacagttgttggagttactggtgatccctcatcacctgaagtgggcttcacctttacttggtcagctggagcagagaggcaactcttaggatcttactggtgtaagtcaatcggatgtaggtaat---gacttt---yhtttatt-----aatctaattatatcttgatttt-gattatctggcag-----gtattgcttgcctga-------gctgtaa----aaacctg-------tatgcttgagtgtgaatttt-------aaacacattt---cttt-------att--------------gttt------------------agctcatt-----tat-----aaa---cccccttttccggttaa-gkt--------taatg-agaattgctgggtttac------ta------atatgataatatgattagtaaaga-aggaaccaactcttcta-------cctcattgtcctatgt-----------ggaatc-tgtaattttcttgctgataa-tctggc----------------------gcatcttaggtctca-tgcttta--------------------------------------------------------------------------------------------------------------------------------------------------------------------------------------------------------------------------------------------------------------------------------------------------------------------------------------------------------------------------------------
>I28631_M054_Malvaceae_Trochetiopsis_benjaminae_seq1
--------------------atctataatgccctcttggttggccataggtggcaataattaggttctccttga----tagtgcc-tctgttgagctcctggttctgattttcctatatagggataagtagggtattttagatat------tgtatcatt--ctctttaacaagttaa-aaaaa-aatagatcttcttctgttatgatgttg----------------gtggtatctaata-ca-ctgtgttgatg-aacaatctagttgtatctagtagat-----tgt-------------------------------------------------------------------------------------------------------------------------------------------------------------------------------------------------------------------------gtggattaacaatatagtggtt-cctgttgtttcagcaaaagtgaatatgtgcgctccttgtattttaaatgtgaagatgccatttacgttgccacaaatcatggttatctatatcatg---gtctattatctaaggcagggaaggtcaaatggaccgaactagtacgtgttattggagaggttccggttgtttgtatggatattttatccagtaacctttctgaaaatcattgcggtatagatgattggattgctcttggagatggtaaaggaaacgtaacagttgttgtggtcactggtgatgccccctcacctgaagtgggcttcacctttacttggtcagctggagcagagaggcaactcttaggagcttactggtgtaagtcactcggatataggtaat---aacttc---gctttttt-----aagttgatgatatctttatatt-gattatctggccg-----gcatcggtagcctca-------gctttaa----agacctac----atcatgctkgattgtgaatatc-------aatctcattt---cctt-------att---------------gtt------------------agcacatt-----tgt-----------actcattttctggttaa-gga--------taata-agaatggtt-ggttagc------ta----atatatgatcattttattggtaaaga-agtgaccaactc-tatg-------cgacacagcc-aatgc-----------agaatc-tgtaattttctttatgataa-tctggcattttcagttgagatttgagagtcatctaacatctcatgtttttgctttgaatatgtagaggattttgaaatatctccattc--atctctgttctctaggtttgtcttcacgactgatcccagaggggttttgaagctgtggaggttatatgacccctcggtatctgtttctgattattct----------------------------------------------------------------------------------------------------------------------------------------------------------------------------------------------------------------------------------------------
>I28632_M055_Malvaceae_Eriolaena_candollei_seq1
----------------------------------------------------------------------------------------------------------------------------------------------------------------------------------------------------------------------------------------------------------------------------------------------------------------------------------------------------------------------------------------------------------------------------------------------------------------------------------------------------------------------------------------------------------------------------------------tattttaaatgtgaarataccatttacgttgccacaaatcatggttatctatatcatg---gtctattatctaaggcagggaaggtcaaatggaccgaamtagtacgtgtcattggagaggytccggttgtttgtatggatcttttatccagtracctttctgaaaatcattgcggtatagatgattggattgctcttggagatggtaaaggaaacrtaacagttgttgggrtcactggtgatgccccmtcacctramgtgggcttcacctttacttggtcagctggagcagrgaggcaactcttaggaacttactggtgtaagtcactygratataggtaat---aacttt---gctttatt-----aagttgatgatatctktatttt-gattatctggcag-----gcatcggtagcctca-------gctttaa----agacctac----gtcatgcttgattgtgaatayc-------aatctcattt---cctt-------att---------------gtt------------------agctca----------------------------------------------------------------------------------------------------------------------------------------------------------------------------------------------------------------------------------------------------------------------------------------------------------------------------------------------------------------------------------------------------------------------------------------------------------------------------------------------------------------------------------------------------------------------------------------------------------------------------------------
>I28633_M056_Malvaceae_Adansonia_digitata_seq1
----------------------------------------aggtcataggtcgcaatatgtaggttttcctaga----tagtgcc-tctcttgagcttctggctttga----------------------------ttcacatat------gttatcaatgcctctttaacaaattacaaagaatattaga---ttttctgttttgatgc-------------------tggtatctaata-ta-ttttgctgatg-aaatctttagttgttgctaggatat-----ctttattgaa-gggatcagaaattgtgcc---------ttgtggatcaca---------aacttctgttct----cccatgc-ctt------agcattct-ttgct-ctacatc------------------------------------------------------------------------------tttgttt------tgcatgctt---atggtcaatattcattgt--tggtt-c-tgttgttgcagcaaaagtgaatatgtgcgctctttgcattttaaatgtgaagataccatttaygttgctacaaatcatggttatctgtaccata---ctctattatctsagacaggggatgttaaatggactgaactagtccgtgtcagtggagaggttccrgttgtctgtatggatctgttgtcaacaagcctttctgaaaattattgcggtatagatgattggattgctcttggagatggtaaaggaaacatgacagttgttggagtcactggtgatccctcatcacctgaagtgggcttcacctttacttggtcagctggagcagagaggcaactcttaggaacttactggtgtaagtcactcggatgtaggtaat---ggcttt----ctttatt-----aatctaattatatcttgatttt-gattatctcwcgg-----gtatttcttkyctta-------gctgtaa----aaaccta-------tacgcttgagtgtgaatttt-------aaacacattt---cttt-------att--------------gttt------------------atctcatt-----tat-----aaa---ccccattttccggccaa-ggt--------taatg-agaattgct-ggtttac------ta------atatgataatatgattggtaaaaagatcaaccaacacttata-------ccgcatcgtccagtgc-----------agaatc-tgtaattttcctgctgataa-tctgcc----------------------acatcttatgtctca-tgttttaytttgaagatgtggaggatt-tgaaataccatctg-----tttttgttgtctaggtatgtcttcaccactgaccccagaggagttttgaagctgtggaggttacatgacccctcaatatctgtttgtcaggattctggaagaatatcccttatagcagaattcc------------------------------------------------------------------------------------------------------------------------------------------------------------------------------------------------------------------
>I28635_M058_Malvaceae_Byttneria_aculeata_seq1
-------------------------------------------------------------------------------------------------------------------------------------------------------------------------------------------------------------------------------------------------------------------------------------------------------aa-gggctgaaagctggtgcc---------tagtggatcaca--------agcgttttactct---caacatga--------attatattat-ttgat-ctacttc------------------------------------------------------------------------------------t------cagatactt---atggtcgattggtgttgt--tgatt-ccttttgtcacagtaaaagtgaatatgtgcgctccttgtactttaaatgtgaagataccctttatgttgccacaaatcatggttatctgtaccatg---ctctattatctgagggaggggatgtcaaatggactgagcttgttcgtgtcattggagggtttccaattgtttgtatggatctgttgtcaacaaacctttctggacattattgtggtatagatgattggattgctcttggagatggaaaaggaaacatgacagttgttggagtaattggcgatttcacctcacctaatgtgggcttcacctcttcttggtctgctggagcagagaggcaactcttaggaacttattggtgcaagtcacttggatgcaggtaac---gctttt---ttkggktt-----wawttaa------------------------attgc-----atctttattgcctga-------actgtaa----aagcctg-------catattaggttgtgaatttt-------aaaaccattt---cttt-------attt------------tgttt------------------ggttcatt-----tat-----tgac--ctcttttc--tggttat-ggc--------aaata-caaatcgct-gttttgc------ta------atatgatgatttgattggtaaagaaggtggcgtactctcata-------ccacattgttcaatgctctt----aggataatc-tgtaattatcgtgctgattt-tctgaca-------ttatcagttggaatacatcttag--------------------------------------------------------------------------------------------------------------------------------------------------------------------------------------------------------------------------------------------------------------------------------------------------------------------------------------------------------------------------------------------------cc
>I28636_M059_Malvaceae_Pterospermum_pierrei_seq1
-------------------------------------------------------------------------------------------------------------------------------------------------------------------------------------------------------------------------------------------------------------------------------------------------------------------------------------------------------------------------------------------------------------------------------------------------------------------------------------------------------------------ww---rrwattaaccrdcadkkb--------------------------------------------------------------------------------------------------------------------------------wtrwhawrdkracwdrwywaktrwrwrwyawwgragaggttccagttgtttgtatggatctgttgtccggtaacctttctgaaaattattgcggtatagatgattggattgcacttggagatggtaaagggaatgtgacagttgttggggtcactggtgaagcctcctcaccggaagtgggcttctcctttacttggtcagctggagcagagaggcamctcttaggaacttactggtgtaaatcacttggatttaggtaat---gacttt---tctttact-----aagatgatgatatcttgatttt-aattatgtggcag-----gtgttggtagcctaa-------gctacga----agaccta-------catgattgattgtgaat-----------------------------------------------------------------------------------------------------------------------------------------------------------------------------------------------------------------------------------------------------------------------------------------------------------------------------------------------------------------------------------------------------------------------------------------------------------------------------------------------------------------------------------------------------------------------------------------------------------------------------------------------------------------------------------------------------------------------
>I28637_M060_Malvaceae_Duboscia_vifidiflora_seq1
-------------------------------------------------------------------------------------------------------------------------------------------------------------------------------------------------------------------------------------tggtatctaaca-tg-ttgtgttgttgaacactcctgttggttgctagggtat-----ctctattgag-tggcctaaaactggtacc---------ttgcgggtcaca---------aatttttgttcta-cccccatgt-cttaccaatagcattct-ttgct-ctact-----------------------------------------------------------------gtattatctagttattatgtct------c-tgtactt---atgctcaattggcatttt--tggtt-t-----gttgcagcaaaagtgaatacgtgcgctccttgtattttgaaagagaagatatcctttatgttgccacaaatcatggttatctgtaccatg---ctctattatctgagacaggggatgtcaaatggactgaactagtccgtgtcactggagaggttccagttgtctgtatggatctgttatcgaaaaacctttctgaaaattcgtgtggtatagatgattggattgctcttggcgacggtaaaggaaacatgacagttgttggagtcactggtgatccttcctctcctcaagtgggcttcatcctttcctggtcagctggagctgagcggcaactcctaggaacttactggtgtaagtcacttggatggaggtaat---aacttt---tctttgtt-----aatgtgatgatatcttgatttt-gattgtctttcag-----gtattgat--cctga-------gctttag-----atccta-------cattcttggtggtaaatttt-------aaagccattt---cttt-------gtt-------------tgttt------------------gattcatt-----cat-----gga---ccccgtttgctg---------------------------------gtttcact--------------------------------------------------------------------------------------------------------------------------------------------------------------------------------------------------------------------------------------------------------------------------------------------------------------------------------------------------------------------------------------------------------------------------------------------------------------------------------------------------------------------------------------------------------------
>I28638_M061_Malvaceae_Basiloxylon_brasiliensis_seq1
------------------aggtttgtaataccttttggataggtcatgcatggcaataagtaggtcttcctaga----taacacc-tctctcgagctcct-gctctga----------------------------ttggcatatc----acatatccatgcttctttaaaatgctac-aaaattatcaga---tcttctgttatggtgc-------------------tgttatctgcca-ta-ttatgctgata-ggctgtctaatgg-tgctaggatat-----ctctattgaa-gggcccaaaacttgtgcc---------ttgtgggtcatgtaactcacaaacttctgttctt-cccccatgctttt------agtattct-ttac------------------------------------------------------------------------------------------------------------------------------ttgt--tggtt-cttattgttgcagcaaaagtgaatatgtgcgctcattgtattttaaatgtgaagataccatttatgtcgccacaaatcatggttatctgtaccatg---gtctattatctgggacaggggatgtcaaatggactgaactaatccgtgtcattggagaggttccggttgtttgtatggatctgttatccaaaaaccttttagaaaattattacggtatggatgattgggttgctcttggagatggtaaaggaaacatgacaattgtgggagtcactggtgatccctcctcacctgaagtgggcttcagctttacttggtcagctggagcagagaggcaactcttaggaacttactggtgtaagtcactcggatgcaggtaat---tgcttt---tctttatt-----aatctgatgttgtcttgattta-gattatttggcag-----atattgatcacctga-------gctgt-a----aaaccta-------catgcttgattgcgactttt-------aaataaattt---cttt-------gtt--------------gttt------------------ggctcatt-----tat-----aga---ct-----------------------------------------------------------------------------------------------------------------ccacattgcaaaatgt-----------agaatc-tgtaatttttctgctgataa-tctggca-------ttgtcagttgtgagacatcttagttctct-tgctttactttgaagatgtagacgattctgaaatatcatca-------tttctgtttctagatatgtcttcaccactgatcccaggggagttttgaagctctggaggttatatgacccctctatatctgtttgtcatgatactggaagaatatcccttatagcggaattcccttcgtgttttggaatacgaataatgtgtttggatgtgtsatttgaggaagaggtatgcattacccttcttttttttttg-----------------------------------------tttkatctgaat-----------------------------------------------------------------------------
>I28639_M249_Malvaceae_Gyranthera_amphibiolepis_seq1
-----------------------------------------------------------------------------------------------------------a----------------------------ttgacatat------gatatcaatgcctctttatcaaaattacaaaaatattaga---ttttctgttatgatgc-------------------tgatatctaata-ta-ttgtgctgatg-aacattctagtggttgctaagatat-----cttcattaaa-gggatcaaaacttttgcc---------ttgtggatcaca---------aacgtctgttct----cccatgc-ctt------agcattc--ttgct-ctacgtc------------------------------------------------------------------------------tttgtat------tgtatactt---atggtcaattttcattgt--tggtt-c-tgttgttgcagcaaaagtgaatatgtgcgctgcttgcattttaaatgtgaagataccatttatgttgctacaaatcatggttatctgtaccawg---caatattatctgagacaggggatgtcaaatggactgaactagtccgtgtcggtggaggggttccagttgtctgtatggatctgttgtcaacaagcctttctgaaaattattgtggtatagataattggattgctcttggagatggtaaaggaaacatgacagttgttggagtcactggtgatcccttatcacctgaagtgggcttcacctttacttggtcagctggagcagagaggcaactcttaggaacttactggtgcaagtcactcggatgtaggtaat---gacttt---tctttttt-----aatctaattatatcttaatttttgattatctggcag-----gtattgcttgcctga-------gctgtaa----aaaccta-------tatgcttgagcgtgaatttt-------aaacacattt---cttt-------att----------------------------------------------------------------------------------------------------------------------------------------------------------------------------------------------------------------------------------------------------------------------------------------------------------------------------------------------------------------------------------------------------------------------------------------------------------------------------------------------------------------------------------------------------------------------------------------------------------------------------------------------------------------------------------
>I28641_M063_Malvaceae_Brownlowia_peltata_seq1
---------------------------------------------------------------------------------------------------------------------------------------------------------------------------------------------------------------------------------------------------------------------------------------------------------------------------------------------------------------------------------------------------------------------------------------------------------------------------------tattgtgtggttattttgtat------catgaactt---atggtcaattggcattgt--tggtt-cctgttttttcagcaaaagtgaatatgtgcgctccttgtattttaaatgtgaagataccatttatgttgccacgaatcatggttatctgtaccatg---ctctactatctgagacaggagatgtcaaatggactaaactagtccgcgtcattggagaagttccagttgtttgtatggatctgttgtccagtaacctttatgaaaattattgcggtattgatgattggattgctcttggagatggtaaaggtaacatgacagttgttggagtcactggttatccttcctcacctggagtgggcttcacctttacttggtcagctggagcagagaggcaactcttaggaacttactggtgtaagtcactcggatgtaggtaat---gaattt---tctttatt-----atgctgaatatatcttgatttt-gattatctggcag-----gtattcattgcctaa-------gctgtta----aaacttc-------tttgcttgattataattgc--------aaacccctcta-accct-------att--------------gttt------------------agatcatt-----tgt-------a---ccccattttatggtgaa-ggc--------aaatg-ataattgca-ggtttgc------ta------atatgatgatctgattggtaaata-aa----------------------------------------------------------------------------------------------------------------------------------------------------------------------------------------------------------------------------------------------------------------------------------------------------------------------------------------------------------------------------------------------------------------------------------------------------------------------------------------------------------------------
>I28642_M064_Malvaceae_Burretiodendron_esquirolii_seq1
-----------------------------------------------------------------------------------------------------------------------------------------------------------------------------------------------------------------------------------------------------------------------------------------------------------------------------------------------------------------------------------------------------------------------------------------------------------------------------------------------------------------------------------------------------------------------------------------------------------------------------------------------atg---ctttattatctaacactggggatgtcaaatggactgaactagcacgtgtcattggagaggttctggttgtttktatggatctgttgcccagtaacctctctgaaaattattgaggtatagatgattggattgcttttggatatggtaaaggaaacatgacagttgttggggtcactggtgatgcctcctcacctgaagtgggcttcgcctttacttggtcagctggagcagagaggcaactcttaggaacctactggtgtaaatcacgcggatggaggtaat---ggcttct-aaattaaac-----aagctgatgatatctttattt-----------------------------------------------------------------------------------------------------------------------------------------------------------------------------------------------------------------------------------------------------------------------------------------------------------------------------------------------------------------------------------------------------------------------------------------------------------------------------------------------------------------------------------------------------------------------------------------------------------------------------------------------------------------------------------------------------------------------------------------------------------------------------------------------------------
>I28643_M065_Malvaceae_Hermannia_flammea_seq1
-----------------------------------------------------------------------------------------------------------a-----------------------------------------------------------------------taaaacattgaa----cttggaggaagatgc-------------------tggatccaaaaa-ta--tatatcagggagcacatataagtactatttgcatcc--caaacataatgga-gcatgctggactcatggataggtaaaattgttcaatata----tgataaatgtttcatca------------ctg---------------ttggg-ctatttctttcacttc-t----------------------------------------------------gtgttgtctgattattttgtat------cattcactt---atgttcaattggcattgt--ctatt-cctgttattgcagcaaaagtgaatatgtgcgctccttgtattttaaatgtgaaaatacgctttatgtcgccacaaatcatggttatctgtaccatg---gtctattatctgagacgggagatgttagatggactgaaatagtccgtgtctctggagaggttccagttgtttgtatggatctgttdtccaaagacctttctgaacattattgcggtatagatgattggattgctcttggagayggtaaaggaaacatgaccgttgttggagtctctggtgccccgtcctcacctcaagtgygcttctgctttacttggtcagctggagcagagaggcaactcttaggaacttactggtgtaagtcactagggtctaggtaat---ggcttt---tccatttt-----aatatgatggtatcttgatttt-gattatctgtcag-----gtatagattaactga-------gctctaa----aaaccta-------catgctatgttatgaatctg-------aaacccatct---tgtt-------att-------------tgttt------------------tatttgtt-----tag-----aga---ccccaagttctgtttaa-ggc--------aaata-agagctgct-ggttcat---------------------------------aatga-agtggctgactcttatctgttatactacatttcccaatggt-------------------------------------------------------------------------------------------------------------------------------------------------------------------------------------------------------------------------------------------------------------------------------------------------------------------------------------------------------------------------------------------------------------------------------------------------------------------------------
>I28644_M066_Malvaceae_Thomasia_solanaceae_seq1
-------------------------------------------------ggtgcaataagtgggttttcctaga----taatkcc-tcccttgagcttctggctctga---------------------------tttggcatgt------catatcaacgcctttt--aagagttac-caaaatattaga---tcttctgttataatgc-------------------tggtatttaaca-ta-ttgtgccaatg-aacattctagtggttgctaggatat-----ctctattgaa-gggcccaaaactgatgccttgg---agttgggggtcaca---------aacttttgttctc-cctccgtgc-cat------agcactct-ttgca-ctatttctttcatatt-t----------------------------------------------------gtattgtcaggttgttctgtat------catgtactt---atggtcaaccggcattgt--tggtt-ccttttgttgcagcaaaagtgaatatgtgcgctccttgtattttaaatgtgaaaataccctttatgtagccacaaatcatggttatctctaccatg---gtctattatctgagataggggatgttaaatggactgaactagtccgtgtcactggagaggttccagttgtttgtatggatctgatgtcccaaaaccaatcggaatattattgcggtatagatgattggattgctcttggagatggtaaaggaaacatgacagttgttggagtcactggtgatcccttctcacctgaagtgcgcttcagctttacttggtcagctggagcagaaaggcaactcttaggaacttactggtgtaagtcactcggatgtaggtaac---aacttt---tctttatt-----tatctggtcatatcttgatttt-gattatctgttag-----ctattggtcacctaa-------gctctaa----aaaccta-------catgctacaatgtgaagttt-------aaacccattt---cttt-------att--------------tttt------------------ggtttatt-----tct-----aaa---ccccaatttctggttac-ggc--------aaacg-agaattgct-ggtttgc------ta------atacgatgatctgattgttaagaa--gtaaccaactcttatt-------ccacgttgcccaatggttttcagtaggagaatc-tgtaattttcccgctggtta-tctggca-------ttgtcagtttagagacgtcttagtcttc--tgcttttcttttaagatgtataggatttttaactatcaccat----tttgttgttgtctag--------------------------------------------------------------------------------------------------------------------------------------------------------------------------------------------------------------------------------------------------------------------------------------------------------------------------------
>I28645_M067_Malvaceae_Guichenotia_ledifolia_seq1
-------------------------------------------------------------------------------------------------------------------------------------------------------------------------------------------------------------------------------------------------------------------------------tgctaggatat-----ctctattgaa-gggcccaaaactgatgccttgg---agttgggggtcaca---------cacttttgttctc-cctccatgc-cat------agcactct-ttgca-ctatttctttcatttt-t----------------------------------------------------gtagtgtcaggttgttctgtat------catgtactt---atggtcaaccggctttgt--tggtt-ccttttgttgcagcaaaagtgaatatgtgcgctccttgtattttaaatgtgaaaataccctttatgtagccacaaatcatggttatctctaccatg---gtctattatctgagacaggggatgttaaatggactgaactagtccgtgtcactggagaggttccagttgtttgcatggatctgatgtcccaaaaccaatcggaatattattgcggtatagatgattggattgctcttggagatggtaaaggaaacatgacagttgttggagtcactggtgatcccttctcacctgaagtgcgcttcagctttacttggtcagctggagcagaaaggcaactcttaggaacttactggtgtaagtcactcggatgtaggtaac---aacttt---tctttatt-----tatctgatcatatcttgatttt-gattatctgttag-----ctatcgatcacctaa-------gctctaa----aaaccta-------catgctacgatgtgaagttt-------aaacccattt---cttt-------att-------------ttttt------------------ggtttatt-----tct-----aaa---ccccaatttctggttaa-ggc--------aaatg-agaattgct-ggtttgc------ta------atacgatgatctgattgttaagaa--gtcaccaactcttatt-------ccacgttgccc-------------------------------------------------------------------------------------------------------------------------------------------------------------------------------------------------------------------------------------------------------------------------------------------------------------------------------------------------------------------------------------------------------------------------------------------------------------------------------------
>I28646_M068_Malvaceae_Helmiopsis_sp_seq1
-------------------------------------------------------------------------------------------------------------------atatagggacaagtagggtattttagatat------tgtatcatt--ctctttaagaagttaa-aaaaatgttagattttcttctgttatgatgctg----------------gtggtatctaata-ca-ttgtgtttgtg-aacaatctagtggtatctaatagat-----tgt-------------------------------------------------------------------------------------------------------------------------------------------------------------------------------------------------------------------------gttgattaacaatatagtggtt-cctgttgtttcagcaaaagtgaatatgtgcgctccttgtattttaaatgtgaagataccatttacgttgccacaaatcatggttatctatatcatg---gtctattatctaaggcagggaaggtcaaatggaccgaactagtatgtgtcattggcgaggttccggttgtttgtatggatcttttatccagtaacctttctgaaaatcattgcggtatagatgattggattgctcttggagatggtaaaggaaatgtaacagttgttggggtcactggtgatgctcactcacctgaagtaggttccacctttacttggtcagctggagcagagaggcaactcttaggaacttactggtgtaagtcactcggatataggtaat---tacttt---gctttatt-----aagttgatgatatctttatttt-gattctctggcag-----gcatcggtagcctca-------gctttaa----agacctac----gtcatgcttgattgtgaatatc-------aatctcattt---cctt-------att---------------gtt------------------agctcatt-----tat-----aca---acccattttctggttaa-gga--------aaata-agaatggtt-ggtaagc------ta----atatgtgatcttttgattggtaaaga-agtgacgactt--tatg-------ccacactgcccaatgc-----------agaatc-tgtaattttctttatgataa-tctgg--------------------------------------------------------------------------------------------------------------------------------------------------------------------------------------------------------------------------------------------------------------------------------------------------------------------------------------------------------------------------------------------------------------------------------a---
>I28647_M069_Malvaceae_Cheirolaena_linearis_seq1
-----------------------------------------------------------------------------------------------------------------------------------------------------------------------------ttaaa-aaaaatattaga---tcttctgttatgatgctg----------------gtgatatctaata-ta-ttgtgttggtg-aacaatctagtggtatctaatagat-----tgt-------------------------------------------------------------------------------------------------------------------------------------------------------------------------------------------------------------------------tttgactaacaata-------t-catgttgtttcagcaaaagtgaatatgtgcgctccttgtattttaaatgtgaagatgccatttacgttgccacaaatcatggttatctatatcatg---gtctattatctaaggcagggaaggtcaaatggaccgaactagtacgtgtcattggagaggttccagttgtttgtatggatattttatccagtaacctttctgaaaatcattgcggtatagatgattggattgctcttggagatggtaaaggaaacgtaacagttgttggggtcactgatgatgccccatcacctgaagtgggcttcacctttacttggtcagctggagcagagaggcaactcttaggaacttactggtgtaagtcacttggatataggt-at---aacttt---gctttatt-----aagttgattatatctttatttt-gatcatctggtgg-----gtataggtagcctca-------gctttaa----agacctct----gtcatgcttgattgtgaatgtc-------aatctcattt---cctt-------att---------------gtt------------------agctcatt-----tat-----aca---acccattttctggttaa-gga--------aaata-agaatggtt-gggtagc------t----aatatatgatcatttta-----------------------------------------------------------------------------------------------------------------------------------------------------------------------------------------------------------------------------------------------------------------------------------------------------------------------------------------------------------------------------------------------------------------------------------------------------------------------------------------------------------------------------------
>I28648_M070_Malvaceae_Helmiopsiella_madagascariensis_seq1
-----------------------------------------------------------------------------------------------------------------------------------------------------------------------------------------------------------------------------------------------------ttgtgttggtg-aacaatctagtggtatctaatagat-----tgt-------------------------------------------------------------------------------------------------------------------------------------------------------------------------------------------------------------------------gttgattaacaatatagtggtt-cctgttgtttcagcaaaagtgaatatgtgcgctccttgtattttaaatgtgaagataccatttacgttgccacaaatcatggttatctataccatg---gtctattatctaaggcagggaaggtcaaatggactgaactagtacgtgtcattggagaggttccggttgtttgtatggatcttttatccagtaacctttctgaaaatcattgcggtatagatgattggattgctcttggagatggtaaaggaaacgtaacagttgttggggtcactggtgatgccccctcacctgcagtgggcttcacctttacttggtcagctggagcagagaggcaactcttaggaacttactggtgtaagtcactcggttataggtaat---aacttt---gctttatt-----aatttgatgatatctgaatttt-tattatctggcag-----gcatcggtagcctca-------gctttaa----agaccttc----gtcatgcttgattgtgaatatc-------aatctcattt---cctt-------att---------------gtt------------------agcccatt-----tat-----asa---acccattttctggttaa-gga--------aaata-agaatggtt-ggtaggt------tagctaatatatgatcatttgattggtaaaga-agagacgac---------------------------------------------------------------------------------------------------------------------------------------------------------------------------------------------------------------------------------------------------------------------------------------------------------------------------------------------------------------------------------------------------------------------------------------------------------------------------------------------------------------
>I28649_M071_Malvaceae_Goethalsia_meiantha_seq1
------------------------------------------------------------------------------------------------------------------------------------------------------------------------------------------------------------------------------------------tctaata-tatttgtgttgttgaacattccggttggttgctaggatat-----ctctattgag-tggcctaaaactagcacc---------ttgtgggtcaca---------aatttttgttcta--ccccgtgc-cttagcagtagcattct-ttgctactactttattcatctt-t----------------------------------------------------gtattatccagttattttttct------c-tgtactt---atgcttaattggcatttt--tggtt-t-----gctgcagcaaaagtgaatatgtgcgctgcttgtattttaaaagagaagatatcctttatgttgccacaaatcatggttatctgtaccatg---ctctattatctgagacaggggatgtcaaatggactgaactagtccgtgtcaatagagaggttccagttgtctgtatggatctgttaacgaaaaacctttctgaaaattcttgtggtatagatgattggattgctcttggtgatggtaaaggaaacatgacagttgttggagtcactggtgatccttcctctcctcaagtgggcttcaccgtttcctggtcagctggagcggagcggcaactcctaggaacttactggtgtaagtcacttggatggaggtaat---aactat---tctttgtt-----gctatgatgatatcttggtttt-gattatccgtcag-----gtattgct--cctga-------gctttaa-----atccgg-------catgcttggttgtaaatttt-------aaagccattt---cttt-------gtt-------------tgttt------------------cattcatt------at-----gga---ccccatttgctg---------------------------------gtttcaca-----tg---------------------------------------------------------------------------------gagaatc-tgtaattttcctgctgatta-tctgcca-------ttatcagttgggagacatcttaggttgta------tgctttgaagatatggaagattttgaaatatcatmaa------ttttgttgtctaggtatgtctacaccactga--------------------------------------------------------------------------------------------------------------------------------------------------------------------------------------------------------------------------------------------------------------------------------------------------------------
>I28650_M072_Malvaceae_Clappertonia_ficifolia_seq1
-----------------------------------------------------------------------------------------------------------------------------------------------------------------------------------------------------------------------------------------------------------------------------------------------------------ggactaaaactagtgtc---------ttgtag------------------gtttgtttaa-cccccatgc-ctc------agcattat-ctgct-ctacttctttcatatt-t----------------------------------------------------ttattgtctggttattttgtct------c-tatattt----tgctcaatt-gcatggt--tggttacttttttttgcagcaaaagtgaatatgtacgctccttgtattttaaatgtgaagatatcctttatgttgccacaaatcatggttatttgtaccatg---ctctgttaactgagacaggggatgtcaaatggactgaattagttcgtgtcagtggagaggttccaattgtttgtatggatctgttgtccaaaaccttttctgagcattattgtgatatagatgattggattggtcttggagatggtaaaggaaacatgacagttgttggagtcactggtaatccctcctcacctgaagtgggcttcaccttttcctggtctgccggagcagagaggcagctcttaggaacttactggtgtaagtcactgggatgtaggtaat---ggcttt---tctttgta-------------------------------------------------------------------------------aaatcta-------catgcttggttatgaatttt-------gaacccattt---cttt-------gtt-------------tgcgg------------------ggtttact-----tat-----aga---ccccatttgctcattaa-ggc--------aaatg-aaaattgct-gtttttc------taac-------------------------------------agtataata-------ccacattacccaaaagtcttcattaggagaatc-tgtaattttcttgctggtta-tctgcca-------ttatgaattgagagacatcttagctctta----------------------------------------------------------------------------------------------------------------------------------------------------------------------------------------------------------------------------------------------------------------------------------------------------------------------------------------------------------------------------------------------
>I28652_M074_Malvaceae_Hildegardia_barteri_seq1
-------------------------------------------------------------------------a----tagcgccttctctcaagctcctagctctta----------------------------ttggcatat------tatatccatgcctctttaagatgctac-aaaaatatcagg---tcttctgttatggtgc-------------------tggtatctacca-tc-ttgtgctgat--gactgtctagtggttgctaggatat-----ctctttagaa-gggctcaaaatttgggct---------ttgtgggtcacacaactcacaaacttctgttctc-cccccatgctctt------agtattct-ttgct-ctacttctttcatttt-t----------------------------------------------------gtattgtctggttattttctac------catttactt---gtagtcaattgggattgt--tggtt-cctattgttgcagcaaaagtgaatatgtgcgctccttgtattttaaatgtgaagataccatttatgtcgtcacaaatcgtggttatctgtaccatg---ttctattatctgaggcaggggatgtcagatggactgaactaattcgtgtcattggagaggttccagttgtttgtatggatttgttatccaaaaaccttgctgaaaattattgcggtatagatgattgggttgctcttggagatggtaaaggaaacatgacaattgtgggagtcactggtgatccctcctcacctgaagtgggcttcacctttacttggtcagctggagcagaaaggcaactcttaggaacttactggtgtaagtcacttggatgcaggtaat---tgcttt---tctttatt-----aatctgatgttgtcttgattta-gattatttggcag-----gtattgattgcctga-------gctg--a----aaaccta-------catgctttactgtgaatttt-------aaatcaattt---cttt-------gtt--------------gttt------------------ggctcatt-----tat-----aga---ctccatttgctggagaaggga--------aaatg-agaattgct-ggtttgc------ta------atataatgattagattggtaaaga-agagaccagctcttata-------ccacattgccaaatgt-----------agaatc-tgtaattttcctgctgataa-tctggct-------ttgtcagctgtgagacatcttagttcgca-tgctttactttgaagatgtaaacgattttgaaatatcatca-------ttctgttgcctaggtatgtcttcacca------------------------------------------------------------------------------------------------------------------------------------------------------------------------------------------------------------------------------------------------------------------------------------------------------------------
>I28653_M168_Malvaceae_Theobroma_cacao_seq1
---------tataaaattttcatcatattgcctctg------------------aacattggcttttccctaagattctattact-atgctcgagtttct-gctctgc----------------------------ttggcatgt------catatcaatgcctctttaagaaggtac-aaaagtattgga---tattctattgtgatgc-------------------tggtatctaacg-ta-ttgtgatgctg-aatattcttgtggttgctaa-atat-----ctctgttgaa-gggctcaaaactggtgcc---------ttgtgggtcaca---------aacttttgttctc-cccctatgc-ctt------agcattct-ttgct-ctacttctttcatttt-t----------------------------------------------------gtattatttggttattttgtat------catttactt---atggtcaattggcattgt--tggtt-cctgttgttgcagcaaaagtgaatacgtgcgctccttgtattttaaatgtgaaaatatcctttatgttgccacaaatcatggttatctgtaccatg---ctctgttatctgagacaggggatgtcaaatggactgaactagtccatgtcactggagaggttccaattgtttgtatggatctgttgtccaaaaacctttctgaacatgattgcagtatagatgattggattgctcttggagatggtaaaggaaatatgacagttgttggagtcactggtgatcgctcctcacctgaagtgggcttcacctttacttggtcagctggagcagaaaggcaactcttaggaacttactggtgtaagtcactaggatgtaggtaat---gacttt---tctttttt-----aatctgatgatatcttgaattt-tgttctctgtcag-----gt--------------------tctgtaa----aaaccta-------catactagtttgtgaatttt-------a----aattt---cttt-------att--------------gttt------------------ggatcatt-----tat-----aga---ccccatttgctggttaa-ggc--------aattg-agaattgct-ggtttgc------ta------atatgactatttgattggtaaaga-agtgaccaacttttata-------ccacat-gcccaatgctcttcagtaggagaatc-tgtaattttcctgctgatta-tctggca-------ttttcagttgagagacatcttag-tctta-tgctttactttgaagatgtagaggattttgaattttcatca------tttctgttgtctagatatgtcttcaccactgatcccagaggagttttaaagctgtggaggttgtatgacccttcactatctgtttgtcatgattctggaagaa---------------------------------------------------------------------------------------------------------------------------------------------------------------------------------------------------------------------------------------
>I28654_M105_Malvaceae_Pachira_aquatica_seq1
---------------------------------------------------------------------------------------------------------------------------------------------------------------------tttaacaaattgt-aaaaatattagg---agttctattgtgatgt-------------------tggtatttaata-ta-ttgtgctgatg-aacattctagtggtttctaggatat-----ctctattgaa-gggatcaaagcttaggcc---------ttgtggatcaca---------gacttctgatct----cccatgc-cct------agcatttctattct-ctatgtc------------------------------------------------------------------------------tttgtat------tgtgtgctt---atggtcaattgtcattgt--ttgct-c-tgttgttgcagcaaaagtgaatatgtacgctccttgcattttaaatgtgaagataccatttatgttgctacaaatcatggttatctgtaccatg---ctctattatctgagacaggggatgtcaaatggactgaactagtccatgtcagtggagaggttccagttgtttgtatggatctgttgtcagcaagcctttctgaaaattattgcggtatagatgattggattgctcttggagatggtaaaggaaacatgacagttgttggagtcactggtgatcccttctcacctgaagtgggcttcacctttacttggtcagctggagcagagaggcaactcttaggaacttactggtgtaagtcactcggatgtaggtaat---gacttt---actttatc-----aatctaactatatcttgatttc-gattatcaggcag-----gtattgcttgcccca-------gatataa----aaatcta-------tatatttgagtgtgaatttt-------aaacacattt---cttt-------att--------------gttt------------------agctcatt-----tat-----aaa---cacaattggcca---------------------------------gttttac------ta------atatgat---------tttaaaaa-attaaccaactcttata-------ccacactgtccaatgc-----------agaatc-tgtaattttcctgctgataa-tctaac----------------------acatattaggtctca-tgctttac-------------------------------------------------------------------------------------------------------------------------------------------------------------------------------------------------------------------------------------------------------------------------------------------------------------------------------------------------------------------------------------
>I28655_M148_Malvaceae_Robinsonella_mirandae_seq1
a------aaataagaaaaaggtttgtaataacttttggataggtcata------aataagtaggt-ttcctaga----tagtgcc-tctcttgagctcgtggctttta----------------------------ttgacatttc---------------------------------agaagtattgaa---ttttctgatatg----------------------ttggcatctaataata-ttgcgctgaat-a----tctartggttgctdtggtat-----ctctatcgaa--ggatcaaaacktgtkcc---------ttgtggatcwca---------aacttctgttctc-cctacttgc-ytt------akcattct-ttggt-ttatttctttmatttt-t----------------------------------------------------gtattgtctggttactttgtat------cgtwtactt---atggtcagttttcwttgk--tyrtt-c-tgttgttgcagcaaaagtgaatatgtscgytcattgtattttaaatgtgaagataccatttatgttgctacaaatcatggttatctgtatcatg---ctctattrtctgagabaggggatgtcaaatggactgarctggtccgtgtcagtgkagaggttccagttgtttgtatggatytgttgtcaggaagcctttctgaaamtcaytgcagcwtagatgattggattgctgttggagatggtaaaggaaacrtgacagttgttggagtcactggtaatccttcctcacctgaagtwggcttcachtttacttggtcagctggagcagagaggcaactcttaggaacttactggtgtaagtcacttggatgtaggtaat---aacttc---tttttatt-----aatsygattgtatcctgatttt-gattttctgg-ag-----ktattgcttgccaga-------gctgtaa----aatccta-------taygcttgagtgtgaatttt-------aaac--------------------att-------------tgtct------------------agctcatt-----tat-----aaa----cccatttgct----------------------------------ggtttac------ta------atatgataatatgattggtaaaga-agtgaccaycttttata-------acayattgtkcaatgc-----------agaattytktawttttcatgctgayma-tctggca-------ttgtcagttgagagasakatcwggtctca-tsctttactttgaagatgagga----tttgaaatatcatc-------tttttgtcatctaggtatgtcttcaccactgatcccagaggagttgtaaagctgtggaggcw--------------------------------------------------------------------------------------------------------------------------------------------------------------------------------------------------------------------------------------------------------------------------------
>I28656_M002_Malvaceae_Tilia_americana_seq1
------------------------------------------------------------------------------------------------------------------------------------------------------------------------------------------ttaga---tcttctgttatgatgc-------------------tggtatctaacg-ta-ttttgctgatg-aacagtstagtggttgctaggatat-----ctctattgaa-gggaccaaaacttttgac---------ttgttggtcacacaactcacaaacttctgttctc-cccccatgc-ctt------agyattct-ttkyt-ctacttcwttcatttt-t----------------------------------------------------ktatygtctggttattttgtac------catgtactt---rtggtcrattggcrttgt--tggtt-cytgttkttgcagcaaaagtgaataygtgcgctccttgtattttaaatgtgaagataccatttatgtygccacaaatcatggttatctgtaccatg---ttctattatctgagacagkgrdtgtcaaatggactgaactagtccgtgtcattggagaggttccagttgtttgtatggatctdttgtccdaaaacctttctgaaaattattgcrghatagatgattgggttgctcttggagatggtaaaggaaahatgacagttgttgrwgtcamtggygatccctcctcacctgaagtgggcttcacctttacttggtcagctggagcagagaggcaactcttrggaacttactggtgyaagtcamtyggatgtaggtaat---gabttt---wctttatt-----aatctgatgatatyttgatttt-gattatctggcmg-----gtattgatcgcctga-------gctgt-a----aaaccta-------brtgcttgattgtgaatttt-------aaacmcattt---cttt-------gtt--------------gttt------------------rgctcatt-----tat-----rga---ycccatttwcyggataw-ggc--------aaatg-agaatkkct-ggtttgc------ta------atatgwtgatctgattkrtaaaga-agtgamcaactcttata-------ccacattgccaaatgc-----------agaatc-tgtaattttcytgctgataa-tctggcatttac-tttryyrgttttgagacatcttaggtgtca-tgctttactttgaagatgtagrtgattttgaattatcatca------tttctgttgtctaggtatgtcttcaccactgatcccagaggagttttgaagctgtggtggttatatgacccctcaatatttgtttgtcatgattctggaagaatatcccttgtagcagaattcccttcatcttttggaatacgaataatgtgtttggatgcgtcatttgagga-----------------------------------------------------------------------------------------------------------------------------------------------------------------
>I28657_M180_Malvaceae_Triumfetta_lappula_seq1
---------------------------------------------------------------------------------------------------------------------------------------------------------------------------------------------------tttatgttatagtgc-------------------tggartctaaca-tg-ttgtgctgatg-aacattcctgtggtcact-ggatat-----ctccatttra-gggactaaaactagtatc---------ttgtgggttaaa---------actgtttgttcta-ccccmct-c-ctt------agcattct-ctggt-ytacttctttcatctt-t----------------------------------------------------ttattgtctggttattttgtmt------c-tgtatta----tgctcaatt-gcatggt--ttgtt-cttgtttttgcagcaaaagtgaatatgtacgctccttgtatttkaaatgtgaagatatcctttatgttgccacaaatcatggttatttgtaccatg---ctctgttaattgasacaggggatgtcaaatggactgaahtagttcgtgtcagtgkagaggttcyavttgtttgtatgdatcttttgtccraaacccnttctgaacattattgtggtatagatgattvgattgctcttggagatggwaaaggaaacatgacagttattggagtcactggtaatccctccacgcctgaagtgggcttcaccttctcctgstctghtggagmrgagaggcaactcctagrmacttactggtgtaagtcactgggatgtaggtaat---gacttt---tctttgtt-----aattgggwkdtakvtwtwktty-wtkwgygdwktag-----gtattgtt--cytga-------gctgtaa---aatctyta-------------------taaatttt-------gmacytgttt---cttt-------gtt-------------tgtgg------------------ggttcatt-----kat-----aga---ccccatttgctcattaa-ggc--------aaatg-agaattgct-gtttttc------ta------acacaatggtttgatytgtaaaga-agtaactaactataata-------ccacattgcccgacactcttcactmggagamtc-tgtagttttcttgctgatta-tctggca-------ttataaattg-gagacatctgagatctwa-tgctttatttggaagatgkagaggattttgaaatataatcat------gtctattgactaggtatgtcttcaccactga--------------------------------------------------------------------------------------------------------------------------------------------------------------------------------------------------------------------------------------------------------------------------------------------------------------
>I28658_M160_Muntingiaceae_Muntingia_calabura_seq1
-------------------------------------------------------------------------------------------------------------------------------------------------------------------------------------------------------------------------------------------------------------------------------------------------------------------------------------yggttggtcgtr---------aacctgtattctc-ctaaagtgt-ctt----agaattttat-------taatttttaatatttt--------------------------------------aaaaaaa---------gaaccagacctttctttcaaaa------catacactt----------atagatactgt--tggtt-tctgttggtgcagcaaaagtgaatatgtacgctgcctgcatttcacatgtgacgataccttctatgttgcaacaaatcatggttatttgttccatg---ttagattatctaggagtggggatgtcaaatggactgaaattgtgcatgttggcgagagggttccaattgtttgcatggatttgttgtccaaaaacatctctggacgttcttgtggtgtagttgattgggttgctttgggtgatggtaaaggaaatgtgacagtgcttggagttaccaatgatatctgcccccctgaggcacgctttacctttacctgggcagctgaaattgagagacggcttttaggaacttattggtgcaaatcgttgggacacaggtact---gacttt---tctatgccccattagtgagactacaattaaattat-attcaccagatat-----atattgcct-----------------------gaactctt-------cataagggaccggtgatgttataag--agcctctcct---cttt-------ttccaaggaagaaaactttct-----------------tggtttggttg---tatc---aagagt-gctgaaatgttcttcgacaca--------------aaaattctc-atttttcag----tgcc-----------------------------agtgat-------------------------------------------------------------------------cctagca-------ttttcaattaagagatatgtgaggctact-------------------------ttttcctaattttatcataagaatctgcattatatag------------------------------------------------------------------------------------------------------------------------------------------------tgcatcat---------------------------------------------------------------------------------------------------------------------------------------------------------------------ttt
>I9832_V002_Malvaceae_Luehea_speciosa_seq1
------------------------------------ggataggtcatagatcacagtaagtgggttttcctaga----taatgcc-tctctttagcttttgactccga----------------------------ttggcatgt------catatggatgcctagttaagaagttac-atwatwattrra---tcttckgttataatgc-------------------tsgtatctaacr-ta-ttgtgctgatgarcaytcccctttgttgctagaatat-----ctctatcgag-tggmctaarmctaayayc---------ttgtgggtcaca---------aatytttgttmta-ctcccctgy-ctt------agcattct-ttgct-ctacttctttcwyhtt-b----------------------------------------------------kwwtkkyywrktywtttkkyyt--------yybhnyt---wwkstcaattghmatkkt--dgdtt-------gttgcagtaaaagtgaatatgtgcgctccttkyattttaaatghgaagatatactttatgttgccacaaatcatggttatctgtaccatg---htctattatctgagacmngggatgtcaaatggactgaactactccwtgtcactggagaygttcchgttgtttgtatggathtgttatccaaaaacctttctgaaaattcttghggtrtagatgattggattgctcttggagatggtaaaggaaacatgacagttgttggagtcabtgvtgatcccttctctcctcaagtgggcttcaccctttsctggtcagctggagcagagcggcaactcttaggaacttactggtgtaagtcactgggatvtaggtaat---aacttt---tcttkkth-----awwkkddkdwwwyhtkrwtttt-rhymwyhkntwrg-----kwwttwwy--c-tdr-------dktttwa-----atccta-------catgcttggttgtaaatttt-------aaagccattt---cttt-------gtt-------------tktkt------------------khttydtw-----twy-----rkh---hbysrwyyscwk---------------------------------ktthyrst-----bk---------------------------------------------------------------------------------babwdkv-dgwwwtwtk---ghkgmtba-tbwssyr-------dyatcagtcgagagacatcttabgtcyta------tgcwgtgaagatgtysggkattytgaaatatgatcaa------ttctgttgtctaggtatgtcttcaccwctgaccccagaggagttytgaagctgtggaggttacatgatccctcactctctgtctktcatgattctggaagaatatccctcatagcagaattcscttcatgttttggaatacgamyaatgtgtttggatgcctcatttgaggaagaggtatgtgctacccttctt---tcgctgatataaatgggctctctctcctatggttttcagatggagattttgattcaaactaaaaaaagccttttctgttttaacattgaagaaagtatagttaatgttgatgttacatattaaaaaagccagactt
