# Supplementary material for: Localized Phylogenetic Discordance Among Nuclear Loci Due to Incomplete Lineage Sorting and Introgression in the Family of Cotton and Cacao (Malvaceae)
Source: Front Plant Sci. 2022 Apr 13;13:850521. doi: 10.3389/fpls.2022.850521 (PMC9043901; doi:10.3389/fpls.2022.850521)
Supplement: Supplementary file 1 [file Data_Sheet_1.ZIP › Alignments_v4/L41.fasta]

>I23352_M001_Malvaceae_Bombax_ceiba_seq1
-----------------------------------------------------------------------------------------------------------------------------------------------------------------------------------------------------------------------------------------------------------------------------------------------------------------------------------------------------------------------------------------------------------------------------------------------------------------------------------------------------------------------------------cccttctctgttgaaatcgttcgtggaaatgggaccgcagggagcttttkgtgctccyaagcttttacgacccttctcggaaatcatggattctttggagctgaaagacccctttattaggaattgggtggaccttctagctttcttgcttgccggggtgaaatccaac-ggtatactttcggcagagatggtaact-at------aaggata----tccaag-a--ttttagc-----------------------------ttgcctttctaaaga------------------------------tttcaagctg------------------------tctgctttagcatgcaaccagttgc-acgggcaacacattatgtaata--------------g-ttgtaact----------------------------------------gt-tcaaa----------------------------------------------accaccattt-gaa--tgatgtttcatggatgcccttggaaatctgctt-tactgaaaaagaagtgtttct------------------------------tgaa----atgctataaatatacttacagta-------------ctttcaaa----------tctgacattgtcaag-----------------------------------------------------------------------------------------------------------------
>I23353_M002_Malvaceae_Tilia_americana_seq1
------------------------------------------------------------------------------------------------------------------------------------------------------------------------------------------------------------------------------------------------------------------------------------------------------------------------------------------------------------------------------------------------------------------------------------------------------------------------------------------------------------------------------tatgcccctwctctgttgaaatcatttattgaaatgggacctcagggagctttcggtgcttctaagcttttacgacccttctcagaaatcatggactcattggagctgaatgacccttttattaggaattgggtggaccttctggctttcctgcttgcaggggtgaaatccaac-ggtgtactttcagcagagatggtaact-at------aaggata----ttcctg-a--ttttagc-----------------------------ttgcctttctaaaga------------------------------tttcaagttg------------------------tctgctttagcatgcaaccagtcac-atgggcaacacattatataata--------------a-ttataact----------------------------------------gt-tcaaa----------------------------------------------atc-ccattt-gta--tgatgtttcatggatgccattgcaaatct------------------------------------------------------------------------------------------------------------------------------------------------------------------------------------------------------------------------------------------------------
>I23354_M003_Malvaceae_Herissantia_crispa_seq1
----------------------------------------------------------------------------------------------------------------------------------------------------------------------------------------------------------------------------------------------------------------------------------------------------------------------------------------------------------------------------------------------------------------------------------------------------------------------------------------------------------------------------gatatgccccttctctgkttaaatcgtttctagaaatgggaccacagggagcgttcggtgctactaagctcttacgacccttctcggaaatcatggattctttggagctgaaagacccttttatcaggaattgggtggaccttttagctttcttgcttgccggggtgaaatccaac-ggtatactttcagcagagatggtaact-at------aaggata----tcccat-a--tcttagc-----------------------------tttcmtttcgaaaga------------------------------tttcaagctg------------------------tctccttcagcatgcgaccagttgc-ttgggaaacacgt----------------------------taact---------------------------acaaacat-----ac-ataca----------------------------------------------ttgtctatgcagat--ttatatgtttgcagaatggtacaagcctggttg-tagtctagagtatccacttagtgg-----------------------agctggtg----atattattgatgctcttgttcga-----------ggattacagaa-----------------------------------------------------------------------------------------------------------------------------------------
>I23355_M004_Malvaceae_Malva_arborea_seq1
------------------------------------------------------------------------------------------------------------------------------------------------------------------------------------------------------------------------------------------------------------------------------------------------------------------------------------------------------------------------------------------------------------------------------------------------------------------------------------------------------------------------------tatgctccttctctgttgaaatcatttatagaaatgggaccgaagggagctttcggcgctactaaacttttacgacccttctcggaaatcatggattccttggagttgaaagatccttttattagaaattgggtggatcttttagctttcttgcttgccggagtgaaatccgac-ggtatactttcagcagaaatggtaaac-tt------ttagctg----tccgat-------------------------------------------------------------------------------------------------------------------------------------ttaccgattgc-ttgagcaacacgttatgtaata--------------a-ttataacga--------------------------atgaatat-----ac-ataca-------------------------------------------------------------------------------------------------------------------------------------------------------------------------------------------------------------------------------------------------------------------------------------------------------------------------------------------------
>I23357_M006_Sphaerosepalaceae_Rhopalocarpus_longipetiolatus_seq1
-------------------------------------------------------------------------------------------------------------------------------------------------------------------------------------------------------------------------------------------------------------------------------------------------------------------------------------------------------------------------------------------------------------------------------------------------------------------------------------------------------------------------------------------------------ttgtagaaatgggtcctcagggagctttaggtgctactaagcttctacgacccttctcagaaatcatggactcattggagctgaaagacccttttataaggaattgggtcgaccttctggctttcctgcttgcaggggtgaaatctaat-ggtatactttcagcagagatggtaact-at------aagatattaactttttg-a--tatttgttgt-----------------gcartcatttctgttcttttaaaa------------------------------tgttgtgttt------------------------tatgctttactgtgcaacctgtcat-gtgggcaacacaatataaactgttc-aatagaaga-atttcttgct----------------------------tgat--------ct-ttaaaagat-ggcatttgtgtgagggtgtgcgtcat---------ggatgttttaccatataaactttgacattatttaattatacatgtaaatctgctgctatcaaagac---------------------------------------------------------------------------------------------------------------------------------------------------------------------------------------------------------------------------------------
>I23359_M008_Malvaceae_Althaea_officinalis_seq1
-----------------------------------------------------------------------------------------------------------------------------------------------------------------------------------------------------------------------------------------------------------------------------------------------------------------------------------------------------------------------------------------------------------------------------------------------------------------------------------------------------------------------------atacgccccttctctgttgaaatcatttgtagaaatgggaccgaaaggagctttcggtgctactaagcttttacgacccttctcggaaatcatggattctttggagttgaaagacccttttattagaaattgggtggaccttttagctttcttgcttgccggggtgaaatccaac-ggtatactttcagcagaaatggtaaac------------------------------ttttagc-----------------------------tctcctttctacaga------------------------------tttcgagctg------------------------tccgctttagcatgcgacagatcgc-ttgggcaacacgttacataata--------------a-ttataact---------------------------atgaatat-----ac-ataca----------------------------------------------ttgtctatgcagat--ttatatgtttgcagaatggtacaaacctggttg-taatctagaatatccactcgacgg-----------------------aagtgggg----ctgttatcgacgctcttgttcga-----------ggattgcaaaagttc-------------------------------------------------------------------------------------------------------------------------------------
>I23360_M009_Malvaceae_Lagunaria_patersonia_seq1
---------------------------------------------------------------------------------------------------------------------------------------------------------------------------------------------------------------------------------------------------------------------------------------------------------------------------------------------------------------------------------------------------------------------------------------------------------------------------------------------------------------------------------------------------------------------ccacaaggagcttttagtgctccaaagcttttacgacccttctcggaaatcatggattctttggagctgaaagactcttttattaggaattgggtggaccttttagctttcttgcttgccggggtgaaatccaac-ggtattctttcagcagagatggtaact-------------------atccaag-a--ttttagc------------------------------ttcctttctaaaga------------------------------tttcaagctg------------------------tctgctttakcatscaaccgwwtrc-wtggggaacacswtatatamtm--------------a-ttataaag----------------------------------------gt-tcaaa----------------------------------------------mccaccattwtgma--tgatgtttcatgggtgtca--------------------------------------------------------------agggtgaa----atgctatgaatatacatgcattacat------tt-----------------aagcctgacatgatcaagttcgcttccaa--------------------------------------------------------------------------------------------------tttt
>I23364_M013_Malvaceae_Grewia_sp_seq1
-------------------------------------------------------------------------------------------------------------------------------------------------------------------------------------------------------------------------------------------------------------------------------------------------------------------------------------------------------------------------------------------------------------------------------------------------------------------------------------------------------------------------------atgccccttctctattgaaatcgtttgtcgaaatgggaccacagggagctttaggagctcctaagctcttacgacctttctcagaaatcatggactcattgcagctaaaagacccttttatccgcaattgggtggaccttctggctttcctgctagcaggggtgaaatccaat-ggtatactttcagcagagatggtaast-at------aaaaggat---atcacg-a----ttagct----------------------------ttgccttccatagag------------------------------ctttaaaaca-------------------aagtgtttctttt--------------------------------------------------------tcmhssyt---------------------------h------------mytycmaw----------------------------------------------tyvkttttccagat--ttatatgtttgctgaatggtacaagcctggttg-tactctggagtatcctcttgatgg-----------------------aagtggag----gaattattgaagctctcgttcgg-----------gggattgaaaagttcgggggacggatgtctctgagcagtcatgtagaaaggatcattgttgaga--------------------------------------------------------------------------------atgg
>I23367_M016_Malvaceae_Kitaibelia_vitifolia_seq1
-------------------------------------------------------------------------------------------------------------------------------------------------------------------------------------------------------------------------------------------------------------------------------------------------------------------------------------------------------------------------------------------------------------------------------------------------------------------------------------------------------------------------------------------------------ttgtagaaatgggaccgawgggagctttcggcgctactaagcttttacgacccttctcggaaatcatggattctttggagttgaaagacccttttattagaaattgggtggaccttttagctttcttgcttgccggggtgaaatccaac-ggtatactttcagcagaaatggtaaac------------------------------ttttagc-----------------------------tttcctttctacaga------------------------------tttcaagctg------------------------tccgctttagcatgcgaccgatcgc-ttgggcaacacgttatataata--------------a-ttataacc---------------------------atgaatat-----ac-ata---------------------------------------------------------------------------------------------------------------------------------------------------------------------------------------------------------------------------------------------------------------------------------------------------------------------------------------------------
>I23368_M017_Malvaceae_Sterculia_apetala_seq1
----------------------------------------------------------------------------------------------------------------------------------------------------------------------------------------------------------------------------------------------------------------------------------------------------------------------------------------------------------------------------------------------------------------------------------------------------------------------------------------------------------------------------------ccccttctctgttgaaatcatttgttgaaatgggacctcagggagcttttgctgctccaaagcttttacgacccttctcagaaatcatggactcattggagctgaaagacccttttattcggaattgggtggaccttctggctttcttgcttgcaggggtgaaatccaat-ggtatactttcagcagagatggtaact-at------aaggata----ttcatg-a--ttttagc-----------------------------ttgcctttctaaaaa------------------------------tttcaagttg------------------------tctgctgtagcatgcaaccagtcgc-ataggcaacttgttctataatg--------------a-ttgtgact----------------------------------------gt-ccaaa----------------------------------------------atcaccattt-gta--tgatgc-----------cat---------------------------------------------------------------------------------------------------------------------------------------------------------------------------------------------------------------------------------------------------------------
>I23369_M018_Malvaceae_Abelmoschus_esculentus_seq1
-----------------------------------------------------------------------------------------------------------------------------------------------------------------------------------------------------------------------------------------------------------------------------------------------------------------------------------------------------------------------------------------------------------------------------------------------------------------------------------------------------------------------------------cccttctctgttgaaatcgtttataggaatgggactgcagggggcttttggcgcgccaaagcttttgcgacccttctcggaaatcatggattctttggagctgaaagacccttttattaggaattgggttgaccttttagccttcttgcttgccggggtgaaatccaat-ggtatactatcagcagagatggtaaat-at------aagaata----tctgag-a--gtttagc-----------------------------tttcctttctaaaga------------------------------tttcaagctg------------------------tctggtttagcatgcaatcagttgc-ttgggcaacacgttatttgata--------------a-tcataacc----------------------------------------gt-tcaaa----------------------------------------------atgaccattttgaa--tgatgtttaaagaatgtcattgtgaatctgatt-tactcaaaagtatatatatgtttgct--aa-----------------gaactcac----atgcattgggtatgcagatttat-------------atgttt--------------------------------------------------------------------------------------------------------------------------------------------
>I23370_M105_Malvaceae_Pachira_aquatica_seq1
-----------------------------------------------------------------------------------------------------------------------------------------------------------------------------------------------------------------------------------------------------------------------------------------------------------------------------------------------------------------------------------------------------------------------------------------------------------------------------------------------------------------------------------------------gaaatcatttgtrgaaatgsgacmgcagggagcttttkgtgctcctaagcttttacgacccttctcagaaatcatggattctttggagctgaaagasccctttattaggaattgggtggaccttctagctttcttgcttgcgggggtgaaatccaac-ggtatactttcggcagaaatggtaact-ak------aaggata----tccaag-a--ttttags-----------------------------ttgcctttctaaaga------------------------------tttcaagctg------------------------tctgcttaagcatgcaaccggttgc-atgggcaacacattatataata--------------a-ttgtaact----------------------------------------gt-tcaaa----------------------------------------------gccaccattt-gaa--tgatgtttcatggttgtccttgaggatatgctt-tactgaaaaagaagtgtttctttg-c--atgct-----------tgtagggtgaa----atg-----------------------------------------------------------------------------------------------------------------------------------------------------------------------------------
>I23372_M140_Malvaceae_Chiranthodendron_pentadactylon_seq1
--------------------------------------------------------------------------------------------------------------------------------------------------------------------------------------------------------------------------------------------------------------------------------------------------------------------------------------------------------------------------------------------------------------------------------------------------------------------------------------------------------------------------------------ttctctgttgaaatcatttgcagaaatgggaccgcagggagcttttgctgctcctaagcttttacgacccttctcggaaatcatggattcgttggagctgaaagaaccttttattaggaattgggtggaccttctagctttcctgcttgcaggggtgaaatccaac-ggtatactttcagcagagatggtaact-at------taagg------------------------------------------------------------------------------------------------------------------------------------------------------------------------------------------------------------------------------------------------------------------------------------------------------------------------------------------------------------------------------------------------------------------------------------------------------------------------------------------------------------------------------------------------------------------------------------------------------------
>I23373_M141_Malvaceae_Quararibea_funebris_seq1
----------------------------------------------------------------------------------------------------------------------------------------------------------------------------------------------------------------------------------------------------------------------------------------------------------------------------------------------------------------------------------------------------------------------------------------------------------------------------------------------------------------------------gatatgccccttctctgttgaaatcatttgtagaaatgggaccacagggagcttttggtgctcstaagcttttacracccttctctaaaatcatggattctttggagctgaaagacccttttattaggaattgggtggaccttctagctttcttgcttgcaggggtgaaatccarc-agtatactttcagcrgagatggtaact-at------arggatw----tccaag-a--ttttacc-----------------------------ttgcctttctaatga------------------------------tttcaagctg------------------------tctgctttagcatgcaaccagttgt-gtgagcaacacattatataata--------------a-tcgtaacw----------------------------------------gt-tcaaa----------------------------------------------accwsmwwtt-gwm--wrrtktwyywysratktyyywgkkwwwywkstk-trcwgaawrrkamrwgyywskttktmh-------------tcywkakkrksykmw----atgctatgaatatrcwwwkkkyr-------------mtkytmww----------sytsawrkwrtmmarwwkwyttc---------------------------------------------------------------------------------------------------------
>I23374_M142_Malvaceae_Hampea_nutricia_seq1
----------------------------------------------------------------------------------------------------------------------------------------------------------------------------------------------------------------------------------------------------------------------------------------------------------------------------------------------------------------------------------------------------------------------------------------------------------------------------------------------------------------------------gatatgccccttctttgttgaaatcatttgtagaaatgggaccacagggagcttttggtgctcctaagcttttacgacccttctcggaaatcatggattctttggagctgagagacccttttattaggaattgggtggacctattagctttcttgcttgctggggtgaaatccaat-ggtatactctcagcagagatggtaact-at------aaggata----tccaag-t--gtttctt-----------------------------ttcatgcttagaggg------------------------------tgaaatgcta------------------------------tgaatatacaaacactcaa--------------------------------gttttacttccaatt----------------------------------------tt-tccag--------------g----------------------------------------------tttatatgtttgcagaatggtacaaacctggttg-tactctagagtatccacttaatgg-----------------------aagtggag----ccattattgacgctcttgttc----------------------------------------------------------------------------------------------------------------------------------------------------------------g
>I23376_M145_Malvaceae_Heliocarpus_appendiculatus_seq1
----------------------------------------------------------------------------------------------------------------------------------------------------------------------------------------------------------------------------------------------------------------------------------------------------------------------------------------------------------------------------------------------------------------------------------------------------------------------------------------------------------------------------gatatgccccttctctrttgaaatcrtttgtagaaatgggacctcagggagcttttggtgctcctaagcttttackccctttytcagaaatcatggactcattgcagcttaaagacccttttattcggaattgggtcgaccttcttgctttcctacttgcaggggtcaaatccaat-ggtatactttcagcagagatggtaacc-at------aaggatat--ttttatc-a--ttttagcttt----------------------gcctttgcctttaatatca------------------------------cttcaacttg------------------------tctgctattcatgtcattctatttctgcatrtgcywtkctawwwmywrwtt---tsywymtswkyywygmtm---------------------------------aw-----rm-ytaaa--------------------ktrwtkskcatttatgcttaaattatgcaacaaattcatc--tgacttgcaa-------------------------------------------------------------------------------------------------------------------------------------------------------------------------------------------------------------------------------------------------------------------------
>I23377_M148_Malvaceae_Robinsonella_mirandae_seq1
--------------------------------------------------------------------------------------------------------------------------------------------------------------------------------------------------------------------------------------------------------------------------------------------------------------------------------------------------------------------------------------------------------------------------------------------------------------------------------------------------------------------------------tgccccttctctgtttaartcatttctagaaatgggaccamagggagctttcggcgctactaagctyttacgacccttytcggaaatcatggattctttggasctgaaagacccttttattaggaattgggtggaccttttagctttcttgcttgccggggtgaaatccaay-ggtatactttcagcagagatggtaact-ay------aaggata----yccrat-a--yhwkhds-----------------------------tytbcttthbhawgv------------------------------dwycrdkhbb------------------------tydgvhwwmryvtkhkdcmgkwwkb-wtvrbdawbahshtabatrvwd--------------w-dthtawsy----------------------------wk----------rw--------------------------------------------------------------------whatayrttyghhgwhtdbdhvvakhhwkvtkd-twgymkardgkwwcmasyhwdkdb-----------------------akmydbbd----gvdthwtbdahdmtctkrbtyga-----------ggattacagaagttcggaggacggatatctctaggaagkcasrwwgrwavwakcattgtcgag-------------------------------------------------------------------------------------
>I23378_M150_Malvaceae_Ceiba_pentandra_seq1
-------------------------------------------------------------------------------------------------------------------------------------------------------------------------------------------------------------------------------------------------------------------------------------------------------------------------------------------------------------------------------------------------------------------------------------------------------------------------------------------------------------------------------atgccccttctctgttgaaatcgtttgtggaaatgggaccgcagggagcttttggtgctcctaagcttttacgacccttctcggaaatcatggattcwttggagctgaaagacccctttattaggaattgggtggaycttctagctttcttgcttgccggggtgaaatccaac-agtatactttcggcagagatggtaact-at------aaggata----tccaag-a--ttttagc-----------------------------ttgcctttctaaaga------------------------------tttcaagctg------------------------tctgctttagcatgcaaccagttgc-acgggcaacacattatgtaata--------------g-ttgtaact----------------------------------------gt-tcaaa----------------------------------------------accaccattt-gaa--tgatgtttcatggatgtccttggaaatctgctt-tactgaaaaataagtgtttct------------------------------tgaa----atgctataaatatacttacagta-------------ctttcaaa----------tc------------------------------------------------------------------------------------------------------------------------------
>I23379_M160_Muntingiaceae_Muntingia_calabura_seq1
----------------------------------------------------------------------------------------------------------------------------------------------------------------------------------------------------------------------------------------------------------------------------------------------------------------------------------------------------------------------------------------------------------------------------------------------------------------------------------------------------------------------------gatatgctccatctctgttgaaatcatttgttcaaatggggccccagggagccctgggggctaccaagctcatacgtcctttctcagaaataatggactccttggagctaaaagatccatttatcagaaattgggtggatctcctggctttcttgcttgctggggtgaaatctaat-ggtatactttcagcagaaatggtaatt-at------gagacatt----------a--aattggat----------------------------cttatttgtgaaagc---------tacta----------------ttggatgctg------------------------gctttttttgcatgtacagt------gtagacaacaatttttgctactc-------------agtcataaat----------------------------------------tt-------------------------tttttttc-----------------------------------ttg--------------------------------------------------------------------------------------------------------------------------------------------------------------------------------------------------------------------------------------------------------------------------------
>I23380_M161_Malvaceae_Hibiscus_tiliaceus_seq1
---------------------------------------------------------------------------------------------------------------------------------------------------------------------------------------------------------------------------------------------------------------------------------------------------------------------------------------------------------------------------------------------------------------------------------------------------------------------------------------------------------------------------------------------------------atmggaatgggactgcrgggggcwwttggcgcacctaaacttctgcgacccttctcggaaatcatggattctttggagctgaaagacccttttattaggaattgggttgaccttttagctttcttgcttgctggggtgaaatccaat-agtatactctcagctgagatggtaact-at------aaggata----cctgag-a--tttcagc-----------------------------tttcctttctaaaga------------------------------tttcaagctg------------------------tctgctttagcatgcaactggttgc-ttgagcaacacgttatagaata--------------g-tcataact----------------------------------------gt-tcaaa----------------------------------------------acgaccattttgaa--tgatgtttcgagaatgtcattatgaatcagctg-cactcaatatatgtattctctttcat-----------------------------------------------------------------------------------------------------------------------------------------------------------------------------------------------------------------------
>I23381_M162_Bixaceae_Bixa_orellana_seq1
---------------------------------------------------------------------------------------------------------------------------------------------------------------------------------------------------------------------------------------------------------------------------------------------------------------------------------------------------------------------------------------------------------------------------------------------------------------------------------------------------------------------------agatatgccccctctctattgaaatcatttatcgaaatgggacctaagggagcttttggtgctactaagcttttacgaccattctcagaaatcatggactcattggatctgaaggacccctttataagaaattgggtggaccttcttgctttcctgcttgcaggggtgaaatctaat-ggtatactttcagcagagatggtaact-at------atg---------------a--tattaact----------------------------ttgattttcccatgaaacgataaatactattcttattaaagcttgctttcaagta------------------------tttcctttggaatgcagcctgt----aggagcaatgagttatgcagtgttc-aacagat---aattctttct----------------------------tgag--------tttgcaaaacactgcaacaagtttgaggttgtgctatg-----------ggtgttttagtatcagttaattcatatttggtggctgtc-------------------------------------------------------------------------------------------------------------------------------------------------------------------------------------------------------------------------------------------------------------catg
>I23382_M163_Bixaceae_Cochlospermum_vitifolium_seq1
-----------------------------------------------------------------------------------------------------------------------------------------------------------------------------------------------------------------------------------------------------------------------------------------------------------------------------------------------------------------------------------------------------------------------------------------------------------------------------------------------------------------------------atatgcgccctctctattgcaatcctttattcaaatgggacctaagggggcacttggtgctaccaagcttttacgaccattctcagaaatcattgactcactrgagctgaaggacccttttataaggaattgggtggaccttctggctttcctgcttgcaggggtgaaatctaat-ggtatactttcagcagagatggtaact-at------aagaaaa----ttaaca----tataaga-----------------------------ktttttcgtgaagga----atgattactagtcattcaaaagcttgtttttggtta------------------------ttttctttatgatgcagcttgtcat-gttagtaatgagttttgcagtaactcaacacaata-ggtactgyct----------------------------tgat--------gtttcaaaa----atagcatgtatgagattgctccata-----------gcagtttaactcataaattactcatatttggtagctgtccttgtag----------------------------------------------------------------------------------------------------------------------------------------------------------------------------------------------------------------------------------------------------------
>I23383_M166_Malvaceae_Pseudobombax_ellipticum_seq1
--------------------------------------------------------------------------------------------------------------------------------------------------------------------------------------------------------------------------------------------------------------------------------------------------------------------------------------------------------------------------------------------------------------------------------------------------------------------------------------------------------------------------------tgccccttctctrttgaaatcatttgtggaaatgggaccacrgggagcttttggtgctycgaagcttttacgacccttctcagaaatcatggattctttggagctgaaagacccctttattaggaattgggtggaccttctagctttcttgcttgcaggggtgaaatccaac-gghatactttcggcagagatggtaact-at------aaggata----tccaag-a--ttttagc-----------------------------ttgcctttctactca------------------------------tttcaacctg------------------------tctgctttagcatgcaaccakttgc-atgggcaacacattatgtaaaa--------------agttgtaact----------------------------------------gt-tcaaa----------------------------------------------accaccatrt-gag--tgatgtttcatrgatgtccttggaaatctgctt-tactgaaaaagaagtgtttctttt-c--atgct-----------tattggttgaa----atgctatgaatatacttrcagta-------------cttccaaa----------tctgacattgtcaagttta-------------------------------------------------------------------------------------------------------------
>I23384_M168_Malvaceae_Theobroma_cacao_seq1
---------------------------------------------------------------------------------------------------------------------------------------------------------------------------------------------------------------------------------------------------------------------------------------------------------------------------------------------------------------------------------------------------------------------------------------------------------------------------------------------------------------------------agatatgccccttccctgctgaaatcatttgtagaaatgggacctcagggagcttttggtgcttctaagctcttacgacccttctcagaaatcatggactcattggagctgaaagacccttttattaggaattgggtggaccttctggctttcctgcttgccggggtgaaatccaat-ggtatactttcagcagagatggtaact-at------aaggata----ttcatg-at-ttttagc-----------------------------ttgcctttctaaaga------------------------------------------------------------------------------------------------------------------------------a-ttgtgact----------------------------------------gt-tc-aa----------------------------------------------atcaccattt-gta--tgatgcttcatggatgtccttgtaaatgtacttttcctgaaaagaatgtgtttctttttc--atgcttaatgcttatatcctgggtgaa----acgccattgacatacatcaagtt-------------cttgtaaaa---------tctgactttgttgattttacttccaa------ttttt-ttcaggtttatatgtttgcagaatggtacaa----------------------------------------------------------g
>I23385_M169_Malvaceae_Ochroma_pyramidale_seq1
-----------------------------------------------------------------------------------------------------------------------------------------------------------------------------------------------------------------------------------------------------------------------------------------------------------------------------------------------------------------------------------------------------------------------------------------------------------------------------------------------------------------------------------cccttctctgttgaaatcatttgtagaaatgggaccgcagggagcytttggtgctcctaagcttttacgacccttctcggaaatcatggattcattggagctaaaagacccttttattaggaattgggtggaccttctagctttcttgcttgcaggggtgaaatccaat-ggtatactttcagcagagatggtaact-at------aaggata----tccaag-a--ttttagc-----------------------------ttgcctttctaaaga------------------------------tttcaagctg------------------------tctgctttagcatgcaaccagttgc-gtgggcaacacattatataata--------------a-ttgtatct----------------------------------------gt-tcaaa----------------------------------------------acgaccattt-gaa--tgatgtttcatggatgtccttgwgaatctgctt-tactgaaaaagaagtgtttctttttc--atgct-----------tatagggttaa----atgctatgaatatacatacagta-------------cttttaaa----------cctgacagtgtcaagtttacttccaa------ttttt-----------------------------cagg----------------------------------------------------------
>I23387_M178_Malvaceae_Malvaviscus_arboreus_seq1
----------------------------------------------------------------------------------------------------------------------------------------------------------------------------------------------------------------------------------------------------------------------------------------------------------------------------------------------------------------------------------------------------------------------------------------------------------------------------------------------------------------------------------------ctctgttgaaatcrtttataggaatgggactgcaaggggctgttggagcgccaaagcttttgcgacccttctcggaaatcatggattctttggagctgaaagacccttttattaggaattgggttgaccttttagctttcttgcttgctggggtgaaatccaat-ggtatactctccgcagagatggtaact-at------aaggata----tctgag-a--ttttagc-----------------------------tttcctttctaaaga------------------------------tttcaagttg------------------------tctgatttagcatgcaaccagttc--ttgggcaacattacgggtggga--------------a-ttgggtct----------------------------taaaattatgggat-ctgaaccg-----------------------------------------------------------acgggwttsrarawwrtyrwwrtkwwtmtsckkkrrrwkrargacgggaaagttctatcac------------------tgaagt----------------------------------------------------------------------------------------------------------------------------------------------------------------------------------------------
>I23388_M180_Malvaceae_Triumfetta_lappula_seq1
------------------------------------------------------------------------------------------------------------------------------------------------------------------------------------------------------------------------------------------------------------------------------------------------------------------------------------------------------------------------------------------------------------------------------------------------------------------------------------------------------------------------------------ccttctctattgaaatcaattgtagaaatgggacctcagggagcttttggtgctcctaagcttttacgccctttytcagaaatcatggactcattgcagcttaaagacccttttattcggaattgggtcgaccttcttgctttcctacttgcaggrgtcaaatccaat-ggtatactttcagcagagatggtaacc-at------aaggatat--tttyatc-a--tyttagcttt----------------------gcctttgcctttamywtya------------------------------mwwymactts------------------------wmykykwytsmtrtymwyyyatwkmtrmwyrtgcywtkctawwwmywrwkw---tsywymtswkyywtgmym---------------------------------aw-----rm-ytaaa--------------------ktrytkskyawwwwwksywamawtatgcaacaaattcatc--tgacttgcaa------ttgtttcagatttatatgtttgcagaa----------------------------------------------------------------------------------------------------------------------------------------------------------------------------------------------------------------------------------------
>I23389_M181_Malvaceae_Pavonia_scheadiana_seq1
---------------------------------------------------------------------------------------------------------------------------------------------------------------------------------------------------------------------------------------------------------------------------------------------------------------------------------------------------------------------------------------------------------------------------------------------------------------------------------------------------------------------------agatatgccccttctctgttgaaatcattcgtagaaatgggaccgaagggagctttykkcgctactaagcttttacgacccttctcggaaatcatggattctttggagctgaaagacccttttattagraattgggtggaccttttagctttcttgcttgccggggtgaaatccaay-ggtatactttcagcagagatggtaaactat------aasgata----tccaag-a--tyttarsy----------------------------ttycyttyywaarrd------------------------------ttbhadsykk------------------------ycsshtthrnmhksbwdmhgktksh-tbggmhamhmbdtwwwwtawwa--------------d-bwwwaacw---------------------------htgaht-------at-vcada--------------------------------------------awtdkhwdwtbvvgat--ttatatgtttgcagaatggtmhmdrshdkrtys-wmwyswmgrawrtssrsyyrwyrkcg--ac-------------------------------------------------------------------------------------------------------------------------------------------------------------------------------------------------------------------
>I23390_M182_Malvaceae_Anoda_cristata_seq1
----------------------------------------------------------------------------------------------------------------------------------------------------------------------------------------------------------------------------------------------------------------------------------------------------------------------------------------------------------------------------------------------------------------------------------------------------------------------------------------------------------------------------gatacgccccttctctgttgaaatcattcgtagaaatgggaccgaagggagcttttttcgctactaagcttttacgacccttctcggaaatcatggattctttggagctgaaagacccttttattagraattgggtggaccttttagctttcttgcttgccggggtgaaatccaay-ggtatactttcagcagagatggtaaactat------aasgata----tccaag-a--tcttagc-----------------------------tttcctttctaaa------------------------------------agdytb------------------------hmdgctttmgchwkhavchggbtdc-hkgggcaabasatwanctaata--------------a-ttatagng----------------------------------------at-ataca----------------------------------------------ttgtctatgcagat--ttatatdtttgcagaatggtacaagcctggttg-taatctagaatdtccactcgacgg-----------------------aagtgggg----ctgttatcgacgsksytgwtmtc-------------gac-----------------------------------------------------------------------------------------------------------------------------------------------
>I23391_M183_Malvaceae_Phymosia_umbellata_seq1
-------------------------------------------------------------------------------------------------------------------------------------------------------------------------------------------------------------------------------------------------------------------------------------------------------------------------------------------------------------------------------------------------------------------------------------------------------------------------------------------------------------------------------------------tgttcaaatcatttctagaaatgggaccacagggagctttcggcgctactaagctcttacgacccttctcggaaatcatggattctttggagttgaaggacccttttattaggaattgggtggaccttttagctttcttgcttgccggagtgaaatccaac-ggtatactttcagcagagatggtaact-at------caggata----tccaat-a--tcttagc-----------------------------tttcctttctaaa-----------------------------------------------------------------------------atgcgactggttgc-ttgagcaacacgt----------------------------taact---------------------------acaaacat-----ac-ataca----------------------------------------------ttgtctatgcagat--ttatatgtttgc-----------------------------------------------------------------------------------------------------------------------------------------------------------------------------------------------------------------------------------------------------------------------
>I23392_M187_Malvaceae_Ayenia_berlandieri_seq1
----------------------------------------------------------------------------------------------------------------------------------------------------------------------------------------------------------------------------------------------------------------------------------------------------------------------------------------------------------------------------------------------------------------------------------------------------------------------------------------------------------------------------------ctccttctcttttgaaatcatttgtagaaatgggacctcagggagcttttggtgctgctaaactattacgaccattctcggaaatcatggactcattagagctgaaagacccttttattaggaattgggtggacctcctggctttccttcttgcaggggtgaaatccaat-ggtatactttcagcagagatggtaact-att-caatattggca----ttcatt-a--tctgagc-----------------------------tttttctttgttgga------------------------------agtggtgcag------------------------------------tgggaaaagtcccacagggaaaaatacaaaaacatg--------------atatgcgcta----------------------------------------gt----------------------g----------------------------------------gag-cccatgtttggcca----------------------------------------------------------------------------------------------------------------------------------------------------------------------------------------------------------------------------------------------------------------------
>I23393_M189_Malvaceae_Kearnemalvastrum_lacteum_seq1
------------------------------------------------------------------------------------------------------------------------------------------------------------------------------------------------------------------------------------------------------------------------------------------------------------------------------------------------------------------------------------------------------------------------------------------------------------------------------------------------------------------------------tacgccccttctctgttgaaatcattcgtagaaatgggaccgaagggagctttyggcgctactaagcttttacgacccttctcbgaartcatggattctttggagctgaaagacccttttattaggaattgggtggaccttttagctttcttgctwgcyggggtgaaatccaac-ggtatactttcagcagaaatggtaadctat------aaggata----ttcaag-a--ttttagc-----------------------------tttcctttctaaaga------------------------------tttcaagctg------------------------tycgctttagcatgcgaccgrttgy-ttgggcaacacgttatatarta--------------a-tyataacy---------------------------atgaatat-----ac-ataca----------------------------------------------ttgtctatgcagat--ttatatgtttgcagaatggtacaagcctggttg-taatctagaatatccactcgacgg-----------------------aagtgggg----ctgttatcgacgctct----------------------------------------------------------------------------------------------------------------------------------------------------------------------
>I23394_M229_Malvaceae_Malvastrum_americanum_seq1
-----------------------------------------------------------------------------------------------------------------------------------------------------------------------------------------------------------------------------------------------------------------------------------------------------------------------------------------------------------------------------------------------------------------------------------------------------------------------------------------------------------------------------atatgccccttctctgttgaaatcattcatagaaatgggaccgaagggagctttyggtgctactaagcttttacgaccyttctcggaaatyatggattcyttggagytgaaagacccttttattaggaattgggtggaccttttagctttcttgcttgccggggtgaaatccaat-ggtatactttcagcagagatggtaaactat------cacgata----tccaag-a--tcttcgc-----------------------------tttcctttctagaaa------------------------------------acta------------------------tctgctttagcaaacmarssgktkr-ytkggsmammmmttatstaata--------------a-ttataask----------------------------------------at-awrsa------------------------------------------tacwktsymyryrsakwt--wtatrtkykyrsarwrkkryamammyskkkktr-kwstmkarwatmymcwckmsrsrr-----------------------rwgtgggg----ctgttatt------------------------------------------------------------------------------------------------------------------------------------------------------------------------------
>I23395_M236_Malvaceae_Fuertesimalva_jacens_seq1
----------------------------------------------------------------------------------------------------------------------------------------------------------------------------------------------------------------------------------------------------------------------------------------------------------------------------------------------------------------------------------------------------------------------------------------------------------------------------------------------------------------------------gatatgctccttctctgttgaaatcgtttatagaaatgggaccgaagggagctttcggcgctactaaacttttacgacccttctcggaaatcatggattccttggagttgaaagatccttttattagaaattgggtggatcttttagctttcttgcttgccggagtgaaatccgac-ggtatactttcagcagaaatggtaaac-tt------ttagctg----tccgat-------------------------------------------------------------------------------------------------------------------------------------ttaccgattgc-ttgagcaacacgttatgtaata--------------a-ttataaaca--------------------------atgagtat-----ac-atatat---------------------aac--------------------attgtctatgcagat--ttatatgtttgcgg---------------------------------------------------------------------------------------------------------------------------------------------------------------------------------------------------------------------------------------------------------------------
>I23396_M019_Malvaceae_Allosidastrum_pyramidatum_seq1
-----------------------------------------------------------------------------------------------------------------------------------------------------------------------------------------------------------------------------------------------------------------------------------------------------------------------------------------------------------------------------------------------------------------------------------------------------------------------------------------------------------------------------atatgctccttctctgtttaaatcatttctagaaatgggaccacagggagctttaggtgccagtaagcttttacgacccttctcggaaatcatggattctttggagctgaaagacccttttattaggaattgggtggaccttttggctttcttgcttgccggggtgaaatccaac-ggtatactttcagcagagatggtaact-at------aaggata----tccaataa--tcttagc-----------------------------tttcctttctaaaga------------------------------tttcaagctg------------------------tctgctttagcatgtgactggttgc-ttgggaaacacgttatacagca--------------a-tcataact---------------------------ttgaacat-----ac-aaaca----------------------------------------------ttgtctatgcagat--ttatatgtttgcagaatggtacaagcctggttg-tagtctagagtatccacttaatgg-----------------------agctgggg----atattattgacgctcttgttcga-----------ggaatac---------------------------------------------------------------------------------------------------------------------------------------------
>I23397_M020_Malvaceae_Melochia_betonicifolia_seq1
---------------------------------------------------------------------------------------------------------------------------------------------------------------------------------------------------------------------------------------------------------------------------------------------------------------------------------------------------------------------------------------------------------------------------------------------------------------------------------------------------------------------------agatatgccccttcacttttgaaatcatttttagaaatgggacctcagggagcttttggtgctcctaagcttttacgacctttctcagaaatcatggactcattggagctgaaagacccttttattaggaattgggtggaccttctggctttcctgcttgcaggggtgaaatccaac-ggtatactttcagcagagatggtaact-att-----caggata----ttcatg-at-ttttagc-----------------------------ttgtgtgtcttgg-------------------------------------------------------------------------cagcatactagcactcgg-accataaacagattgtattatgttg---t-------a-tgatgcttaatggatgtttcatgcttacattagttttggggtt-----aaattaaatctt---actttgt-tgagctttttt----------------tttttccgttttgcagat--ttatatgtttgcagaatggtayaagcctggttg-tactctggagtatcctcttaatgg-----------------------aagtgggg----ctgttgt-------------------------------------------------------------------------------------------------------------------------------------------------------------------------------
>I23398_M021_Malvaceae_Sidastrum_micranthum_seq1
-------------------------------------------------------------------------------------------------------------------------------------------------------------------------------------------------------------------------------------------------------------------------------------------------------------------------------------------------------------------------------------------------------------------------------------------------------------------------------------------------------------------------------atgccccttctctgtttaagtcgtttctagaaatgggaccwcagggagctttcggcgctactaagcttttacgacccttctcggaaatcatggattctttggagctgaaagacccttttattaggaattgggtggaccttttagctttcttgcttgccggggtgaaatccaac-ggtatactttcagcagagatggtaact-at------aaggata----tcccat-a--tcttagc-----------------------------taacctttctataga------------------------------tttcaagstt------------------------tctcattttacatgtgaccggttgc-ttggrcagcacgt----------------------------taact---------------------------acgaacay-----ac-ataca----------------------------------------------ttgtctctgcagat--ttatatgtttgcagaatggtacaagcctggttg-tactctagagtatccacttaatgg-----------------------agctgggg----ctattattgatgctcttgttcga-----------ggwatacaaaagttcggagggcggatatcactaggaagccatgt-------------------------------------------------------------------------------------------------------a
>I23399_M022_Malvaceae_Gaya_dominguensis_seq1
------------------------------------------------------------------------------------------------------------------------------------------------------------------------------------------------------------------------------------------------------------------------------------------------------------------------------------------------------------------------------------------------------------------------------------------------------------------------------------------------------------------------------------ccttctttgtttaaatcgtttctagaaatgggaccacagggagctttcggcgctactaagctcttacgacccttctcggaaatcatggattctttggagctgaaagacccttttatcaggaattgggtggaccttttagctttcttgcttgccggggtgaaatccaac-ggtatactttcagcggagatggtaact-at------aaggata----tcccat-a--tcttagc-----------------------------tttcctttctaaaga------------------------------tttcaagctg------------------------tctccttcagcatgcgaccggttgc-ttgggaaacacgt----------------------------taact----------------------------------------ac-ataca----------------------------------------------ttgtctatgcagat--ttatatgtttgcagaatggtacaagcctggttg-tagtctagagtatccacttaat---------------------------------------------------------------------------------------------------------------------------------------------------------------------------------------------------------------------------
>I28591_M023_Malvaceae_Neobuchia_paulinae_seq1
----------------------------------------------------------------------------------------------------------------------------------------------------------------------------------------------------------------------------cttagcaa-----------------------------------------------------------------------------------------------------------------------------------ttatttctcaaat--------------tcagaatgcaa--tt-------tggctgcaggatgcaatacttccattatcggccgctgcaatggcactgcctcctttatcaatcagaggagatttgggtgttctttcaactgctgccactagatatgccccttctttgttgaaatcatttgtggaaatgggaccgcagggcgcttttggtgctcctaagcttttacgacccttctcggaaatcatggattctttggagctgaaagacccctttattaggaattgggtggaccttctagctttcttgcttgcaggggtgaaatccaac-ggtatactttcggcagagatggtaact-at------aaggata----tccaag-a--ttttagc-----------------------------ttgcctttctaaaga------------------------------tttcatgctg------------------------tctgcttttgcatgcaaccagttgc-acgggcaacacattatgtaatt--------------g-ttgtaact----------------------------------------gt-tcaaa----------------------------------------------accaccattt-gaa--tgatgtttcatgaatgtccttggaaatctgctt-tactgacaaagaasw----------------------------------------------------------------------------------------------------------------------------------------------------------------------------------------------------------------------------------
>I28593_M024_Malvaceae_Carpodiptera_cubensis_seq1
----------------------------------------------------------------------------------------------agatatgttgttataagatc------------------------------------------------------------------------------------------------tgctttcaaacataacaa-----------------------------------------------------------------------------------------------------------------------------------gtatttctcaagt--------------ttaaaattcaa--tt-------tggctgcaggactctatccttcctttatctgctgctgcgatggctctacctcctttatccatcagaggagatttgggtgttctttccactgctgccactagatacgccccttctctcttgaaatcatttctggaaatgggacctcagggagcttttggtgctcctaagcttttacgacccttctcagaaataatggactcattggagttgaaagacccttttattaggaattgggtggaccttctggcttttctgcttgcaggggtgaaatcgaat-ggtatactttcagcagagatggtaact-at------gaggata----ttcatg-a--ttttctc-----------------------------tttgtcttttaagg-------------------------------tttcatgctg------------------------tctgctttaacatgcaacca------aaaggcaacacactatacagta--------------a-ctgtgatt----------------------------------------gt-tcaaa----------------------------------------------atcatcattt-gta--tgatgtttcatggacgttctagtcaagtgtttc-ttttcaggcgtata-----------------------------------------------------------------------------------------------------------------------------------------------------------------------------------------------------------------------------------
>I28594_M025_Malvaceae_Herrania_nitida_seq1
--------------------------------------------------------------------------------------------------------------aactctcaaaag----------------------------------------------------------aactgcctccaacaa--aaaaattgataccacaactcttatcagataa-----------------------------------------------------------------------------------------------------------------------------------gtatttctcaaat--------------tcataatgcaa--tt-------tgcctgcaggatgcaatacttccattatccgccgctgcaatggctctgcctcctttatcgatcagaggagatttgggcgttctttccactgctgccactagatatgccccttccctgttgaaatcatttgtagaaatgggacctcagggagcttttggtgcacctaagctcctacgacccttctcagaaatcatggactcattggagctgaaagacccttttattaggaattgggtggaccttctggctttcctgcttgccggggtgaaatccaat-ggtatactttcagcagagatggtaact-at------aaggata----ttcatg----------------------------------------cttgccttctaaaga------------------------------------------------------------------------------------------------------------------------------a-ttgtgact----------------------------------------gt-tcaaa----------------------------------------------atcaccattt-gta--tgatgcttcatggatgtccttgtaaatgtacttttcctgaaaagaaagtgtttctttt-c--atgcttaattcttatattctgggtgaa----acaccattgacgtac-----------------------------------------------------------------------------------------------------------------------------------------------------------------------
>I28595_M184_Malvaceae_Guazuma_ulmifolia_seq1
-------------------------------------t------------------------------------------------------------------------------------------------------------------------------------------------------------------------------ttttaaatcttagcaa-----------------------------------------------------------------------------------------------------------------------------------gtatttctcagat--------------tctaaatgcag--tttgtctgcactctgcaggatgcaatacttccactatcagcagctgcaatggctctgcctcctttatcgatcagaggagatttgggtgttctttccactgctgctactagatatgccccttcacttttgaaatcatttatagaaatgggacctcagggagcccttagtgctcctaaactcttacgacccttctcagaaatcatggactcattggagctgagagacccttttattaggaattgggtggaccttctggctttcctgcttgccggggtgaaatccagt-ggtatactttcagcagagatggtaact-at------aaggata----ttcaag-a--ttttaac-----------------------------ttgcctttctaaaga------------------------------------------------------------------------------------------------------------------------------a-ttctgact----------------------------------------gt-tcaaa----------------------------------------------ttcaccatat-gta--tgatgcttcattgatatccttcaaatgtgcttt-tcctgaaaagtgagtgtttcttcttca----------------------------------------gacatacatacagtt-------------cttgtaaa----------tctgacttttccaaatttt-------------------------------------------------------------------------------------------------------------
>I28596_M026_Malvaceae_Ruizia_cordata_seq1
----------------------------------------------------------------------------------------------------------tgcagaatttgatgtta-----------------------------------------gtaacccctcccttttttttccttta----------------------ttttaaaccttagcaa-----------------------------------------------------------------------------------------------------------------------------------gt-cttctaaatt--------------tcagaatgcaa--tt-------tggctgcaggatgcaatacttccattatctgccgctgcaatggctctgcctcctttatcaatcagaggtgatttaggcgttatttccactgctgctactagatatgcaccttctctgttgaaatcatttattgaaatgggacctcagggagcttttggtgctccgaaacttttacgacccttctcagaaatcatggattcattggagctgaaagatccttttatcaggaactgggtggaccttctggctttcctgcttgcaggggtgaaatccaat-ggcatactttcagcagagatggtaact-agc--tataagaatg----ttcat-----ttttagctt------------------------gccttgcatttctaaaga------------------------------tttcaaattg------------------------tcttctttagcatgcaact-----------tcaatacgttatgtaata--------------a-ctgtgaca----------------------------------------gt-tcaaa----------------------------------------------gtctc----------------------------------------------------------------------------------------------------------------------------------------------------------------------------------------------------------------------------------------------------------------------------------------------
>I28597_M027_Malvaceae_Melhania_velutina_seq1
----------------------------------------------------------------------------------------------------------------------------------------------------------------------------------------------------------------------------------------------------------------------------------------------------------------------------------------------------------------------------------gt--------------tcagagtgcaa--tt-------tggctgcaggatgcaatacttccattatctgccgctgcaatggctctgcctcctttatcaatcagaggcgatttaggcattatttccactgctgctactagatatgcaccttctctgttgaaatcatttattgaaatgggacctcagggagcttttggtgctccgaaacttttacgacccttctcagaaatcatggattcattggagctgaaagatccttttatcaggaactgggtggaccttctggcttttctgcttgcaggggtgaaatccaat-ggaatactttcagctgagatggtaact-atc--tataagaatg----ttcttg-a--ttttagctt------------------------gccttgcatttctaaaga------------------------------tttcagattg------------------------tcttctttagcatgcaact-----------tcaatacagtatgtaata--------------a-ctgtgaca----------------------------------------gt-tcaar-------------------------------------------------------------------------------------------------------------------------------------------------------------------------------------------------------------------------------------------------------------------------------------------------------------------------------------------------
>I28598_M028_Malvaceae_Glyphaea_brevis_seq1
-------------------------------------------------------------------------------------------------------------------------------------------------------------------------------------------------------------------------------------------------------------------------------------------------------------------------------------------------------------------------gttactaaaat--------------tgagaatgcaa--at-------tggctgcaggatgcaatactaccgttatctgctgctgcaatggctctacctcctttatcaatcagaggagatttgggcgttctttccactgctgccactagatatgccccttctctgttgaaatcatttgtcaaaatgggacctcagggagcttttggtgctcctaagctcttacgacctttctcagaaatcatggactcattgcagctgaaggacccttttattcggaattgggtggaccttcttgctttcctgcttgcaggggtgaaatccaat-ggtatactttcagcagagatggtaact-at------aaggata----ttaatg-at-ttttagat----------------------------ttgcctttcaaaaga------------------------------tttcaatttg------------------------tctgctctagcatgcaacc--------------------gatacaaca--------------a-ttattact----------------------------------------gtgtccat----------------------------------------------gg---------agt--ttatgt-----------cattctaaatgtgctt-tactaaaagcctaaaaaca------------------------------------------------------------------------------------------------------------------------------------------------------------------------------------------------------------------------------
>I28599_M029_Malvaceae_Desplatsia_dewevrei_seq1
-------------------------------------------------------------------------------gtttcaactcagatcaattttaggaagataaat------------g-------------------------------------------------------------------------------------ttgtttctgttaattttg-----------------------------------------------------------------------------------------------------------------------------------cttttactcaaat--------------tcagaatgcaa--at-------tggctgcaggatgcgatacttccactctctgctgctgcaatggctctgcctcctttatcaatcagaggagatttgggcgttatttccactgctgccactagatatgccccttctctattaaaatcatttgtcgaaatggggccacagggagcttttggagctcctaagctcttacgacctttctcagaaatcatggactcattgcagctgaaagacccttttatccgcaattgggtggaccttctcgctttcctgctagcaggggtgaaatccaat-ggtatactttcagcagaaatggtaact-at------aaggata----ttcatg-a--ttagatttgcctttctaaatctttcaaaaacaagctttgccattctaaaga------------------------------tttcaagttg------------------------tctgttctagaatgcaagcagt--------------catgatacaatg--------------a-ttgttaca----------------------------------------gt-------------------------------------------------------------------------------------------------------------------------------------------------------------------------------------------------------------------------------------------------------------------------------------------------------------------------------------------------------
>I28600_M146_Malvaceae_Mortoniodendron_guatemalense_seq1
---------------------------------------------------------------------------------------------------------------------------------------------------------------------------------tttttgttattga----------------------tttgaaaccatatcaa-----------------------------------------------------------------------------------------------------------------------------------gtctttctaaaat--------------tcagaatgcaa--tt-------tggctgcaggatgcaatacttccattatctgccgctgcaatggctctgcctcctttatcaatcagaggtgatttgggcgttctttccactgctgctactagatatgccccttctttgttgaaatcatttatcgaaatgggacctcagggagcttttggtgctcctaagcttttacgacccttctcagaaatcatggatgcattggagctcaatgacccttttattaggaattgggtggaccttctggctttcctgctagcaggggtgaaatccaat-ggtatactttcagcagagatggtaact-at------aaggata----ttcatg-a--ttttagc-----------------------------ttgcctttttaaaga------------------------------tttcaagttg------------------------tttgctttagcatgaaaccagtcac-ataggcaacacattatataata--------------a-ttgtaact----------------------------------------gt-tcaaa----------------------------------------------atcaccattt-gta--tgatgtttaatggatgacgttgcaaatctacta-tact---------------------------------------------------------------------------------------------------------------------------------------------------------------------------------------------------------------------------------------------
>I28601_M030_Malvaceae_Sparmannia_africana_seq1
----------------------------------------------------------------------------------------------------------ataaaa--------------------------------------------------------------------------tgtt----------------------gtttcagtttatttta-----------------------------------------------------------------------------------------------------------------------------------ctttcactcaaat--------------ttataatgcaa--tta-----atggctgcaggatgccatacttccattatctgctgccgcgatggctctgcctcctttatcaatcagaggagatttgggcgttatttccactgctgccactagatatgccccttctctattgaaatcatttgtcgaaatgggacctcaaggagctttcagtgctcctaagcttttacgacctttctcagaaatcatggactcgttgcagcttaaagatcctttcattcggaactgggtggaccttcttgctttcctactagcaggggtgaaatccaac-ggtatactttcagcagagatggtaacc-at------aaggata----ttcatg-attatttagct----------------------------ttgcttttctaaagc------------------------------tttcaagttg------------------------tcttctctggcatgcaaccagt--------------catgatataatg--------------a-ttattact----------------------------------------at-ttcat----------------------------------------------gg---------gtg--tcatgt-----------cattctacatatgctt-tgttgaaaacaaa------------------------------------------------------------------------------------------------------------------------------------------------------------------------------------------------------------------------------------
>I28603_M223_Malvaceae_Gossypium_hirsutum_seq1
-------------------------------------------------------------------------------------------------------------------------------------------------------------------------------------------------------------------------------------------------------------------------------------------------------------------------------------------------------------------------atttctcaaat--------------tcagaatgmaa--tt-------tggctgcaggaagcaatacttcctttatcagccgctgcaatggcactgcctcctttatcaatcagaggagatttgggagttatttcaactgctgcrgctagatatgccccttctttgttgaaatcatttgtagaaatgggaccgcagggagcttttggtgctcctaagcttttacgacccttctcggaaatcatggattctttggagctgagagacccttttattaggaattgggtggaccttttagctttcttgcttgctggggtgaaatccaat-ggtatactctcagcagagatggtaact-at------aaggata----tccaag-t--gtttctt-----------------------------ttcatgcttataagg------------------------------tgaaatgcta------------------------------tgaatatacatacactact---------------------------------------ttgaaactta--------------------------------------------------------------------------------------------acaatttttcaggt--ttatatgtttgcagaatgktacaaacctgg-----------------------------------------------------------------------------------------------------------------------------------------------------------------------------------------------------------------------------------------------------
>I28604_M032_Malvaceae_Entelea_arborescens_seq1
----------------------------------------------------------------------------------------------------tgcaagatgaaa--------------------------------------------------------------------------tgtt----------------------gtttctgttgatttta-----------------------------------------------------------------------------------------------------------------------------------ckttcactcaaat--------------tcatratgcaa--tt-------yggctgyaggatgccatacttccattatctgctgctgcaatggctctgmctcckttatcaatcagaggagatttgggcgttctttccactgctgccactagatatgccccttctctattgaaatcatttgtcgaaatgggacctcagggagcttttrgtgctccwaagcttttacgacctttctcagaaatcakkkactcattgcagctgaaagacccttttattcggaattgggtggaccttcttgctttcctactagcaggggtgaaatccaac-ggtatactttcagcagagatggtaacc-at------aaggata----ttcatg----atttagct----------------------------ttgcctttctaaaga------------------------------tttcaagttg------------------------tctgctctggcatgcamycagt--------------catgatataatga------------ta-ttgttact----------------------------------------at-ttcat----------------------------------------------gg---------gtg--tcatgt-----------cattctatatgtgctt-tgctgaaaacaaagtgtttct----------------------------------------------------------------------------------------------------------------------------------------------------------------------------------------------------------------------------
>I28605_M235_Malvaceae_Abutilon_sp_seq1
--------------------------------------------------------------------------------------------tcagttatagggatatgaaaatgttg--------------------------------------------------------------tttttgtt----------------------------------------------------------------------------------------------------------------------------------------------------------------------------------------------------------gacacaa--tg-------tggctgcaggatgcaatacttccattatcggccgctgcgatggctctgcctcctttgtcgatcagaggagatttaggcgttgtttcaactgctgctgccagatatgccccttctctgtttaaatcatttctagaaatgggaccacagggagcttttggcgctactaagctcttacgacccttctcggaaatcatggattctttggagctgaaagacccttttattcggaactgggtggaccttttagctttcttgcttgccggggtgaaatccaac-ggtatactttcagcagagatggtaact-at------caggata----tcccat----ctttagc-----------------------------tttcctttctaaagg------------------------------tttcaagttg------------------------tctcctttaacatgcgaccggtttc-ttggtcaacacgt----------------------------taact---------------------------acgaacat-----ac-ataca----------------------------------------------ttgtctatccagat--ttatatgtttgcagaatggt---------------------------------------------------------------------------------------------------------------------------------------------------------------------------------------------------------------------------------------------------------------
>I28606_M033_Malvaceae_Reevesia_formosana_seq1
------------------------------------------------------------------------------------------------------------------------------------------------------------------------------ttttgacttttgttttaggagctgacaaccaattc-tttagtttaccttagcaa-----------------------------------------------------------------------------------------------------------------------------------gtatttctcaaat--------------tcagaatgcaa--tt-------tggctgcaggatgcaatacttccattatctgccgctgcaatggcwctgcctcctttatcartcagaggagatttgggtgttctttctactgctgccactagatatgccccttctctgctgaaatcrtttgtagaaatgggacctcaaggagcgtttagtgctcctaagcttttacgacccttctcagaaatcatggacthattggagctgaargatccttttattaggaattgggtggaccttctggctttcctgcttgcaggggtgaaatccaac-ggtatactttcagcagagatggtaact-at------aaggata----ttcg-------------------------------------------------------------------------------------------------------------------------actgctttaccaggcaaccagtcac-atgggaaacatattatataatg--------------a-ttatgact----------------------------------------gt-tcaaa-----------------------------------------------tcaccattt-cta--tgatttca--------------------------wagtttaggtgcggtactttt----------------------------------------------------------------------------------------------------------------------------------------------------------------------------------------------------------------------------
>I28607_M034_Malvaceae_Mansonia_altissima_seq1
------------------------------------------------------------------------------------------------------------------------------------------------------------------------------------cttttttttta-------------------aaaaaaaaaacttagcaa-----------------------------------------------------------------------------------------------------------------------------------gaatttctcaaat--------------tctgagtttaa--tt-------tggatgcaggatgcaatacttccattatcagctgctgcaatggctctgcctcctttatcaattagaggcgatttgggtgttctttctaccgctgccactagatatgctccttctctgctgaaatcatttgtagaaatgggtcctcaaggagcattaggtgctcccaagcttttacgacccttctcagaaatcatggattcactggagttgaaagatccttttatcaggaattgggtggaccttctggcttttctgcttgcaggggtgaaatccaat-agcatactttcagcagagatggtaaat-at------aagtata----ttaatg-a--ttttagc-----------------------------ttgcttttctaaaga------------------------------tttcaagttg------------------------accgctttaccaggccactagacac-atgggaaacctattatataatg--------------a-ttatgact----------------------------------------gt-tcaaa-----------------------------------------------tcaccattt-cta--tgattt--------------------------------------caagtgtttctatt----atgcttat-------attttaggtgaa----ctgcc---------------------------------------------------------------------------------------------------------------------------------------------------------------------------------
>I28608_M035_Malvaceae_Hosfordia_alata_seq1
-----------------------------tattatmgt-------------------------------------ctatgtttgaattcggatcagttaacgggatatgaaaacggtg-------------------------------------------------------------ctttttgtt----------------------------------------------------------------------------------------------------------------------------------------------------------------------------------------------------------gatacaa--tk-------tggctgcaggatgcaatacttccattatcggcygctgcgatggctctgcctcctttatcaatcagaggagatttgggcgttgtttcaacygctgcygccagatatgccccttctctgtttaaatcatttctagaaatgggaccacagggagctttcggygctactaagctcttacgacccttctcggaaatcatgrattctttggagctgaaagacccttttattaggaattgggtggaccttttagctttcttgcttgcyggagtgaaatccaac-ggtatactttcagcagagatggtaact-at------caggata----tccrat-a--tcttagc-----------------------------tttccttycwaaagg------------------------------tttcaagctg------------------------tctcctttaaaatgcaacckgttgc-ttgagcaacacgt----------------------------taact---------------------------acgaacat-----ac-ataca----------------------------------------------t--------------------------------------------------------------------------------------------------------------------------------------------------------------------------------------------------------------------------------------------------------------------------------------------------
>I28609_M036_Malvaceae_Pentaplaris_davidsmithii_seq1
------------------------------------------------------------------------------------------------------------------------------------------------------------------------------------------------------------------------taaaccttacaa-----------------------------------------------------------------------------------------------------------------------------------gtatttctmaaat--------------tcagaatgcaa--at-------tcactgcaggatgcgatacttccattatcagccgctgcaatggctctgcctcctttatcaatcagaggagattggggcgttctttcaactgctgccactagatatgccccttctctgttgaaatcatttgtggaaatgggaccacaaggagcttttggtgctcctaagcttttacgacccttctcagaaatcatggattctttggagctgaaagacccttttatcaggaattgggtggaccttttagctttcttgcttgcaggggtgaaatccaac-agtatactttcagcagagatggtaact-at------aaggata----tccaag-a--ttttagc-----------------------------tttcctttctaaaga------------------------------tttcaagctg------------------------tttgctttagcatgccaccagttgc-ataggcaacacattatctaata--------------a-ttataact----------------------------------------gt-tcaaa----------------------------------------------acgaccattt-gaa--tgatgtttcatggatgtccttgtgaatctgctt-tac----------------------------------------------------------------------------------------------------------------------------------------------------------------------------------------------------------------------------------------------
>I28610_M037_Malvaceae_Heritiera_littoralis_seq1
--------t------------------------------------------------------------------------------------------------------------------------------------------------------------------cacttaaaga--tctttct----------------------ttttaaaccttggcaa-----------------------------------------------------------------------------------------------------------------------------------gtctttctcaaat--------------tcagaatgcaa--tt-------tggctgcaggatgcaatacttccattatctgccgctgcaatggctctgcctcctttatcaatcagaggagatttgggtgttctttccactgctgctactagatacgccccttctctattgaaatcatttgttgaaatgggacctcagggagcttttgctgctcctaagcttttacgacccttctcagaaatcatggactcgttggagctgaaagacccttttattaggaattgggtggaccttctggctttcctgcttgcaggggtgaaatccaac-ggtatcctttcagcagagatggtaact-att-----aaggata----ttcatg-g--ttttagc-----------------------------ttgcctttctaaaga------------------------------tttcaagttg------------------------tctgctttagcatgcaaccagtcgt-ataggcaacacattgtataatg--------------a-ttgtgact----------------------------------------gt-tcaaa----------------------------------------------atcaccattt-gta--tgatgc-----------cattgcaaatcagcta-tactgaaaaggaagtgtttctttttc--atgcttat-------cttttg------------------------------------------------------------------------------------------------------------------------------------------------------------------------------------------------
>I28611_M062A_Malvaceae_Durio_zibethinus_seq1
----------------------------------------------------------------------------------------------------ctgacaaccaagcctctagtttt-----------------------------------------tgccccccgcccctttttttmctttc----------------------tttttaaccttagcaa-----------------------------------------------------------------------------------------------------------------------------------gtctttctcaaat--------------tcagaatgcaa--tt-------tggctgcaggatgcgatacttccattatctgctgccgcaatggctctgcctcctttatcaatcagaggagatttgggcgttctttctaccgctgctactagatatgccccttctctgttgaaatcatttgttgaaatgggacctcagggagcttttgctgctcctaagcttttacgacccttctcggaaatcatggactcattggagctgaaggacccttttatcaggaattgggtggaccttctggctttcctgcttgcaggggtgaaatccaat-ggtattctttcagcagagatggtaatt-at------aaggata----ttcatg-a--ttttaac-----------------------------ttgcctttctaaaga------------------------------tttcaagttg------------------------tctgctttagcatgcaaccagtcgc-atgggcaacacattt----------------------------------------------------------------------------------------------------------------------------------------gta--tgatgc-----------ggttgcaaatctgcta-taatgaaaagaaagtgtttctttttc--atttttat-------attttgggtgaa----atgctatcaatatatatacagta--------------------------------------------------------------------------------------------------------------------------------------------------------------c
>I28612_M038_Malvaceae_Brachichyton_bidwillii_seq1
------------------------------------------------------------------------------------------------------------------------------------------------------------------------------------------ttct----------------------ttttaaaccttggcaa-----------------------------------------------------------------------------------------------------------------------------------gtctttctcaagt--------------taagaatgcaa--tt-------tggctgcaggatgcaatacttccattatctgctgctgcaatggctctgcctcctttatcaatcagaggagatttrggcgttctttccactgctgctactagatatgctccttctctgttgaaatcatttgttgaaatgggaccycagggagcttttgctgctcctaagcttttacgacccttctcagaaatcatggactcattggagctgaaagaccctttcattaggaattgggtggaccttctggctttcctgcttgcaggggtgaaatccaat-ggtatactttcagcagagatggtaact-at------aaggata----ttcatg-a--ttttagc-----------------------------ttgcctttctaaaga------------------------------tttcaagttg------------------------tctgctttakcatgcaaccagttgc-atgggcaacacattkaatatcg--------------a-ttttgact----------------------------------------gt-tcaaa----------------------------------------------atcaccattttgta--tgattc-----------cattgctaatcagcta-tact---------------------------------------------------------------------------------------------------------------------------------------------------------------------------------------------------------------------------------------------
>I28613_M039_Malvaceae_Eriotheca_macrophylla_seq1
---------------------------------------------------------------------------------------------------------------------a-----------------------------------------------------gacccgaacttctttttct----------------------ttttaaacctta-caa-----------------------------------------------------------------------------------------------------------------------------------gtatttctcaaat--------------tcagaatgcaa--tt-------tggctgcaggatgcaatacttccactatcagctgctgcaatggcgctgcctcctttatcaatcagaggggatttgggcgttctttcaactgctgccactagatatgccccttctctgttgaaatcatttgtggaaatgggaccgcagggagcttttggtgctcctaagcttttacgacccttctcggaaatcatggattctttggagctgaaagacccctttattaggaattgggtggaccttctagctttcttgcttgcgggggtgaaatccaac-agtatactktcggcagaaatggtaact-at------aaggata----tccaag-a--ttttagc-----------------------------ttgcctttctaaaga------------------------------tttcaagctg------------------------tctccttaagcatgcaactggttgc-atgggcaacacattatataata--------------a-ttttaact----------------------------------------gt-tcaaa----------------------------------------------gccaccattt-gaa--tgatgtttcatggttgtccttgaggatatgctt-tactgaaaaa---------------------------------------------------------------------------------------------------------------------------------------------------------------------------------------------------------------------------------------
>I28614_M040_Malvaceae_Hydrogaster_trinervis_seq1
------------------------------------------------------------------------------------aacatagatcaattttaggaagatgaam--------------------------------------------------------------------------twtt----------------------gtttctgttrattttg-----------------------------------------------------------------------------------------------------------------------------------cttttmctcaaat--------------tcagaatgcaa--tt-------tggytgcaggatgcaatacttccattatctgctgctgcaawggstctgcctcctttatcaatcmgaggagatttggghgttctttccactgctgccactagatatgccccttctctattgaaatcatttatygaaatggggccacaggsagcttttggagcdcctaarctcttacgacctttctcagaaatcatggaytcattgcagctgaaagacccttthathcgcaattgggtggaccttcttgctttcctgcttgcaggggtgaaatccaat-ggtatactttcagcagagatggtaact-at------raggata----ttcatg-a----ttaact----------------------------ttsmctttctaaaga------------------------------ttycaartyg------------------------tctgctctagcatgcaaccwgt--------------cwygatacaatr--------------a-ttgttama----------------------------------------gt-ttcat----------------------------------------------gg---------att--ttatkt-----------cattytgaatgtgctt-ctgtaaaaayagtgtttcccttctyr--wgyytwrw-------wwytksggkgwatkrkawrstyywaawtc-------------------------------------------------------------------------------------------------------------------------------------------------------------------------
>I28615_M041_Malvaceae_Pterygota_brasiliensis_seq1
--------------------------------------------------------------------------------------------------------------------------------------------------------------------------------------------------------------------------------------------------------------------------------------------------------------------------------------------------------------------------------------------------------------------------gctgcargatgcaatacttccattatctgccgctgcaatggctctgcctcccatatcaatcagaggagatttgggcgttctttccactgctgctactagatatgccccttctctgttgaaatcatttgttgaaatgggacctcagggagcttttgctgctcctaagcttttacdacccttctcagaaatcatggactcattggagctgaaagacccttttattaggaattgggtggaccttctggctttcctgcttgctggggtgaaatctaat-ggtatactgtcagcagagatggtaact-act---ataaggata----tttatg-a--ttttagc-----------------------------ttgcctttctaaaga------------------------------tttcaagttg------------------------tctgctttaccatgcaaccagtcac-ataggcaacacattgtataatg--------------a-ttgtgact----------------------------------------gt-tcaaa----------------------------------------------atcaccattt-gta--tg---------------------------------------------------------------------------------------------------------------------------------------------------------------------------------------------------------------------------------------------------------------------------------
>I28616_M042_Malvaceae_Leptonichya_maranta_seq1
----------------------------------------------------------------------------------------------------------atataatatacaacaa--------------------------------------------------------------ccccat----------------------ttctaatacttagaaa-----------------------------------------------------------------------------------------------------------------------------------gtgtttctcaaat--------------tccgaatgcaa--tttggc--tgcactgcaggatgcaatacttccattatctgcagctgcaatggctctgcctcctttgtcaatcagaggagatctgggcgttctttccactgctgcsactagatatgccccttctctgttgaagtcatttgtcgaaatgggacctcagggagcttttggtgctcctaagcttttacgacctttctcagaaatcatggactcattggagctgaaagacccttttattaggaattgggtrgatcttctggctttcctgctcgctggggtgaaatccaac-tgtatactttcagcagagatggtaact-at------aaggata----ttcatg-a--ttttcgct----------------------------ttgcctttctaaaga------------------------------tttcaactca------------------------tcagttttagcatccactg-------------------------------------------a-ttgttact----------------------------------------gt-ttcat----------------------------------------------gg---------atg--tcattt--------------tgtacttgtgcttgtcttgaaaagaaaatgtttcttt--------------------------------------------------------------------------------------------------------------------------------------------------------------------------------------------------------------------------
>I28618_M044_Malvaceae_Pentace_laxiflora_seq1
--------------------------------------------------------------------------------------------------------------gaatttaaca---------------------------------------------------------------cgctttt----------------------ttttcaaacatagcaa-----------------------------------------------------------------------------------------------------------------------------------ttatttctcaagt--------------tt--aattcaa--tt-------tggtttcaggatgctatacttccattatcwgctgctgcaatggctctgcctcctttatccatcagaggagatttgggtgttctttccactgctgccdctagatatgccccttctctcttgaaatcatttgtagaaatgggacctcagggagcttttggtgctcctaagcttctacgaccmttctcagaaatcatggactcattggagctgaaagacccttttathaggaattgggtggaccttctggctttcctgcttgcaggggtgaaatccaac-agtatactttcagcagagatggtaact-at------aaggata----tccatt-g------------------------------------------ccttttgaagg------------------------------tttaaagcag------------------------tctgctttagcatgcaacca------acaggcaacacrctgtataata--------------a-ctgtgatt----------------------------------------gt-wmaaa----------------------------------------------atcaccattc-ata--tgatatttcttggattttctactcaagtgtttc-ttytyrkscakagtttggv------------------------------------------------------------------------------------------------------------------------------------------------------------------------------------------------------------------------------
>I28619_M045_Malvaceae_Phragmotheca_mammosa_seq1
---------------------------------------------------------------------------------------------------------------------------------------------------------------------------------------------------------------------tttaaaacttagcaa-----------------------------------------------------------------------------------------------------------------------------------gtatttctcaaat--------------tcagaatgcaa--tt-------tggctgcaggatgcaatacttccattatcagccgctgcaatggctctgcctcctttatcaatcagaggagatttgggcgttctttcaactgctgccactagatatgccccttctctgttgaaatcatttgtagaaatgggactgcagggagcttttggtgctcctaagctdttacgaccgttctcggaaatcatggattctttggagctgaaagacccttttattaggaattgggtggaccttctagctttcttgcttgcaggggtgaaatccaat-ggcatactttcagcagagatggtaact-at------aaggaca----tccaag-a--ttttagc-----------------------------ttgcctttctaatga------------------------------tttcaagctg------------------------tctgctttagcrtgaaaccagttgc-gtgggcaacacattatataata--------------a-ttgtaact----------------------------------------gt-tcaaa----------------------------------------------accmccattt-gaa--tgatgtttcatggatgtccttgtgaatctgc----------------------------------------------------------------------------------------------------------------------------------------------------------------------------------------------------------------------------------------------------
>I28620_M046_Malvaceae_Camptostemon_shultzii_seq1
------------------------------------------------------------------------------------------------------------------------------------------------------------------------------------------------------------------------------------------------------------------------------------------------------------------------------------------------------------------------------------------------------------------------------------------------ttatcagccgctgcaatggctctgcctcctttattgatcagaggagatttgggcgttctttcaactgcagctacaagatatgccccttctccgttgaaatcatttgtagaaataggacagcagggagcttttggtgctcctaagcttttaagacccttctcggaaatcatggattctttggagctgaaagacccttttattaggatttgggtggaccatttagctttcttgcttgctgkggtgaawttyrah-rgtthdhtythrgsakrdarrdtrrct-rt------argrrya----rcmaag-a--ttttagytk------------------------ycyttggctttctaagga------------------------------tttcaatctg------------------------cctgctctagcatgcaactgg----------------------------------------------------------------------------------------------------------------------------------------------------------------------------------------------------------------------------------------------------------------------------------------------------------------------------------------------------------------------------------------------------------------------------------------------------
>I28621_M153_Malvaceae_Trichospermum_sp_seq1
caagagtggaaaaaacttctcgtgagaccaattgtc----------------------------------------tgyttttkaactcrratcaattwtaggaagacgaaatgtt------------------------------------------------------------------------------------------------gwttmtgttaatgttg-----------------------------------------------------------------------------------------------------------------------------------cttttacthaawt--------------tcagaattcaa--tt-------tgrgtgcaggatgcaatacttccattatctgcagctgcaatggctctgcctcctttatcaatcagaggagatttgggtgttctttccacdgctgccactagatatgccccttctctattgaartcatttatygaaatggggccgcagggagcttttggagctcctaawctcttacgacctttctcagaaatcatggactcattgvagctgaavkacccttttatchgcaattgggtggaccttcttgctttcttgcttgcaggggkkrwawhchahsgkwatactttcagcagagatggtaact-aaw--attaaggata----ttcatg-a--ttsttac-----------------------------antttcdtggatawa------------------------------ttttgagttd-----------------------aatgtcattaatatacagtttacttc------caatkttttttttycca--------------g-------------------------------------------------at--------------------------------------------------------------------ttatatgtttgcagaatggtacaagcctggttg-twctytagagtatcctcytgrtgg-----------------------aagtgggg----gtattattg-----------------------------------------------------------------------------------------------------------------------------------------------------------------------------
>I28623_M048_Malvaceae_Abroma_augusta_seq1
-----------------------------------------------------------------------------------------------------------------------------------------------------------------------------tctgttgattttcttttaggagttgacaaccaag---agcctttagtttttgtcc-----------------------------------------------------------------------------------------------------------------------------------ttctttctcaaat--------------ttcgaatgcaa--tt-------tggctgcaggatgcaatacttccattatctgctgcagcaatggctctgccccctttgtcaatcagaggagatttgggcgttctttctactgctgccaccagatatgcgccttctcttttgaaatcatttgtagaaatgggacctcagggagcttttagtgctcctaaacttttacgacctttctcagaaatcatggactcattggagctgaaagacccttttattaggaattgggtggaccttctggcattcctgcttgcaggggtgaaatccaat-ggtatactttcagcagagatggtaact-agt-ctataaggaca----ttcatg-a--ttttagct----------------------------ttgcttttataaaga------------------------------tttccactag------------------------cctgctttagcatgcaatcagttgc-atgggcaactcattatataatg--------------a-ttgttact----------------------------------------gt-ttcat----------------------------------------------gg----------------atgt-----------cattgtagatgtgctt-tactgaaaatagaatgtttctttttc--atgcttat-------attk--------------------------------------------------------------------------------------------------------------------------------------------------------------------------------------------------
>I28624_M049_Malvaceae_Corchoropsis_tomentosa_seq1
---------------------------------------------------------------------------------------------------------------------------------------------------------------------------cccaccgttttctccttta----------------------ttttaaaccttagcaa-----------------------------------------------------------------------------------------------------------------------------------gt-cttctcaagt--------------tcagaatgcaa--tt-------tggctgcaggatgcaatacttccattatctgctgctgcaatggctctgcctcctttatcaatcagaggagatttaggtgttctttccactgctgccactagatatgcaccttctctgttgaaatcatttattgaaatgggacctcagggagcttttggtgctcccaagcttttacgacccttctcagaaatcatggattcattagagctgaaagacccttttattaggaactggatagaccttctagcttttctgcttgcaggggtgaaatccaat-ggaatactttcagcagagatggtaact-at------aaggatg----tttatg-a--tcttagc-----------------------------ttgcgtttctaaaga------------------------------tttcatattg------------------------tctgttttagcatgtaaccagctgc-atggtcaatacattatgtaata--------------a-ttgtgatt----------------------------------------gt-tcaaa----------------------------------------------ttctcaattt-cgg--tg---------------------------------------------------------------------------------------------------------------------------------------------------------------------------------------------------------------------------------------------------------------------------------
>I28625_M193_Malvaceae_Apeiba_tibourbou_seq1
-----------------------------------------------------------------------------------------------------------------------------------------------------------------------------------------attgt--------------gaa---tgtttgaattcggatcaa-----------------------------------------------------------------------------------------------ttgtaggaataagacgaaatg---------------ttgcctttrttgt--------------tcrtaatgcaa--tt-------tkgctgcaggatgccatacttccrttatctgctgctgcaatggctcttcctcctttatcaatcagaggagatttggghgttcthtcmactgctgccactcgatatgccccttctctnttgaaatcatttctygaaatgggacctcdgggagcttttgrtgctcctaagcttctacgacctttctcagaaatcatggactcattgcagctgaaagacccttttattcggaattgggtggaccttcttgctttcttacttgcaggggtgaaatccaay-ggkatactttcagcagagwtggtaacc-at------aaggata----ttcdtg-a--tyttagct----------------------------ttgcctttctaaaga------------------------------tttcaagttg------------------------tctgctatwgcatgcaaycact--------------catgatataayg--------------a-ytgytact----------------------------------------gt-ttctt----------------------------------------------kg---------atc--tcatgt-----------cryactayatgtgctt-tkctaaaaawaaagyrtttcyttctc--atgmttaa-------attttkggtgaa----atrcmrtkmayatatag---------------------------------------------------------------------------------------------------------------------------------------------------------------------
>I28626_M226_Malvaceae_Helicteres_guazumifolia_seq1
----------------------------------------------------------------------------cttgctctaggag----ctggcatgtgataaccaagctttaaaaa--------------------------------------------------------------------------------------------taaaaaacttagcaa-----------------------------------------------------------------------------------------------------------------------------------gtatttctcaaat--------------tccaaatttaa--tt-------tggatgcaggatgcaatatttccattatcagctgctgcaatggctctgcctcctttatcaatcagaggcgatttgggtgttctttctactgctgccactagatatgccccttctctgctgaaatcatttgtagaaatgggacctcagggagcttttggtgctactaagcttttacgacccttctcagaaatcatggattcattggagctaaaagatccttttattaggaattgggtggaccttctggcttttctgcttgcaggggtgaaatccaat-ggtatactttcagcagagatggtaact-at------aagtata----ttcttg-a--ttttagc-----------------------------tcacttttcaaaaga------------------------------tttcaagttgac---------------------tgctgctttaccaggccactagacgc-atgggaaaaatattatataatg--------------a-cgatgtct----------------------------------------gt-tc-aa----------------------------------------------attaccattt-cta--tgatttcaagtgtttatttt---------------------------------------------------------------------------------------------------------------------------------------------------------------------------------------------------------------------------------------------------------------
>I28628_M051_Malvaceae_Werklea_horrida_seq1
-------------------------------------------------------------------------------------------------------------------------------------------------------------------------------------------------------------------------------------------------------------------------------------------------------------------------------------------------------------------------atttctcaaat--------------tcagaatgcat--tt-------tggctgcaggatgcaatacttccattatcagcagctgcaatggctctgcctccattatcgatcagaggagatttgggcgttctttcaacygctgccaccagatatgccccttctctgttgaawtcgtttataggaatgggactgcagggggctgttggagcgccaaagcttttgcgacccttctcggaaatcatggattctttggagctgaaagaccctttyattaggaattgggttgaccttttagctttcttgcttgctggggtgaaatccaat-ggtatactytcagcagagatggtaact-at------aaggata----tctgag-a--ttttagc-----------------------------tttcctttctaaaga------------------------------tttcaagc--------------------------tcagatttagcatgcaaccagcttc-ttcggcaacttgttatataata--------------a-tcataact----------------------------------------gt-tcraa----------------------------------------------acaaccattttgaa--tgatgtttcaagaatgtcattgtgaatctgctt-tactcaaaarcatttttttttttc-------------------------------------------------------------------------------------------------------------------------------------------------------------------------------------------------------------------------
>I28629_M052_Malvaceae_Spirotheca_rosea_seq1
------------------------------------------------------------------------------aactctaatagatatttggattgagacaccaaaacctgaa-----------------------------------------------------catccaaacttctttttct----------------------ttttaaaccttggcaa-----------------------------------------------------------------------------------------------------------------------------------ttatttctgaaat--------------tcagaatgcaa--tt-------tktctgcaggatggaatacttccattatcggccgctgcaatggcactgcctcctttatcaatcagaggagatttgggcgttctttcaactgctgccactagatatgccccttctcttttgaaatcatttgtggaaatgggaccgcagggagcttttagtgctcctaagcttttacgacctttctcggaaatcatggattctttggggctgaaagacccctttattaggaattgggtggaccttctagctttcttgcttgcaggggtgaaatccaat-ggtatactttcagcagagatggtaact-at------aaggata----tccaag-a--ttttagc-----------------------------ttgcctttctaaaga------------------------------tttcaagctg------------------------tctactttagcatgcaaccaggtgc-acaggcaacacattatataata--------------a-ttgtaacc----------------------------------------gt-tcaaa----------------------------------------------accaccattt-gaa--tgatgtttcatggatgacctcgagaatctgctt-tactgaaaaag--------------------------------------------------------------------------------------------------------------------------------------------------------------------------------------------------------------------------------------
>I28630_M053_Malvaceae_Huberodendron_swietenioides_seq1
-------------------------------------------------------------------------------------------------------gacacaaaacctgaa-----------------------------------------------------gacccccacttctttttca----------------------ttttaaaccttagcaa-----------------------------------------------------------------------------------------------------------------------------------atatttctcaaat--------------tcagaatgcaa--tt-------tggctgcaggatgcaatacttccattatcagctgctgcaatggcattgcctcctttatcaatcaggggagattggggcgttctttcaactgctgccactagatatgccccttctctgttgaaatcatttgtagaaatgggaccacagggagcttttggtgctcccaagcttttacgacccttctcggaaatcatggattctttggacctgaaagacccttttattaggaattgggtggaccttctagcgttcttgcttgcaggggtgaaatccaac-aatatactttcggcagagatggtaact-at------aagcata----tccatg-a--ttttagc-----------------------------ttgcctttctaaaga------------------------------tttcaagctg------------------------tccgctttagcgtgcaaccagttgc-atgggcaacacagtatgtaata--------------a-ttgtaacc----------------------------------------gt-tcaaa----------------------------------------------accaccattt-gaa--tgatgtttcatggatttccttgtgaatctgctt-tactgaaaaagaggtgt--------------------------------------------------------------------------------------------------------------------------------------------------------------------------------------------------------------------------------
>I28631_M054_Malvaceae_Trochetiopsis_benjaminae_seq1
--------------------------------------------------------------------------------------------------------------------------------------------------------------------gtaatccctcccttttttktccttta----------------------ttttaaaccttagcaa-----------------------------------------------------------------------------------------------------------------------------------gt-tttctcaagt--------------tcagagtgcaa--tt-------tggctgcaggatgcaatacttccattatctgccgctgcaatgggtctgcctcctttatcaatcagaggcgatttaggtgttatttccactgctgctactagatatgcaccttctctgttgaaatcatttattgaaatgggacctcagggagcttttggtgctctgaaacttttacgacccttctcagaaatcatggattcattggagctgaaagatccttttatcaggaactgggtggaccttctggctttcctgcttgcaggggtgaaatccaat-ggaatactttcagctgagatggtaact-atc--tataagaatg----ttcttg-a--ttttagctt------------------------gccttgcatttctaaaga------------------------------tttcagattg------------------------tcttctttagcatgcaact-----------tcaatacagtatgtaata--------------a-ctgtgaca----------------------------------------gt-tcaaa----------------------------------------------gtctctatttttta--tgatgttacacaaatg-cgttgcaaatatatgt-attttact-------------tttta--aatctgac-------t-----------------------------------------------------------------------------------------------------------------------------------------------------------------------------------------------------
>I28632_M055_Malvaceae_Eriolaena_candollei_seq1
---------------------------------------------------------------------------------------------------------------------------------------------------------------------------------------------------------------------------------------------------------------------------------------------------------------------------------------------------------------------------------------------------------------------------------gatgcaatacttccattatctgcygctgcaatggctctgcctcctttatcaatcagaggtgatttaggcgttatttccactgctgctactagatatgcaccttctctgttgaaatcatttattgaaatgggacctcarggagctttwggtgctccraaacttttacgacccttctcagaaatcatggattcawtggagctgaaagatccttttatcmggaactgggtggaccttctgkctttcctscttgcaggggtgaaatccaat-ggaatactttcagcrgagatggtaact-agc--tataagaatg----ttyatg-a--ttttagctt------------------------gccttgcatttctaaaga------------------------------tttcagattg------------------------tcttcttcagcatgcaact-----------tcaatacattatgtaata--------------a-ctgtga---------------------------------------------------------------------------------------------------------------------------------------------------------------------------------------------------------------------------------------------------------------------------------------------------------------------------------------------------------------------------------------------------
>I28633_M056_Malvaceae_Adansonia_digitata_seq1
---------------------------------------------------------------------------------------------------------cctgaag------------------------------------------------------------accctagcttctttttct----------------------ttttaaaccttggcaa-----------------------------------------------------------------------------------------------------------------------------------ctttttctcaaat--------------tcrgartgcaa--tt-------tgcctgcaggatgcaatacttccattatcagccgctgccatggcactgcctcctttatcaatcagasgagatttgggcgttctwtcaactgctgccrctagatatgccccttctctgttgaaatcatttgcggaaatgggactgcagggagctttyggwgctcctaagcttttrcgacccttctcagaaatcatggattctttggagctgaaagacccttttattaggaattgggtggaccttctagctttcttgcttgcaggagtgaaatccaat-ggtatactttcagcagagatggtaact--------------------------------------------------------------------------------a------------------------------ttccaagccg------------------------tcayctttagcatgcaaccagytgc-atgggcaacacattatgtaata--------------a-ttgtaatt----------------------------------------tt-tcwaa----------------------------------------------accaaca-tttgaa--tgatgtttcatggatctccttgagaatctgctt-tactgaaaaagaagtgtttctttg-c--gtgct-----------tatagggtgaa----at------------------------------------------------------------------------------------------------------------------------------------------------------------------------------------
>I28635_M058_Malvaceae_Byttneria_aculeata_seq1
------------------------------------------------------------------------------------------------------------------------------------------------------------------------------------ttcttatatc-------------------------------------------------------------------------------------------------------------------------------------------------------------------------ctctttctcaaat--------------tctgaatrcaa--tt-------cgtctgcaggatgcaatacttcctttatctgcygctgcaatggctctgcctcctttgtcaatccgaggagatttgggcgttctttctactgctgcaaccagataygctccttctcttttkaaatcatttgtagaaatgggacctcagggagctttaagtgctcctaagcttttacgrcctttctcggaaatcatggactcattggagctgaaagaccyktttattaggaattgggtggacctcctggctttcctgcttgccggggtgaaatccaac-ggtatactttcagcagagatggtaact-agt-caataagtaca----ttcatg-a--tttgagct----------------------------ttgchttcatamaca------------------------------tgttcaattcctttgtggatgtcattataaatgttctttactaggaagaaaaatgcttc----------------------------c--------aaatctgacttcgtta----------------------------------ac-ttgat--------------------------------------------tttcaaattctcaggt--ttatatgtttgcagaatgg----------------------------------------------------------------------------------------------------------------------------------------------------------------------------------------------------------------------------------------------------------------
>I28636_M059_Malvaceae_Pterospermum_pierrei_seq1
---------------------------------------------------------------------------------------------------------------------------------------------------------------------------------------------------------------------------------------------------------------------------------------------------------------------------------------------------------------------------------------------------------------------------------------------------yctgcagctgcaatrgsrctgcctccattatcaatcagaggagatttaggcgttgtttccactgctgctactagatatgcaccttctctgttgaaatcatttattgaaatgggacctcatggagcgtttggtgctcccaagcttttacgacccttctcagaaatcatggattcattggagctaaaagacccttttattaggaactgggttgaccttctggctttcctgctcgctggggtgagatccaat-ggcatactttcggcagagatggtaact-at------caggatg----ttcacg-a--ttttagc-----------------------------ttgcctttctaaaga------------------------------tttcatgttg-------------------------------------------------------------------------------------------------------------------------------------------------------------------------------------------------------------------------------------------------------------------------------------------------------------------------------------------------------------------------------------------------------------------------------------------------------------------------------------------------
>I28637_M060_Malvaceae_Duboscia_vifidiflora_seq1
----------------------------------------------------------------------------------------------------------atgaaatgttgtttca---------------------------------------------------------gttgttttwtt----------------------ttttttttttttttcg-----------------------------------------------------------------------------------------------------------------------------------cttttactcaaat--------------tcagaatgcaa--tt-------tggctgcaggatgcaatacttccattatctgctgctgcaatggctctgcctcctttatcaatcagaggagatttgggtgttctttcgactgctgccactagatatgccccttctctattgaaatcatttctcaaaatgggacctcagggagcttttgctgctcctaagctcttacgacctttctcagaaatcatggactcattgcagctgaaagacccttttatccgaaattgggtggaccttcttgctttcctgcttgcaggggtgaaatccaat-ggtatactttcagcggagatggtaact-at------aaggata----ttcatt-a--ttttagct----------------------------ttgcctttctaaaga------------------------------tttcaagtta------------------------tctgctctaacaggcaagcaat--------------catgataaaatg--------------a-ttcttact----------------------------------------gc-ttcat----------------------------------------------gg---------ata--ttatgt-----------cattctaaatatgctt-tattagaagtaaagtgtttcttttctcatgcttaaa-------ttt---------------------------------------------------------------------------------------------------------------------------------------------------------------------------------------------------
>I28638_M061_Malvaceae_Basiloxylon_brasiliensis_seq1
-------------------------------------------------------------------------------------------------agtcggatatatgagcttcaa-----------------------------------------------------aacctaaagatctccttct----------------------ttttaaaccttggcaa-----------------------------------------------------------------------------------------------------------------------------------gtctttctaaagt--------------tcagaatgcaa--tt-------tggctgcaggatgcaatacttccattatctgccgctgcaatggctctgcctcctttatcaatcagaggagatttgggcgttctttccactgctgctactagatatgccccttctctgttgaaatcatttgttgaaatgggacctcagggagcttttgctgctccaaagcttttacgacccttctcagaaatcatggactcattggagctgaaagacccttttattcggaattgggtggaccttctggctttcctgcttgcaggggtgaaatccaat-ggtatactttcagcagagatggtaact-at------aaggata----ttcatg-a--ttttggc-----------------------------ttgcctttctaaaaa------------------------------tttcaagttg------------------------tctgctgtagcatgcaaccagtcgc-ataggcaacatgttctataatg--------------a-ttgtgact----------------------------------------gt-tcaaa----------------------------------------------atcaccattt-gta--tgatgc-----------cattgcatatcagcta-tactgaaaatgaagtttttctttttc--atgctt---------------------------------------------------------------------------------------------------------------------------------------------------------------------------------------------------------------
>I28639_M249_Malvaceae_Gyranthera_amphibiolepis_seq1
----------------------------------------------------------------------------------------------------------acaaaacctgaa-----------------------------------------------------ggcctgcacttctttttct----------------------ttttaaaccttagcaa-----------------------------------------------------------------------------------------------------------------------------------gtattttgcaaat--------------tcagaatgcaa--tt-------tggctgcaggatgcaatacttccactatcagctgctgcaatggcactgcctcctttatcaatcagaggagatttgggtgttctttcaactgctgccactagatatgccccctctctgttgaaatcatttgtagaaatgggaccacagggagcttttggtgctcctaagcttttacgacccttctcggaaatcatggattctttggagctgaaagacccttttattaggaattgggtggaccttctagctttcttgcttgcaggggtgaaatccaac-ggtatactttcagcagagatggtaact-at------aagcata----tccatg-a--ttttagc-----------------------------ttgcctttctaaaga------------------------------tttcgagccg------------------------tctgctttagcatgcaaccagttgc-atgggcaacacattatgtaata--------------a-ttgtaacc----------------------------------------gt-tcaaa----------------------------------------------accaccattt-gaa--tgatgtttcatggttttccttgtgaatctgctt-tactgaaaacgaagtgtttctttttc-----------------------------------------------------------------------------------------------------------------------------------------------------------------------------------------------------------------------
>I28640_M062B_Malvaceae_Diplodiscus_paniculatus_seq1
-----------------------------------------------------------------------------------------------------------------gttaacaa----------------------------------------------------------ccccctttttt----------------------ttttcaaacataacaa-----------------------------------------------------------------------------------------------------------------------------------ttatttctcaagk--------------tt--aattcaa-gtt-------tggtttcaggacgctatacttccattatctgctgctgcaatggctctgcctcctttatccatcagaggagatttgggtgttctttccactgctgccactagatatgccccttctctcttgaaatcatttgtagaaatgggacctcagggagcttttggtgcttctargcttctacgacctttctcagaaatcatggactcattggagctgaaagacccttttattaggaattgggtggaccttctggctttcctgcttgcaggggtgaaatccaac-ggtatactttcagcagagatggtaact-at------aaggata----tccatt-g-------------------------------------------cttctgaagg------------------------------tttaaagcag------------------------tctgctttagcatgcaacca------acaggcaacaccctgtmkaawa--------------r-c--------------------------------------------------------------------------------------------------------------------------------------------------------------------------------------------------------------------------------------------------------------------------------------------------------------------------------------------------------------------------------------------------------
>I28641_M063_Malvaceae_Brownlowia_peltata_seq1
-------------------------------------------------------------------------------------atywmkrtkwgcrrtywkrtgyyawsawscycccs---------------------------------------------------------------ctttttt----------------------ttttcaaacatagcaa-----------------------------------------------------------------------------------------------------------------------------------ttatttctcaagt--------------gt--aatttaa--tt-------tggtttcaggatgctatacttccattatctgcagctgcaatggctctgcctcctttatccatcagaggagatttaggtgttctttccactgccgccactagatatgccccttctctcttgaaatcatttgttgaaatgggacctcagggagcttttggtgctcctaagcttctacgacccttctcagaaatcatggactcattggagctgaaagacccttttattaggaattgggtggaccttctggctttcctgcttgcaggggtgaaatccaac-gbtatactttcagcagagatggtaact-at------aagrata----ttvatt-g------------------------------------------ccttttgaagg------------------------------tttcaagstg------------------------tctgctttagcatgcaacca------acaagcaacacactgcataata--------------a-ctgtgatt----------------------------------------gt-tcaaa----------------------------------------------atcaccattc-ata--tgatabcy---------------------------------------------------------------------------------------------------------------------------------------------------------------------------------------------------------------------------------------------------------------------------
>I28642_M064_Malvaceae_Burretiodendron_esquirolii_seq1
-------------------------------------------------------------------------------------------------------------------------------------------------------------------------------------------------------------------------------------------------------------------------------------------------------------------------------------------------------------------------------------------------------------------------------------------------------------------------------------------gagatttaggtgttctttccactgctgctaccagatatgcaccttctctgttgaagtcatttattgaaatgggacctcagggagcttttggcgctcccaagcttttacgacccttctcagaaatcatggattctttgcagctgaaagacccttttattaggaactggattgaccttctggctttcctgcttgctggtgtgaaatccaac-ggcatactttcagcagagatggtaaca-at------taygatg----ttcatg-a--ttttagct----------------------------ttgcttttctgaaga------------------------------tttcgtgttg------------------------tctgcat------------------------------------------------------------------------------------------------------------------------------------------------------------------------------------------------------------------------------------------------------------------------------------------------------------------------------------------------------------------------------------------------------------------------------------------------------------------
>I28643_M065_Malvaceae_Hermannia_flammea_seq1
-----------------------------------------------------------------------------------------------------------------------------------------------------------------------------------cgttcacttttag------------------tccctttatt-----tccc----------------------------------------------------------------------------------------------------------------------------------ctgaatttcaagtcaataaaagaaaactatgaatgcaaaatt-------tgggtgcaggatgcaatactaccattatctactgcagcaatrgccctgcctccattatcaataagaggagatttgggtgttctttccactgctgccactagatatgcwccttctttgttgaaatcattcatagaaatgggaccycaaggagctttkggtgccactaaactwttaagacctttctcagaaatcatggactctttggaactcaaagahccttttathaggaattgggtggaccttcttgcdttyctkcttrctggggtkaaatccaat-ggtatactttcagcagagatggtaact-atatctataagcata----ttcatg-a--ttttagct----------------------------tstcctttctaatga------------------------------ttttgtarctt-----------------------gtgacacyaatgttttaaaaaccgg-accagaagcctaatcggttaga--------------g-ccctaata-------------------------------------------------------------------------------------------------------------vgtyakttccggcgcagttggtccagttttwtcaatmawtsaykgyaammwwtwatakyam-------------------------------------------------------------------------------------------------------------------------------------------------------------------------------------------------------------------yryw
>I28644_M066_Malvaceae_Thomasia_solanaceae_seq1
--------------------------------------------------------------------------------------------------------------------------------------------------------------------------------------------------------taccgataattctactcatcattgtcag-----------------------------------------------------------------------------------------------------------------------------tgtttgaattgattcaaataagt--------tgtaagaatgcaa--tt-------tggctgcaggatgcaatactaccattatctaccgctgcaatggctctgcctcctttatcgatcagaggagatttgggtgttctttccactgctgctgctagatatgccccttctctgttgaaatcatttatagaaatgggacctcagggagcttttggtgctcctaagcttttaagacccttctcagaaatcatggactcattggagctgaaagacccttttattaggaattgggtggaccttcttgctttcctgcttgcaggggtgaaatccaac-ggtgtactttcagcagagatggtaact-at------aaagatt----ttcatg-a--ttttagc-----------------------------ttgcctttctaaaga------------------------------tttcaagttt------------------------tcctcc---atttctatgatgcttc-attgatgtccttgtttttcatgc---------------ttataatt---------------------------tggggtga-----aa-ttaaatctg---actttgc-tgagtttact--------------------tccaatttttcaggt--ttatatgtttgcagaatggtacaagcctggttg-t------------------------------------------------------------------------------------------------------------------------------------------------------------------------------------------------------------------------------------------------
>I28645_M067_Malvaceae_Guichenotia_ledifolia_seq1
--------------------------------------------------------------------------------------------------------ccatgcaa------------g----------------------------------------------agtggaaaacacttctcgt-------gagtaccaataattctactcatcattgtcaa-----------------------------------------------------------------------------------------------------------------------------tgtttgaattgattcaaataagt--------tgtaagaatgcaa--tt-------tggctgcaggatgcaatactaccattatctgccgctgcaatggctctgcctcctttatcgatcagaggagatttgggtgttctttccactgctgccgctagatatgccccttctctgttgaaatcatttatagaaatgggacctcagggagcttttggtgctcctaagcttttaagacccttctcagaaatcatggactcattggagctgaaagacccttttattaggaattgggtggaccttcttgctttcctgcttgcaggggtgaaatccaac-ggtgttctttcagcagagatggtaact-at------aaagatt----ttcatg-a--ttttagc-----------------------------ttgcctttctaaaga------------------------------tttcaagttt------------------------tcctcc---acttctaggatgcttc-attgatgtccttgtttttcatgc---------------ttataatt---------------------------tggggtga-----aa-ttaaatctg---actttga-tgagtttact--------------------tccaatttttcaggt--ttatatgtttgcagaatggtacaagcctggttg-ttctc--------------------------------------------------------------------------------------------------------------------------------------------------------------------------------------------------------------------------------------------
>I28646_M068_Malvaceae_Helmiopsis_sp_seq1
------------------------------------------------------------------------------------------------------------------ttgatgt-------------------------------------------tagtaacccctcctttttttccttta----------------------ttttaaaccttagcaa-----------------------------------------------------------------------------------------------------------------------------------gt-cttctcaagt--------------tcagaawacaa--tt-------tggctgcaggatgcaatacttccattatctgccgctgcaatggctctgcctcctttatcaatcagaggtgatttaggcgttatttccactgctgctactagatatgcaccttctctgttgaaatcatttattgaaatgggacctcarggagcttttggtgctccgaaacttttgcgacccttctcagaaatcatggattcattggagctgaaagatccttttatcaggaactgggtggaccttctggcyttcctgcttgcrggrgtgaaatccaat-ggaatactttcagcagagatggtarct-agc--tataagaatg----tttatg-a--ttttagctt------------------------gccttgcatttctaaaga------------------------------tttcagattt------------------------tcttctttagcttgcgact-----------tcaatacattatgtaata--------------a-ctgtgata----------------------------------------gt-tcaaa----------------------------------------------gtctctattttcra--tgatgttacacaaatg-cgttgcaaatatatgt-atttgact-------------tttt------------------------------------------------------------------------------------------------------------------------------------------------------------------------------------------------------------------------
>I28647_M069_Malvaceae_Cheirolaena_linearis_seq1
----------------------------------------------------------------------------------------------------------------------------------------------------------------------taacccctctctttttttccttta----------------------ttttaaaccttagcat-----------------------------------------------------------------------------------------------------------------------------------gt-cttctcaagt--------------tcagaatgcaa--tt-------tggctgcaggatgcaatacttccattatctgccgctgcaatggctctgcctcctttatcaatcagaggcgatttaggcgttatttccactgctgctactagatatgcaccttctctgttgaaatcatttattgaaatgggacctcagggagcttttggtgctccgaaacttttacgacccttctcagaaatcatggattcattggagctgaaagatccttttatcaggaactgggtggaccttctggctttcctgcttgcgggggtgaaatccaat-ggaatactttcagctgagatggtaact-agc--tataataata----ttcatg-a--ttttagctt------------------------gccttgcatttctaaaga------------------------------tttctgattg------------------------tcttctttagcatgcaact-----------tcaatacagtatgtaata--------------a-ctgtgaca----------------------------------------gt-tcaaa----------------------------------------------gtctctattttcga--tgatgttacacaaatg-cgtagcaaatatatgt-atttgac------------------------------------------------------------------------------------------------------------------------------------------------------------------------------------------------------------------------------------------
>I28648_M070_Malvaceae_Helmiopsiella_madagascariensis_seq1
--------------------------------------------------------------------------------------------------------------------------------------------------------------------------------ccttttttccttta----------------------ttttaatccttagaaa-----------------------------------------------------------------------------------------------------------------------------------gt-cttctcaagt--------------tcagaatgcaa--tt-------tgg-tgcaggatgcaatacttccattatctgccgctgcaatggctctgcctcctttatcaatcagaggtgatttaggcgttatttccactgctgctactagatatgcaccttctctgttgaaatcatttattgaaatgggacctcagggagcttttggtgctccgaaacttttacgacccttctcagaaatcatggattcattggagctgaaagatccttttatcaggaactgggtggaccttctggctttcctgcttgcaggggtgaaatccaat-ggaatactttcagcagagatggtaact-agc--tataagaa-g----ttcatg-a---tttagctt------------------------gccttgcatttctaaaga------------------------------tttcagattg------------------------tcttctttagcatgcaact-----------tcaatacattatgtaata--------------a-ctgtgaca----------------------------------------gt-tcaaa----------------------------------------------gtctctattttcaa--tgatgttacacaaatg-cgttgcaaatatgtgt-atttgac------------------------------------------------------------------------------------------------------------------------------------------------------------------------------------------------------------------------------------------
>I28649_M071_Malvaceae_Goethalsia_meiantha_seq1
----------------------------------------------------------------------------------------------------------atgaaa--------------------------------------------------------------------------tgtt----------------------gtttctgttgattttg-----------------------------------------------------------------------------------------------------------------------------------cttttactcaact--------------tcagaatgcaa--tt-------tggctgcaggatgcaatacttccattatctgctgctgcaatggctctgcctcctttatcaatcagaggagatttgggtgttctttccactgctgccactagatatggcccttctctattgaaatcatttattgaaatgggacctcagggagcttttggtgctccgaagctcttacgacctttctcagaaatcatggactcattgcagctgaaagacccttttatccggaattgggtggaccttcttgctttcctgcttgcaggggtgaaatccaat-ggtatactttcagcagagatggtaact-at------aagaata----ttcatg-a--tttcagct----------------------------ttgcctttctagaga------------------------------tttcaagttg------------------------tctgctctagcatacaagcaat--------------catgatagaata--------------a-ttcttaca----------------------------------------gt-ttcat----------------------------------------------gg---------ata-tttatgt-----------cattctacatgtgctt-tactaaaagcaaagcatttcttttcg-----------------------------------------------------------------------------------------------------------------------------------------------------------------------------------------------------------------------
>I28650_M072_Malvaceae_Clappertonia_ficifolia_seq1
------------------------------------------------------------------------------------------tatcaattgaaggaatacagaatgtt------------------------------------------------------------------------------------------------gttaccattgattttg-----------------------------------------------------------------------------------------------------------------------------------ctatcactcaaat--------------ttataatgcaa--tt-------tggctgcaggatgccatacttccattatctgctgctgcaatggctctgcctcctttatcaattagaggagatttgggagttctctccactgctgccactagatatgccccttctctattgaaatcatttctagaaatgggacctcagggagcttttgctgctcctaagcttttacgacctttctcagaaatcatggactcattacagcttaaagacccttttattcggaattgggtggaccttctggctttcctacttgcgggggtgaaatccaac-tctgtactttcagcagagatggtaacc-at------aaggatat--tttcacg-a--tcttagc-----------------------------tttgctttct-atga------------------------------tttcaagttg------------------------tctgctctagcatgcaaacagt--------------catgagattatg--------------a-ttgttact----------------------------------------gt-ttcat--------------------------------------------------------------ggatat---------gtcattctgcatgtgctt-tgctaaaaacaaagtgtttctcattc--atgcttaaa--t---g-----------------------------------------------------------------------------------------------------------------------------------------------------------------------------------------------------
>I28652_M074_Malvaceae_Hildegardia_barteri_seq1
----------------------------------------------------------------------------------------------------------tactagactc--------------------------------------------------------acataaagatct-cttgc----------------------ttttagaacttggcaa-----------------------------------------------------------------------------------------------------------------------------------gtctttctcaagt--------------ttagaatgcaa--tt-------tggctgcaggatgcaatacttccattatcagccgctgcaatggctctgcctcctttatcgatcagaggagatttgggcgttctttccactgctgctactagatatgctccttctctgttgaagtcatttgttgaaatgggacctcagggagcttttgctgctcctaagcttttacgacccttctcagaaatcatggactcattggagctgaaagacccttttattaggaattgggtggaccttctggctttcctgcttgcaggggtgaaatccaat-ggtatactttcagcagagatggtaact-at------aaggata----ttcgtg-a--ttttagc-----------------------------ttgcctttctaatga------------------------------tttcaagttg------------------------tcagctttatcatgcaaccagttgt-gtgggcaacatattgtatcatg--------------a-ttgtgact----------------------------------------gt-tcaaa----------------------------------------------atcacctttc-ata--tgatgc-----------cattgcatatcagcta-tactgaaaaggaaatgtttctttttc--atgcttat-------cttt--------------------------------------------------------------------------------------------------------------------------------------------------------------------------------------------------
>I28653_M168_Malvaceae_Theobroma_cacao_seq1
------------------------------------------------------------att---------------------------------ttttctcaaaatagaactttcaaaag----------------------------------------------------------acctgcctccaacaa--aataattgataccacaactc-tatcagataa-----------------------------------------------------------------------------------------------------------------------------------gtatttctcaaat--------------tcataatgcaa--tt-------tggctgcaggatgcaatacttccattatctgccgctgcaatggctctgccgcctttatcgatcagaggagatttgggtgttctttccactgctgccactagatatgccccttccctgctgaaatcatttgtagaaatgggacctcagggagcttttggtgcttctaagctcttacgacccttctcagaaatcatggactcattggagctgaaagacccttttattaggaattgggtggaccttctggctttcctgcttgccggggtgaaatccaat-ggtatactttcagcagagatggtaact-at------aaggata----ttcatg-at-ttttagc-----------------------------ttgcctttctaaaga------------------------------------------------------------------------------------------------------------------------------a-ttgtgact----------------------------------------gt-tc-aa----------------------------------------------atcaccattt-gta--tgatgcttcatggatgtccttgtaaatgtacttttcctgaaaagaatgtgtttctttttc--atgcttaatgcttatatcctgggtgaa----acgccattgacatacatcaagtt-------------cttgtaaaa---------tctga---------------------------------------------------------------------------------------------------------------------------
>I28654_M105_Malvaceae_Pachira_aquatica_seq1
----------------------------------------------------------------------------------------------------------------------------------------------------------------------------------------ttttct----------------------ttttaaaccttatcaa-----------------------------------------------------------------------------------------------------------------------------------gtatttctcaaat--------------tcagaatgcaa--tt-------tggctgcaggatgcaatacttccattatcagctgctgcaatggcactgcctcctttatcaatcagaggagatttgggcgttctttcaactgctgccactagatatgccccttctttgttgaaatcatttgtggaaatgggaccgcagggagcttttkgtgctcctaagcttttacgacccttctcagaaatcatggattctttggagctgaaagasccctttattaggaattgggtggaccttctagctttcttgcttgcgggggtgaaatccaac-ggtatactttcggcagaaatggtaact-ak------aaggata----tccaag-a--ttttags-----------------------------ttgcctttctaaaga------------------------------tttcaagctg------------------------tctgcttaagcatgcaaccggttgc-atgggcaacacattatataata--------------a-ttgtaact----------------------------------------gt-tcaaa----------------------------------------------gccaccattt-gaa--tgatgtttcatggttgtccttgaggatatgc----------------------------------------------------------------------------------------------------------------------------------------------------------------------------------------------------------------------------------------------------
>I28655_M148_Malvaceae_Robinsonella_mirandae_seq1
-------------------------tacttattattgt-------------------------------------caatgtttgaattcagatcagwtatggggakrtgaaaatgttg--------------------------------------------------------------ttyttktttc----------------------tttttaagacttagaa-----------------------------------------------------------------------------------------------------------------------------------gtatacatcaaat--------------ttagratrcaa--tt-------tggctgcaggatgcwrtacttccattatcggccgctgcgatggctctgcctcctttatcgatcagaggagatttgggrgttgtttcaactgctgctgccagatatgccccttctctgtttaartcatttctagaaatgggaccamagggagctttcggcgctactaagcthttacgaccctthtcggaaatcatggattctttggasctgaaagacccttttattaggaattgggtggaccttttagctttcttgcttgccggggtgaaatccaay-ggtatactttcagcagagatggtaact-ab------aaggata----yccrat-a--ymttagc-----------------------------tttcctttctaamga------------------------------attcaagctg------------------------tcwgctttagcatgcgaccggttgc-ttgggmaacaygttatwyagta--------------a-ttataact---------------------------wtgaacat-----ac-atkcr----------------------------------------------ttgtctatgcagat--ttatatgtttgcagaatggtacaagcctggttg-tastctagagtatccacttaat---------------------------------------------------------------------------------------------------------------------------------------------------------------------------------------------------------------------------
>I28656_M002_Malvaceae_Tilia_americana_seq1
--------------------------------------------------------------------------------------------------------------------------------------------------------------------------------------------ct----------------------ttttaaaccttagcaa-----------------------------------------------------------------------------------------------------------------------------------gtctttctcaaat--------------tcagaatgcaa--tt-------tggctgcaggatgcaatacttccattatctgccgctgcaatggctctgcctcctttatcaatcagaggagatttgggcgttctttccactgctgctactagatatgccccttctctgttgaaatcatttattgaaatgggacctcagggagctttcggtgcttctaagcttttacgacccttctcagaaatcatggactcattggagctgaatgacccttttattaggaattgggtggaccttctggctttcctgcttgcaggggtgaaatccaac-ggtgtactttcagcagagatggtaact-at------aaggata----ttcctg-a--ttttagc-----------------------------ttgcctttctaaaga------------------------------tttcaagttg------------------------tctgctttagcatgcaaccagtcac-atgggcaacacattatataata--------------a-ttataact----------------------------------------gt-tcaaa----------------------------------------------atc-ccattt-gta--tgatgtttcatggatgccattgcaaatctgcta-tactggaaag----tgtttctt---------------------------------------------------------------------------------------------------------------------------------------------------------------------------------------------------------------------------
>I28657_M180_Malvaceae_Triumfetta_lappula_seq1
-------------------------------------------------------------------------------------------------------------------------------------------------------------------------------------------------------------------------------aggaat---------------------------------------------------------------------------------------------------------------------------gattttgctttgactcaaaa-------------ctcataatgcaa--tt-------tgggtgcaggatgccatacttccattatctgctgctgcaatggctctgcctccattaycaatcagaggagatttgggygttctttccactrcygccrctagatatgccccttctctrttgaaatcdwttgtagaaatgggacctcagggmgcttttggtgctcctaagcttttacgccctttytcagaaatcatggactcattgcagcttaaagacccttttattcggaattgggtcgaccttcttgctttcctacttgcaggrgtcaaatccaat-ggtatactttcagcagagatggtaacc-at------aaggatat--tttyatc-a--tyttagcttt----------------------gcctttgcctttaatatca------------------------------cttcaacttg------------------------tctgctattcatgtcattctatttctgcatgtgctttgctaaaaactaaga---tgcttctcatwsatrayc---------------------------------at-----gc-ttaaa--------------------ttatt------------------------------------------------------------------------------------------------------------------------------------------------------------------------------------------------------------------------------------------------------------------------------------------------------------------------
>I28658_M160_Muntingiaceae_Muntingia_calabura_seq1
------------------------------------------------------------------------------------------------------------------------------------------------------------------------------------tgttgttcacag-----------------------------------------------------------------------------------------------------------------------------------------------------------------------caacatgtgaatt--------------tcaagctttga--tt-------tttgtccaggatgcaattcttccattatctgctgcatctatggccctgcctcctttatccataagaggtgatcttggtgttctttccactgttgctgccagatatgctccatctctgttgaaatcatttgttcaaatggggccccagggagccctgggggctaccaagctcatacgtcctttctcagaaataatggactccttggagctaaaagatccatttatcagaaattgggtggatctcctggctttcttgcttgctggggtgaaatctaat-ggtatactttcagcagaaatggtaatt-at------gagacatt----------a--aattggat----------------------------cttatttgtgaaagc---------tacta----------------ttggatgctg------------------------gctttttttgcatgtacagt------gtagacaacaatttttgctactc-------------agtcataaat----------------------------------------tt-------------------------tttttttc-----------------------------------ttgagctttcagaatatcatatctagattgggg-aagtacaaagaaagttttttcttttc-----------------------------------------------------------------------------------------------------------------------------------------------------------------------------------------------------------------------
>I9832_V002_Malvaceae_Luehea_speciosa_seq1
---------aacataattatcttcttatttatgatcatcgtataagttctctttgaaaatattcctagccttgtttcttgatacatttgttccagaagataagttaacaaaaggtttatgcaatgaagttttccggctaaagaactttgtgctcttaagggaattatcctgagtaacatttttcaatttt----------------------tttcaggaccttgaaaagtatgcragccaaaatgcygtscgagagtggaaaaaacttctygtvagtaccmataattctkctcatcattgtcaatwtttgaagycwgatcaattctagg---aagatgaaatgttstctgttggtttksyttthmysmraw--------------tywrrawksma--tt-------tryctgcaggatgcaatacttccattrtctgctgctgcaayggctctgcctcctttatcaatcagaggagatttgggcgttctttccactkcbgccrctagatatgccccttctntattgaaatcattyatcgaaatgggacctcagggagcttttggtgctcctaagctcttacgacctttctcdgaartcatggacbcattgcagctgaaagacccttttatmcggaattbggtggaccttctcgctttcchgcttgcdggggtgaaatcyaat-ggtatactttcagcagagatggtaact-at------aaggata----ctcatg-a--ttttagct----------------------------ttgcttttctaaaga------------------------------tttcargttg------------------------tctgctctagcatgcaaggaat--------------catgttacaatg--------------a-ttcttaca----------------------------------------gt-ttctg----------------------------------------------gg---------gta--ttatgt-----------cattctaaatgtgcat-tattaaaaacaaagtgtttcttttttgattcttaaa-------tattgggcgaaa----tt--cattaatatatatcctttatataataaacgtacttttaaa----------tctgacctttttgagtttacttccat------ttctttttcagatttatatgtttgcagaatggtacaagcctggttgtagtctggagtatcctcttgatggaagtgggggtattgttgacgctctt-
