# Supplementary material for: Localized Phylogenetic Discordance Among Nuclear Loci Due to Incomplete Lineage Sorting and Introgression in the Family of Cotton and Cacao (Malvaceae)
Source: Front Plant Sci. 2022 Apr 13;13:850521. doi: 10.3389/fpls.2022.850521 (PMC9043901; doi:10.3389/fpls.2022.850521)
Supplement: Supplementary file 1 [file Data_Sheet_1.ZIP › Alignments_v4/L122.fasta]

>I23352_M001_Malvaceae_Bombax_ceiba_seq1
----------------------------------------------------------------------------------------------------------------------------------------------------------------------------------------------------------------------------------------------------------------------------------------------------------------------------------------------------------------------------------------------------------------------------------------------------------------------------------------------------------------------------------------------------------cacgagtttgttggcagttggtatcggcattctgctctttctgttgactagcttttctgatccaggaactgtgaaagctgagaatgtttcacaatatctatctgcttatccgtatgacaatatcatatatactgagaaagaatgccccacttgtaaacttc--------------------------------------caaagtaggttcattg-------ctttg------------gtgttata-tttatcga----tgg-ctttt--------taattccg-taagatg-tgatg-ggat---ttttt-------gct-tttga-----tttagacctgctagatccaagcactgcagcttatgcaatcgatgtgttg------------------------------------------------------------------------------------------------------------------------------------------------------------------------------------------------------------------------------------------------------------------------------------------------------------------------------------------------------------------------
>I23353_M002_Malvaceae_Tilia_americana_seq1
------------------------------------------------------------------------------------------------------------------------------------------------------------------------------------------------------------------------------------------------------------------------------------------------------------------------------------------------------------------------------------------------------------------------------------------------------------------------------------------------------------------------------------------------------------------------------------------tgctctttctaktgactagcttttctgatccaggaactgttaaggcagagaatgtttcacaatatctatctgcttatccttatgacaatatcatatatatagagaaagaatgctcgacttgtaaacttc--------------------------------------gaaagtacgttcattg-------ctttg------------gtgtccta-tttattgg----tag-atttt--------taattctg-taagatg-taatg-ggat---tat---------tct-attga-----tttagacctgctagatccaagcactgcagcmtatgcaatcgatgtgttgcccggtttgatcatcattgwggatggatggtttg----acatcttgaactattcttttcttctttat-----------------------------------------------------------------------------------------------------------------------------------------------------------------------------------------------------------------------------------------------------------------------------------------------------
>I23354_M003_Malvaceae_Herissantia_crispa_seq1
-------------------------------------------------------------------------------------------------------------------------------------------------------------------------------------------------------------------------------------------------------------------------------------------------------------------------------------------------------------------------------------------------------------------------------------------------------------------------------------------------------------------------------------------------------------------gttggcagttgctgtcggcattctgctatttttagtgactagcttttctgatccgggaactgtgaaggccgagaatgtttcacaatatctatctgcttatccttatgacaatatcatatatkctgagaaagaatgctccacttgtaaaattc--------------------------------------caaagtaggttcatkg-------cttcg------------gtgtcgta-cttatttg----ttk-cttttt-------taattcca-taarwtgktgatr-raaa---t-t--------tgct-gttga-----ttcagacctgctaggtcgaagcactgcagcttatgcaatcgatgtatcgcccgctttgatcatcactgtggatggatggtttgactgacagctcgatctattttttgctttgttattt-------------ytactttgta-ttgctagttgttcta-gtacgagatgttaa---------------------------------------------------------------------------------------------------------------------------------------------------------------------------------------------------------------------------------------------
>I23355_M004_Malvaceae_Malva_arborea_seq1
----------------------------------------------------------------------------------------------------------------------------------------------------------------------------------------------------------------------------------------------------------------------------------------------------------------------------------------------------------------------------------------------------------------------------------------------------------------------------------------------------------------------------------------------------------------------------------cggcattctgctgtttcttttgacaagcttttctgatccgggaactgtgaaggctgagaatgtttcacaatatctatctgcttatccttatgacaatatcatatatactgagaaagaatgctctacttgtaaaattc--------------------------------------aaaagtaggttcattg-------cttcggtgtc------agtgtcata-cttatttc----ttg-ctttt--------taatttcg-taaaatg-tgatg-ggaa---a-g--------tttt-gttga-----ttcaggcctgctagatcgaagcactgcagcttatgcaacagatgtgtcgcccgctttgatcatcattgcggatggatggtttgaccagcatctctaccta---------------------------------------------------------------------------------------------------------------------------------------------------------------------------------------------------------------------------------------------------------------------------------------------------------------------
>I23356_M005_Malvaceae_Lavatera_assurgentiflora_seq1
--------------------------------------------------------------------------------------------------------------------------------------------------------------------------------------------------------------------------------------------------------------------------------------------------------------------------------------------------------------------------------------------------------------------------------------------------------------------------------------------------------------------------------------------------------------------------------atcggcattctgctgtttcttttgacaagcttttctgatccgggaactgtgaaggctgagaatgtttcacaatayctatctgcttatccttatgacaatatcatatatacygagaaagaatgctcyacktgtaaaattc--------------------------------------aaaagtaggttcattg-------cttcggtgtc------agtgtcata-cttatttc----ttg-cwttt--------taatttcg-taarctg-tgatg-ggaa---att--------tttt-gttga-----ttcaggcctgctagatcaaagcactgcagcttatgcaaccgatttgtcgcccgctttgatcatcattgcggatggatggtttgaccaacatc-----------------------------------------------------------------------------------------------------------------------------------------------------------------------------------------------------------------------------------------------------------------------------------------------------------------------------
>I23357_M006_Sphaerosepalaceae_Rhopalocarpus_longipetiolatus_seq1
-------------------------------------------------------------------------------------------------------------------------------------------------------------------------------------------------------------------------------------------------------------------------------------------------------------------------------------------------------------------------------------------------------------------------------------------------------------------------------------------------------------------------------------------------------------------ttgggccgttggtgtcggcattctgctctttctattgactagcttttctgatccaggaactgttaaggctgagaatgtttcaaaatatctrtctgcttatccctatgacaatatcatatacatggaraaggaatgtyygacttgtaaaattc--------------------------------------tgaagtragttcactg-------mtttg------------rtggca-t-tttdtcts----t-------------agcttgtttgc-tatgatg-tgatg-ggat---trt---------ttt-kctgt-----tccagacctgctagatccaagcactgcagcatatgcaatcggtgtgttgcccgatttgatcatcattgtggttggatggtttgc---rtctcttgaaatattcyttttsttttysttttyttwaawwmytttmmytgcatt-ctgctgttgtttttgttgttgttccata-----------------------------------------------------------------------------------------------------------------------------------------------------------------------------------------------------------------------------------------------
>I23359_M008_Malvaceae_Althaea_officinalis_seq1
--------------------------------------------------------------------------------------------------------------------------------------------------------------------------------------------------------------------------------------------------------------------------------------------------------------------------------------------------------------------------------------------------------------------------------------------------------------------------------------------------------------------------------------------------------------------------attgctatcggtattctgctctttcttttgacaagcttttctgatccgggaactgtgaagkccgagaatgtttcacaatatctatctgcttatccttatgacaatatcatatataccgakaargaatgctccacttgtaaaattc--------------------------------------caaagtaggttcattg-------ctttg------------gtgtcata-cttatttg----ttg-ctttt--------caatttcc-taagttg-tgatg-ggaa---t-t--------tgct-gttga-----ttcaggcctgctagatcgaagcactgcagcttatgcaacagatgtgtcgcccgctttgatcatcactgtggatggatggtttgacttacatctcgatctagtattttctttgt-----------g-----------------ttgcatcttgttccacgtacaagatgataaattc---------acatctcattc--------------------------------------------------------------------------------------------------------------------------------------------------------------------------------------------------------------aatgtat
>I23360_M009_Malvaceae_Lagunaria_patersonia_seq1
--------------------------------------------------------------------------------------------------------------------------------------------------------------------------------------------------------------------------------------------------------------------------------------------------------------------------------------------------------------------------------------------------------------------------------------------------------------------------------------------------------------------------------------------------------tacacaagtttgttggcagttgctatcggcattctgctctttctattgactagcttttctgatccgggaactgtgaaggccgagaatgtttcacaatatctatctgcttatccttgtgacaatatcatatacaccaaaaaaaaatgctccacttgtaaaattc--------------------------------------caaggtagrttcattg-------cttgg------------gttc-ata-tttattgg----tgg-cttttt-------tgtttccg-taagatg-tgata-ggat---t-t--------tgct-attgt-----tccagacctgctaggtcgaagcactgcagcttatgcaaccgatgtgtcgcccgctttgatcatcactgcatatggatggtttggctgacg--ttgatttattcttttctttgttattt--------------tacttttttattgcaagttgttctat-----------------------------------------------------------------------------------------------------------------------------------------------------------------------------------------------------------------------------------------------------------
>I23363_M012_Malvaceae_Napaea_dioica_seq1
--------------------------------------------------------------------------------------------------------------------------------------------------------------------------------------------------------------------------------------------------------------------------------------------------------------------------------------------------------------------------------------------------------------------------------------------------------------------------------------------------------------------------------------------------------------agcttgttggcaattgctatcgkcattctgctctttstattgactagcttttctgatccgggaactgtgaaggccgagaatgtttcacaatatctatmtgcttatccttatgacaatatcatatattccgagaaagaatgctccacttgtaaaattc--------------------------------------yaaagtaggttcattg-------cttca------------gtgtcaca-cttatttg----tag-cttttt---------aattcg-taagttg-ttatg-ggaa---t-t--------tgct-gttga-----ttcaggcctgctagatcgaagcactgcagcttatgcaaccgatgtgtcgcccgytttgatcatcactgyggatggatggtttgacttacatctcgatctgttcttttctttgttcttt--------------tactttgca-ttgcaaattgttctacgtacaagatgttaa---------------------------------------------------------------------------------------------------------------------------------------------------------------------------------------------------------------------------------------------
>I23364_M013_Malvaceae_Grewia_sp_seq1
-------------------------------------------------------------------------------------------------------------------------------------------------------------------------------------------------------------------------------------------------------------------------------------------------------------------------------------------------------------------------------------------------------------------------------------------------------------------------------------------------------------------------------------------------------gtacacaagtttgttggcagttggtgtgggcattttactctttgtattgactagcttttctgatccaggaactgttaaggcagagaatgtttcacaatatctctctgcttatccatatgacaacatcatatatatggagaaagaatgctcaacttgtaaacttc--------------------------------------caaagtaggtttattg-------cttt--------------tgtcacg-tttattgg----tag-cttat--------caattctt-taaaatg-taatg-ggat---tat---------tct-attca-----t-tagacctgctagatccaagcactgcagcatatgcaatcgatgtgttgctcgttttgatcatcattgtggatggatggtttgt---acatcttcaactattctttcctat-ttattt--------------tactttctc----------tagctatgtacaacatattaaaaag-tagtttctgaatctcatttctacttattgcagaata-----------------------------------------------------------------------------------------------------------------------------------------------------------------------------------------------actgt
>I23369_M018_Malvaceae_Abelmoschus_esculentus_seq1
---------------------------------------------------------------------------------------------------------------------------------------------------------------------------------------------------------------------------------------------------------------------------------------------------------------------------------------------------------------------------------------------------------------------------------------------------------------------------------------------------------------------------------------------------------------------------------ttggcgtttttctctttctattgactagcttttctgatccgggaactgtgaaggctgagaatgtttcacaatatctctctgcttatccttatgacaatatgatatttaccaggaaagaatgccgcacttgtaaaattc--------------------------------------caaagtaggttcattg-------ctatg------------gttt-ata-tttattct----tgg-cctttt-------tgttggca-taagatg-tgatg----------t--------tgct-attgt-----tacagacctgctagatcgaagcactgcagcttatgcaatcgatgtgtttcccgctttgatcatcattgtggatggatggtttgaccgacatctcaatttatttttttctccattattt--------------tattttgtt-ttgcaagttgttcta------------------------------------------------------------------------------------------------------------------------------------------------------------------------------------------------------------------------------------------------------------
>I23371_M137_Malvaceae_Dombeya_wallichii_seq1
--------------------------------------------------------------------------------------------------------------------------------------------------------------------------------------------------------------------------------------------------------------------------------------------------------------------------------------------------------------------------------------------------------------------------------------------------------------------------------------------------------------------------------------------------------------agcatgttggctgttggtatcggaatcctgctstttctaytgactagcttttccgatccaggaactgttaaggcdgagaatgtttcrcartatatgtctgcttatccttatgacaatatcatattcacagagaaagaatgctcgacttgtaaacttc--------------------------------------caaagtrygttgattg-------tttty------------ktctcttg-tttattgc----ttg-ctttt--------taattctg-ttrgat--taatt-ggat---tgt---------tgt-attga-----tttagacctgctagatccaagcactgcagcatatgcaatcgctgbgttgcccgatttgatcatcattgtggatggatggtttg----ahnthatgaactnttccttttttccchttth--------------thydwkbdg-mrmaawa-------------------------------tatrwrmwytttwtttkracga---------------------------------------------------------------------------------------------------------------------------------------------------------------------------------------------------------------
>I23372_M140_Malvaceae_Chiranthodendron_pentadactylon_seq1
------------------------------------------------------------------------------------------------------------------------------------------------------------------------------------------------------------------------------------------------------------------------------------------------------------------------------------------------------------------------------------------------------------------------------------------------------------------------------------------------------------------------------------------------------------caagtttgttggcggttgcaatcggcattctgctctttcttttgactagcttttctgatccaggaactgtgaaggcagagaatgtttcacaatatctatctgattatccttatgacaatatcatatattcggagaaagaatgctcaacttgtaaacttc--------------------------------------caaagtaagttcattg-------tgttg------------gtatcata-tttattgg----tgg-ctttt--------taattctg-taagatg-tgatg-agat---tat---------tct-attga-----tccagacctgctagatccaagcactgcagcatatgcaatcgatgtgttgcccgttttgatcatcattgtggatggatggtttg----gcatctccaacttttctttt-ttctttattt-------------ctatgttgct------------------------------------------ccgactcttcacttttcttgaa------------------------------------------------------------------------------------------------------------------------------------------------------------------------------------------------------------
>I23373_M141_Malvaceae_Quararibea_funebris_seq1
-------------------------------------------------------------------------------------------------------------------------------------------------------------------------------------------------------------------------------------------------------------------------------------------------------------------------------------------------------------------------------------------------------------------------------------------------------------------------------------------------------------------------------------------------------gtacacaagtttgttggcagttgcaatgggcattctgctgtttcttttgactagcttttctgatccaggaactgtgaaggcagagaatgtttcacaatatctgtctgcttatccttatgacaatatcatatatgcagagaaagaatgctcgacttgtaaacttc--------------------------------------gaaagtawgtccattt-------tgttg------------gtgymata-tttattggtgcatgg-ctttt--------taattctg-taagatg-tgatg-ggat---tat---------tct-attga-----tccagacctgctagatccaagcactgcagcatatgcaatcgatgtgttgcccgctttgatcatcattgtgggtggatggtttg----gcatcttcaactattctttt-ttctttattt--------------tacttygtg-ttgcgagttgttctatgtacagcatgttaaaca-----tatctgaatcttatgtctacttaaagtggtgt-----------------------------------------------------------------------------------------------------------------------------------------------------------------------------------------------------
>I23376_M145_Malvaceae_Heliocarpus_appendiculatus_seq1
----------------------------------------------------------------------------------------------------------------------------------------------------------------------------------------------------------------------------------------------------------------------------------------------------------------------------------------------------------------------------------------------------------------------------------------------------------------------------------------------------------------------------------------------------------cataagtttgttggcagttggtgtyggcattctgctctttgttttgactagcttttctgatccagggactgtcaaggcagagaatgtttcacaatatctctctgcttatccttatgacaatatcatatatacagagaaagaatgctcgacttgtaaactcc--------------------------------------caaagtaggtttattr-------cttt--------------tgtcacg-tttattta----tak-ctttt--------taataatc-taatacv-tgatgttgat---tvt---------tct-attgg-----tccagacctgctagatccaagcactgtagcatwkkmawkykrystkwkksmyksytksawmrkmmwwkwrkrwkkwtgkwytga---rsmwykwsraykktwyyywrsmyt----------------------------------------------------------------------------------------------------------------------------------------------------------------------------------------------------------------------------------------------------------------------------------------------------------
>I23377_M148_Malvaceae_Robinsonella_mirandae_seq1
-------------------------------------------------------------------------------------------------------------------------------------------------------------------------------------------------------------------------------------------------------------------------------------------------------------------------------------------------------------------------------------------------------------------------------------------------------------------------------------------------------------------------------------------------------gtacgcaagcgtgttggcagttgctatcggcattctgctctttwtagtgactagcttttctgatccaggaactgtkaaggccgagaatgtttcasaatatctatctgcttatccttatgacaatatcatmtatwybgagaaagaatgctccacttgtaaaattc--------------------------------------caaagtaggttcattg-------cktcr------------gtgtcrta-cttawttg----tyk-yttttw-------wwwyystr-wrwkktkwwkrkg-raww---tky---------kst-kkwkw-----ywsasmysykmkrkskmrrmrcwsyrsmkywtryrmwmkmkrtrtakcscsckytkwkmwymwcwstgkrkrkrkrkkktkmbwswswymtykmkmtmtwttttttttthtkwkwtwt-------------ttact---------------------------------------------------------------------------------------------------------------------------------------------------------------------------------------------------------------------------------------------------------------------------------
>I23378_M150_Malvaceae_Ceiba_pentandra_seq1
----------------------------------------------------------------------------------------------------------------------------------------------------------------------------------------------------------------------------------------------------------------------------------------------------------------------------------------------------------------------------------------------------------------------------------------------------------------------------------------------------------------------------------------------------------cacgagtttgttggcagttggtatcggcattctgctctttgtgttgrctagcttttctgatccaggaaccgtgaaagccgagaatgtttcacaatatctatctgcttatccgtatgacratatcatatataccgagaaagaatgctccacttgtaaactwc--------------------------------------caaagtaggttcattg-------sttyr------------ktgyywtr-ktkwymka----tkk-mtykw--------trrytyyk-taakwys-kkawg-rwkt---kwt------kkwbyt-kttkw-----kcyakwsmtscwrrmyysmwrsayysmagcwhwksmrmtyrwkstgttgccsktttsghyvwthhtdbcrdhdkddbggwtsg----acatcctgasmtmytswktttttctttattt--------------tactttgca---------------------------------------------------------------------------------------------------------------------------------------------------------------------------------------------------------------------------------------------------------------------------t
>I23379_M160_Muntingiaceae_Muntingia_calabura_seq1
---------------------------------------------------------------------------------------------------------------------------------------------------------------------------------------------------------------------------------------------------------------------------------------------------------------------------------------------------------------------------------------------------------------------------------------------------------------------------------------------------------------------------------------------------------------------------ttggtattggcattctgcttttcctattgactagcttttctgatccaggaaccattaagactgagaatgtttcacaatatatgtctgcttatccatatgataatatcatatacatggagaaagaatgttcaacatgtaaaattc--------------------------------------caaagtaagattattg-------cttta------------gta----g-tttctcta----cta---------agagatagtccca-tgtgata-caata-tatt---tat---------ttt-gatga-----tgcagacctgctagatccaagcactgcagcatatg--------------------------------------------------------------------------------------------------------------------------------------------------------------------------------------------------------------------------------------------------------------------------------------------------------------------------------------------------------------------------------------
>I23380_M161_Malvaceae_Hibiscus_tiliaceus_seq1
------------------------------------------------------------------------------------------------------------------------------------------------------------------------------------------------------------------------------------------------------------------------------------------------------------------------------------------------------------------------------------------------------------------------------------------------------------------------------------------------------------------------------------------------------------------------cggttgctattggcatttttctctttttgttgactagcttttctgatccgggaactgtgaaggctgagaatgtttcacaatatctctctgcttatccttatgacaatatgatatttaccaagaaagaatgccgcacttgtaaaattc--------------------------------------cgaagtaggttcattg-------ctatg------------gtttaata-ttcatttt----tgg-cctttt-------agtttgca-taagatg-tgatg-ggat---g-t--------tgct-attgt-----tccagacctgctagatcgaagcactgcagcttatgcaagcgatgtgtcgcccgctttgatc------------------------------------------------------------------------------------------------------------------------------------------------------------------------------------------------------------------------------------------------------------------------------------------------------------------------------------------------------------
>I23381_M162_Bixaceae_Bixa_orellana_seq1
-------------------------------------------------------------------------------------------------------------------------------------------------------------------------------------------------------------------------------------------------------------------------------------------------------------------------------------------------------------------------------------------------------------------------------------------------------------------------------------------------------------------------------------------------------gtacacaagcttgttggcagttggtattggcattctgctctttctattgactagcttttctgatccaggaaccattaaggcggggaatgtttcactatatttatctgcttatccatatgacaatatcatatatgcagagaaggaatgttcgacttgtaaaattc--------------------------------------tgaagtaagatctctg-------ctttg------------gtgacatg-tttctctg----t-----------acctttattttta-tacaatc-taatg-ggag---tat---------ttt-gctgc-----tccagacctgctagatccaagcactgcggcatatgcaatcgatgtattgctcggtttgatcatcattgtggatggatggtttaa---attactacaactactctttttctttt--------------------atttcagt-gttcatttgcttttattaattgc----------------------------------------------------------------------------------------------------------------------------------------------------------------------------------------------------------------------------------------------------
>I23383_M166_Malvaceae_Pseudobombax_ellipticum_seq1
--------------------------------------------------------------------------------------------------------------------------------------------------------------------------------------------------------------------------------------------------------------------------------------------------------------------------------------------------------------------------------------------------------------------------------------------------------------------------------------------------------------------------------------------------------------agtttgttggcagttggtatcggcattctgctctttctattgactagcttttctgatccaggaaccgtgaaggccgagaatgtttcacaatatctatctgcttatccgtatgacaatatcatatatactgagaaagaatgctccacttgtaaacttc--------------------------------------caaagtaggttcattg-------cttcg------------gtgtcata-tttatcaa----tgg-ctttt--------taattcca-gaagatg-tgatg-ggat---tttttt------gct-tttga-----tccagacctgctagatccaagcactgcagcttatgcaatcgatgtgttgcccgctttgatcatcattgcggatggatggtttc----acatcttaagctattcttttcttctttattt--------------tactttgct-tcgcaagttgttcttta------atacaagata-----gat----------------------------------------------------------------------------------------------------------------------------------------------------------------------------------------------------------------------------------
>I23384_M168_Malvaceae_Theobroma_cacao_seq1
-------------------------------------------------------------------------------------------------------------------------------------------------------------------------------------------------------------------------------------------------------------------------------------------------------------------------------------------------------------------------------------------------------------------------------------------------------------------------------------------------------------------------------------------------------gtatacaagcttgttggcagttggtatcggcattctgctctttctattgactagcttttctgatccaggaactgttaaggcagagaatgtctcacaatatctatcagcttatccttatgacaatatcatatatacagagaaagaatgctcgacttgtaaacttc--------------------------------------caaagtaggtctatct-------ctttg------------gtgtaata-gttatcgg----tgg-ctttt--------taattctg-gtagatg-tgatg-ggat---tat---------tct-attga-----t-cagacctgctagatccaagcactgtagcatatgcaatcgatgtgttgctcgctttgatcatcattgtggatggatggtttgc---acatcttgaactattctttc-ttctttattt--------------tactttgtg-tagccagttgttctatatacagcatgttcaaaa-----tatc---------------------------------------------------------------------------------------------------------------------------------------------------------------------------------------------------------------------------------
>I23385_M169_Malvaceae_Ochroma_pyramidale_seq1
------------------------------------------------------------------------------------------------------------------------------------------------------------------------------------------------------------------------------------------------------------------------------------------------------------------------------------------------------------------------------------------------------------------------------------------------------------------------------------------------------------------------------------------------------------------tgttggcagttgcaattggcattctgctctttcttttgactagcttttctgatccaggaaccgtgaaggcggagaatgtttcgcaatatctatctgcttatccttatgacaatatcatatatacggagaaagaatgctcgacttgtaaacttc--------------------------------------caaagtaagttcattg-------tgttg------------gtgtcatt-tttattgg----tgg-ctttt--------tgattctg-taagatg-tgatg-ggat---tat---------act-attga-----tccagacctgctagatccaagcactgcagcatatgcaatcgttgtgttgcccgctttgatcatcattgtgggtggatggtttg----gcatcttcaactattctttttttctttatta--------------tacttcgtg-tagcgag--------------------------------------------------------------------------------------------------------------------------------------------------------------------------------------------------------------------------------------------------------------------
>I23387_M178_Malvaceae_Malvaviscus_arboreus_seq1
---------------------------------------------------------------------------------------------------------------------------------------------------------------------------------------------------------------------------------------------------------------------------------------------------------------------------------------------------------------------------------------------------------------------------------------------------------------------------------------------------------------------------------------------------------------------------ttgctattggcatttttctctttctattgactagcttttctgatccgggaactgtgaaggccgagaatgtttcacaatatctctctgcttatccttatgacaatatgatatttaccgagaaagaatgccccacttgtaaaattc--------------------------------------caaagtaggttcattg-------ctatg------------gtttcata-tttatttt----tgg-ccttta-------tgtttgca-taagatg-tgacg-ggat---g-t--------tgct-attgt-----tccagacctgctagatcaaagcactgcagcttatgcaagcgatgtgttgcccgctttgatcatcactgtggatggatggtttgaccgacatctcaa--------------------tt--------------tattttgtt-ttgcaagttgttctatgtacaagatgttaaca-------------------------------------------------------------------------------------------------------------------------------------------------------------------------------------------------------------------------------------------
>I23388_M180_Malvaceae_Triumfetta_lappula_seq1
-------------------------------------------------------------------------------------------------------------------------------------------------------------------------------------------------------------------------------------------------------------------------------------------------------------------------------------------------------------------------------------------------------------------------------------------------------------------------------------------------------------------------------------------------------gtacataagtttgttggcagttggtgtcggcattctgctctttgttttgactagcttttctgatccagggactgtcaaggcagagaatgtttcacaatatctctctgcttatccttatgacaatatcatatatacagagaaagaatgctcgacttgtaaactcc--------------------------------------caaagtaggtttattg-------cttt--------------tgccacg-tttattta----tag-ccttt--------taataatc-taatacg-tgatgttgat---tat---------tct-attgg-----tccagacctgctagatccaagcactstagcatatgcaatcgatgtgttgcccgctttgatcatcattgtggatggatggtctgc---acatcttcaactgttcttttcccttttattt--------------tactttcta-----------------------catgttaaatc--taggtgctgaatttctttc---------------------------------------------------------------------------------------------------------------------------------------------------------------------------------------------------------------------
>I23389_M181_Malvaceae_Pavonia_scheadiana_seq1
------------------------------------------------------------------------------------------------------------------------------------------------------------------------------------------------------------------------------------------------------------------------------------------------------------------------------------------------------------------------------------------------------------------------------------------------------------------------------------------------------------------------------------------------------------caagcgtgttggcagttgttatcggcattatgctctttctattgactagcttttctgatcctggaactgtgaaggccgagaatgtttcacaatatctatctgcttatccttatgacaatattatatattcggagaaagaatgctccacttgtaaaattc--------------------------------------caaagtaggttcattg-------cttcg------------gtgtcata-cttatttg----ttg-cttttt---------aattct-taagttg-tgatg-ggaa---t-t--------tgct-gttga-----ttcaggcctgctagatcgaagcactgcagcttatgcaaccgatgtgttgcccgctttgatcatcattgcggatggatggtttgacttwcwtctygwtctattcttttcttckttattt--------------tgctttgta-ttgswagttgttct-------------------------------------------------------------------------------------------------------------------------------------------------------------------------------------------------------------------------------------------------------------
>I23390_M182_Malvaceae_Anoda_cristata_seq1
-------------------------------------------------------------------------------------------------------------------------------------------------------------------------------------------------------------------------------------------------------------------------------------------------------------------------------------------------------------------------------------------------------------------------------------------------------------------------------------------------------------------------------------------------------------aagcgtgttggcagttgttatcggcattatgctctttctattgactagcttttctgatcctggaactgtgaaggccgagaatgtttcacaatatctatctgcttatccttatgacaatattatatattcggagaaagaatgctccacttgtaaaattc--------------------------------------caaagtaggttcattg-------cttcg------------gtgtcata-cttatttg----ttg-cttttt---------aattct-taagttg-tgatg-ggaa---t-t--------tgct-gttga-----ttcaggcctgctagatcgaagcactgcagcttatgcaaccgatgtgttgcccgctttgatcatcattgcggatggatggtttgacttacatctcgatctattcttttcttc----------------------------------------------------------------------------------------------------------------------------------------------------------------------------------------------------------------------------------------------------------------------------------------------------------
>I23391_M183_Malvaceae_Phymosia_umbellata_seq1
----------------------------------------------------------------------------------------------------------------------------------------------------------------------------------------------------------------------------------------------------------------------------------------------------------------------------------------------------------------------------------------------------------------------------------------------------------------------------------------------------------------------------------------------------------------tgtgttagcagttgctatcggcattctgctctttttagtgactagcttttctgatccgggaactgtgaaggccgagaatgtttcacaatatctatctgcttatccttatgacaatatcatatatactgagaaagaatgctcyacttgyaaaattc--------------------------------------caaagtaggttcattg-------cttca------------gagtcgta-cttatttg----ttg-ctttt--------ttattcca-taagttgttgatg-gaaa---t-t--------tgat-gttga-----ttcagacctgctaggtcaaagcactgcagcttatgcaatcgatgtgtcgcgcgctttgatcatcactgtggatggatggtttgactgacatctcgatctaatttttgctttgttattt-------------ttactttgta-ttgct----------------------------------------------------------------------------------------------------------------------------------------------------------------------------------------------------------------------------------------------------------------------
>I23392_M187_Malvaceae_Ayenia_berlandieri_seq1
-------------------------------------------------------------------------------------------------------------------------------------------------------------------------------------------------------------------------------------------------------------------------------------------------------------------------------------------------------------------------------------------------------------------------------------------------------------------------------------------------------------------------------------------------------gtacacaagtttgttggcagttggtatcggcattctgctttttctgttgactagtttttctgatccaggaactattaaggcagagaatgtatcccgatatctatctgcttatccttatgacaatatcatatatatggagaaagaatgctctacttgtaaacttc--------------------------------------caaagtaggttcaatg-------ctttg------------gtgttgta-tttaatgg----tgg-cattt--------tttatgtt-gtaattc-tgatg-ttat---cgt---------tct-attgaa---ttgtagacctgctagatccaagcattgcagcatatgcaatcgat------------------------------------------------------------------------------------------------------------------------------------------------------------------------------------------------------------------------------------------------------------------------------------------------------------------------------------------------------------------------------
>I23394_M229_Malvaceae_Malvastrum_americanum_seq1
-------------------------------------------------------------------------------------------------------------------------------------------------------------------------------------------------------------------------------------------------------------------------------------------------------------------------------------------------------------------------------------------------------------------------------------------------------------------------------------------------------------------------------------------------------------------gttggcagttgttataggcattctgctctttctattgactagcttttctgatcctggaactgtgaaggccgagaatgtttcacaatatctatctgcttatccttatgacaatattatatattcggagaaagaatgctccacttgtaaaattc--------------------------------------caaagtaggttcattg-------ctttg------------gcgtcata-ctta-ttg----ttg-ccattt---------aattct-taagttg-tgatg-ggaa---t-t--------tgct-gttga-----ttcaggcctgctagatcgaagcactgcagcttatgcaaccgatgtgtcgcccgctttgatcatcactgcggatggatggtttgacttacatctcgatctattcttttcttcgttattt--------------tactttgta-ttgcaagttgttctacgtacaagatatttaaa-------------------------------------------------------------------------------------------------------------------------------------------------------------------------------------------------------------------------------------------
>I23395_M236_Malvaceae_Fuertesimalva_jacens_seq1
----------------------------------------------------------------------------------------------------------------------------------------------------------------------------------------------------------------------------------------------------------------------------------------------------------------------------------------------------------------------------------------------------------------------------------------------------------------------------------------------------------------------------------------------------------------------------------cggcattctgctgtttcttttgacaagcttttctgatccgggaactgtgaaggccgagaatgtttcacaatatctatctgcttatccttatgacaatatcatatataccgagaaagaatgctccacttgtaaaattc--------------------------------------aaaagtaggttcattg-------cttcggtgtc------agtgtcata-cttatttc----ttg-cattt--------taatttcg-taagctg-tgatg-ggaa---att--------tttt-gttga-----ttcaggcctgctagatcgaagcactgcagcttatgcaaccgatgtgtcgcccgctttgatcatcattgcggatggatggtttgaccaacatctc---------------------------------------------------------------------------------------------------------------------------------------------------------------------------------------------------------------------------------------------------------------------------------------------------------------------------
>I23397_M020_Malvaceae_Melochia_betonicifolia_seq1
-------------------------------------------------------------------------------------------------------------------------------------------------------------------------------------------------------------------------------------------------------------------------------------------------------------------------------------------------------------------------------------------------------------------------------------------------------------------------------------------------------------------------------------------------------gtacactagtttgttggcagtttgtatcggcattctgctctttgtattgactagcttttctgatccaggaacagttaagccagagaatgtttctcaatatatrtctgcttatccttatgataacatcatatatacagagaaagagtgcycgacttgtaaacttc--------------------------------------caaagtaggttcactg-------ctttt------------gtctcatc-tttattgt----tgg-ttttt--------caatgttg-tgagatg-ttatt-ggat---tat---------tct-attga-----tacagacctgctagatccaagcactgcagcatatgcaatagatgtgttgcccggtttgatcatcattgtggatggatggttgg----acatcttgaaccatacttttcttctttattt--------------tactttctg-tagccct--gttctatgtacaacatgcaaaata-----tatctgcatctcaagtttaataaacgggg----------------------------------------------------------------------------------------------------------------------------------------------------------------------------------------------------tctt
>I23398_M021_Malvaceae_Sidastrum_micranthum_seq1
--------------------------------------------------------------------------------------------------------------------------------------------------------------------------------------------------------------------------------------------------------------------------------------------------------------------------------------------------------------------------------------------------------------------------------------------------------------------------------------------------------------------------------------------------------------agtgtgttggcagttgctatcggsattctgctctttctagtcactagcttttctgatcctggaactgtgaaggccgagaatgtttcacaatatctatctgcttatccttacgacaatatcatatatagtgagaaagaatgctccacgtgtaaaattc--------------------------------------caaagtatgttcattg-------cttca------------atgttgta-ctcaattg----tct-tttttt-------taattcca-taagttgttgatt-ggta---t-t--------tgct-gttga-----ttcagacctgctaggtcgaagcactgcagcttatgcaatcgatgtgtcgcccgcttcgatcatcactgtggatggatggtgtgcttgacatcttgatctatttgttacttcattattt-------------ttactttgta-c--------------------------------------------------------------------------------------------------------------------------------------------------------------------------------------------------------------------------------------------------------------------------
>I28591_M023_Malvaceae_Neobuchia_paulinae_seq1
--------------------------------------------------------------------------------------------------------------------------------------------------------------------------------------------------------------------------------------------------------------------------------------------------------------------------------------------ttattacattgtagcaaagacgtcmtttagctacattcccgggtactatctaagtggagtgcatag---gtatgtgct-------aagaagtgagtcctctgctataacccgattcctta-aaaatga-ttgtcttctc----gtt----tt--------------tccttaga-ttttgca--t---ttt------tttcaggtacacgagtttgttggcagttgttatcggcattctgctctttctgttgactagcttttctgatccaggaactgtgaaagccgagaatgtttcacaatatctatctgcttatccgtatgacaatatcatatataccgagaaggaatgctccacttgtaaacttc--------------------------------------caaagtaggttcattg-------ctttg------------gtgtcata-tttatcga----tgg-ctttt--------taattccg-taagatg-tgatg-ggat---ttttttt-----gct-tttga-----tccagacctgctagatccaagcactgcagcttatgcaatcgatgtgttgcccgcttcg---------------------------------------------------------------------------------------------------------------------------------------------------------------------------------------------------------------------------------------------------------------------------------------------------------------------------------------------------------------
>I28593_M024_Malvaceae_Carpodiptera_cubensis_seq1
-----------------------------------------------------------------------------------------------------------------------------------------------------------------------------------------------------------------------------------------------------------------------------------------------------------------------------aataattggagcaacttattgcattatagcaaagacctcctttagctatattcccggctattatctgagtggaattcatag---gtatgtgct-------aagaagtgagttttctgctgtaacccaatttcttt-aagatga-tcttcttcct----tttcctttt--------------ctcctcag-atttgtg---t--att------ttgcaggtatacgagcttgttggcagtyggtatyggcattttgctttttctattgactagcttttctgatccaggaactgttaaggcagataatgtttcactatatttatctgcttacccttatgacaatatcatttacacagagaaagaatgctcaacttgtaaacttc--------------------------------------caaagtacgttcattg-------ttttg------------gtgtccta-tttatttg----taa-ctttc--------taattctg-taagttg-tgatg-ggat---tat---------cct-attga-----tttagacctgctagatccaagcactgcagcatatgyaatcgatgtgttgcccgctttgatcatcattgtggatggatggtttg----a---------------------------------------------------------------------------------------------------------------------------------------------------------------------------------------------------------------------------------------------------------------------------------------------------------------------------------
>I28594_M025_Malvaceae_Herrania_nitida_seq1
----------------------------------------------------------------------------------------------------------------------------------------------------------------------------------------------------------------------------------------------------------------------------------------------------------tacagattatatacttggcaataattggaggaacttattacattattgcaaagacgtcctttagctatatccctggctattatcttagtggagttcatag---gtatgttct-------aagaagtgaattttcttctgtaacctgattccttc-aaaatga-ttgtcttcyt----tttttt-----------------tcctctga-ttttata--tg--ttt------ttgcaggtatacaagcttgttggcagttggtatcggcattctgctctttctattgactagcttttctgatccaggaactattaaggcagagaatgtctcacaatatctatcagcttatccttatgacaatatcatttatacagagaaagaatgctcaacttgtaaactta--------------------------------------caaagtaggtctctct-------ctttg------------gtgaaata-tttattgg----tgg-ctttt--------taattctg-ttagatg-tgatg-ggat---tat---------tct-attga-----tccagacctgctagatccaagcactgcagcatatgcaatcgatgtgttgctcgctttgatcatcattgtggatggatggtttg--------------------------------------------------------------------------------------------------------------------------------------------------------------------------------------------------------------------------------------------------------------------------------------------------------------------------------------
>I28595_M184_Malvaceae_Guazuma_ulmifolia_seq1
--------------------------------------------------------------------------------------------------------------------------------------------------------------------------------------------------------------------------------------------------------------------------------------------------------------------------------aattggaggaacttattacattatagcaaagtcgtcctttagctatatycctggctattatcttagtggagttcatag---gtatgttct-------atgaagtgaatctt---ctgtaacctgattccttc-aaaatga-ttgtcttctt----ttttag-tt--------------actc-aga-ttttata--td--ttt------ttgcaggtatactagcttgbtggcagttggtatcggcattctgctctttctattgactagcttttctgatcchggaayagttaaggcaragaatgtctcmcrgtatctatyggcttatccgtatgacaatatcatatatacagagaaagaatgctcgacttgtaaacttc--------------------------------------caaagtaggtttaktg-------ctttg------------gtatartawttttttct----tga-ccttt--------taattctg-taagatg-tgatt-caat---tat---------tct-attga-----cccagacctgctagatccaagcactgcagcatatgcaatcgatgtgttgcccgctttgatcatcattgtggatggatggtttgc---acat------------------------------------------------------------------------------------------------------------------------------------------------------------------------------------------------------------------------------------------------------------------------------------------------------------------------------
>I28596_M026_Malvaceae_Ruizia_cordata_seq1
-------------------------------------------------------------------------------------------------------------------------------------------------------------------------------------------------------------------------------------------------------------------------------------------------------------------------------taattggrwcaacttattatattatagcgaagacctcgtttacctatattcctgggtattatctgagtggaattcatag---gtatgttct-------hagaagtgagttttctkccgtaaccctatttattc-aaaacga-ttgtyttctt----tttc-------------------tcctcaga-ttytgta--ca--tttttcaactttcaggtacacwagcatgttggytgttggkatcggaatcctgctctttctaytgactagcttttccgatccaggaactgttaaggcrgagaatgtttcacartatatgtctgcttatccttatgacaatatcatattcacagagaaagaatgctcgacttgtaaacttc--------------------------------------caaagtdygttgattg-------ttttc------------gtctcttg-tttattgc----twg-ctttt--------taattctg-ttagat--taatt-ggat---tgt---------tgt-attga-----tttagacctgctagatccaagcactgcagcatatgcaatcgctgcgttgcccgatttgatcatcattgtggatggatggtttg----aca-------------------------------------------------------------------------------------------------------------------------------------------------------------------------------------------------------------------------------------------------------------------------------------------------------------------------------
>I28597_M027_Malvaceae_Melhania_velutina_seq1
------------------------------------------------------------------------------------------------------------------------------------------------------------------------------------------------------------------------------------------------------------------------------------------------------------------------------------gaaaaggaccatcmyyymtwkgyrybwrsthagwvktyyycttatccggaaatctatcc-------ttccttag---atgya----------------------------mcsraaccctatttattc-aaaay-r-ttrttktctt----ytty-------------------ttctcata-ttttgta--ta--tttttcaactttcaggtacacaagcatgttggttgttggtatyggaatcctgctctttctaytgactagcttttccgatccwggaactgttaaggcrgagaatgtttcacartatatgtctgcttatccttatgacaatatcatattcacagagaaagaatgctcgacttgtaaacttc--------------------------------------craagtrsgttgattg-------ttttc------------atctcttg-tttattgc----ttg-ccttt--------taactctg-taagat--taatt-ggat---tgc---------tgt-attga-----ttcagacctgctagatccaagcactgcagcatatgcaatcgctgcattgcccgatttgatcatcattgtggatggatggtttg----gcatcatg--------------------------------------------------------------------------------------------------------------------------------------------------------------------------------------------------------------------------------------------------------------------------------------------------------------------------
>I28598_M028_Malvaceae_Glyphaea_brevis_seq1
----------------------------------------------------------------------------------------------------------------------------------------------------------------------------------------------------------------------------------------------------------------------------------------------------------------------------------------------------------------cgtcctttacctatattccgggatattatctaagtggagttcatag---gtacatgct-------aagtagtgaattctctgttataacctagttccttt-gaaatga-ttgtcttctt----ttcttgttctaaat-cttctttttcccctca-ttttgtt------ttt-atactttgcaggtacacaagtttgttggcagttggtatcggcattctgctctttttattgactagcttttctgatccaggaactgttaaggcagagaatgtttcacaatatctgtctgcttatccttatgacaatatcatatatacagagaaagaatgcttgacctgtaaacttc--------------------------------------caaagtaagttcagta-------ctttg------------gtgtcatg-ttttttgg----cgg-ccttt--------taattct--ttaagtg-tgatg-gaat---tat---------ttt-gttga-----tccagacctgctagatccaagcactgcagcatatgtaatcgatgtgttgcccgctttgatcatcattgtggatggatggtttg----acatcttgaat-----------------------------------------------------------------------------------------------------------------------------------------------------------------------------------------------------------------------------------------------------------------------------------------------------------------------
>I28599_M029_Malvaceae_Desplatsia_dewevrei_seq1
-----------------------------------------------------------------------------------------------------------------------------------------------------------------------------------------------------------------------------------------------------------------------------------------------------------------------cttggcaataattggagcaacttattacattatagcaaccacatcctttgtctatattccaggatattatctaagtggaattcatag---gtacgtgctractktyaagaagtgaattctcagtaataacctaattmcttc-aaaatgg-tttagtcytc-ttttcctttttc--------------ctcctcaattttttaa--ta--ctt------ttgcaggtacacaagtttgttggcagttggtgttggcattctgctctttgtattgactagcttttctgatccaggaactgttaaggcagagaatgtttcagaatatctctctgcttttccttatgacaatatcatatatdcagagaaagaatgctcaacttgtaaacttc--------------------------------------caaagtaggtttattg-------cttt--------------tgtcacg-tttattgg----tag-cttatta-----gtaattctc-taagatg-tgatg-ggat---tat---------tct-attca-----tccagacctgctagatccaagcactgcagcatatgcaatcgatgtgttgcccgttttgatcatcattgtggatggatggtttgc---acatcttggactattctttc--------------------------------------------------------------------------------------------------------------------------------------------------------------------------------------------------------------------------------------------------------------------------------------------------------------
>I28600_M146_Malvaceae_Mortoniodendron_guatemalense_seq1
---------------------------------------------------------------------------------------------------------------------------------------------------------------------------------------------------------------------------------------------------------------------------------------------------------------------tacttggcaataattggagcaacttattacattatagcgaagacctcttttgtctatattcctgggtattatctgagtggaattcatag---gtatgtgct-------aagaagtgagttttctgctgtaacccaatttcttc-aa----a-ttattgtctt----ct-----tt--------------ttctcata-ttttgta---t--att------ttgcaggtatacgagcatgttggcagttggtatcggcattctgctctttgtattgactagtttttctgatccaggaactattaaggcagagaatgtttcacaatatctatctgcttatccttatgacaatattatatattcacagaaagaatgctcaacttgtaaacttc--------------------------------------gaaagtatgttcattg-------ctttg------------gtgtccta-tatattgg----cagtttttt--------taattctg-taagatg-taatg-ggat---tat---------tct-attga-----tttagacctgctagatccaagcactgcagcttatgcaatcgatgtgttgcccgc-------------------------------------------------------------------------------------------------------------------------------------------------------------------------------------------------------------------------------------------------------------------------------------------------------------------------------------------------------------------
>I28601_M030_Malvaceae_Sparmannia_africana_seq1
----------------------------------------------------------------------------------------------------------------------------------------------------------------------------------------------------------------------------------------------------------------------------------------------tcttcttcttcttcttcttcttcttctt--------------ctwcwtywthdkcywmyycwwmkwyktmwkywwhytmtwytyydkbkthytmtyymartgwrktycatag---gtacgtgct-------aagaagtgaattctttgtcataacctagttccttt-aaaatg--ttgtctttct--tcttcttcttyy-----------cccccctcaa-ttttcta--tg--ttt------ttgcaggtayacaagtttgttggcagttggcatcggcattctgctctttgtattgactagcttttctgatccaggaactgttaaggmagagaatgtttcacaatatctytctgcttatycttatgacaatatcatatatacagagaaagaatgctcgacttgtaaacttc--------------------------------------cgaagtaggtttattg-------cttt--------------tgtcatg-ttagttgg----tag-ctttt--------taattctc-taaggtc-taatd-gdat---tat---------tgt-attga-----accagacccgctagatccaagcactgcagcatatgcaatcgatgtgttgcccgctttg---------------------------------------------------------------------------------------------------------------------------------------------------------------------------------------------------------------------------------------------------------------------------------------------------------------------------------------------------------------
>I28602_M031_Malvaceae_Mollia_sp_seq1
----------------------------------------------------------------------------------------------------------------------------------------------------------------------------------------------------------------------------------------------------------------------------------------------------------------------------------------caacttattacattatagcgaagacatcctttgtttatataccaggatattatctaagtggagttcatag---gtatgtgct-------aagatgtgaattctctgtaataacttaatttcttc-aaaatgg-ttgtcttctccacacccctccctccagtaatgttattttattttattttttta--ta--ctt------ttgcaggtacacaagtttgttggcagtttgtattggcattctgctctttgtattgactagcttctctgatccaggaactgttaaggcagagaatgtttcacaatatctctctgcttatccttatgacaatatcatatatacagagaaagaatgcttgacttgtaaacttc--------------------------------------cgaagtaggtttattg-------cttt--------------tgttacg-tttattgg----tag-cttat--------taattctcttaagatg-taatg-ggat---tat---------tct-attcg-----tccagaccggctagatccaagcactgcagcatatgcaatcgatgtgtagcccgttttgatcatcat-------------------------------------------------------------------------------------------------------------------------------------------------------------------------------------------------------------------------------------------------------------------------------------------------------------------------------------------------------
>I28604_M032_Malvaceae_Entelea_arborescens_seq1
-----------------------------------------------------------------------------------------------------------------------------------------------------------------------------------------------------------------------------------------------------------------------------------------------------------------------------------------------------------aaagacatcctttacctatattccagggtattatctaagtgaagttcatag---gtacgtgct-------aagaagtgaattatctgttataatctaattccttc-aaaatgt-tgtctttcttcttcttcttcttt--------------tccctcaattttttta--tg--ctt------ttgcaggtacacaagtttgttggcagttggcatcggcattgtgctctttgtattgactagcttttctgatccaggaactgttaaggcagagaatgtttcacaatatctctctgcttatccttatgacaatatcatatatacagagaaagaatgctcgacttgtaaacttc--------------------------------------caaagtaggttcattg-------cttt--------------tgtcatg-tttattgg----tag-ctttt--------tagttctc-taaggtc-tgatg-ggat---tat---------tgt-attga-----tccagaccagctagatccaagcactgcagcatatgcaatcgatgtgttgcccgctttgatcatcattgtggatggatggtttgc---acatcttcatctattctttcccttttta------------------------------------------------------------------------------------------------------------------------------------------------------------------------------------------------------------------------------------------------------------------------------------------------------
>I28605_M235_Malvaceae_Abutilon_sp_seq1
-------------------------------------------------------------------------------------------------------------------------------------------------------------------------------------------------------------------------------------------------------------------------------------------------------------------------------------------cttattacattatagtagatacaacttttagctatattcccgggtactatctaggtgaagtgcatag---gtatgtgct-------aagaagtg-gttctctgctgtaacctgattccttt-aaaatga-tcgtcttctc----tttttttttt-------------cccttaaa-ttttgtactta--ttt------ttttaggtatgcaagcgtgttggcagttgctattggcattctactctttctagtgactagcttttctgatccgggaactgtgaaggccgagaatgtttcacaatatctatccgcttatccttatgacaatatcatatacactgagaaagaatgctccacttgtaaaattc--------------------------------------caaagtaggttcattg-------cttca------------gagtcgta-cttatttg----ttg-cttttt-------taattcca-taagttgttgatg-gaaa---ttt---------gat-gttga-----ttcagacctgctaggtcgaagcactgcagct------------------------------------------------------------------------------------------------------------------------------------------------------------------------------------------------------------------------------------------------------------------------------------------------------------------------------------------------------------------------------------------
>I28606_M033_Malvaceae_Reevesia_formosana_seq1
--------------------------------------------------------------------------------------------------------------------------------------------------------------------------------------------------------------------------------------------------------------------------------------------------------------------------------------------------------------------------------------------------------------------------------------------------ctgtaacctgattccttc-aaaatga-ttttcttgtc----ccccccccc--------------ccttcaga-ttttgta--ta--ttt------ttgcaggtacacaagtttgttggcagttggcatcggcattctgctctttctattgactagcttttctgatccaggaaccgtgaaggcagaaaatgtttcacaatatctatcttcttatccttatgacaatatcatatatacagagaaagaatgttcgacttgcaaacttc--------------------------------------caaagtaagttcattg-------tgttg------------gtgtcata-tttattgg----tgg-ctttt--------taattctg-taagatg-tgatg-gaat---tattct------tct-attga-----tccagacct----------------------------------------------------------------------------------------------------------------------------------------------------------------------------------------------------------------------------------------------------------------------------------------------------------------------------------------------------------------------------------------------------------------
>I28607_M034_Malvaceae_Mansonia_altissima_seq1
------------------------------------------------------------------------------------------------------------------------------------------------------------------------------------------------------------------------------------------------------------------------------------------------------------------------ttggcaataactggaacaacttattacattatagcgaagacatcctttagctatattcctgggtattatctaagtggagttcatag---gtatgtgct-------aagaagttaattctctgctgtaacctggttgcttc-aaaatga-ttgtcttgtt----ttt-aa-ac--------------ccctgaga-tttttta--ta--ttt------tttcaggtacacaagtttgttggcagttggcatcggcattctgctctttctaatgactagcttttctgatccaggaactgtgaaggcggagaatgtttcagaatatctatctgcttatccttatgacaatatcatatatgcagagaaagaatgctcgacttgtaaacttc--------------------------------------caaagtaagttcattg-------tgttg------------gtttcata-attattgg----tgg-cttct--------taattctg-taagatg-cgatg-agat---tac---------tt--attga-----tccagacctgctagatccaagcactgcagcatatgcaatcgatgtgttgcccgctttgatcatcatt------------------------------------------------------------------------------------------------------------------------------------------------------------------------------------------------------------------------------------------------------------------------------------------------------------------------------------------------------
>I28608_M035_Malvaceae_Hosfordia_alata_seq1
----------------------------------------------------------------------------------------------------------------------------------------------------------------------------------------------------------------------------------------------------------------------------------------------------------------------------------------------------------------------------------------------------------------------------ct---aagaagcg-gttctctgctgtaacctgattccttt-aaaaaga-ttgtcttctt----tttttttt---------------tctttaaa-ttttgcacttc--ttt-----tttttaggtacgcaagtgtgttggcagttgctatcggcattctgctctttttagtgactagcttttctgatccgggaactgtgaaggccgagaatgtttcacaatatctatctgcttatccttatgacaatatcatatatactgagaaagaatgctccacttgtaaatttc--------------------------------------caaagtaggttcattg-------attca------------gcttcgaa-cttatttg----ttg-cttttt-------taattcca-taagttgttgatg-gaaa---ttt---------ggt-gttga-----ttcagacctgctaggtcgaagcactgcagcttatg--------------------------------------------------------------------------------------------------------------------------------------------------------------------------------------------------------------------------------------------------------------------------------------------------------------------------------------------------------------------------------------
>I28609_M036_Malvaceae_Pentaplaris_davidsmithii_seq1
------------------------------------------------------------------------------------------------------------------------------------------------------------------------------------------------------------------------------------------------------------------------------------------------------------------atatacttggcaataattggaacaacttattacattatagcaaagacgtcgtttagctatattcctgggtactatctaagtggtgtgcatag---gtatgtgtt-------aagaagtgagttctctgctgtaacctgattccttt-aaaatga-ttgtcttctc----ttt----tt--------------tccttata-ttttgta--ta--ttt------ttgcaggtacacaagtttgttggcagttggtattggcattctgctctttctattgactagcttttctgatcccggaactgtgaaggctgagaatgtttcacaatatcaatctgcttatccttatgataatatcatatataccgagaaagaatgctccacttgtaaacttc--------------------------------------caaagtaggttcattg-------ctttg------------atgtcata-tttattgg----tggcctttt--------taattctg-taagatt-tgatt-ggac---ttt---------gct-attga-----tccagacctgctagatccaagcactgcagcttatgcaatcgatgtgttgcccgctttgatcatca--------------------------------------------------------------------------------------------------------------------------------------------------------------------------------------------------------------------------------------------------------------------------------------------------------------------------------------------------------
>I28610_M037_Malvaceae_Heritiera_littoralis_seq1
------------------------------------------------------------------------------------------------------------------------------------------------------------------------------------------------------------------------------------------------------------------------------------------------------------------------wkgyagataattggagcaacttattacwttrtmrtrwmrayykcyyyymrctaywyycytrkbbrwtatcttagtggaatacatag---gtatgtgct-------aagaagtgagttttctcctataacccaatttcttc-aaaatga-ttgtcttctt----tt-----tc--------------tccttaga-tttttta---t--att------ttgcaggtatacaagcatgttggcagttggtattggcattctgctctttctattgactagcttttctgatccaggaactgttaaggcagagaacgtttcacaatatttatccgcttatccttatgacaatatcatatatacagagaaagaatgctcaacatgtaaacttc--------------------------------------taaagtacgttcatagc-----tctcta------------gtgttcta-tttatcgg----tag-ctttt--------taattmtg-taagatg-tgatg-ggat---tat---------tct-gttga-----tttagacctgctagatccaarcamwgcagcmwryrc-------------------tkvahcht-------grhmdakymwywg----aca-------------------------------------------------------------------------------------------------------------------------------------------------------------------------------------------------------------------------------------------------------------------------------------------------------------------------------
>I28611_M062A_Malvaceae_Durio_zibethinus_seq1
--------------------------------------------------------------------------------------------------------------------------------------------------------------------------------------------------------------------------------------------------------------------------------------------------------------------------ggcaataattggaacaatttattgcattatagcgaagacctcctttagctatattcctgggtattatctgagtggaattcatag---gtatgtgct-------aagaagt---ttttctaatgtaacccaatttcttc-aaaatga-atgccttctt----tt-----tc--------------tcctcaga-ttttgta---t--att------ttgcaggtatgcaagcatgttggctgttggtatcggcattctgctctttatattgactagcttttctgatccaggaactgttaaggcagagaatgtttcacaatatctatctgcttatccttatgacaatatcatatataccgagaaagaatgctcaacttgtaaacttc--------------------------------------caaagtacgttcatta-------ctttg------------ttgtgcta-tttattgg----tag-ctttt--------taattctg-taggatg-tgatg-ggat---ttt---------tct-attga-----tttagacctgctagatccaagcactgcagcatatgcaatcgatgtgttgcccgctttgatcatcattgtggatggat--------------------------------------------------------------------------------------------------------------------------------------------------------------------------------------------------------------------------------------------------------------------------------------------------------------------------------------------
>I28612_M038_Malvaceae_Brachichyton_bidwillii_seq1
----------------------------------------------------------------------------------------------------------------------------------------------------------------------------------------------------------------------------------------------------------------------------------------------------------------------------------------caacttactacattatagcgaagacctcctttagctatattcctgggtattatctgagtggaattcatag---gtatgtgat-------aagaagtcagttttctcctgtaatccaatttcttc-aaaatga-ttgtcttctt----tt-----tc--------------tccttaga-ttttgta---t--att------ttgcaggtatacaagcatgctggcrgttggtatcggcattctgctctttctrttaactagcttttccgatccaggaactgttraggcagagaatgtttcacaatatctatctgcttatccttacgacaatatcatwtatacagagaaagaatgctcgacatgtaaacttc--------------------------------------taaagtatgttcattg-------ctttg------------gygtccta-cttattgg----tag-ctttc--------tagtactg-taagatg-tgatg-ggat---tat---------tct-attga-----ttcagacctg---------------------------------------------------------------------------------------------------------------------------------------------------------------------------------------------------------------------------------------------------------------------------------------------------------------------------------------------------------------------------------------------------------------
>I28613_M039_Malvaceae_Eriotheca_macrophylla_seq1
--------------------------------------------------------------------------------------------------------------------------------------------------------------------------------------------------------------------------------------------------------------------------------------------------------------------atacttggcgataatcggaacaacttattacattgtagcaaagacgtcctttagctaccttcccgggtactatctaagtggagtgcatag---gtatgtgct-------aagaagtgagttctctgctataacctgattccttc-aaaahga-ttgtcttctc----gtt----tt--------------cccttaga-ttttgta--ta--ttt------ttkcaggtacacaagtttgttggcagttggtatcggcattctgctctttctattgactagcttttctgatccaggaaccgtgaaagccaagaatgtgtcacaatatctatctgcttatccgtatgacaatatcatatataccgagaaagaatgctccacttgtaaacttc--------------------------------------craagtaggttcattg-------ctttg------------gtgtcata-tttatcra----tgg-ctttt--------taattccg-taagatg-tgatg-ggag---tttttttt----tby-ktkkr-----tmsaracm-----------------------------------------------------------------------------------------------------------------------------------------------------------------------------------------------------------------------------------------------------------------------------------------------------------------------------------------------------------------------------------------------------------------
>I28614_M040_Malvaceae_Hydrogaster_trinervis_seq1
-----------------------------------------------------------------------------------------------------------------------------------------------------------------------------------------------------------------------------------------------------------------------------------------------------------------------------------------aacttattacattatagcaaagamgtcctttgtctatattccaggagattatctaagyggagttcatag---gtatgtgct-------aagaagtgaattctctgwtataaccsaattccttc-aaaataa-ytrkcttctt----ttccyttkt--------------cmccctcaatttttyr--ta--ctt-----attgcaggtacwhgagtttgttggcagttggtgttggcattctgctctttgtattgactagcttttctgatccrggaactgttaacrcagataatgtttcacrrtatctctctgcttatccttaygacaataycatatatacaragaaagaatgctygacttgtaaacttc--------------------------------------caaagtaggtttattg-------cttt--------------tgtcack-tttattgg----tag-mytac--------taattcts-taagatg-tgatg-kkat---tat---------tct-attca-----ttcagacctgcyagatccaagcactgcagcatatgcaatcaatgtgtwgctcgttttgatcatcactgtggatggatggtgttc---ccatcttcaactattctttccta-----------------------------------------------------------------------------------------------------------------------------------------------------------------------------------------------------------------------------------------------------------------------------------------------------------
>I28615_M041_Malvaceae_Pterygota_brasiliensis_seq1
----------------------------------------------------------------------------------------------------------------------------------------------------------------------------------------------------------------------------------------------------------------------------------------------------------------------------------------------------------------------------------------------------------------------------------------gagttttctcctgtaaccccatctcttc-aaaataa-ttgttttctt----tt-----tc--------------tccttaga-ttttgta---t--att------ttgcaggtatacaagcacgtttgcagttggcgtcggcattctgctctttgtattgactagcttttctgatcctggaactgttaatgcagaaaatgtttcacagtatctatctgcttatccttatgacaatatcatatatacagagaaagaatgctcaacatgtaaacttc--------------------------------------taaagtacgttcattg-------ctttg------------gtgtccta-tttattgg----tag-ctttt--------taattccg-tgagatg-tgatg-ggat---tat---------tct-attga-----tttagacctgctagatccaagcactgcagcatatgcaatc---------------------------------------------------------------------------------------------------------------------------------------------------------------------------------------------------------------------------------------------------------------------------------------------------------------------------------------------------------------------------------
>I28616_M042_Malvaceae_Leptonichya_maranta_seq1
---------------------------------------------------------------------------------------------------------------------------------------------------------------------------------------------------------------------------------------------------------------------------------------------------------------------------------------------------------------------tttagctatattcctgggtattatctaagtggagttcatag---gtatgtgct-------tagaagtaaattctctgatgtaacctgattccttt-aaaatga-ttgtcttctt----ttttat-----------------ccctcaga-ttttgta--tc--ctt------tttcaggtacacaagtttgttggcagctggtatcggcattctgctttttctattgactagtttttctgatccaggaattattaaggcagagaatgtctcacaatatctatctgcttatccttatgacaatatcatatatacagagaaagaatgctcgacttgtaaacttccaaagtaggttcattcttatgctcgacttgtaaacttccaaagtaggttcattc-------ttttg------------gtgtcata-ttttttgg----tgg-ctttt--------taattctg-taagatg-tgatg-ggat---tgt---------tct-attgaa---ttccagacctgctagatccaagcattgcagcttatgcaatcgatgtgttgcccgctttgat-------------------------------------------------------------------------------------------------------------------------------------------------------------------------------------------------------------------------------------------------------------------------------------------------------------------------------------------------------------
>I28618_M044_Malvaceae_Pentace_laxiflora_seq1
---------------------------------------------------------------------------------------------------------------------------------------------------------------------------------------------------------------------------------------------------------------------------------------------------------------attatatacttggcaataattggagcaacttattgcattatagcgaagacctcctttagctatattcccggatattatttgagtggaattcatag---gtatgtgct-------atgaagtgagttttctgctgtagcacaatttcttc-aaaatga-ttttcttcc------------tt--------------ctctcaga-ttttgtg---t--att------tt-caggtatgcaagcttgttggcagttggtatcggcattttgctctttctattgactagcttttctgatccaggaactgttaaggcagataatgtttcacaatatttatctgcttatccttatgacaatatcatttatacagagaaagaatgctcaacttgtaaacttc--------------------------------------caaagtatgttcattg-------ctttg------------atgtccta-tttattgg----taa-ctttc--------taattctg-caagttg-tgacg-ggat---tat---------tct-attga-----tttagacctgctagatccaagcactgcagcatatgcagtcgatgtgttgcccgcttttatcatgtttg-----------------------------------------------------------------------------------------------------------------------------------------------------------------------------------------------------------------------------------------------------------------------------------------------------------------------------------------------------
>I28619_M045_Malvaceae_Phragmotheca_mammosa_seq1
-------------------------------------------------------------------------------------------------------------------------------------------------------------------------------------------------------------------------------------------------------------------------------------------------tctccttatgacagattatatacttggcaataattggaggggcttattgcattatagtgaagacgtcctttcattatattcctggatattatctaagtggagttcatag---gtatgtgct-------aagaagtgaattctctgctgtaacctgattccttc-aaaatga-ttgttttcgt----ttt-tt-tw--------------aactcata-ttttttg--ta--ttt------t-tcaggtacacaagtttgttggcagttgcaatcggnattctgctctttcttttgactagcttttctgatccaggaactgtgaaggcggagaatgtttcacaatatctatctgcttatccttatgacaatatcatatatacagagaaagaatgctcgacttgtaaacttc--------------------------------------gaaagtaagttcattt-------tgttg------------gtgtcata-tttgttggtgcatgg-ctttt--------taattgtg-taagacg-tgatg-ggat---tat---------tct-attca-----tccagacctgctagatccaagcactgcagcatatgcaatcaatgtgttgcccgctttgatcatcktvw-----------------------------------------------------------------------------------------------------------------------------------------------------------------------------------------------------------------------------------------------------------------------------------------------------------------------------------------------------
>I28620_M046_Malvaceae_Camptostemon_shultzii_seq1
------------------------------------------------------------------------------------------------------------------------------------------------------------------------------------------------------------------------------------------------------------------------------------------------------------------------------------------amkmcstagaty-------------yyyywwvykwtdyksmakbdtmytwystwrgwkwrvtsmaymr---ryakrtkmt-------rmkamkcswrytbhctdbdkhaayctgattsytty-aaaatrk-ttgthtthtc----tttttt-----------------tccttaga-ttttgta------ttt-----tttgtaggtacacaagttttttggcagttgttatcggcattctgctctttctattgactagcttttctgatccgggaactgtgaaggccgagaatgtttcacgatatctatctgcgtatccttatgacaatatcatatataccgagaaagaatgctccacttgtaaacttc--------------------------------------caaagtaggttcattg-------tgttg------------gtttcata-tttattgg----ttg-cttykt-------ymrctaac-ttgaact-tgatt--------tcttysat-aaktkt-katgrkrwyttkcaagttagttatgaa--------------------------------------------------------------------------------------------------------------------------------------------------------------------------------------------------------------------------------------------------------------------------------------------------------------------------------------------------------------------------------------------------------
>I28624_M049_Malvaceae_Corchoropsis_tomentosa_seq1
----------------------------------------------------------------------------------------------------------------------------------------------------------------------------------------------------------------------------------------------------------------------------------------------------------------ttatttacttggcaataattggaacaacttattacattatagcgaagacctcctttacgtatattcctgggtattatctgagtgaaattcatag---gtatgtggt-------aagaagtgagttttctgctttaaccctatttcttc-atactga-ttgtcttctt----ttt----------------------ctcaga-ttttgta--ca--tttttcaactttcaggtacacaagcatgttggccgttggtatcggcatcctgctctttctattgactagcttttccgatccaggaactgttaaggcagagaatgtttcacaatatatatctgcttatccttatgacaatgtcatatacacagagaaagaatgctcgacttgtaaacttc--------------------------------------aaaagtacgttgattg-------ttttc------------gtctattg-tttattgc----ttg-ctttt--------tagttctg-taagat--taatt-ggattaatac---------tct-attga-----tttagacctgctagatccaagcactgcagcatatgcaatcgatgtgttgcccgatttgatcatcattgtggatggatggtttg----acatcatgaactatt-------------------------------------------------------------------------------------------------------------------------------------------------------------------------------------------------------------------------------------------------------------------------------------------------------------------
>I28625_M193_Malvaceae_Apeiba_tibourbou_seq1
-------------------------------------------------------------------------------------------------------------------------------------------------------------------------------------------------------------------------------------------------------------------------------------------------------------------------tggcaataattggagcaacttattacattatagcaaaaacttcctttacctatattccagggtattatctaagtggagttcatag---gtatgtgct-------aagaagcgaattccctgctataacctaattccttc-aaaatga-ttgtcctctt----ttcttc-----------------tttctcaatttttttg--ta--ctt------ttgcaggtacacaagtttgttggcagtttgcatcggcattctgctctttgtattgactagcttttccgatccaggaactgttaacgcagagaatgtttcacaatatctatctgcttatccttatgacaatatcatctatacagagaaagaatgctcgacttgtaaacttc--------------------------------------cgaagtaggtttattg-------cttt--------------tctcatc-tttattgg----tag-ctttt--------taattctc-taagatg-tgatg-ggat---tat---------ttt-attga-----tccagacctgctagatccaagcactgcagcatatgcaatcgatgtgttacccgctttgatcatcattgtggatggatggtttgc---acaacctcaactatccttttccttttttat----------------------------------------------------------------------------------------------------------------------------------------------------------------------------------------------------------------------------------------------------------------------------------------------------
>I28626_M226_Malvaceae_Helicteres_guazumifolia_seq1
---------------------------------------------------------------------------------------------------------------------------------------------------------------------------------------------------------------------------------------------------------------------------------------------------------------attatctacttggcaataattggaggaacttattacattatagtgaagacatcctttagctatattcctgggtattatctaagtgaagttcatag---gtatgtgct-------aagaagtgaattcyctgttgtaacctggttgcttc-aaaacga-ttgtcttgtt----tttcaa-ar--------------ccctgaga-tttttta--ta--ttt------tgtcaggtacacaagtttgttggcagttggcatcggcattcttctctttctaatgactagcttttctgatccaggaactgtgaaggcagagaatatttcagaatatctatctgcttatccttatgacaatatcatatatacagagaaagaatgctcgacttgtaaacttc--------------------------------------caaagtaagttcattg-------tgttg------------gtgtcata-tttattgg----tga-ctttt--------taattctg-taagata-tgatg-agat---tat---------tctattaaa-----tgcagacctgctagatchaagcactgcagcatatgcaatcgatgtgttgcccgctttgatcatcattgtggatggatggtttg----tcatcttaaa------------------------------------------------------------------------------------------------------------------------------------------------------------------------------------------------------------------------------------------------------------------------------------------------------------------------
>I28628_M051_Malvaceae_Werklea_horrida_seq1
------------------------------------------------------------------------------------------------------------------------------------------------------------------------------------------------------------------------------------------------------------------------------------------------------------------------------------ggaacgacttattacattgtagtgacgacgtcttttttctatattcccgggcactatctaagtgaagtgcatag---gtatgtgct-------aataagtgagttatcwgctrtaacctgatttcttt-aaagtga-ytmkcttcct----yttttc-----------------cccttara-ttttgta--tt--ttt------ttgtaggtacgsaagtttttttggggttgctattggcatttttctctttctattgactagcttttctgatccgggaacygtraaggctgagaatgtttcaywatatctctctgcttatccttatgacaatatgatatttaccaagaaagaatgccccacctgtaaaattc--------------------------------------ctaagtaggttaattg-------ctatg------------gtttcata-tttagcgt----tgg-cctttt-------tgtktgcr-yaagatg-tgatg-agat---g-t--------tgct-attgt-----ttcagaccggctagatcgaagcactgcagcttatgtaw-----------------------------------------------------------------------------------------------------------------------------------------------------------------------------------------------------------------------------------------------------------------------------------------------------------------------------------------------------------------------------------
>I28629_M052_Malvaceae_Spirotheca_rosea_seq1
-----------------------------------------------------------------------------------------------------------------------------------------------------------------------------------------------------------------------------------------------------------------------------------------------------------acagattatatacttggctataatcggaacaacttattacattgtagcaaagacatcctttagctacattcccgggtactatctgagtggagtgcatag---gtatgtgct-------aagaagttagttctctgctataacccgattgcttc-aaaatga-ttatcttctt----gtt----tt--------------tccttaga-ttttgta--ta--ttt------ttgcaggtacacaagtttgttggcagttggtattggcattctgctctttctattgactagcttttctgatccaggaaccgtgaaagccgagaacgtttcacaatatctatctgctcacccatatgacaatatcatatataccaagaaagaatgctccacctgtaaacttc--------------------------------------cgaagtaggttaattg-------ctttg------------gtgtcata-tttaccga----tgg-ctttt--------taattcca-taagatg-tgatg-ggat---tttttt------gct-tttga-----tccagacctgctagatccaagcactgcagcttatgcaatcgatgtgttgctcgctttgatcatcatt------------------------------------------------------------------------------------------------------------------------------------------------------------------------------------------------------------------------------------------------------------------------------------------------------------------------------------------------------
>I28630_M053_Malvaceae_Huberodendron_swietenioides_seq1
--------------------------------------------------------------------------------------------------------------------------------------------------------------------------------------------------------------------------------------------------------------------------------------------------------------------atacttggcgataatcggaacaacttattacattgtagcgaagacgtcctttagctatattcccgggtactatctaagtggagtgcatag---gtatgtgct-------aagaatttggttatctgctgtaacccgattccttcaaaaatga-ttgtcttctc----ttt----tt--------------ccttagat-ttttgta--ta--ttt------ttgtaggtmcacgagtttgttggcagttgstatcggcattctgctctttctattkactagcttttctgatccaggaaccgtgaaggccgagaatgtttcacaatatctatttgcttatccttrcgacaatatcatatatacagagaaagaatgctccacttgtaaacttc--------------------------------------caaagtaggttcattg-------ctttg------------gtgtcgta-tttatcga----tgggctttt--------taattccg-taagatg-tgatt-ggat---ttt---------gct-tttga-----tccagacctgctagatccaagcactgcagcttatgcaatcgatgtgttgcccgttttgatcatcattgcggatggatggttcg----acatctcgatcta---------------------------------------------------------------------------------------------------------------------------------------------------------------------------------------------------------------------------------------------------------------------------------------------------------------------
>I28631_M054_Malvaceae_Trochetiopsis_benjaminae_seq1
--------------------------------------------------------------------------------------------------------------------------------------------------------------------------------------------------------------------------------------------------------------------------------------------------------gtawcagattatttacttggcrataattggaacaacttattatattatagcraagacctcgtttacctatattcctgggtattatctgagtggaattcatag---gtatgtgct-------magwaa-gtgttttctgccgkaaccctatttattc-aaaacga-ttgtyttctt----tttm-------------------tcctcaka-ttttgta--ha--tttttcaactttcaggtacachagcatgttggbtgttggtathggaatcctgctctttctahtgactagcttttccgatccwggaactgttaaggcdgagaatgtttcacartatatgtctgcttatccttatgacaatatcatattcacagagaaagaatgctcgacttgtaaacttc--------------------------------------craagtdsgttgattg-------ttttc------------atctcttg-tttattgc----tts-vyttt--------taahtctg-twagrt--taatt-ggay---tgy---------tgt-attga-----ttbagacctgctagatccaagcactgcagcatatgcaatcgctgcattgcccgatttgatcatcattgtggatggatggtttg----gcatcatgaactattccttttt------------------------------------------------------------------------------------------------------------------------------------------------------------------------------------------------------------------------------------------------------------------------------------------------------------
>I28632_M055_Malvaceae_Eriolaena_candollei_seq1
-------------------------------------------------------------------------------------------------------------------------------------------------------------------------------------------------------------------------------------------------------------------------------------------------------------------------------------gagcaacttattatattatrgcgaagacctcgtttwcytatattcctgggtattatctgagtggmattcatak---gtatgtgct-------aagaagtgadttttctdccdtawccctattwattc-raaacga-ttgtyttctt----tttc-------------------tcctcaga-ttttgta--catttttttyaactttcaggtacacwagcatgttggytgttggtrtcggaatcctgcyctttctaytgactagcttttccgatccaggaactgttaaggcrgagaaygtttcdcartatrtgtctgcttatmcttatgacaatatcatattcacagagaaagaatgctcgacttgtaaacttc--------------------------------------caaagtrhgttgdttg-------ttttc------------dtstcytg-tttattgc----ttg-ctttt--------tawttctg-ttagat--taatt-ggat---tgt---------tgt-attga-----tttagacctgctagatccaagcactgcagcatatgcaatcgctgcgttgcccrattkgwyywymwktgtkgrtggatggtttg----acatgatgaactatwc------------------------------------------------------------------------------------------------------------------------------------------------------------------------------------------------------------------------------------------------------------------------------------------------------------------
>I28633_M056_Malvaceae_Adansonia_digitata_seq1
------------------------------------------------------------------------------------------------------------------------------------------------------------------------------------------------------------------------------------------------------------------------------------------------------------------------------ataataggaacaacttattacattgtagcaaagacgtcgtttagctatattcccgggtactatctaagtggagtgcatag---gtatgtgat-------aagaagtgagttctttgctataacctgattccttc-aaagtga----tcttctt----gtt----tt--------------tccttaga-ttttgta---a--ttt------ttgcaggtatacgagtttgttggctgttggtattggaattcttctctttctgttgactagcttttctgatccaggaaccgtgaaagcygagaatgtttcacaatatctatctgcttatcactatgacaatatcatatatacagcgaaagaatgctccacttgtaaacttc--------------------------------------cgaagttagttcattg-------ctttg------------gtgttgta-tttatcga----tgg-ctttt--------taattcca-taagatt-tgatg-agat---ttt---------gct-tttga-----tgcagacctgctagatccaagcactgcagcttatgcaatcgatgtgttgcccgctttgatcatcactgtggatggatggttgg----acatcttgatcgattctttacttctttattt--------------ta-----------------------------------------------------------------------------------------------------------------------------------------------------------------------------------------------------------------------------------------------------------------------------------
>I28635_M058_Malvaceae_Byttneria_aculeata_seq1
----------------------------------------------------------------------------------------------------------------------------------------------------------------------------------------------------------------------------------------------------------------------------------------------------------------------------------------caacttattatgttatagtgaatacatcttttagctatattcctgggtattatcttagtggagttcatag---gtatgagtt-------tcaaagtaaact------------ctgattccttc-waaatgatttgtcttctt----tttc-------------------ggctcaga-ttctgca--ta--tgt-----ctttcaggtacacaagtttgttggcagttggtatcggcattctgctttttctgttgactagtttttctgatccaggaactattaaggctgagaatgtttctcaatatctatctgcttatccttacgacaatatcatatatakggagaaagaatgctcgacttgtaaacttc--------------------------------------cgaagtakgttaatcgttaaaggctttg------------gttttgta-tttgttgg----tgg-cattt--------ttactgct-gaaaatc-tgatg-ttat---cat---------cgt-attgaa---ttctagacctgctagatccaagcactgcagcata----------------------------------------------------------------------------------------------------------------------------------------------------------------------------------------------------------------------------------------------------------------------------------------------------------------------------------------------------------------------------------------
>I28636_M059_Malvaceae_Pterospermum_pierrei_seq1
------------------------------------------------------------------------------------------------------------------------------------------------------------------------------------------------------------------------------------------------------------------------------------------------------------------------------------------------------------------------------------------------agtggaattcatag---gtatgtgct-------aagaagtgagttttcttctgtgccccaatttcttc-aaaatga-ttgtcttctt----tttc-------------------tcctaaga-ttttgtt------------atttttcaggtatacaagcatgttggctgttggtatcggcatccttctctttctattgacgagcttttctgatccaggaactgttaaagcagagaatgtttcamaawatrtrtytgcttacccttatgacrgkmtyaymyamwyrgrsawrgartgcysgacyygtwadytty------------------------gystyhamrrcw--caaartatgttcattg-------cttagtaaccaattcwgrtytysww-tyyattsgkrkctrt--------------taattcgg-taagac--taatg-ggat---tat----------------------------------------------------------------------------------------------------------------------------------------------------------------------------------------------------------------------------------------------------------------------------------------------------------------------------------------------------------------------------------------------------------------------------------------------tc
>I28637_M060_Malvaceae_Duboscia_vifidiflora_seq1
------------------------------------------------------------------------------------------------------------------------------------------------------------------------------------------------------------------------------------------------------------------------------------------------------------------------------ataattggagcaacttattacattatagcaaagacgtcctttatctatattccaggatattatctaagtggagttcatag---gtatgtgct-------aagaagtgaattctctgttgtaacctaattccttc-aaaatgg-ttctcttcccaaacccccgctcca-----acactagaccctctcaattttgta--ta--ctt------ttgcaggtacacaagtatgttggcagttggtgtcggcattctgctctttgtattaactagcttttctgatccaggaactgttaaggcagagaatgtttcacaatatctctctgcttatccttatgacaatatcatatatacagagaaagaatgctcgacttgtaaacttc--------------------------------------caaagtaggtttatta-------cttt--------------tgtcatg-tttattgg----tag-ctttg--------taattctc-tgagatg-tgacg-tgat---tat---------tct-attca-----tccagacctgctagatccaagcactgcagcatatgcaatcgatgtgttgcccgttttgatcatcattgtggatggatggtttgc---acatcttcaactattctttcctatttatttt--------------tct----------------------------------------------------------------------------------------------------------------------------------------------------------------------------------------------------------------------------------------------------------------------------------
>I28638_M061_Malvaceae_Basiloxylon_brasiliensis_seq1
------------------------------------------------------------------------------------------------------------------------------------------------------------------------------------------------------------------------------------------------------------------------------------------------------------cagcttatatacttggcaataattggagctagttattacattatagtgaagacctcctttagctatattcctgggtattatttaagcggaattcatag---gtatgtctt-------aagaagtgagttttctcctgtaacctaatttcttc-aaaatag-tcgtcttctt----tt-----tc--------------ccctcaga-ttttgtatttt--ttt------ttgcaggtatataagcatagtggcagttggtatcggcattctgctctttctagtgactagcttttctgatccaggaactgttaaggcagagaacatttcacaatatctatctgcttatccttatgacaatatcatatatacagagaaagaatgctcaacatgtaaacttc--------------------------------------aaaagtacgttcattg-------ctttg------------gtgtccta-tttaatgt----tag-ccgtt--------taattctg-taagatg-tgatg-ggat---tat---------tct-attga-----tttagacctgctagatccaagcactgcagcatatgcaatcgatgtgttgcccgctttgatcatcattgtggatggatggtttg----acatcttgaactattcttttcttctttattk--------------tac----------------------------------------------------------------------------------------------------------------------------------------------------------------------------------------------------------------------------------------------------------------------------------
>I28639_M249_Malvaceae_Gyranthera_amphibiolepis_seq1
--------------------------------------------------------------------------------------------------------------------------------------------------------------------------------------------------------------------------------------------------------------------------------------------------------gtgacagattatatacttggcgataatcggaacaacttattacattgtagcaaagacgtcctttagctatattccggggtattatctaagtggagtgcatag---gtatgtgcc-------aagaagtgagttctctgctgtagcctgatt------------a-ttgtcttctc----ttt----tt--------------ttcttagattttttta--ta--ttt------ttgtaggtacacgagttcattggcagttggtatcggaattctgctctttctattgactagcttttctgatccaggaaccgtgaaggccaagaatgtttcacaatatctatcggcttatccttacgacaatatcatatatacagagaaagaatgctccacttgtaaacttc--------------------------------------caaagtaggttcattg-------ctttg------------gtgttgta-tttgtcga----tgggcattt--------taattccg-tgagatg-tgacg-ggat---ttt---------gct-tttga-----tacagacctgctagatccaagcactgcagcttatgcaatcgatgtgttgcccgttttgatcatcattgcggatggatggtttg----acatcttgatctattc------------------------------------------------------------------------------------------------------------------------------------------------------------------------------------------------------------------------------------------------------------------------------------------------------------------
>I28640_M062B_Malvaceae_Diplodiscus_paniculatus_seq1
----------------------------------------------------------------------------------------------------------------------------------------------------------------------------------------------------------------------------------------------------------------------------------------------------------------------------------------------------------------------------------------rtwrtttrarwrraatyywtrrtttktrtgtryt--at------------gatttctgctgtagmwcaatttytbc-rarrhgm-ttttmtwyct----tywc-------------------tyytyara-ttttgtg--ta----------tttgcaggtatacaagcttgttggcagttggtatcggcattttgctctttctattgactagcttttctgatccaggaactgttgaggcagataatgtttcacaatatttatctgcttatccttatgacaatatcatttatacagagaaagaatgctcaacttgtaaacttc--------------------------------------aaaagtawktyyaytr-------cwtts------------wtrtyytw-tttwttrr----ymamwttatcctcaagtcaattttt---------------aagt-------------------aataa-------------------------------------------------------------------------------------------------------------------------------------------------------------------------------------------------------------------------------------------------------------------------------------------------------------------------------------------------------------------------------------------------------------------------aaggy
>I28642_M064_Malvaceae_Burretiodendron_esquirolii_seq1
-------------------------------------------------------------------------------------------------------------------------------------------------------------------------------------------------------------------------------------------------------------------------------------------------------------------------------------------------------------------------------------------------------ttcatag---gtatgtgct-------aagaagtgtgttttctgctgtcacccaatttcttc-aaaatga-ttgtcttctt----tttc-------------------tccttaga-t------------tttgttatttttcaggtatacaagcatgttggctgttggtatcggtatcctgctctttctattgactagcttttctgacccaggaactgttaaggcagagaatgtttcacaatatatatctgcttatccttacgacaatatcatatacacagagaaagaatgctcaacttgtaaacttc--------------------------------------caaagtatgttcattg-------ctttg------------gtctcctg-tttattga----t-a-ccttt--------tagttctg-taagat--taatg-ggat---tat---------gct-attgat---ttttagacctgctagatccaagcactgcagcttca---------------------------------------------------------------------------------------------------------------------------------------------------------------------------------------------------------------------------------------------------------------------------------------------------------------------------------------------------------------------------------------
>I28643_M065_Malvaceae_Hermannia_flammea_seq1
------------------------------------------------------------------------------------------------------------------------------------------------------------------------------------------------------------------------------------------------------------------------------------------------------------------------ttggcgataattggatcaacatattacattgtagcgacgacgtcctttagctatattcctgggtattatctaagtggtgttcatag---gtattttct-------aagaagtgaattctctgctgtaatgtaatttyttc-aacatga-tggtcttctt----ttc----tt--------------tcctaaga-ttttgta--ta--ttt------ttgcaggtacacaagtttgttggcagttggtatcggcattctgctctttgtattgactagcttttctgatccaggaactgttaagtcggagaatgtttcacaatatttatctgcctacccttatgacaatattatatattcggagaaagaatgctcgacttgtaaacttc--------------------------------------caaagtaggtgtgcactg-----ctttg------------gtgtcaat-tttattgt----tgg-attt---------tagttctg-taagatg-tgacg-ggat---tat---------tct-attgc-----tccagacctgctagatccaagcactgcagcatatgcaaccg--------------------------------------------------------------------------------------------------------------------------------------------------------------------------------------------------------------------------------------------------------------------------------------------------------------------------------------------------------------------------------
>I28644_M066_Malvaceae_Thomasia_solanaceae_seq1
-----------------------------------------------------------------------------------------------------------------------------------------------------------------------------------------------------------------------------------------------------------------------------------------------------------------tatatacttggcaataattggagccacttattacattatagtgaagacgtcctttagctatattcctgggtattatctaagtgaagttcatag---gtatgtgct-------aagaagcaaattctctattttaatctgattccttt-caaatga-ttttttttcc----ccctttacc--------------ccctcata-ttttgta--ta--ttt------ttgcaggtacacaagtttgttggcagttggtatcggcattctgctctttttattgactagcttttctgatccaggaactgttaaggcagataatgtttcacaatatctatctgcttatccttatgacaacatcatatatacagagaaagaatgctcaacttgtaaacttc--------------------------------------caaagtaggtttattg-------ctttg------------gtgtcaaa-tttgttgg----ttg-ctttt--------taattctg-taagaca-tgata-ggac---tat---------ttt-cttga-----tccagacctgctagatccaagcactgcagcatatgcaatcggtgtgttgcacgctttgatcatcattgtggatggatggtttga---atct--agaactgttctttt--------------------------------------------------------------------------------------------------------------------------------------------------------------------------------------------------------------------------------------------------------------------------------------------------------------
>I28645_M067_Malvaceae_Guichenotia_ledifolia_seq1
------------------------------------------------------------------------------------------------------------------------------------------------------------------------------------------------------------------------------------------------------------------------------------------------------------cagatcatatacttggcaataattggagccacttattacattatagtgaagacgtcctttagctatattcctgggtattatctaagtgaagttcatag---gtatgtgct-------aagaagcaatttctctattttaacct------------aatga-tttttttt------ccctttccc--------------ccctcata-ttttgta--ta--ttt------ttgcaggtacacaagtttgttggcagttggtatcggcattctgctctttttattgactagcttttctgatccaggaactgttaaggcagataatgtttcacaatatctatctgcttatccttatgacaacatcatatatacagagaaagaatgctcaacttgtaaacttc--------------------------------------caaagtaggtttattg-------ctttg------------gtgtcaaa-tttgttga----ttg-ctttt--------taattctg-taagaca-tgata-ggat---tat---------ttt-cttga-----tccagacctgctagatccaagcactgcagcatatgcaatcgatgtgttgcacgctttgatcatcattgtggatggatggtttga---atct--agaactgttcttttc-------------------------------------------------------------------------------------------------------------------------------------------------------------------------------------------------------------------------------------------------------------------------------------------------------------
>I28646_M068_Malvaceae_Helmiopsis_sp_seq1
----------------------------------------------------------------------------------------------------------------------------------------------------------------------------------------------------------------------------------------------------------------------------------------------------------atcagattatttacttggcaataattggagcaacttattatattatagygaagacctcgtttwcstawattcctgggtattatctgagtggaattcatag---gtatktgct-------aagaagtgagytttctkcmgtaaccctatttattc-aaaacga-ytgtyttctb----tttc-------------------tcctcaga-ttttgta--ca--tttttcaacyttcaggtacacwagcatgttggbtgttggtatyggaatcctgctctttctattgactagcttttccgatccaggaactgtkaaggcagagaatgtttcacantatatbtctgcttatccttatgacaatatcatattcacagagaaagaatghtcgacttgtaaacttc--------------------------------------caaagwrygwtgattg-------ttttc------------ktctcytg-tttattrc----ttg-ctttt--------taattctg-tyagat--taatt-ggat---tgt---------tgt-attga-----twtagacctgctagatccaagcactgcagcatatgcaatcgctgtgttgcccgatttgatcatcattgtggatggatggtttg----acvtmwtgaactattcctttt-------------------------------------------------------------------------------------------------------------------------------------------------------------------------------------------------------------------------------------------------------------------------------------------------------------
>I28647_M069_Malvaceae_Cheirolaena_linearis_seq1
-----------------------------------------------------------------------------------------------------------------------------------------------------------------------------------------------------------------------------------------------------------------------------------------------------------------------------------tggaacaacttattatattatagcgaagacctcgtttacctatattcctgggtattatctgagtggaattcatag---gtatgtgct-------cagaagtgagttttcttccgtaaccctatttattc-aaaagga-tcgttttctt----ttt----------------------ctcaga-ttttgta--c---tttttcaactttcaggtacacaagcatgttggttgttggtatcggaatcctgctctttctattgactagcttttccgatcctggaactgttaaggcagagaatgtttcacagtatatatctgcttacccatatgacaatatcatattcacagagagagaatgctctacttgtaaacttc--------------------------------------caaagtacgttggttg-------ttttc------------ttctctgg-tttatttc----ttg-ctttt--------taattctg-ttagat--taatt-ggat---tgt---------tgt-attga-----tttagacctgctagatccaagcactgcagcatatgcaatcgctgcattgcccgatttgatcatcattgtggatggatggt-----------------------------------------------------------------------------------------------------------------------------------------------------------------------------------------------------------------------------------------------------------------------------------------------------------------------------------------
>I28648_M070_Malvaceae_Helmiopsiella_madagascariensis_seq1
------------------------------------------------------------------------------------------------------------------------------------------------------------------------------------------------------------------------------------------------------------------------------------------------------------cagattatttacttggcaattattggaacaacttattatattatagcgaagacctcrtttwcctayattcctgggtattatctgagtggaattcatag---gtatgtgct-------magaagtgagttttctkccrtaaccctatttattc-aaaacga-ktgttttctt----ytty-------------------tyctcaga-ttttgta--ca--tttttcaactttcaggtacacwaghatgttggbtgttggtatcggaatcctgctctttytattgactagcttttccgatccaggaactgttaaggcagagaatgtttcamartatatgtctgcttatccttatgacaatatcatattcacwgagaaagaatgctcgacttgtaaacttc--------------------------------------caaagtdygttgwttg-------ttttc------------rtctcytg-tttattgc----ttg-ctttt--------kaattctg-ttagat--taatt-ggat---tgt---------tgt-attga-----tttagacctgcyagatccaagcactgcagcatatgcaatcgctgcgttgcccgatttgatcatcattgtggatggatggtttg------------aactattcctttttttcccttta---------------------------------------------------------------------------------------------------------------------------------------------------------------------------------------------------------------------------------------------------------------------------------------------------
>I28649_M071_Malvaceae_Goethalsia_meiantha_seq1
------------------------------------------------------------------------------------------------------------------------------------------------------------------------------------------------------------------------------------------------------------------------------------------------------------------------------------------acttattacattatagcaaagacgtcctttatctatattccaggatattatctaagtggagttcatag---gtatgtgct-------aagaagtgaattctctgttgtaacctaattccttc-aaaatgg-ttgtcctaccaattacccacccca-----acaccacaccctctcaattttgta--ta--ttt------ttgcaggtacacaagtatgttggcagttgttgttggtattctgctctttgtattgactagcttttctgatcctggaactgttaaggcagagaatgtttcacaatatctctctgcttatccttatgacaatatcatatatacagagaaagaatgctcgacttgtaaacttc--------------------------------------caaagtaggtttattg-------tgtt--------------tgtcatg-tttattgg----tag-cttat--------taattctc-cgagatg-tgatg-ggat---tat---------tct-attca-----tgcagacctgctagatccaagcactgcagcatatgcaatcgatgtgttgcccgttttgatcatcattgtggatggatggtttgc---a---------------------------------------------------------------------------------------------------------------------------------------------------------------------------------------------------------------------------------------------------------------------------------------------------------------------------------
>I28650_M072_Malvaceae_Clappertonia_ficifolia_seq1
----------------------------------------------------------------------------------------------------------------------------------------------------------------------------------------------------------------------------------------------------------------------------------------------------------------------------------------caacttattacattatagcaaagacatcccttgcctatattccgggatattatctaagtggagttcttag---gtatgagct-------aagaagtaaattcc---tcataacctaattccttc-gaaatga-ttgtcttctt-tacttctttccc--------------ttcccttatttttttt--ta--ctt------ctgcaggtacacaagtttgttggcagttggtgtcggcattctgctctttgtattgactagcttttctgatccaggaactgttaaggcagggaatgtttcacagtatctctctgcttatccttatgacaatatcatatatacagagaaagaatgctcgacttgtaaactcc--------------------------------------caaagtaggtgtattg-------cttt--------------cgtcacg-tttctttg----tag-cttt---------taattgtc-taagata-tgatgttgat---tat---------tct-attgg-----tccagacctgctagatccaagca-----gcatatacaatcgatgtgttgcccgcttttatcatcattgtggatggatggtttgt---gcatcttcagctat--------------------------------------------------------------------------------------------------------------------------------------------------------------------------------------------------------------------------------------------------------------------------------------------------------------------
>I28652_M074_Malvaceae_Hildegardia_barteri_seq1
-------------------------------------------------------------------------------------------------------------------------------------------------------------------------------------------------------------------------------------------------------------------------------------------------------------agcttatatacttggcaattattggagcaacttattacattatagcgaatacctgctttagctatattccagggtattatctgagtggaattcatag---gtacatgct-------aagaagcgag--ttcttctgtaatccaatttcttc-aagatga-ttgtctgctt----tt-----tc--------------tccttaga-ttttgta---t--att------ttgcaggtatacaagcatgtgggcagttggtatcggcattctgctctttctattgactagcttttctgatccaggaactgttaagtccgagaatgtttcacaatatctatctgcttatccttttgacaatatcatatatacagagaaagaatgctcgacatgtaaacttt--------------------------------------tgaagtacgtacattg-------tttta------------gtgttcta-tttattgg----taa-ctttt--------taattctg-taagatg-tgatg-ggat---tat---------tct-attga-----tttagacctgccagatccaagcactgcagcatatgcaatcgatgtgttgcccgctttgatcatcattgtggatggatggtt----------------------------------------------------------------------------------------------------------------------------------------------------------------------------------------------------------------------------------------------------------------------------------------------------------------------------------------
>I28653_M168_Malvaceae_Theobroma_cacao_seq1
-----------------------------------------------------------------------------------------------------------------------------------------------------------------------------------------------------------------------------------------------------------------------------------------------------------acagattatatacttggcaataattggagcaacttattacattatagcaaagacgtcctttagctatatccctggctattatcttagtggagttcatag---gtatgttct-------aagaagtgaattttctactgtaaccggattccttc-aaaatga-ttgtcttctt----tttttt-tt--------------ttctcaga-ttttata--tg--ttt------ttgcaggtatacaagcttgttggcagttggtatcggcattctgctctttctattgactagcttttctgatccaggaactgttaaggcagagaatgtctcacaatatctatcagcttatccttatgacaatatcatatatacagagaaagaatgctcgacttgtaaacttc--------------------------------------caaagtaggtctatct-------ctttg------------gtgtaata-gttatcgg----tgg-ctttt--------taattctg-gtagatg-tgatg-ggat---tat---------tct-attga-----t-cagacctgctagatccaagcactgtagcatatgcaatcgatgtgttgctcgctttgatcatcattgtggatggatggtttgc---acatcttgaactattcttt---------------------------------------------------------------------------------------------------------------------------------------------------------------------------------------------------------------------------------------------------------------------------------------------------------------
>I28654_M105_Malvaceae_Pachira_aquatica_seq1
---------------------------------------------------------------------------------------------------------------------------------------------------------------------------------------------------------------------------------------------------------------------------------------------------------------attatatacttggcgataatcggaacaacttattacattgtagcaaagacgtcctttagctaccttcccgggtactatctaagtggagtgcatag---gtatgtgct-------aagaagtgagttctctgctataacctgattccttc-aaaatga-ttgtcttctc----att----tt--------------cccttaga-ttttgta--ta--ttt------ttgcaggtacacaagtttgttggcagttggtatcggcattctgctctttctattgactagcttttctgatccaggaaccgtgaaagcygagaatgtgtcacaatatctatctgcttatccgtacgacaatatcatatataccaagaaagaatgctccacttgtaaacttc--------------------------------------cgaagtaggttcattg-------ctttg------------gtgtcata-tttatcga----tgg-ctttt--------taattccg-taagatg-tgatg-ggag---ttttttttttttgct-tttga-----tccagacctgcaagatccaagcactgcagcttatgcaa-----------------------------------------------------------------------------------------------------------------------------------------------------------------------------------------------------------------------------------------------------------------------------------------------------------------------------------------------------------------------------------
>I28655_M148_Malvaceae_Robinsonella_mirandae_seq1
-----------------------------------------------------------------------------------------------------------------------------------------------------------------------------------------------------------------------------------------------------------------------------------------------------------------------cttggcaataattggaacaacttattacattatagtagacacgacttttagctatattcccgggtactatctaggtgaagtgcatag---gtatgtgcy-------aagaagcg-gttctctgctgyaaycyratttcttt-aaaatga-tygtcttctc----tytttt-----------------tccttaaa-gttbgtactta--ttt------ttttaggtacgcaagcgtgttggcagttgctatcggcattctgctctttwtagtgactagcttttctgatccaggaactgtkaaggccgagaatgtttcasaatatctatctgcttatccttatgacaatatcatmtatwybgagaaagaatgctccacttgtaaaattc--------------------------------------caaagtaggttcattg-------cktcr------------gtgtcrta-cttawttg----ttg-cttttt-------taattchg-taagttgttratg-graa---ttt---------gct-gttga-----ttcagacctgctaggtcgaagcactgcagcttatgcaatcgatgtatmgcccgctttgatcatcactgtggat------------------------------------------------------------------------------------------------------------------------------------------------------------------------------------------------------------------------------------------------------------------------------------------------------------------------------------------------
>I28656_M002_Malvaceae_Tilia_americana_seq1
------------------------------------------------------------------------------------------------------------------------------------------------------------------------------------------------------------------------------------------------------------------------------------------------------------cagataatatacttggcaataattggagcaacttattacattatagcraagacctcytttagctatattcctgggtattatctgagtggaattcatag---gtatgtgct-------aagaagtgasttttctgctgtawcccaatttcttc-aaaatga-ttgtcttctt----tt-----tc--------------tyctcaga-ttttgta---t--att------ttgcaggtatacaagcatgttggcagttggtatcgkcattvtgctctttctattgactagcttttctgatccaggaactgttaaggcagagaatgtttcacaatatctatctgcttatccttatgacaatatcatatatayagagaaagaatgctcgacttgkaaacttc--------------------------------------vaaagtacgttcattg-------ctttg------------gtgtccta-wttattgg----thg-mtttt--------taattctg-taagatg-tdatg-ggat---tat---------tct-attga-----tttagacctgctagatccaagcactgcagcatatgcaatcgatgtgttkcccggtttgatcatcattgtggatggatggtttg----aca-------------------------------------------------------------------------------------------------------------------------------------------------------------------------------------------------------------------------------------------------------------------------------------------------------------------------------
>I28657_M180_Malvaceae_Triumfetta_lappula_seq1
----------------------------------------------------------------------------------------------------------------------------------------------------------------------------------------------------------------------------------------------------------------------------------------------------tcttgtgacagattatatactyggsartwrttrgasmarmktrttryrttrtagcaaagacgacttttacctatattccgggatattatttaagtggagttcatrg---gtatgagct-------------------ttacctcataaacc---tccttc-gtgatga-ttgtcttctt----tccctt-----------------tccttatttttttttww-draacyt------ywbywgsyamrtmarykwkttggyakywrgwgyhrgcattctgctctwygktyhgrskmsmytwyytgatccagggactgtcaaggcagagaatgtttcacaatatctctctkcttatccttatgacaatatcatatatacagagaaagaatgctcgacttgtaaactcc--------------------------------------caaagtaggtttattg-------cttt--------------tghcacg-tttattta----takcswtwtrcagcatataatc----taatacg-tgatgttgat---tat---------tct-attgg-----tccagacctgctagatccaagcactgtagcatatgcaatcgatgtgttgcccgctttgrwcawyawtgtgkwtggatkgaggca-------------------------------------------------------------------------------------------------------------------------------------------------------------------------------------------------------------------------------------------------------------------------------------------------------------------------------------
>I28658_M160_Muntingiaceae_Muntingia_calabura_seq1
-------------------------------------------------------------------------------------------------------------------------------------------------------------------------------------------------------------------------------------------------------------------------------------------------------cttcacagattatatatttggcaatacttggaacaacgtattacattattgtcaagtcatcctttagctatatccctgggtattatcttagtgaaatccatag---gtatggtca--ct-----------atttaccctcttcgcccttatctcttt----gtgaattggtcaatc---cttcccaattt-------------tgattgga-gtctgta------ttt----tgatgcagatacacaagcgtgttgggtgttggtattggcattctgcttttcctattgactagcttttctgatccaggaaccattaagactgagaatgtttcacaatatatgtctgcttatccatatgataatatcatatacatggagaaagaatgttcaacatgtaaaattc--------------------------------------caaagtaagattattg-------cttta------------gta----g-tttctcta----cta---------agagatagtccca-tgtgata-caata-tatt---tat---------ttt-gatga-----tgcagacctgctagatccaagcactgcagcatatgcaatagatgtgttgctcggtttgatcaccactgtgg--------------------------------------------------------------------------------------------------------------------------------------------------------------------------------------------------------------------------------------------------------------------------------------------------------------------------------------------------
>I9832_V002_Malvaceae_Luehea_speciosa_seq1
agtattattgctgtgataggcctaatcctattttgcaggtatgattctaamcaattgagattattaaattcaagcccctggacattgaacttgatttccttttcttaatgagtttgttttcttgtttcctagcgtgttagtgaatgaatttttgtatgcagtgtgttatagcttggaaattttatgtaraattagaattgggttacttacagaaatytgatgaatgagvtdramykrrrwwrrrgrwtyhyyskttwdtwwwrsvgrrgggkymamcykttttctgacttcctwttgtgacagattatatacttggcaataattggrgcaacttattacatyatagcaaagacktchtttgtctatatyccaggatattatctragtgsagttcatdg---gyatgkgct-------aggmaatgaattctctgttataacctaattccttc-radrdrd-dtgkndbyyt----hyhhhtthc--------------cccctcaa-tttttaa--ta--ttt------ttgcaggtdcacdagtctgttggcagtbggtatcggcattctgctctbygtattgactagcttttcygatccaggaactgttaaggcagagaatgtttcacaatatctctytgcttatccttatgacaatrtvatatayayagagaaagaatgctcgacttgtaaacttc--------------------------------------caaastaggttthttg-------ctbt--------------ttycatg-tttattgg----tag-cttat--------taathgtc-tabgatg-tgatg-ggrt---tat---------wbt-attma-----tycagacctgctagmtycaagcactgcrgcatatgcaatcdrtgygttgcccgttttgatcatcattgtggatggatggtttgc---acatcttgaactaktctttcctatttattttac--------------------------------tyctatgtactgcatgttaaaaaaaragtatctgaatctcatgtctacttattgtrgaataaktgtataggagagwgaaatactcgatattycttggcgtttcttttagggtgagttatgcattatttatcagcagctcgtaatcagaattttttgcacaattcttttttcagaataatcaccatctccaagaagccttattttgtttacaatctccataaccttatctgaatattgcttcactgtttcatcctctt
