# Supplementary material for: Localized Phylogenetic Discordance Among Nuclear Loci Due to Incomplete Lineage Sorting and Introgression in the Family of Cotton and Cacao (Malvaceae)
Source: Front Plant Sci. 2022 Apr 13;13:850521. doi: 10.3389/fpls.2022.850521 (PMC9043901; doi:10.3389/fpls.2022.850521)
Supplement: Supplementary file 1 [file Data_Sheet_1.ZIP › Alignments_v4/L167.fasta]

>I23352_M001_Malvaceae_Bombax_ceiba_seq1
------------------------------------------------------------------------------------------------------------------------------------------------------------------------------------------------------------------------------------------------------------------------------------------------------------------------------------------------------------------------------------------------------------------------------------------------------------------------------------------------------------------------------------------------------------------------------------------------------------------------------------------------------------------------------------------------------------------------------------------------------------------------------------------------------------------tggctgcaaagttgaagggtttctttccaagtctggacagggtagtggccgcaatctgggagacagacagtacttctttgtaaatggtagaccagtggatatgcctaaagtcagcaagcttgtgaatgaattatataaaggtgcaaactctaggcagtat-ccaatagccataatgaattttatcattccaaccagagcatgtgatgttaatgtgactcctgataaaagaaaagtgttcttttctg--------atgaaagctcaattttgcaatctttaagagagggttt-----gcagcagatatattcctcaagtaatgccaattacattgttaataaagtt------gagaattcta------aggaagctgatttctctgagttttgcacttcaccag-------------------------------------------------------------------------------------------------------------------------------------------------------------------------------------------------------------------------------------------------------------------------------------------------------------------------------------------------------------------------------------------------------------------
>I23353_M002_Malvaceae_Tilia_americana_seq1
------------------------------------------------------------------------------------------------------------------------------------------------------------------------------------------------------------------------------------------------------------------------------------------------------------------------------------------------------------------------------------------------------------------------------------------------------------------------------------------------------------------------------------------------------------------------------------------------------------------------------------------------------------------------------------------------------------------------------------------------------------------------------------------------------------------------caaagttgaaggtattatttcaaagtctggacatggtagtggccgaaatctgggagatagacaatacttctttgtaaatggtagaccagtggatatgcctaaagtcagcaagcttgtgaatgaattatataaaggtgcaaactctaggcagtat-cccatagccataatgaattttatcattccaactagagcatgtgatgtcaacgtgactcctgataaaagaaaagtattcttttctg--------atgaaagctcgattttacaatctttgagagagggttt-----gcagcagatatattcctcaagtaatgccaattactttgttaataaagttg---aggagaactttg------agaaagctgatttctctgagttttgctcttcactgcaaaaatctgacgtcctttcagaaaagttacttccagctggaatcaattcaaaa--------------------------------------------------------------------------------------------------------------------------------------------------------------------------------------------------------------------------------------------------------------------------------------------------------------------------------------------------------------
>I23354_M003_Malvaceae_Herissantia_crispa_seq1
-----------------------------------------------------------------------------------------------------------------------------------------------------------------------------------------------------------------------------------------------------------------------------------------------------------------------------------------------------------------------------------------------------------------------------------------------------------------------------------------------------------------------------------------------------------------------------------------------------------------------------------------------------------------------------------------------------------------------------------------------------------------------------------------------------------------acggctgcaaagttgaagggtttctttctaagtctggacagggttgtggccgcaatatgggagacagacaatacttctttgtaaatggtagaccagtggatatgcctaaagtgagcaaactcgtgaatgaaatatataaaggtgcaaactctaagcagtat-cccatagccataatgaattttatcattccaactggagcatgtgatgttaatgtgactcctgataaaagaaaagtattcttttcta--------atgaaagcatgattttgcaatctttgagagagggttt-----gcagcagatatattcctcaagtaatgccagttacattgttaatggagtt------gagaacacta------aggaatctgatttctctgagagttgctcttcactggaaaaatctaata---tctcaaaacagttatctccagctggagtcaatttgaaagtgcccatgagggaacattctgtagaggatata-----------------------------------------------------------------------------------------------------------------------------------------------------------------------------------------------------------------------------------------------------------------------------------------------------------------------------
>I23359_M008_Malvaceae_Althaea_officinalis_seq1
---------------------------------------------------------------------------------------------------------------------------------------------------------------------------------------------------------------------------------------------------------------------------------------------------------------------------------------------------------------------------------------------------------------------------------------------------------------------------------------------------------------------------------------------------------------------------------------------------------------------------------------------------------------------------------------------------------------------------------------------------------------------------------------------------------------agatggctgcaaagttgaagggtttckttctaagtctggacagggtagtggccgcwatctgggagacagacaatacttctttgtaaatggtagaccmgtggatatgcctaaartkagcaaacttgtgaatgaattatataaaggtgcaaactctaagcagtay-ccsatagccatwatgaattttatcattccaactagagcatgtgatgtcaatgtgactcctgataaaagaaaagtattcttttctgatgaaatcatgaaagcatgattttgcaatctttgagagagggttt-----gcagcagatatattcctcaagtaatgtcagttacagtgttaatkgagtt------gagaacacta------agtgtcatgaccctgcatgggtgtccc------------------------------------------------gatgctgtcatgacactcccgatggtgagcagcagatgggggcct-------------------------------------------------------------------------------------------------------------------------------------------------------------------------------------------------------------------------------------------------------------------------------------------------------------------------------
>I23360_M009_Malvaceae_Lagunaria_patersonia_seq1
------------------------------------------------------------------------------------------------------------------------------------------------------------------------------------------------------------------------------------------------------------------------------------------------------------------------------------------------------------------------------------------------------------------------------------------------------------------------------------------------------------------------------------------------------------------------------------------------------------------------------------------------------------------------------------------------------------------------------------------------------------------------------------------------------------------------------tgaaggctttctttctaagtctggacagggtagtggccgcaatctgggagacagacaatacttctttgtaaatggtagaccagtggatatgcctagagtgagcaagcttgtgaatgaattatataaaggtgcaaactctaggcagtat-cccatagccataatgaattttatcattccaactagagcatgtgatgtcaatgtgactcctgataaaagaaaagtattcttttctg--------atgaaagcttgattttgcaatctttgagagagggttt-----gcagcagatatattcctctagtaatgccagttatattgttaatggagtt------gagaacacta------aggaatctgatttctctrarttttgctcttcartggaaaaatctaatatccttycwraacagttayytccarctggagkyaatttgaaarttyccaygagggaacattctgcag-------------------------------------------------------------------------------------------------------------------------------------------------------------------------------------------------------------------------------------------------------------------------------------------------------------------------------------
>I23363_M012_Malvaceae_Napaea_dioica_seq1
--------------------------------------------------------------------------------------------------------------------------------------------------------------------------------------------------------------------------------------------------------------------------------------------------------------------------------------------------------------------------------------------------------------------------------------------------------------------------------------------------------------------------------------------------------------------------------------------------------------------------------------------------------------------------------------------------------------------------------------------------------------------------------------------------------------------------------------ttctttctaagtctggacagggcagtggccgcaatctgggagacagacaatacttctttgtaaatggtagaccagtggatatgcctaaagtgagcaaacttgtgaatgaattrtataaaggtgcaaaytctaagcagtac-ccgrtagccataatgaattttatcattccaactagagcatgtgatgycaatgtgactcctgataraagaaaagtattmttttcts--------awgwaatc---------------------------tt-----gcagcagatatattcctcaagtaatgtcagttacagtgttaatggagtt------gagaacacta------aggaagctgatttctctgagttttgctcttcac----------------------------------------------------------------------------------------------------------------------------------------------------------------------------------------------------------------------------------------------------------------------------------------------------------------------------------------------------------------------------------------------------------------------
>I23364_M013_Malvaceae_Grewia_sp_seq1
---------------------------------------------------------------------------------------------------------------------------------------------------------------------------------------------------------------------------------------------------------------------------------------------------------------------------------------------------------------------------------------------------------------------------------------------------------------------------------------------------------------------------------------------------------------------------------------------------------------------------------------------------------------------------------------------------------------------------------------------------------------------------------------------------------tatatcagacagctgcaaggttgaagggtttctttccaagtctggacagggtagtggacgcaaccgtggagacatacaattcttctttgtcaatggcagaccggtggatatgcctaaaataggcaagctcgtaaatgagttatatagaggcgctaactcccggcagttt-cccatagctgtaatgaacttgactattccaactagagcgtgtgatgtcaatgtgactccggataaaagaaaagtattcttttctg--------atgaaagctcaattttgcaatctttgagagagggttt-----gcagcggatatattcctcaagtaatgccaattactcagttaataaagttg---aggagagctcta------aggaagttgatgtctctgggtttcgctctttgcttctagaatctagtatcctttcagaagaactatctcctgctggattcaaatcaaaagtttccacgagggagcattctgcagagggcaacacttctcctagggaagttcaaataagcatgcggaatttgcctttatcaaaagggtcaaatgctagtcatcaagagaacccagtcagaaaggacttcactttaagag---agggaacaaagaatgttgatggtcttaaagag--------------------------------------------------------------------------------------------------------------------------------------------------------------------------------
>I23365_M014_Malvaceae_Callirhoe_bushii_seq1
-------------------------------------------------------------------------------------------------------------------------------------------------------------------------------------------------------------------------------------------------------------------------------------------------------------------------------------------------------------------------------------------------------------------------------------------------------------------------------------------------------------------------------------------------------------------------------------------------------------------------------------------------------------------------------------------------------------------------------------------------------------------------------------------------------------------------------gaagggtttctttctaagtctggacagggtagtggccgcaatttgggagacagacaatacttctttgtaaatggtagaccagtggatatgcctaaagtgagcaaacttgtgaatgaattatataaaggtgcaaactctaagcagtac-ccgatagccataatgaattttatcattccracwagagcrtgtgatgtcaatgtgactcctgataaaagaaaagtattcttttctg--------atgaaagcatgattttgcaatctttgagagagggttt-----gcagcagatatattcctcaagtaatgtcagttacartgttaatggagtt------gagaacacta------aggaaactgatttctctgagttttgctcttcaccggaaaaatctaatacccttccagaactgttac-------------------------------------------------------------------------------------------------------------------------------------------------------------------------------------------------------------------------------------------------------------------------------------------------------------------------------------------------------------------------------------
>I23367_M016_Malvaceae_Kitaibelia_vitifolia_seq1
---------------------------------------------------------------------------------------------------------------------------------------------------------------------------------------------------------------------------------------------------------------------------------------------------------------------------------------------------------------------------------------------------------------------------------------------------------------------------------------------------------------------------------------------------------------------------------------------------------------------------------------------------------------------------------------------------------------------------------------------------------------------------------------------------------------------ctgcaaagttgaagggtttctttctaagtctggacagggtagtggccgcaatctgggagacagacaatacttctttgtaaatggtagaccagtggatatgcctaaagtgagcaaacttgtgaatgaattatataaakgtgcaaactctaagcagtay-ccvatagccatwatgaattttatcattccaactagagcatgtgatgtcaatgtgactcctgataaragaaaagtattcttttctg--------atgaaagcatkattttgcaatctttgagagagggtkt-----gcagcagatatattcytcaagtaatgycagttacagtgttaatggagtt------gagaacacta------aggaagctgatttctmtgagttytgctcttcactggaaaaatctaatacccttttgaga--------------------------------------------------------------------------------------------------------------------------------------------------------------------------------------------------------------------------------------------------------------------------------------------------------------------------------------------------------------------------------------------
>I23368_M017_Malvaceae_Sterculia_apetala_seq1
-----------------------------------------------------------------------------------------------------------------------------------------------------------------------------------------------------------------------------------------------------------------------------------------------------------------------------------------------------------------------------------------------------------------------------------------------------------------------------------------------------------------------------------------------------------------------------------------------------------------------------------------------------------------------------------------------------------------------------------------------------------------------------------------------------------------atggctgcaaagttgaagggtttgtttccaagcctggacagggtagtggccgcaatctgggagacagacaatatttctttgtaaatggtagaccagtggatatgcctaaagtcagcaagcttgtgaatgaattatataaaagtgcaaactctaggcagtat-cccgtagccataatgaattttatcattccaactagagcatgtgatgtcaatgtgactcctgataaaagaaaagtattcttttctg--------atgaaagctcgattttgcaatctttgagaaatggttt-----gcagcagatatattcctcaagtaatgccaattactttgttaataaagttg---aggagaactccg------aggaagatgatatcactgagttgtactcttcaatggaaaaatctaatatactttctgaaaagttacctcc---------------------------------------------------------------------------------------------------------------------------------------------------------------------------------------------------------------------------------------------------------------------------------------------------------------------------------------------------------------------------------
>I23369_M018_Malvaceae_Abelmoschus_esculentus_seq1
----------------------------------------------------------------------------------------------------------------------------------------------------------------------------------------------------------------------------------------------------------------------------------------------------------------------------------------------------------------------------------------------------------------------------------------------------------------------------------------------------------------------------------------------------------------------------------------------------------------------------------------------------------------------------------------------------------------------------------------------------------------------------------------------------------------------------attgaaggttttatttctaagtctggacagggttgtggtcgcaatctgcgagacaaacaattcttctttgtaaatggtagacctgtggatatgcctaaggtgagcaagcttgtgaatgaattatataaaggtgcaaactctaagcagtat-cccatagccataatgaattttattattccaattagagaatgtgatgtgaatgtcactcctgataaaagaaaagtttttttttctg--------atgaaagcatgattttgcaatctttgagagagggttt-----gcagcagatgtatt----------------------------------------------------------------------------------------------------------------------------------------------------------------------------------------------------------------------------------------------------------------------------------------------------------------------------------------------------------------------------------------------------------------------------------------------------------------------------------------------------------------
>I23370_M105_Malvaceae_Pachira_aquatica_seq1
-------------------------------------------------------------------------------------------------------------------------------------------------------------------------------------------------------------------------------------------------------------------------------------------------------------------------------------------------------------------------------------------------------------------------------------------------------------------------------------------------------------------------------------------------------------------------------------------------------------------------------------------------------------------------------------------------------------------------------------------------------------------------------------------------------------------------aaagttgaagggtttctttccaagtctggacagggtagtggccgcaatctgggagacaggcaatacttctttgtaaatggtagaccagtggatatgcctaaagttggcaagcttgtgaatgaattatataaaggtgcaaactctaggcagtat-ccaatagccataatgaattttatcattccaactagatcatgtgatgtcaatgtgactcctgataaaagaaaagtgttcctttctg--------atgaaagctcaattttgcgatctttgagagagggttt-----gcagcagatatattcctcaagtaatgctaat-----------------------------------------------------------------------------------------------------------------------------------------------------------------------------------------------------------------------------------------------------------------------------------------------------------------------------------------------------------------------------------------------------------------------------------------------------------------------------------------------
>I23371_M137_Malvaceae_Dombeya_wallichii_seq1
------------------------------------------------------------------------------------------------------------------------------------------------------------------------------------------------------------------------------------------------------------------------------------------------------------------------------------------------------------------------------------------------------------------------------------------------------------------------------------------------------------------------------------------------------------------------------------------------------------------------------------------------------------------------------------------------------------------------------------------------------------------------------------------------------------------------------------------------gtctggacagggtagtggccgcaaymtgggagacagacaatayttctttgtaaatggtagaccagtggatatrcctaaagtyagtaagcttgtgaatgaattatataaaggtgcaaactctargcagtat-cccatmgccataatgaatttyatymttccaactagagcatgtgatgtcaatgtgactcctgataaaagaaaagtattcttttmtg--------atgaaagctcrattttgcaakctttgagagarggytt-----gcagcagatatattcctcaaryaayrccaattatgttgttaatgaagttg---aggagaacttta------aggaagctgctttttctgagttttgttcttcaatagaaaaatctaatattgtttcagaaaaggta--------------------------------------------------------------------------------------------------------------------------------------------------------------------------------------------------------------------------------------------------------------------------------------------------------------------------------------------------------------------------------------
>I23372_M140_Malvaceae_Chiranthodendron_pentadactylon_seq1
--------------------------------------------------------------------------------------------------------------------------------------------------------------------------------------------------------------------------------------------------------------------------------------------------------------------------------------------------------------------------------------------------------------------------------------------------------------------------------------------------------------------------------------------------------------------------------------------------------------------------------------------------------------------------------------------------------------------------------------------------------------------------------------------------------------cagacggctgcaaagttgaagggtttctttccaagtctggacagggtagtggccgcaatctgggagacagacaatacttctttgtaartggtagaccagtggatatgcctaaagtcagcaagcttgttaatgaattatataaaggtgcaaactctaggcagtat-cccatagctataatgaattttatcattccaactagagcatgtgatgtcaatgtgactcctgataaawraaaagtattcttttckg--------atgaaagctcgattttgcaatctttgagagagggctt-----gcatcagatatattcctcaastaatgtcaattacttcgttamtaaagttg---aggagaactcta------asgaagctgatttctctgagttttgctcttccctggaaaaatcaaataacatttcagaacagttatcaccagctggaatcaatttgaaagtttccttgag---------------------------------------------------------------------------------------------------------------------------------------------------------------------------------------------------------------------------------------------------------------------------------------------------------------------------------------------------
>I23376_M145_Malvaceae_Heliocarpus_appendiculatus_seq1
---------------------------------------------------------------------------------------------------------------------------------------------------------------------------------------------------------------------------------------------------------------------------------------------------------------------------------------------------------------------------------------------------------------------------------------------------------------------------------------------------------------------------------------------------------------------------------------------------------------------------------------------------------------------------------------------------------------------------------------------------------------------------------------------------------------------------ggtggaaggttttctttccaagccyggacagggttgtggccgcaatcggggagacatgcaattcttctttgtaaatggccgaccagtggatatgcctaaagtgagcaagcttgtgaatgagttatatagaggtgcaaactcaaggcagtat-cycattgccatwatgaattttamtattccaactrcagcatgtgatgtcaacgtgactccgrrwwaaagaaaagtattcttttcgg--------atgaaagctcwattttgcaatctttgagagagggtct-----gcagcagatatattcctcaagtaatgccaattactttgttaataaagttg---aggagaactcta------aagaagataatttctctgggtttccctctccactggaaaaatcttgtatcctttcagaacaa-----------------------------------------------------------------------------------------------------------------------------------------------------------------------------------------------------------------------------------------------------------------------------------------------------------------------------------------------------------------------------------------
>I23377_M148_Malvaceae_Robinsonella_mirandae_seq1
------------------------------------------------------------------------------------------------------------------------------------------------------------------------------------------------------------------------------------------------------------------------------------------------------------------------------------------------------------------------------------------------------------------------------------------------------------------------------------------------------------------------------------------------------------------------------------------------------------------------------------------------------------------------------------------------------------------------------------------------------------------------------------------------------------------cggctgyaaaattgaagggtttctttctaagtctggacagggttgtggccgcaatatgggagacagacaatwcttctttgtaaatggtagaccagtggatatgcctaaagtgagcaaacttgtgaatgaaatatataaaggtgcaaactytaagcagtat-cccatagccataatgaattttatcattccaactagagcatgtgatgtcaacgtgactcctgataaaagaaaagtattcttttctg--------atgaaagcaygattttgcaatctttgagagagggttt-----gcagcagatatattcctcaagtaatgccagttacattgttaatggagtt------gagaacacta------asgaakctgatttctctgagttttgctcttcactggaaaaatctgatactctcttaaaacagttacctccagctggagtcaatttgaaagtgcccatgagggaacattctgt---------------------------------------------------------------------------------------------------------------------------------------------------------------------------------------------------------------------------------------------------------------------------------------------------------------------------------------
>I23378_M150_Malvaceae_Ceiba_pentandra_seq1
---------------------------------------------------------------------------------------------------------------------------------------------------------------------------------------------------------------------------------------------------------------------------------------------------------------------------------------------------------------------------------------------------------------------------------------------------------------------------------------------------------------------------------------------------------------------------------------------------------------------------------------------------------------------------------------------------------------------------------------------------------------------------------------------------------------ggatggctgcaaagttgaagggtttctttccaagtctggacagggtagtggccgcaatctgggagacagacagtacttctttgtaaatggtagaccagtggatatgcctaaagtcagcaagcttgtgaatgaattatataaaggtgcaaaccctaggcagtat-ccgatagccataatgaattttatcattccaaccagagcatgtgatgttaatgtgactcctgataaaagaaaagtgttcttttctg--------atgaaagctcaattttgcaatctttgagagagggttt-----gcagcagatatattcctca-----------------------------------------------------------------------------------------------------------------------------------------------------------------------------------------------------------------------------------------------------------------------------------------------------------------------------------------------------------------------------------------------------------------------------------------------------------------------------------------------------------
>I23380_M161_Malvaceae_Hibiscus_tiliaceus_seq1
----------------------------------------------------------------------------------------------------------------------------------------------------------------------------------------------------------------------------------------------------------------------------------------------------------------------------------------------------------------------------------------------------------------------------------------------------------------------------------------------------------------------------------------------------------------------------------------------------------------------------------------------------------------------------------------------------------------------------------------------------------------------------------------------------------------------tgcaarattgaakgttttatttctaagtctggacagggttgtggccgcaatstgggrgacaaacaatacttctttgtaaatggyagaccagtrgatatgcctaaggtgagcaagcttgtgaatgaattatataaaggtgcaaactctaggcagtat-cccrtagccwtaatgaatyttrtcattccaactagagaatgtgatgtgaatgtcactccygataaaagaaaagtattcttttctg--------atgaaagcatgattttgcaatctttgagagagggtct-----gcagcagatctattcctcaagtaacgccagttacatcgttagtggagtt------gagaacacta------aggaagccgaatcctctaagttttgctcttcactagaaaatkcyaatagccttttagaaaagttacctccag-------------------------------------------------------------------------------------------------------------------------------------------------------------------------------------------------------------------------------------------------------------------------------------------------------------------------------------------------------------------------------
>I23381_M162_Bixaceae_Bixa_orellana_seq1
----------------------------------------------------------------------------------------------------------------------------------------------------------------------------------------------------------------------------------------------------------------------------------------------------------------------------------------------------------------------------------------------------------------------------------------------------------------------------------------------------------------------------------------------------------------------------------------------------------------------------------------------------------------------------------------------------------------------------------------------------------------------------------------------------------------------------gttgatgggttcctttccaagtctgggcagggtagtgggcgccacctgggggacagacagtatttttttgtaaatggtcgaccggtggatatgcctaaagtaagcaagcttgtaaatgagttttataagggtgcaaactcccggcaatat-cccatagcaataatggattttactgttccaactagaacatatgatgtcaatgtgactcctgataaacggaaagtattcttttctg--------atgaaagttccattttgctagctcttagagagggttt-----gcatcagatatatgcctctagtaatgccaactactctattaatagagttg---aagggcaagcta------tggaagcagattcttctgagtttcgctct---cccgagaaatgttttactctctcaaagca------------------------------------------------------------------------------------------------------------------------------------------------------------------------------------------------------------------------------------------------------------------------------------------------------------------------------------------------------------------------------------------
>I23382_M163_Bixaceae_Cochlospermum_vitifolium_seq1
--------------------------------------------------------------------------------------------------------------------------------------------------------------------------------------------------------------------------------------------------------------------------------------------------------------------------------------------------------------------------------------------------------------------------------------------------------------------------------------------------------------------------------------------------------------------------------------------------------------------------------------------------------------------------------------------------------------------------------------------------------------------------------------------------------------------gctgccgagttgatgggttcctttccaagtctggacagggtagtggacgtaacctgggagacagacagtacttttttgtaaatggtcggccagtggatatgcctaaagttagcaagctcgtgaacgagttgtataagggtgcaaactcccggcrgtat-ccaatagcaatactggattttactgttccaacaagagcatgtgatgtcaatgtgactcctgataaaagaaaagtattcttttctg--------atgaaagctccattttgctagcgcttcgagaaggttt-----gcaacagatatattcctcaagtaatgccaactactctcttaacaaagttg---agatgcactcta------aagaaatagataattctgacttttgctct---cctgaaaaaacttctgcactttcacagcagttatcatcagat-----------------------------------------------------------------------------------------------------------------------------------------------------------------------------------------------------------------------------------------------------------------------------------------------------------------------------------------------------------------------------
>I23383_M166_Malvaceae_Pseudobombax_ellipticum_seq1
------------------------------------------------------------------------------------------------------------------------------------------------------------------------------------------------------------------------------------------------------------------------------------------------------------------------------------------------------------------------------------------------------------------------------------------------------------------------------------------------------------------------------------------------------------------------------------------------------------------------------------------------------------------------------------------------------------------------------------------------------------------------------------------------------------------tggctgcaaagttgaagggtttctttccaagtctggacagggtagtggccgcaatctgggagacagacaatacttctttgtaaatggtagaccagtggatatgcctaaagtcagcaagcttgtgaatgaattatataaaggtgcaaactctaggcagtat-ccaatagccataatgaattttatcattccaaccagagcatgtgatgtcaatgtgactcctgataaaagaaaagtgttcttttctg--------atgaaagctcaattttgcaatctttgagagagggttt-----gctgcagatatattcctcaagtaatgccaattacattgttaataaagtt------gagaattcta------aggaagctgatttctctgagttttgctcttcaccagaaaaatctactatactttcagaacagttacctacagctggaattaatttgaagctttacatgagggaacattttgcagagggta-------------------------------------------------------------------------------------------------------------------------------------------------------------------------------------------------------------------------------------------------------------------------------------------------------------------------------
>I23384_M168_Malvaceae_Theobroma_cacao_seq1
--------------------------------------------------------------------------------------------------------------------------------------------------------------------------------------------------------------------------------------------------------------------------------------------------------------------------------------------------------------------------------------------------------------------------------------------------------------------------------------------------------------------------------------------------------------------------------------------------------------------------------------------------------------------------------------------------------------------------------------------------------------------------------------------------------------cagatggctgcaaagttgaagggtttctttccaagtctggacagggtagtggccgcaatctgggagacagacagtacttctttgtaaatggtcgaccagtagatatgcctaaagtcagcaagcttgtgaatgagttatataaaggcgcaaactctcggcagtat-cccatagccataatgaattttaccgtaccaactggagcatgtgatgtcaacgtgactcctgataaaagaaaagtatttttttctg--------atgaaagcttgattttgcaatctttgagagagggttt-----gcagcaggtatattcctcaagcaatgccaatttctttgttaataaagttg---aggagagctcta------aggaagctcatttccccgagt------ctatactggaaaaatctaatatccttccagaacggttatctccagttggaatcaattca-----------------------------------------------------------------------------------------------------------------------------------------------------------------------------------------------------------------------------------------------------------------------------------------------------------------------------------------------------------------
>I23385_M169_Malvaceae_Ochroma_pyramidale_seq1
----------------------------------------------------------------------------------------------------------------------------------------------------------------------------------------------------------------------------------------------------------------------------------------------------------------------------------------------------------------------------------------------------------------------------------------------------------------------------------------------------------------------------------------------------------------------------------------------------------------------------------------------------------------------------------------------------------------------------------------------------------------------------------------------------------------gacggctgcaaagttgaagggtwtctttccaagtctggacagggtagtggccgcaatctgggagacagacaatacttctttgtaaatggtagaccagtggatatgcctaaagtcagcaagcttatgaatgaattatataaaggtgcaaactctaggcagtat-cccatagccataatgaattttatcattccaactagagcatatgatatcaatgtgactcctgataaaagaaaagtattcttttctg--------atgaaagttcgattttgcaatctttgagagtgggttt-----gcagcagatatattcctcaagtaatgccaattactttgttaataaagttg---aggagaactcta------aggaagctgatttctctgagttttgctcttcactggaaaaatctaatatccttccaaaacagttacctccagctggaatcaatttgaaagtttcc--------------------------------------------------------------------------------------------------------------------------------------------------------------------------------------------------------------------------------------------------------------------------------------------------------------------------------------------------------
>I23387_M178_Malvaceae_Malvaviscus_arboreus_seq1
----------------------------------------------------------------------------------------------------------------------------------------------------------------------------------------------------------------------------------------------------------------------------------------------------------------------------------------------------------------------------------------------------------------------------------------------------------------------------------------------------------------------------------------------------------------------------------------------------------------------------------------------------------------------------------------------------------------------------------------------------------------------------------------------------------------------tgcaaaattgaaggttttatttctaagtctggacagggttgtggccgcaatctgcgagacaaacaatacttctttgtaaatggtagaccagtggatatgcctaaggtgascaagcttgtgaatgaattatataaaggtgcaaactctaggcagtat-cccatagccataatgaattttatcattccaactagagaatgtgatgtgaatgtcactcctgataaaagaaaagtattcttttctg--------atgaaagcatgattttgcaatcgttgagagagggttt-----gcagcagatatattcctcaactaatgccagttacatcgttaatggagtt------gagagcacta------aagaatctgactcctttgagttttgctcttctctagaaaattctaa---------------------------------------------------------------------------------------------------------------------------------------------------------------------------------------------------------------------------------------------------------------------------------------------------------------------------------------------------------------------------------------------------------
>I23388_M180_Malvaceae_Triumfetta_lappula_seq1
----------------------------------------------------------------------------------------------------------------------------------------------------------------------------------------------------------------------------------------------------------------------------------------------------------------------------------------------------------------------------------------------------------------------------------------------------------------------------------------------------------------------------------------------------------------------------------------------------------------------------------------------------------------------------------------------------------------------------------------------------------------------------------------------------------------------tgcaaggtggaaggttttctttccaagccyggacagggttgtggccgcaatcggggagacatgcarttcttctttgtaaatggccgaccagtggatatgcctaaagtgagcaagcttgtgaatgagttatatagaggtgcaaactcaaggcagtat-cccattgccatwatgaattttactattccaactrcagcatgtgatgtcaacgtgactccrgataaaagaaaagtattcttttcgg--------atgaaagctcwattttgcaatctttgagagagggtct-----gcagcagatatattcctcaagtaatgccaattactttgttaataaagttg---aggagaactcta------aagaagataatttctctgggtttccctctccattggaaaaatcttgtatcctttcagaacaattatcaccagctggaataaattca-----------------------------------------------------------------------------------------------------------------------------------------------------------------------------------------------------------------------------------------------------------------------------------------------------------------------------------------------------------------
>I23389_M181_Malvaceae_Pavonia_scheadiana_seq1
-------------------------------------------------------------------------------------------------------------------------------------------------------------------------------------------------------------------------------------------------------------------------------------------------------------------------------------------------------------------------------------------------------------------------------------------------------------------------------------------------------------------------------------------------------------------------------------------------------------------------------------------------------------------------------------------------------------------------------------------------------------------------------------------------------------------ggctgcaaagttgaagggtttctttctaagtctggacagggtagtggycgcaatctgggagacagacaatacttctttgtaaatggtagaccagtggatatgcctaaagtgagcaaacttgtgaatgaattatataaaggtgcaaactctaagcagtat-cccatagccataatgaattttatcattccaactagagcatgtgatgtcaaygtractcctgatarragaaamgtattctttkmtg--------awrrmaksatkwtkywrymwtykwkrrrrrrkkkkyw-----gcagmwrwwwtmwtymwmwartrwyrkywrywryrktrwtrrwgkwgwk------rrsamyambr------argmwgmtkwytyykmkkwktkytsytcwytgswrraawhwwhtaataccctttcagaaca------------------------------------------------------------------------------------------------------------------------------------------------------------------------------------------------------------------------------------------------------------------------------------------------------------------------------------------------------------------------------------------
>I23390_M182_Malvaceae_Anoda_cristata_seq1
---------------------------------------------------------------------------------------------------------------------------------------------------------------------------------------------------------------------------------------------------------------------------------------------------------------------------------------------------------------------------------------------------------------------------------------------------------------------------------------------------------------------------------------------------------------------------------------------------------------------------------------------------------------------------------------------------------------------------------------------------------------------------------------------------------------------ctgcaaagttgaagggtttctttctaagtctgaacagggtagtggccgcaatctgggagacagacaatacttctttgtaaatggtagaccagtggatatgcctaaagtgagcaaacttgtgaatgaattatataaaggtgcaaactctaagcagtat-cccatagccataatgaattttatcattccaactagagcatgtgatgtcaatgtgactcctgataaaagaaaagtattcttttctg--------atgaaagcatgattttgcaatctttgagagagggttt-----gcagcagatatatttctcaagtaatgtcagttacagtgttaatggagtt------gggaacacta------aggaagctgatttctctgagttttgctcttcgctggaaatatttaataccctttcagaacagttctctccagctggagtcaatttgaaagatttcatgaccgaacat--------------------------------------------------------------------------------------------------------------------------------------------------------------------------------------------------------------------------------------------------------------------------------------------------------------------------------------------
>I23391_M183_Malvaceae_Phymosia_umbellata_seq1
----------------------------------------------------------------------------------------------------------------------------------------------------------------------------------------------------------------------------------------------------------------------------------------------------------------------------------------------------------------------------------------------------------------------------------------------------------------------------------------------------------------------------------------------------------------------------------------------------------------------------------------------------------------------------------------------------------------------------------------------------------------------------------------------------------------------tgcaaaattgaaggctttctttckaagtctggacagggttgtggccgcaatatgggagacagacaatacttctttgtaaatggtagaccagtggatatgcctaaagtgagcaaacttgtgaatgaaatatataaaggtgcaaactctaagcagtat-cccatagccataatgrattttatcattccaactagagcatgtgatgtcaacgtgactcctgataaaagaaaagtattcttttctg--------atgaaagcatgattttgaaatctttgagagagggttt-----gcagcagatatattcctcaagtaatgccagttacattrttaatggagtt------gagaaygmta------aggaatctgatttctctgagttttgctcttcactggaaaaatctaacccttt---------------------------------------------------------------------------------------------------------------------------------------------------------------------------------------------------------------------------------------------------------------------------------------------------------------------------------------------------------------------------------------------------
>I23392_M187_Malvaceae_Ayenia_berlandieri_seq1
---------------------------------------------------------------------------------------------------------------------------------------------------------------------------------------------------------------------------------------------------------------------------------------------------------------------------------------------------------------------------------------------------------------------------------------------------------------------------------------------------------------------------------------------------------------------------------------------------------------------------------------------------------------------------------------------------------------------------------------------------------------------------------------------------------------------ttgcaaagttgagggttttctttccaagcctggtcagggtagtggccgcaatttgggagacagacaatacttytttgtcaayggtcgacctgtggatatgcctaaagtcagcwaggttgtgaatgagttttataaarctgtaaactctcrgcagtat-cccatagccatactgaattttactattccaaytagagaatgtgatgtcaacgtaactccgaacaaaaraaarkkktwwtttyykr--------wkrrrawtymawtttbrarkyyttwarggrrgrkttk-----shrsmdbvkkwwtycyymvrwwawkscmadtwmhttkkwaawwaamcykr---rgrarrsyyywamyymrrrgrarsykrwttkkyykrrkagttgctctccactggaaaaatcwawwwtytttc-------------------------------------------------------------------------------------------------------------------------------------------------------------------------------------------------------------------------------------------------------------------------------------------------------------------------------------------------------------------------------------------------
>I23393_M189_Malvaceae_Kearnemalvastrum_lacteum_seq1
---------------------------------------------------------------------------------------------------------------------------------------------------------------------------------------------------------------------------------------------------------------------------------------------------------------------------------------------------------------------------------------------------------------------------------------------------------------------------------------------------------------------------------------------------------------------------------------------------------------------------------------------------------------------------------------------------------------------------------------------------------------------------------------------------------------agacggctgcaaagttgaagggtttctttctaagtctggacagggtwgtgghcgcaatctgggagacagacartacttctttgtaaatggtagaccagtggatwtgcctaaagtgagcaaacttgtgaatgaattatataaaggtgcaaactctaagcagtay-ccswtagccataatgaatttyatcattccaactagagcatgtgatgtcaatgtgactcctgataaaasaaaagtattcttttctg--------atgaaagcatgattttgcaatytkwgagagrgkktkyrsywkryakmwkmywyawkymwyrwswrwtrymrkktwmakkgwkwwdagaryw------swrarsamkm------wgrwwbctsatttctctgagtttyrctcttcactggaaawayctaataccmtttcagaa--------------------------------------------------------------------------------------------------------------------------------------------------------------------------------------------------------------------------------------------------------------------------------------------------------------------------------------------------------------------------------------------
>I23394_M229_Malvaceae_Malvastrum_americanum_seq1
----------------------------------------------------------------------------------------------------------------------------------------------------------------------------------------------------------------------------------------------------------------------------------------------------------------------------------------------------------------------------------------------------------------------------------------------------------------------------------------------------------------------------------------------------------------------------------------------------------------------------------------------------------------------------------------------------------------------------------------------------------------------------------------------------------------gacggctgcaaagttgaagggtttctttctaagtctggacagggtagtggccgcaatctgggagacagacaatayttctttgtaaatggtagaccagtggatatgcctaaagtgagcaaacttgtgaatgaattatataaaggtgcaaactctaagcagtat-ccratagccataatgaattttatcattccaactagagcatgtgatgtcaatgtgactcctgataaamgaaaagtattcttttctg--------atgaaagcatgattttgcaatctctgagagagggttt-----gcakcagatatattcctcaagtaatgtcagttacagtgttaatggagtt------gagaacacta------aggaagctgatttctctgagttttgctcttcactggaaaaatctaataccctttcagaacagtcccct-----------------------------------------------------------------------------------------------------------------------------------------------------------------------------------------------------------------------------------------------------------------------------------------------------------------------------------------------------------------------------------
>I23395_M236_Malvaceae_Fuertesimalva_jacens_seq1
-----------------------------------------------------------------------------------------------------------------------------------------------------------------------------------------------------------------------------------------------------------------------------------------------------------------------------------------------------------------------------------------------------------------------------------------------------------------------------------------------------------------------------------------------------------------------------------------------------------------------------------------------------------------------------------------------------------------------------------------------------------------------------------------------------------------------------------ggtttatttctaaatctggacaaggtagtggccgcaatctgggagacagacagtacttctttgtaaatggtagaccagtggatatgcctaaagtgtgcaaacttgtaaatgaattatataaagctgcaaactctaagcagtat-cccatagccgttatgaattttatcattccaactagagcatgtgatgtcaatgtgactcctgataagagaaaagtattcttttctg--------atgaaagcatgattttgcaatcgttgagagagggttt-----gcagtggatatattcctcaagtaacatcagttacaatgttaatggagtt------gagaacacta------aggaagttgatttctctgagttttgctcttcactgaaaaaatctaataccatttcagaacag-----------------------------------------------------------------------------------------------------------------------------------------------------------------------------------------------------------------------------------------------------------------------------------------------------------------------------------------------------------------------------------------
>I23396_M019_Malvaceae_Allosidastrum_pyramidatum_seq1
------------------------------------------------------------------------------------------------------------------------------------------------------------------------------------------------------------------------------------------------------------------------------------------------------------------------------------------------------------------------------------------------------------------------------------------------------------------------------------------------------------------------------------------------------------------------------------------------------------------------------------------------------------------------------------------------------------------------------------------------------------------------------------------------------------------cggctgcaaaattgaagggtttctttctaagtctggacagggttgtggccgcaatatgggagaccgacaatacttctttgtaaatggtagaccagtggatatgcctaaagtgagcaaacttgtgaatgaaatatataaaggtgcaaactctaagcaatat-cccatagccattatgaattttatcattccacctagagcatgtgacgtcaacgtgactcctgataaaagaaaagtattcctttctg--------atgaaagcatgattttgcaatctttgagagagggttt-----gcagaagatatattcctcaagtaatgccagttacattgttaatggagtt------gagaacacta------aggaatctgatttctccgagtttcgatcttcactggaaaaatctaatactctctcagaacagt----------------------------------------------------------------------------------------------------------------------------------------------------------------------------------------------------------------------------------------------------------------------------------------------------------------------------------------------------------------------------------------
>I23397_M020_Malvaceae_Melochia_betonicifolia_seq1
-------------------------------------------------------------------------------------------------------------------------------------------------------------------------------------------------------------------------------------------------------------------------------------------------------------------------------------------------------------------------------------------------------------------------------------------------------------------------------------------------------------------------------------------------------------------------------------------------------------------------------------------------------------------------------------------------------------------------------------------------------------------------------------------------------------------ggcttcaaagttgatggttttctttccaagtctgggcagggtagtggccgcaatctaggagacagacagtacttctttgtaaatggtcgaccagtagatatgcctaaagtcagcaagctygtgaatgagttatataaaggtgcaaattctcggcagtat-cctatagccataatgaattttaccattccaactagagcatgtgacgtcaacgtgacccctgataaaagaaaagttttcttttcyg--------atgaaagcttgcttttgcaatctttgagagagggtht-----gcagcaggtgtattcctcaagtaatgccaattactttgttcataaagttg---aggataactcta------aggaagatgawwtctctgagtttcgccctcccctggaaaaagctactatcctttcagaacgattattgccttctggaatcaattcaaaagtttcca-------------------------------------------------------------------------------------------------------------------------------------------------------------------------------------------------------------------------------------------------------------------------------------------------------------------------------------------------------
>I23398_M021_Malvaceae_Sidastrum_micranthum_seq1
------------------------------------------------------------------------------------------------------------------------------------------------------------------------------------------------------------------------------------------------------------------------------------------------------------------------------------------------------------------------------------------------------------------------------------------------------------------------------------------------------------------------------------------------------------------------------------------------------------------------------------------------------------------------------------------------------------------------------------------------------------------------------------------------------------------------caaaattgaagggtttctttctaagtctggacagggttgtggccgcaatatgggagacagacaatacttctttgtaaatggtagaccagtkgatatgcctaaagtgagcaaacttgtgaatgaaatatataaaggtgcaaactctaagcagtat-cccatagccataatgaattttatcattccaactagatcatgtgatgtcaacgtgactcctgataaaagaaaagtattcttttctg--------atgaaagcacgattttgcaatctttgagagagggttt-----gcagcagatatattcctcaagtaatgccagttacattgttaatggagtt------gagaacacta------aagaatctgatttctctgagttttgctcttcactggaaaaatctgatactctctcaaaacagttacctccagctggag-------------------------------------------------------------------------------------------------------------------------------------------------------------------------------------------------------------------------------------------------------------------------------------------------------------------------------------------------------------------------
>I23399_M022_Malvaceae_Gaya_dominguensis_seq1
-------------------------------------------------------------------------------------------------------------------------------------------------------------------------------------------------------------------------------------------------------------------------------------------------------------------------------------------------------------------------------------------------------------------------------------------------------------------------------------------------------------------------------------------------------------------------------------------------------------------------------------------------------------------------------------------------------------------------------------------------------------------------------------------------------------------------aaagttgaagggtttctttctaagtstggacagggttgtggccgcaatatgggagacagacaatacttctttgtaaatggtagaccagtggatatgcctaaagtgagcaaacttgtgaatgaaatatataaaggtgcaaactctaagcagtat-cccatagccataatgaattttatcattccaactggagcatgtgatgtcaacgtgactcctgataaaagaaaagtattcttttctg--------atgaaagcatgattttgcgatctttgagagagggttt-----gcagcagatatattcctcaagtaatgccagttacattgttaatggagtt------gagaacacta------aggaatctgatttctctgagaattgctcttcactggaaaaatctaatacttcctcaaaacagttacctccagctggagtcaat--------------------------------------------------------------------------------------------------------------------------------------------------------------------------------------------------------------------------------------------------------------------------------------------------------------------------------------------------------------------
>I28591_M023_Malvaceae_Neobuchia_paulinae_seq1
-----------------------------------------------------------------------------------------------------------------------------------------------------------------------------------------------------------------------------------------------------------------------------------------------------------aattaagaataa-tca---------------------------------------------------atc-atagcta------------------------------------------------------tgtgtatgtcttca------------gtgaattgtttatt------------actcatcctttcagta----------attaggaatttt-gtggat-aaaaggatgttattct-----------------cgtgt-----tctttcaatacaggcatatgcacttactgcaaaaggagtcaggttagtctgcagcaacacaagtggaaagaatgtaaagtctgtggtactt-------------------------aaaacacaaggaagtgtttccctcaaagataacattatacaagtttttggaatgaagacatttagctgcttagagcctgtggctatatgtatattggacggctgcaaagttgaagggtttctttccaagtctggacagggtagtggccgcaatctgggagacagacagtacttctttgtaaatggtagaccagtggatatgcctaaagtcagcaagcttgtgaatgaattatataaaggtgcaaactctaggcagtat-ccaatagccataatgaattttatcattccaaccaaagcatgtgatgttaatgttactcctgataaaagaaaagtgttcttttctg--------atgaaagctcaattttgcaatctttgagagagggttt-----gcagcagatatattcctcaagtaatgccaattacattgttaataaagtt------gagaattcta------aggaagctgatttctctgagttttgctcttcaccagaaaaatctaatacgctttcagaacagttacctccagctggaattaatttggaggtttccatgagggaacattctgcagagggtaaaacctcttttgga-----------------------------------------------------------------------------------------------------------------------------------------------------------------------------------------------------------------------------------------------------------------------------------------------------------------
>I28592_M188_Cytinaceae_Bdallophytum_americanum_seq1
-----------------------------------------------------------------------------------------------------------------------------------------------------------------------------------------------------------------------------------------------------------------------------------------------------------------tattac-ctctgcat--------------------------------------------tgatt-aaggc-atca---------------cgtatatgttg--------------------tgttgttgctgttggtt--------------gtaaattgcttattattgtagcagctattgttcgtattgtcat---------ccttgttgttwa-----------------------------------------ccttt----ttcacattgtacaggcctatgcgcttatagcaaaaggagttaggttagtctgcaccaacaccactggaaaaagtacgaagtcagtggtactc-------------------------aaaacacaaggaagcagcttccttaaagacaacatcatacaagtgtttggcatgaacatattcaattgtttagagcctgtgtctgtttctatatcagacagctgcaaagttgaagggtttctttccagggctggacagggcagtgggcgcaacctgggagatagacagtatttttttgtaaatggtcggccagttgatatgcctaaagtcactaagcttgtgaatgagttatataaaggtgcaaactctcggcaatat-ccaatagcaataatgaattttagtattccaactagagcgtgtgatgtcaatgtgacccctgacaaaagaaaagtattcttttctg--------atgaaaactctattttgcatgwattgagagaaggttt-----gagtcgcatatattctgtaggtaacagcaattactatgttaatgaagttg---aggaacactcca------tggaaacagattgcactggtcttagttctaaccctggaaaatctcctgcattctcaaagcagttgtctccaagtggaattgactccaaagttc---aggtggagtgtgctgttgagagc--------------------------------------------------------------------------------------------------------------------------------------------------------------------------------------------------------------------------------------------------------------------------------------------------------------------------------
>I28593_M024_Malvaceae_Carpodiptera_cubensis_seq1
------------------------tgcatgatgatactatggaatttattagtctataaagagtgtagtgtcccct-------tactaatgaatatcatttggc-------------------------------------cttttcatctcc------------------------------------------------------------------------------------------------tttg---------------------ttaa--------------------gagctaggaatac-ctc--------------------------------------------------aatc-atagcta----------------------t------------------------------gt-agtatatcttca------------cttagttgcttata------------act-------------------------------------------agggtgttat--ttct-----------------catgt-----tctttcaatacaggcatatgcgcttacagcaaaaggagtcaggttagtctgcagcaacacagccggaaagaatgccaagtctgtagtactt-------------------------aaaacacaaggaagtggttccctcaaagataacatcatacaagtgtttggcatgaccacttttagctgcttagagtctgtgtctatatgtatatcagatggctgcaaagttgaagggtttctttccaagtctggacagggtagtggtcgtaatctgggagacagacaatacttctttgtaaatggtagaccggtggatatgcctaaagtcagcaagctcgtgaatgaattatataaaggtgcaaactctaggcagtat-cccatagccataatgaattttatcattccaactagagaatgtgatgtcaatgtgactcctgataaaagaaaagtattcttttcta--------atgaaagctcaattttgcaatctttaagagagggttt-----gcagcagatatattgctcaagtaatgccaattactttgttaataaagttg---aggagacctcta------aggaagctgatttctctgagttttgcgcttcacaagaaaaatctaatatcttttcagaaaagttacctcaagctggaataaattcgaaagtttccacgagggaatattctgcagagggtaaaacctctttt--------------------------------------------------------------------------------------------------------------------------------------------------------------------------------------------------------------------------------------------------------------------------------------------------------------------
>I28594_M025_Malvaceae_Herrania_nitida_seq1
-----------------------------------------------------ttatgaagagtgtaatgtcttta------accgtggtgacta-------------------------------------------------gtcatctcctgt--------------------------------------------------------------------------------------------cttta---------------------ttaa--------------------gagttaggaaccc-ctt--------------------------------------------------aaac-atagcta----------------------c------------------------------at-ggtatgtcttca------------ccaagttgcttatc------------actcttcttttcatttc---------tttttgaatttt-gtgcat-aaaaggatattattct-----------------catgt-----tgtgtaaatacaggcctatgcacttacagcaaaaggagtthggttagtctgcagcaacacaactggaaagaatgcaaaatctctggtagtt-------------------------aaaactcaaggaagtggttcccttaaagataacatcatacaagtgtttggcatgaacatgtttagctgcttagagcctgtgtctatatgtatatcagatggctgcaaagttgaagggtttctttccaagtctggacagggtagtggccgcaatctgggagacagacagtacttctttrtaaatggtagaccagtggatatgcctaaagtcagcaagcttgtgaatgagttatataaaggtgcaaactctcggcagtat-cccatagccataatgaattttactgtaccaactagarcatgtgatgtcaatgtgactcctgataaaagaaaagtatttttttctg--------atgaaagcttgattttgcaatctttgagagagggttt-----gcagcaggtatattcctcaagtaatgccaatttctttgttaataaagttg---tggagaactctg------aggaagctcatttctccgagc------ctctactggaaaaatctaatatccttccagaacagttatctccagttggaatcaattcaaaagtttccatgagggagcattcygcagaggacaacacgtctcttagaacagttaaaataagcactcagagtttgcctttatcagaaggatcaattgctagtgatgaagagaacttattaaggaagggctt------------------------------------------------------------------------------------------------------------------------------------------------------------------------------------------------------------------------------
>I28595_M184_Malvaceae_Guazuma_ulmifolia_seq1
-----------------------------------gattggagat--------------------------------------ttgtattgcttaatattcaggtcttg-----------------------tttgcattcmttgtagtctcttgcacatg---------------------------------------------------------------------------------------attta--tggtgtacatagatgcatattgg-------------------tactgtagaattat-----------------------------------------------------tgattaatgacga-----------------------------------------------------gt-tgaatgtcctaa------------ctgtggtgctatc---------------------------------------attttgaatgtt-ttgcct-aaaaggatattatttt-----------------gatgt-----tttgtaaatacaggcatatgcacttatagctaaaggagttcggttattgtgcagcaacacaactggaaagaattcgaaatctgtggtagtt-------------------------aaaacacaaggaagtgtttccctcaaagataacatcatacaagtgtttggcatgaatgtatttagctgcttagagcctgtatctttatgtatatcaaatggctgcaaagttgaagggtatctttcaaagtctggacagggcagtggccgcaatctgggggacagacaatacttctttgtaaatggtcgaccagtggatatgcctaaagtcagcaaacttgtgaatgagttatataaaggtgcaaattctcggcagtat-cccatagccataatgaattttactctaccaactagagcatgtgatgtcaatgtaactcctgataaaagaaaagtatttttttctg--------atgaaagctcgattttgcaatctttaagggagggttt-----acagcagatatattcttcaaatgatgccaatttctttgttaataaagttg---aggagaactcta------aggaagctcatttctccgagtttggctctctactggaaaaatctaatatccttccggaacagttatstccagctggattcaattcgaaagtttctgtgaggaagcattctgcagagggcagcacctctatcagaacagttaaaataagcatgcagagtttgcctttatcag----------------------------------------------------------------------------------------------------------------------------------------------------------------------------------------------------------------------------------------------------------------------------
>I28596_M026_Malvaceae_Ruizia_cordata_seq1
--------------------------------------------------------------gtgtaatgtcgct---------actgacaactacattttggc-------------------------------------cttttcatctc------------------------------------------------------------------------------------------------cttta---------------------ttaa--------------------gagttaggattac-cgc--------------------------------------------------tttt--------------------------tatgt------------------------------at-tgtatgtcttca------------ctgagttgcttatc------------acttttcctttaactgc---------ttttggaatttttgtggat-aaaggattgt---------------------------------tctttcggtacaggcatatgcacttacagcaaaaggagttaggttagtctgcaccaacatgtctggaaagaatgcaaagtctgtggtactt-------------------------aaaacacaaggaagtggttccctcaaagataatatcacagaagtgtttggcacaaagatgtttagctgcttagagcccgtggctatagatatatcagacagctgcaaagttgaagggtttatttccaagtctggacagggtagtggccgcaacatgggagacagacaatatttctttgtaaatggtagaccagtggatatgcctaaagttagtaagcttgtgaatgaattatataaaggtgcaaactctaagcagtat-cccataaccataatgaattttattcttccaactagagcatgtgatgtcaatgtgactcctgataaaagaaaggtattcttttctg--------atgaaagcttgattttgcaatctttgagagagggttt-----gctgcagatatattcctcaagcaacgccaattatgttgtaaatgaagttg---aggagaactcta------aggaagctgctttttctgagttttgttcttcaatagaaaaatctaatattgtttcagaaaaggtacctccagatggaatcaattcggaaacttccacgggggaacattctgctgagggtaaaacctctttcataacagttagtgtcaatgctccgtgtttgc-------------------------------------------------------------------------------------------------------------------------------------------------------------------------------------------------------------------------------------------------------------------------------------
>I28597_M027_Malvaceae_Melhania_velutina_seq1
------------------------------------------------------------------------------------------------------------------------------------------------------------------------------------------------------------------------------------------------------------------------------------------------------------gttaggattac-cgc--------------------------------------------------tttt--------------------------tatgt------------------------------tt-tgtatgtcttca------------ctgggttgcttatc------------tttgttcatttaactga---------ttttggaattttgttggat-aaaggatttt---------------------------------tctttckgtacaggcatatgcacttacagcaaaaggagttakgttaktctgcaccaacatgtctggaaaaaatgctaagtctttggtactt-------------------------aaaacacaaggaagtggtttcctcaaagataatatcacagaagtgtttggtacaaagatgtttagctgcttagagcccgtggctattgatatctcagacagctgcaaagttgaagggtttatttccaagtctggacagggtagtggccgcaacatgggagatagacaatatttctttgtaaatggtagaccagtggatatgcctaaagttagtaagcttgtgaatgaattatataaagctgcaaactctaagcagtat-cccatagccataatgaattttattcttccaactaaagcatgtgatgtaaatgtgactcctgataaaagaaaagtattcctttctg--------atgaaagcttgattttgcaatctttgagagagggttt-----gcagcagatatattcctcaagcaacgccaattatgttgtaaatgaagttg---aggagaactcta------aggaagctgctttttctgagtykyrtkctkcaatagaaaaatctaatwy------------------------------------------------------------------------------------------------------------------------------------------------------------------------------------------------------------------------------------------------------------------------------------------------------------------------------------------------------------------------------------------------------
>I28598_M028_Malvaceae_Glyphaea_brevis_seq1
--------------------------------------------------------------------------------------------------------------------------------------------------------------------------------------------------------------------------------------------------------ctata---------------------ttaa--------------------gagctaggaatac-cwc--------------------------------------------------aatc-acaagka----------------------t------------------------------gt-ggtatgtcttca------------ttg-tttgtttatw------------actcttcctttcatatc---------tttttaaatttt-gtggat-taaaggatatttatttc----------------attgt-----tgtctgaatacaggcatatgctcttatagcgaaaggagttagggtagtctgcagcaacacaactggcaagaatgcaaagtctctggcagtt-------------------------aaaacacagggaagtgtttccctcaaagataacatcatacaattgtttggcacgaatgtattttgctgcttagagcctgtctctatatgtatatcagatggctgccaggttgaagggtttctttccaagtctggacagggttgtggccgcaatcgaggagacatgcagttcttctttgtaaatggccgaccagtggatatgcctaaagtaagcaagcttatgaatgagttatatagaggtgcaaactctcggcagtat-cccatcgccataatgaattttactattccaactagagtatgtgatgtcaacgtgactccggataaaagaaaagtattcttttctg--------atgaaatctcrattttgcaatctttgagagagggctt-----acagcggatatattcctcgagtaatgccaattactttgttaataaagttg---aggagaactcta------aagaagctgatttctttggaattcactctccgcgggaaaaatctggtaacctttccgaacgattacttccagcgggaatcaattcgaaagtttccacaagggagaattctgcagaggacaacacctct-----------------------------------------------------------------------------------------------------------------------------------------------------------------------------------------------------------------------------------------------------------------------------------------------------------------------
>I28599_M029_Malvaceae_Desplatsia_dewevrei_seq1
------------------------------------------------------------------------cctt------actgtgatggctatcatttggc------------------------------------ccttcttttatctcaa--------------------------------------------------------------------------------------------cttta---------------------tcaa--------------------aagttaggaatac-ctc--------------------------------------------------aatc-atagctg--------------------------------------------------------cgtatgtthtcc------------gcaagtcgcttckc------------actcctcctcttcattt--------gtttttaaatttt-gtggataaaaagcatatttattct----------------catgc-----tgtctcaattcaggcacatgcacttatagcaaaaggagttaggctagtctgcagcaacacagctggaaagaatgcaaagtctctggtagtg-------------------------aaaacacagggaagtgattccctcaaagataacatcatacaactgtttggcacgaatgtgtttagctgcttacagcctctctctatatgtatatcagacagctgcaaggttgaagggtttctttccaagtctggacagggtagtggacgcaaccgtggagacatacaattcttctttgtaaatggccgaccggtggatatgcctaaagtaagcaagcttgtgaatgagttatatagaggcgcaaactctcgacagttt-cccatagccataatgaactttactattccaactggagcatgtgatgtcaatgtgactccagataaaagaaaagtattcttttctg--------atgaaagctcaattttgcaatctttgagagagggttt-----gcagtgtatatattcctcaagtaatgccaattacacagttaataaagttg---aagagaactctg------aggaagctgatttctctgggtttcacgctctgctgccaaaatctgctatcctttcagaaaagttatctccagctcgaaccaattcgaaaattttcatgagggagcattctgcagagggcagcacttctcctaggagagttcaaataagcatg-----------------------------------------------------------------------------------------------------------------------------------------------------------------------------------------------------------------------------------------------------------------------------------------------
>I28600_M146_Malvaceae_Mortoniodendron_guatemalense_seq1
tgtgtcatccttacattacatagatgcataatgatwctrtagartttattagtctataaasagtstaatgtycmtt--------rctgaygactrtcatttsgc-------------------------------------yttttmatctccttt--------------------------------------------------------------------------------------------ctcta---------------------ttar--------------------gagttaggaatam-ctc--------------------------------------------------aatc-atagcta----------------------t------------------------------gt-rgtatgtcttca------------cwgagttgcttatc------------actcttcctthcactgc---------ttttggaattty-ktggat-aaaaggahgttattct-----------------catgt-----yctttcaatacaggcatatgcgcttacagcaaaaggagbtaggttagtctgcagcaacacggcmsvaaagaatghaargtctgtggtactt-------------------------aaaacacaaggaagtgdntcccthaaagataanatcatacaagtgtttggcatgaacacatttagctgcttagagcctgtgyctatahgtatatcagacggctgcaaagttgaagggtttctttccadgtctkgacagngtagtggccgcaatghgggwgacagacaatacttctttgtaaatggtagaccagtggatatgcctaaagtcagcaagtttgtgaatgaahtatataaaggtgcaaactctaggcagtatccccrtagccataatgaatyttatcattycaactsgagcatgygatgycaatgtgactcctgataaaagaaaagtattcttttctg--------atgaangctcgattttgchatctttgagagagggttt-----gcagcagatatattcctcaagtaatgccaahtactttgttaataaagttg---argagaactctv------aggaagctgatttctctgagttttgctcktcaswggaaaaatctaatdtccttkysgakaagttacctccagctrgaatcaatycraaagtttcmaygagggaacattcygcagaggstaraacctctttkagaacasttraaatcaacgmtcasagwttgcarttatmwgaaggat----------------------------------------------------------------------------------------------------------------------------------------------------------------------------------------------------------------------------------------------------------------------
>I28601_M030_Malvaceae_Sparmannia_africana_seq1
------------------------------------------------------------------------cctc------gccatgatgactatcatttyam------------------------------------mcttktmrtctcytgymyrtgaa---------------------------------------------------ttacaaagt----------------------cagccttgca----gtacatagatkc---ataatc--------------attagagctaggaatac-cwc--------------------------------------------------aatm-aca-cta----------------------t------------------------------gt-tgtatgtctcca------------gtg-tttgctgatt------------actcttccttycatttc---------tttttaaagttt-gtgaat-aaaaggatatttatttt----------------catgt-----tgtctcaatacaggcatatgcacttatagcaaaaggagttagggtaatctgcagcaacgcaactggaaagaatgcaaagtctatggtastt-------------------------aaaacacagggaagtggttccctcaaagataacatcatacaactgtttgggacgaacatgtttagctgcttagagccygtctctatatgtatatcagatgactgcaaggttgaagggtttctttccaaakccggrcagggttgtggccgtaataggggagacatgcaattcttctttgtaaatggccgaccagtggatatgcctaaagtgagcaagcttgtgaatgagttatatagaggtgcaaactctcggcagtat-cccattgccataatgaattttactatcccaactagagcatgtgatgtcaatgtgactccggataaaagaaaagtattcttttctg--------atgaaagctcaattttgcaatctttgagagagggttt-----gcagcagatatattcctcaabtaatgccaattacattgttaataaagttg---agaagaactctg------aagaagytgatttctctgggtttcgctctccgctggaaaaatctagtakcctttcagagcaatcatttccagccggaatcaattccaragtttctatgcgrgagcattctgcagagrgcaacacctctcttaggacagctaaaataagcastcagagtttgcctttatcaaaag-------------------------------------------------------------------------------------------------------------------------------------------------------------------------------------------------------------------------------------------------------------------------
>I28602_M031_Malvaceae_Mollia_sp_seq1
---------------------------------atactattgaat-tattgatttgtaaagagtgtcatatccctt------atcaagatgact----------------------------------------------cattttcatatctcat--------------------------------------------------------------------------------------------cctta---------------------ctaa--------------------aatctaagagtac-ctc--------------------------------------------------aatc-atagcta----------------------t------------------------------gt-ggtatgtgatcc------------acaagttgtttatc------------actcctccgttt-------------------------------------------------------------------cattt-------------ctcaggcatatgcacttatagcaaaaggagttaaggtagtctgcagcaacacaactggaaagaatgcaaaatctctggtagtt-------------------------aaaacacagggaagtgtttccctcaaagataacatcatacagctgtttggcacaaacgtatttaactgcttacagcctctctctatatgtatatcagacagctgcaaagttgaagggtttctttccaagtctggacagggtagtggacgaaatcgtggagacatacaattcttctttgtaaatggtcgaccagtggatatgcctaaagtaaccaagcttgtgaatgagttatatagaggtgcaaactctcggcaatat-ccaatagccataatgaactttactattccaactagagcatgtgatgtcaacgtgaccccggataaaagaaaagtattcttttctg--------atgaaagctcaattttgcattctttgagagagggttt-----gcagcagatatattcctcaagtaatgccaattatgcagttaataaagctg---aggagaactctg------aggaagctgattgttctgggtttcgctctctgctgcaaaaat---------------------tatctcctactggaatcaattcgaaagtttccatgagggagcattctgcagagggcaacacttctcctaggagagttcaattaagcatgcagaatttgcctttatcaaaaggaccaattgcttgtcataaaaaaaactcaacaaggac------------------------------------------------------------------------------------------------------------------------------------------------------------------------------------------------------------------------------------
>I28603_M223_Malvaceae_Gossypium_hirsutum_seq1
----------------------------------------------------------------------------------------------------------------------------------------------------------------------------------------------------------------------------------------------------------------------------------ttag--------------------gagatagagatac-tcattgct--------------------------------------------caatc-atagcta----------------------t------------------------------gt-ggtacgtctaca------------ttktgttactcrgc------------actcatcctttcacta----------atttggaatttt-gtggattaaaaggatattattct-----------------tatg------tttttcattacaggcatatgcacttacggcaaaaggaghcaggttagtctgcagcaacacaagcrgaaagaatttaaagtctgtggttatt-------------------------aaaacgcarggaagtggttccctcaaagatagcatcatacaagtttttggcatgaacatgtttaactgcttagagccyrtgtctatatgtatatcagacgactgcaaaattgaagggtttctwtctargtctggacagggtagtggccgcagtatgggagacagacaatacttttttgtaaatggtaggccagtggatatgcctaaagtgagcaagcttgtgaatgaaatatataaaggtgcaaactctaagcagtat-cctgtagccataatgaattttatcattccaactagagcatgtgatgtcaatgtsactcctgataaaagaaaagtatttttttctg--------atgaaagcatgattttgcaatctttgagggagggttt-----gcagcagatatattcctcaagtaatgccagttatattgttaatggagtt------gacgacacta------asgaagcagrttcctttgagttttgctcttcacctgaaaaatctaatatcctttcagagcagtcacctycagctggagthaatttgaaaktttccatgagggaacattctccagargataaaacstcctttagaactgtcaatatcma---------------------------------------------------------------------------------------------------------------------------------------------------------------------------------------------------------------------------------------------------------------------------------------------------
>I28604_M032_Malvaceae_Entelea_arborescens_seq1
-----------------------------------------------------------------------------------------------------------------------------------------------tttcatctcctgt--------------------------------------------------------------------------------------------cttta---------------------ttta--------------------gagttaggaatac-ctc--------------------------------------------------aatc-aca-cta----------------------t------------------------------gt-tgtatgtctcca------------ttg-tttgcttatc------------actcttcctttcatttc--------ttttttaaatttt-gtgaat-aaaaggatatttatttt----------------catgt-----tgtytcaatacaggcatatgcacttatagcaaaaggagttagggtaatctgcagcaacacaactggaaagaatgcaaagtctatggtagtt-------------------------aaaacacagggaagtggttccctcaaagataacatcatacaactgtttgggacgaacatgtttagctgyktagagcctgtctctatatgtatatcagahgactgcaaggttgaagggtttctttccaaagccggacagggttgtggccgtaahaggggagacatgcaattcttctttgtaaatggccgaccagtggatatgcctaaagtgagcaarcttgtgaatgagttatatagaggtgmgaactctcggcagtat-cccattgccataatgaadtttactatcccaactagrgcatgtgatgtcaacgtgactccggataaaagaaaagtattmttttctg--------atgaaavctcaattttgcaatctttgagagagggttt-----gcagcagatatattcctcaagtaatgccaattactttgttaataaagttg---aggagmmstctg------aagaagctgatttctctgggtttcgctctccgcyggaaaaatctagtatcctttcagagcaatcatttccagccggaatcaattccaaagtttctatgcgggagcattctgcagagggyaacacctctcttaggacagttaaaataagcagtcagagtttgcctttatcaaaaggatcaattgctagtgatcttgataactcaataagg--------------------------------------------------------------------------------------------------------------------------------------------------------------------------------------------------------------------------------------
>I28605_M235_Malvaceae_Abutilon_sp_seq1
-----------------------------------------------------------------------------------------------------------------------------------------------------------------------------------------------------------------------------------------------------------------------------------------------------------------------------------------------------------------------------------------------------------------------------------------------t-ggcatatcttca------------ttgagttattcagt------------actaatcctttcacta----------atttggaacttt-ttgaattaaaagaatattattct-----------------attgt-----tctttcaaaacaggcatatgcactcacagcaaaaggagtcaggtttgtttgcagcaacacaagcggaaagaacgttaagtctgtggttatc-------------------------aaaacgcaaggaaatggttcccccaaagataacatcatacaagttttcggcatgaacacatttagctgcttagagcctgtgtctatatgtatatcagatggctgcaaagttgaagggtttctttccaagtctggacagggttgtggccgcaatttgggagacagacaatacttctttgtaaatggtagaccagtggatatgcctaaagtgagcaaacttgtgaatgaaatatataaaggtgcaaactctaagcagtat-cccatggccataatgaattttataattccaactagagcatgtgatgtcaacgtgactcctgataaaaggaaagtattcttttctg--------atgaaagcatgattttgaaatctttgagagagggttt-----gcagcagatatattcctcaagtaatgccagttacattgttaatgaagtt------gagaacacta------aggaatctgatttctatgagttttgctcttcactggaaaaatctaatactttctcagaacagttacctccagctggagtcaatttgaaagtgcccatgagggaacattctgtagaggataaaacctcttttataactgttaaaaccaatkctcaaagtttgcagttatcagaaggatcggtatctag------------------------------------------------------------------------------------------------------------------------------------------------------------------------------------------------------------------------------------------------------------
>I28606_M033_Malvaceae_Reevesia_formosana_seq1
---------------------------------------------------------aaagtgtataatgtccttt------actacgacgattatcatttggc-------------------------------------yttttcttctcctgt--------------------------------------------------------------------------------------------cttta---------------------ttaa--------------------gagttaggaatac-ctc--------------------------------------------------aatc--tagcta----------------------t------------------------------gt-ggtatgtcttca------------gtgagttgcttatc------------actcttcctttcactgc---------ttttggaatttt-gtggat-aaagggatattmt--------------------cattt-----tctgtcaatacaggcatatgcacttacagcaaaaggagttaggctagtctgcagcaacacgaccgcaaagaatgcaaagtctgtggtactt-------------------------aaaacacaaggaagtggttccctcaaagataacatcatacaagtgtttggcatgaacatgtttaactgcttagagcctgtgtctatatgtatatctgacggctgcaaagttgaagggtttctttccaagcctggacaaggtagtggccgcaatctgggagacagacaatacktctttgtaaatggtagaccagtggatatgcctaaagtcagcaagcttgtgaatgaattatataaaggtgcaaactctaggcagtat-cccatagccatcattaattttatcattccaactggagcatatgatgtcaatgtgactcctgataaaagaaaagtattcttctctg--------atgaaagcttgattttgcaatctttgagagagggttt-----gcaacagatatattcctcaagtaatgtaaattactttgttaataaagttg---aggagaactcga------aggaagctgatttctcggagttttgctcttcactggaaatctctagtatcctttcagaacagttacctccagctggaatcaattcaaaagtttcaatgagggaacattctgcagagggtaaaacctctt----------------------------------------------------------------------------------------------------------------------------------------------------------------------------------------------------------------------------------------------------------------------------------------------------------------------
>I28607_M034_Malvaceae_Mansonia_altissima_seq1
--------------------------------------------------------------------------------------------------------------------------------------------------------ctgt--------------------------------------------------------------------------------------------ctttc---------------------ttaa------------------gaatcatatggatat-ttc--------------------------------------------------aatc-ataacta----------------------t------------------------------kt-ggtatgtcttta------------ttgggttgcttatt------------actcttccattcactgc---------ttttgggatttttgttgat-gaaaggataccattct-----------------catgt-----tctctctatacaggcctatgcacttacagcaaaaggagttaggttagtctgcagcaacacgactagaaagaatgcaaagtctgtggtactt-------------------------aaaactcaaggaagtggttccctcaaagataacatcatacaagtgtttggaatgaatatgtttagctgcttagagcctgtttctatatgtatatctggtggctgcaaagttgaagggtttttttccaagtctggacagggttgtggccgcaatctgggagacagacaatacttctttgtaaatggtagaccagtggatatgcctaaagtcagcaagcttgtgaatgaattatataaaggtgcaaactctaggcagtat-cccatagcaataatggattttatcatttcaaccagagcatgtgatgtcaacgtgactcctgataaaagaaaagtattcttctctg--------atgaaagctcaattttgcaatatttgagagagggctt-----gcaacag------tcctccactamtgtcwattacattgttawtawrgttg---aggagaactckg------tggaa------ttctctgagrtktgcttttcactgggagmaayyaataccctttcagaacagttaactgcagctggaatcaattcagaattttcaatgagggaccattctgcagagggtaaaacctcttttagaacagttgaaaccaatgctcggagtttgcagttatcaagaggatcactagctagtgatcatgaaaatccatttggtgaagtagtcacat------------------gccacaatgatatattt--------------------------------------------------------------------------------------------------------------------------------------------------------------------------------------
>I28608_M035_Malvaceae_Hosfordia_alata_seq1
--------------------------------------------------------------------------------------------------------------------------------------------------------------------------------------------------------------------------------------------------------------------------------------------------------------tagggatac-tcattact--------------------------------------------caatt-atggctt----------------------t------------------------------gt-ggcatatcttcg------------ttgagttattcagt------------actaatcctttcacta----------atttggaatttt-ttggattaaaagaatat-------------------------tgt-----tctttcaaaacaggcatatgcactcacagcaaaaggagtcaggtttgtttgcagcaacacaagcggaaagaacgttaagtctgtggctatc-------------------------aaaacacaaggaaatggttcccccaaagataacatcatacaagttttcggcatgaacacatttagctgcttagagcctgtatctatatgtatatccgatggctgcaaaattgaaggctttctttctaagtctggacagggttgtggccgcaatatgggagacagacaatacttctttgtaaatggtagaccagtggatatgcctaaagtgagcaaacttgtgaatgaaatatataaaggtgcaaactctaagcagtat-cccatagccataatgaattttatcattccaactagagcatgtgatgtcaacgtgactcctgataaaagaaaagtattcttttctg--------atgaaagcatgattttgaaatctttgagagagggttt-----gcagcagatatattcctcaagtaatgccagttacattgttaatggagtt------gagaacacta------aggaagctgatttcgctgagttttgctcttcactggaaaaatctaaccctttctcagaacagttacctccagctggagtcaatttgaaagtgcccatgagggaacattctgtagaggataaaacctcttttagaactgttaaaaccaatgctcaaag------------------------------------------------------------------------------------------------------------------------------------------------------------------------------------------------------------------------------------------------------------------------------------------
>I28609_M036_Malvaceae_Pentaplaris_davidsmithii_seq1
-----------------------------------------------------------------rgtgtaatgwt------acywtgacsaywrtyatctggc-------------------------------------tttttcatctccttt--------------------------------------------------------------------------------------------ctttg---------------------ttaa--------------------gagttagtaatac-tca---------------------------------------------------atc-atagcta----------------------t------------------------------gt-ggtatgttttca------------gtgagttgtttatt------------actcatcctttcacta----------atttggaatttt-gtggat-aaaaggatattattct-----------------tatgt-----tctttcaatacaggcatatgcacttacagcaaaaggagtcaggttagtctgcagcaacacaagcggaaagaatgtgaagtctgtggttctt-------------------------aaaacacaaggaagtggttccctcaaagataacatcatacaagtttttggcgtgaacacatttagctgcttagagcctgtgtctatatgtatgtcagatggctgcaaaattgaagggtttctttccaagtctggacagggtagtggccgcaatctgggagacagacaatacttctttgtaaatggtagaccagtggatatgcctaaagtgagcaagcttgtgaatgaattatataaaggtgcaaactctaggcagtat-cccatagccataatgaattttatcattccaactagagcatgtgatgtcaatgtgactcctgataaaagaaaagtattcttttctg--------atgaaagctcgattttgcaatctttgagagagggttt-----gcagcagatatattcctcaagcaatgccaattacattgttaatgaaatt------gagaactcta------aggaagctgatttctctgagttttgcacttcactggaaaaatctaatatcctttcagaaaaattacctccagctggagtcaatttgaaagtttccatgagggaacattctgcagagggtaaagcctctwtwayamcwkmaac---------------------------------------------------------------------------------------------------------------------------------------------------------------------------------------------------------------------------------------------------------------------------------------------------------
>I28610_M037_Malvaceae_Heritiera_littoralis_seq1
----------------------------------------------------------------------------------------------------------------------------------------------------------------------------------------------------------------------------------------------------------ttc---------------------taaaaaagaca---------aaacragtkargaataw-mwc--------------------------------------------------aatc-atagcta----------------------t------------------------------gt-ggtaagtcttca------------ctgagttgcatatc------------actcttccttgcactgc---------ttttggaatttt-gtggataaaaaggatgtgatcct-----------------catat-----tcttccaatacaggcatatgcgcttacggcaaaaggagttaggttagtctgcagcaatacaaccaaaaagaatgtaaagtctgtagtactt-------------------------aaaacacaaggaagtgattccctcaaagataacatcatacaagtgtttggcatgaacacatctagctgcttagagcctgtgtctatatctatatcagatggctgcaaagttgaagggtttctttccaagtctggacagggtagtggccgcaatctgggagacagacaatatttctttgtaaatggtagaccggtcgatatgcctaaagtcagcaagcttgtgaatgaattatataaaagtgcaaactctaggcagtat-cccatagccataatggattttatcattccaactagagcatgtgatgtcaatgtgactcctgataaaagaaaagtatttttttctg--------atgaaagctcgattttgcaatctttgagaaagggttt-----gcagcagatatattcctcaagtaatgccaattactttgttaataaagttg---aggagaactcta------aggaagatggtatctctgagttttgctcttcagtggaaaactctaatatcctttcagaaaagttacctccggctggtatcaatttgaaagtttccatgagggaacattctgcagagggtaaaacctcttttgaaacagtkrwwrkaatcymtcatggttcgcagt----------------------------------------------------------------------------------------------------------------------------------------------------------------------------------------------------------------------------------------------------------------------------------
>I28611_M062A_Malvaceae_Durio_zibethinus_seq1
-------------------------------------------------------ataaagagtttaatgcccctt------actatgatgattatcatttggc-------------------------------------tttttcgtctccttt--------------------------------------------------------------------------------------------cttta---------------------ttaa--------------------aaattaggaatac-ctc--------------------------------------------------aatc-atcgcta----------------------t------------------------------gt-ggtatgtcttca------------atgagctggttttc------------actcttcctttcaccgt---------ttttagaatttt-gtggat-aaaaggatatt-ttct-----------------cgtgt----tcttcaaaatacaggcatatgcacttacagcaaaaggagtwaggctagtctgcagcaacacractggaaagaatgcaaagtctgtagtactt-------------------------aaaacgcaaggaagtggttccctcaaagataacatcatacaagtgtttggcctgaacacatttagctgcttagagcctttgtctatatgtatatcagatggaagcaaagttgaggggtttctttccaagtctggacagggtagtggccgcaatctgggagacagacaatacttctttgtaaatggtagaccagtggatatgcctaaagtcagcaagcttgtgaatgaattatataaaggtgcaaactctaggcagtat-cccatagctataatgaattttatcattccaactagagcatgtgatgtcaatgtgagtccygataaaagaaaagtattcttttccg--------acgaaagctcaattttgcaatctctgagagagggttt-----gcagcagatatattcctcacataatgccaatttctatgttaataaagttg---aggagaactcta------aggaagctgatttctctgagttttgctcttcactggaaaaatctaatatctttccagaacagttacctccagctggaatcaattcaaaagtttccatgagggaacattctgtagagggtaaaacctctcctagaacagttaaaataaatgctcaaagtttgcagtta--------------------------------------------------------------------------------------------------------------------------------------------------------------------------------------------------------------------------------------------------------------------------------
>I28612_M038_Malvaceae_Brachichyton_bidwillii_seq1
------------------------------------------------------------------------------------------gactaccatttggc-------------------------------------tttttcatctccatg--------------------------------------------------------------------------------------------cttta---------------------ttaa--------------------gagttaggaatac-ctc--------------------------------------------------tgtc-atagcta----------------------t------------------------------gt-ggtaagtcttca------------ctaagttgcttatc------------actcttcctttcactgc---------ttttggaatttt-gtggat-aaaagtatgttattct-----------------catct-----tctttcaatacaggcttatgcacttacagcaaaaggagttaggttagtctgcagcaatacgaccaaaaagaatgtaaagtctgtagtactt-------------------------aaaacacaaggaagtgattccctcaaagataacatcatacaagtgtttggcacgaacacatctagctgcttggagcctgtgtctatatctatatcagatggctgcaaagttgaagggtttgtttccaagtctggacagggtagtggccgcaatctgggagacagacaatatttctttgtaaatggtagaccagtggatatgcctaaagtcagcaagcttgtgaatgaattatataaaggtgcaaactctaggcagtat-cccatagccataatgaattttatcattccaactagagcatgtgatgtcaatgtgactcctgataaaagaaaagtattcttttctg--------atgaaagctcgattttgcaatctttgagaaagggttt-----gcagcagatatattcctcaagtgatgccaattactttgttaataaagttg---aggagaactctg------aggaagatgatatccctgagttttgcttttcactggaaaaatctaatatcctttcagaaaagttacctccagctggaatcaatttgaaggcttccatgagggaacattctgcagagggtaaaacctcttttgaaacagttaaaat------------------------------------------------------------------------------------------------------------------------------------------------------------------------------------------------------------------------------------------------------------------------------------------------------
>I28613_M039_Malvaceae_Eriotheca_macrophylla_seq1
-----------------------------------------------------------------------------------------------------------------------------------------------------------------------------------------------------------------------------------------------------------ct---------------------tgag--------------------ggagctacaagac-tag--------------------------------------------------tatt-ttggctaa-ag------------agagtat------------------------------gtgaggatgtcttca------------gtgagctgtttatt------------actcatcctttcacta----------atttggaaaatt-gtggat-aaaaggatattattct-----------------catgc-----tctttcaatrcaggcatatgcacttackgcaaaaggagtcaggttagtctgcagcaacacaagtggaaagaatgtaaagtctgyggtactt-------------------------aaaacacaaggaagtggttccctcaaagataacatcatacaagtttttggcaygaacacatttacctgcttrgagcctctgtctatatgtatatcagacggctgcaaagttgaagggtttctttccaagtccggacagggtagtggccgcaatctgggagacagacaatacttctttgtaaatggtagaccagtggatatgcctaaagtcagcaagcttgtgaatgaattatataaaggtgcaaactctaggcagtat-ccaatagccataatgaattttatcattccaactagatcatgtgatgtcaaygtgactcctgataaaagaaaagtgttcctttctg--------atgaaagctcaattttgcaatctttgagagagggwtt-----gcagcagatatattcctcaagtaatgccaattactttgttaataaagtt------gagaattcta------aggaagctgatttctctgagttccgctcttcaccagaaaaatctaatatcctttctgaacagttayctccagctggaattaatttgaaggtttccatgagggaacattctgcagagggtaaagcctcttttggaactgttaaa--------------------------------------------------------------------------------------------------------------------------------------------------------------------------------------------------------------------------------------------------------------------------------------------------------
>I28614_M040_Malvaceae_Hydrogaster_trinervis_seq1
--------------------------------------------------------------------------------------------------------------------------------------------------------------------------------------------------------------------------------------------------------------------------------------------------------------------tac-ctc--------------------------------------------------aatc-atagcct----------------------t------------------------------gt-ggtatgtgttcc----------------gttctttatc------------accccttcctttcatat--------ccttttatatttt-gtggataaaaatgatattcattct----------------catgc-----tgtctcaattcaggcatatgcacttatagcacgaggagtaagggtagtctcgagcaatacgactggaaagaatgcaaagtctctggtagtt-------------------------aaaacgcagggaagcagttacctgaaagataacatcatacagctgtttggcacaaatgtatttaactgcttacagcctttctctatatgtatatcaggcgtctgcaatgttgaagggtttctttccaagtctggacagggtagtggacgcaatcgtggagacatacaattctactttgtaaatggccgaccggtagatatgcctaaagtaagcaagcttgtgaatgagttatatagagatgctaactctcggcagttt-ccaatagccataatgaactttactattccaactagagcatgtgatgtcaacgtgactccggataaaagaaaagtattcttttctg--------atgaaagctcaattttgcaatatttgagagagggttt-----gcggtggatatattcctcaagtaatgtcaattactcagttaataaagctg---aagacaactctg------aggaaactgattgctctgggtttcgctctctgctgcaaaattctagtattccttcagaaca-ttatctccaactggaatcaatttgaaagtttccaagaaggagcattctgcagagggc--------------------------------------------------------------------------------------------------------------------------------------------------------------------------------------------------------------------------------------------------------------------------------------------------------------------------------
>I28615_M041_Malvaceae_Pterygota_brasiliensis_seq1
----------------------------------------------------------------------------------------------accatttggc-------------------------------------tttttcatctccttg--------------------------------------------------------------------------------------------cttta---------------------ttaa--------------------gagttaggaatac-ctc--------------------------------------------------aatc-atagctt----------------------t------------------------------gt-ggtaagtcctca------------ctgarttgcttgtc------------actcttcctttcactgc---------ttttggaatttt-gtggac-aaaaggatgtttttttttt--------------watgt-----tcttccaatacaggcgtatgcgcttacagcaaaaggagttaggttagtctgcwgcaacacgaccaaaaagaatgtaaagtctgtagtgctt-------------------------ragacacaaggaagtggttccctcaaagataacatyatacaagtgtttggcakgaacacatctagctgcttagarcctgtstctwtatctatatcagatggctgcaaagttgaagggyttgtttccaaatctggacagggtagtggcygcastskgddagacagwcaatatttctttgtaaatggtakaccagtggatatgcctaaagtcagcaagcttgtraatgaattatataaaggtgcaaactctaggcagtat-cccatagccataatgaattttatcattccaactagagcatgtgatgtcaahgtgaatcctgataaaagaaaaktattcttttctg--------wtgaaagctccattttgcaatctttgagaaagggttt-----gcmgcvgatatrttmctcragtgatgccaattactctgttaataawgttg---arsagaamkmtr------akracgatgatgtctctgagttttgctcttcactggaaaaatctaatatgctttcagaaaagttatctccagctggaakcwattcgaaagtttccg-------------------------------------------------------------------------------------------------------------------------------------------------------------------------------------------------------------------------------------------------------------------------------------------------------------------------------------------------------
>I28616_M042_Malvaceae_Leptonichya_maranta_seq1
-----------------------------------------------------------------------------------------------------------------------------------------------------------------------------------------------------------------------------------------------------------------------------------taa--------------------gagctaggaatac-ctc--------------------------------------------------aatc-atagcga----------------------t------------------------------gt-ggttatatttca------------gtgagttgcttatc------------actcttccttgaattt----------ctttttaatttt-gtggat-aaaagggtattattct-----------------tctgt-----tgtctcaatacaggcatatgcagtcatagcaaraggagttaggttagtctgcagcaacacaactggaaagaatgcaaaatctctggtactg-------------------------aaaacacaaggaagtggttccctcaaagataacatcatacaagtgtttggcacgaacatgtttagctgcttagagcctgtgtccatatgcatatcagatggctgcaaaattgaaggatttctttccaagtctggacagggtagtggccgcaatctgggagacagacagtacttctttgtaaatggtcgaccagtggatatgcctaaagtaagcaagcttgtgaatgagttatataaaggtgcaaactctcggcagtat-cccatagccatagtgaattttaccattccaactagagcatgtgatgtyaatgtgactcctgacaaaagaaaagtattcttttctg--------atgaaagctcaatcttgcaatctttgagagagggttt-----gcagcagatatattcctcaaataatgccaatttctttgttaataaagttg---aggagaactcta------aggaggctgatttctctgagtgtcgctctycgccagaaaaatctaatatyctttcagaacagttatctccagctcaaatcaattcaaaagtgtccatgagggascattctgcagaggaaaatgcctctcttagaacagttaaaataagcactcatagtttgcctttatcagaaggatcaattgctaatgatcaggagaactcattaaggac------------------------------------------------------------------------------------------------------------------------------------------------------------------------------------------------------------------------------------
>I28617_M043_Neuradaceae_Neurada_procumbens_seq1
-------------------------------------------------------------------------------------------------------------------------------------------------------------------------------------------------------------------------------------------------------tatata---------------------ttat---------------------------------------------------------------------------------------aatt--------------------------------------------------------------------------------------------------------------------------------------------atttcaagttttaccttttgtatatgatattattcacagct------------catgt---------taaatgcaggcgtatgcgcttatagcaaaaggagttaggttagtctgcaccaatagaattggaaaaaatacgaggtccgtggtactt-------------------------aaaacgcaaggaagtagttccttaaaggataacatcatagaagtgtttggcatgagctccttcaactgtttacagcctgcgtccatatctatatcggagagctgcaaagttgatgggtttgtttccaaaactggacagggctctggacgcaacctgggagacagacaatacttttttgtaaatggtcgaccagtggacatgcctaaagtcagcaagctgatgaatgagttatatagaggtgcaaactcccggcaatat-cccatatctatattgaattttaccgttccaactagaacatgtgatgtcaatgtgactcctgataaaagaaaagtattcttttctg--------atgaaagctccattttacaagctctaagagagggttt-----gcagaagatatattcttcggatgatatcagtttctctgttaataaagttgatgatgagatctcta------aggatgcaggttgcactgaactttactctcctcctgaaaaatctcgtcccctgcaaaaggagttatcttcagatgaaattgatactgaagttcaaatggaggagcataagaaaga------------------------------------------------------------------------------------------------------------------------------------------------------------------------------------------------------------------------------------------------------------------------------------------------------------------------------------
>I28618_M044_Malvaceae_Pentace_laxiflora_seq1
--------------------------------------------tcaatttggtcaaaatgagtgtagtgttcctt--------gctgatgactatcatttggc-------------------------------------tttttcatctccttt--------------------------------------------------------------------------------------------ctttg---------------------ttaa--------------------gagttaggaatgg-ctc--------------------------------------------------aatc-atarcta----------------------t------------------------------gt-ggtatgtcttca------------cttagtttcttatc------------act-------------------------------------------aagatgttat--ttct-----------------catgt-----tctttcaatacaggcatatgcgcttacagcaaaaggagttaggttagtctgcagcagcacggttggaaagaatggcaagtctgtggtactt-------------------------aaaacacaaggaagtggttccctcaaagataacatcatacaggtgtttggcatgaacacgtttagctgcttagagcctgtgtatatatgtatatcagacggctgcaaagttgaagggttcctttccaagtctggacagggtagtggtcgcaatctgggagacagacaatatttctttgtaaatggtagaccagtggatatgcctaaagtcagcaagcttgtgaatgaattatataagggtgcaaactctaggcagtat-cccatcgccataatgaattttatcattccaackaaagaatgtgatgtcaatgtgactcctgacaaaagaaaagtattcttttcta--------atgaaagctcgattttgcaatctttgagagagggttt-----gcagaagatatattgctcgagtaatgccaattactttgttaataaagttg---aggagacctcta------aggaagctaatttctcagagtcttgtgcttcacttgaaaaatctaacatcttttcagaaaagttacctcaagctggaatcaattcgaaagtttccaygagggaatattctgcagagggtaaagcctcttttcgaacagttcaaatcaacactgagagtttgcaattattagaaggatcactagctagtgataa------------------------------------------------------------------------------------------------------------------------------------------------------------------------------------------------------------------------------------------------------
>I28619_M045_Malvaceae_Phragmotheca_mammosa_seq1
----------------------------------------agaatttatctgtctgtaatgggtgtaatgtctctt------actatgacgactatcatttggc-------------------------------------tttgtcatctccttt--------------------------------------------------------------------------------------------ctttg---------------------ttaa--------------------gaggtmggaatrc-tca---------------------------------------------------atc-rtagcta----------------------t------------------------------gt-ggtatgtcttca------------gtgagttgtttatt------------actcatcttttcacta----------atttggaatttt-gtggat-aaaaggatgttattct-----------------tatgt-----tctttcaatgcaggcgtatgcacttacagcaaarggagtcaggttagtctgcagcaacacaagcggaaagaatgtaaagtctgtggttctt-------------------------aaaacacaaggaagtggttctctcaaagataacatcatacaagtttttggcaygaacacatttagctgtttagagcctgtgtctatatgtatatcagdcgactgcaaagttgaagggtttctttccaagcchggacagggtagtggccgcaatctgggagacagacaatacttctttgtaaatggtagaccagtggatatgcctaaagtcagtaagcttgtgaaygaattatataaaagtgcaaactctaggcagtat-cccattgccataatgaattttatcattccaactagagcatgtgatgtcaatgtgactcctgataaaagaaaagtattcttttctg--------atgaaagctcgattttgcwgtctttragagagggttt-----gcagcagatatattcctcaagtaatgccaattatgttgttaatgwagyt------gagaactcta------tgbaagctgatttctctgagttttgctcttcactggaaaaatctaatatcctttcagaacaattgcctccacctggaatcaatttgaaagttgccatgagkgaacattctgcagagggtamaacctctttwagaactgttaaaatcaayrctcaaagtttg--------------------------------------------------------------------------------------------------------------------------------------------------------------------------------------------------------------------------------------------------------------------------------------
>I28620_M046_Malvaceae_Camptostemon_shultzii_seq1
----------------------------------------------------------------------------------------------------------------------------------------------------tctccttt--------------------------------------------------------------------------------------------ctctg---------------------ttaa--------------------gagttggggatac-tcattact--------------------------------------------caatc-atagcta----------------------t------------------------------gt-ggaatgtcttca------------ttgagttatttagt------------actcttccttttacta----------atttggaatttt-ttggattaaaaggatattattctt---------------aattat----gtccttcaatacaggcatatgcactcacagcaaaaggagtcaggttagtctgcagcaacacaagtggaaagaatgtaaaatctgtggttctt-------------------------aaaacacaaggaagtggttccctcaaagataacatcatacaagtttttggcgtgaacacatttagctgcttagagcctgtgtctatatgtatatcagacgcctgcaaaattgaagggtttctttctaagtctggacagggtagtggccgcagtctgggagacagacaatacttctttgtaaatggtaggccagtggatatgcctaaagtgagcaagcttgtgaatgaattatataaaggtgcaaactcccggcagtat-cccatagccataatgaattttatcattccaactagagcatgtgatgtcaatgtgactcctgataaaagaaaagtattcttttctg--------atgaaagcttgattttgcgatttttgagagagggttt-----gcagcagatatattcctcaagtaatgccagttacattattaatggagtt------gagaacacta------aggaagctgatttctctgagttttgctcttcattggaaaaatctaatmtcctttcaaaacagttacctccag------tcaatttgaaagtttccatgagggaacattctgcagagggtaaaacctcttttagaactggtaaaa---aggctcaaattttgcagttatcagaaggatcggtatctagtgatcatgagaacaga--------------------------------------------------------------------------------------------------------------------------------------------------------------------------------------------------------------------------------------------
>I28621_M153_Malvaceae_Trichospermum_sp_seq1
-----------------------------------------------------------------------------------ttgtaaagagtgcaatattcc------------------------------------tcactttatatttcat--------------------------------------------------------------------------------------------cttta---------------------ttaa--------------------aagctaggaatac-ctc--------------------------------------------------aatc-atagctt----------------------t------------------------------gt-sgtatstgttcy------------rcaagytgtttatc------------actcctccctttcattt--------ctttttaaattgt-ttggataaaadggatatttattct----------------catgc-----tgtctcaattcaggcttatgcacttatagcaaaaggtgttagggtagtttgcagcaacacaactggaaagaatgcaaagtctctggtagtt-------------------------aaaacacagggaagtggttccctcaaagataacatcatacavctgtttggcacgaatgtatttaactgcttdcagcctctttctatatgtatatcagacngctgcaaggttgaagggtttctttccaagtctggacagggtagtggncgcaatcgtggagacatacaattnttctttgtaaatggccgaccagtggatatgcctaaantaagcaagcttgtgaatgagttgtatagaggcgcaaactctcggcagtty-ccgathgcchtaatgaactttactattccaactagagcgtgtgatgtcaahgtgactccagataaaagaaaagtattcttttctg--------atgaaagctcgattttgcagtctttgagagagggttt-----gcagcagatgtattcctcaagtaatgccaattacttagttaataaagctg---aggagantcctg------aggaagctgattgctctgagtttcdctctctgctgcaaaaatctagtatcctttcagamaaattatctccdactggaatcaattcgaaagtttccaggagggagcattctgyagagggcaatacttctcctamgagagttcaaataagcacacagaatttgcctctatcaraagtatcaattgcta-------------------------------------------------------------------------------------------------------------------------------------------------------------------------------------------------------------------------------------------------------------
>I28623_M048_Malvaceae_Abroma_augusta_seq1
------------------------------------------------------------gagtataatgtctctt------attgtggtgcctactatttg---------------------------------------cttttcatctcctcc--------------------------------------------------------------------------------------------cttta---------------------ttaa--------------------gagctaggaatac-ctc--------------------------------------------------aatc-atagcta----------------------t------------------------------gtggttatat--------------------------ttatt------------actcttagttttattta---------tttatttatttatgttggt-aaaaggatgttattct-----------------tatgt-----tgtctcaatacaggcatatgcactcatagcaaaaggagttaggttagtctgcagcaacacgactggaaagaatgcaaaatctctggtactt-------------------------aagacacaaggaagtggttcgctcaaagataacatcatacaagtgtttggcatgaacatgtttagctgcttagagcctgtgtctatatgtatatcaggcggctgcaaagttgaagggtttatttccaaatctggacagggtagtggccgcaatctgggagacagacagtacttctttgtaaatggtcgaccagtggatatgcctaaagtcagcaagcttgtgaatgagttgtataaagttgcaaactctcgacagtat-cccatagccataatgaattttaccattccaactagagcatgtgatgtcaatgtgactcctgataaaagaaaagtattcttttctg--------atgaaagtttgattttgcagtctttgagagagggctt-----gcagcagatatattcgtcaaataatgccaattactctgttaataaagttg---aggagaactcaa------aggaagctgatttctctgactgttgctctccactggaaaaatctaatatccttgcagaacagttttctccagatgaaatcaattcaaaagtttccatgagggagcattctgcagagggaaatacctctcttagaacggttaaaacaagcactcagagtttgtctgtacc------------------------------------------------------------------------------------------------------------------------------------------------------------------------------------------------------------------------------------------------------------------------------
>I28624_M049_Malvaceae_Corchoropsis_tomentosa_seq1
-------------------------------------atggaaatttattagcctataaagag---aatgtccct---------actgagaactaccttttggc-------------------------------------tttttcatctccttt--------------------------------------------------------------------------------------------ttctt---------------------ttaa--------------------gagctaggaatac-ctc--------------------------------------------------aatt--------------------------ta-at------------------------------at-ggtatttcttca------------ctgagttgcttatc------------tctgttcctttaaatgc---------tttcggaatttttgtggat-aaaggatttt---------------------------------tctttcggtacaggcatatgcgcttacagcaaaaggagttaggtttgtctgcagcaacacatctggaaagaatgcaaagtctgtggtactt-------------------------aaaacacaaggaagtggttttctcaaagataacatcatagaagtgcttggcacaaacatgtttagctgcttagagcctgtggctatagatttatcagatggctgcaaagttgaagggtttatttccaagtctggacagggtagtggccgcaacatgggagacagacaatacttttttgtaaatggtagaccagtggatatgcctaaagttagtaagcttgtgaatgaattatataaaggtgcaaactctaggcagtat-cccatagccataatgaattttatccttccaactagagcatgtgatgtcaatgtgactcctgataaaagaaaagtattcttttctg--------atgaaagctcgattttgcaatctttgagagagggttt-----gcagcagatatattcctcaagtaacgccaattactttgttaatgaagta------gagaactcta------aggaagctgctttctctgagttttgttcttcagttgaaaaatctaatattgtttcagaaaaggtacctccagctggaatcaactcgaaatctcccacgggggaacgttctgcagagggtaaaacctctttcagaacagttagtgtcaatgctccaggtttgc-------------------------------------------------------------------------------------------------------------------------------------------------------------------------------------------------------------------------------------------------------------------------------------
>I28625_M193_Malvaceae_Apeiba_tibourbou_seq1
------------------------------------------------------------------wrtgtccctc------accatgatgtctgtcatttgac-------------------------------------ctttttttctcctgt--------------------------------------------------------------------------------------------cttta---------------------ttaa--------------------gagctagga-tac-ctc--------------------------------------------------aatc-acagcta----------------------t------------------------------tt-tgtatgtctcag------------ttg-tttgcttatc------------actcttccttcawttg----------tttttaaatttt-gtggat-wgaaggatatttrtttt----------------catgh-----tgtctcaacrcaggcatatgcacttatagcaaaaggagtwagggtagtctgcagcaayryaastggaaagaatscaaagtctctggtdgtt-------------------------aaaacacarggaastggttccctcaaagataacgtcatacagctgttbggkacgaacgtgtttaactgcttagrbcctgtctctktmtgtataacagatggctgcaaggttgaagggyttctttccaaggccggacagggttgtggccgtaatcggggagacatgcagtttttctttgtaaatggccgnccggtkgatatgcctaaagtgagcaagcttgtgaatgagttatataaaggtgcaaactctcggcagtat-cccattkncataatgaattttactattccaactdnagcatgtgatgtcaatgtgactccagmtaaaaganaagtattcttttctg--------atgaaagctcaatkttgcaatctbtgasagagggttt-----gcadcagatatattcctcaagtaatgccaattactttgttaataaagttg---aggagaactctg------aagragctgatttctctgggtttcactctccactggaaaaatctagkatcyttycagrggaatcatttccagctdgaatcaattcgaaagtttccatgtgggagcattctgcmgagggyaacacctctctyrggacagtaaaaattagcagtcagagtttkcctttatcaaaaggatcaat------------------------------------------------------------------------------------------------------------------------------------------------------------------------------------------------------------------------------------------------------------------
>I28626_M226_Malvaceae_Helicteres_guazumifolia_seq1
-----------------------------------------------------------------------------------------------------gga------------------------------------------------------------------------------------------------------------------aga---------------------------catta----------aaaaataatggctaa-------------------ttggctatggataa----tggttggaatctatgt------------aatgc---------------ataatc-attgcta----------------------t------------------------------gt-ggtatgtcttca------------gtgggttgcctgcc------------actcttctattcactgc---------tttagggatttttgttgaa-gaaaaaatatcattct-----------------cttcc-----tctrtctatacaggcctatgcccttacagcaaagggagttaggttagtctgcagcaacahgaccagaaagaacgcaaagtctgtggtactt-------------------------aaaactcaagggactggttccctaaaagataacatcatacaagtktttggcatgaatacgtttaactgcttagagcctgtgtctatatgtatatctggcggctgcaaagttgaagggtttctttccaagtctggacagggttgtggccgcaatctgggagacagacaatacttctttgtaaatggtagaccagtggatatgcccaaagtcagcaagctagtgaatgaattatataaaggtgcaaactcnaggcagtat-cccatagccrtaatggattttatccttccaactagagcatgtgatgtcaacgtgactcctgataaaagaaaagtattcttctctg--------atgaaagcttaattttgcaatctttgagagagggctt-----gcaacagatatattcgtctrgtaaagtcaattaccttgttaataaagttg---aggagaamtcta------tggacactgatttctctgagatttgctcttcacygaaagaatctaataccctttcagaacagttccctccagctggaagcaatttagaagtttcaatgagggaccattttgcagagcataaaagttcttccggaayagttaaaatcaatgctcagag------------------actagttgctagtgatcatga---------------------------------------------------------------------------------------------------------------------------------------------------------------------------------------------------------------------------------------------------
>I28628_M051_Malvaceae_Werklea_horrida_seq1
-----------------------------------------------------------------------------------------------------------------------------------------------------------------------------------------------------------------------------------------------------------tg---------------------ttaa--------------------gagttaaggatac-tcattact--------------------------------------------cartc-atagcta----------------------t------------------------------gt-ggtatgtcttcr------------ttgagttaktragt------------actcatctattcacta----------atttagaatatt-ttggattaaaaggatawkattct-----------------watky-----tctttcaatacaggcatatgcactcacagcaaaaggagtcaggttagtctgcarcaacacaagtggaaagaatgtgaagtctgtggttcty-------------------------aaaacacagggaagtggttctctcaaagataacatcatacaagttttaggcrtgaacacatttagctgcttagagcctvtatcaatarstdtatcagayagctgcaaaatygamggttttatttctaagtctggacagggttgtggccghaatcwgmgagacaaacaatacttctttgtaaatggtagaccagtkgatatgcctaaggtgagcaagcttstgaatgaattatataaaggtgcaaactctaggcagtat-cccatwgccataatgaattttatcattccaactagagaatgtgatgtgaatgtcactcctgataaaagaaaagtattcttttctg--------atgaaagcatgattttgcaatmtttgagagagggttt-----gcagcagatatattcctcaactaatgccagttacatcrttaatggagyt------ragagcacta------aagaatctgaatcmtctgagttttgctcttcactagaaaaktywrawarsyttttagaaaagttayctccagatggwgttaatttgaaagtttccacaagagaacattctgcggagggcaaaacctcttttacaactgttaaaatcaatgct-----------------------------------------------------------------------------------------------------------------------------------------------------------------------------------------------------------------------------------------------------------------------------------------------
>I28629_M052_Malvaceae_Spirotheca_rosea_seq1
-----------------------------------------------------------------ctttgtctctt------accatgatgactgttatttggt-------------------------------------gttttcatctccttt--------------------------------------------------------------------------------------------ctttg---------------------ttga--------------------gagttaagaataa-tca---------------------------------------------------atm-atggtta------------------------------------------------------tgtgtatgtcttca------------atgagttgtttatt------------actcatcctttcacta----------gtttggaatttt-gtggac-aaaagaatatta---t-----------------cgtgt-----tctttcaatacaggcatatgcacttwctgcaaaaggagtcaggttagtctgcagcaacacaagtggaaagaatgtcaagtctgtggtactt-------------------------aaaacacaaggaactggttcccttaaagataacatcatacaagtttttggcatgaacacatttagccgcttagagcctgtgtctatatgtatatcagacggctgcaaagttgaagggtttctttccaagtctggacagggtagtggccgcaatttgggagacagacaatacttctttgtaaatggtagaccagtggatatgcctaaagtcagcaagcttgtgaatgaattatataaaggtgcaaactctaggcagtat-ccaatagccataataaattttatcattccaaccaaagcatgcgatgtcaatgtgactcctgataaaagaaaagtgttcttttctg--------atgaaagctcaattttgcaatctttgagagagggttt-----gcagcagatatattcctcgagtaatgccaattacattgttaataaagtt------gagaattcta------aggaagctgatttctctgagttttgctcttcaccagaaaaatcgaatatactttcagaacagttacctccagctggaattaatttgaaggtttccatgagggaacagtctgcagagggtaaaacctcttttggaacygttraaaccaatgctcataatttgcagttatcaggaggat----------------------------------------------------------------------------------------------------------------------------------------------------------------------------------------------------------------------------------------------------------------------
>I28630_M053_Malvaceae_Huberodendron_swietenioides_seq1
------------------------tgcataatgatactatagaatttattagcctataaagagtgtaatgt---------------------------------------------------------------------------------------------------------------------------------------------------agag----------------------------------------------------ttaa--------------------gagttggg----------------------------------------------------------------atagcca----------------------t------------------------------gt-ggtatg-cttca------------gtgagttgtttatc------------actcatcctttcacta----------atttggaatttt-gttggt-aaaagaatattattct-----------------catgt-----tctttcaatacaggcttatgcacttacagcaaaaggagtcaggttagtctgcagcaacacaagcggaaagaatttaaagtctgtggtactt-------------------------aaaacgcaaggaagtggttccctcaaagataacatcatacaagtttttggcatgaacacatttagctgcttagagcctgcgtctatatgtatatyagatgggtgcaaagttgaagggtttctttccaagtctggacagggtagtggccgcaatctgggagacagacaatacttctttgtaaatggtagacctgtggagatgcctaaagtcagcaagcttgtgaatgaattatataaaggtgcaaactcgaggcagtat-ccaatagccataatgaattttatcattccaactagagcatstgatgtcaatgtgactcctgataaaagaaaagtgttcttttctg--------atgaaagctcgattttgcgatcwttgagagrgggttt-----gcagcagatatattcctcaagtaatgccaattacgttgttaataaagtt------gagaactcta------aggaagctgatttctccgagttttgcgcttcactggaaaaatctaatatcctttcagaacagttacctccagatggaatcaatttgaaagtttccatgagggaatattctgcagagggtaaaacgtcttttagaactgtkaaaaccaatgctcaaagtttgcaattatcagaa--------------------------------------------------------------------------------------------------------------------------------------------------------------------------------------------------------------------------------------------------------------------------
>I28631_M054_Malvaceae_Trochetiopsis_benjaminae_seq1
--------------------------------------------------------------------------------------tgacaactacattttggc-------------------------------------cttttcrtctccttt--------------------------------------------------------------------------------------------cttta---------------------ttaa--------------------gagttaggattac-cgc--------------------------------------------------tttt--------------------------tatgt------------------------------tt-tgtatgtcttca------------ctgggttgcttatc------------tttgttcctttaactgc---------ttttggaattttgttggat-aaaggatttt---------------------------------tctttctgtacaggcatatgcacttacagcaaaaggagttaggwtagtctgcaccaacatgtctggaaaaaatgctaagtctttggtactt-------------------------aaaacacaaggaagtggttccctcaaagataatatcacagaagtgtttggtacaaagatgtttagctgcttagagcccgtggctattgatatctcagasagctgcaaagttgaaggatttatttccaagtctggccagggtagtggccgcaacatgggagatagacaatatttctttgtaaatggtagaccagtggatatgcctaaagttartaagcttgtgaatgaattatataaaggtgcaaactctaagcagtat-cccatagccataatgaattttattcttccaactaaagcatgtgatgtaaatgtgactcctgataaaagaaaagtattcctttctg--------atgaaagctcgattttgcaatctttgagagagggatt-----gcagcagatatattcctcaagcaacgccaattatgttgtaaatgaagttg---aggagaactcta------aggaaactgctttttctgagttttgttcwtcaatagaaaaatctaatattgtttcagaaaaggtacctccagatggaatcaattcagaaacttccacaggggaacattctgccgagggtaaaacctctttcataacagttactgtcaatgctccgtgtttgcagctatcagaaggatcagcc-----------------------------------------------------------------------------------------------------------------------------------------------------------------------------------------------------------------------------------------------------------------
>I28632_M055_Malvaceae_Eriolaena_candollei_seq1
----------------------------------------------------------------------------------------acaactacattttggc-------------------------------------cttttcatctccttt--------------------------------------------------------------------------------------------cttta---------------------ttaa--------------------gagttaggattac-cgc--------------------------------------------------tttt--------------------------tatgt------------------------------at-ggtatgtcttca------------ctgagttgcttatc------------acttttcctttaactgc---------ttttggaatttttgtggat-aaaggattgt---------------------------------tctttyggtacaggcatatgcacttacagcaaaaggagttaggttagtctgcaccaacatgtctggaaagaatgcaaagtctgtggtactt-------------------------aaaacgcaaggaagtggttccctcaaagataayatcamagaagtgtttggcacaaagatgtttagctscttagagcccgtggctatagatatatcagacagctgcaaagttgaagggtttatttccaagtctggwcagggtagtggccgcaacatgggrgayagacaatatttctttgtaaatggtagaccagtggatatgcctaaagttagyaagcttgtgaatgaattatataaaggtgcaaactctaagcagtat-ccyatagycataatgaattttattcttccaactagakcatgtgatgtcaatgtgactcctgataaaagaamagtattcttttctg--------atgaaagctcgattttgcaatctttgagagagggttt-----gcagcagatatattcctcaagcaacrccaattatgttgtaaatgaagttg---aggagaactcta------aggaagctgyttttwctgagttttgttcttcaatagaaaaatctaatattgtttcagaaaaggtacctccagatggaatcaattcggaaacttccacgggggaacattctgcaga---------ctctttcctaacagttagtgtcaatgctccgtgtttgcatctatcagaaggatctgccactagtgatca------------------------------------------------------------------------------------------------------------------------------------------------------------------------------------------------------------------------------------------------------
>I28633_M056_Malvaceae_Adansonia_digitata_seq1
----------------------------------------------------------------------------------------------------------------------------------------------tcttcatctccttt--------------------------------------------------------------------------------------------ctttg---------------------ttaa--------------------gagttaggaatac-tca---------------------------------------------------atc-atagcta----------------tgtgtat------------------------------gc-ggtatgtcttcg------------gtgagttgtttatg------------actcatcctttcacta----------gtttggaaattt-gtggat-caaaggatattattct-----------------catgt-----tctttc-atacaggcgtatgcacttactgcaaaaggagtcaggttagtctgcagcaacacaagcggcaaaaatgtaaagtctgtggtactt-------------------------aaaacacaaggaagtggttcccttaaagataacatcatacaagtttttggcatgaacacatttagctgcttagagcctgtgtctatatgtatatcagacggctgcaaagttgaagggtttctttccaagtctggacagggtagtggccgcaacctgggagacagacaattcttctttgtaaatggtagaccagtggatatgcctaaagttagcaagcttgtgaatgaattctataaaggtgcaaactctaggcagtat-ccaatagctataatgaattttatcattccaactagagcatgtgatgtcaatgtgactcctgataaaagaaaagtgttcttttctg--------atgaaacctcrattctgcaatctttgagagagggttt-----gcagcagatatattcctcaagtaatgccaattatkttgttaataaagtt------gagaattcta------aggaagctgatttctctgagttttgctcttcacaagaaaaatctaatattctttcagaacagttacctccagctggaatgaatttgaaggtttccattagggaacattctccagagkktrraacykcttttggaactgttaaaaccaatg-------------------------------------------------------------------------------------------------------------------------------------------------------------------------------------------------------------------------------------------------------------------------------------------------
>I28635_M058_Malvaceae_Byttneria_aculeata_seq1
----------------------------------------------------------------------------------------------tacatttaattgt---------------------------------ttatctgaaattctat------------------------------------------------------------------------------------------acctgtg---------------------ttaa-----------------gacaaatttgaaatac-ttg------------------------------------------------tcgatt-gtatctg------------------tattt---------------------------ttggt-tttacatttcctccttattaagagttgtgttatatttc------------agtctcattcttaagtt--------tgtctttaacttt-gtgtat-aaaagagtattattcta-------------------------tgttgtaaatgcaggcatatgcacttataacaaaaggagttaggttagtttgcagcaacacaactgggaagaatgtaaaatctttggtactt-------------------------aaaacccaaggaagtgattccctaaaagataatatcatacaagtgtttggaatgaacatatttagctgcttagagcctgtatctatttgtatatcagacagatgcaaagttgaagggtttctttcaaagcctggtcaaagtaatggccgcaatttgggagacagacaatacttctttctaaataatcgacctgtggatatgcctaaagtcagcaagattgtgaatgagatatataaaggtgtaaactctaggaagtat-cccgtagcaataatgaattttaccattccaactagagaatgtgatgtcaatgtaactccggacaaaagaaaagtgttcgtttctg--------atgagagttcagttttgaagtctttaagggaaggttt-----gcagctgctgtattcctcaaataatgccaattactttgtaaatgaagtcg---tggagagctctaagtctaaggaagctgatttctctaagtgtggctctcaactggaaaaatctaatgttctttcagaacagttttctccggctggaatccattcaaaattttacatgacagatcat--------------------------------------------------------------------------------------------------------------------------------------------------------------------------------------------------------------------------------------------------------------------------------------------------------------------------------------------
>I28636_M059_Malvaceae_Pterospermum_pierrei_seq1
----------------------------------------------------------------------------------------------------------------------------------------------------------------------------------------------------------------------------------------------------------------------------------------------------------------------c-cta--------------------------------------------------aatt--------------------------tatat------------------------------at-ggtaggtcttca------------ctaagttgcttatc------------actcttcctttcactgc---------ttttggaatttt-gtggat-aaagtattgt---------------------------------tctttgaatacaggcatatgcgcttacagcaaaagaagttaggttcgtctgcagcaacacaaccggaaagaatgcaaagtctgtggtcctt-------------------------aaaacacaaggaagtggttccctcaaagataacatcatagaagtgtttggcaccaatgtgtttagctgcttagagcctgtggctataggcatatcagacggctgtaaagttgaagggtttatttccaagtctgggcagggtagtggccgcaacctgggagacagacaatacttctttgtaaatggtagaccagtggatatgcctaaagttagtaagattgtgaatgaattatataaaggtgcaaactctaggcagtat-cccatagccatgatgaattttatcattccaactagagcatgtgatgtcaatgtgactcctgataaaagaaaagtattcttttctg--------atgaaagctcgattttgcaatctttgagagagggttt-----gcagcagatatattcctcaagtaatgccaattactttgttaatgaagttg---aggacaactcta------aggaagctgatttctctgagtttcgtccttcactggaaaaatccaatatcgtttcggaaaaggtacttccag-------------------------------------------------------------------------------------------------------------------------------------------------------------------------------------------------------------------------------------------------------------------------------------------------------------------------------------------------------------------------------
>I28637_M060_Malvaceae_Duboscia_vifidiflora_seq1
-------------------------------------------------------------------------ctt------actgtgatgactatgattcggc------------------------------------ctttcttaaatcccat--------------------------------------------------------------------------------------------cttta---------------------ttaa--------------------gagctaggaatac-ctc--------------------------------------------------aatc-atagcta----------------------t------------------------------gt-ggtatgtgttcc------------acgagttgcttatc------------actccttcctttcattt--------ctttttaaaattt-gtggataaaaaggatatttattct----------------catgc-----tgtctcaattcaggcatatgcacttatagcaaaaggagttagggtagtctgcagcagcacaactggaaagaatgcaaagtctctggtagtt-------------------------aaaacacagggaagtgattccctcaaagataacatcatacaactgtttggcacaaatgtatttagctgcttacagcctctctctatatgtatatcagacggctgcaaggttgaagggtttatttccaagtctggacagggtagtggccgcaaccgtggagacatacaattcttctttgtaaatggccgaccagtggatatgcctaaagtgagcaagcttgtgaatgagttatatagaggcgcaaactctcggcagttt-cccatagctgtaatgaactttactattccaactagagcatgtgatgtcaacgtgactccggataaaagaaaagtattcttttctg--------atgaaagctcaattttgcaatctttgagagacggttt-----gcagcggatatattcctcaagtaatgccaattatttagttaataaagtt------gaggactcgg------cggaagctgatttctctgggtttcgctctccgctgcaaaaatctagtatcctttcagaaaaattatctccagctggaatcaattcgaaagtttccattggcgagcattctgcaaagggcaacacttctcccaggagagttacaataagcacgcagaatttgcctt----------------------------------------------------------------------------------------------------------------------------------------------------------------------------------------------------------------------------------------------------------------------------------
>I28638_M061_Malvaceae_Basiloxylon_brasiliensis_seq1
------------------------------------------------------------------------------------actgacgacttccatttggc-------------------------------------tttttcatcttcttg--------------------------------------------------------------------------------------------cttta---------------------ttaa--------------------gagttaggaatac-ctc--------------------------------------------------aatcaatagcta----------------------t------------------------------gt-ggtaagttccca------------ctgagttgcttatc------------acacttcctttcactgc---------ttttggaatttt-gtggat-aaaaggatgttattct-----------------catgt-----tcttccaatacaggcatatgcgcttacagcaaaaggagttaggttagtctgcagcaatacgaccaaaaagaatgcaaagtctgtagtactt-------------------------aaaacacaaggaagtgattccctcaaagataacatcatacaagtgtttggcatgaacacatctagctgcttagagcctgtgtctatatctatatcagatggctgcaaagttgaagggtttgtttccaagtctggacagggtagcggccgcaatctgggagatagacaatatttctttgtaaatggtagaccagtggatatgcctaaagtcagcaagcttgtgaacgaattatataaaagtgcaaactctaggcagtat-cccatagccataatgaattttatcattccaactagagcatgtgatgtcaatgtgactcctgataaaagaaaggtattcttttctg--------atgaaagctcgattttgcaatctttgagaaatggttt-----gcagcagatatattcctcaagtaatgccagttactttgttaataaagttg---aggagaactccg------aggaagatgatgtctctgagttgtactcttcactggaaaaatctaatatcctttctgaaaagttacctccagctggaagcaatttggaagtttccatgagtgaacattctgtagagggtaaaacctcttttgaaacagttaaaatcatctctcatagttcgcagttatcrgaagrrt----------------------------------------------------------------------------------------------------------------------------------------------------------------------------------------------------------------------------------------------------------------------
>I28639_M249_Malvaceae_Gyranthera_amphibiolepis_seq1
------------------------------------------------------------------------------------------------tttatggt-------------------------------------tccatccttaccatacataga----------------------------------------tgcataatgatactataga---------------------------attta---------------------ttagcctataaagagcgtaatgtagagttaagagt------tagg---------------------------------------------------atagcta----------------------t------------------------------gt-ggtatgtcttca------------gtgagttgtttatt------------actcatcctttcacta----------atttggaatttt-tttggt-gaaagaatattattct-----------------tatgt-----tctttcaatacaggcatatgcacttacagcaaaaggagtcaggttagtctgcagcaacacaagtggaaagaatttaaagtctgtggtactc-------------------------acaacacaaggaagtggttccctcaaagataacatcatacaagtttttggcatgaacacatttagctgcttagagcctgtgtctatatgtatatcagatgggtgcaaagttgaagggtttctttccaagtctggacagggtagtggccgcaatctgggagacagacaatacttctttgtgaatggtagacctgtggatatgcctaaagtcagcaagcttgtgaatgaattatataaaggtgcaaactctaggcagtwt-ccaatagccataatgaattttatcattccaactagagcatgtgatgtcaatgtgactcctgataaaagaaaagtgttcttttctg--------atgaaagctcgattttgcaatctctgagagagggttt-----gcagcagatatattcctcaagtaatgccaattacgttgttaacaaagtt------gagaactcta------aggaagctgatttctctgagttttgcgcttcactggaaaaatctaatatcctttcagaacagttacctccagctggaa------------------------------------------aaacctcttttagaactgttaaaatcaatgctcaaagtttgcaattatcagaaggatcagtatctagtgatcatgagaacatattaaagga---cttgact--------------------------------------------------------------------------------------------------------------------------------------------------------------------------------------------------------------------------
>I28640_M062B_Malvaceae_Diplodiscus_paniculatus_seq1
-------------------------------------------------------------------------------------------attatyrttgsrctttg-------------------------------tcatcttcatctccttt--------------------------------------------------------------------------------------------ctttg---------------------ttaa--------------------gagctaggaatgg-ctc--------------------------------------------------aatc-atagtta----------------------t------------------------------gt-ggtatgtcttca------------cttagtttcttatc------------act-------------------------------------------aagatgatat--ttct-----------------catgt-----tctttcaatacaggcatatgcgattacagcaaaaggagttaggttagtctgcagcaacacggttggaaagaatggcaagtctgtggtactt-------------------------aaaacacaaggaagcggttccctcaaagataacatcatacaggtgtttggcatgaacacgtttagctgcttagagcytgtgtctataygtatatcagacggctgcaaagttgaagggttcctttccaagtctggacagggtagtggtcgcaatctgggagacagacaatatttctttgtaaatggtagacctgtggatatgcctaaagtcagcaagcttgtgaatgaattatataaaggtgcaaactctaggcagtat-cccattgccataatgaattttatcattccaactagagaatgtgatgtcaatgtgactcctgacaaaagaaaagtattcttttcta--------mtgaaagctcgattttgcagybytbrrgarvrkgytt-----gywkcagatatattgctcaagtaatgccaattactttg----------------------------------------------------------------------------------------------------------------------------------------------------------------------------------------------------------------------------------------------------------------------------------------------------------------------------------------------------------------------------------------------------------------------------------------------------------------------------------------
>I28641_M063_Malvaceae_Brownlowia_peltata_seq1
----------------------------taatgatccttttgaatttattagtctacaaagagtgtagtgttcctt--------actgatgactatcatttggc------------------------------------ttttttcatctccttt--------------------------------------------------------------------------------------------ctttg---------------------ttag--------------------gagttaggaatag-ctc--------------------------------------------------aatc-atagcta----------------------t------------------------------gt-ggtttgtcttcg-----------cttaagtttcttatc------------act-------------------------------------------aagatgttat--ttct-----------------catgt-----tctttcaatacaggcatatgcgcttacagcaaaaggagttagggtagtctgcagcaacacggttggaaagaatggcaagtctgtggtactt-------------------------aaaacacaaggaagtggttccctcaaagataacatcatacaggtgtttggcatgaacacgtttagctgcttagagcctgtgtctatatgtatatcagacggctgcaaagttgaagggttcctttccaagtctggacagggtagtggtcgcaatctgggagacagacaatatttctttgtaaatggtagaccagtggatatgcctaaagtcagcaagcttgtgaatgaattatataaaggtgcaaactctaggcagtat-cccattgccataatgaattttatcattccaactagagaatgtgatgtcaatgtgactcctgacaaaagaaaagtattcttttcta--------gtgaaagctcgattttgcaatctttgagagagggttt-----gcagcagatatattgctcaagtaatgccaattactttgttaataaagttg---aggagacctcta------aggaagctaatttctccgagtcttgtgcttcacttgmaaaatctaatatcttttcagaaaagttacctcaagctggaatcaattcgaaagtttccacgagggaatattctgcggagggtaaaacctcttttcgaacagttcaaatcagcactgagagtttgcaatt---------------------------------------------------------------------------------------------------------------------------------------------------------------------------------------------------------------------------------------------------------------------------------
>I28642_M064_Malvaceae_Burretiodendron_esquirolii_seq1
--------------------------------------------------------------------------------------------------------------------------------------------------------------------------------------------------------------------------------------------------------------------------------------------------------------------------------------------------------------------------------------------------------------------------------------------------------------------------ttagtttcttatc------------act-------------------------------------------aagatgttat--ttct-----------------catgt-----tctttcaatacaggcatatgcgcttacagcaaaaggagttaggttagtctgcagcagcacggttggaaagaatggcaagtctgtggtactt-------------------------aaaacacaaggaagtggttccctcaaagataacatcatacaggtgtttggcatgaacacgtttagctgcttagagcctgtgtatatatgtatatcagacggctgcaaagttgaagggttcctttcswagtctkgwca-----------------------------------------------------------------------------------------------------------------------------------------------------------------------------------------------------------------------------------------------------------------------------------------------------------------------------------------------------------------------------------------------------------------------------------------------------------------------------------------------------------------------------------------------------------------------------------------------------------------------------------------------------------------------------------------------------------------------------------------------------------------------------------------------
>I28643_M065_Malvaceae_Hermannia_flammea_seq1
--------------------------------------------------------------------------------------------------------------------------------------------------------------------------------------------------------------------------------------------------------ttatg---------------------ttag-----------------gtagatgcataagaactctgt------------------------------------------------------agaactactga------------tttatgtaaagag---------------------------cgtatgttcctt-----------actggaactgtcatctgggttc-----tctcttcttttcatttc---------tttctgagttttgataatt----------------------------a-----catgc-----tgtctcaatacaggcatatgctcttatagcaaaaggagttagattagtctgcagcaacaccactaaaaagaatgccaagtctctggtaatt-------------------------aaaacacaaggaggtaattcccttaaagacaacatcatacaagtgcttggaatgagcacatttaactgcttagagccagtgtcaatatgtatatcaaatggctgcgaagttgaagggtttctttccaagtctggacagggttgtggtcgcaatcttggagacagacagtacttctttgtaaacggccgaccagtggatatgcctaaagtcagcaagcttgtaaatgagttatataaaagtgcaaattctcggcagtat-cccatagccataatgaattttaccattccaactagagcatgtgatgtcaacgtgactcctgataaaagaaaagtatttttttctg--------atgaaagctcaattttgcagtctttgagggagggttt-----acagcagatatactcctcaagtaatgccaattatttagttaataaagttg---aggagaactccg------aggaagctgagttctccgggtttcactctccactggaaaaatttaagaccttttcagaacaatattctcctgctggaa---attcgaaaggtctcatgagggagaagtctgcggagggcaacagtgctcttaggccagttaagattagcacmccgagtttg--------------------------------------------------------------------------------------------------------------------------------------------------------------------------------------------------------------------------------------------------------------------------------------
>I28644_M066_Malvaceae_Thomasia_solanaceae_seq1
---------------------------------------------ttattgaattataaagagtgtaatgtccctt------actgtggtgactatcatttggc--------------------------------------tttcgatctcctcc--------------------------------------------------------------------------------------------cttta---------------------ttaa--------------------gagctaggaatgc-ttc--------------------------------------------------gatc-attgcta----------------------t------------------------------gtggttatgttttca------------gtcagttgcttatc------------accattcctttcttttc---------tttctgaatttt-gtggat-aaaaggatattgttct-----------------cttgt-----tatcccaatacaggcatatgcacttgtagcaaaaggagttaggtttgtctgcagcaacacaactggaaagaatgcaaagtctgtggtagtt-------------------------aatacacaaggaagtggttccctcaaagataacatcatacaagtgtttggaatgaacacatttagctgcttagagcctatgtctatatgtatatcagacaactgcaaagttgaagggtttctttccaagtctggacagggtagtggccgcaatctaggagacagacagtacttctttgtaaatggtcgaccagtggatatgcctaaagtcagcaaacttgtgaatgagttatataaaggtgcaaattctcggcagtat-cccatagccataatgaattttacccttccaactagagcatgtgatgtcaacgtgagtcctgataaaagaaaagtattcttttctg--------atgaaagcttgattttgcaatctttgagagagggttt-----gcatcagatatattcctcaagtaaggctaattactttgttaataaagttg---tggagaactcca------aggaagccgatttctctgggtttcgctctccactggaaaaaatgaatatcctttcagaacaattatctcctgctggaatcaattcgaaagttcccacgagggagcattctgcagagggcaatacctctcttaggacagttacaataagcaatcagagtttgcctttatcagaaggatcaattgttaatgatcat-----------------------------------------------------------------------------------------------------------------------------------------------------------------------------------------------------------------------------------------------------
>I28645_M067_Malvaceae_Guichenotia_ledifolia_seq1
----------------------------------agacttcagagttattgaattataaagagtgtaatgtccctt------actgtggtgactatcatttggc--------------------------------------ttttgatctcctct--------------------------------------------------------------------------------------------tttta---------------------ttaa--------------------gagctaggaatgc-ttc--------------------------------------------------gatc-attgcta----------------------t------------------------------gtggttatattttca------------gtgagttgcttatc------------accattcgtttcatttc---------tttctgaatttt-gtggat-aaaaggatattgttct-----------------cttgt-----tatcccaatacaggcatatgcacttgtagcaaaaggagttaggttagtctgcagcaacacaactggaaagaatgcaaagtctctggtagtt-------------------------acaacacaaggaagtggttccctcaaagataacatcatacaagtttttggaatgaacacatttagctgtttagagcctatgtctatatgtatatcagacaactgcaaagttgaagggtttctttccaagtctggacagggtagtggccgcaatctaggagacagacagtacttctttgtaaatggtcgaccagtggatctgcctaaagtcagcaaacttgtgaatgagttatataaaggtgcgaattctcggcagtat-cccatagccataatgaattttacccttccaactagagcatgtgatgtcaacgtgagtcctgataaaagaaaagtattcttttctg--------atgaaagcttgattttgcaatctttgagagagggttt-----gcatcagatatattcctcaagcaatgccaattactttgttaataaagtt------gagaactcca------aggaagccgatttctctgggtttcgctttccactggaaaaaatgaatatcctttcagaacaattatctcctgctggaatcaattcgaaagttcccatgagggagcattctgcagagggcaatacctctcttaggacagttacaataagcaatcagagtttgcctttatcagaagratcaactgt---------------------------------------------------------------------------------------------------------------------------------------------------------------------------------------------------------------------------------------------------------------
>I28646_M068_Malvaceae_Helmiopsis_sp_seq1
-----------------------------------ccatggaaatttattagactataaagagtgtaatgtccct---------actgacaactactttttggc-------------------------------------cttttcatctccttt--------------------------------------------------------------------------------------------cttta---------------------ttaa--------------------gagttaggattac-cga--------------------------------------------------tttt--------------------------tatgt------------------------------at-tgtatgtcttca------------ctgagttgctta-------------------------------------------tggaatttttgtggat-aaaggattgt---------------------------------tcttttggtgcaggcatatgcacttacagcaaaaggagttaggttagtctgcaccaacttgtctggaaagaatgcaaagtctgtggtactt-------------------------aaaacgcaaggaagtggttccctcaaagataatatcacagaagtgtttggcacaaagatgtttagctgcttagagcccgtggctatatatatatcagacagctgcaaagttgaagggtttatttccaagtcaggacagggtagtggccgcaacatgggagacagacaatatttctttgtaaatggtagaccagtggatttgcctaaagctagtaagcttgtgaatgaattatataaaggtgcaaactctaagcagtat-cccatggtcataatgaattttattcttccaactagagtatgtgatgtcaatgtgactcctgataaaagaaaagtattcttttctg--------atgaaagcttgattttgcaatctttgagagagggttt-----gcagcagatatattcctcaagcaatgccaattatgttgtaaatgaagttg---aggagaactcta------agggagctgctttttctgagttttgttcttcaatggaaaaatctaatattgtttcagaaaaagtacctccagatggaatcaattcagaaacttccacggaggaacatgctgcagagggtaaaacctctttcataacagttagtgtcaatgctccgtgttcg--------------------------------------------------------------------------------------------------------------------------------------------------------------------------------------------------------------------------------------------------------------------------------------
>I28647_M069_Malvaceae_Cheirolaena_linearis_seq1
--------------------------------gtaccatggaaatttattagcctataaagagtgtaatgtcctt---------actg--gactacattttggc-------------------------------------cttttcatctc------------------------------------------------------------------------------------------------cttta---------------------ttaa--------------------gagttaggattac-tgc---------------------------------------------------ttt--------------------------tatgt------------------------------at-tgtatgtcttca------------ccgagttgcttatc------------acttttcctttaactgc---------ttttggaatttttgtggat-aaaggattgt---------------------------------tctttcggtacaggcatatgcacttacagcaaaaggagttaggttagtctgcaccaacatgtctggaaagaatgcaaagtctgtggtactt-------------------------aaaacacaaggaagtggtttcctcaaagataatatcacagaagtgtttggtacaaagatgtttagctgcttagagcctgtggctatagatatatcagacagctgcaaagttgaagggtttatttccaagtctggacagggtagtggccgcaacatgggagatagacaatatttctttgtaaatggtagaccagtggatatgcctaaagttagtaagcttgtgaatgaattatataaaggtgcaaactctaagcagtat-cccatagccatactgaattttattcttccaactagagcatgtgatgtaaatgtgactcctgataaaagaaaagttttcctttctg--------atgaaagctcgattttgcaatctttgagagagggttt-----gcagcagatatattcctctagcaacatcaattatgttgtaaacgaaattg---aggagaactcta------aggaagctgttttttctgagttttgttcttcaatagaaaaatctaatattgtttcagaaaaggtacctccagatggaatcaatttggaaacttccacaggggaacattctgcagagggtaaaacctctttcataacagttagtgtcaatgctccgtgtttgcagctatcagaagaatcagctgctag------------------------------------------------------------------------------------------------------------------------------------------------------------------------------------------------------------------------------------------------------------
>I28648_M070_Malvaceae_Helmiopsiella_madagascariensis_seq1
-----------------------------------------------------------agagtgtaatgtcctt---------actgacaactacattttggc-------------------------------------cttttcatctccttt--------------------------------------------------------------------------------------------cttta---------------------ttaa--------------------gagttaggatagc-cgc--------------------------------------------------tttt--------------------------tatgt------------------------------at-tgtatgtcttca------------ctgagttgctta-------------------------------------------tggaatttttgtggat-aaaggattgt---------------------------------tctttcggtacaggcatatgcacttacagcaaaaggagttaggttagtctgcaccaacatgtccggaaagaatgcaaagtctgtggtactt-------------------------aaaacgcaaggaagtggttccctcaaagataatatcacagaagtgtttggcacaaagatgtttagctgcttagagcccgtggctatagatatatcagacagctgcaaagttgaagggtttatttccaagtctggacagggtagtggccgcaacatgggggacagacaatatttctttgtaaatggtagaccagtggatattcctaaagttagtaagcttgtgaatgaattatataaaggtgcaaactctaagcagtat-cccatagtcataatgaattttattcttccaactagagcatgtgatgtcaatgtgactcctgataaaagaaaagtattcttttctg--------atgaaagctcgattttgcaatctttragagagggttt-----gcagcagatatattcctcaagcaacgccaattatgttgtaaatgaagttg---aggagaactcca------aggaagctgctttttctgagttttgttcttcaatagaaaaatctaatattgtttcagaaaaggtacctccagatggaatcaattcggaaacttccacgggggaacattctgcagaggttaaaacctctttcataacagttagtgtcaatgctccatttttgcagctatcagaaggatcag-------------------------------------------------------------------------------------------------------------------------------------------------------------------------------------------------------------------------------------------------------------------
>I28649_M071_Malvaceae_Goethalsia_meiantha_seq1
-----------------------------------------------------------------------------------ccatgatgactatgattaggc------------------------------------ctttcttaaatctcat--------------------------------------------------------------------------------------------cttta---------------------ttaa--------------------gagctaggaatac-ctc--------------------------------------------------aatc-atagcta----------------------t------------------------------gt-ggtatttgttcc------------acgagcagcttatc------------attcctccccttcattt--------ctttttaaatttt-gtggataaaatggatatttattgt----------------catgc-----tgtctcaattcaggcatatgcacttatagcaaaaggagttagggtagtctgcagcaacacaactggaaagaatgctaagtctctggtagtt-------------------------aaaacacagggaagtggtttcctcaaagataacatcatacaactgtttggcacaaatgtatttaactgcttgcagcctctctctatatgtatatcagatagctgcaaggttgaagggtttatttccaagtctggacagggtagtggccgcaaccgtggagacatacaactcttttttgtaaatggccgaccagtggatatgcctaaagtgagcaagcttgtgaatgagttatatagaggtgcaaactctcggcagttt-cccatagctgtaatgaactttactattccaactagagcatgtgatgtcaacgtgactccagataaaagaaaagtattcttttctg--------atgaaagctcaattttgcattctttgagagagggttt-----gcagcagatatattcctcaaataatgccaattacttagttaataaagtt------gaggactctg------aggaagctgatttctctgggttttgctcttcgctgcaaaaatctagtatcctttcagaaaaattatctccagctggaatcaattcaaaagtttccacaagggagcattctgcagagaggaacacttctcccaggagagttacaataagcacgcagaatttgccgttatcaagcagatcaattt----------------------------------------------------------------------------------------------------------------------------------------------------------------------------------------------------------------------------------------------------------------
>I28650_M072_Malvaceae_Clappertonia_ficifolia_seq1
---------------------------------------------------------tataagagcctaatgcccc------tctgtgatgaccatcatttggc------------------------------------tttgttcattt----------------------------------------------------------------------------------------------------------------------------------------------------ggctagtaatac-ctc--------------------------------------------------aatc-acagcta----------------------t------------------------------gt-gatatgtc---a------------ttg-tttgcttatc------------actcttctttttattc----------tttttaaatttt-ctgga-------------ttttct----------------cgtat-----tgtctcaatacaggcatatgcacttatagcgaaaggagttagggtagtctgcagcaacacgagtggaaagaatgcaaagtctctggtagtt-------------------------aaaacacagggaagtggttccctcaaagagaacatcatacaactgtttggtacgaacgtatttggctgcttagagcctgtctctatatgtatatctgatggttgcaaggtcgaagggtttctttccaagtctgggcagggttgtggccgcaatcggggagacatgcagtacttctttgtaaatggccgaccagtggatatgcctaaagtgagcaagcttgtgaatgagttatatagaggtgcaaactcaaagcagtat-cccattgccataatgaattttactattccaactacagcatgtgatgtcaacgtgactccagataaaagaaaagtattcttttctg--------atgaaagctcaattttgcaatctttgagagagggttt-----gcagcagatatattcctcaagtaatgccaattactttgttaacaaagttg---aggagaactcta------aagaaaaagatttctctgggtttccctctccaccggaaaaatctagtattctttcagaacagttatcaccagctggaatcaattcgaaagtttccatgttggagcattctgcggagggcaacacctctcttaggacagttaa---------------------------------------------------------------------------------------------------------------------------------------------------------------------------------------------------------------------------------------------------------------------------------------------------------
>I28652_M074_Malvaceae_Hildegardia_barteri_seq1
---------------------------------------------------------------------------------------------------------------------------------------------------------------------------------------------------------------------------------------------------------ttta---------------------ttaa--------------------gagttaggaatac-ctc--------------------------------------------------aatc-atagctttca-----------------------------------------------------ggtaagccttca------------ctttgttgcttatc------------acccttcctttcagtgc---------ttttggaatttt-gtggat-aaaaggttgttatttt-----------------catgt-----tcttccaatacaggcatatgcgcttacagcaaaaggagttagggtagtttgcagcaacaccaccaaaaagaatgtaaagtctgtagtactt-------------------------aaaacacaaggaagtggttctcttaaagataacatcatgcaagtgtttggcatgaacccatctagctgcttggaacctgtgtctatatccatatcagatggctgcaaagttgaagggtttgtttccaagtctggacagggtagtggccgcaatctgggagacagacaatatttctttgtaaatggtagaccagtggatatgcctaaagtcagcaagcttgtgaatgaattatataaaggtgcaaactctaggcagtat-cccatagcaataatggattttatcattccaactagagcctgtgatgtaaatgtaactcctgataaaagaaaagtattcttttctg--------atgaaagcttgattttgcaatctttgagaaagggttt-----acagcagatatattcctcaagtgatgccaattactctgttaataaagttg---aggagaactcta------aggaagatgatatatctgaattttgctcttcactggaaaaatctaagatactttcagagaagttatctccagctggaatcaattcaaaagtttctgtgagggaacattctgcagaggctaaaacctttcatgaatcagttaaaa-------------------------------------------------------------------------------------------------------------------------------------------------------------------------------------------------------------------------------------------------------------------------------------------------------
>I28653_M168_Malvaceae_Theobroma_cacao_seq1
-------------------------------------------------tgagttatgaagagtgtaatgtcttta------actgtggtgacta-------------------------------------------------ttcatctcctgt--------------------------------------------------------------------------------------------cttta---------------------ttaa--------------------gagttaggaaccc-ctt--------------------------------------------------aaac-atagcta----------------------c------------------------------tt-tgtatgtcttca------------ccaagttgcttatc------------acttatcttttcatttc---------tttttaaatttt-gtgcat-aaaaggatattattct-----------------cctgt-----tgtgtatgtgcaggcctatgcacttacagcaaaaggagttcggttagtctgcagcaacacaactggaaagaatgcaaaatctctggtaatt-------------------------aaaacacaaggaagtggttccctcaaagataacatcatacaagtgtttggcacgaacatgtttagctgcttagagcctgtgtctatatgtatatcagatggctgcaaagttgaagggtttctttccaagtctggacagggtagtggccgcaatctgggagacagacagtacttctttgtaaatggtcgaccagtagatatgcctaaagtcagcaagcttgtgaatgagttatataaaggcgcaaactctcggcagtat-cccatagccataatgaattttaccgtaccaactggagcatgtgatgtcaacgtgactcctgataaaagaaaagtatttttttctg--------atgaaagcttgattttgcaatctttgagagagggttt-----gcagcaggtatattcctcaagcaatgccaatttctttgttaataaagttg---aggagagctcta------aggaagctcatttccccgagt------ctatactggaaaaatctaatatccttccagaacggttatctccagttggaatcaattcaaaagtttccatgagggagcattctgcagaggacaacacctctcttagaacagttaaaataagcactcagagtttgcctttatcggaaggatcaattgctagtgatgaagagaactcattaa----------------------------------------------------------------------------------------------------------------------------------------------------------------------------------------------------------------------------------------
>I28654_M105_Malvaceae_Pachira_aquatica_seq1
-------------------------------------------------------------------------------------------------atttgtc-------------------------------------tttttcatctccttt--------------------------------------------------------------------------------------------ctttg---------------------ttaa--------------------gagttaacaatac-tca---------------------------------------------------atc-atagcta----------------tgtgtat------------------------------gt-tgtatgtcttca------------gtgagctgtttatt------------actcatcctttcacta----------atttggaatttt-gtggat-aaaaggatattattct-----------------catgc-----tctttcaatgcaggcatatgcacttactgcaaaaggagtcaggttagtctgcagcaacacaagtggaaagaatgtaaagtctgtggtactt-------------------------aaaacacaaggaagcggttccctcaaagataacatcatacaactttttggcatgaacacatttagctgcttagagcctctgtctatatgtatatcagacggctgcaaagttgaagggtttctttccaagtctggacagggtagtggccgcaatctgggagacaggcaatacttctttgtaaatggtagaccagtggatatgcctaaagttggcaagcttgtgaatgaattatataaaggtgcaaactctaggcagtat-ccaatagccataatgaattttatcattccaactagatcatgtgatgtcaatgtgactcctgataaaagaaaagtgttcctttctg--------atgaaagctcaattttgcratctttgagagagggttt-----gcagcagatatattcctcaagtaatgctaattacgttgttaataaagtt------gagaattcta------aggaagctgatttctctgagttcygctcttcacctgaaaaatctaatatcctttctgaacagttacctccagctggaattaatttgaaggtttccatgagggaacattctgcagagggtaaaaactcttttggaactgttgaaactaatgctcaaagtttgcagttatcagatggatcagcaccctgtgatcatgagaacacgtt------------------------------------------------------------------------------------------------------------------------------------------------------------------------------------------------------------------------------------------
>I28655_M148_Malvaceae_Robinsonella_mirandae_seq1
---------------------------------------------------------------------------------------gtgcaagaacatctcaa-------------------------------------atcaagttcttgttca------------------------------------------------------------aagatc------------------------cttggg---------------------ttcc--------------------gcatcagggatgc-tctttact--------------------------------------------caatt-ttggcta----------------------t------------------------------gt-ggcatatgttca------------ttgagttattcagt------------actcatcctttcacta----------atttggattttt-wtggattaaaagratattattct-----------------aatgt-----ttttycaaaacaggcatatgcactcacagcaaaagdagtcaggtttdttkgcwgcaayacaagyggaaasaaygttragtctgtggttatt-------------------------aaaacacaaggaaatggttcycccaaagataacatcatacaartttttgghgtgaacacatttagctgcttagagcctgtgtctatatgtatatcasacrgctgyaaaattgaagggtttctttctaagtctggacagggttgtggccgcaatatgggagacagacaatwcttctttgtaaatggtagaccagtggatatgcctaaagtgagcaaacttgtgaatgaaatatataaaggtgcaaactytaagcagtat-cccatagccataatgaattttatcattccaactagagcatgtgatgtcaacgtgactcctgataaaagaaaagtattcttttctg--------atgaaagcabgattttgcaatctttgagagagggttt-----gcagcagatatattcctcaagtaatgccagttacattgttaatggagtt------gagaacacta------asgaakctgatttctctgagttttgctcttcactrgaaaaatctdatactyhctyaaaacagttacctccagctggagtcaatttgaawgtgcccatgagrgaacattctrtagaggataaaacctcttttagwactgttaaaaccaatgcccaaagtttgcacttatcagaaggatcagtatctagtgatcatgagaaca----------------------------------------------------------------------------------------------------------------------------------------------------------------------------------------------------------------------------------------------
>I28656_M002_Malvaceae_Tilia_americana_seq1
-------------------------------------------atttattagtctataa-gagtgtaatgtccctt--------actgaygactatcatttgtm-------------------------------------tttttcatctccttt--------------------------------------------------------------------------------------------mttta---------------------ttaa--------------------gagttaggaatac-ctc--------------------------------------------------aatc-atagctr----------------------t------------------------------gt-kgtatgtcttca------------ctgagtygcttatc------------astcttcctttcactgc---------ttttggaattt--vtggat-aaaaggatgttattct-----------------catgt-----tctttcaatacaggcatatgcgcttacagcaaaaggagttaggttagtctgcagcaacahgrcsrvaaagaatgyaaagtctstggtactt-------------------------aaaacacaaggaagtggttccctcaaagataayatcatacaadtgtttggcatgaacacatttaghtgcttagagcctgtgthtatatgtatatcagacggctgcaaagttgaagggtttctttccaagtctggacagggtagtggccgcaatctgggagayagacaatacttctttgtaaatggtagaccagtggatatgcctaaagtcagcaagcttgtgaatgaattatataaaggtgcaaactctaggcagtat-cccatagccataatgaattttatcattccaactagagcatgtgatgtcaahgtgactcctgataaaagaaaagtattcttttctg--------atgaaagctcgattttrcaatctttgagagagggttt-----gcagcadatatattcctcaagtaatgccaattactttghtaataaagttg---aggagaactytr------agraagctgrtttctctgagttttgctcttcacwgsaaaaatctdayktcctttcagaaaagttacytccagctggaatcaattcraaagtttccatgarggaacattctgyagaggctagaacctctttkagaacagttgaaaycaaygctcaragattgcagttatcagaaggatcagtcgctagtga---------------------------------------------------------------------------------------------------------------------------------------------------------------------------------------------------------------------------------------------------------
>I28657_M180_Malvaceae_Triumfetta_lappula_seq1
------------------------------------wrksaawaytgcatgaatgaataaaagggacttata-------------------------atttggg------------------------------------acaaacagatc----------------------------------------------------------------------------------------------------------------------------------------------------ttctagaagcagacty--------------------------------------------------awwy-ataggga----------------------caga--------------------------ggg-agtatatcttta------------ttg-tttgcttatc------------actcttctgtttattc----------ttttcaaatttt-ctgga-------------ktttct----------------catat-----tgtctcwatacaggcatatgcacttacagcgaaaggagttagratwgtctgcagcaactcaagtggaaagaatgcwaagtctctggtagtt-------------------------aaaacacagggaagtggttccctkaaagataacatcatayaactdtttggtacraacrtatttasvtgcttagagcctgtctctatatgtatatctgatggctgcaaggtngaaggwtttctttccaagccyggacagggttgtggccgcaatcggggagacatgcarttcttctttgtaaatggccgaccagtggatatgcctaaagtgagcaagcttgtgaatgagttatatagaggtgcaaactcaaggcagtat-cccattgccatwatgaattttactattccaactncagcatgtgatgtcaacgtgactccdgataaaagaaaagtattcttttcgg--------atgaaagctcwattttgcaatctttgagagagggtct-----gcagcagatatattcctcaagtaatgccaattactttgttaataaagttg---adgagaaytcta------aagaagataatttctctgggwttccstctccaytggaaaaatctwgtatccttycagaacaattatcaccagctggaatmaattyaaaagtttccaygtcagagcattctgcggagggcgacacctctatcagcacagttaaaayaagcactcagagtttgcctttatcaa----------------------------------------------------------------------------------------------------------------------------------------------------------------------------------------------------------------------------------------------------------------------------
>I28658_M160_Muntingiaceae_Muntingia_calabura_seq1
--------------------------------------------------------------------cgttcttctcaag-atcgtgatgactataatgaagg-----------------------------------------------------------------------------------------------------------------------------------------------accttg-------------------ttttgg-------------------ggcttttgttttgc-ttcttcct--------------------------------------------tgatc-aaggctaaca---------------tgtatggagag--------------------agtagtgtttgggtctt--------------gtgtgttatttgtatgcgtggagatcatttttataattgttac--------------------------------------------------------------catat----tctgcaccatacaggcatatgcacttatagcaaaaggagttaggttagtctgcaccaatacaactggaaaaaatatgaaatcagtggtgctg-------------------------aaaacacaaggaagcagctcccttaaagacaacatcatacaagtgtttggcatgaacaccttcaattgtttagagcctgtgtctgtgtctatatcagacagctgcaaagttgaagggtttctttccagggctggacaaggtagcgggcgcaacctgggagatagacagtatttttttgtaaatggtcgaccagtggatatgcccaaagttactaaacttgtgaatgagttgtacaaaggtgcaagttcccggcagtat-cccatagcaataatggattttagtcttcctgctggagcatgtgatgtcaatgtgacccctgacaaaagaaaagtattcttttctg--------atgaaaactctattttgcatgcacttagagagggttt-----gcatgaaatttattcttcaggaaatgtcaattactttgttaataaagttg---aggtacacgcca------aggaaatagattgctctggacattattcttcccctgaaaaatctcctgcactctcaaagcagttgtctccaagtggaatggactcggaaattc---agttagagtgtaatgttgacagctaca---ctcccacaacagataaaagcgatac------------------------------------------------------------------------------------------------------------------------------------------------------------------------------------------------------------------------------------------------------------------------------------------------
>I9832_V002_Malvaceae_Luehea_speciosa_seq1
-------------------------------------------------------------------gtgtccttttcatcttccctgttgcctggcgttctcccgtttgctcttgaagatggttgtggcttactatcattctttttctctcatttcagatgacacggagatgaaatttgggggcctagtaagcacgtcaaatatagtaacaggcgataaagtgacggtgcaatctgattctgatcttctttg----------gaccatwtccatcaagaagtt----------gtagcagctattgatat-tgccacatttattttttatgtctagaatatgattgctacatygttcaactgaatacc-gtagccatcygaatttgataatttcaatattccttgctgtcgcctrtgattccttcactagtgtgtggttttgct------------ttgccactctcattcggtttg-----attckactgtttacgttggtaactggtttcagtactt--gttgacgatgatggtgtcatttcagaagattggcatcgaccatgtggccttcttttgcccgaaactcgaacatcaacggcca-----------------tgaaatgaaccaaccactaatttcaatcagttccggcgacythtttttttttwwnwddaddddddddwwaavacavdgddrdgbnbbhcncdvadadawhahnwhahahnnntdtbdvrcrhdhacaydnnnvnbynbdnanhvbctctctntdtrtatntcvgacadctgcaaggttgdagggtttctttcnaagtctggacagggtagtggccgcaaccgtggagacatacvattcttctttgtaaatggccgnhcagtggatatgcctaaagtgagcaagcttgtgaatgagtbatatagagghgcaaahnctngayagttt-ccyatagccataatgaactttachattccahynrrvnhwkkkvhkgymahdkkrvkycngrdhaaadraaarkwwtyyttthybr---------wkraavkymaawttdsmawbyttkkdrvrrggkttk-----bmrknggatdtattcctcaakyaatgcyaattacttagttaataaagttg---aggagawctctr------dggargctgattcctctgggttcctctctccactgcaaaaatctagtatcctttcagaaaaattatctccagctgggatcaattcgaaagtctccatgagagagtgttctgcagtgggcaacacttctcctaggagagttaaaataaacacgcagagtttgcctttatcaaaaggatcagttgctactcatcaagagaaatcaataaggacggacctcactctaagagcacagggaacaaagaacgttgatggtcttatagagtctaatggtggtcgattgacaactgagatggatggtgaaattaacacgaaattatcaggagggtcaatcctttatcaacgtcagaatttattgagggactttgctttaagagtacatggaagtaaagaggtcgatggacttacagcatctaatgatgggaaattgacaactgatat
