# Supplementary material for: Localized Phylogenetic Discordance Among Nuclear Loci Due to Incomplete Lineage Sorting and Introgression in the Family of Cotton and Cacao (Malvaceae)
Source: Front Plant Sci. 2022 Apr 13;13:850521. doi: 10.3389/fpls.2022.850521 (PMC9043901; doi:10.3389/fpls.2022.850521)
Supplement: Supplementary file 1 [file Data_Sheet_1.ZIP › Alignments_v4/L223.fasta]

>I23352_M001_Malvaceae_Bombax_ceiba_seq1
----------------------------------------------------------------------------------------------------------------------------------------------------------------------------------------------------------------------------------------------------------------------------------------------------------------------------------------------------------------------------------------------------------------------------------------------------------------------------------------------------------------------------------------------------gattcttttaaattgatggagcttcttggacccgagaaagttgatcctactgatgtaaagctaattaaggacaagctttttggctatacaacattttgggtgactaaagaagagccatttggagaccttggtgagggcatcctttttctaggaaatctaagaggga--agagagaagatatttttaccaaactgcagactcagctgactgagatcatgggtgataaatacaatcttttcatggttgaggagcctgattcagaagcaccagacccgcgtggtgggccacgtgtgagtttcggtttgctgaggaaagaggtgtcggaacctggaccaactacactttggcaatatgtgatagctgttttgctgttcttcctgaccataggttccagtgtggagttaggtattgcatcacaggtatt-ccatttttgtagaaacac-tttgagattactgtgttcatctgtagaaga---------tagca-ggagttaaattttctgctttttttctgat----------------------------ataac-atctctatcgttctgg-aac-----agaatattgatagcgtgcaatctctt--acagataaaccgacttcctccagagattgtgaaatactttacagatccaaatgctgttgaaccaccagatatgg------------------------------------------------------------------------------------------------------------------------------------------------------------------------------------------------------------------------------
>I23353_M002_Malvaceae_Tilia_americana_seq1
-----------------------------------------------------------------------------------------------------------------------------------------------------------------------------------------------------------------------------------------------------------------------------------------------------------------------------------------------------------------------------------------------------------------------------------------------------------------------------------------------------------------------------------------------------------------------agcttcttggacctgagaaagttgacccttctgatgtaaagctaattaaggacaagctttttggctattcaacattttgggtgactaaagaagagccatttggagaccttggtgagggcatcctttttctaggaaacttaagaggaa--agagagaagatgtttktaccaaactscagactcaactggctgagatcatgggtgataaatacaatcttttcatggttgaggarcctraytcagaagcacyrgacccrcgtggtgggccacgtgttagctttggtttgctgaggaaagaggtctcagaacctggaccaactacactttggcaatatgtgatagctcttttgctgttcctcctgactataggttccagtgtggagttaggtattgcatctcaggtatt-ccatttttgtaaaaacac-tttgacatcgctgcattgatttgtagaag----------tagca-gaagtaatattatctccatttttctggat----------------------------atacc-atcattatcattctggagat-----agaatattgatagtgtgcaatttatt-gacagataaaccgacttcctccagagattgtgaaatactttacagatccaaatgctgttgaaccaccagatatggaactgctatacccatttgtggagtcagcattgcccctagcatgtggtgttttggg-----------------------------------------------------------------------------------------------------------------------------------------------------------------------
>I23354_M003_Malvaceae_Herissantia_crispa_seq1
---------------------------------------------------------------------------------------------------------------------------------------------------------------------------------------------------------------------------------------------------------------------------------------------------------------------------------------------------------------------------------------------------------------------------------------------------------------------------------------------------------------------------------------------ccaaatcgattcttttaaattgatggagcttcttggacctgagaaagttgatcctgctgatgtaaagataattaaggacaagctttttggctattcaacattttgggtgactaaagaagagccatttggagaccttgatgagggcatcctttttctaggaaacctaagaggaa--agagagaagatgtttttgccaaacttcagactcaactggctgagatcatgggtgataagtacaaccttttcatggtcgaggaacctgattcagaagcacctgacccacgtggtgggccacgtgtgagttttggtttgctgaggaaagaggtgtctgaacctggaccaacgacactttggcagtatgtgatagctattttgctgtttttcctgactataggttccagtgtggagttaggtattgcatctcaggtatt-ccatttttgtagaaacac-tttgagatc--tgcatttatctgttggatg---------tagca-gaagttatattttctgc-acttttctcat----------------------------acacc-atcttcatctttctga----------atatattgatgatgtgcaatctctt--acagataaaccgacttcctccagaggttgtaaaatactttacagatccaaatgcagttgatccaccagatatggaactactatacccatttgtcgattcagcat------------------------------------------------------------------------------------------------------------------------------------------------------------------------------------------------
>I23355_M004_Malvaceae_Malva_arborea_seq1
------------------------------------------------------------------------------------------------------------------------------------------------------------------------------------------------------------------------------------------------------------------------------------------------------------------------------------------------------------------------------------------------------------------------------------------------------------------------------------------------------------------------------------------------aattgattcatttaaattgatggaacttctcggtcccgagaaagttgatcctgctgatgtaaagctaattaaggacaagcttttcgggtattcgacgttttgggtgactaacgaagagccatttggtgaccttgatgaaggtatcctttttctaggaaatctaagaggga--agagagaagatgtttttgccaaactacagactcaattggcrgaaatcacgggtgataaatacaaccttktcatggttgaggaacctgaatcggaagcgcctgacccgcgtggtgggccacgtgtgagtttcggtttgcttaggaaagaggtgtctgaacctggaccgactacactttggcartatgtgatagctgttttgctgttcctcctgactataggttccagtgtggarcttggyattgcatctcaggtatt-ccattcttgtagtaatgc-tttgagatcgttkcatttatctgtaggaag---------taaca-agagttatgttttctgc-atatttctcat----------------------------atacc-gtttttatctttctga----------atatattgataatgtgcaatctctt--acagataaaccgacttcctccagagattgtaaaatactttacagatccaaatgcagttgatccaccagatatggaactacta----------------------------------------------------------------------------------------------------------------------------------------------------------------------------------------------------------------------
>I23356_M005_Malvaceae_Lavatera_assurgentiflora_seq1
-------------------------------------------------------------------------------------------------------------------------------------------------------------------------------------------------------------------------------------------------------------------------------------------------------------------------------------------------------------------------------------------------------------------------------------------------------------------------------------------------------------------------------------------------attgattcgtttaaattgatggaacttctcggtcccgagaaagttgatcctgctgatgtaaagctaattaaggacaagcttttcgggtattcgacgttttgggtgactaacgaagagccatttggtgaccttgatgaaggtatcctttttctaggaaatctaagaggga--agagagaagatgtttttgccaaactacagactcaattggcrgaaatcacgggtgataaatacaaccttktcatggttgaggaacctgaatcggaagcgcctgacccgcgtggtgggccacgtgtgagtttcggtttgcttaggaaagaggtgtctgaacctggaccgactacactttggcartatgtgatagctgttttgctgttcctcctgactataggttccagtgtggarcttggyattgcatctcaggtatt-ccattcttgtagtaatgc-tttgagatcgtttcatttatctgtaggaag---------taaca-agagttatgttttctgc-atatttctcat----------------------------atacc-atatttatctttctga----------atatattgataatgtgcaatctctt--acagataaacc---------------------------------------------------------------------------------------------------------------------------------------------------------------------------------------------------------------------------------------------------------------------------------------------
>I23357_M006_Sphaerosepalaceae_Rhopalocarpus_longipetiolatus_seq1
--------------------------------------------------------------------------------------------------------------------------------------------------------------------------------------------------------------------------------------------------------------------------------------------------------------------------------------------------------------------------------------------------------------------------------------------------------------------------------------------------------------------------------------------------ttgattcttttaaactgatggagcttcttggacctgagaaagtagaccctgcagatgtaaagctgattaaagaaaagcttttcggctactcaaccttttgggtaaccaaagaagarccatttggagaccttggtgagggcatyytttttcttggaaatctaagaggaa--aaagrgaakatgtytttgccaaactycaractcagytgactgagatcatgggtgataaatacaaccttttcatggttgaggagcctaattcagaaggaccagatccacgtggcggaccacgtgttagttttggtttgctgcgaaaggaggtgtctgaacctgggccaacaacactttggcaatatgtgattgctcttttgctgttccttttaactattggctcctctgttgaattaggtattgcatctcaggtata--------------------tgcatttacatcattttggtttgtagaaatgttt-----------aaatccctatttactgtatatttcttgata---------------------------tcatc-actatttgcactttacatgc-----------------------attgcacctgacagatcaataggcttcctccggaggttgtgaaatacttcacagatccagatgccattgaaccaccggatatggagcttct----------------------------------------------------------------------------------------------------------------------------------------------------------------------------------------------------------------------t
>I23359_M008_Malvaceae_Althaea_officinalis_seq1
---------------------------------------------------------------------------------------------------------------------------------------------------------------------------------------------------------------------------------------------------------------------------------------------------------------------------------------------------------------------------------------------------------------------------------------------------------------------------------------------------------------------------------------------ccaaattgattcttttaaattgatggagcttcttggtcccgagaaagttgatcctgctgatgtaaagctaattaaggacaagctttttggctattcgacgttttgggtgactaaagaagagccatttggtgaccttgatgagggcatcctttttctaggaaatctaagaggga--agagagaagatgtttttgccaaactccagactcaactggctgagattatgggtgataaatacaaccttttcatggttgaggaacctgaatcggaagcgcctgacccgcgtggtgggccacgtgtgagtttcggtttgctgaggaaagaggtgtctgaacctggaccaactacactttggcagtatgtgatagcttttttgctgttcctactgactataggttccagtgtggagttaggtattgcatctcaggtatt-ccattattgtagaaacac-tttgagatcgatgtgtttatttgtatgaag---------tagca-ggagttatgttttctgc-atattgatcat----------------------------atacc-atctttatctttctga----------atatata---------------------cagataaacagacttcctccagagattgtaaagtactttacggatccaaatgcagttgatccaccagatatggaactactatacccatttgtcgatgcagcattgccccta----------------------------------------------------------------------------------------------------------------------------------------------------------------------------------------
>I23360_M009_Malvaceae_Lagunaria_patersonia_seq1
----------------------------------------------------------------------------------------------------------------------------------------------------------------------------------------------------------------------------------------------------------------------------------------------------------------------------------------------------------------------------------------------------------------------------------------------------------------------------------------------------------------------------------------------caaattgattcatttaaattggtggagcttcttggacctgagaaagttgatcctactgatgtaaagctaattaaggacaagctttttggctattcaacattttgggtgactaaagaagagccatttggagacctyggygagggcatccttttyctaggaaatctaagavgaa--agagagaggatgttttygccaaactccagactcaactggcwgagatcrtgggtgataaatacaaycttttcatggttgaggarcctgattcagaagmaccggacccgcgtggtgggccacgwgtgagttttggwttgctgaggaaagaggtstcagarcctggaccaacyacactttggcaatatgtgatwgctattttgctgttcctcctgactataggttccagtgtggagttaggtattgcatctcaggtatt-acatttttgtagaaacac-tttgagatcgctgcatttatctgtaggaag--------atggaa-ggtgttatgttttctgc-atttttctcat----------------------------atacc-atgtttatctttctaa----------atatactgataatgykwwwwcwrwt--amasmtaaaccgacttcctccagagattgtaaaatactttacagatccaaatgcagttgatccaccagata---------------------------------------------------------------------------------------------------------------------------------------------------------------------------------------------------------------------------------
>I23363_M012_Malvaceae_Napaea_dioica_seq1
--------------------------------------------------------------------------------------------------------------------------------------------------------------------------------------------------------------------------------------------------------------------------------------------------------------------------------------------------------------------------------------------------------------------------------------------------------------------------------------------------------------------------------------------------------------------------ttctcggacccgagaaagttgatcctgctgatgtaaagctaattaaggacaagctttttgggtattcgacattttgggtgactaaagaagagccatttggcgaccttgatgagggcattctttttctaggaaatttaagaggga--agagagaagatgtatttgctaagctccagactcaattggctgagatcatgggtgacaagtacaaccttttcatggttgaagaacctgaatcagaagcacctgacccgcgtggtgggccacgtgtaagtttcggtttgctgaggaaagaggtgtctgaacctggaccgactacactttggcagtatgtgatagcttttttgctgttcctcctgactataggttccagtgtggagttaggtattgcatctcaggtatt-ccttttatgtagtaatgc-tttgagattgttgcaatta------------------------------------------------------------------------------------------------------------------------------------------------------------------------------------------------------------------------------------------------------------------------------------------------------------------------------------------------------------------------------------------------------------------------------------------------------
>I23364_M013_Malvaceae_Grewia_sp_seq1
----------------------------------------------------------------------------------------------------------------------------------------------------------------------------------------------------------------------------------------------------------------------------------------------------------------------------------------------------------------------------------------------------------------------------------------------------------------------------------------------------------------------------------------------caaattgattcttttaaattgatggagcttcttggacctgagaaagttgacccttctgatgtaaagctaatcaaggacaagctttttggctattccacgttttgggtgactaaagaagagccatttggagagtttgctgagggcatcctttttctaggaaatttaagaggaa--agagagaagatgtgtttgccaaactccaggctcaactagctgaaattatgggtgataaatacaatcttttcatggttgaagagcccaattcagaagcaccagacccccggggcgggccacgtgttagcttcggtttgctgagaaaagaggtttcagaacctgggccaactactctgtggcaatatgtgatagctcttttgttattcctcctgactattggttccagtgtagagttaggtatagcatcccaggtaat-ccatagttacagaaacac-ttttacatcattgcatttagctgtaga-ta---------tagct-gaagtt--attttttgc----------at----------------------------atacc-atatttgacattctggatat-----ggaatatatat---gtacaatctactttacagataaaccgtcttcctcctgaggttgtaaagtacttcacagatccaaatgctgttgaaccaccagatatggaactgctatacccatttgtggagtcagc--------------------------------------------------------------------------------------------------------------------------------------------------------------------------------------------------
>I23365_M014_Malvaceae_Callirhoe_bushii_seq1
--------------------------------------------------------------------------------------------------------------------------------------------------------------------------------------------------------------------------------------------------------------------------------------------------------------------------------------------------------------------------------------------------------------------------------------------------------------------------------------------------------------------------------------------------------------------tggagcttctyggacccgagaaagttgatcctgctgatgtaaagctaattaaggacaagctttttgggtattcgacattttgggtgactaaagaagagccatttggygaccttgatgagggcattctttttctaggaaatttaagaggga--agagagaagatgtwtttgctaarctccagamtcaattggctgagatcatgggtgayaagtacaaccttttcatggtygargaacctgaatcrgaagcrcctgacccgcgtggtgggccacgtgtgagtttcggtttgctgaggaaagargtgtctgaacctggaccgactacactttggcagtatgtgatagcttttttgctgttcctcctgactataggktccagtgtggagttaggtattgcatctcaggtatt-ccwtttwtgtagtaatgc-tttgagatygttgcatttatctgtaggaag---------tagct-ggagttgtgttttctgc-aattttcttgt----------------------------atacc-atctttatctttttga----------atatattgataatgcgcaatctctt--acagataaaccgacttcctccagaggttgtaaaatactttacagatccaaatgcagttgatccaccagatatgg------------------------------------------------------------------------------------------------------------------------------------------------------------------------------------------------------------------------------
>I23367_M016_Malvaceae_Kitaibelia_vitifolia_seq1
------------------------------------------------------------------------------------------------------------------------------------------------------------------------------------------------------------------------------------------------------------------------------------------------------------------------------------------------------------------------------------------------------------------------------------------------------------------------------------------------------------------------------------------------aatcgattcttttaaattgatggagcttctyggwcccgagaaagttgatcctgctgatgtaaagctaattaaggacaagcttttcggbtattcsacgttttgggtgactaaagaagagycatttggwgaccttgatgagggyatcctttttstaggaaatctaagaggda--aragagaagatgtttttgchaaacthcagactcaantggcdgaratbatgggtgataartacaaccttttcatggtbgaggaacctgaatcggaagcrcctgacccgcgtggtgggccacgtgtgagtttcggtttgctdaggaaagaggtgtctgaacctggaccractacactttggcagtatgtgatagcttttttgytgttcctvctgacyataggttccagtgtggagttaggtattgcrtctcaggtatt-ccattwbtgtagwaayrc-tttgagatcgwtgyrtttatytgtaggaag---------tarca-ggagttatgttttctgc-atattkctcat----------------------------atayc-atctttatctttctga----------atatatw---------------------cagataaaccgacttcctccagagattgtaaagtactyyasrgatyswaawryastt----------------------------------------------------------------------------------------------------------------------------------------------------------------------------------------------------------------------------------------------
>I23368_M017_Malvaceae_Sterculia_apetala_seq1
-------------------------------------------------------------------------------------------------------------------------------------------------------------------------------------------------------------------------------------------------------------------------------------------------------------------------------------------------------------------------------------------------------------------------------------------------------------------------------------------------------------------------------------------------attgattcttttaaattaatggagcttctyggacctgagaaagttgaccctatggatataaagctaattaaggacaagctttttggctattcaacattttgggtgactaaagaagagccatttggagaccttggtgagggcatcctttttctaggaaacttaagaggaa--agagagaagatgtttttaccaaactccgaactcaactggctgagatcatgggtgataaatacaatcttttcatggttgaggagcctaactcagaagcaccggatccgcgtggtgggccacgtgttagctttggtctgctgaggaaagaagtctctgaacctggaccaactacactttggcaatatgtgatagctcttttgctgttcctcctgactataggttccagcgtggagttaggtattgcatctcaggtatt-ccatctctgttgaaacac-tttgagatcactgcaatgatccatagaaga---------tagca-gaagttatattttcagtatttttccagat----------------------------atacc-atctttatcattccggagat-----ggaatattgataatgtgcaatctctt-gacagataaaccaacttcctcctgagattgtgaaatactttacagatccaaatgctgttgagccaccagatatggaactgctatacccatttgtggagtcagcattgcccc------------------------------------------------------------------------------------------------------------------------------------------------------------------------------------------
>I23369_M018_Malvaceae_Abelmoschus_esculentus_seq1
-----------------------------------------------------------------------------------------------------------------------------------------------------------------------------------------------------------------------------------------------------------------------------------------------------------------------------------------------------------------------------------------------------------------------------------------------------------------------------------------------------------------------------------------------aaattgattcatttaaattgatggagcttcttggacctgagaaagttgatcctgctgatgtaaagctaattaaggacaagctttttggctattcaacattttgggtaactaaagaagagccgtttggagaccttggtgagggcatccttkttckagggaatctaagaggaa--agagagaggatgttttctccaaactccagactcaactggctgagatcatgggggataaatacaatcttttcatggttgaggagcctgattctgaaacaccggacccacgtggtggaccacgtgtgagtttcggtttgctgaggaaagaggtgtcagaacctggaccgactacactttggcaatacgtgattgctattttgctgttcttcctgactataggttccagtgtggagttgggtattgcatctcaggtatt-ccatttttgtagaatcac-tttgagactgttgcagttctctgtaggaag--------atagca-ggag---------------------------------------------------------------ttatctttctga----------atatattgataatgtgcaacctctt--acagataaacagacttcctccagaggttgtaaaatactttacagatcccaatgccgttgatccaccagata---------------------------------------------------------------------------------------------------------------------------------------------------------------------------------------------------------------------------------
>I23370_M105_Malvaceae_Pachira_aquatica_seq1
--------------------------------------------------------------------------------------------------------------------------------------------------------------------------------------------------------------------------------------------------------------------------------------------------------------------------------------------------------------------------------------------------------------------------------------------------------------------------------------------------------------------------------------------------------------------------ttcttggacccgagaaagttgatcctaccgatgtaaagctaattaaggacaagctttttggctatacaacattttgggtgactaaagaagagccatttggagaccttggtgagggtattctttttctaggaaatataagaggga--agagagaagatgtttttaccaaactccagactcagctgactgagatcatgggcgataaatacaatcttttcatggttgaggagcctgattcagaagcaccagacccgcgtggcgggccacgtgtgagtttcggtttgctgagaaaagaggtgtcagaacctggaccaactacactttggcaatatgtgatagctattttgctgttcctcctgactataggttccagtgtggagttaggaattgcatcacaggtatt-ccatttttgtagaaacac-tttgagatcactgcgttcgtctgtagaaga---------taaca-ggagttaaattttctgc-atttttctgat----------------------------ataca-atctttattgttgtggaaat-----agaatattgatagcgtgcaatctctt--acagataaaccgacttcctccagagattgtgaaatacttcacagatccaaatg---------------------------------------------------------------------------------------------------------------------------------------------------------------------------------------------------------------------------------------------------
>I23371_M137_Malvaceae_Dombeya_wallichii_seq1
---------------------------------------------------------------------------------------------------------------------------------------------------------------------------------------------------------------------------------------------------------------------------------------------------------------------------------------------------------------------------------------------------------------------------------------------------------------------------------------------------------------------------------------------------------------------ggagcttcttggaccggagaaagttgactctaatgatgtgaagctaattaaggacaarctttttggctattctacattttgggtgactaaagaagagccattcggrgamctaggtgagggcatcctttttytaggaaacttgagaggaa--agagagaagatgtttttwccaaattccagactcagttgkctgagatcatgggtgataaatacaatcttttcatggttgaggagcctgactcrgackcaccggatcctcggggtgggccacgtgttagctttggtttgctgaggaaagaggtctcagaacctggaccaactacactttggcaatatgtgattgcttttttgctkttcctcctsactataggctccagtgtggagttaggtattgcatctcaggtatt-caatttctgtagaaraa--tttgakatt-ctgcatkrwyybkwrrarrw---------wrsmd-wadkyskwwtttymdsmawttyyykgkww----------------------------myahy-ntybyhhtyhbdvdvddgdg---gddrdawawtdntdwtdtkshatctct-tgacagataaaccgmckwcyycctsmkrwsrtkrwrwacttcacagatccagatgccgttgwksmaccaaatat--------------------------------------------------------------------------------------------------------------------------------------------------------------------------------------------------------------------------------
>I23372_M140_Malvaceae_Chiranthodendron_pentadactylon_seq1
------------------------------------------------------------------------------------------------------------------------------------------------------------------------------------------------------------------------------------------------------------------------------------------------------------------------------------------------------------------------------------------------------------------------------------------------------------------------------------------------------------------------------------------------------------------gatggagcttcttggacctgagaaagttgacgctaccgatgtaaagctaattaaggacaagctttttggctattcaacattttgggtgactaaagaagagccatttggagacyttgrtgagggcatcctttttctaggaaayytaagaggra--agaragaagatgtttttaccaaactccagactcaactggctgagatcatgggtgataaatacaatcttttcatggttgaggarcctrattcagaagcaccsgacccgcgtggtgggccwcgtgtkagyttyagtttrctgaggaaagaggtstcagaacctggaccaactacactttggcaatatgtgatagckwttttgctgttcctyctgactatagkttccagtgtggagttaggtattgcatctcaggtatt-cy-wttttrtagaaacac-tttgaratcrctgyattsatctgtagaasa---------kwrsa-rrakwkgwrttwtctgcwyttttctggat----------------------------atacc-atctttatcattctggagat----aagagtattgatagtgtgcaatctctt-gacagataaaccgacttcctccagagattgtgaaatactttac--------------------------------------------------------------------------------------------------------------------------------------------------------------------------------------------------------------------------------------------------------------
>I23373_M141_Malvaceae_Quararibea_funebris_seq1
-----------------------------------------------------------------------------------------------------------------------------------------------------------------------------------------------------------------------------------------------------------------------------------------------------------------------------------------------------------------------------------------------------------------------------------------------------------------------------------------------------------------------------------------------aaattgattcttttaaattgatggagcttcttggacctgagaaagttgatcctacggatgtaaagctaattaaggacaagctttttggctattcaacattttgggtgactaaagaagagccatttggagaccttggtgagggcatcctttttctaggaaatctaagaggaa--agagagaagatgtttttaccaaactccagactcaactggctgagataatgggtgctaaatacaatcttttcatggtcgaggagcctgattcagaagcaccggaccctcgtggtggtccacgtgtgagtttcggtttgctgaggaaagaggtgtcrgaacctggaccaattacactttggcaatatgtgatagcaattttgctgttcctcctgactacaggttccagygtggagttgggtattgcatctcaggtatt-ccatatttatagaaacac-tttgagatcactgcattcatcggtagaacg---------tagca-agagttgtattttctgc-atttttctgat----------------------------ttacc-atctttatcattctggaaat-----agaatattgatagtgtgctatctcat--acagataaaccgacttcctccagagattgtgaaatactt-----------------------------------------------------------------------------------------------------------------------------------------------------------------------------------------------------------------------------------------------------------------
>I23374_M142_Malvaceae_Hampea_nutricia_seq1
----------------------------------------------------------------------------------------------------------------------------------------------------------------------------------------------------------------------------------------------------------------------------------------------------------------------------------------------------------------------------------------------------------------------------------------------------------------------------------------------------------------------------------------------------------------------gagcttcttggacctgagaaagttgatcctgctgatgtaaagctaattaaggacaagctttttggctattcaacgttttgggtgactaaagaagagccctttggagaccttggtgaaggcatcctatttctaggaaatctaagaggaa--agagagaagatgtttttgccaaactccagactcaactggctgagatcatgggtaataaatacaatcttttcatggttgaggagcctgattccgaagccccagacccgcgtggtggaccacgagtgagtttcggtttgctgaggaaagaggtgtcagaacctggaccaacaacactttggcagtatgtgatagctattttgctgttcctcctgactataggttccagtgtggagttaggtattgcatctcaggtatt-ccatttttgttgaaatacttttgagatcgctgcatttatcagtaggaag--------ayagca-ggagttatgttttctgcatwtttttctca----------------------------ttacc-attttta------------------------------------------------------------------------------------------------------------------------------------------------------------------------------------------------------------------------------------------------------------------------------------------------------------------------------------------------------
>I23375_M143_Thymelaeaceae_Daphnopsis_megacarpa_seq1
-----------------------------------------------------------------------------------------------------------------------------------------------------------------------------------------------------------------------------------------------------------------------------------------------------------------------------------------------------------------------------------------------------------------------------------------------------------------------------------------------------------------------------------------------------------------tgatagagcttcttggacctgagaaggttgaccctgctgatgtaaagctgatcaaggataagctttttggctattcttctttttgggtaacaaaagaagagccgtttggagacctcggtgagggcattttgtttcttggaaatctcagaggta--aaagagaggatgtatttactaaactccaaaatcagttgtctgagatcatgggtgataaatataatctattcatggttgaggagccaaactcagaaggaccagatccgcgtggtggcccacgcgttagttttggcttg--------------------------------------------------------------------------------------------------------------------------------------------------------------------------------------------------------------------------------------------------------------------------------------------------------------------------------------------------------------------------------------------------------------------------------------------------------------------------------------------------------------------------------------------------------------------------------------------------------------------
>I23376_M145_Malvaceae_Heliocarpus_appendiculatus_seq1
--------------------------------------------------------------------------------------------------------------------------------------------------------------------------------------------------------------------------------------------------------------------------------------------------------------------------------------------------------------------------------------------------------------------------------------------------------------------------------------------------------------------------------------------------ttgattctttcaaattgatggagcttcttggacctgaaaaagttgacccttccgatgtaaagctaattaaggacaagcttttcggctattccacgttttgggtgactaaagaagagccstttggagagcttggdgaggggatcctttttctaggaaatttaagaggaa--agagagaagatgtgtttgccaaactvcrgactcaacttgctgagatcatgggtgataaatacaatyttttcatggttgaagagcccgattcagaagcaccagacccgcgtggtggaccacgwgttagctttggtttgctaagaaaagaggtgtcagaaccagggccaactacactrtggcaatatgtgatagctcttttgttgttcctcctcactatgggctccagtgtggagttaggtattgcatctcaggtatt-ccattgttataraaacac-tttgacaccattgcatt-ttctgtagaata---------tagaacaaagtt--atttttyksmwttttyykgrw----------------------------wwwmc-wamyttkrmmwycykrwwmt------krawwwtkatggtgtgcaatctacttgacagataaaccggcttcctccagagg------------------------------------------------------------------------------------------------------------------------------------------------------------------------------------------------------------------------------------------------------------------------------
>I23377_M148_Malvaceae_Robinsonella_mirandae_seq1
----------------------------------------------------------------------------------------------------------------------------------------------------------------------------------------------------------------------------------------------------------------------------------------------------------------------------------------------------------------------------------------------------------------------------------------------------------------------------------------------------------------------------------------------caaatcgattcttttaaattgayggagcttcttggacctgagaaagttgatcctgcwgatgtaaagctaattaaggacaagctttttggctattcaacattttgggtkactaaagaagagccatttggagaccttgatgagggcatcctttttctaggaaacctaagaggaa--agagagaagatgtttttkccaaactccagwctcaactggctgagatyatgggtgataagtacaaccttttcatggttgaggaacctgattcagaagcacctgacccacgtggtgggccacgtgtgagttttggtttgctgaggaaagaggtgtctgaacctggaccaacgacactttggcagtatgtgatagcyattttgctgttcttcctgactataggttccagtgtggagttaggtattgcatctcaggtatt-ccatktttgtagaaacac-tttgagatc--tgvatttatctgtaggaag---------tagca-ggagttatattttctgc-ttttttctcat----------------------------acwyc-atcttcatctttctga----------atatrttgatwatgtgcaatctstt--acagataaaccgacttcctccagaggttgtaaaatactttacwgatccaaatgcagttkatccaccagatatggractactwtacccatt--------------------------------------------------------------------------------------------------------------------------------------------------------------------------------------------------------------
>I23378_M150_Malvaceae_Ceiba_pentandra_seq1
----------------------------------------------------------------------------------------------------------------------------------------------------------------------------------------------------------------------------------------------------------------------------------------------------------------------------------------------------------------------------------------------------------------------------------------------------------------------------------------------------------------------------------------------caaattgattcttttaaattgatggagcttcttggaccggagaaagttgatcctactgatgtaaagctaattaaggacaagctttttggctatacaacattttgggtgactaaagaagagccatttggagaccttggtgagggcatcctttttctaggaaatctaagaggga--agagagaagatatttttaccaaactccagattcagctgactgagatcatgggtgataaatacaatcttttcatggttgaggagcctgattcagaagcaccagacccgcgtggtgggccacgtgtgagtttcggtttgctgagaaaagaggtgtcggaacctggaccaactacactttggcaatatgtgatagctgttttgctgttcctcctgactataggttccagtgtggagttaggtattgcatcacaggtatt-ccatttttgtagaaacac-tttgagattactgcattcatctgtagaaga---------tagca-ggagtta-attttctgc-atttttctgat----------------------------atacc-atctctatctttctggaaat-----agaatatcgatagtgtgcaatctctt--acagataaaccgacttcctccagagatcgtgaaa----------------------------------------------------------------------------------------------------------------------------------------------------------------------------------------------------------------------------------------------------------------------
>I23379_M160_Muntingiaceae_Muntingia_calabura_seq1
----------------------------------------------------------------------------------------------------------------------------------------------------------------------------------------------------------------------------------------------------------------------------------------------------------------------------------------------------------------------------------------------------------------------------------------------------------------------------------------------------------------------------------------------caagttgattcttttaaacttatggagcttcttgggcctgagaaagttgattctgctgatgtaaaattaattaaggaaaagctttttggctattcaactttttgggtgaccaaagaagagccgtttggagagcttggtgaaggtatacttttccttggaaatcttcggggaa--agagagaagatatctttgccaaactccaggctcagcttgcggaaataatgggtgataagtacaaccttttcatggttgaggagccaaattctgaaggaccagatccgcgtggtggtccacgtgctagttttggtcttttacgaaaagaagtttccgagccagggccaacaagtctttggcaatatgtgatatctcttttgttgttccttctgactgtaggttcctctgtagagttgggcattgcttctcaggtatt-acatatct-taatgacag-tttaacgttagagtagtgtcttttaaacta-----------------------atttctataacttatcttgatg---------------------------tcatcagacttttttattataaagaattgaaatagtgctgagtgcact-------------------------------------------------------------------------------------------------------------------------------------------------------------------------------------------------------------------------------------------------------------------------------------------------------------------
>I23380_M161_Malvaceae_Hibiscus_tiliaceus_seq1
--------------------------------------------------------------------------------------------------------------------------------------------------------------------------------------------------------------------------------------------------------------------------------------------------------------------------------------------------------------------------------------------------------------------------------------------------------------------------------------------------------------------------------------------------ttgattcttttaaattgatggagcttcttggacctgagaaagttgatcctgccgatgtaaagctaatwaaggacaagctttttggctattcaacattttgggtgactaaagaagagccwttyggagaccttggtgagggcatmctttttctagggaatctaagaggaa--agagagakgatgttttygccaaactccagactcaactggctgagatcatgggtgataaatacaatcttttcatggttgaggagcctgattctgaagcaccdgacccgcgtggtgggccacgtgtgagtttcggtwtgctgaggaaagavgtytcagaacctggaccgactacactttggcaatacgtgattgctrttttgctgttcytmctgactataggttccagtgtggagttaggtattgcatctcaggtatt-ccaytttkkwrrawymmy-ttkrrrsyksmksmwwtyyyykkwrgrarv--------wwrsmr-grrkttatgttttctgc-ttttttctcat----------------------------atacc-atctttatctttctga----------acatattgataatgtgcaatctgtt--aca-----------------------------------------------------------------------------------------------------------------------------------------------------------------------------------------------------------------------------------------------------------------------------------------------------
>I23381_M162_Bixaceae_Bixa_orellana_seq1
---------------------------------------------------------------------------------------------------------------------------------------------------------------------------------------------------------------------------------------------------------------------------------------------------------------------------------------------------------------------------------------------------------------------------------------------------------------------------------------------------------------------------------------------ccaggttgattcttttaaactgatggagcttcttggacctgagaaagtagaccctgctgatgtaaagctaattaaggataagctttttggctattcgactttctgggtgaccaaagaagagccatttggagatcttggtgaaggcgttctctttcttggaaatttaagaggaa--agagggaagatgtctttgccaaactccaggctcggctggctgagatcatgggtcataaatacaaccttttcatggttgaggagcctaattcagaaggaccagaccctcgtggtgggccgcgtgttagctttggtttgctgcggaaagaggtttctgaacctgggccaacaactctttggcaatatgtgatagctcttttgctgttccttctgactataggttcctctgtggagttagggattgcgtctcaggtata--------------------accctggacaccacattgatctttgtcaaa-------------------------tttctatatctttctattta---------------------------tcatcaatctttg---ttttggaaac-----ataaacttcaatgcattcgttttacccaacagatcaatcggcttcctcctgaggttgtaaaatattttacagacccaaatgcagttgaaccaccagatgtggagctactattcccttttgtggagtccgcattgcctctagcatatggtgtattgggggttcttttattcca-------------------------------------------------------------------------------------------------------------------------------------------------------t
>I23382_M163_Bixaceae_Cochlospermum_vitifolium_seq1
---------------------------------------------------------------------------------------------------------------------------------------------------------------------------------------------------------------------------------------------------------------------------------------------------------------------------------------------------------------------------------------------------------------------------------------------------------------------------------------------------------------------------------------------ccaggttgattcttttaaactgatggagcttcttggacccgagaaagtagaccctaatgatgtgaagataattaaggacaagctttttggatattcaactttctgggtgaccaaagaggaatcatttggagatcttggagaaggcattctttttcttggaaatttgagaggaa--agagagaagatgtcttttccaaactacaggatcagctggctgagatcatgggtgctaaatacaaccttttcatggtagaggagcccaattcagaaggacaagacccgcgtggtgggccccgcgttagctttggtttgctgcggaaagaggtttcagaacctggaccaacaaccctctggcaatatgtcatagcccttttgctattcctactaactattggctcctctgtggagttgggtattgcntctcaggtatttcc-----------------tttgtcatcattctgattgtcgtt---------------------gatgacctattttctatattttctagata----------------------------tcatcaatctttatccttatggaaat---catcaactttgtagtaatcctcttacttcaacagatcaatcggcttcccccagaggttgtaaaatatttcacagatccaaatgccgttgaaccaccagatatggagctgctcttcccatttgtggagtcagcattgcccttagcatatggcgtat--------------------------------------------------------------------------------------------------------------------------------------------------------------------------t
>I23383_M166_Malvaceae_Pseudobombax_ellipticum_seq1
-----------------------------------------------------------------------------------------------------------------------------------------------------------------------------------------------------------------------------------------------------------------------------------------------------------------------------------------------------------------------------------------------------------------------------------------------------------------------------------------------------------------------------------------------aaattgattcttttaaattgatggagcttcttggacctgagaaagttgatcctaccgatgtaaagctaattaaggacaagctttttggctatacaacattttgggtgactaaagaagagccatttggagaccttggtgagggcatcctttttctaggaaatataagaggga--agagagaagatgtttttaccaaactccagactcaactgactaagatcatgggtgataaatacaatcttttcatggttgaggaacctgattcagaagcaccagacccacgtggtgggccacgtgtgagtttcggtttgctgaggaaagaggtgtcggaacctggaccaactacactttggcaatatgtgatagctgttttgctgttcctcctgactataggttccagtgtggagttaggtattgcatcacaggtatt-ccatttttgtagaaacac-tttgagattactgcktttatccgtagaaga---------tagca-ggagttaaattttctgc-attttcctgat----------------------------atacc-atctctatcgttctggaaat-----agaattttgatagcatgcaatctctt--acagataaaccgacttcctccagagat-----------------------------------------------------------------------------------------------------------------------------------------------------------------------------------------------------------------------------------------------------------------------------
>I23384_M168_Malvaceae_Theobroma_cacao_seq1
------------------------------------------------------------------------------------------------------------------------------------------------------------------------------------------------------------------------------------------------------------------------------------------------------------------------------------------------------------------------------------------------------------------------------------------------------------------------------------------------------------------------------------------------aattgattcttttaaattgatggagcttcttggacctgagaaagttgacccttctgatgtaaagctcattaaggacaagctttttggctattcaacattttgggtaactaaagaagagtcatttggagaccttggtgagggcatcctttttctgggaaatataagaggaa--aaagagaagatgtgtttaccaaactccagactcaattggctgagattatgggtgataaatacaatctttacatggttgaggagcctgattcagaagcaccggacccacgtggtgggccacgtgttagctttggtttattgaggaaagaggtttctgaacctgggccaactaccctttggcaatatgtgatagctcttttgctgttcctcctgactataggttccagtgtggagttaggtattgcatctcaggtatt-tcattttcgtagaaacac-tttgacattgatgcattgatctatagaata---------tagaa-gaagttatattttctgcatttttctggat----------------------------atacc-atctttgtcaatctggatat-----cagatattgatagtgtgcaatctgctttacagataaaccgacttcctccagagattgtgaaatactttacagatccaaatgctattgaaccaccagatatggaactactatacccatttgtggagtc-----------------------------------------------------------------------------------------------------------------------------------------------------------------------------------------------------
>I23385_M169_Malvaceae_Ochroma_pyramidale_seq1
----------------------------------------------------------------------------------------------------------------------------------------------------------------------------------------------------------------------------------------------------------------------------------------------------------------------------------------------------------------------------------------------------------------------------------------------------------------------------------------------------------------------------------------------caaattgattcttttaaattgatggagcttcttggacctgagaaagttgatcctaccgatgtaaagctaattaaggacaagctttttggctattcgacattttgggtgactaaagaagagccatttggagaccttggcgagggcatcctttttctaggaaatctaagaggaa--agagagaagatatttttaccaaactccagactcaactggctgagatcatgggtgataaatacaatcttttcatggttgaggagcctgattcagaagcaccggacccgcgtggtgggccacgtgtaagttttggtttgctgaggaaagaggtgtcagaacctggaccaactacactttggcaatatgtgatagctattttgctgttcctcctgactataggttccagtgtggagttaggtattgcatctcaggtatt-ccatttttgtagaaacac-tttgagatcactggattcatctttagaaga---------tagca-ggagttatattttctgc-atttttctgat----------------------------atacc-atctttatcattttggaaat-----agaatattgatagcgtgcaatctctt--acagataaaccggcttcctccagagattgtgaaatactttacagatccaaatgctgttgaaccaccagatatggaactgctat---------------------------------------------------------------------------------------------------------------------------------------------------------------------------------------------------------------------
>I23387_M178_Malvaceae_Malvaviscus_arboreus_seq1
---------------------------------------------------------------------------------------------------------------------------------------------------------------------------------------------------------------------------------------------------------------------------------------------------------------------------------------------------------------------------------------------------------------------------------------------------------------------------------------------------------------------------------------------ccaaattgattcttttaaattgatggagcttcttggacctgagaaagttgatcctgccgayrtaaagctaattaaggacaagctttttggctattcaacattttgggtgactaaagaagagccatttggagaccttggtgagggcatcctttttctagggaatctaagaggaa--agagagaggatgttttygccaaactccagrctcaactggstgagatcatgggtgataartacaatcttttcatggttgaggagyctgattctgaagcaccggacccdcgyggwggaccacgtgtgagtttcggtttgctgaggaaagaggtrtcagaacctggaccgactacactttggcaataygtgattkctattttgctgttcttcctgactataggttcyagtgtggagttgggtattgcatctcaggtatt-ccrkttttgtagaatcay-ttygagactgctgcagttctctgtaggaag--------atagca-ggagttatgttttck-------------------------------------------------------------------------swtwtwttkwtdwykyrywwwcymty--kywgataaacagacttcct-------------------------------------------------------------------------------------------------------------------------------------------------------------------------------------------------------------------------------------------------------------------------------------
>I23388_M180_Malvaceae_Triumfetta_lappula_seq1
-------------------------------------------------------------------------------------------------------------------------------------------------------------------------------------------------------------------------------------------------------------------------------------------------------------------------------------------------------------------------------------------------------------------------------------------------------------------------------------------------------------------------------------------------attgattcttttaaattgatggagcttcttggacctgaaaaagttgacccttccgatgtaaagctaattaaggacaagcttttcggctattccacgttttgggtgactaaagaagagccgtttggagagcttggmgaggggatcctttttctaggaaatttaagaggaa--agagagaagatgtgtttgccaaactscagactcaacttgctgagatcatgggtgataaatacaatcttttcatggttgaggagcccgattcagaagcaccagayccrcgtggtggaccacgtgttagctttggtttgctaagaaaagaggtgtcagaaccagggccaactacactgtggcaatatgtgatagctcttttgttgttcctcctcactatgggctccagtgtggagttaggtattgcatctcaggtatt-ccattgttatadaaacac-tttgacaccattgcatt-ttctgtagawta---------yagaacaaagttata-tttctgcatttttctggat----------------------------atacy-aactttgacatcct-gatat-----tgaatattgatggtgtgcaatctacttgacagataaaccggcttcctccagaggttgtgaaatactttaccgatccaaatgctgttgaaccaccagatatggaact--------------------------------------------------------------------------------------------------------------------------------------------------------------------------------------------------------------------------
>I23389_M181_Malvaceae_Pavonia_scheadiana_seq1
----------------------------------------------------------------------------------------------------------------------------------------------------------------------------------------------------------------------------------------------------------------------------------------------------------------------------------------------------------------------------------------------------------------------------------------------------------------------------------------------------------------------------------------------------gattcttttaaattgatggagcttcttggtcccgagaaagttgatcctgctgatgtaaagctaattaaggacaagcttttcggctattcgacgttttgggtgactaaagaagagccatttggcgaccttgatgagggcatcctttttctaggaaatctaagaggga--agagagaagatgtttttgccaaactccagactcaactggctgagattatgggtgataaatacaaccttttcatggttgaggaacctgaatcggaagcgcctgacccgcgtggtgggccacgtgtgagtttcggtttgctgaggaaagaggtgtctgaacctggaccaactacactttggcagtatgtgatagcttttttgctgttcctactgactataggttccagtgtggagttaggtattgcatctcaggtattcctttttttgtagaaacac-tttgagatcgctgcatttatctgtaggaag---------tggca-ggagttatgttttcgg----------------------------------------------------tatctttctta----------atatattgataatgtgcaatctctt--acagmtaaaccgacttcctcctgagattgtaaaatacttta---------------------------------------------------------------------------------------------------------------------------------------------------------------------------------------------------------------------------------------------------------------
>I23390_M182_Malvaceae_Anoda_cristata_seq1
------------------------------------------------------------------------------------------------------------------------------------------------------------------------------------------------------------------------------------------------------------------------------------------------------------------------------------------------------------------------------------------------------------------------------------------------------------------------------------------------------------------------------------------------aatcgattcttttaaattgatggagcttctyggtyccgagaaagttgatcctgctgatgtaaagctaattaaggacaagcttttcggctattcgacgttttgggtgactaaagaagagccatttggcgaccttgatgagggcatcctttttctaggaaatctaagaggga--agagagaagatgtttttgccaaactccagactcaactggctgagattatgggtgataaatacaaccttttcatggttgaggaacctgaatcggaagcgcctgacccgcgtggtgggccacgtgtgagtttcggtttgctgaggaaagaggtgtctgaacctggaccaactacactttggcagtatgtgatagcttttttgctgttcctactgactataggttccagtgtggagttaggtattgcatctcaggtattcctttttttgtagaaacac-tttgagatcgctgcatttatctgtaggaag---------tggca-ggagttatgttttcgg----------------------------------------------------tatctttctta----------atatattgataatgtgcaatctctt--ac------------------------------------------------------------------------------------------------------------------------------------------------------------------------------------------------------------------------------------------------------------------------------------------------------
>I23391_M183_Malvaceae_Phymosia_umbellata_seq1
--------------------------------------------------------------------------------------------------------------------------------------------------------------------------------------------------------------------------------------------------------------------------------------------------------------------------------------------------------------------------------------------------------------------------------------------------------------------------------------------------------------------------------------------------ttgattcttttaaattgatggagcttcttggacctgagaaagttgatcctgctgatgtaaagataattaaggacaagctttttggytattcaacattttgggtgacbaaagaagagccatttggagaccttgatgagggcatcctttttctaggaaacctkagaggaa--agagagaagatgtttttgccaaactccaractcaactggctgagatcatgggtgataagtacaaccttttcatggttgaggaacctgaytchgaagmacctgacccacgtggtgggccacgtgtgagttttggtttgctgaggaaagaggtgtctgaacctggaccracgacactttggcagtatgtgatagctattttgctgttyttcctgactataggytccagtgtggagttaggtattgcatcycaggtatt-ccatttytgtagaaasac-tttgagatc--tgcatttatctgtwgsaag---------tagsa-mwwrtwwt-ttttctgc-attytymtwsw----------------------------mmayc-wtcwtcwtyytwmmta----------wwwtrktratrwkswrymw----------------------------------------------------------------------------------------------------------------------------------------------------------------------------------------------------------------------------------------------------------------------------------------------------------------
>I23392_M187_Malvaceae_Ayenia_berlandieri_seq1
----------------------------------------------------------------------------------------------------------------------------------------------------------------------------------------------------------------------------------------------------------------------------------------------------------------------------------------------------------------------------------------------------------------------------------------------------------------------------------------------------------------------------------------------caaattgattcttttaagttgatggagcttcttggacctgagaaagttgatccttctgatgtaaagttgatcaaagacaagctttttggctattcaacgttttgggtgactaaagaagagccatttggagaccttggtgagggcatcctttttctaggaaatcttagaggaa--agagagaagatgtgtttgccaaactccagactcaactggctgaaattatgggtgataaatacaatcttttcatgattgaggagcctaattcagaagcaccagacccgcgtggagggccacgtgttagctttggtttgttaagaaaagaggtttctgaacctgggccaactacactttggcaatatgtgattgcacttttgctgttcctcttgaccataggttccagtgtagagctagggattgcatctcaggtatt-ccatttcc-taaaaaccc-tttggcattctctcattggtcttggaaa-----------cagca-gaatttatattttctgcatttttcttgatatatcaatctttttttagcggtc-tagacgttc-aatttttgcattctggaaat-----ttgatat-gatagtctgcaattttattgccagataaaccgacttcctccagaggttgtgagatactttacagat----------------------------------------------------------------------------------------------------------------------------------------------------------------------------------------------------------------------------------------------------------
>I23393_M189_Malvaceae_Kearnemalvastrum_lacteum_seq1
---------------------------------------------------------------------------------------------------------------------------------------------------------------------------------------------------------------------------------------------------------------------------------------------------------------------------------------------------------------------------------------------------------------------------------------------------------------------------------------------------------------------------------------------------tgattcttttaaattgatggagcttctcggtcccgagaaagttgatcctgctgatgtaaagccaattaaggacaagcttttcgggtattcgacgttttgggtgactaaagaagagccatttggtgaccttgatgagggtatcctttttctaggaaatctaagaggga--agagagaagatgtttttgccaaactacagactcaattggcggaaatcatgggtgataaatacaaccttttcatggttgaggaacctgaatcggaagcgcctgacccgcgtggtgggccacgtgtgagtttcggtttgcttaggaaagaggtatctgaacctggaccgactacactttggcagtatgtgatagcttttttgctgttcctcctgactataggttctagtgtggagttaggtatcgcatctcaggtattcccatttttgtagaaacac-tttgagatcgttgcctttatctgtaggaag---------tagca-ggagttatcttttctgc-atttttctcat----------------------------atacc-atttttatctttctga----------atatata----------------------------------------------------------------------------------------------------------------------------------------------------------------------------------------------------------------------------------------------------------------------------------------------------------------------------
>I23394_M229_Malvaceae_Malvastrum_americanum_seq1
------------------------------------------------------------------------------------------------------------------------------------------------------------------------------------------------------------------------------------------------------------------------------------------------------------------------------------------------------------------------------------------------------------------------------------------------------------------------------------------------------------------------------------------------------------------gatggagcttcttggaccygagaaagttgatcytgctgatgtaaarctaatyaaggacaagctttttggctattcgacgttttgggtgactaaagaagagccattyggtgaccttgatgagggcatyctttttctaggaaatytaagaggka--aragagaagatgtttttgcyaaactccagactcaattggyggagatcatgggtgataagtacaaccttttcatggttgaggaaccygaatcggaagcrcctgacccgcgtggtgggccacgtgtgagtttcggtttgctgaggaaagaggtgtctgaacctggaccractacactttggcagtatgtsatagcttttttgctgttcctactgactataggttccagtgtggagttgggtattgcatctcaggtatt-ccatttttgtagaaacac---tgagattgctgcatttatctgtaggaag---------tagcc-ggagttgtattttctgc-aattttctcgt----------------------------acacc-atctttatctttccaa----------atatattgatgacgtgcaatctctt--acagataaacagacttcctccagaggttgtgaaatactttacagacccgaatgcagttgatcca----------------------------------------------------------------------------------------------------------------------------------------------------------------------------------------------------------------------------------------
>I23395_M236_Malvaceae_Fuertesimalva_jacens_seq1
------------------------------------------------------------------------------------------------------------------------------------------------------------------------------------------------------------------------------------------------------------------------------------------------------------------------------------------------------------------------------------------------------------------------------------------------------------------------------------------------------------------------------------------------aattgattcgtttaaattgatggaacttctcggtcccgagaaagttgaccctgctgatgtaaagctaattaaggacaagcttttcgggtattcgacgttttgggtgactaacgaagagccatttggtgaccttgatgaaggtatcctttttctaggaaatctaagaggga--agagagaagatgtttttgccaaactacagactcaattggcagaaatcacgggtgataaatacaaccttttcatggttgaggaacctgaatcggaagcgcctgacccgcgtggtgggccacgtgtgagtttcggtttgcttaggaaagaggtgtctgaacctggaccgactacactttggcaatatgtgatagctgttttgctgttcctcctgactataggttccagtgtggaacttggtattgcatctcaggtatt-ccattcttgtagtaatgc-tttgagatcgttgcatttatctgtaggaag---------taaca-agagttatgttttctgc-atatttctcat----------------------------atacc-gtctttatctttctga----------atatattgataatgtgcaatctctt--acagataaaccgacttcctccagagatagtaaaatactttacagatccaaatgcagttgatccaccagatatggaactactat---------------------------------------------------------------------------------------------------------------------------------------------------------------------------------------------------------------------
>I23396_M019_Malvaceae_Allosidastrum_pyramidatum_seq1
---------------------------------------------------------------------------------------------------------------------------------------------------------------------------------------------------------------------------------------------------------------------------------------------------------------------------------------------------------------------------------------------------------------------------------------------------------------------------------------------------------------------------------------------tcaaatcgattcttttaaattgatggagcttcttggacctgagaaagttgatcctgctgatgtgaagctaattaaggacaagctttttggctattcaacattttgggtgactaaagaagagccatttggagaccttgatgaaggcatcctttttctaggaaacctaagaggaa--agagagaagatgtttttgccaaactccagactcaactggctgagatcatgggtgataagtacaaccttttcatggttgaggaacctgattcagaagcacctgacccacgtggtgggccacgtgtgagttttggtttgctgaggaaagaggtgtctgaacctggaccgacgacactttggcagtatgtgatagctattttgctgttcttcctgactataggttccagtgtggagttaggtattgcatctcaggtatt-ccatttttgtagaaacaa-tttgagatc--tgaatttatatgtaagaag---------tagca-ggagttatattttctgc-ttttttctcat----------------------------acacc-atcttcatctttctga----------atatattgataatgtgcaatctctt--acagataaaccgacttcctccagaggttgtaaaatactt-----------------------------------------------------------------------------------------------------------------------------------------------------------------------------------------------------------------------------------------------------------------
>I23397_M020_Malvaceae_Melochia_betonicifolia_seq1
---------------------------------------------------------------------------------------------------------------------------------------------------------------------------------------------------------------------------------------------------------------------------------------------------------------------------------------------------------------------------------------------------------------------------------------------------------------------------------------------------------------------------------------------ccaaatcgattctttcaaattgatggagcttcttggacctgagaaagttgatccgtctgatataaagctaattaaggataagctttttggctattcaacgttttgggtgactaaagaagagccgtttggagacctcvgtgagggcatcctttttctaggaaatttaaggggaa--aaagagaagatgtttttgccaaactccagactcaactggctgagattatgggcgacaaatacaatctttttatggttgaggagcctaattcagatgcacctgacccgcgtggcgggccacgtgttagctttggtttgctgaggaaagaggtttctgaacctgggccaaccacactttggcaatatgtgatagcttttttgctgtttctcctgactataggttccagtgtggagttaggcattgcatctcaggtattttaattttgacctaaacac-cttgaagttgttgtattgctatgtagaaga---------tagct-caagttctgttttctacatttttcgaaat------------------------------acc-atctttgtcactctgaatat-----taattactgatagtgtgcaatctacttgatagataaatcgacttcctccagaggttgtgaaatactttactgaccccaatgctgttgaaccaccggatatggagctgctgtacccattwg------------------------------------------------------------------------------------------------------------------------------------------------------------------------------------------------------------
>I23398_M021_Malvaceae_Sidastrum_micranthum_seq1
---------------------------------------------------------------------------------------------------------------------------------------------------------------------------------------------------------------------------------------------------------------------------------------------------------------------------------------------------------------------------------------------------------------------------------------------------------------------------------------------------------------------------------------------ccaaatygattcttttaaattgatggagcttcttggacctgagaaagttgatcctgctgatgtaaagctaattaaggacaagctttttggctattcaacattttgggtgactaaagaagagccatttggagaccttgatgagggcatcctttttctgggaaacctaaggggaa--agagagaagatgtttttgccaaactccagactcaactggctgagatcatgggtgataagtacaaccttttcatggttgaggaacctgattcagaggcacctgacccacgtggtgggccacgtgtgagttttggtttgctgaggaaagaagtgtctgaacctggaccaacgacactttggcagtatgtgatagctattttgctgttcttactgactataggttccagtgtggagttaggtattgcatctcaggtatt-ycttttttgtagaaacac-tttgagatc--tgcatwtatcgtaaggaag---------tagca-ggagtaatattytstk--tttttcctcct----------------------------myacm-mymtyywymtytytsw----------rwatatwkwkawwrtgyrmwctctt--acagataaaccgacttcctccagaggttgtaaaatactttacagatccaaatgcagttgatccaccagatatggaactactatacccatttgtcgattcag---------------------------------------------------------------------------------------------------------------------------------------------------------------------------------------------------
>I23399_M022_Malvaceae_Gaya_dominguensis_seq1
---------------------------------------------------------------------------------------------------------------------------------------------------------------------------------------------------------------------------------------------------------------------------------------------------------------------------------------------------------------------------------------------------------------------------------------------------------------------------------------------------------------------------------------------------------------------------tcttggacctgagaaagttgatcctgctgatgtaaagataattaaggacaagctttttggctattcaacattttgggtgaccaaagaagagccatttggagaccttgatgagggcatcctttttctaggaaacctaagaggaa--agagagaagatgtttttgccaaactccagactcaactggctgagatcatgggtgataagtacaaccttttcatggtcgaggaacctgattcagaagcacccgacccacgtggtgggccacgtgtgagttttggtttgctgaggaaagaggtgtctgaacctggaccgacgacactttggcagtatgtgatagctattttgctgtttttcctgactataggttccagtgtggagttaggtattgcatctcaggtatt-ccatttttgtagaaacac-tttgagatc--tgcatttatctgttggaag---------tagca-gaagttatattttctgc-att-------------------------------------------------------------------------------------------------------------------------------------------------------------------------------------------------------------------------------------------------------------------------------------------------------------------------------------------------------------------------------------------------------
>I23366_M015_Malvaceae_Firmiana_simplex_seq1
--------------------------------------------------------------------------------------------------------------------------------------------------------------------------------------------------------------------------------------------------------------------------------------------------------------------------------------------------------------------------------------------------------------------------------------------------------------------------------------------------------------------------------------------------------------------------------------------------------------------------------------------caacgttttgggtcactaaagaagagccatttggagaccttggtgagggcatcctttttctaggaarcttragaggaa--agagagaagatgtkttctccaaactccagactcaactggccgagatcatgggtgataaatacaatcttttcatggttgaggagcctaactcagaagcaccggatccgcgaggtgggccacgtgttagctttggtttgctgaggaaagaggtctctgaacctgggccaactacactttggcaatatgtgatagctcttttgctgttcctcctrwctataggttcyagtgtggagttaggtattgcrtctcaggtatt-ccatttctgttgcaatgc-tttgagatcactgcattgatccatagaaga---------tagca-gaagttatattttcagcatttttctggat----------------------------atacc-atctttatcattccggtgat-----ggaatattgataatgtgcaatctctt----------------------------------------------------------------------------------------------------------------------------------------------------------------------------------------------------------------------------------------------------------------------------------------------------------
>I28591_M023_Malvaceae_Neobuchia_paulinae_seq1
----------------------------------------------------------------------------------------------------------------------------------------------------------------------------------------------------------------------------------------------------------------------------------------------------------------agtga-----------gatgag---------tgaagagaaag--------gaamtttgwgagaa--------------------------tagtgcaatgaca----------tatcggattc-------------ta----atctattgat-----t--tttc---ctttctgtagccaccaccaaacatagctcctcttggatcagtctacaatgatttccaaattgattcttttaaattgatggagcttcttggacccgagaaagttgatcctactgatgtaaagctaattaaggacaagctttttggctatacaacattttgggtgaccaaagaagagccatttggagaccttggtgagggcatcctttttctaggaaatctaagaggga--agagagaagatatttttaccaaactccagactcagctgactgagatcatgggtgataaatacaatcttttcatggttgaggagcctgattcagaagcaccagacccgcgtggtgggccacgtgtgagtttcggtttgctgagaaaagaggtgtcggaacctggaccaactacactttggcaatatgtgatagctgttttgctgttcctcctgactataggttccagtgtggagttaggtattgcatcacaggtatt-ccatttttgtagaaacac-tttgagattactgcattc-------------------------------------------------------------------------------------------------------------------------------------------------------------------------------------------------------------------------------------------------------------------------------------------------------------------------------------------------------------------------------------------------------------------------------------------------------
>I28593_M024_Malvaceae_Carpodiptera_cubensis_seq1
-----------------------------------------------------------------------------------------------------------------------------------------------------------------------------------------------------------------------------------------------------------------------------------------------------------------cgag-----------ttcgag---------tgaagaggaaa--------aaagtttatgagaa--------------------------tggtccaatggca----------t----gattc-------------ta----atttattgat-----gt-tttc---ctttcatcagccacca---aacgtaactcctcttggatcagtctacaatgatttccaaattgattcttttaaattgatggagcttcttggacctgagaaagttgatcctaccgacgtaaaggtaattaaggacaaactttttggctattcaacgttttgggtgactaaagaagagccatttggggaccttggtgagggcatcctttttctaggaaacttaagaggaa--agagagaagatgtttttaccaaactccagactcaattggctgagatcatgggtgataaatacaatcttttcatgattgaagagcctaactcagaagcaccggatccgcgtggtgggccacgtgttagcttcggtttgctgaggaaagaggtctcagaacctggaccaactacactttggcaatatgtaatagcttttttgctgttcctcctgactataggttccagtttggagttaggtattgcatctcaggtatt-ccatttctgtagaaacac-tttgagattcctgcattgatccttagaaga---------tagcc-gaagttatattttcagtatttttctggat----------------------------atacc-atctttgtcattctggggat-----ataataatga--------------------------------------------------------------------------------------------------------------------------------------------------------------------------------------------------------------------------------------------------------------------------------------------------------------------------
>I28594_M025_Malvaceae_Herrania_nitida_seq1
------------------------------------------------------------------------------------------------------------------------------------------------------------------------------------------------------------------------------------------------------------ctttaatatgaatgaat--------atatatggctaaa-ttttgtacaaaataatga-----------gatgag---------tgaagagagtg--------aatgtttgtgagga-tagtgcgtg-------tttgtaa-tatatgcaatgaca----------tttatgattc-------------ta----atatatcaat-----gc-tttc---cttttttcagccacca---aatatagctcctcttggatcagcctacaatgatttccaaattgattcttttaaattgatggagcttcttggacctgagaaagttgacccttctgatgtaaagctgattaaggacaagctttttggctattcgacattttgggtaactaaagaagagtcatttggagaccttggtgagggcgtcctttttctgggaaatttaagaggaa--aaagagaagatgtgtttaccaaactccagactcagttggctgagattatgggtgataaatacaatctttacatggttgaggagcctgattcagaagctccagacccacgtggtgggccacgtgttagctttggtttgttgaggaaagaggtttctgaacctgggccaactaccctttggcaatatgtgatagctcttttgctgttcctcctgactataggttccagtgtggagttaggttttgcatctcaggtatt-ttattttcgtggaaacac-tttgacattgatgcattgatctatagaaga---------tagaa-gaagctataatttctgcatttttctggat----------------------------atacc-atctttgtcaatctgaatat-----cagatattgatagtgtgcaatcttctttacagataaaccgacttcctccagagattg---------------------------------------------------------------------------------------------------------------------------------------------------------------------------------------------------------------------------------------------------------------------------
>I28595_M184_Malvaceae_Guazuma_ulmifolia_seq1
a--------------------------------------------------------------------------------------------------------------------------------------------------------------------------------------------------------------------------------------aaaatctcgaggtgaagtctacttt----aatatgaat--------atatgtagccaaa-ttttgtgtaca-----------------taatgag---------tgaagagagtga-------aaagtgtgtgaaaa-taatgcgtg-------tttstaatatawttcaakgaca-------------tcgattc-------------ta----atacttcaat-----gt-ttcc---twtttttcagccacca---aatatagctcctcttggatcdgcctacaatgatttccaaattgattcttttaaattgatggagcttcttggacctgagaaagttgacccgtctgatgtaaagctaattaaagacaagctttttggctattcaacattttgggtgaccaaagaagagccatttggagaccttggtgagggcatcctttttctgggaaatttaagaggga--agagagaagatgtgtttgcyaaactccagtctcaactggctgagattatggvtgataaatacaatcttttcatggttgaggagcctgactcagaagcacyagatccacgtggtgggccacgtgttagctttggtttgctaaggaaagaggtttctgaacctgggccaactacactttggcaatatgtgatagctcttttgctgttcctcctgactataggctccagtgtggagttaggtattgcatctcaggtatt-ccatcttcatagaaacwc-tttgagattgtagcattgatctgtagaagr---------tagaa-kwasttwtaytttctacatgtttstggac----------------------------atacc-atctttctcacactggatat-----ccaacattgatagtgtgcaatctacttgacagataaaccgacttcctccagagattg---------------------------------------------------------------------------------------------------------------------------------------------------------------------------------------------------------------------------------------------------------------------------
>I28596_M026_Malvaceae_Ruizia_cordata_seq1
----------------------------------------------------------------------------------------------------------------------------------------------------------------------------------------------------------------------------------------------ccaaatgaagctgtcttt----tatatgaat----------atgcrtttaaa-ttttgtaaataataaygc-----------aaygag---------tgaagrgagtaaatcagtaaaagtttgtgagga-tagagca----------------------ataatgrca--------------taattc-------------ta----atgkgttgat-----gt-ttyc---gtttcttcagccacca---aacrtagctcckcttggatcagtgtacaatgatttccaaattgattcttttaagttgatggagcttcttggaccggagaaagttgaytctaatgatgtgaagctaattaaggacaagctktttggctattcaacattttgggtgactaaagaagagccattcggrgamctaggtgagggcatccttttthtaggaaacttgagaggaa--agagagadgmtgtttttaccaaattccagactcagttgkctgagatcatgggtgataaatacaatcttttcatggttgaggagcctgactcdgaykcacyggatcctcggggtgggccacgtgttagctttggtttgctgaggaaagaggtctcagaacctggaccaactacactttggcaatatgtgattgcttttttvctgttcctcctkactatdggctccagtgtggagttaggtattgcatctcaggtatt-caatttctgtagaaaaa--wttgagatt-ctgcattgatcygtagaaga---------tagca-taagtcgtattttcwkyaattytctggat----------------------------atacc-atcttcctcattctggagtkgaggtaraatattgatattgtgcaatctct-tgacagataa------------------------------------------------------------------------------------------------------------------------------------------------------------------------------------------------------------------------------------------------------------------------------------------------
>I28597_M027_Malvaceae_Melhania_velutina_seq1
----------------------------------------------------------------------------------------------------------------------------------------------------------------------------------------------------------------------------------------------------gaagttgtcttt----tatatkaat----------atgcatttaaa-twttgtaartaatratgc-----------aacgag---------tkaagagagtaaatcagtaaaagtttgtgagga-tagagca----------------------ataatgrca--------------taattc-------------ta----atgygttgat-----gt-ttyy---gtttcttcagccacca---drcktagctcckcttggatcagtgtacavtgatttccaaattgattcttttaagttgatggagcttcttggaccggagaaagttgactctaatgatgtgaagctaattaaggacaagctttttggctahtcaacattttgggtgacyaaagaagagccdttcggrgahctaggtgagggcatcctttttytaggaaacttgagrggaa--adagagaagatgtttttaccaaattccagactcagytgwctgagatcatgggtgataaatacaatcttttcatggttgaggagcctgactcrgahkcaccggatcctcggggtgggccacgtgttagctttggtttgctgaggaaagaggtytcagaacctggaccaactacactttggcaatatgtrattgcttttttgctgttcctcctgactataggctccagtgtggagttaggtattgcatctcaggtatt-caatttctgtagaaaaa--tttgagatt-ctgcattgataygtdgaaka---------tagcm-twartcgtatttttagcaattttttggat----------------------------ac--c-atcttccccaktccagagtggaggtagaatattgatatt----------------------------------------------------------------------------------------------------------------------------------------------------------------------------------------------------------------------------------------------------------------------------------------------------------------------
>I28598_M028_Malvaceae_Glyphaea_brevis_seq1
--------------------------------------------------------------------------------------------------------------------------------------------------------------------------------------------------------------------------------------------------------------------aacata---------------------------------acaacaataa-----------gatga----------tgaagagag--------ttgaagcttgtcagaa-tagtgtgtttg---------taacatgatgtattgaca----------tctctgattt-------------ta----ttgtatgaat-----gt-tttt--ccttttttcagccacca---aatatagcttctgttggatcacgctacagtgatttccaaattgattcttttaaattgatggagcttcttggacctgagaaagttgacccttctgatgtaaagctgattaaggacaagctttttggctattccacgttttggttgactaaagaagagccatttggagagcttggtgagggcatcctttttctaggaaatttaagaggaa--agagagaagatgtgtttgccaaactccagactcaactggctgagatcatgggtgataaatacaatcttttcatggttgaggaacccaattcagaagcaccagacccacgtggcgggccacgtgttagctttggtttgctgagaaaagaggtgtcagaacctggaccaactacactgtggcaatatgtgatagctcttttgttgttcctcctgactatcggttccagtgtcgagttaggtattgcatctcaggtata-ccattgttaaagaaacac-tttgacatcattgcattgatctgtagagtg---------tagca-gactttatattttctgcatttttctggat----------------------------atagc-atatttgacattctagaaat-----cgaacatttatg------------------------------------------------------------------------------------------------------------------------------------------------------------------------------------------------------------------------------------------------------------------------------------------------------------------------
>I28599_M029_Malvaceae_Desplatsia_dewevrei_seq1
----------------------------------------------------------------------------------------------------------------------------------------------------------------------------------------------------------------------------------------------------------------------------------------------taga--acagtaagtactaatga-----------gatgga--------gtgaagagag--------ttaaagctgtcgggaa-tagtgtgtg-------tttgtaatacgaatcattgaca----------tctttgattg-------------ta----atgtatggat-----gt-tttc--ctttttttcagccacca---aatatagctcctcttggatcagcctacagtgatttccagattgattcttttaaattgatggagcttcttggacctgagaaagttgacccttahgatgtaaagctaattaaggacaagctatttggctattcgacattttgggtgactaaggaagagccatttggagatcttggtgagggcatcctttttctaggaaatttaagaggaa--agagagaagatgtgtttgccaaactccagactcgactggctgagatcatgggtgataaatacaatcttttcatggttgaggagcccaattcagaagcaccagatccacgtggcgggccacgtgttagcttcggtttgctgagaaaagaggtttcagaacctgggccgactactctgtggcaatatgtgatagctcttttgttattcctcctgactattggttccagtgtggagttaggtattgcatctcaggtaat-ccattgttatagaaacac-tttgacatcactgcatttatatgtagt-ta---------tatcm-gaattt--attttctgcatttttctggat----------------------------atacc-atattttacattctggatgt-----cgaat-------------------------------------------------------------------------------------------------------------------------------------------------------------------------------------------------------------------------------------------------------------------------------------------------------------------------------
>I28600_M146_Malvaceae_Mortoniodendron_guatemalense_seq1
---------------------------------------------------------------------------------------------------------------------------------------------------------------------------------------------------------------------------------------------------------------t-------atgaat--------atmtgcagcyaaa-ttttgtaaataaksgyga-----------gatgag---------tkaagagaryr--------raartttgtragaa-aagtgtg------------------trrtgcwatggca----------tatctgrttc-------------ta----atrtatyvrt-----gt-tttc---ctttcttcagycacca---aayatagctcctcttggatcagyctahavtgattthcadsttgattcttttaaattgatggagcttcttggacctgagaaagttgaccctwcygatgtmaadctaatbaaggacaagctttttggctattcaacadtttgggtgactaaagaagagccmtttggagaccttgrtgagggcatcctttttctaggaaabttaagaggaa--agagagaagatgtttttaccaaactccagactcdahtggcygagatyatggktgataaatacaatcttttcatggttgaggagcctrantcagaagcaccrgacccncgtggtgggccacgtgttagctttggtttgctgaggaaagaggtctcagaacctggaccaactacactttggcavtatgtgatwgcycttttgctgttyctcctgactrtaggttccagtktggagttaggtattgcatcycaggtatt-ccatttctgtaraamcac-wttgasatyrctgcattgatyygtagaagatakcagaagtagaa-gaagtawwwttttmtscatttttctggat----------------------------ataat-atcwttatcmttctggagat-----agaatattgatagtatgcaatctc------------------------------------------------------------------------------------------------------------------------------------------------------------------------------------------------------------------------------------------------------------------------------------------------------------
>I28601_M030_Malvaceae_Sparmannia_africana_seq1
------------------------------------------------------------------------------------------------------------------------------------------------------------------------------------------------------------------------------------------------tactctactctccttt----actttactc--------tcctttaccttac-tttccctcataaaataaa-----------tmcaaa-------------------------------------------------------------------------catgaaca----------tctctaattc-------------ta----atgtatggat-----ac---t----tttgtttcagccwcca---aatatagctccacttggatcagtctacagtgatttycaaattgattcttttaaattgatggagcttcttggacctgagaaagttgacccttctgatgtaaagctaattaaggacaagctttttggctattcaacattttgggtgactaaagaagagccatttggagaccttgacgagggcatcctttttataggaaatataagaggaa--sgagagaagatgtgtttgccaaactccagactcaactggctgasatcatgggtgataaatacaatcttttcatggtvgaggagcccgattcagaagcaccrgacccacgtggngggccgcgtgttagcttcggtttgctgagaaaagaggtttcagagcctrggccaactacactgtggcaatatgtgatagctattttrttgttcctcctaactattggttccagtgtggagttaggtattgcatctcaggtatt-ccattgttataggaacac-tttgacatcattrcgttgatctgtagaata---------taatg-gaagttacattttctgat----------------------------------------------------------------------------------------------------------------------------------------------------------------------------------------------------------------------------------------------------------------------------------------------------------------------------------------------------------------------------------------------------------
>I28602_M031_Malvaceae_Mollia_sp_seq1
-------------------------------------------------------------------------------------------------------------------------------------------------------------------------------------------------------------------------------------------------------------------------------------------------------gnacataakaatga-----------gatgaa--------rtgaagagag--------ttaaagcttttgagaakagttgkgtk-------tttgtaatatraktcattraca----------tytttkattc-------------ta----atrtatggat-----gt-tttyatttytttyycagccacca---aatatagctcctctwggatcwgccyacagtgatttccaaattgattcttttaaattaatggagcttcttggacctgagaaagttgatccttctgatgtaaagctaattaaggacaadctttttggctattcdacattttgggtgactaaagaagagccatttggagagcttgrtgagggcatcctktttmtaggaaatttaagaggaa--agavagaagatgtgtttgccaadctmcagmctcaactggctgaaattatgggtgataaatacaatcttttcatggttgaggagcccaattcagaagcaccagacccacgtggcggrccwcgtgttagcttcggtttgctvdgaaaagaggtgtcagaacctgggccaactacactgtggcaatatgtgatagctcttttgttattyctcctgactattggttccagtgtggagttaggtattgcatctcaggtaat-ccattgttatagrarcac-tttgacatcrttgcmttgatcwgyagm-ta---------tagva-gaagtt--attttmwgygtttttatgcat----------------------------atact-gcatttgmm----------------------------------------------------------------------------------------------------------------------------------------------------------------------------------------------------------------------------------------------------------------------------------------------------------------------------------------------------
>I28603_M223_Malvaceae_Gossypium_hirsutum_seq1
---------------------------------------------------------------------------------------------------------------------------------------------------------------------------------------------------------------------------------------------------gagtaacttagtt-------ttatat--------aaatgctgccgaa-ttttgtaaatactggcaa-----------gatgag---------tacagagaggg--------aaaa-atgtgataa--------------------------cagtgcaatgaca----------tattggattc-------------ta----atctgttgat-----gy-tttc---ctttcttcagccacca---aacatagctcctcttggatcagtctacaatgatttccaaattgattcttttaaattgatggagcttcttggacctgagaaagttgatcctgctgatgtaaagctaattaaggacaagctttttggctattcdacrttttgggtgactaaagaagagccatttggagaccttggtgagggcatcctatttctaggaaatctaagaggga--agagagaagatgtttttgccaaactccagactcaactggctgagatcgtgggtgataaatacaatcttttcatggttgaggagcctgattctgaagccccagacccgcgtggtggaccacgagtgagtttcggtttgctgaggaaagaggtgtcagaacctggaccaactacactttggcagtatgtgatagctattttgctgttcctcctgactataggytccagtgtggagctaggtattgcatctcaggtatt-ccatttttgtagaaatac-tttgagatcgctgcatttatcagtaggaag--------atagta-ggagttatgttttctkcatttttttcctca---------------------------ttacc-atttttatctttctg----------aatatattgataatgtgcaatctctt---------------------------------------------------------------------------------------------------------------------------------------------------------------------------------------------------------------------------------------------------------------------------------------------------------a
>I28604_M032_Malvaceae_Entelea_arborescens_seq1
------------------------------------------------------------------------------------------------------------------------------------------------------------------------------------------------------------------------------------------------------------------------tgaag--------cckycttgctaaa-ttttttacataataatga-----------gacgag---------tgaagagag--------ttaaagtttgtgarga-gaaagtgtgtg-----tttgtaagatgattcartgrca----------tctctaattc-------------ta----atgtatggat-----gc-ttt----tttttttcagccacca---aatatagctccacttggatcagcctacagtgatttccaaattgattcttttaaattgatggagcttcttggacctgagaaagttgacccttctgatgtaaagytaattaaggacaagctttttggctattcaacattttgggtgactaaagaagagccrtttggagacctdggtgagggcatcctttttctaggaaatataagaggaa--mgagagaagatgtgtttbccaaactccagactcaactggctgagatcatgggtgataaatacaatcttttcatggtygaggagvccgaytcagaagcaccggacccacgtggcgggccgcgtgttagcttcggtttgctgagaaaagaggtttcggagcctgggccaactacactgtggcaatatgtgatagctattttgttgttcctcctaactattggttccagtgtggagytaggtattgcatctcaggtatt-ccattgttatwggaacac-tttgacatcattgcattgatctgtagaata---------taact-aaagttacattttctgattt--------------------------------------------------------------------------------------------------------------------------------------------------------------------------------------------------------------------------------------------------------------------------------------------------------------------------------------------------------------------------------------------------------
>I28605_M235_Malvaceae_Abutilon_sp_seq1
--------------------------------------------------------------------------------------------------------------------------------------------------------------------------------------------------------------------------------------------------------------------------tat--------taatgctgataaa-ttttgtaaatactagtaa-----------tatgag---------ttgggagagagg-----gaaaaaattgcaagaa--------------------------tagtgcaatgact----------tatcggattc-------------ta----atctattgat-----gt-tttc---ctttcttcagccacca---aacgtagctcctcttggatcggtctacaatgatttccaaatcgattcttttaaattgatggagcttcttggacctgagagagttgatcctgctgatgtaaagctaattaaggacaagctttttggctattcaacattttgggtgactaaagaagagccatttggagaccttgatgagggcatcctttttctaggaaacctaagaggaa--agagagaagatgtttttgccaaactccagactcaactggctgagatcatgggtgataagtacaaccttttcatggttgaggaacctgattcagaagcacctgacccacgtggtgggccacgtgtgagttttggtttgctgaggaaagaggtgtctgaacctggaccaacgacactttggcagtatgtgatagctattttgctgtttttcctgactataggttccagtgtggagttaggtattgcatctcaggtatt-ccatttttgtgaaaacac-ttcgatatc--tgcatttatctgttggaag---------tagc------------------------------------------------------------------------------------------------------------------------------------------------------------------------------------------------------------------------------------------------------------------------------------------------------------------------------------------------------------------------------------------------------------------------------
>I28606_M033_Malvaceae_Reevesia_formosana_seq1
---------------------------------------------------------------------------------------------------------------------------------------------------------------------------------------------------------------------------------------------------------------------------------------atgtagctaaa-ttttgtaaataatagtga-----------gataag---------tgaagagagtg--------maagtttgtgakwa--------------------------tagtgcaatgacw----------tawtggatkc-------------ta----atgtatwgat-----gy-tttc---ctttcwtcagccacca---aayatagctccwcttggatcagtstacaatgatttccarattgattcttwtaaattgatggagyttcttggrcchgagaaagttgaygctamcgatgtaaagctaattaaggacaagctkttyggytatkcaacatwttgggtgactaaagaagagccmtttggagaccttggtgagggcatcctttttctaggaaatytaagaggaa--agagagaagatgtttttaccaaactccagrctcaactggctgakatcatggrtgataaatacaatcttttcatggttgaggagcctaattcagaagcaccwgayccgcgtggtgggccacgtgtgagttttsktttgytgmggaaagaggtktcagaacctggaccaactacactttggcaatatgtgatagctattttgctgttcctcctgactataggttccwgygtggagttaggtwttgcatctcaggtatt-ycattytygtagaaacam-wtwgagatygytgcattratcggtagaaga---------trrca-gaagttatattttctkcatttttctggat----------------------------atgct-gtctttatcattctggaaat-----agaatat-gataatgtgcaatatctt-gaca-----------------------------------------------------------------------------------------------------------------------------------------------------------------------------------------------------------------------------------------------------------------------------------------------------
>I28607_M034_Malvaceae_Mansonia_altissima_seq1
a-------------------------------------------------------------------------------------------------------------------------------------------------------------------------------------------------------------------------------------------------------------------atcttgaat--------ttt-----------ctttaagcaaaaaattaaac---------agtaaca------tctaaatgaagctgtc--ttttaagttt-------------------------------tcttttatatgaata----------tattagattc-----------------ccatgtattggt-----gt-tttc---ctttcatcagccacca---aacatagctcctcttggatcagtctacaatgatttccaaattgattcttttaagttgatggagcttcttggacccgagaaagttgaccctactgatgtaaaactaattaaggacaagcttttcggctattcaacattctgggtgactaaagaagagccatttggggaccttggagagggcgtcctttttttaggaaatataagaggaa--aaagagaggatgtttttgccaaactccagactcagctggctgagattatggttgataaatacaatcttttcatggttgaggagcctaattcagaagcacctgatccacgtggtgggccacgtgtgagtttcggtttgttgaggaaagaagtgtcagaacctggaccaactacactttggcaatatgtgatagctcttttgctgttcctgctgactataggttccagcgtggagttaggtattgcatcgcaggtatt-ctgtttctgtaggaacac--ttgagatcacggcattgatctgtagaaga---------tagca-gaagttatcttttctgcattttttgggtt----------------------------atac---------------------------------------------------------------------------------------------------------------------------------------------------------------------------------------------------------------------------------------------------------------------------------------------------------------------------------------------------------------
>I28608_M035_Malvaceae_Hosfordia_alata_seq1
-------------------------------------------------------------------------------------------------------------------------------------------------------------------------------------------------------------------------------------------------------------------------------------taatgctgataaa-ttttctaaataatagtga-----------catgag---------ttaggaaagtg------ataaaaattgcaagaa--------------------------taaagctatacct----------tatcggattc-------------ta----atctattgat-----gt-tttc---cttwcttcagccacca---aacgtagctcctcttggatcdgtctacaatgatttccaaattgattcttttaaattgatggagcttcttggacctgagaaagttgatcctgctgatgtaaagataattaaggacaagctttttggytattcaacattttgggtgacnaaagaagagccatttggagaccttgatgagggcatcctttttctaggraacctdagaggaa--agagagaagatgtttttkccaaactccagactcaactggctgagatcatgggtgataagtacaaccttttcatggttgaggaacctgattcmgaagcacctgacccacgtggtgggccacgtgtgagttttggtttgctgaggaaagaggtgtctgaacctggaccaacgacactttggcagtatgtgatagctattttgctgttyttcctgactataggttccagtgtggagttaggtattgcatctcaggtatt-ccwtttctgtagaaacac-tttgagatc--tgcatttatctgtwgsaag---------tagca-rgasttatattttccgc-ttttttctcat----------------------------acaca-atcttcatctttctaa----------atatattgataatgtgcaatctctt--acagataaaccgacttcctccaga--------------------------------------------------------------------------------------------------------------------------------------------------------------------------------------------------------------------------------------------------------------------------------
>I28609_M036_Malvaceae_Pentaplaris_davidsmithii_seq1
------------------------------------------------------------------------------------------------------------------------------------------------------------------------------------------------------------------------------------------------------------------------mttac--------actcaagtccaaa-taacatagttactagtga-----------gatgag---------tgaagagagtg--------aaaatttgtgagaa--------------------------tagtgcaatgaca----------tattggtttc-------------ta----atttattgat-----gt-tttc---ctttcttcagccacca---aacatagctcctcttggatcagtctacaatgatttccaaattgattcttttaaattgatggagcttcttggacctgagaaagttgatcctaccgatgtaaagctaattaaggacaagctttttggctattcaacattttgggtgactaaagaagagccatttggagaccttggtgagggcatcctttttctaggaaatataagaggaa--agagagaagatgtttttgccaaactccagactcaactggctgaaatcatgggtgataaatacaatcttttcatggtcgaggaacctgattcagatgtaccagacccacgtggtgggccacgtgtgagttttgktttgctgaggaaagaggtgtcagaacctggaccaactacactttggcagtatgtgatagctattttgctgttcctcctgactataggttccagtgtggagttaggtattgcatctcaggtatt-caatttttgtagaaacac-tttgagatcactgcatttatctgtagaaga---------tagca-ggagttatgttttctgc-atttttctgat----------------------------atacc-wtcttt-------------------------------------------------------------------------------------------------------------------------------------------------------------------------------------------------------------------------------------------------------------------------------------------------------------------------------------------------------
>I28610_M037_Malvaceae_Heritiera_littoralis_seq1
-----------------------------------------------------------------------------------------------------------------------------------------------------------------------------------------------------------------------------tcattaattcaaagaagcagggagaagccgtcttt-------atatga--------acatgcagaaaaa-ttttataaataatagtga-----------gatgag---------tgaagagagta--------agagtttgtgagaa--------------------------tagtgcaatgaca----------ta----attc-------------ta----gtgtattgatgttttgt-tttc---ctttcttcagccacca---accatagctcctcttggatcagtctacaatgatttccaaattgattcttttaaattgatggagcttcttggacctgagaaagttgacccttcggatgtaaagctaattaaggacaagcttttcggctattcaacattttgggtgactaaagaagagccttttggagaccttggtgaaggcatcctttttctaggaaacttaagaggaa--agagagaagatgttttcatcaaactccagactcaactggctgagatcttgggtgataaatataatcttttcatggttgaggagcctaactcagaagcaccggacccgcgtggtgggccacgtgttagctttggtttgctgaggaaagaggtctctgaacctgggccaactacgctttggcaatatgtgatagctcttttgctgttcctcctgactataggttccagtgtggagttaggaattgcatctcaggtatt-ccatttctgttgaaacac-tttgagatcactgcattgattcataaaaga---------tagca-gaagttatatgttcagcatttttctggat----------------------------atacc-atctttatcattccggagac-----gggatattgatagtgttctatct-------------------------------------------------------------------------------------------------------------------------------------------------------------------------------------------------------------------------------------------------------------------------------------------------------------
>I28611_M062A_Malvaceae_Durio_zibethinus_seq1
-------------------------------------------------------------------------------------------------------------------------------------------------------------------------------------------------------------------------------------tttgctttcgaaagcaaaaaagtgmcc-------ttagac--------attggtagctaaa-ttctgtgcttaatttagga---------agatgag---------tgaagagagtg--------aaagtttgtgataa--------------------------tagtgcaatggca----------tctcagattc-------------ta----atgtgttgat-----gtgtttc---ctttcgtcagccacca---aacatagctcctcttggatcagtctacagtgatttccaaattgattcttttaaattgatggagcttcttggacctgagaaagttgatcctactgatgtaaagctaattaaggacaagctttttggctattccacattttgggtgactaaagaagagccatttggagaccttggtgagggcatcctttttctaggaaatttaagaggga--agagagaagatgtttttaccaaactccatactcgactggctgagatcatgggtgataaatacaatcttttcatggttgaggagcctaattcagaagcacctgacccgcgtggtgggccacgtgttagctttggtttgctgaggaaagaggtctcagaacctggaccaactacactttggcaatatgtgatagctcttttgctgttcctcctgactataggttccagcgtggagttaggtattgcatctcaggtatt-ccatttatgtagaaatac-tttgacattgctgcattgacctgtagaaga---------tagat-taagttatattttctgcatttttgtggat----------------------------atacc-atctttatcattctggagat-----agag--------------------------------------------------------------------------------------------------------------------------------------------------------------------------------------------------------------------------------------------------------------------------------------------------------------------------------
>I28612_M038_Malvaceae_Brachichyton_bidwillii_seq1
------------------------------------------------------------------------------------------------------------------------------------------------------------------------------------------------------------------------------------------------------------cttt-------atatga--------acatgtagataaa-atttgtaaataatagcga-----------gatgag---------tgaagagagta--------agagattgtgaaaa--------------------------tagtgcaatgaca----------ta----attc-------------ta----gtgtattgat-ttttgt-tttt---ctttcttcagccacca---accatagctcctcttggatcagtctacaatgagttccaaattgattcttttaaattgatggagcttcttggacctgagaaagttgaccctactgacgtaaagctaattaaggacaagctttttggctattcaacattttgggtractaaagaagagccatttggagaccttggtgagggcatcctttttataggaaacttaagaggaa--agagagaagatgtttttaccaaactccagactcaactggctgagatcatgggtgataaatacaatcttttcatggttgaggagcctaactcagaagcaccagacccgcgtggtgggccacgtgttagctttggtttgctgaggaaagaggtctctgaacctgggccaactacactttggcaatatgtgatagctcttttgctgttcctcctgactataggttctagtgtggagttaggtattgcatctcaggtatt-ccatttctgtygaaacac-tttgagatcactgcattgatccatagaaga---------tagca-gaagctatattgtccgcatttttccggat----------------------------atact-atctttatcatttcggagat-----ggagtattgataatgtgcattctctt-gacagataaaccggcttcctc------------------------------------------------------------------------------------------------------------------------------------------------------------------------------------------------------------------------------------------------------------------------------------
>I28613_M039_Malvaceae_Eriotheca_macrophylla_seq1
-----------------------------------------------------------------------------------------------------------------------------------------------------------------------------------------------------------------------------------------------------------gtctt-------ttatat--------gaatgccgctaaa-ttttgtaaatacaagtgt-----------gatgag---------tgmagagaaag--------aaaatttgtgagaa--------------------------taatgcaatgacg----------tatcggattc-------------ta----atctattgat-----g--tttc---ctttcttcagccaccaccaaacatagctcctcttggatcagtctacgatgatttccagattgattcttttaaattgatggagcttcttggacccgagaaagttgatcctactgatgtaaagctaattaaggacaagctttttggctatacaacattttgggtgactaaagaagagccatttggagaccttggtgagggcaytctttttctaggaaatataagaggga--agagagaagatgtttttaccaaactccaggctcagctgactgagatcatgggcgataaatacaatcttttcatggttgaggagcctgattcagaagcaccagacccgcgtggcggkccacgtgtragttttggtttgctgagaaaagaggtgtcagaacctggaccaactacactttggcaatatgtgatagctattttgctgttcctcctgactataggttccagtgtggagttaggaattgcatcacaggtatt-ccatttttgtagaaacac-tttgagatcactgcgttcgtctgtagaaga---------taaca-ggagttaaattttctgcatttttctk--------------------------------------------------------------------------------------------------------------------------------------------------------------------------------------------------------------------------------------------------------------------------------------------------------------------------------------------------------------------------------------------------
>I28614_M040_Malvaceae_Hydrogaster_trinervis_seq1
g------------------------------------------------------------------------------------------------------------------------------------------------------------------------------------------------------------atactggtaaaaatataagcaataagcaagtgaactagtgaagcctkt--------------------------------------tcttttatgtgaatatat-----------gatgaa--------atgaa-----------------------------------ctagtg-----tttgttatatgattcattgaca----------tctttgattct-----------ata----atgtatggat-----gt-tttc---cctttttcagccacca---aatatagctcctcttggatcagtctacagtgatttccaaattgattcttttaaattgatggagcttcttggacctgaaaaagttgatccttctgatgtaaagctaattaaggacaagctttttggctattcaacattttgggtgactaaagaagagccatttggagagcttagtgagggcatcctttttctaggaaatttaaggggga--agagagaagatgtgtttgccaaactccagagtcaactggctaaaatcacaggtgataagtacaatcttttcatggttgaggagcccaattcagaagcaccggacccgcgtggtgggccacgtgttagcttcggtttgctgagaaaagaggtttcagaacctgggccaactacactgtggcaatatgtgatagctcttttattatttctcctgactattggttccagtgtggagttaggtattgcatctcaggtaat-ccattgttatagaaacac-tttgacatcattgcattgatctgtaga-ta---------tagag-gaagtt--attttctgcatttttctgtat----------------------------atacc-atatttgacattctggatag-----cgaatatt----------------------------------------------------------------------------------------------------------------------------------------------------------------------------------------------------------------------------------------------------------------------------------------------------------------------------
>I28615_M041_Malvaceae_Pterygota_brasiliensis_seq1
------------------------------------------------------------------------------------------------------------------------------------------------------------------------------------------------------------------------------------------------------------------------------------------------aa-ttttgtaaataatagcaa-----------gatgag---------tgaagagagta--------agagtttgtgagaa--------------------------taatg-aatgaca----------ta----attc-------------ta----gtgtattgatgttttgt-tttc---ctttcttcagccgcca---accgtagctcctcttggatcagtctacaatgatttccaaattgattcttttaaattgatggagctacttgcacctgagaaagttgaccctaccgatgtaaagctaattaaggacaagctttttggctattcaacattttgggtgactaaagaagaatcgtttggagaccttggtgagggcatcctttttctaggaaacttaagaggaa--agagagaagatgttttcgccaaactccagactcaactggstgagaacatgggtgataaatacaatcttttcatggttgaggagtctaactcagaagcactggacccgcgtggtgggccacgtgttagctttggtttgctaaggaaggaggtttctgaacctggtccaactacactttggcaatatgtgatagctcttttgctgttcctcctgactataggttccagtgtggagctaggtattgcatgtcaggtatt-caatttctgttgaaacac-tttgagatcattgcattgatccatagaaga---------tagcg-gaa---atattttctgtatttttctggat----------------------------ataac-atctttatccttccagagat-----ggaatattaacaa-----------------------------------------------------------------------------------------------------------------------------------------------------------------------------------------------------------------------------------------------------------------------------------------------------------------------
>I28616_M042_Malvaceae_Leptonichya_maranta_seq1
-----------------------------------------------------------------------------------------------------------------------------------------------------------------------------------------------------------------------------------------------------------------------gtgaacataatgttatatgtagctaaa--tttgtacataataa--a-----------gatgag--------gtgaagagagtg--------aaagcttgtgagaa--------------------------tagtgcaatgaaa----------tctctgattc-------------ta----atgtattgat-----ct-tttc---ctctcttcagccacca---aacattgttcctcttggatcagcctacagtgatttccaaattgattcttttaaattgatggagcttcttggacctgagaaagttgacccttctgatgtaaagctaattaaggacaagctttttggttattcaacattttgggtgactaaagaagagccatttggagaccttggtgagggcatcctttttctaggaaatttaagaggaa--agagagaggatgtgtttaccaaactccrgactcaactggctgagattatgggtgataaatacaatcttttcatggttgaggagcctaattcagaagcaccggacccgcgtggtgggccacgtgttagctttggtttgttgaggaaagaggtttctgaacctgggccaactactctttggcaatatgtgatagctcatttgctgttcctcctgactataggttccagtgtggagttaggtattgcatctcaggtatt-ccattttcctaaaaacaa-tttgacattgttgcattgatctgtggaaaa---------cagca-gaatttatattttctgcattttactggata---------------------------aacca-atctttgtcattctggagat---ctgatagactaataatgtgata----------------------------------------------------------------------------------------------------------------------------------------------------------------------------------------------------------------------------------------------------------------------------------------------------------------
>I28617_M043_Neuradaceae_Neurada_procumbens_seq1
----------------------------------------------------------------------------------------------------------------------------------------------------------------------------------------------------------------------------------------------------------------------------------------------------------------------------------------------------------------------------------------------------------ttctgcaatggca---------------------------------ta----taatactgatat--agcagttt---tgtttttcagccacca---actatatctcctgttggaccagcctacagtgatttccaagctgattcttttaaactgatggagcttctaggacctgagaaggttgacccttctgatgtaaagttaataaaagataagctttttgggtattctactttctgggtgaccaaggaggagccgtttggagacctcggtgagggcattctttttcttggaaatttgagaggga--atagagaagatgtctttgccaaactccaaaggcagcttgaggaggtaacaggtgataaatataaccttttcatggttgaggagcctaattctgaaggaccagatccacgtggtggaccacgtgttagctttggtttgctgcggaaggaggtctcagaacctggtccaacaacactttggcaatacgtgatagctctcatactattccttttaacaattggttcctctgtagaattaggaattgcttctcaggtatg-ttatctccaaaaactaa--tttgacat---tgcatccatgtgtagaagtttat-----------aaaaccatgattgctcattctcttaaaaacagttaattaccat----------cattcacca-gtctttgtctttatgg---------aatatgt-----------------------------------------------------------------------------------------------------------------------------------------------------------------------------------------------------------------------------------------------------------------------------------------------------------------------------
>I28618_M044_Malvaceae_Pentace_laxiflora_seq1
---------------------------------------------------------------------------------------------------------------------------------------------------------------------------------------------------------------------------------------------------------------------------------------------ctaaa-ttttgtaaacaacttcgg-----------gttgag---------tgaagag-aaa--------aaagtttgtgataa--------------------------tggtgctatggca----------c----aattc-------------ta----atgtattgac-----gt-tttc---ctttcatcagccacca---aatgtagctcctctcggatcagtctacagtgatttccaaattgattcttttaaattgatggagcttcttggacctgaaaaagttgatgctactgatgtaaaggtaattaaggacaaacttttcggctattcaacattttgggtgactaaagaagagccatttggagaccttggagagggcatcctttttctaggaaacttaagaggaa--agagagaagatatttttaccaaactcctgacacaactggctgagatcatgggtgataaatacaatcttttcatgattgaggagcctaactcagaagcgccggatccgcgtggtgggccacgtgtaagcttcggtttgctgaggaaagaggtgtcagaacctggaccaactacactttggcaatatgtaatagcttttttgctgttcctcctgactataggttccagtgtggagttaggtattgcatctcaggtatt-ccrtttctgtagaaatgc-tttgagattgctsmat--atcctcaa-----------------------------------------------------------------------------------------------------------------------------------------------------------------------------------------------------------------------------------------------------------------------------------------------------------------------------------------------------------------------------------------------------------------------------------------------
>I28619_M045_Malvaceae_Phragmotheca_mammosa_seq1
---------------------------------------------------------------------------------------------------------------------------------------------------------------------------------------------------------------------------------------------------------------------------------------------ctaaa-ttttgtaaatacaagtga-----------gatgag---------tgaacatagtg--------aaaatttgtgagaa--------------------------ttgtgcaatgacg----------tatcggattc-------------ta----atctattggt-----at-tttc---ctttcttcagccacca---aacatagctcctcttggatcagtctacaatgatttccaaattgattcttttaaattgatggagcttcttggacctgagaaagttgatcctatggatgtaaagctaattaaggacaagctttttggctattctacattttggatgactaaagaagaaccatttggagaccttggtgagggcatcctttttctaggaaatctaagaggaa--agagagaagatgtttttactaagctccagactcaactgactgagatcatgggtgataaatacaatcttttcatggttgaggagcctgattcagaagcaccggacccgcgtggtgggccacgtgtgagtttcggtttgctgaggaaagatgtgtcagaacctggaccaactacactttggcaatatgtgatagctagtttgctgttcctcctgactataggttccagtgtggagttaggcattgcatctcaggtatt-ccatttttatagaaacac-tttgacattactgcatttatctgtagaaga---------tagca-tgagttgtattttctgc-atttttctgat----------------------------ataac-ttctt--------------------------------------------------------------------------------------------------------------------------------------------------------------------------------------------------------------------------------------------------------------------------------------------------------------------------------------------------------
>I28620_M046_Malvaceae_Camptostemon_shultzii_seq1
--------------------------------------------------------------------------------------------------------------------------------------------------------------------------------------------------------------------------------------------------------------------------------------------------------------------------------------------------------------------------yaagma--------------------------tagtgcawtrasa----------takyggatth-------------dw----wtctrywrrt-----gk-twtc---mwwbctwcagcywcca---racrtasctcctcttggatcagtytacamtsatttccaaattgattcttttaaattgatggagcttcttggacctgagaaagttgatcctgccgatgtaaagctaattaagracaagctttttggctattcaacattttgggtgactaaagaagagccattwggagacyttggcgagggcatccttttyctaggaaatcyaagaggaa--akaragaadatgttttygccaaactccagactcwactggctgagaycatggrtgataaatacaamcttttcatggttgaggarcctgattcwgaagcwccggacccrcgyggtgggccacgagtgagtttcggtttgctgaggaaagaggtmtcagaacctggaccaactacacttdggcartatgtgatagctattttgctgttcctcctgactataggttccagtgtggarttaggtattgcatctcaggtatt-acattttcgtagaaacac-tttgagatcgctgcatttatctgtaggaag--------atrgca-ggagttatgttttctgc-atttttctcat----------------------------atacc-atct---------------------------------------------------------------------------------------------------------------------------------------------------------------------------------------------------------------------------------------------------------------------------------------------------------------------------------------------------------
>I28621_M153_Malvaceae_Trichospermum_sp_seq1
a---------------------------------------------------------------------------------------------------------------------------------------------------------------------------------------------------------------------------------------------------------ttcttt----tatgcsaat--------atarrttgctaaa-ttttgttcataattatga-----------gatgaa--------gcwaagagagag-----tthaaagyttttgagag-tagattgtg-------tttgtaatatgattcaytgaca----------tctttkattc-------------tc----atgtatggat-----at-tttc----ttttttcagccacca---aatatagctccycttggatcagcatacagtgatttccagattgattcttttaaattgatggagnttcttggacctgagaaagttgacccttctgatgtaaagcttattaaggacaagctttttggctattcgacattttgggtgactaaagaagaghcatttggagagcttggbgagggcatcctttttctaggaaatttaagaggaa--agagagaagatgtgtttgccaaactccagactcaactggctdaaatcatgggtgataaatacaatcttttcatggttgaggagcccaattcagaagcaccggacccncgtggbgggccacgtgttagcttcggtttgctgagaaaagaggtgtcggaacctgggccaactacactgtggcaatatgtgatagctcttttgttatttctcctgactattggttccagtgtggagttaggwattgcgtctcaggtaan-wcattgttatagaaacac-ttbdacatcattgcattcatctgtaga-ta---------tagcw-gaagtt--rttttctgcaatkttctggat----------------------------wtacc-atatttgrcmttctggatat-----ygaatatttrtggtgtacaatctacttt--------------------------------------------------------------------------------------------------------------------------------------------------------------------------------------------------------------------------------------------------------------------------------------------------------
>I28623_M048_Malvaceae_Abroma_augusta_seq1
-------------------------------------------------------------------------------------------------------------------------------------------------------------------------------------------------------------------------------------------------atcaaagccttcttttat----atgaac--------atatgtagctaaa-ttttgtacataataatgg-----------gatgag--------gtgaggagagtg--------aaagttt-tgagaa--------------------------tagtgcaatgaca----------tctctgatcc-------------ta----atgtttcaat-----ct-tttc---ctttcatcagccaccg---aacattgttcctctcggatcagcatacaatgatttccaaatcgattcttttaaattgatggagcttcttggacctgagaaagttgacgcttctgatgtaaagctaattaaggacaagctttttggttattcaacattttgggtgacgaaagaagagccatttggagaccttggtgagggcatcctttttctaggaaatctaagaggaa--agagagaagatgtgctttccaaactccagactcaactggctgagattatgggtgataaatacaatctattcatggttgaggagcctaattcagaagcaccggacccgcgtggtgggccacgtgttagctttggtttgctgaggaaagaggtttctgaacctgggccaactacactttggcaatatgtgatatctcttttgctgtttctcctcactgtaggttccagtgtggagttaggtattgcatctcaggtatt-ccatttttctagatatac-tttgacatcgttgcattgatccgtggaagg---------cagca-gaatttatattttc---atttttctggat----------------------------ataccaatctttgtcattctgggtat---cttatatacaaataatgtgcaatttacttgacagataaaccgacttcctccagaggtt----------------------------------------------------------------------------------------------------------------------------------------------------------------------------------------------------------------------------------------------------------------------------
>I28624_M049_Malvaceae_Corchoropsis_tomentosa_seq1
----------------------------------------------------------------------------------------------------------------------------------------------------------------------------------------------------------------------------------------------------gaagctgtctta----tatatgaag----------atgcagctaaa-ttttgtaagtaataacgc-----------aatgag---------tgaagagagtaaa--ggtttgagtttgtgagga-tagagc-------------------------aatgaca--------------taagtc-------------ta----atgcgttgat-----gt-tttc---gtttctttagccacca---aacgtagcacctcttggatcagtgtacaatgatttccaaattgattcttttaagttgatggagcttcttggaccagagaaagttgaccctaacgatgtaaagctaattaaggacaagctttttggctattcaacattttgggtgactaaagaagagccattcggagaccttggtgagggcatcctttttttaggaaacttgagaggaa--agagagaagatgtttttaccaaattccagactcagttggctgaggtcatgggtgataaatacaatcttttcatggttgaggagcctgactcagaagcaccggatcctcggggtgggccacgtgttagttttggtttgctgaggaaagaggtctcagaacctggaccaactacactttggcaatatgtgattgctgttttgctgttcctcctgactataggctccagtgtggagttaggtattgcatctcaggtatt-ccatttctgtagaacac--tttgagattgctgcattgatctgtagaata---------tacca-taagtcgaattttcagcaattttctggat----------------------------atgcc-atcttcattattctggaggagtgg-------------------------------------------------------------------------------------------------------------------------------------------------------------------------------------------------------------------------------------------------------------------------------------------------------------------------------------
>I28625_M193_Malvaceae_Apeiba_tibourbou_seq1
--------------------------------------------------------------------------------------------------------------------------------------------------------------------------------------------------------------------------------------------------------------------agcctatag------------gtagccaaa-atttgtgcacaacaagga-----------gatgagtgaatagagttaaragag--------tyaaagcttgtcagaa-tagtgtgtttgt--actttktaacahrattaaatgwcw----------tctctgattc-------------ta----atgtayggat-----gc-ttt----cstttttcagccacca---aataywvctcctcttggatcagcctacaghgatttccaaattgattcttttaaattgatggagcttcttggacctgagaaagttgacccthctgatgtaaagctaattaaggacaagctttttgghtattcgacnttttgggtgactaaagaagagccatttggagagcttggtgagggcatcctttttctaggaaatataagaggaa--agagagavgatgtgtttgccaaactccagactcaactggctgagathatggktnataaatacaatcttttcatggttgaggadcccaattcagaagcaccagacccacgtggcgggccacgtgttagcttbggtttgctgagaaaagaggtgtcagagcctgggccaactacantgtggcaatatgtgatagctcttttgttgttcctcctgactattggttccagtgtggagttaggtwttgcatctcaggtatt-ccattgttataggaacac-ygagayatvattgcattgatctgtagaata---------taaca-gaagttacattttctgcatttttctggat----------------------------atacc-atatttgacwttctgggtat-----caaatatttatgttg---------------------------------------------------------------------------------------------------------------------------------------------------------------------------------------------------------------------------------------------------------------------------------------------------------------------
>I28626_M226_Malvaceae_Helicteres_guazumifolia_seq1
---------------------------------------------------------------------------------------------------------------------------------------------------------------------------------------------------------------------------------------------------tgaggctatcttt----tatatgaatat------atatgtaactaaa-ttttgtaaataayagcaa-----------gatgag---------tgaagagagtt--------caagtttgcgagta--------------------------tggtgcaatgacc----------tattcgatta-------------ta----atgtattgat-----gt-tttc---ctttcatcagccacca---aatatagcgcctcttggatcagtctataatgatttccaaattgattcttttaaattgatggagcttcttggacctgagaaagttgahcctgccgatgtaaagctaattaaggacaagctttttggctattcaacattttgggtgactaaagaagagccatttggggaccttggtgagggcattctttttctaggaaatctaagaggaa--agagagaagatgtttttgccaaactccaggctcaamtggctgagattatgggtgataaatacaatctattcatggttgaggagcctaattcagaagcahctgatccgcgtggtgggccacgtgtgagtttcggtttgttgaggaaagaggtgtctgaacctggaccaactacactttggcaatatgtgatagctattctkctgttcctcctgactataggttccagtgtggagttaggtattgcatctcaggtatt-tggtttctgtagaaaca--httgaaatcactgctttgatctgtagaaga---------cagca-gaagttatcttttctgcatttttttggat----------------------------atwtc-gtctttatcattmtgtaa-------------------------------------------------------------------------------------------------------------------------------------------------------------------------------------------------------------------------------------------------------------------------------------------------------------------------------------------
>I28628_M051_Malvaceae_Werklea_horrida_seq1
---------------------------------------------------------------------------------------------------------------------------------------------------------------------------------------------------------------------------------------------------------------------------------------------------------------------------------------------------------------------gtttataagaa--------------------------tagtgcaatgaca----------tgtcaaayta-------------ta----atctattgat-----gt-tttc---ctttcttcagccacca---aacatagctcctcttggatcagtctacaacgacttccaaattgattcttttaaattgatggagcttcttggacctgagaaagttgatcctgctgatgtaaagctaattaaggacaagctttttggttattctacattttgggtgactaaagaagagccatttggagacctcggtgagggcatcctttttctagggaatctacgaggaa--agagagaggatgttttcgccaaacttcaggctcaactggctgagatcatgggtgataaatacaatcttttcatggttgaggagccagattctgaagcactggacccgcgtggtgggccacgtgtgagtttcggtttgctgaggaaagaggtgtcagaacctggaccaactaccctttggcaatacgtgattgctattttgctgttcttcctgactataggttccagtgtggaattaggtattgcatctcaggtatt-ccatttttgtagaatcac-tttgagact----------------------------------------------------------------------------------------------------------------------------------------------------------------------------------------------------------------------------------------------------------------------------------------------------------------------------------------------------------------------------------------------------------------------------------------------------------------
>I28629_M052_Malvaceae_Spirotheca_rosea_seq1
------------------------------------------------------------------------------------------------------------------------------------------------------------------------------------------------------------------------------ataatataagatacaaccaagtgaaggctgtctt-------ttatat--------gaatgctgccaaa-tttcgtaaatacgagtta-----------gataag---------tgaatcgaaag--------aaaatttgtgagaa--------------------------gagtgcaatgaca----------tatcagattc-------------ta----atctattaat-----g--tttc---ctttcttcagccaccaccaaacatagctcctcttggatcagtctacaatgatttccaaattgattcttttaaattgatggagcttcttggacccgagaaagttgatcccaccgatgtaaagcgaattaaggacaagctttttggctatacaacattttgggtgactaaagaggagccatttggagaccttggtgagggcatcctttttctaggaaatctaagaggta--agagagaagatgtttttaccaaacttcagactcagctgaccgagatcatgggtgataaatacaatcttttcatggttgaggagcctgattcagaagcaccagacccgcgtggtgggccacgtgtgagtttcggtttgctgaggaaagaggtgtcagaacctggaccaactacactttggcaatatgtgatagctgttttgctgttcctcctgactataggttccagtgtggagttaggtattgcatcacaggtatt-ccatttttgtagaaacac-tttgagattactgcgttcatctgtggaaga---------tagca-ggagtttaattttctgc-atgtttctgat-----------------------------taca-atctttatcgttctggaaat-----agaatattgatagcgtgc------------------------------------------------------------------------------------------------------------------------------------------------------------------------------------------------------------------------------------------------------------------------------------------------------------------
>I28630_M053_Malvaceae_Huberodendron_swietenioides_seq1
---------------------------------------------------------------------------------------------------------------------------------------------------------------------------------------------------------------------------------------------------tgaagcctgtctt-------ttacat--------gaatgccgctaaa-ttttgtaaatacaagtga-----------gatgag-----tgaatgaagagagtg--------aaaatttgtgagaa--------------------------aagtgcaatgaca----------tatcggattc-------------ta----atctattgat-----gt-tttc---ctttccccagccaccg---aacatagctcctcttggatcagtctacaatgacttccaaattgattcttttaaattgatggagcttcttggacccgagaaagttgatcctaccgatgtaaagctaattaaggataagctttttggctatacaacattttgggtgactaaagaagagccatttggagaccttggtgaaggcatcctttttctaggaaatctaagaggaa--agaaagaagatatttttaccaaactccagactcaactagctgggatcatgggtgataaatacaatcttttcatggttgaggagcctgattcagaagcaccggacccgcgtggtgggccacgtgtgagtttcggtttgctgcggaaagaggtgtcwgaacctggaccaactacactttggcaatatgtgatagctgttttgctgttcctcctgacaataggttccagcgtggagttgggtattgcatcacaggtatt-ccatttttgtagaaacac-ttcgagatcactgcattcatctgtagaaga---------taccc-ggagttatattttctgc-acttttctgkt----------------------------atrcc-atytttatcgttcaggaaat-----agaatactgatag-----------------------------------------------------------------------------------------------------------------------------------------------------------------------------------------------------------------------------------------------------------------------------------------------------------------------
>I28631_M054_Malvaceae_Trochetiopsis_benjaminae_seq1
----------------------------------------------------------------------------------------------------------------------------------------------------------------------------------------------------------------------------------------------cgaccaaatgawgtcttt----tatatgaat----------atgcatttaaa-ttttgtaaataatratgc-----------aacgag---------tkaagagagtaaatcagtaaaagtttgtgagga-tagagca----------------------ataatgrca--------------taattc-------------ta----atgygttgat-----gt-ttyy---gtttcttcagccacca---rrcktagctcckcttggatcagtgtacartgatttccaaattgattcttttaagttgatggagcttcttggaccggagaaagttgactctaatgatgtgaagctaattaaggacaagctttttggctaytcaacattttgggtgachaaagaagagccattcggdgahctaggtgagggcatcvttttthtaggaaacttgagaggaa--adagagaagatgtttttaccaaattccagactcagntgdctgagatcatgggtgataaatacaatcttttcatggttgaggagcctgactcrgabkcaccggatcctcggggtgggccacgtgttagctttggtttgctgaggaaagaggthtcagaacctggaccaactacactttggcaatatgtgattgcttttttgctgttcctcctgactataggctccagtgtggagttaggtattgcrtctcaggtatt-caatttctgtagaaaaa--tttgagatt-ctgyattgatmygtrgaaka---------tagcm-twartcgtattttywgcaattytytggat----------------------------aymmy-atcttcctcattcyrgagtggaggtagaatattgatattrtgcaatctct-tgacagataaaccga-------------------------------------------------------------------------------------------------------------------------------------------------------------------------------------------------------------------------------------------------------------------------------------------
>I28632_M055_Malvaceae_Eriolaena_candollei_seq1
-----------------------------------------------------------------------------------------------------------------------------------------------------------------------------------------------------------------------------------------------------------------------------------------------------------ayawymmcgc-----------aacgag---------tgaagagag--------taaaagtttgcgagga-tagagca----------------------ataatgaca--------------taattc-------------ta----atgcattgat-----gt-tttc---gtttcttcagccacca---aacatagctccbcttggatcagtgtacaatgatttccaaattgattcttttaagttgatggagcttcttggaccggagaaagttgactctaatgatgtgaagctaattaaggacaagctttttrgctattcaacattttgggtgactaaagaagagccattyggrgammtagghgagggyatcctttttytaggaaacttgagaggaa--agagagaagatdttttyaccaaattccagactcagttgkctgakatcatgggtgataaatacaatcttttcatggttgaggagcctgactcrgacwcrccggatcctcggggtgggccacrtgttagctttggtttgctkaggaaagaggtctcagaacctggaccaactacactttggcaatatgtgattgcttttttgctgttcctcctgactataggctccagtgtggagttaggtattgcatctcaggtatt-caatttctgtagaaaaa--wttgagatt-ctgcattgatctgtaaaaga---------tagca-taagt-----tttcagcaattttctggata------------------------------cc-atcttcc------------------------------------------------------------------------------------------------------------------------------------------------------------------------------------------------------------------------------------------------------------------------------------------------------------------------------------------------------
>I28633_M056_Malvaceae_Adansonia_digitata_seq1
-------------------------------------------------------------------------------------------------------------------------------------------------------------------------------------------------------------------------------------------------------------------------------------gaacgccactaaa-ttttgtaaatacgtgtga-----------gatgag---------cgaagagaatg--------aaaatttgtgagaa--------------------------tagtgcattgatg----------catcggattc-------------ta----atctrttgat-----g--tttc---ctttcttcagccaccaccaaacatagcacctcttggatcagtctacaatgatttccaaattgattcttttaaattgatggagcttcttggacccgagaaagttgatcctacagatgtaaagctaattaaggacaagctttttggctatacaacattttgggtgactaaagaagagccatttggagaccttggtgaaggcatcctttttctaggaaatctaagaggaa--agagagaagatgtatttgccaaactccagactcaactgactgagatcatgggtgataaatacaatcttttcatggttgaggagcctgattcagaggcaccagacccrcgtggtgggccacgtgtgagttttggtttgctgaggaaagaggtgtcggaacctggaccaactacactttggcaatatgttatagctgttttgctgttccttctgactataggttccagtkttgaghtaggtattgcatcacaggtatt-ccahttttttagaaacac--ttgrgakcacygtgttcatctgtagaaga---------tagca-ggagttatattttctgcatttttggatata-------------------------------c-atctttatcatt-------------------------------------------------------------------------------------------------------------------------------------------------------------------------------------------------------------------------------------------------------------------------------------------------------------------------------------------------
>I28635_M058_Malvaceae_Byttneria_aculeata_seq1
a-------------------------------------------------------------------------------------------------------------------------------------------------------------------------------------------------------------------------------------------------------------------aacgcaagt-----------aactactaaa------------------------------aatgaa--------------------------gtgaagcct-------------------------------tcttctatatgaacacatgt----agcttagatttagaagccttctccta----atgcattgctc-------tttc---cttttctcagccacca---aacatcgttcctcttggatcagcctacaatgattttcaaattgattcttttaagttgatggagcttcttggccccgagaaagttgatccttctgatgtaaagttaatcaaagacaagctttttggctattcaacattttgggtgactaaagaagagccatttggagaccttggagagggcatcctttttctaggaaacctaagaggaa--agagagaagatgtgttttccaaactccagactcaactggctgaaatcatgggtgaaaaatataatcttttcatgattgaggagcctaattcggaagcaccagacccgcgtggtgggccacgtgttagctttggtttgttgagaaaagaagtttctgaaccagggccaactacactttggcaatatgttattgcacttttactgttcctcttgaccataggttccagcgtggagttagggattgcttctcaggtatt-ccatttcc-tagaaacac-tttgacattgttgcattgatcttggaaaca-------ga------agaatttatatttctgcatttttcgggatatatcaatccttttttagtagtctggatatatcaatctttgccattcta----------------------------------------------------------------------------------------------------------------------------------------------------------------------------------------------------------------------------------------------------------------------------------------------------------------------------------------------
>I28636_M059_Malvaceae_Pterospermum_pierrei_seq1
----------------------------------------------------------------------------------------------------------------------------------------------------------------------------------------------------------------------------------------------------------------------------------------------------------------------------------------------------------------------ttgttatgaa-tagagc-------------------------aatgacg--------------taattc-------------ta----atgtgttgat-----gt-cttc---atttcttcagccacca---aacgtagctcctcttggatcagtgtacaatgatttccaaattgattcttttaaattgatggagcttcttggaccagagaaagttgaccctaacgatgtaaagttaattaaggacaagctttttggctattcaacattttgggtgactaaagaagagccatttggggaccttggtgagggtatcctttttttaggaaacttgagaggaa--agagagaagatgtttttaacaaactccagactcagttggctgggatcatgggtgacaaatacaatcttttcatggttgaggagcctgactcagatgcgccggaccctcggggtgggccacgtgttagctttggtttgctgaggaaagaggtctcagaacccggaccaactacactttggcaatatgtgatagctcttttgctgttcctcctgactataggctccagtgtggagttaggtattgcatctcaggtatt-ccatttctgtagaacat--tttgagattactgcattgatctgtagaaga---------tagca-taagttgtattt----------------------------------------------------------------------------------------------------------------------------------------------------------------------------------------------------------------------------------------------------------------------------------------------------------------------------------------------------------------------------------------------------------------
>I28637_M060_Malvaceae_Duboscia_vifidiflora_seq1
---------------------------------------------------------------------------------------------------------------------------------------------------------------------------------------------------------------------------------------------agcaagtgaagccttcttt----tttgtgagc--------ataggtagctaaa-ttttatacataataatga-----------aatgag---------tgaagagac--------ttaaagcttgtgagaattagtgtgtg-------tctataatatgattcgatgaca--------------tgattc-------------ta----atatgtggat-----gt-tttc---tttttctcagcctcca---aatatagctcctcttggatcagcctacagtgatttccaaatagattcttttaaattaatggaacttcttggacctgagaaagttgacccttctgatgtaaagctaattaaggacaagctttttggctattcaacgttttgggtgaccaaagaagagccgtttggagagcttggtgagggcattctttttcaaggaaatttaagaggaa--agagagaagatgtgtttgccaaactccagactcaactggctgaaatcacaggtgacaaatacaatcttttcatggttgaggagcccaattcagaagcaccggacccacgtggcgggccacgtgttagcttcggtttgctgagaaaagaggtgtcagaacctggaccaactacactgtggcaatatgtgatagctcttttgttattcctcctgactattggttccagtgtggagttgggtattgcatctcaggtaat-ccattgttatacaaacac-tttgacatcattgcattgatttgtaga-ta---------tagca-gaagtt--aattcctgcatttttctggat----------------------------atacc-atatttgacattccggatat-----taaatatttatkgtgt--------------------------------------------------------------------------------------------------------------------------------------------------------------------------------------------------------------------------------------------------------------------------------------------------------------------
>I28638_M061_Malvaceae_Basiloxylon_brasiliensis_seq1
---------------------------------------------------------------------------------------------------------------------------------------------------------------------------------------------------------------------------------------aaagaagcagggagaagccctcttt-------atataa--------acatgttgataaa-ttttgtaaataattgtga-----------aatgag---------taaagagagga--------agagtttgtgagga--------------------------tagtgcaatgaca----------ta----attc-------------ta----gtgtattgatgttttgt-tttc---ctttcttcagccacca---accatagctcctcttggatcagtctacaatgatttccaaattgattcttttaaactaatggagcttcttggacctgagaaagttgaccctatggatgtaaagctaattaaggacaagctttttggctattcaacattttgggtgactaaagaagagccatttggagaccttggtgagggcatcctttttctaggaaacttaagaggaa--agagagaagatgtttttaccaaactccagactcaactggctgagatcatgggtgataaatacaaccttttcatggttgaggagcctaactcagaagcaccggatcctcgtggtgggccacgtdttagctttggtttgctgaggaaagaggtctctgaacctgggccaactacactctggcaatatgtgatatctcttttgctgttcctcctgactataggttccagcgtggagttaggtattgcatctcaggtatt-ccatctctgttgaaacac-tttgagatcacagcaatgatccatagaaga---------tagca-gaa---atattttcggcatttttcaggat----------------------------atacc-gtctttatcattccgtagat-----ggaatattgataaygtgcaatctctt----------------------------------------------------------------------------------------------------------------------------------------------------------------------------------------------------------------------------------------------------------------------------------------------------------
>I28639_M249_Malvaceae_Gyranthera_amphibiolepis_seq1
-------------------------------------------------------------------------------------------------------------------------------------------------------------------------------------------------------------------------------------------------------------ctt-------ctatat--------gaatgccactaaa-ttttgtaaatacaagtga-----------gatgag-----tgaatgaagagagtg--------aaaatttttgagaa--------------------------aagtgcaatgaca----------tatcggattc-------------ta----atctattgat-----gt-tttc---ctttcttcagccaccg---aacatagctcctcttggatcagtctacaatgacttccaaattgattcttttaaattgatggagcttcttggaccggagaaagttgatcctaccgatgtaaagctaattaaggacaagctttttggctatacaacattttgggtgactaaagaagagccatttggagaccttggtgagggcatcctctttctaggaaatctaagaggaa--agagagaagatatttttaccaaactccagactcaactagctgagatcatgggcaataaatacaatcttttcatggttgaggagcctgattcagaagcaccagacccgcgtggtgggccacgtgtgagttttggtttgctgcggaaagaggtgtcagaacctggaccaactacactttggcaatatgtgatagctgttttgctgttcctcctgactataggttccagtgtggagttgggtattgcatcacaggtatt-ccatttttgtagaaacac-ttcgagatcagtgcattcatctttagaaga---------tacca-ggagttatattttctgc-atttttctgat----------------------------atacc-atctttatcattctggaaat-----agaatattgacatcgtgcaatgtctt--acagataaacc---------------------------------------------------------------------------------------------------------------------------------------------------------------------------------------------------------------------------------------------------------------------------------------------
>I28640_M062B_Malvaceae_Diplodiscus_paniculatus_seq1
-------------------------------------------------------------------------------------------------------------------------------------------------------------------------------------------------------------------------------------------------------------------------------------------------------------------------------------------------------aaa--------aaagtttgtgagaa--------------------------tggtgcaatggca----------t----aattc-------------ta----atgtattgaa-----gt-tttc---cttccatcagccacca---aatgtagctcctcttggatcagtctacagtgatttccaaattgattcttttaaattgatggagcttcttggacctgaaaaagttgatcctactgatgtaaaggtaattaaggacaaactttttggctattcaacrttttgggtgactaaagaagagccattcggggaccttggtgagggcatcctttttctaggaaacttaagaggaa--agagagaaaatatttttaccaaactcctgactcaactggctgagatcatgggcgataaatacaatcttttcatgattgaggagcctaactcagaagcaccggatccgcgtggtgggccacgtgttagcttcggtttactaaggaaagaggtctcagaacctggaccaactacactttggcaatatgtaatagcttttttgctgttcctcctgactattggttccagtgtggagttaggtattgcatctcaggtatt-tcatttctgtagaaacac-tttg---------------------------------------------------------------------------------------------------------------------------------------------------------------------------------------------------------------------------------------------------------------------------------------------------------------------------------------------------------------------------------------------------------------------------------------------------------------------
>I28641_M063_Malvaceae_Brownlowia_peltata_seq1
---------------------------------------------------------------------------------------------------------------------------------------------------------------------------------------------------------------------------------------------------------------------------------------atgtagctaaa-ttttgtawacaaywkcga-----------gttgag---------tgaagasaatr--------aaagtttgtgagaa-wrgtgtgta-------tytrtgryayratkctatgata----------tctctgattc-------------taa--tatrtatysay-----gt-tttc---ctttcatcagccwcca---aatdtagcwcctcttggaycagyctayagtgatttccarattgattcttttaaaytgatggagcttcttggaccygaraargttgayccwwhtgatgtaaagvtaattaaggacaadctttthggctattcaacattttgggtsactaaagaagagccatttggrrdmmwtgsrkagrgcatcctttttctaggaaayttaagaggaatgasagaraagatrtttttabcaaactccwgacwcaactgkctgagatcatgggtgataaatacaatcttttcatgattgaggagcctaactcagaagcgmcggatccgcgtggtgggccacgtgtaagctttggtttgctgaggagagaggtgtcagaacctggaccaactacactttggcaatatgtaatagcctttttgctgttcctcctgactataggttccagtgtggagttaggtattgcatctcaggtatt-ccatttctgtagaaacgc-tttgagattgctgcattgatccgtagaaga---------tagca-gaagttataatttcaatatttttatgaat----------------------------atacc-atcttcgtcattctcgagat-----agaatattga--------------------------------------------------------------------------------------------------------------------------------------------------------------------------------------------------------------------------------------------------------------------------------------------------------------------------
>I28642_M064_Malvaceae_Burretiodendron_esquirolii_seq1
-----------------------------------------------------------------------------------------------------------------------------------------------------------------------------------------------------------------------------------------------------------------------------------------------------------ataatagtga-----------gatgag---------tgaagggag--------taaaaatctttgagaa-taaagc-------------------------aatgaca--------------tgattt-------------ta----atgtgttgat-----gt-ttts---gtttattcagccrcca---aacgtagctcctctcggatcagtgtacaatgatttccagattgattcttttaaattgatggagctwcttggaccrgagaaagttgaycctamtgatgtaaagataatwaaggacaagcttttyggmtattcaacrttttgggtgactaargaagagccatttggagaccttggtgagggyatyctbtttttaggaaacttgagaggga--agagagaagatgtttttaacaaactccagrsycagttggctragawsaygggtrataaatacaatcttttcatggttgaggagcctgactcagaagcaccagayccymggggtggsccrcgtgttagctttggtttgctgaggaaagaggtctcagaacctggaccaactacactttggcaatatgtgatagcycttttgctgttcctcytgactataggmtccagtgtggagttaggtattgcatctcaggtatt-ccatttctrtagaacac--tttgagatggctgcattgatctgtagaagg--------atagca-gaaatcaccttttcagcattttttatgga-----------------------------------------------------------------------------------------------------------------------------------------------------------------------------------------------------------------------------------------------------------------------------------------------------------------------------------------------------------------------------------------------
>I28643_M065_Malvaceae_Hermannia_flammea_seq1
----------------------------------------------------------------------------------------------------------------------------------------------------------------------------------------------------------------------------------------------------------------------------------------------------------cataataataaattcattataaaatgagg--cctcaaggaagagagtgaaa--gtttaagtttagttggt----------------gtctgtcctatgatgcaatgaca----------tctctgattc------------tcatctcatgtatatat-----gt-tttc--cttttcttcagccacca---aatatagattctcttgaatcggctatcaatgatttccagattgattctattaaattattggagcttcttggacctgagagagttgacccttctgatgtaaagcttattaaggacaagctgtttggctattcaacattttgggtgactaaagaagagccatttggagactttggtgagggcatccttttcgtaggtaatttaagaggaa--atagagaagatgtttttaccaaactccagactcaactggctgagattatgggtgataaatacaatctcttcatggttgaggagcctgattcagaagcaccagaccctcgtggcggcccacgtgttagctttggcattctgaggaaagaagtttctgaacctgggccaaccacactttggcaatatgtgatagctttcttgctgttcatcctcactataggttcaagtgtggagttaggtattgcatctcaggtatt-tcaaatttgtaaaaacac-cttggaaatgttgc-ttsatctgtacaaga---------tagcagaagtttactttttttgtgttgttctggat----------------------------atacc-acctttgtcactctgggtgg-----caaatattgatagtttatctc---------------------------------------------------------------------------------------------------------------------------------------------------------------------------------------------------------------------------------------------------------------------------------------------------------------
>I28644_M066_Malvaceae_Thomasia_solanaceae_seq1
----------------------------------------------------------------------------------------------------------------------------------------------------------------------------------------------------------------------------------------------------aaagccttcttttat----atgaat--------atatgtagctaaa-ttttgtacataataatga-----------aatgaa---------tgaagagagtg--------aaattttgtaagaa-tagtgcgtg-------tttgtgatttgacgcaatgaca----------tctctgattc-------------ta----atgaatccat-----gt-tttc---attctttcagccacct---aatatagctcctcttggatcaccctacaatgatttccaaattgattcttttaaactgatggagcttcttggacctgagaaagttgacccttctgatgtaaagctaattaaggacaagcttttcggctattcaacattttgggtgactaaagaagagccatttggagaccttggtgagggtctcctttttctaggaaatttaagaggaa--agagagaagatgtctttaccaaactccaaactcaactggctgagattatgggtgataaatacaatcttttcatggttgaggagcctaattcagaagcaccggacccacgtggtgggccacgtgttagctttggtttgctgaggaaagaggtttctgaacctgggccaactacactttggcaatatgtgatagctcttttgctgttcctcctgacaataggttccagtgtggaattaggcattgcatctcaggtatt-ccatttttgtagagaca-----gacattgttgcattgatatgtagaaga---------tagca-gaagttatattttcttcatttttctgggt----------------------------atacc-atctttgtcactctggaaaa-----caaatattaatagtgtg-------------------------------------------------------------------------------------------------------------------------------------------------------------------------------------------------------------------------------------------------------------------------------------------------------------------
>I28645_M067_Malvaceae_Guichenotia_ledifolia_seq1
---------------------------------------------------------------------------------------------------------------------------------------------------------------------------------------------------------------------------------------------------------------------------at--------atacgaagttaaa-ttttttacataataatga-----------aatgaa---------tgaagagagtg--------aaattttgtaagaa-tagtgcgtg-------tttgtga-ttgatgcaatgaca----------tctctgattc-------------ta----atgtatccac-----gt-tttc---cttctttcagccacca---aatatagctcctcttggatcaccctacaatgatttccaaattgattcttttaaattaatggagcttcttggacctgagaaagttgacccttctgatgtaaagctaattaaggacaagcttttcggctattcaacattttgggtgactaaagaagagccatttggagaccttggtgagggtatcctttttctaggaaatttaagaggaa--agagagaagatgtctttaccaaactccaaactcaactggctgagattatgggtgataaatacaatcttttcatggttgaggagcctaattcagaagcaccggacccacgtggtgggccacgcgttagctttggtctgctgaggaaagaggtttctgaacctgagccaactacactttggcaatatgtgatagctcttttgctgttcctcctgacaataggttccagtgtggagttaggtattgcatctcaggtatt-ccatttttgtagagacg-----gacattgttgcattgatatgtaaaaga---------cagca-gaagttatattttcttcatttttctggat----------------------------atacc-atctttgtcactctggaaaa-----caaatactaatagtgtgcaatctac-----------------------------------------------------------------------------------------------------------------------------------------------------------------------------------------------------------------------------------------------------------------------------------------------------------
>I28646_M068_Malvaceae_Helmiopsis_sp_seq1
---------------------------------------------------------------------------------------------------------------------------------------------------------------------------------------------------------------------------------------------aygaccaaatrarststyt----tatatkaat----------atgcatttaaa-ttttgtarataataatkc-----------aacgwg---------tgaagagtgtaaatcagtaaaagtttgtgagga-tagagca----------------------ataatgrca--------------tarttc-------------ta----atgygttgat-----gt-ttym---ktttcttcagccacca---aacrtagctcckcttggatcagtgtacratgatttccaaattgattcttttaagttgatggagcttcttggaccrgagaaagttgactctaatgahgtgaagctaattaaggacaagctktttgghtattcaacattttgggtgactaaagaagagccattcggrgamctaggtgagggcatcctttttytaggaaacttgagaggaa--agagagaagatgttttyaccaaattccagaytcagttgdctgagatcatgggtgataaatacaatcttttcatggttgaggagcctgactcrgaydcahcggatcctcggggtgggccacgtgttagctttggtttgctgaggaaagaggtctcagaacctggaccaactacactttggcaataygtgattgcttttttgctgttcctcctgactataggctccagtgtkgagttaggtattgcrtctcaggtatt-caatttctgtagaaaaa--tytgagatt-ctgcattgatcygtagaaga---------tagca-taagtcgtawwttcwgcaattytctggat----------------------------atayc-atcttcctcattctggagtggaggtagaatattgatattgagcaatctct-ttag------------------------------------------------------------------------------------------------------------------------------------------------------------------------------------------------------------------------------------------------------------------------------------------------------
>I28647_M069_Malvaceae_Cheirolaena_linearis_seq1
ca-------------------------------------------------------------------------------------------------------------------------------------------------------------------------------------------------------------------------aaataaaacagtataacgaccaaatggagctgtctt-----tatatgaat----------gtgcttttaaa-ttttgtaagag------------------------------------------------agtaaaagtttgygagga-tagagca----------------------acaatkwca--------------taattc-------------ta----atgygttgat-----gt-ttyc---gtttmttcagccacca---aacgtagctccwcttggatcagtgtacaatgatttccaaattgattcttttaagttgatggagcttcttggaccggagaaagttgactctaatgatgtgaagctaattaaggacaagctttttggctattcaacattttgggtgachaaagaagagccattnggngamctaggtgagggcatcctttttytaggaaacttgagaggaa--agagagaagatgtttttaccaaattccagactcagttgdctgagatcatgggtgataaatacaatcttttcatggttgaggagcctgastcrgaykcaccdgatcctcggggtgggccacgtgttagctttggtttgctgaggaaagaggtctcagaacctggaccaactacactttggcaatatgtgattgcttttytghtgttcctcctgactataggctccagtgtggagttaggtattgcatctcaggtatt-caatttctktaraaaaa--twtgagatt-ctrcattgawctgtagaaag--------atagma-taagtcgyattttcwgcaattytctggag----------------------------ac--c-atcttcctcattctggagtggaggtagaatattgataatgtgcaatccy------------------------------------------------------------------------------------------------------------------------------------------------------------------------------------------------------------------------------------------------------------------------------------------------------------
>I28648_M070_Malvaceae_Helmiopsiella_madagascariensis_seq1
-------------------------------------------------------------------------------------------------------------------------------------------------------------------------------------------------------------------------------------gtacaacgaccaaatgaagttgtcttt----tatatgaat----------atgmatttaaa-ttttgtaaataataayky-----------aacgag---------tgaatagagtaa------maaagtttgtgagga-tagagc-------------------------aatgrca--------------taattc-------------ta----akgcgttgat-----gt-ttyc---gtttyttcagccacca---aacrtagctccksttggatcrgtgtacaatgatttccaaattgattcttttaagttgatggagcttcttgraccggaraaagttgactctawtgatgtgaagctaattaaggacaagctttttggctattcaacattttgggtgactaaagaagrgccattyggdganctaggtgagggcatyctttttytaggaaacttgagaggaa--avagagaagatgtttttaccaaattccagactcagttgkctgagatcatgggtgataaatayaatcttttcatggttgaggagcctgactcrgackcaccggatcctcggggtgggccacgtgttagctttggtttgctgaggaaagaggtmtcagavcctggaccaactahactttggcaatatgtgattgcttttttgctgttcctcctgactataggctccagtgtggagttaggtattgcatctcaggtatt-caatttctgtagaaaaa--tttgagatt-ctgcattgatcyatagaaga---------tagca-taagtcgtattttcwgcaattytctggata------------------------------ym-mymtyyytcattctggaatggaggtaraatattgatattgtgcaatctct-----------------------------------------------------------------------------------------------------------------------------------------------------------------------------------------------------------------------------------------------------------------------------------------------------------
>I28649_M071_Malvaceae_Goethalsia_meiantha_seq1
ag----------------------------------------------------------------------------------------------------------------------------------------------------------------------------------------------------------------------------------------------------------------------------------tacaggtagctaaatttttgtacataataatga-----------gacgag---------tgaagagag--------ttaaagcttgcgagaa-tagtttgtg-------tctgtaatatgatccgatgaca--------------tgattc-------------ta----atatatggat-----gt-ttta---ttttgctcagcctcca---aatatagctcctcttggatcagcctacagtgatttccaaatagattcttttaaattaatggagcttcttggacctgagaaagttgatccttctgatgtcaagctaattaaggacaagctttttggctattcgacgttttgggtgactaaagaagagccatttggagatcttggtgagggcgctctttttctaggaaatttaagaggga--agagagaagatgtgtttgccaaactccagactcaactggctgaaatcatggatgataaatacaatcttttcatggttgaggagcccaattcagaagcaccggacccacgtggtgggccacgtgttagcttcggtttgctgagaaaagaggtgtcagaacctggtccaactacactctggcaatatgtgatagctcttttgttattcctcctgactattggttccagtgtggagttaggtattgcatctcaggtaat-ccattgttatacaaacac-tttgacatcatttcattgatctgtaaa-ca---------tagca-gaagtt--agtttctgcatttttcttgat----------------------------atacc-atatttgatattctggatat-----tgaa--------------------------------------------------------------------------------------------------------------------------------------------------------------------------------------------------------------------------------------------------------------------------------------------------------------------------------
>I28650_M072_Malvaceae_Clappertonia_ficifolia_seq1
-----------------------------------------------------------------------------------------------------------------------------------------------------------------------------------------------------------------------------------------------------------------------------------------ataactaaa-ttttctacattattaraw-----------agta------------taagagaw--------ttagwgcttgtgrgaa-tagtgcrwattttgtgtttgtaacatgatrraaygatatctgtgaa--tmtmtgattc-------------ta----atgyattrat-----gt-ttwc---ctcttctcagccacca---aatatagctyctctwggathagcctatagtgatttccaaattgattchtttaaattgatggagcttcttggacctgagaahrttgacccttctgatgtaaagctaattaadgacaagctttttggctattccacnttytgggtgactaadgaagagccrtttggagagctaggtgagggcatcctttttctaggaaatttaagaggaa--agagagaagatgtgtttgccaaactccagactcadctggctgagatcatgngtgataaatacaatcttttcatggttgaggaacccdattcagaagcacbdgacccacgtgghggaccacgtgttagcttcggtttgcthanaaaagaggtgtcagaaccagggccdactacactgtggcaataygtgatagctyttttgttgttcctcctcactattggctccagtgtggagttaggyattgcatctcaggtatt-ccattgtyatagaaacac-ttygabaccattkcatt-atcygtwgaata---------takyrsaaagttatattttctdcatttttttggat----------------------------atacc-aaccttgtcatcct-gatac-----tgaatat-----------------------------------------------------------------------------------------------------------------------------------------------------------------------------------------------------------------------------------------------------------------------------------------------------------------------------
>I28652_M074_Malvaceae_Hildegardia_barteri_seq1
-----------------------------------------------------------------------------------------------------------------------------------------------------------------------------------------------------------------------------------------------------------------------------------------------------------------gtga-----------gaagag---------tgaagcgagta--------agagttcgtgataa--------------------------tagtgcaatgaca----------ta----attc-------------ta----gtgtattgatgttttgt-tttc---ctttcttcagccgcca---agcatagctcctcttggatcagtctacaatgatttccaaatcgattcttttaaattgatggagcttcttggacctgagaaagttgactctagcgatgtaaagctaatcaaagacaagctttttggctattcaacgttttgggtgactaaagaagagccatttggagaccttggtgagggcatcctttttctaggaaacttaagaggaa--agagagaagatgttttctccaaactccagactcaactggccgagatcatgggtgataaatacaatcttttcatggttgaggagccaaactcagaagcaccggatccacgaggtgggccacgtgttagctttggtttgctgaggaaagaagtctctgaacctgggccaactacactttggcaatatgtgatagctgttttgctgttccttctgactataggttccagtgtggagctaggtattgcatctcaggtatt-ccatttctgttgcaatgc-tttgagatcacagctttgatccgtagaaga---------tagca-gaagttatattttcagcatttttctggat----------------------------gtacc-atctttatca---------------------------------------------------------------------------------------------------------------------------------------------------------------------------------------------------------------------------------------------------------------------------------------------------------------------------------------------------
>I28653_M168_Malvaceae_Theobroma_cacao_seq1
----------------------------------------------------------------------------------------------------------------------------------------------------------------------------------------------------------------------------------------------------gaagctttctttaatatgaatgaat--------atatgtagctaaa-ttttgtacataacaatgg-----------gatgag---------tgaagagagtg--------aatgtttgtgagaa-tagtgcgtg-------tttgtaa-gatatgcaatgaca----------tttatgattc-------------ta----atatatcaat-----gc-tttc---cttttttcagccacca---aatatagctcctcttggatcagcctacagtgatttccaaattgattcttttaaattgatggagcttcttggacctgagaaagttgacccttctgatgtaaagctcattaaggacaagctttttggctattcaacattttgggtaactaaagaagagtcatttggagaccttggtgagggcatcctttttctgggaaatataagaggaa--aaagagaagatgtgtttaccaaactccagactcaattggctgagattatgggtgataaatacaatctttacatggttgaggagcctgattcagaagcaccggacccacgtggtgggccacgtgttagctttggtttattgaggaaagaggtttctgaacctgggccaactaccctttggcaatatgtgatagctcttttgctgttcctcctgactataggttccagtgtggagttaggtattgcatctcaggtatt-tcattttcgtagaaacac-tttgacattgatgcattgatctatagaata---------tagaa-gaagttatattttctgcatttttctggat----------------------------atacc-atctttgtcaatctggatat-----cagatattgatagtgtgcaatctgctttacagata-------------------------------------------------------------------------------------------------------------------------------------------------------------------------------------------------------------------------------------------------------------------------------------------------
>I28654_M105_Malvaceae_Pachira_aquatica_seq1
----------------------------------------------------------------------------------------------------------------------------------------------------------------------------------------------------------------------------------------------------------cgtctt-------ttatat--------gaatgccgctaaa-ttttgtaaatacgagtgt-----------gatgag---------tgaagagaaag--------aaaatttgtgagaa--------------------------taatgcaatgacg----------tatcggattc-------------ta----atctattgaa-----g--tttc---ctttcttcagccaccgccaaacatagctcctctcggatcagtctacaatgatttccaaattgattcttttaaattgatggagcttcttggacccgagaaagttgatcctaccgatgtaaagctaattaaggacaagctttttggctatacaacattttgggtgactaaagaagagccatttggagaccttggtgagggtattctttttctaggaaatataagaggga--agagagaagatgtttttaccaaactccagactcagctgactgagatcatgggcgataaatacaatcttttcatggttgaggagcctgattcagaagcaccagacccgcgtggcgggccacgtgtgagtttcggtttgctgagaaaagaggtgtcagaacctggaccaactacactttggcaatatgtgatagctattttgctgttcctcctgactataggttccagtgtggagttaggaattgcatcacaggtatt-ccatttttgtagaaacac-tttgagatcactgcgttcgtctgtagaaga--------------------------------------------------------------------------------------------------------------------------------t----------------------------------------------------------------------------------------------------------------------------------------------------------------------------------------------------------------------------------------------------------------------------------------------------------
>I28655_M148_Malvaceae_Robinsonella_mirandae_seq1
----------------------------------------------------------------------------------------------------------------------------------------------------------------------------------------------------------------------------gtcctagactcctwgtaacatag-----------tt-------ttatat--------taatgctgataaa-ttttgtaamtactartga-----------tatgag---------ttrggagagag--------aaaaattgcaagaa--------------------------tagygcaataaca----------tatcggattc-------------ta----wtcyattgat-----gt-tttc---ctttcttyagccacca---aacatagctcctcttggatcggtctacaatgatttccaaatcgattcttttaaattgayggagcttcttggacctgagaaagttgatcctgcdgatgtaaagctaattaaggacaagctttttggctattcaacattttgggtkactaaagaagagccatttggagaccttgatgagggcatcctttttctaggaaacctaagaggaa--agagagaagatgtttttkccaaactccagwctcaactggctgagatyatgggtgataagtacaaccttttcatggttgaggaacctgattcagaagcacctgacccacgtggtgggccacgtgtgagttttggtttgctgaggaaagaggtgtctgaacctggaccaacgacactttggcagtatgtgatagcyattttgctgttcttcctgactataggttccagtgtggagttaggtattgcatctcaggtatt-ccatktttgtagaaacac-tttgagatc--tgmatttatctgtaggaag---------tagca-ggagttatattttctgc-ttttttctcat----------------------------acwyc-atcttcatctttctga----------atatrttgataatgtgcaatctgtt--aca-----------------------------------------------------------------------------------------------------------------------------------------------------------------------------------------------------------------------------------------------------------------------------------------------------
>I28656_M002_Malvaceae_Tilia_americana_seq1
---------------------------------------------------------------------------------------------------------------------------------------------------------------------------------------------------------------------------aaaatcaaatattaaaaaccaagtgaagcckkyyttt-------atatga--------atatgtagygaaa-ttctgtaaataaghgcda-----------gatgag---------tgaagagagta--------vaagtttgtragaa-aagtgtgta-------tttgtaatatrrhgcwatgrca----------watctgattc-------------ta----atatatysat-----gt-tttc---ctwtcttcagccacca---aayatagctccyyttggatcagyctayastgatttycadattgattcttttaaattgatggagcttcttggacctgagaaagttgaccctwcygatgtaaagctaattaargacaagctttttggytattcaacattttgggtgactaaagaagagccatttggagachttggtgagggcatcctttttctaggaaayttaagaggaa--agagagaagatgtttktaccaaactncagactcaactggctgagatcatgggtgataaatacaatcttttnatggttgaggavcctrabtcmgaagcacyrgacccdcgtggtgggccacgtgttagctttggtttrctgaggaaagaggtctcagaacctggaccaacnacactttggcaatatgtgatagctcttttgctgttcctcctgactataggttccagtgtggagttaggtattgcatctcaggtatt-hcatttytgtaraaacay-tttgasatcrctgcattgatyyvtagaaga---------tagva-gaagtwatwttatctccatttttctggat----------------------------atacc-atcwttatcmttctggagat-----agaatattgatartgtgcaayctmtt-gacagwtaaac----------------------------------------------------------------------------------------------------------------------------------------------------------------------------------------------------------------------------------------------------------------------------------------------
>I28657_M180_Malvaceae_Triumfetta_lappula_seq1
--------------------------------------------------------------------------------------------------------------------------------------------------------------------------------------------------------------------------------------------------------------------------------------------------------------------------------------------------ggggga--------attgaacttatgagaa-tagtgcatattttgtgtttgtgacatgatggaatgatgtctatgaatctctctggttc-------------ta----atgtattgat-----gt-ttyc---cttttctcagccacca---aayatagctcctcttggatcagtctatagtgatttccaaattgattcttttaaattgatggagcttcttggacctgaaaaagttgacccttccgatgtaaagctaattaaggacaagcttttcggctattccacgttttgggtgactaaagaagagccgtttggagagcttggmgaggggatcctttttctaggaaatttaagaggaa--agagagaagatgtgtttgccaaactscagactcaacttgctgagatcatgggtgataaatacaatcttttcatggttgaggagcccgattcagaagcaccagabccvcgtggtggaccacgtgttagctttggtttgctaagaaaagaggtgtcagaaccagggccaactacactgtggcaatatgtgatagctcttttgttgttcctcctcactatgggctccagtgtggagttaggtattgcatctcaggtatt-ccattgttataraaacac-tttgacaccattgcatt-ttctgtagaata---------cagaacaaagttata-tttctgcatttttctggat----------------------------atact-aactttgacatcct-gatat-----tgaatattgatggtgtgcaatctacttg--------------------------------------------------------------------------------------------------------------------------------------------------------------------------------------------------------------------------------------------------------------------------------------------------------
>I28658_M160_Muntingiaceae_Muntingia_calabura_seq1
------------------------------------------------------------------------------------------------------------------------------------------------------------------------------------------------------------------------------------------------------------------------------------------ctgttaag-atgaatgtcatatcatgg-----------gatgaa---------tgagcatacctcct-------------------------tgca-------tgtgcaattaattgcaactaca----------tctccagtct------------------aatgtttcaat-----gt------ttcttccttcagccacca---actatatctccatttggaccg---tccaatgaattccaagttgattcttttaaacttatggagcttcttgggcctgagaaagttgattctgctgatgtaaaattaattaaggaaaagctttttggctattcaactttttgggtgaccaaagaagagccgtttggagagcttggtgaaggtatacttttccttggaaatcttcggggaa--agagagaagatatctttgccaaactccaggctcagcttgcggaaataatgggtgataagtacaaccttttcatggttgaggagccaaattctgaaggaccagatccgcgtggtggtccacgtgctagttttggtcttttacgaaaagaagtttccgagccagggccaacaagtctttggcaatatgtgatatctcttttgttgttccttctgactgtaggttcctctgtagagttgggcattgcttctcaggtatt-acatatct-taatgacag-tttaacgttagagtagtgtcttttaaacta-----------------------atttctataacttatcttgatg---------------------------tcatcagacttttttattataaagaattgaaatagtgctgagtgcactcactttct-----------------------------------------------------------------------------------------------------------------------------------------------------------------------------------------------------------------------------------------------------------------------------------------------------------
>I9832_V002_Malvaceae_Luehea_speciosa_seq1
atataaaaggaaatgcaaattgaatagaaaagtaaatacttttactrrgggattaaaaaaattaaaaaaaactaaatcatatsgataatakaatgcatgatttttcacttatatggaacagttattttggaattggtgctgcattttctatcacctgttcatttttgattgattctaataacagcttttcggaagcaaaaaactgatactagwrraaryamaarkwacaagcaagtgaactagtgaavccttcttt----tatgtgaat--------rtaggttgcyawa-ttttgtacataataatga-----------gatgaa--------gtgaacrgag--------ttaaagcttgtgagaa-tagcgtgtg-------tttgttatatggtcctttgaca----------cctttgattc-------------ta----gtgtatggtt--------gttc---tttttcttagccacca---gatatrgctccycttggatcagcctacagtgatttncaaattgattcttttaaattratggarcttcttggacctgagaaagtdgacccttctgatgtaaagctaattaanghcaagctttttgghtattcgacgttttgggtdactaaagaagagccatttggagancttggngagggcatcctttttctaggaaatttaagaggdv--agagagaagatgtgtttgccaaactccagdctcaactggctgaaatcatgrgtgataaatacaaybttttcatggttgaggagcccaattcagangcaccggacccvcgtggcgggccacgtgttagcttcggtttgctgagaaaagaggtgtcagaaccygggccaactacattgtggcaatatgtgatagctcttttgttattcctcctgactathggttccagtgtagagttaggtattgcrtctcaggtaat-ccattgtyatwbaaacac-tttgacrtcattgcattgatctgtaga-ta---------tagca-gaagtt--watttctgcankhtkywbbat----------------------------rtdyn-ryatttgacrttctggatrt-----haaatatttatgbhgtacaatctactttacagataaaccgacttcctccygaggttgtgaaatacttcactgatccaaatgctrttgaaccrccagatatggaattrctatacccattygtggagtcagcaytgcccctagcatatggtgttttgggggttcttttatttcatgtaagcatatccattcttttttatcattttccaagctgtatcactacgcttcaattttagatttccaggttgtgaattattgccgcctaacaacaccagactaacaattttagtctttcttatacacttgagtttgtgaaatttgttggct
