# Supplementary material for: Localized Phylogenetic Discordance Among Nuclear Loci Due to Incomplete Lineage Sorting and Introgression in the Family of Cotton and Cacao (Malvaceae)
Source: Front Plant Sci. 2022 Apr 13;13:850521. doi: 10.3389/fpls.2022.850521 (PMC9043901; doi:10.3389/fpls.2022.850521)
Supplement: Supplementary file 1 [file Data_Sheet_1.ZIP › Alignments_v4/L266.fasta]

>I23352_M001_Malvaceae_Bombax_ceiba_seq1
---------------------------------------------------------------------------------------------------------------------------------------------------------------------------------------------------------------------------------------------------------------------------------------------------------------gagatggcatgggctcattggaccaagcttggtcggccgaagttaatcgttgcccccatggttgacaactccgagcttccgtttcgaatgctctgtaggaaatacggagctgaggctgcctatacgcccatgttacattcacgtatttttacggagaatgaaaagtaccgtaatcaagaatttaccacttgcaaggtaaa-ca-tttt---------------------------------tccttctttcctttgttt----aaaaaagatttcaggg---------------gccgaacttctatt----ccttt-tc--ttcaac-tttgatgaattgatgattgcaggaggaccgtccattatttg-------------------------------------------------------------------------------------------------------------------------------------------------
>I23354_M003_Malvaceae_Herissantia_crispa_seq1
------------------------------------------------------------------------------------------------------------------------------------------------------------------------------------------------------------------------------------------------------------------------------------------------------tcacgggttgagagggcctgggctcattggacgaggcttggtcgccccaagttaattgttgctcccatggttgacaactcggagcttccttttcgaatgctttgtagaaaatatggtgctgaggctgcttatacgcccatgttacattctcgtatttttacagagagtgaaaagtaccgttctgaagaatttactacttgcaaggtc----t-ttat----------------------------------ttttctttcatttattg------aaatgatttctgg---------------gctgagcccctcttt----aca-t-tttgtttaac-tttgatgaaatgataattgcaggaggaccgtccactatttgtccaattctgtgctaatgatcccgataccttacttgaagctgcaagaagagtggaatcttactgtgattacgtcgaca-------------------------------------------------------------------
>I23355_M004_Malvaceae_Malva_arborea_seq1
----------------------------------------------------------------------------------------------------------------------------------------------------------------------------------------------------------------------------------------------------------------------------------------------------------acgttgagagagcatgggctcattggactaaacttggtcggcccaagttaatcgttgcccctatggttgacaactctgagctgccttttcgaatgctttgtagaaaatacggtgccgaggctgcgtatacgcccatgttacattcacgtatttttacagagagtgaaaaataccgttctgaagaatttaccacttgcaaggtcaa-tt-tttt----------------------------------ttcactctcatctgaa--------------------------------accctattttgttatttt----cattt-tcccctttaa-attcgattaattattattgcaggaggaccgtccgttatttgtccaattttgtgctaatgatcccgataccttacttg-------------------------------------------------------------------------------------------------------------
>I23356_M005_Malvaceae_Lavatera_assurgentiflora_seq1
-----------------------------------------------------------------------------------------------------------------------------------------------------------------------------------------------------------------------------------------------------------------------------------------------------------------------------tcattggactaaacttggtcggcccaagttaatcgttgcccctatggttgacaactcwgagctgccttttcgaatgctttgtagaaaatacggtgccgaggctgcgtatacgcccatgttacattcacgtatttttacagagagtgaaaaataccgttctgaagaatttaccacttgcaaggtcar-tt-tttt----------------------------------ttymmyytymwyykra--------------------------------amccywytttkktwwttt----ymwtt-kyyyctytww-awyykmkwtt--------------------------------------------------------------------------------------------------------------------------------------------------------------------------------
>I23359_M008_Malvaceae_Althaea_officinalis_seq1
--------------------------------------------------------------------------------------------------------------------------------------------------------------------------------------------------------------------------------------------------------------------------------------------------------------------ggcatgggctcattggaccaaacttggtcggcccaagttaattgttgcccccatggttgacaactcggagcttccctytcgaatgctttgtagaaaatacggtgctgaggctgcgtatacgcctatgttacattcacgtaattttacagagagtgaaaagtaccgttctgaagaatttaccacttgcaaggtcaa-tt-tttt---------------------------------tctcactttcattgactg------aattgaac---------------------cccatttttcgttt----tcatt-tttctttaac-tttgatgaattgattattgcaggaggaccgtccattatttgtccaattttgtgctaatgatcccgatactttactcgaagctgcaaggaaagtcgaatctt-------------------------------------------------------------------------------------
>I23360_M009_Malvaceae_Lagunaria_patersonia_seq1
--------------------------------------------------------------------------------------------------------------------------------------------------------------------------------------------------------------------------------------------------------------------------------------------------agtttcacgatttgagagggcatgggctcattggaccaagcttggtcggccgaagttaatcgttgcccccatggttgacaactcggagctgccgtttcgaatgctttgtagaaaatacggagctgaggctgcgtatactcccatgttacattcacgtatttttacagagaacgaaaagtaccgttctcaagaatttacta----------------------------------------------------------------------------------------------------------------------------------------------------------------------------------------------------------------------------------------------------------------------------------------------------------------------------------------
>I23367_M016_Malvaceae_Kitaibelia_vitifolia_seq1
----------------------------------------------------------------------------------------------------------------------------------------------------------------------------------------------------------------------------------------------------------------------------------------------------------------agagggcatgggctcattggaccaagcttggtcggcccaagttaatcgttgcccccatggttgacaactcggagcttccctttcgaatgctttgtagaaaatacggtgctgaggctgcgtatacgcctatgttacattcacgtatttttacagagagtgaaaagtaccgttctgaagaatttaccacttgcaaggtca---t-tttt----------------------------------ttcacttacattkactg------aattgaac---------------------cccatttttcgttt----tcatt-tttctatatc-ttcgatgaattgattattgcaggaggaccgtccattatttgtccaattttgtgctaatgatcccgacactttactcgaagctgcaaggaaagtcgaatcttattgtgattatgtcgac--------------------------------------------------------------------
>I23368_M017_Malvaceae_Sterculia_apetala_seq1
-----------------------------------------------------------------------------------------------------------------------------------------------------------------------------------------------------------------------------------------------------------------------------------------------------gtcacgagtggagagggcdtgggctcattggaccaagctcggccggccgaagttaattgttgccccgatggttgacaactcggagctgccgtttcgaatgctatgtagaaaatacggagccgaggctgcctatacgcccatgttacattcacgtatatttacagagaatgaaaagtaccgcaaccaagaatttaccacttgcaaggtaat-ta-tt--------------------------------------ttctttcatttgttg----aaagaagttatctggg---------------ttgatttt-ttttc----cttta-tt--taaacc-tttttagaattgatgattgcaggaggaccgtccattatttgtccaattttgtgccaatgatcctgaygttttactcgaagctgcaaggagagt---------------------------------------------------------------------------------------------
>I23369_M018_Malvaceae_Abelmoschus_esculentus_seq1
--------------------------------------------------------------------------------------------------------------------------------------------------------------------------------------------------------------------------------------------------------------------------------------------------------aagagttgagagggcatgggctcattggaccaagcttggtcgscccaagttcatcgttgcccccatggttgacaactcggagctcccgtttcgtatgctttgtagaaaatacggagctgaggctgcgtatacgcccatgttacattctcgtatttttacagagaacccaaagtaccgttctgaagaatttmccacttgcmaggtaat-gt-ttt-------------------------------------gacttccatttgtta------acaggttgtctggg---------------atgaacctctctct----ctttt------------------------------------------------------------------------------------------------------------------------------------------------------------------------------------------------------
>I23370_M105_Malvaceae_Pachira_aquatica_seq1
-------------------------------------------------------------------------------------------------------------------------------------------------------------------------------------------------------------------------------------------------------------------------------------------------------------------gggcatgggttcattggaccaagcttggccggccgaaattaatcgttgctccgatggttgacaactcggagctgccgtttcgaatgctatgtcgaaaatacggagccgaggctgcctatacgcccatgttacaatcacgtatttttacagagaatgaaaagaaccgtaatcaagaatttaccacttgcaaggtaaa-ta-tatatttt-----------------------------tttcgatttctttcatgg-----------------------------------ctgtttttctttttc---------ttttttaaac-tttgttgaatt------------------------tatttgttcaattttgtgctaatgatcctgatgttttacttgaagc---------------------------------------------------------------------------------------------------------
>I23371_M137_Malvaceae_Dombeya_wallichii_seq1
------------------------------------------------------------------------------------------------------------------------------------------------------------------------------------------------------------------------------------------------------------------------------------------------------tcacgggtggagagggcatgggctcattggaccaagcttggccgcccaaagtttaycgttgctccgatggttgacaactcggagctgccatttcgaatgctctgtagaaaatacggggccacggmtgcttatacgcccatgttacwttcacgtatttttacagagaatgaaaagtaccgtaatgaagaatttaccacttgcaaggtaat-tt-gttttt-------gttttt-------------------tgttctttcctttgttg----aaaacggatttgag----------------------------------------------------------------------------------------------------------------------------------------------------------------------------------------------------------------------------------------------
>I23372_M140_Malvaceae_Chiranthodendron_pentadactylon_seq1
--------------------------------------------------------------------------------------------------------------------------------------------------------------------------------------------------------------------------------------------------------------------------------------------------------------------------------------------tggccggccgaagttartcgttgctccgatggttgacaactcggagctgccgtttcgaatgctctgtagaaaatacggagccgaggctgcgtatacgcccatgttacattcacgtatttttacagagaatgaaaagtaccgtaatcaagaatttaccacttgcaaggtaaa-at-tt--------------------------------------ttcttccgtttgttg----aaaaaagatttctggg---------------ctgattttattttc----cttct-tt-ttttaac-tttgttgaatcgatgattgcaggaggaccatccgttatttgttcaattttgtgctaatgatcctgatgttttacttgaagctgcaagaagagtcgaaccttattgtgattatgtc-----------------------------------------------------------------------
>I23373_M141_Malvaceae_Quararibea_funebris_seq1
-----------------------------------------------------------------------------------------------------------------------------------------------------------------------------------------------------------------------------------------------------------------------------------------------------------agttgagagggcttggactcattggaccaagcttggtcggccgaagttaatcgttgcccccatggttgayaactcggagctgccgtttcgaatgctatgtagaaaatacggagctgaggctgcgtatacgcccatgttacattcacgtatttttacagagaatgaaaagtaccgtaatcaagaatttaccacttgcaaggtaaa-tt-tt--------------------------------------ttcgttcatttatta------aaagaatttctgtg---------------ctgaacttttttttttt-tcatt-tt-ctttaac-ttctatgaattgatgattgcaggaggaccgtccattatttgtccaattttgtgctaatgatcctgatatcttacttgaagctgcaaggagagtcgaatcttattgtgattatgtcgacattaatttggggtaaattatcattctttcgtg-ttcattcgtattaacgttattt-acttttta---a
>I23376_M145_Malvaceae_Heliocarpus_appendiculatus_seq1
-------------------------------------------------------------------------------------------------------------------------------------------------------------------------------------------------------------------------------------------------------------------------------------agtacttaagcggcgaatcacgggtggagagggcatgggctcattggaataagctggggcggcccaagttaatcgtggcgccgawggtcgacaactcggagctgccgttycgaatgctctgtagaaaatatggtgccgaggctgcctatacgcccatgttacattcgcgcatttttactgagacygaaaagtaccgtaatcaagaatttaccagttgcaaggtaaa-ct-ttgcag-------------------------------taaaattttcatttgtcg----aagaatgattttaatg---------------ctgttttcttt-taa---tcgtt--agttattaa-ctttgtgagttgatggctgcaggaggaccgtccattatttgttcaattttgtgctaacgatccagatattctgcttgaagctgcacggagagttgaaccttattgtgatta--------------------------------------------------------------------------t
>I23377_M148_Malvaceae_Robinsonella_mirandae_seq1
----------------------------------------------------------------------------------------------------------------------------------------------------------------------------------------------------------------------------------------------------------------------------------------acttaaccggggtttcacgggttgagagggcctgggctcattggactaagcttggtcggcccaagttaatcgttgctcccatggttgacaactcggagcttccgtttcgaatgctttgtagaaaatacggcgctgaggctgcttatacgcccatgttgcattcacgtatttttaacgagagtgaaaagtaccgttctgaagaattcaccacttgcaaggtcat-tt-tttt------------------------------------cctgttcatttgttg------aaaagatctacggactgaacccatcttttcttttcttttytttt---tymwt-ttyyttymmy-ttkrmsrawtkdwtwatttcaggaggaccgtccattatttgtccagttttgtgctaatgatcccgataccttacttgaagctgcaagaagagtgrrkyytwwtk-kkrwtwcgtcgacattaatttggggtaattataatgctyt--------ggtgttcattaatgttatt-------------t
>I23383_M166_Malvaceae_Pseudobombax_ellipticum_seq1
-------------------------------------------------------------------------------------------------------------------------------------------------------------------------------------------------------------------------------------------------------------------------------------------------------------ttgagatggcatgggctcattggaccaagcttggtcgaccgaagttaatcgttgctcccatggttgacaactcggagcttccgtttcgaatgctctgtaggaaatacggagctgaggctgcctatacgcccatgttacattcacgtatttttactgagaatgaaaagtaccgtaatcaagaattcaccacttgcaaggtaat-tt-tttt------------------------------------ttctttcctttgttt----aaaaaagatttctggg---------------gccgaacttttatg----ccttt-tc--tttaac-tttgatgaattgataattgcaggaggaccgtccattatttgtccaattctgtgctaatgatcctgacatcttactcgaagctgcaaggagagtcgaatcttattgtgattatgtcgacattaattt------------------------------------------------------------
>I23384_M168_Malvaceae_Theobroma_cacao_seq1
----------------------------------------------------------------------------------------------------------------------------------------------------------------------------------------------------------------------------------------------------------------------------------ggaggtacttaagctgggaatcacgagtggagagggcatgggctcattgggccaagcttggccggcccaagttaatcgtggccccgatggttgacaactccgagctgccgtttcggatgctctgtaggaaattcggagcagaggctgcgtatacgcccatgttgcattcacgtatttttactgagaatgaaaagtaccgtaatgaagaatttaccacttgcaaggtaca-tt-ctttttat------tgataat-----------------tgttttttc-----tca----taaaaagatttcaggg---------------------------------ctttt-tt--ctcaac-tttgttgaattg-taattgcaggaggaccgtccattatttgtccaattttgtgctaatgatccagatgttttacttgaagctgcaaggagagttgaaccttattgtgattatgtcgacattaatttggggtaaacattttgtttt-------gagttcatttgaatgttatta-acttc------t
>I23387_M178_Malvaceae_Malvaviscus_arboreus_seq1
------------------------------------------------------------------------------------------------------------------------------------------------------------------------------------------------------------------------------------------------------------------------------------------------------------------------tgggctcattggaccaagcttggtcgccccaagtttgtcgttgcccccatggttgacaactcggagctcccgtttcgtatgctttgtagaaaatacggagctgaggctgcgtatacgccyatgttacattctcgtatttttacagagaacccaaagtaccgttctgaagaatttaccacttgcaaggtaat-tt-ttt-------------------------------------ccctttcatttgtt-------aaaagttttctggcctgaac-----ctcttttattttttacta----taatt-tt-ctctaactttatatgaattaataattgcaggaggac--------------------------------------------------------------------------------------------------------------------------------------------------------------
>I23388_M180_Malvaceae_Triumfetta_lappula_seq1
--------------------------------------------------------------------------------------------------------------------------------------------------------------------------------------------------------------------------------------------------------------------------------------------------------------ggagagggcatgggctcattggaacaagctggggcgacccaagttaatcgtggcgccgatggtcgacaactcggagctgccgttccgaatgctctgtagaaaatatggtgccgaggctgcctatacgcccatgttacattcgcgcatttttactgagactgaaaagtaccgtaatcaagaatttaccacttgcaaggtaaa-ct-ttgcag-------------------------------taaaattttcatttgtcg----aagaatgattttaatg---------------ctgttttcttt-taa---tcgtt--agttattaa-ctttgtgagttgatggctgcaggaggac--------------------------------------------------------------------------------------------------------------------------------------------------------------
>I23389_M181_Malvaceae_Pavonia_scheadiana_seq1
--------------------------------------------------------------------------------------------------------------------------------------------------------------------------------------------------------------------------------------------------------------------------------------------------------------------------ggcttattggaccaaacttggtcggcccaagttaatcgttgcccccatggttgacaactcggagctcccgtttcgaatgctttgtagaaaatacggcgccgaggctgcgtatacgcccatgttacattcacgtatttttacagagagtgaaaagtaccgttctgaagaatttaccacttgcaaggtcaa-at-tttt----------------------------------ttcactttcttttgtt-----aaaaaagatttcttga---------------ctgaactgaacccc----tcttt-tt-----tgt-tttgattaattgattattgcaggaggaccgtccattatttgtccagttttgtgctaatgatcccgataccttactcgaagctgcaaggaaagtcgaatcatattgcgattatgtcgacattaatttggggtaaatt--------------------------------------------------
>I23390_M182_Malvaceae_Anoda_cristata_seq1
t------------------------------------------------------------------------------------------------------------------------------------------------------------------------------------------------------------------------------------------------------------------------------------------------------------ttgagagggcatgggcttattggaccaaacttggtcggcccaagttaatcgttgcccccatggttgacaactcggagctcccgtttcgaatgctttgtagaaaatacggcgccgaggctgcgtatacgcccatgttacattcacgtatttttacagagagtgaaaagtaccgttctgaagaatttaccacttgcaaggtcaa-at-tttt----------------------------------ttcactttcttttgtt-----aaaaaagatttcttga---------------ctgaactgaacccc----tcttt-tt-----tgt-tttgattaattgattattgcaggaggaccgtccattatttgtccag--------------------------------------------------------------------------------------------------------------------------------------------
>I23394_M229_Malvaceae_Malvastrum_americanum_seq1
-----------------------------------------------------------------------------------------------------------------------------------------------------------------------------------------------------------------------------------------------------------------------------------------------------------ctttgagagagcatgggctcattggaccaaactaggtcggcccaagttaatcgttgctcccatggttgacawctcagagcttccgtttcgaatgctttgtagaaaatacggcgccgaagctgcatatrcgcctatgttacattcacgtatttttacggagagtgaaaagtaccgttctgaagaatttaccacttgcaagstcaa--a-attt----------------------------------tccactttcatttgaac------cgctg--------------------------cttttttttcct----ccatt-tttctttaac-tttgatggattgattattgcaggaggaccgtccattatttgtccaattttgtgctaatgatcccgatactttactcgaagctgcaagaaaagtcgaatcatattgtgattatgtggacattaatttggggtaaatttcaatcctttcgtgattgtttcggattaaagttattttacttttcaatta
>I23395_M236_Malvaceae_Fuertesimalva_jacens_seq1
---------------------------------------------------------------------------------------------------------------------------------------------------------------------------------------------------------------------------------------------------------------------------------------------------gtttcacacgttgacagagcatgggctcattggactaaacttggtcggcccaagttmatcgttgcccccatggttgacaactcggarctgccgtttcgaatgctttgtagaaaatacggtgccgaggctgcgtatacgcccatgttacatkcacrtattttyamagagagtgmaaaataccgttctswagaatttaccacttgcaaggtcaa-wt-tttt----------------------------------ttcactttcatctgaa--------------------------------amcctcttktkwtwttym----ywktt-tccctttwam-ytysrwwwawtyattattkcaggaggaccgtccattatttgtccaattttgtgstaatgatcccgacaccttactcgaagctgcaaagaaagttgaatcttattgcgattaygtcgacattaatttggggtaaattttaatc--------------------------------------------
>I23396_M019_Malvaceae_Allosidastrum_pyramidatum_seq1
---------------------------------------------------------------------------------------------------------------------------------------------------------------------------------------------------------------------------------------------------------------------------------------------------gtttcacgggttgagagggcctgggctcattggactaagcttggtcggccgaagttaatcgttgctcccatggttgacaactcggagcttccgtttcgaatgctttgtaggaaatatggcgctgaagctgcttatacgcccatgttgcattcgcgtatctttacagagagtgaaaagtaccgttctgaagaatttaccacttgcaaggtcttatt-tgtt----------------------------------tcctctttcatttgtt-------aattaaat---------------------cctattacttgctt----tca-t-tttgttcaac-tttgatgaactgattattgcaggaggaccgtccattatttgtccaattttgtgctaatgatcccgataccttacttgaagctgcaaggagagtggaatcttattgtgactacgtcgacattaatttggggtaattataatc---------------------------------------------
>I23397_M020_Malvaceae_Melochia_betonicifolia_seq1
----------------------------------------------------------------------------------------------------------------------------------------------------------------------------------------------------------------------------------------------------------------------------------------acttaagcggggtgtcacgagtggagagggcatgggctcattggacgaagcttgggcggccgaagctcgtcgtggcgccratggtcgacaactcggagctgccgtttcgaatgctctgtagaaaatacggagccgaggctgcgtatacccccatgttgcattcrcgcatttttactgagactgagaagtaccgtaatgaagaattyacyacttgcaaagtaas-yt-tttt------------------------------------tcttwwtawymwtaat---wawwawwaktrrwwag---------------catttcgttttatata--ttattaactttgtaaa-----ctaaactgatgatgacaggaggaccgtccattgtttgtccagttttgtgcaaatgatcctgatattttacttgaagctgccagga-------------------------------------------------------------------------------------------------
>I23398_M021_Malvaceae_Sidastrum_micranthum_seq1
----------------------------------------------------------------------------------------------------------------------------------------------------------------------------------------------------------------------------------------------------------------------------------------acttaaccggggtttcacgggytgagagggcctgggctcattggactaagcttggtcggcccaagttaatcgttgctcccatggttgacaactcggagcttccgtttcgaatgctttgtagaaaatacggcgctgaagctgcttatacgcccatgttgcattcacgtatttttaacgagagtgaaaagtaccgttctgaagaattcaccacttsyaaggttga-tt-tttt----------------------------------tyccctttcatttgttg------aaaagatttatgga---------------ctgaattgattattt---tggtt-ttcatttaac-tttgacgaattgattatttcaggaggaccgtccattatttgtccagttttgtgctaatgatcccgataccttactggaagctgcaagaagagtggaatctta------------------------------------------------------------------------------------
>I28593_M024_Malvaceae_Carpodiptera_cubensis_seq1
-----------------------------------------------------------------------------------gactcaaactcaaacccgagccgtccattcc---gatcca---cccctaaacgacgcg------------aacaa------cgacgacgaactgctttgctccaatcaacaacaggaccaagaggaaccg------------tcttcttcaccacttggtgaaacgccgtcgct---gattggttctccggggaagtacttaagcggggagtcacgagtggagagggcatgggctcattggaccaagcttggccggccgaagttaattgttgccccgatggttgacaactcggagctgccgtttcgaatgctctgtagaaaatatggagccacggctgcgtatacgcccatgttacattcacgtatttttacagagaatgaaaagtaccgtaatcaggaatttaccacttgcaaggtaaa-tt-tt--------------------------------------ttcttttatttgttgaaaaaaaaaagatttgaacg---------------cagattccccccctccc-ccttt-tt---------------------------------------------------------------------------------------------------------------------------------------------------------------------------------------------------
>I28594_M025_Malvaceae_Herrania_nitida_seq1
-------------------------------------------------tcttccttatgg------------------------cccgaacccaaatccgaactatcccctcg---gatcca---cctcaaaatgacaac---------agcaacga------cgacaatgccctcctttgctccaatccacaacagaaccaagaggaacag------------tctccttctcaaggtgatgacacgccgtcgtc---gatagggtctccggggaggtacttaagcggggaatcacgagtggaaagggcatgggctcattgggccaagcttggccggcccaagttaatcgtggctccgatggttgacaactccgagctgccgtttcggatgctctgtaggaaattcggagcagaggctgcgtatacgcccatgttgcattcacgtatttttactgagaatgaaaagtatcgtaatgaagaatttaccacttgcaaggtaca-tt-ctttttat------tgataat-----------------tgttttttc-----tca----taaaaagatttcgggg---------------------------------ctttt-tt-cctcatc-tttgttgaattgataattgcaggaggaccgtccattwtttgtccaattttgtgctaatgatccagatgttttacttgaagc---------------------------------------------------------------------------------------------------------
>I28595_M184_Malvaceae_Guazuma_ulmifolia_seq1
-------------------tctacgaaaaatctctcttctccaaccccatctctcccatggcccaa------------------atccaaactcaaactsgaactatgcactcg---gatcca---ccagaaagcgacaacgg---------------------caatgacgacttccttcgctccaatccacaacagaaccaagaggaacag------------tctgctgctgaagttgacgaaacgccgtcgtc---gatagggtctccggggagatacttaagcggggaatcacgcgtggagagggcgtgggctcattggaacaagcttggccggcccaagtttatcgtggccccgatggttgacaactccgagctgccgtttcggatgctctgtagaaaattcggagccgaggctgcgtatacgcccatgttgcattcgcgtatatttactgagactgaaaagtaccgtaatgaagaatttaccacttgcaaggtgaa-tt-ctttttat------tgataatt---------------gtttttcctggttygttt----taaacagatttcaggg---------------------------------ttttt-ttttcttaac-tttggtgaattgatgattgcaggaggaccgtccattatttgtccaattctgtg-------------------------------------------------------------------------------------------------------------------------------------
>I28596_M026_Malvaceae_Ruizia_cordata_seq1
------------------tttcacccaraackactcttctctgamcctatcyytyccatg------------------------gctttgwcccaaayccgarccgyccrmtcr---gatcca---ccccaacacgacg------------------------acgacgacgacctcctttsctccawtcaacaacaggamcdagatggmcvg------------tcttcttcygcacttgahgaaacgccgtygtc---atttgaatctccagggaagtacttaagcgtggagtcacgggtggaragggcatgggctcattggaccaagcttggccgcccraagttyatcgthgctccgatggttgacaaytcggagctgccatttcgaatgctctgtagaaaatacggggccacggctgcttatacgccyatgttacattcacgtatttttacagagaatgaaaagtaccgtaatgaagaatttaccacttgcaaggtawt-tt-caat----------tttbt-------------------kgttctttcatttgttg----aaaacggatttgaggg---------------ataatttttgt-------tccca-tt--tt-aaa-tttgtcgaactgatgattgcaggaggaccgtccattgtttgtgcaattttgtgctaataatcctgatgtctt------------------------------------------------------------------------------------------------------------------
>I28597_M027_Malvaceae_Melhania_velutina_seq1
------------------------------------------------------------------------------------------acccaaacccgaaccgtccaaccg---gatcca---ccccaacacgacg------------------------atgacgacgacctcctttgctccaatcaacaacaggaccaagatggcccg------------tcttcttccgcacttgacgaagcgccgtcgtc---atttgaatctccagggaagtacttaagcgtggagtcacgggttgagagggcatgggctcattggaccaagcttggccgcccaaaatttatcgttgctccgatggttgacaactcggagctgccatttcgaatgctctgtagaaaatacggggccacggctgcttatacgcccatgttacattcacgtatttttacagagaatgaaaagtatcgtaatgaagaatttaccacttgcaaggtttt-tt-tt------------tgttt-------------------ttttctatcatttgtgg----aaaaaggatttgaggg---------------ataatttttgt-------tccct-tt--ttaaaa-ttttttgaactgatgtttgcaggaggaccgtccat-------------------------------------------------------------------------------------------------------------------------------------------------------
>I28598_M028_Malvaceae_Glyphaea_brevis_seq1
-----------------------------------------------------------------------------------------------------aaccgtccactcg---gatcca---cctcgaaacgagacc------------agcaa------tgaagacgacctgctttgctccaatcctcaacagaaccaagaggaactgccattgtcttctacttcttctgaagttgatggaacgacgtcgtt---gatagggtctccggggaagtacttaagcggggaatcacgggtggagagggcgtgggctcattggaccaagcttgggcggcccaagttaatcgtggcgccgatggtcgacaactcagagctgccgtttcgaatgctctgtagaaaatatggagccgaggctgcgtatacgcccatgttacattcacgtatttttactgagaatgaaaagtaccgcaaccaagaatttaccacttgcaaggtaaa-ct-atttat--------caataa---ttt-----------tgaaactttcwttakytg----wagrrwraktt---------------------------------aa---c-----------tyrm-ctasstgmrytratgattgcaggarsayystcmaytawyystycmrttttgtgctaatg-------------------------------------------------------------------------------------------------------------------------------
>I28599_M029_Malvaceae_Desplatsia_dewevrei_seq1
----------------------------------------------------------tgg------------------------------cacaaacccggaccatccactcg---gatcctccacctcaaaacaagacc------------actaa------tgaagacgacctgctttgctctaatccacgacagaaccacgaggaagag---------tcttcttcctctgacgttggtggaaagatgtcgtt---gatggggtctccggcgaagtacttaagtggggaatcgcgagtggagagggcgtgggctcattggaccaagcttgggcggcccaagttcatcgtggcgccgatggtcgacaactctgagctgccatttcgaatgctttgtagaaaatatggagctgaggctgcgtatacgcccatgttacattcacgtatttttactgagaatgagaaataccgcaatcaagaatttaccacttgcgaggtaaa-ca-ttttag--------taataa---tcg-----------ttaaaattttcattcttg----aagaatgattt-aagg---------------ctg-ttttttc--ag---gtagt---attattaa-cttygtgaattgaaaactgcaggaagaccgtccattatttgtccaattttgcgct-----------------------------------------------------------------------------------------------------------------------------------
>I28600_M146_Malvaceae_Mortoniodendron_guatemalense_seq1
------------------------------------------------------------cccatg------------------gccctgacgcatacccgaacaatccacttg---gatcca---ccccaaaacgacgcc------------aacat------cgacgatgacctactttgttccaatcaacaacaggagcaaggggatcaa------------tcttcatctgcactagatgaaacgccgttgtc---gataggttctccggagaagcacttaagcggggagtcacgaaaggagagagcatgggctcattggaccaagcttggccggccgaagttaattgttgccccgatggttgacaactcggagctgccgtttcgaatgttatgtagaaaatacggagccgaggctgcctatacgcccatgttacattcacgtatttttacagagaatgaaaagtaccgtaaccaagaatttaccacttgcaaggtaat-tt-tt--------------------------------------atctttcatttgttg----aaagaagatttctggg---------------ctgattttattttta--ttttta-tt--tttaac-tttttctaattgatgattgcaggaggaccgtccattatttgtccaattttgtgctaatgatcctgatcttttacttgaagctgcaaggagag----------------------------------------------------------------------------------------------
>I28601_M030_Malvaceae_Sparmannia_africana_seq1
-----------------------------------------caatcccatctctstcatgg------------------------------cccaaacccgaaccatccactcg---gatcca---cctcaaaacgagacc------------agcaa------tgaagacgacctgctttgctccaatccmcaacagaaccaggagraacagtcttcktcttcttcytcttctgaagttgatggaacgacgtcgtt---ggtagaatctccggggaagtacttaagcggggaatcacacgtggagagggcrtgggctcattggamcaagctggggcggcccaagttaatcgtggcgccgatggtcgacaactcvgagctgccgtttcgaatgctctgtagaaaatatggagccgaggctgcgtatackccyatgttacattcacgtatttttacygagactgaraagtaccgtaatcaagaattyaccacttgcaaggtaaa-acvttttat--------caayaat--ttg-----------tkrraktttgatttgttg----gakaatgatttcaatg---------------ctgtaatttt---aa---ttatg------attaa-at----------------------------------------------------------------------------------------------------------------------------------------------------------------------------------------
>I28602_M031_Malvaceae_Mollia_sp_seq1
--------------------------------------------------ctctctcatgg------------------------------ctggaacccggaccatccactcg---gatcca---acccaaaacgagacc------------atcga------tgaagacgacctgctttgctccaattcgcagcaagac------gaacag------tcttcttcttcctctgacgttgttggaacgaagtcgtt---ggtagtgtctccggggaagtacttaagcggggaatcactggtggagagggcgtgggctcattggaccaagcttgggaggcccaagttcatcgtggctccgatggtcgacaattctgagcttccatttcgaatgctctgtagaaaatacggtgctgaggctgcctatacgcctatgttacattcacgtatttttaccgagaacgaaaagtaccgtagtcaagaattcaccacctgcgaggtaaa-cg-ttttag--------taacat---ttg-----------ctaaagtttaactttctg----aagaatggtttcaggc-------------------tgtttgtccga---------ttattattaa-ctttgtgacttgaaaattgcaggaggaccgtccattatttgtccaattttgcgctaacgatccagatgttttacttgaagctgcacgcaga----------------------------------------------------------------------------------------------g
>I28604_M032_Malvaceae_Entelea_arborescens_seq1
-----------------------------------------------cttctctctcatgg------------------------------cccaaacccgarccatccactcg---gatcca---cctcgaaacgagacc------------agcaa------tgamgacgacctgctttgctccaatccacaacagaascaggaggaacsg------tcttcttcctcttctgaagttgayggaacgacgtcgtt---grtaggrtctccggggaagtacttaagcggggaatcacgggtagagagggcatgggctcattggaccaagctggggcggcccaagttaatcgtggcgccgatggtggacaactcggagctgccgtttcgaatgctctgtagaaaatatggagccgargctgcgtatacgcccatgttacattcacgtatttttactgagactgaaaagtaccgtaatcaagaattyaccacttgcaaggtaaa-mmattttat--------caataat--ttg-----------tgaaatttycatttgttg----gagaatgatttyaagr---------------ctgtattttt---aa---ttata-ctattattaa-atttgtgagttaatgatttcaggaggac--------------------------------------------------------------------------------------------------------------------------------------------------------------
>I28605_M235_Malvaceae_Abutilon_sp_seq1
---------------------------------------------------------------------------------------------------------------------------------------aactcc---------aacgtcga------cggcgacgacttactttgctccgatccactacagaaccaagaggaacta------ctatcttcttcatcttccctcgatgaaacggcgccgtc---aatggcttctccgtggaagcacttgaccggggtttctcggattgagaggtcatgggctcattggactaagcttggtcggcccaagttaatcgttgctcccatggttgacaactcggagcttccttttcgaatgctttgcaggaaatacggcgctgatgctgcttacacgcccatgttacattcacgtatttttacagagagtgaaaagtaccgttctgaagaatttaccacttgcaaggtctt-ta-tttt------------------------------------tctttcattttgttg------aaatgatttctgggctgagctga-----gcccctcttttttgtt---ttcat-tttctctaacttttgatgaactgatt---------------------------------------------------------------------------------------------------------------------------------------------------------------------------
>I28606_M033_Malvaceae_Reevesia_formosana_seq1
-------------------------------------------------------------------------------------------------------------------------------------------------------------------------gcaacctcatttgctccaacccacaacagaaccaagacgaacaa------------tcttctttttcacttaatgaaacgacgttgtt---aataggatctccggcgaagtacttaagcggtgagtcacgagttgagagggcatgggctcattggaccaagcttggtcgacccaagttaattgttgcccccatggttgacaactcggagcttccgtttcgaatgctatgtagaaaatacggagctgaggctgcgtatacgcccatgttacattctcgtatttttactgagaatgaaaagtaccgtaaccaagaattcaccacttgcaaggtaaa-tc-ttttt-tc-------------------------------tttctttcatttgctt----aaaaatgatttaaggg---------------ctggttttattatta---ttatt-tt-----aat-tttgttgaattgataattgcaggaggaccgtccattatttgttcagttttgtgctaatgatc----------------------------------------------------------------------------------------------------------------------------
>I28609_M036_Malvaceae_Pentaplaris_davidsmithii_seq1
------------------------------------------------------ctcatg------------------------gccctaactcaaacccgaaccatccactcg---gatccm---ccccaaaacgatgcc------------aacaa------cgacgacgaccttctttgctccaatccacaacagaaccaacaggaacaga---------cttcttcttctgccctcgatgaaatgccgtcgtt---gataggttctccggggaagtacttaaggggggtgtcacgatttgagagggcatgggctcattggaccaagcttggtcggccgaagttaatcgttgcyccsatggttgayaactcggagctgccgttycgaatgytmtgtagaaaatacggagcygaggctgcgtatacgcccatgttacattcacgtatttttacagagaatgaaaagtaccgtaatcaagaatthaccacttgcaaggtaaw-tt-tttt-----------------------------------wttctttcatttgtta----aaaacrgatttctggg---------------ctgaacttttattt----ttatt-tt--tyarwy-twtkttgaatcgatgattgcaggaagaccgtccattatttgttcaattttgtgccaatgatcc---------------------------------------------------------------------------------------------------------------------------
>I28610_M037_Malvaceae_Heritiera_littoralis_seq1
---------------------------------------------------------------------------------------cagacccaaacccgaaccaccccctct---ggtcca---tcccaaaacaacgca------------aacaa------cgacgacgacctcctttgctccaatcaacaacaggaccargaggaacag------------tcttcttctacacttgctgaaacgccgccgtc---gatatgttctccggggaagtacttaagcggggagtcacgggtggagagggcatgggctcattggtccaagcttggccggccgaagttaattgttgccccgatggttgacaactcggaactgccgtttcgaatgctctgtagaaaatacggagccacggctgcgtacacgcccatgttacattcacgtatttttacagagaatgaaaagtaccgtaatcaggaattcaccacttgcaaggtaaa-ga-ttttcttt------catygttaaccaaaaaaatatatattttctttcatttgtt-----gaaaaagatttaaggg---------------ctgat------------------------------------------------------------------------------------------------------------------------------------------------------------------------------------------------------------------------
>I28611_M062A_Malvaceae_Durio_zibethinus_seq1
---------------------------------------------------tcgctcatggccctgaaccaaacccaaacccaaacccaaacccaaacccgaaccacccacccg---gatcta---ccccacaacgactccaa---------------------cgacgacgagctcctttgctccaatccacaacagaaccaagacgaacag------------tcttgctcttctcttagcgatacgccgccgtcacagataggttgtccggggaagyacttaagcggggagtcacgagttgagagggcatgggctcattggaccaagcttgggcggccgaagttaatcgtggcaccgatggttgacaactcagagcttccatttcgaatgctctgtagaaaatacggagccgaggctgcgtatacgcccatgttacattcacgtatttttacggagaatgaaaagtaccgtaaccaagaatttactacttgcaaggtaaa-at-tt--------------------------------------ttctttcatttgttg----aaaaaagatttcaggt---------------ttttttttttt-------ttttt-tt-wwagaac-tttggtgtatttataattgcaggaggatc-------------------------------------------------------------------------------------------------------------------------------------------------------------
>I28612_M038_Malvaceae_Brachichyton_bidwillii_seq1
----------------------------------------ctaaccccatattcmccatggccgtg------------------acccagacccaaactcgaactatccactcg---gatcca---tcccaaaacgacgca------------aacaa------cgatgacgaactcctttgcaccaatcaacaacaggaccaagaggaacag------------tcttctaatacactcgatgagacgccgcgttc---gattggttctccggggaagtacttaagcggggagtcacgggtggagagggcatgggctcattggaccaagcttggccggccgaagttaatcgttgccccgatggttgacaactcggaactgccgtttcgaatgctatgtagaaaatacggagccacagctgcgtatacacccatgttacattcacgtatttttacagagaatgaaaagtaccgtaatcaggaatttaccacttgcaaggtaaa-ga-tt--------------------------------------ttctttcatttgttg----aagaaagatttaaggg---------------ctgattttttcaca----tcttc-tt-----aac-tmtgttgaattgataattgcaggaggat--------------------------------------------------------------------------------------------------------------------------------------------------------------
>I28613_M039_Malvaceae_Eriotheca_macrophylla_seq1
--------------aaatccccacccaaagtctctcttctctaaccccagttccctcatggccgta------------------actcaaaycggaacccgaaccatccactcg---gatcca---ycccaaaacgatgccaa---------cgacaa------cgacgacgacattctttgctccaatccacaacagaaccaagaggagcag------------tcttcttttgcccttggtgaaacgccgtcgct---ggtaggttctccgggtaagwacttaggcggggtrtsgcgagttgagagggcatgggctcattggaccaagcttggtcggccgaagttaatcgttgcccccatggttgacaactcagagcttccgtttcgaatgctttgtaggaaatacggagctgaggctgcctatacgcccatgttacattcacgtatttttacagagaatgaaaagtaccgtaatcaagaattcaccacttgcaaggtaaa-tt-tt--------------------------------------ttctttcctttgttg----aaaaaggatttctggg---------------gccgaacttttctt----t------------aac-ttcgatgaattgatgattgcaggaggaccgtccattatttgtccaattttgtg-------------------------------------------------------------------------------------------------------------------------------------
>I28614_M040_Malvaceae_Hydrogaster_trinervis_seq1
----------------------------------gcgtctccagcaccatctctctcatgg------------------------------cccaaacccgcaccatccactcg---gatccc---cctcggaacgagacc------------tgcga------cgaagacgacctgccttgctccgtaccaccacagaaccaagaggaacag---------tcgtcttcctccgacgttgatggaacgacgtcgtt---gatagtgtctcctgggaagtacttgagcggggaatcgcgggtggagagggcgtgggctcattggaccaagcttgggcgtcccaagttcatcgtggcgccgatggtcgataactccgagctgccatttcgaatgctctgtcgaaaatatggagctgaggctgcgtatacgcccatgttacattcacgtattttcactgagaatgaaaagtaccgtaatcaggaattcactacttgcaaggtaaa-ta-ttttag--------taata---------------------------taattgttg----aagaatggttt-aagg---------------ctgtttttttt--aa---ttagt---attattaa-ctttgtgagttgaaaactgcaggaggaccgtccattatttgtccaattttgcgcgaatgatcctgatgt---------------------------------------------------------------------------------------------------------------------
>I28615_M041_Malvaceae_Pterygota_brasiliensis_seq1
-----------------------caccaaacctctcttctctaaccccttwtycktyayr------------------------rcycaaacacaaacccgaaccgtccactcg---gatccg---ccccagaacsatgcc------------aacaa------ygacgacgaccgtctttgctccaacmagcaacaggacgaagaggaacag------------tcttcgtctgcattagaggaaacgccgtcgtc---gataggttctccggggaagtacttaagcggggagtyacgggtggagagggcatgggctcattggaccaagcttggccggccgaagttaatcgttgccccratggttgacaactcggagctgccttttcgaatgctatgtagaaaatacggcgccgaagctgcctatacgcccatgttacattcacgtatatttacagagaatgaaaagtaccgcaaccaagaatttactacttgcaaggtaac-tt-tttt------------------------------------ttatttcagttgtag----aaagaagatttctggg---------------ctgattttttttcc----------tttttaaaac-ttttttgaattgatgattgcaggaggaccgtccgttatttgtccaattttgtgctaa---------------------------------------------------------------------------------------------------------------------------------
>I28616_M042_Malvaceae_Leptonichya_maranta_seq1
--------------------------------------------tccaatctccttcatggcccaa------------------acccatacccaaacacgagctatatgctcg---gatcca---ccccgaaacggcaccaccgccaccaacgacga------cgaagacgacctcctttgctccaatccacaacagaaccaagaggaacas------------tgttcttmtgaagttgatgaaacgctctcgtc---gatagggtctccggggaagtacttaagcggggagtcacggctrgagagggcatgggctcattggaccaagtyggggcggcccaagctaatygtggcgccaatggttgacaactcggagctgccgtttcgaatgctctgtagaaaatacggagctraggctgcgtatacgcccatgttgcattcacgtatttttactgagaatgaaaagtaccgtaatcaagaatttaccacttgcaaggtaaa-at-tttt----------------------------------tcttattaagattgcta------gtatttcatttggg---------------ctgtctttccttgt----------ttthdataaa-atttgtgaattgatgattgcaggaggaccgtccattatttgtccaattttgtgctaatrr------------------------------------------------------------------------------------------------------------------------------
>I28617_M043_Neuradaceae_Neurada_procumbens_seq1
----------------------------------------------------------------------------------tgacccaaacacaaaccccgacagcccttccgtccgatccg---ttgcaaaccgatgtcgc---------------------aggcgacgatcaactctgctctaaccaagagcagaaccatgagcaacaa---atcttttattctccttctacagtttcttcgatgtctttgctta---------ctccccgacagtggttgaacggcgagtctcggatcgacagagcgtgggcccattggacgaaggttggtcgtccgaagttaatagttgcgccgatggttgacaactcggaactgccgtttcgaatgctttgtaggaagtatggagctgaagcagcttacacgcccatgttgcattctcgtatttttactgagaccgaaaagtaccgtcaacaagaattcacgacttgcaaggtaat-at-ctttcaatt-----tattatta-------------gaccgatttttgatggatcgagc-agacacaatttcaggc--------------attgcacacgattaaa---ctgtt------------tcgaatgcataaaaaattg----------------------------------------------------------------------------------------------------------------------------------------------------------------------a
>I28623_M048_Malvaceae_Abroma_augusta_seq1
-----------------------------------------------------cttcatggcccaa------------------actcatacccaaacccgggctatctgctcg---gatcca---ccccgaaacgacaccaccg---ccaacgacga------cggcgacgacctcctttgctccaatccacaacagaaccttgaggaacag------------tctttttctgaagttgacgaaacgccgtcgtc---gataggctctccggggaagtacttaagcggggagtcacgagtggagagggcatgggctcattggaccaagctgggacggcccaagttaatcgtggcgccgatggttgacaactcggagctgccgttccgaatgctctgtaggaaatacggagccgaggctgcgtatacgcccatgttgcattcacgtatttttactgagaatgaaaagtaccgtaatgaagaatttaccacttgcaatgtaaa-at-tttt----------------------------------tcttactaagctttgta----aagtgtttcatttggg---------------ctgttcttttttt-----------ttttaattaa-atttgtgagttgatgattgcaggaagaccgtccattatttgtccaattttgtgcgaataatcctgatgttttacttgaagctgcaaggagagttgaaccttatt----------------------------------------------------------------------------------
>I28628_M051_Malvaceae_Werklea_horrida_seq1
----------------------------aagctctcctatccaaccccattcacctcatggccctt------------------------------actcaaaccatccactcg---gatcca---ccccaaa---------------------------------acgacgacgctatttgctcccaaccacagcacaaccaagaggagcag------------tcgtcttcttccctcgaagaaacgccctcctc---gataggttctccggtgaagtgcttaagsggagtttcacgatttgagagggcatgggatcattggaccaagcttggtcggcccaagttcatcgtagcccccatggttgacaactcggagctcccgtttcgtatgctttgtagaaaatacggagctgaggctgcgtatactcccatgttacattctcgtatttttacagagaacccaaagtaccgttctgaagaatttaccacttgcagggtaat-gt-ttt-------------------------------------tcatttcatttgtta------acaggttttctatg---------------ctgaacctcttttttatatcttt-tt-ctctaac----------------------------------------tgtatagtt------------------------------------------------------------------------------------------------------------------------------------------
>I28629_M052_Malvaceae_Spirotheca_rosea_seq1
---------------------------------------------------------atggcccta------------------agtcaaaccggaacccgaaccgtccattcg---gatcca---ccccagaacgatgccaaca---acgacgacga------cgacgacgacctcctttgctccaatccagaacagaaccgagaggaacag------------tcttcttctgcctttggtgaaaagccgtcggg---gataggttctccggataagtacttaagcggggtctcacgagttgagatggcatgggctcattggaccaagcttggtcggccgaagttaattgttgcccccatggtggacaactcggagcttccgtttcgaatgctctgtaggaaatacggagctgaggctgcgtatacgcctatgttacattcccgtatttttacagagaatgaaaagtaccgtaatcaagaatttaccacttgcaaggta-a-tt-ttgt---------------------------------tttatctttcctttgttt----aaaaaatatttctggg---------------gccaaacttttatt----tcttc-tc--tttaac-tttgatgaattgatgattgcaggaggaccgtccattatttgtccaat-------------------------------------------------------------------------------------------------------------------------------------------
>I28636_M059_Malvaceae_Pterospermum_pierrei_seq1
----------------------------------------------------------------------------------------------------------tccactcg---gatcca---ccccaaaatgacacc------------aacaacgacaacgtcgacgacgtactttgctccagtcaacaagaagaccaagatggacag------------tcttcttctgcactggatgaaacgccgccgtc---gataggttctccgggcaagtacttaagctgggagtcaagggtggagagggcatgggttcattggaccaagcttggccggccgaagttcatcgttgcccccatggttgataactcggagcttccgtttcgaatgctatgtagaaaatacggagccgaagctgcctatacgcccatgttacattcacgtatttttacagagaatgaaaagtaccgtaacgaagaatttaccacttgcacggtaac-tt-ttcttatt-------------------------------ttcctttcatttgttk----aaagaaaatttcttgg---------------cttttt-----------------------------------------------------------------------------------------------------------------------------------------------------------------------------------------------------------------------
>I28637_M060_Malvaceae_Duboscia_vifidiflora_seq1
tcggtttgttttttctttttkyrmmaaaaacctcgcttctccaaccccatctctctcatgg------------------------------cccaaacccgaaccatccactcg---gaccca---cctcaaaacgagacc------------accac------tgaagacgacctgctttgctccaacccacaacagaaccaagcggaacag---------tcttcytcctccgamgttggtggaaccacgtcgtt---gadagggcctccrggaaagtacctaagcggggagtcacgggtggagagggcgtgggctcactggacgaagcthggacggcccaagtttattgtggcgccgatggtcgacaactcggagcttccatttcgaatgctctgtagaaaatatggagctgaggctgcctatacgcctatgttacattcacgaatttttactgagaatgagaagtaccggaatcaagaattcaccacttgcaaggtgaa-c--ttctat--------taacactaattg-----------ttaaattatcamtttttg----aagaatgatttcaagg---------------gtgttttctt---ag---ttagc---attattg--ctctgtgagttg-aaattgsmrgrrgrmcskycmwtwwttgtccagttttgcgctaatgacccagat-----------------------------------------------------------------------------------------------------------------------
>I28638_M061_Malvaceae_Basiloxylon_brasiliensis_seq1
---------------------------aaacctctcttctctagcccgatatccctcatggctgtg------------------acgcaaacccaaacccggaccatccactcg---gatccg---ccccaaagcgacgct------------aacaa------cgacgacgaccttctttgctccaatcagcagcaggacgaagaggaacag------------tcttcctctgcactagttgaagcgctgtcgtc---gataggttctccggggaagtatttaagcggggagtcacgagtggagagggcatgggctcattggaccaagctcggccggccgaagttaattgttgccccgatggttgacaactcggagctgccgtttcgaatgctatgtagaaaatacggagccgaggctgcctatacgcccatgttacatgcacgtatatttacagagaatgaaaaataccgcaaccaagaatttaccacttgcaaggtaat-ta-tt--------------------------------------ttctttcatttgtag----watgaagttatctggg---------------ctgattttgttttt----ctttt-tt--taacac-tttttagaattgatgattgcaggaggaccgtccattatttgtccaattttgtgctaatgatcctgatgttttactt--------------------------------------------------------------------------------------------------------------
>I28639_M249_Malvaceae_Gyranthera_amphibiolepis_seq1
---------------aactcaaactcaaa-------------------------ctca-------a------------------acccgaacccgaacccgaactatccactcg---gatcca---ccccagaacgatgccaaca------acgacga------cgacgacgacttcctttgctccaatccacaacaaaaccaagaggaacag------------csttcttctgcccttggtgaaacgccgtcttg---ggttggttctccgggaacatactttggcgtggtgtcacgagttgagagggcatgggctcattggaccaagcttggtcggccgaagttaatcgttgcccccatggttgacaactcggagcttccgtttcgaatgctctgtaggaaatacggagctaaggctgcgtatacgcccatgttacattcacgtatttttacggagaatgaaaaataccgtaatcaagaatttaccacttgcaaggtaaa-at-tct-------------------------------------ttctttcatttgt-------gaaaagatgtctggg---------------ctaaaccttttttt----cccct-ttcctttaac-tttgatgaattgatgattgcaggaggaccgtccattatttgtccaattttgtgctaatgatcctgatgtcttacttgaagctgcaaggagagtcgaa-----------------------------------------------------------------------------------------
>I28640_M062B_Malvaceae_Diplodiscus_paniculatus_seq1
-----------------------------------------------------cttcatggctctc------------------acccaaatccaaacccgaaccgtccwttcg---gatcca---cgccaaaacgacgca------------aataa------cgacgamgacctkctttgctccaatcagcatcaggaccaagaggaaccg------------tcgtcttctgcamttgttgaaacgccatcgty---gattggttttccggggaagtacttaagcggggagtcgcgagtggagagggcatgggctcattggaccaagcttggccgcccgaagttaatcgttgccccgatggttgacaactcggagctgccgtttcgaatgctttgtagaaaatatggagccacggctgcgtatacgcctatgttacattcacgtatttttacagagaatgaaaagtaccgtaatcaggaatttaccacttgcaaggtaaa-at-tt--------------------------------------ttcttttgtt---------aaagaagatttgaagt---------------ctgattttctcccc----------tt-ttttaac-tctgttgagatgattatkgcaggaggaccgtccattatttgttcaattttgtgctaatgatcctgatatct-------------------------------------------------------------------------------------------------------------------
>I28641_M063_Malvaceae_Brownlowia_peltata_seq1
------------------------------------------------------ttcatggctctc------------------accccaatccaaacccgaaccgtccattcg---gatcaa---cgccaaaacgacgcc------------aataa------caacgacgacctgctttgctccaatcagcgtcaggaccaagcggaaccg------------tcgtcttctgcacttggtgaaacgccgtcttt---gattggttctccggggaagtacttaagcggggagtcacgagtggagagggcatgggctcattggaccaagcttggccgcccgaagttaatcgttgccccgatggttgacaactcggagctgccgtttcgaatgctctgtagaaaatatggagccacggctgcgtatacgcctatgttacattcacgtatttttacagagaatgaaaagtaccgtaatcaggaatttaccacttgcaaggtaaa-at-tt--------------------------------------ttcttttgtt---------aaagaagatttgaagt---------------ctgattttctcccc----------tt-ttgtaac-tttgttgagatgatgat-------------------------------------------------------------------------------------------------------------------------------------------------------------------------
>I28642_M064_Malvaceae_Burretiodendron_esquirolii_seq1
--------------------------------------------------------------------------------------------------------------------------------------------------------------------cgacgacgacgtactttgctcgagccaac---------aagagggacag------------tctttgtctgcactagatgaaacgccgtcgtc---gatagggtctcccggaaagtacttgagtggggagtcgcgggtggagagggcttgggctcactggaacaagcttggccggccgaagctaatcgttgcccccatggtcgacaactccgagctgccgtttcggatgctttgtagaaaatacggagccgaagctgcctatacgcccatgttacattcacgtatttttacagagagtgaaaag--------------------------------------------------------------------------------------------------------------------------------------------------------------------------------------------------------------------------------------------------------------------------------------------------------------------------------------------------------------
>I28644_M066_Malvaceae_Thomasia_solanaceae_seq1
--------------------------------------------ccccatctcccacatgt------------------------------cccaaacccgaactaaccgctcg---gatcca---ccccaaaacgacacc---------accaacaa------tgacgacgacctcctttgctccaatccacaacagaaccaagacgaactg------------tcttgttctgcacttgatgataagccgtcgtc---gatagggtctccagggaagtacttaaggggggagthacgagtagagagggcatgggctcattggaccaagcttggccggccgaagctcgtcgtggcgccgatggttgacaactcggagctaccgttccgaatgctctgtagaaaatacggagctgaggctgcgtatacgcccatgttgcattcacgtatttttactgagagtgaaaagtaccgtaatcaagaatttaccacttgcaaggtaat-tt-ttgtttttattaagtaattatagttacgta-----tttcatattctcgtttgttga---gtaaaagatttgaggg---------------------------------ctgtttttataattaa-atttgtgaactgatgattgcagga------------------------------------------------------------------------------------------------------------------------------------------------------------------
>I28645_M067_Malvaceae_Guichenotia_ledifolia_seq1
------------------------------cctttcctctatcaccccatctcccacatgg------------------------------cccaaacccgaactatccgctcg---ggtcca---ccccgaaacgacgcc---------accaacaa------tgacgacgacctcctttgctccaatccacaacggaaccaaggcgaactg------------acttgttctgcacttgatgatacggcgtcgtc---gactgggtctccagggaagtacttaaggggggagtcacgagtagagagggcatgggctcattggacgaagcttggccggccgaagctcgtcgtggcgccgatggttgacaactcggagctaccgttccgaatgctctgtagaaaatacggagctgaggctgcgtacacgcccatgttgcattcacgtatttttacggagaatgaaaagtaccgtaatcaagaatttaccacttgcaaggtaat-tt-tcttttttattaagtaattatagttacgta-----tttcatattttcatttgttga---ataaaagatttgaggg---------------------------------ctgtttttataattaa-ctttgtgaactgatgattgcaggaggaccg-----------------------------------------------------------------------------------------------------------------------------------------------------------a
>I28649_M071_Malvaceae_Goethalsia_meiantha_seq1
-----------tccaaatttgtaccaaaaacctcgctcctccaaccccgtctctgtcatgg------------------------------cccaaagccgaatcatccactcg---gaccca---cctcaaaacgagacc------------tccaa------tgaagacgacctgctttgcaccaacccacaacagaaccaagaggaacag---------tcttcttcgtccgaagttggtggaaccacgtcgtc---ggtagggcctccgggaaagtacttaagcggggaatcatgggtggagagggcgtgggctcactggacgaagctcgggcggcccaagtttatcgtggcgccgatggtcgacaactcggagctgccatttcgaatgctctgtaggaaatatggagctgaggctgcttatacgcctatgttacattcacgtatctttactgagaacgagaagtaccgtaatcaagaattcaccacttgcaaggtaaa-ca-tttttt--------taatgctgattg-----------ttaaattttcaatttttt----taagaatggtttcaga---------------cagtttcctc---ag---ttacc---attattga-gtctgtgagctgtaaattgcaggaggaccgtccattatttgyy-----------------------------------------------------------------------------------------------------------------------------------------------
>I28650_M072_Malvaceae_Clappertonia_ficifolia_seq1
-------------------------------------------accccatctctgtcatgg------------------------------cgcaaacccgaaccatccactcg---gatcca---catcaaaacgagacc------------agcaa------tgaagacgacctgctttgctctgattcacaacagaaccaggaggaacag---------tcccctccttccgaagttaatggaacgccgtcgtt---gatagggtctccggggaagtacttaagtggggaatcacgggtggagagggcgtgggctcattggaacaagctggggcggcccaagttaattgtggcgccgatggtcgacaactcggagcttccgtttcgaatgctctgtagaaaatatggagccgaggctgcctatacgcccatgttacattcacggatttttactgagaatgaaaaataccgtaatcaagaatttaccacttgcaaggtaaa-ct-ttatat--------taataataattc-----------tgaaattttcatttgttg----aagaatgatttccatg---------------ctgtttttttt-taa---ttattacacttagtaa-ctttgtgagttgatgattgcaggaggay--------------------------------------------------------------------------------------------------------------------------------------------------------------
>I28653_M168_Malvaceae_Theobroma_cacao_seq1
--------------------------aaaacctctcttctccaaccccatctccctcatgg------------------------cccaaacccaaatccgaactatccgctcg---gatcca---cctcaaaatgacaac---------agcaacga------cgacgatgccctcctttgctccaatccacaacagaaccaagaggaacag------------tcttcttctcaagttgatgacacgccgtcgtc---gatagggtctccggggaggtacttaagctgggaatcacgagtggagagggcatgggctcattgggccaagcttggccggcccaagttaatcgtggccccgatggttgacaactccgagctgccgtttcggatgctctgtaggaaattcggagcagaggctgcgtatacgcccatgttgcattcacgtatttttactgagaatgaaaagtaccgtaatgaagaatttaccacttgcaaggtaca-tt-ctttttat------tgataat-----------------tgttttttc-----tca----taaaaagatttcaggg---------------------------------ctttt-tt--ctcaac-tttgttgaattg-taattgcaggaggaccgtccattatttgtccaattttgtgctaatgatccagatgtt--------------------------------------------------------------------------------------------------------------------
>I28654_M105_Malvaceae_Pachira_aquatica_seq1
---------------------------------------------------------------------------------------------------------------------------------------------------------gacaa------cgacgacgacattctttgctccaatccacaacagaaccaagaggagcgg------------tcttcttttgcccttggtgaaacgccggcgct---ggtaggttctccgggtaagtactttggcggggtgtcgcgagttgagagggcatgggctcattggaccaagcttggtcggccgaagttaatcgttgcccccatggtcgacaactcagagcttccgtttcgaatgctctgtaggaaatacggagctgaggctgcctatactcccatgttacattcacgtatttttacagagaatgaaaagtaccgtaatcaagaatttactacttgcaaggtaaa-tt-tc--------------------------------------ttctttcctttgtgg----gaaaaagatttctggg---------------gccgaacttttctt----t------------aac-tttgatgaattgataattgcaggaggaccgtccattatttgtccaattttgtgctaatgatcctgacatc--------------------------------------------------------------------------------------------------------------------
>I28655_M148_Malvaceae_Robinsonella_mirandae_seq1
-------------------------------------------------------------------------------------------------cccgaaccacccactcc---gatcca---ccccwaaaygatgcc---------aackscga------cggcgacgacctyctttgctccaatccacwacasaaccaagasgaacag------------tcwtcatcttccctcgaygaaacsacgccgtc---gatagcttctccgtggaakcacttaaccggggtttcacgggttgagagggcctgggctcattggactaagcttggtcggcccaagttamtcgttgctcccatggttgacaactcggagcttccgtttcgaatgctttgtagaaratacggcgctgaggctgcttatacgcccatgttrcattcacgtatttttammgagagtgaaaagtaccgttctgaagaattyaccacttgcaaggtcwt-tw-tttt------------------------------------bctktymwtttgttr------aaaagatytmyggactgarcccmtcttttcttytcttttttktt---ttcat-yttctttaac-tttgaygaaytgattrttkcaggaggaccgtccat-------------------------------------------------------------------------------------------------------------------------------------------------------
>I28656_M002_Malvaceae_Tilia_americana_seq1
---------------------------------------------------tccctcatggccctga------------cacaaacccaaacccaaacccgaaccatccactcg---catcca---cctcaaaacgacgcc------------aacaa------cgacgacgacctactttgttccaatcaacaacaggggcaagaggatcag------------tctttctctgcacaagatgaaacgccgtcgtt---gatagattctccgggcaagtacttaggcagggagtcacgagtggagagggcatgggctcattggaccaagcttggccggccgaagttaatcgttgccccgatggttgacaactcggagcttccgtttcgaatgctatgtagaaaatacggagccgaggctgcctatacgcccatgttacattcacgtatttttacagagaatgaaaagtaccgtaaccaagaatttaccacttgcaaggtaat-tt-tt--------------------------------------ttctttcatttgttg----aaagaagatttctggg---------------ctgattttattttt----ctttt-tt-----aac-tttgtcgaattgatgattgcaggaagaccgtccattatttgtccaattttgtgct-----------------------------------------------------------------------------------------------------------------------------------
>I28657_M180_Malvaceae_Triumfetta_lappula_seq1
----------------------------------gcttctctaaccccatctccgtcatgg------------------------------cccaaacccgaaccatccactcg---gatcca---catcaaaacgagacc------------ggcga------cgaagacgacctactctgctccaaatcacaacagaaccaggaggaacag---------ttatcttcttctgaatttaacggaacgccgtcgtt---gatagggtctccggggaagtacttaagcggcgaatcatgggtggagagggcatgggctcattggaacaagctggggcgacccaagttaatcgtggcgccgatggtcgacaactcggagctgccgttccgaatgctctgtagaaaatatggtgccgaggctgcctatacgcccatgttacattcgcgcatttttactgagactgaaaagtaccgtaatcaagaatttaccacttgcaaggtaaa-ct-ttgcag-------------------------------taaaattttcatttgtcg----aagaatgattttaatg---------------ctgttttcttt-taa---tcgtt--agttattaa-ctttgtgagttgatggctgcaggaggaccatccattatttgttcaattttgtgctaacgatccagatattctgct---------------------------------------------------------------------------------------------------------------
