# Supplementary material for: Localized Phylogenetic Discordance Among Nuclear Loci Due to Incomplete Lineage Sorting and Introgression in the Family of Cotton and Cacao (Malvaceae)
Source: Front Plant Sci. 2022 Apr 13;13:850521. doi: 10.3389/fpls.2022.850521 (PMC9043901; doi:10.3389/fpls.2022.850521)
Supplement: Supplementary file 1 [file Data_Sheet_1.ZIP › Alignments_v4/L85.fasta]

>I28591_M023_Malvaceae_Neobuchia_paulinae_seq1
----------------------------------------------------------------------------------------------------------------------mctctcattattm--aatatttatttgm-ttata-----ga--------------tgc-at-gca-----gtgctagtattg-ataaaagtt--actct--aaaatgcac-----ctt-catcgg----gtattacat------tttttaggcaaatgcttacatcttattgaagaatctaggcgcgacccaagtggacgaagtgttcactgctggaggcggag--------caaaaaacgagaaatggacaaagattcg-agagagagtgctgggttt---------acctgt--gcgtcgggcgactcaaacagaggctgcttatggagctgctttgttggcattgaagggtgccac------caatacataa--tagtgtggctag------t--taa---------------------------accacctttca----------ttttgaaggc----tca----act------------gatcaaactgtataaatg--tgtatagtcatta-ttttt----------------------------ttggtga---aag------aagtta------------tgat-------------------------------------------------tatatgc-------ctttca---------acttgaaccactktttttccaacgaaacctgt-ataaatatcaaa-------------ctat-aatttga--------------------------------------------------------------------------------------------------------------------tc
>I28593_M024_Malvaceae_Carpodiptera_cubensis_seq1
----------------------tttgtgcaggttacatccacgaccagaaagtgatgt-agaatacttgcatggtattttggaatcaattggccgtatagaggtat--agacat-----------------------tttatttgc-ttcaatagagga--------------ggc-at-gca-----ttgctactgat----gaaattt--gtttt--aaaatgcac-----ctc-cttgtg----gtatta------------ttaggccaaggcttacatcttattgaaggatctcggggcaacccaagtagacgaagtgtttactgctggaggtggtg--------caaaaaacgaccaatggacaaagattag-aaagagagtacttggttt---------accagt--gagtcgagcagctcaaacagaagctgcctatggagctgctctgttagcattgaagggtgccc--------aacagaagt-----agtcgctag------c--gag---------aacaggcgat--------gagtgtcatca----------ttttgaatga----tca----agt------------atataatatatt--------tgtagtccctata-ttttt----------------------------ttggtga---aat------aagttg------------tgat-------------------------------------------------tatgtgc-------ct-------------attt--------------------ag-cat-----gcat----aatc---------aattgc-aatc-------------------------------------------------------------------------------------------------------------------------
>I28594_M025_Malvaceae_Herrania_nitida_seq1
----------------ttcaattttgtacaggttacatccacgcccagaaagtgatgt-agagtacttgcatggtattttggaatcaattgcccgtatagaggtgt--ggagaggc-----cccttgttt---aagatttatatgc-ttgtaagaagga--------------ggc-at-gcc-----ttgctactgat----gaaagtt--attct--aaaatgcac-----att-cttttg----atcctgta---------ctcaggcaaaggcctacagcttgttgaaggatctaggagcaacccaagtggaggaagtgttcaccgccggaggtggtg--------caaaaaacgacaaatggacaaagatccg-agagagagtacttggttt---------acctgt--gagtcgagcaactcagacagaggctgcatacggagctgctttgttggcattgaagggtgccc--------aatagatgt-----agtggctag------t--gag---------agc---------------------cttca----------ttttgaagga----tca----act------------acataaactacg--------ggtaatgtcatta-att------------------------------ttggtga---aat------aagttg------------tgat-------------------------------------------------tatgtgc-------ct-------------ttcc--------------------tg-ctt-----gcat----aatt---------tgttat-aatgcct-----ccctccgattccctcttgtattttaggagt----------------------------------aaggtcaattaat------------------------------------
>I28595_M184_Malvaceae_Guazuma_ulmifolia_seq1
------------------------------ggttacatccacgaccggaaagtgatgt-agagtacttgcatggtattttggaatcaattgcccgtatagaggtat--gaagatgc-----ccccttgttc--aagaaataattgc-ttgtgagaagta--------------gca-at-gca-----ttgcaactgat----gaaagtt--attct--aaaatgcac-----ctt-ctttcg----gtactgca---------ttcaggcaaaggcctacaacttgttgaaggatctaggagcaacccaagtggacgaagtgttcaccgctggaggtggtg--------cgaagaacaataaatggacaaagatacg-agagagagtacttggttt---------acctgt--gagtagagcaactcagacagaggctgcctacggagctgccttgttggcattgaagggtgccc--------aatatttgcagtgggattgcaag------t--------------------------------aagagtcttca----------ttttgaagga----tca------------------------atgtata--------taaagagaaatta-tactca---------------------------ttcctaa---aat------gtgttc-----------ctaat-------------------------------------------------tttattc-------ctaat----------at-------------------------cct----aagat----gactcc-------acatgt-atccctcact--ctttcaaattttctctaatatcccagacgtttg--------------------------------------------------------------------------------
>I28596_M026_Malvaceae_Ruizia_cordata_seq1
----------------------------------------------------cgatgt-agaatacttgcacggtattctggaatcaattgcccgtattgaggtat--agctat-----------------------ttatttttc-ttgtaggaaaga--------------ggc-at-gca-----ttgctgctaat---gaaggttt--attct--aaaatttat-----ctt-ctttcg----gtattgtta-tactttttttaggcaaargcttacatcctattgaaggatctcggagcaactcaagtggacgaagtttttaccgctggaggtggct--------caaagaacgacaaatggacaaagattcg-agagagagtactcggttt---------atctgt--gagtcgagcaactcaaacagaggctgcctatggtgctgctttgttggcattgaagggtgccc--------aacaggctt----aagtggctgc------t--gagag------cagcaggcgat--------gaatgtcttca----------ttttgaagga----tcaatcaaaa------------gtatataatatg--------tatagagtctata-tatatata-------------------------ttggtga---aac------atgttg------------taat-------------------------------------------------tatgcgt-------ct-------------attt--------------------gg-cat-----atat----acata--------aaatac-aatctc--------tcctgatttcctcctgaaaat------------------------------------------------------------------------------------------
>I28597_M027_Malvaceae_Melhania_velutina_seq1
-------------------------------------------------aagcgatgt-agaatacttgcatggtattctggaatcaattgcccgtattgaggtat--agatat-----------------------ttatttttctttgtagggaaga--------------ggc-at-gcg-----ttgctgctaac---gaaggttt--attct--aaaatgtat-----ctt-ctttcg----gaattgtta-ta-tttttttaggcaaaggcttacatcctattgaaggatctcggagcaactcaagtggacgaagtttttaccgctggaggtggct--------cacagaacgacaaatggacaaagattcg-agagagagtactcggttt---------atctgt--gagtcgagcaactcaaacagaggctgcctatggcgctgctttgttggcattgaagggtgccc--------aacagggtt----aagtggctac------t--gagag------cagcaggcagt--------gattgtcttca----------ttttcaagga----tca----aaa------------gtatataatata--------tgtagagtatata-tatata---------------------------ttggtga---aac------atgttt------------taat-------------------------------------------------taagtgg-------ct-------------acta--------------------ag-tta-----attt----ttgca--------gtgttt-taactattgca-gactgaaaccctcttt-------------------------------------------------------------------------------------------------
>I28598_M028_Malvaceae_Glyphaea_brevis_seq1
-----------------taaattatgtgcaggctacatcctcgtccagagagtgatgt-agagtatttgcacggtattttggaatccattgcccgtatagaggtat--agagattt----ctccctcgtcc--atgaattatttgc-ctttagaaaggt--------------ggc-ct-gct-----ttgccactgat----gaaagta--tttct--aaaatgcaa----acct-cttttg----gtatttca---------tccaggcaaaggcttacatgttattgaaggatctaggagcaacacaagtggatgaagtgttcacagcaggaggtggtg--------ctaaaaacaacaaatggacaaagattcg-agagagaatacttggttt---------accggt--gagtcgagcaactcagacagaggctgcctatggagctgctttgttggcattgaagggtgccc--------aacagaact-----aatggctag------t--gag---------agcaggcgatgat-----catcgccttca-----------tttgaacca----tca----agtatatatatatatatataaaatgtgtag-----tktagakkaatta-ttt------------------------------gtggtka---aat------aagttg------------gggt-------------------------------------------------aatgtgg-------ctgtc----------atca--------------------ag-cat-----gcat-----------------tattactaacaact----------------------------------------------------------------------------------------------------------------------
>I28600_M146_Malvaceae_Mortoniodendron_guatemalense_seq1
---------------------------------------cacgtccagaaagtgatgt-agaatacttgcatggtattttggaatcaattgcccgcatagaggtat--agaga------------------------tttatttgt-ttgtaggaagga--------------tgc-atggca-----ttgctactgat----gaaagtt--attct--aaaatttac-----ctt-cttttg----gtattata---------tttaggcaaaggcttacatcttattgaagratctaggagcgacccmagtggacgaagtgttkaccgctggaggtggtg--------caaaaaatcacmaatggacaaagattcg-agagagaatacttggttt---------acctgt--gagtcgagcaactcaaacagaggctgcctatggagctgctttgttggcattgaagggkgccc--------aacagaatt-----agtggctaa------t--gag---------agcaggtgat--------gactgtcttca----------ttttgaagga----tca----agt------------aaataaaacatg--------tgtagagctttat-tttt-----------------------------ttggtga---aat------aagttg------------tgat-------------------------------------------------tatgtgc-------ct-------------actt--------------------ag-cat-----gtat----aata---------aattac-tgtac-------------aattcctcccc-----------------------------------------------------------------------------------------------c
>I28601_M030_Malvaceae_Sparmannia_africana_seq1
--------------------------------------------ccagaaagtgatgt-agagtacttgcatggtattttggaatcgattgctcgtatagaggtat--agagatgat--gccccgtcttty--aagatttatttgc-ttttagaaagaa--------------rtc-yt-gct-----ttgycactgat----gaaagya--tytat--aaaatgcaa----actt-gttttg----gtattaaa---------ttcaggcaaaggcttacatgttattgaaggatctaggagcaacgcaagtggatgaagtgtttacagccggaggtggtg--------ctaaaaaygacaaatggacaaagattag-agagagaatacttrdttt---------accggt--gagtcgagcaacwcagacagaggctgcctatggagctgctctgttggcattgaagggtgccc--------aatagaact-aaataatggctag------tragag---------agcagtcaat--------gaacagcttca----------ttttgaagga----tca----agt----------aaatatatataaaa--------tgtgtagtcatta-ttt------------------------------ttggtga---aayac----agattaag-------ttgggat-------------------------------------------------tatgtg--------------------------------------------------------------------------------------------------------------ctgctgatgtcatc---------------------------------------------------------------------------------------
>I28602_M031_Malvaceae_Mollia_sp_seq1
-----------------------------------------cgtccagaaagtgatgt-agagtacttgcacggtatattggaatcaattgcccgtatagaggtat--agagatgy-----ycccttgttcgaaagattcatttgc-attcagaaagga--------------gac-ct-gct-----ttgccactgat----gaaagta--tttct--amaatgcaa----actt-rttttg----gtrttata---------ttcaggcaaaggcttacaacktattsaaggatstaggagcaacacaagtggahgaagtgtttacagctggaggtggtg--------ctaaaaatgamaaatggacaaagattcg-agggagaatacttggwtt---------accggtmaaastcgwgyaactcagacagaggctgcdtatggagctgctttgttggcattgaagggwgtcc--------aatagaact-----aatgrctrg------t--gag---------agcaggcaat--------gaccgccttcr----------ttttgaagga----tca----agt------------rtatmtaaaa----------trcgyagtmatta----------------------------------ttagtta---aat------aagttggg-------ktgggata-----------------------------------------------tkatgtgc-------ctgtc----------atca--------------------aaatatga----------------t-------ayttgt-----------------------------tgtattttagg-------------------------------------------------------------------------------------a
>I28603_M223_Malvaceae_Gossypium_hirsutum_seq1
-----------------------------------------------------------ggagtacttgcatggcattttggaatcaatcgcccgtatagaggtayaaagrgatag-----ctccttgttc-aacattctatttgc--------------t-----------a----gt-aca-----------------gatgaaagct-aactct--aaattgcac-----ytt-aatttg----gygagatat------acattaggcaaaggcatacatgttgttgaaggatctaggygcgacccaagtcgatgaagtgttcaccgcyggaggcggtg--------caaagaacgacaaatggacaaagattcg-agagagagtrctcggtct---------acctgt--gagtcgagcaactcaaaccgaggctgcctatggagctgcattgttggctttgaagggttkcc--------aatagatac---agtgtggctag------y--gag---------------------------------------------------------------------tgt-------------------------------gtatagagtcatta-ttt------------------------------ttggtga---ayta-----agttta------------tgat-------------------------------------------------tatgtgc-------ct-------------attt--------------------ag-cat----tgcat----aatc---------agtttt-aatttct-----tcatctcattccctct-------------------------------------------------------------------------------------------------
>I28604_M032_Malvaceae_Entelea_arborescens_seq1
--------------------------tgcaggttacatcctcgtccagaaagtgatgt-agagtacttgcatggtattttggaatcgattgcycgtatagaggwat--agagatgat--gccccrtctttc--amgatttatttgc-ttywagaaagaa--------------gtc-ct-rct-----ttgccactgat----gaaagta--tttat--aaaatgcaamttractt-gttttg----rtattaaa---------ttcaggcaaaggcttacatgttattgaaggatctaggagcawcgcamktggatsaagtgtttacagccggaggyggwggtggtgctmtaaaaaygacaaatggacaaagaywrrmagagagaatacttkgttt---------accggt--gagtcgagcaamwcagacagaggctgcctatggagctgctctgttggcattgaagggtgccc--------agtagaact-aaataatggctvg------tgagag---------agcagtcgat--------gagcagcttca----------ttttgwagga----tca----agt----------aaatatataaaatg--------tktagartcatta-ttt------------------------------ttggtga---aata-----agattaag-------ttgggat-------------------------------------------------tatgtg--------------------------------------------------------------------------------------------------------------ctgctgtcatcaaagatt----------------------------------caagcatgcatgcata--------------------------------g
>I28605_M235_Malvaceae_Abutilon_sp_seq1
--------------------------------------------------g----------------------------------------------------------------------cttcttatac-aagattctatctgc-ttgccgaaaaga--------------ggc-at-gta-----ttgctagtagtgaaaggaagtt-gacttt--aaattgcac-----cct-catttg----gtattatat----tgattttaggcaaaggcatacaccttgttgaaggatctaggagcgacccaagtggacgaagtgttcacggccggaggcggtg--------caagaaacgaaaaatggacaaagattcg-agagagggttctcggttt---------acccgt--gagtcgagctactcaaacagaggctgcgtatggagctgcattgttggctttgaagggggcgc--------aatagatac---agtgtggccag------t--gag---------agcacgtgta-------------------------------------------tag---------------------------------------gaaggaatcgtta-ttt------------------------------gtggcga---agt------tgttta------------tgtt-------------------------------------------------catgtgcc------ct-------------atatt-------------------ag-ctt----tccatgatcgatc---------aattat-aatttct-----tcatctcattgc-----------------------------------------------------------------------------------------------------
>I28606_M033_Malvaceae_Reevesia_formosana_seq1
-------------------------------------------------aagtgatat-agaatacttgcatggtattttggaatcaattgcccgtatagaggtat--agagatgc-----ccgagtgttc--aagatttatttgc-ctgtagacagga--------------ggc-at-gca-----ttgct--------------------------aatatgtac-----ctt-cttttg----gtattata---------ttcaggcaaaagcttacatcttactaaaggatctaggagcaacccaagtggatgaagtgtttactgctggaggtggtg--------caaagaacgacaaatggacaaggattcg-agagagagtacttggttt---------acctgt--gagtcgrgcagctcaaacagaggctgcatatggggctgctttattggcattgaagggtgccc--------aatagaatagaatatgtggctag------t--gag---------agcaggccat--------gaccgccttca----------ttttgaagga----tca----agt------------atataaattatgtg------ttaagagtyatta-tatt-----------------------------ttggtga---aat------aaattt------------ggaa-------------------------------------------------tatgtac-------ct-------------actt--------------------ag-cat-----gcat----aatt---------agttac-aaatattcca--cccctttattccctcttgt----------------------------------------------------------------------------------------------
>I28607_M034_Malvaceae_Mansonia_altissima_seq1
-------------------------------------------cccagaaaatgatgt-agaatacttgcatggtattttggaatcaattgcccgtatagaggtat--atagatac-----cccctttt---aaagatttatttgc-tcgtagaaggga--------------ggcaat-gcttg----------------ctgaaaatt--attct--gaaatgttc-----ctt-cgtttt----gcattttg---------ttcaggcaaaggcttatatcttattaaaagatttaggagccactcaagtggacgaagtgtttaccgcgggaggaggtg--------caaagaatgagaaatggacaaagattcg-agagagagtacttagtat---------acctgt--gcgtcgagcaactcaaacagaggctgcctatggagctgctttattggcattgaaaggtgccc--------aataatact---taagagggtag---------------------atcaggccat--------gatcgcctata----------ttatgaagtat--acga----aaa--------------------------------tgcgtagtcactatttttt----------------------------ttggtga---att------tagttg------------tgattcccccttgtattttagaagtcagatcaggtgattacaacaacaaaatctatttgc-------ttgcca-------gaactt------------------tgagacatca------------------------aactac-aattgatcaaa--------------------------------------------------------------------------------------------------------------gctg
>I28608_M035_Malvaceae_Hosfordia_alata_seq1
------------------------------------------------------------------------------------------------------gtatggagagattg-----cttctaatac-aagattctattttc-ttgctgaaagggg-------------ggc-at-gca-----ttgctggtagtgaatgaaagtt-kactct--adaatacac-----ctt-catttg----gtattat--------attttaggcaaaggcgtacgtcttgttgaaggatcttggcgcgacmcaagtggatgaagtgttmackgccggaggcggtg--------cgagaaacraaaaatggacaaagattcg-agagagggttctcggttt---------accygt--gagacragcaactcaaacagaggctgcstatggagctgcattgttggctttgaagggtgcgc--------aatagatac---agtgtggccdgta---ct--raa---------agcatgtg------------------------------------------------------------------------------------------graatcatta-ttt------------------------------gtggtga---agt------tgtttg------------tgtt-------------------------------------------------cat---------------------------------------------------------------------------------------------------------ctcattccctattataattawraaawtttaaatcatcaactcttcataaattataaataatagttcagcaatttcatcccaattctccttatttttttcccttttctty
>I28609_M036_Malvaceae_Pentaplaris_davidsmithii_seq1
----------------------------------------------------tgatgt-ggagtacttgcatggtattttggaatcaattgcccgtatagaggtatagagagatgc-----ttccttattc-aagattttttttgc-ttgtagaaaggag-------------gca-tt-gca-----ttgcaagtacta-atgaaagtt--actct--aaaatgcac-----ctt-catttggtatatattata---------tttaggcaaaggcatacatcttattgaagaatctaggcgcgacccaagtggatgaagtgtttaccgctggaggcggtg--------ccaaaaacgacaaatggacaaagattcg-agagagagtacttggttt---------acccgt--gagtcgtgcaactcaaacagaggctgcctatggagctgctttgttggcattgaagggtgccc--------aatagatgc---agcgtggctac------t--gag---------agcatgtgat--------aaccacctkca----------ttttgaaggc----tca----att------------gatc-acgtatataaatg--tgtatagtcatta-ttttt----------------------------ttggtga---agt------aagtta------------tgat-------------------------------------------------tacgtgc-------ct-------------attt--------------------ag-tat----tatat----aatc---------agttat-aatttc-----------------------------------------------------------------------------------------------------------------------
>I28610_M037_Malvaceae_Heritiera_littoralis_seq1
--------------------------------ttacatccacgtccagaaagtgatgt-ggaatacttgcatggtattttggaatcaattgcccgtatagaggtat--agaga------------------------tttatttgc-ttgtagacaaga--------------ggc-at-gca-----ttgctactgat----gaaagtt--attct--aaaatgtac-----tt--cttttg----gtaatgta---------tttaggcaaaggcatactctttattgaaggatctcggagcgactcaagtggacgaagtgtttaccgctggaggtggtg--------caaagaacgagaaatggacaaagattcg-agagagagtacttggttt---------accggt--gagtcgagcaactcaaacagaggctgcctatggagctgccttgttggcattgaagggtgccc--------aacagactt-----agtggccag------t--gaa---------agcgagcgat--------cactgtcttca----------ttttgaatgt---------cagtt------------atataaaatatg--------tgtaaagtccata-gttt-----------------------------ttggtga---aat------aagtag------------tgat-------------------------------------------------tatacgtg------ct-------------attc--------------------ag-cata---tgcat----aaatc--------aattac-aattcc--------tcctgattccc----------------------------------------------------------------------------------------------------
>I28611_M062A_Malvaceae_Durio_zibethinus_seq1
------------------------------------atccacgcccagaaagtgatgt-agaatacttgcatggtattttggaatcgattgcccgtatagaggtat--agaga------------------------tttatttgc-ttgtagaaagga--------------ggc-at-gca-----ttgctactgat----gaaattt--attct--aaaatgtac-----tt--cttttg----atattata---------tttaggcaaaggcttacatcttattgaagaatctaggcgcgacccaagcggacgaagtgtttactgctggaggtggtg--------cagaaaacgagaaatggacaaagattcg-agagagagtacttggttt---------acgtgt--gagccgagcaactcaaacagaggctgcctatggagctgctttgttggcattgaagggtgccc--------aacagaagt-----aatggctag------t--gag---------agcaggcaat--------gactgtcttca----------ttttgaagga----tc-----agt------------atataaaatgtgg----------agagtatata-aatccagcttagct-----ttttgcaagcaaagcaggaag---gac------aaaata------------acaa-------------------------------------------------tatgcaa-------cg-------------aatccaagataact----------gg-catt---tgcct----aaag-------------ac-aag--------------------------------------------------------------------------------------------------------------------------
>I28612_M038_Malvaceae_Brachichyton_bidwillii_seq1
---------------------------------------------------------------tacttacatggtattttggaatcaattgcccgtatagaggtat--cgagt------------------------tttatttgc-ttgtagacagga--------------ggc-at-gca-----ttgytaytggt----gcaagtt--attcta-aaaatgtwb-----tw--cttttg----gtattata---------tttaggccaaggcttacaccttattgaaggatctaggagcgactcaagtggacsaagtgtttaccgcyggaggtggtg--------caaaaaacgacaaatggacaaagattcg-agagagagtacttggttt---------accggt--gagtcgagcaactcaaacagaggctgcctatggagctgctttgttggcattgaagggtgtcc--------aacagaatt-----agtggccag------t--gag---------agcaggcgat--------gactgcctcca----------ttctgaagga----tcaagctagt------------gtataaaacatgtgtagartactagagtctata-gttt-----------------------------ttggtga---aat------aagccg------------tgat-------------------------------------------------tatgcct-------ct-------------atgc--------------------ag-tat-----gaat----aaat---------------------------------------------------------------------------------------------------------------------------------------------
>I28613_M039_Malvaceae_Eriotheca_macrophylla_seq1
---------------------------------------------------gcgatgt-ggaatacttgcatggtattttggaatcaattgcccgtatagaggtat--agagatgcctcctctccttattc-aatattttatttgc-ttatagaaagga--------------tgc-at-gca-----atgctagtactg-atgaaagtt-----------------------ctt-catctc----gtattatat------atttyaggcaaaggcttacctcttattgaagaatctaggcgcaacccaagtggatgaagtgttcaccgctggaggcggag--------caaaaaacgagaaatggayaaagattcg-agagagagtgctgggttt---------asctgt--gcrtcgagcgactcaaacagaggctgcttatggagctgctttgttggcattgaagggtgccac------caatagataa--cagtgtggctag------t--taa---------------------------accacctttca----------ttttgaaggc----tca----act------------gatcaaactatacaaatg--tgtatagtcc----ttttt----------------------------ttggtga---aag------atgtta------------tgat-------------------------------------------------tatgtgc-------ttttca---------acttt-------------ccaacgaaacctgt-ataaatatcaaaac---------ta---------------------------------------------------------------------------------------------------------------------------------t
>I28614_M040_Malvaceae_Hydrogaster_trinervis_seq1
-------------------aattttgtgcaggttacatcctcgtccagaaagtgatgt-agaktayttgcayggyattttggaatcaattgccygtatagaggtay--agagatgc----ccccytykttc--magattwatctgc-rttcrgaaatga--------------rac-ct-gct-----ttgcymctgah----gaawgta--tttmt--aaaatgcra----ackt-cwtttg----gtatkwta---------ttyrggcwaagksytahaccytattgaaggatctagragcaacacaagtggatdaagtgtttacagcyggaggtggtg--------ctaaaaatgacaaatggacaaagattcd-agagagaatncttggtdt---------accwgt--vagtcgagcaactcagacagaggctgcctatggagctgctttgttggcahtgaagggwgccm--------gayaraacb-----aatggctatag----t--gav---------agcdggcaay--------raccrccttca----------ttttgaaggw----tcw----agt------------ayatatahaahr--------tdyakagtcgttr-ttt------------------------------ttggtra---aat------wrrttggg-------gtgrgaw-------------------------------------------------watgcrc-------ytgtc----------rtcawb---------------------cat-----rcst----aattt--------gctwac-aattccy-----cmatctgattctctcgtwwwttwagagtca-------------------------------------------------------------------------------ggtt
>I28615_M041_Malvaceae_Pterygota_brasiliensis_seq1
-----------------------------------------cgtccagaaagtgatgt-ggagtacttgcatggtattttggaatcaattgcccgtatagaggtat--agaga------------------------tttatttgc-ttgtagggagga--------------ggc-at-ggg-----ttgccactgat----gaaattt--attct--aacgtgtac-----tt--cttttg----gtattcta---------tttaggcgaaggcttacatcttattgaaggatctaggagcaactaaagtgaatgaagtgtttactgctggaggtggtg--------caaaaaacgagaaatggacaagaattcg-agagagggtacttggttt---------accggt--gagtgaagcaactcaaacagaggctgcctatggagctgctttgttggcattgaagggtaccc--------aacagaatt-----agtggryat------t--gag---------agctggctat--------gactctcttga----------tattgaaggc----tcaagctagt------------atataaaatgta-----------------gaga-gttt-----------------------------ttggtga---aat------attttg------------tgat-------------------------------------------------tatgcat-------ct-------------attc--------------------ag-cat-----gcat----aaatc--------aattaa-aattc------------------------------------------------------------------------------------------------------------------------
>I28616_M042_Malvaceae_Leptonichya_maranta_seq1
-------------ttctttgatcttkwrcwgrtkacatccacgcccagaaagtgatgt-ggagtacttgcatggtattttggaatcaattgctcgaatagaggtat--agagatac-----cccctcgytc--aagatttacttgc-ttgtaggaagga--------------ggc-at-gca-----ttgccacggat----gaaattt--actct--gaaat-cac-----ctt-tttttg----gtactgaa---------ttcaggcaaaggcttacatcttactgaaggatctaggagcaaccvaagtggawgaagtgtttaccgcgggaggtggtt--------ccaaaaacgrcaaatggacaaagattcg-agagagagtactcggttt---------acgtgt--gagtcgagcaactcagacagaggctgcctatggagctgcattgttggcattgaggggtgctca-------aacagcatc-----gatggctggtgwtggt--gag---------agcaggtgat--------gaccaacttct----------ttttgaagga----tca----agt------------atataaaaygtgtagac---tgtagagtcatta-att------------------------------ttggtga---aat------aattta------------tkac-------------------------------------------------tatgtgc-------ctaactgcct-----attc--------------------gg-cat-----gcgt----tattattattattagttaa-aattcct-----ccctct---------------------------------------------------------------------------------------------------------ct
>I28618_M044_Malvaceae_Pentace_laxiflora_seq1
-------------------------------gttacatccacgaccaggaagtgatgt-agaatacttgcatggtattttggaatcgattgcccgtatagaggtat--agacat-----------------------tttatttgc-ttgaataaagga--------------ggc-at-gca-----ttgcta---at----gaaagtt--gttct--aaaatgcac-----ctt-cttgtg----gtatta------------ttaggccaaggcttacatcttattgaaggatctcggggcgacccaagtagatgaagtgtttaccgctggaggtggtg--------caaaaaacgaccaatggacaaagattcg-agagagagtgcttggttt---------gcctgt--gagtcgagcagctcaaacagaggctgcctatggagctgctttgttggcattgaagggtgccc--------aacagaatt-----wgtcgccag------t--gag---------aacaggcgat--------gactgtcttca----------ttttgaatga----cca----agt------------atacaa-aaata--------cgtagtctttttt-tttttaattttatt-----tt-----gggggggttgttga---aat------aaaatg------------tgat-------------------------------------------------tgcgtgc-------ct-------------attt--------------------ag-cat-----gaac----tac----------------------------------------------------------------------------------------------------------------------------------------------
>I28619_M045_Malvaceae_Phragmotheca_mammosa_seq1
t-------------------------ttcaggttaaatccacgcccagaaagtgatgt-ggagtacttgcatggtattttggaatcaattgcccgtatagaggtat--agggatgc-----ctccttattc--aagatttatttgc-ttgtagaaaagga-------------ggc-at-gca-----ttgctagtactg-atgaaagtt--gctcta-----------------------tg----gtattatg---------tttaggcaaaggcatacatcttattgaagaacctaggcgcgacccaagtggatgaagtgtttactgctggaggcggtg--------caaaaaacgacaaatggacaaagattcg-agagagagtacttggttt---------acctgt--gaggcgagcaactcaaacagaggctgcctatggagctgctttgttggcattgaagggtgccc--------aatagagat-acaatgtggctag------t--gag---------agcatgtgata-------aaccaccttca----------tgttgaaggc----tca----act------------gttc-aagtatataaatgtgtatagagtcatta-ttt------------------------------ttggtga---agt------aagtta----------tttgat-------------------------------------------------tacgtgc-------ct-------------attt--------------------ag-cat----tgcat----aatc---------agttat-agtttct-----tcctctcattccctcttgtatattagg-------------------------------------------------------------------------------------a
>I28620_M046_Malvaceae_Camptostemon_shultzii_seq1
-----------------------------------------------------------------------------------------------------------------------------------------tttatttgc-ttgtaaaaagga--------------ggc-gt-gca-----ttgctagtactg-atgaatgtttaactct--aaaatgcac-----ctt-catttg----gtattatat--------tttaggcaaaggtatacatctagttgawgaacttaggcgcaacccaagtggatgaagtgttcaccgccggaggtggtg--------caaaaaatgacaaatggacaaagattcg---agagagtacttggttt---------acctgt--gagtcaagcaactcaaacagaggctgcctatggagctgcgttgttgrctwmgaagkgtgysc--------matagcwas--------------------tmarag-------------------------------------------------------------------------------------------------------------------------------------------------------------------------------------------------------------------------------------------------satstrc----------------------------------------------gg-----------------------------------------------------------------------------------------------------------------------------------------------------------------c
>I28621_M153_Malvaceae_Trichospermum_sp_seq1
---------------------------gcaggctayatcctcgtccagaaagtgatgtaagagtacttgcayggtawtttggaatcaattgcccgtatagaggtat--agagaatg----yccccttattc--aagattcatttgc-attcagaaargaw-------------acckgy-gtg-----ttgccactgat----gaaaata--wttcc--aaaatacaa--aaactt-crtttg----gtattttgt-----atattcaggvaaaggcktacaacttactgaaggatctaggagcaacvcaagtggatgaagtgttcacagctggaggtggtg--------caaaaaatgagaaatggacaaagattcg-rgagagaatacttggttt---------accagt--aagtcgagcaactcagacagaggctgcctatggagctgctttgttggcattgaaaggtgtcc--------aatagdvga--actaatggctwg------t--gaa--------awgcacabcas--------rccagatcatt----------attyataaca----tca----aaa-------------------------------------------------------------------------------ttgaaaa---aatcc---cgagctg------------gaat------------------------------------------------ctacctagaatggtactagtagtat-----attt--------------------aaccattt-gtgcat-tttaatttc-------aaccat-aacacctatac-------cacctcatcatataactt-----------------------------------------------------------------------------------------
>I28623_M048_Malvaceae_Abroma_augusta_seq1
----------------ttcaattttgtgcaggttacatccacgcccagaaagtgatgt-ggagtacttgcatggtattttggaatcaattgctcgtatagaggtat--agagatag-----cctctctttc--aggattcatttgc-ttgtagaaaggc------------------at-aca-----ttgccactaat----gaaattt--attct--aaaatgcac-----cct-cttttg----gtactgaa---------ttcaggcaaaggcttacatcttactgaaggatctaggagcaacccaagtggaggaagtgtttaccgccggaggcggtg--------caagaaatgacaagtggacaaagatccg-agagagagtacttggttt---------acctgt--gagtcgagcaactcagacagaggctgcctatggagctgcattgttggcattgaagggtgccc--------aatagaatc-----agtggctag------t--gag---------agcgggcaat--------gaccgccttca----------ttttgaaagg---atca----aac------------atataaaatatg--------tatagagtcatta-att------------------------------ttagtga---aatata--taagttg------------tggt-------------------------------------------------tatgtgc-------ct-------------attc--------------------agcctt-----gcat----aatt---------acttac-aaatcct-----ccctttgattccttcttttattataggtgt----------------------------------caggtcaggtaa------------------------------------t
>I28624_M049_Malvaceae_Corchoropsis_tomentosa_seq1
-----------------------ttgtacaggttacatccacgtccagaaagcgatgt-agaatacttgcatggcattttggaatcaatcgctcgtatagaggtat--agata------------------------tttattttc-ttgtaggaagga--------------ggc-at-gcattgctttgctgctaatc--aaaagttt--attct--aagatgtgc-----ctt-ctttcg----gtattatat------tttttaggcaaaggcttacatcctattgaagaatctaggagcaactcaagttgacgaagtttttaccgccggaggtggct--------caaaaaacgacaaatggacaaagattcg-agagagagtacttggttt---------acctgt--gagccgagcaactcaaacagaggctgcctatggagctgctttgttggcattgaagggtgccc--------aacatgctt-----agtggctac------t--gaggg------cagcaggcgataaat----gtacgtcttca----------ttttgaagga----tcgatcaagt------------atacaaaatg----------tgtatagtctaca-tgtataaattt----------------------ttggtga---aat------atgttg------------tgac-------------------------------------------------tatgtgc-------ct-------------attt--------------------ag-cat-----acat----aatc---------aattac-aatcccc-------ccctgatttcctcttgtaatttagga------------------------------------------------------------------------------------c
>I28625_M193_Malvaceae_Apeiba_tibourbou_seq1
-------------------------gtgcaggttacatcctcgtccagaaagtgacgt-agagtacttgcatggtattttggaatcaattgcccgtatagaggtat--agagatgg-----cccctctttc--aagatttatttgc-ttttagaaagga--------------ggc-ct-gtt-----ttgccactgat----ggaagta--tttgc--aaaatgcaa----actt-gtttcg----gtattata---------ttcaggcaaaggcttacatcttattgaaggatctaggagcaacgcaagtggatgaagtttttactgctggaggtggtg--------ctaaaaacgacaaatggacgaagattag-agagagaatacttggttt---------accagt--gagtcgagcaactcagacagaggctgcctatggagctgctctgttggcattgaagggtgcca--------aatagaact-aaataatggctag------tgagag---------agcaggcgat--------gagcagcttca----------ttttgaagga----tgg----agt------------atatagaaaatg--------tatagagtcgtta-ttt------------------------------ttggtga---gata-----agattaaga-----cttctgat-------------------------------------------------tat------------------------------------------------------------------------------------------------------------------tgttgtattttaggagt----------------------------------caggtcaggtagtttc---------------------------------
>I28626_M226_Malvaceae_Helicteres_guazumifolia_seq1
-------------------------------------------------aaatgatgt-agaatacttgcatggtattttggaatcaattgcccgtatagaggtat--agagatgg--------ctttttt-ggagatttatttgc-ttgtagaaagtt--------------ggc-at-gcttg----------------atgaaagtt--attct--aaaatgtac-----ctt-catttg----gcaattta---------atcaggcaaaggcttatatcttattgaaagatttaggagcaacccaagtggacgaagtttttaccgcaggaggaggtg--------caaagaatgataaatggacaaggatccg-agagagagtacttggctt---------acctgt--gagtcgagcagctcaaacagaggctgcatatggagctgctttattggcattgaaaggtgctc--------aataatatt----taggggctaa--------------------gatcaggccat--------gatggccttga----------cttcaaaaga----tga----tgt------------atatgaaa-------atg--cgtagagtcatta-tcttt----------------------------gtggtga---aat------aagttg------------tgatt-------------------------------------acaagaaaatctatatac-------ttgccaatataatgaacttg-------------------agccatca------------------------aactattgatcc-----------------------------------------------------------------------------------------------------------------------a
>I28629_M052_Malvaceae_Spirotheca_rosea_seq1
-------------------------------------------------------------------------------------------cccgtatagaggtag--agtgatgcctcctctccttattc--tatatttatttgc-ttacagaaagga--------------tgc-at-gca-----atgctagtattg-atgaaagtt--aatct--aaaatgcac-----ctt-catctg----gtattatat------tttttaggcagaggcttacatcttattgaagaacctaggtgcgaccaaagtggatgaagtgttcaccgctggaggcggcg--------cgaaaaatgagaaatggacaaagattcg-agagagagtgctgagttt---------acctgt--gcgtcgagcaactcaaacagaggctgcttacggtgctgctttgttggcattgaagggtgccac------caatagatga--tagtgtggctag------t--taa---------------------------accgcctttca----------ttttgaaggc----tga----act------------gatcaaactatataaatg--tgtgtagtcattacttttt----------------------------ttggtga---aag------aagttg------------tgat-------------------------------------------------tatgtgc-------ctttca---------agttgaaccagtgtttttccaaggaaacctgt-ataaat----aata---------aactat-aattt------------------------------------------------------------------------------------------------------------------------
>I28630_M053_Malvaceae_Huberodendron_swietenioides_seq1
---------------------------------------------------------------------------------------attgcccgtatagaggtat--agagatgc-----cttcttattc-a--attttattcgc-ttatcgaaaagga-------------tgc-at-gca-----ttgctagtactg-atgaaagtt--attct--aaagtgcac----actt-cgttyg----gtattata---------tttaggcaaaggcttwcatcttattgaagaatctaggcgcgacccaggtggatgaagtgttcaccgcyggaggcggtg--------cgaaaaacgsgaaatggacaaagattcg-agggagagtacttggttt---------acccgt--gagtcgagcagctcaaacggaggctgcctatggagctgccttgttggctttgaaaggtgccc--------aatagatat---agcgtggctrg------t--gaa---tg--acwgcatgccat--------aaccaccttcr----------ctttsaaggc----tct----acc------------gatcaaagtatataaatg--tgtatagttacta-ttt------------------------------ttggtga---agg------aagttg------------tggt-------------------------------------------------tatgtgccat-------------------gtttt------------accaacaagactt-----gtat----artatca------aactat-aattgatcaatg---------------------------------------------------------------------------------------------------------------cc
>I28631_M054_Malvaceae_Trochetiopsis_benjaminae_seq1
---------------------tcttgtgcaggttacatccacgcccacaaagcgacgt-agaatacttgcatggtattctggaatcaattgcccgtattgaggtat--agatat-----------------------ttatttttctttgtagggaaga--------------ggc-at-gcg-----ttgctgctaac---gaaggttt--attct--aaaatgtat-----ctt-ctttcg----gaattgtta-tattttttttaggcaaaggcttacatcctattgaaggatctcggagcaactcaagtggacgaagtttttaccgctggaggtggct--------caaagaacgacaaatggacaaagattcg-agagagagtactcggttt---------atctgt--gagtcgagcaactcaaacagaggctgcctatggcgctgctttgttggcattgaagggtgccc--------aacagggtt----aagtggctac------t--gagag------cggcaggcagt--------gattgtcttca----------ttttcaagga----tca----aaa------------gtatataatata--------tgtagagtatata-tatatatatata---------------------ttggtga------------------------------------------------------------------------------------------------------------------------------------------------------------------------------------------------------------------------------------------------------------------------------------------------------------
>I28632_M055_Malvaceae_Eriolaena_candollei_seq1
------------------------------------------------------------------------------------------aactcaatctagryat--agrtay-----------------------ywawwtwwy-ktbwavdaaanaaasmaaagrckkawggc-at-gba-----atgvbgctaat----gaaggttt-attct--aaaatgtac-----ctt-ctttcg----gaattgtta-atatttttytaggcaaaggcttacatcctattgaaggatctcggagcaactcaagtggacgaagtttttaccgctggaggtggct--------caaagaaygacaaatggacaaagattcg-akmgagagtactyggttt---------wtcygt--gagtcgagcaactcaaacagaggctgcctatggcgctgctttgttggcattgaagggtgccc--------aacggggtt----aagtggctac------t--karakh------rrvaksyrat--------raatmthwwma----------ytytkdmkgrtatttcaacaaagc-------------------------------------------------------------------------------ccaatgc---gatga----aaactgkga---------aaat-------------------------------------------------------------ggct------------aat-------------------------cat---------------------------------gat--------------------------------------------------------------------------------------------------------------------------
>I28633_M056_Malvaceae_Adansonia_digitata_seq1
------------------------------------------------------------------ttgcatggtattttggaatcaattgcccgtattgaggtat--agggatgm-----stcgttactc-aatattttatttgc-ttatagaaagga--------------tgc-at-gca-----gtgctaghactg-atgaaattt--atwct--aaaatgcac-----ctt-cwattg----gtattatwt------attttaggcaraggcttacatcttattgaagaatctaggckcgacccaagtggaygaagtgtttacygctggaggyggag--------caaaaaacgagaaatggacaaagattcg-agagagagtgctgggttt---------acctgt--tcgtcgagcgactcaaacagaggctgcttatggagctgctttgttggcattgaagggtgccg--------aatagatat---agtgtgdctag------t--tac---------agcatgcgctaagt----aaccaccttga----------ttttggaggc----tca----act------------gatcaaggtatataaatg--tgtatagttatta-ttt------------------------------tcggtga---aaga-----agttta------------tgat-------------------------------------------------tatgtgc-------ctttta---------acttgaacc---------------ag------------------------------tgtttt-----------------------------------------------------------------------------------------------------------------------------t
>I28635_M058_Malvaceae_Byttneria_aculeata_seq1
--------------ttttcaatcttgtgcaggttgaatccacgcccagaaagtgatat-agactacttgcatggcattctagaatcaattgcccgcatagaggtac--ggatatac-----------------------catatgc-ctgtatgaatagc-----------------at-gcc----attgccattgtt----agaactt--attca--aaatcacac-----ctc-cttttg----ttactggat--------ttcaggcaaaggcttacatgttactgaaggatttaggagcaacccaagtagatgaagtgttcaccgcaggaggtggtt--------cgaaaaacgaaaaatggacaaagatccg-agagagggtacttggttt---------gccggt--gagtcaagcagctcagacagaggctgcctatggagctgcattgttagcattgaagggtgtcg--------aatagag-------------------------gag---------------------t-----gactgccttca----------tttcgatgga----tca----agc------------atataaaatatgtg------tagatagtacttggttattttatgtgc-----------------ctattcatgc---aat---------------tcttctctttgattccttctt----------------------------------------ttaggtgtcaaa-agtc--------aggagattttaa---------------caagagatctgttgtat-----------------gtgtatgtatatata---------------------------------------------------------------------------------------------------------------------
>I28636_M059_Malvaceae_Pterospermum_pierrei_seq1
-------------------------------------------------------------------------gtattttggaatcaattgcccgtatagaggtat--ggata------------------------tatatttgc-tygacgaaagta--------------ggc-at-gca-----ttgctgctgat----ggaagtt--gttct--aaaccttac-----cttccttttg----gtattata---------tttaggcaaaggcttacgtcctgttgaaagatctaggagcgactcaagtggacgaagtttttaccgctggaggtggtt--------caaaaaacaacaaatggacaaagattcg-agagagagtacttggttt---------acctgt--aagtcgagcaactcaaacagaggctgcctatggagctgctttgttggcattgaagggtgccc--------aacagacat-----agtgactac------t--gag---------agcagactata---tatggcttgccttca----------ttttgaagga----tca----agt------------atataaaatacg--------tgtagcgtccatc-tattt----------------------------ttggtga---aat------atgttg------------tgat-------------------------------------------------ta-----------------------------------------------------------------------------------------------------------------------------------------------------------------------------------------------------------------------
>I28637_M060_Malvaceae_Duboscia_vifidiflora_seq1
--------------------------tgcaggttacatcctcctacagaaagtgatgt-agggtacttgcatggtattttggaatcaattgcccgtacagaggtat--ggagatgc-----ccgcttgttc--aagatttatttgc-attcagaaggatac----------------ct-gat-----ttgccactgat----gaaagta--tttct--aaaatgcaa----actt-cttttg----ttaatata---------ttcaggcaaagccttacaacttattgaagaatctaggagcaacacaagtggatgaagtgtttacagctggaggtggtg--------ctaaaaatgacaaacggacaaagattcg-agagagaatacttggttt---------accggt--aagtcgagc----cagacagaggctgcctgtggagctgctttgttggcattggagggtgtcc--------gatgcaact-----aatggctag------t--gag---------agcaggcaac--------gaccgcctttatttattttttttttggagga----tca----agt------------atatataaaa----------tgtggagtcatca-att------------------------------ttggtga---aat------aagttggg-------gtgagat-------------------------------------------------tatgtgt-------ctgtc----------atca--------------------ag-catca--agcatgcctaattt--------acttgc-aattcct-----ccatctgaatctt---------------------------------------------------------------------------------------------------c
>I28638_M061_Malvaceae_Basiloxylon_brasiliensis_seq1
---------------------ctttgtgcaggttacatccacgtccagaaagtgatgt-agaatacctgcatggtattttggaatcaattgcccgtttagaggtat--agaga------------------------tttatttgc-ttgtagacagga--------------ggc-at-aca-----atgctactgat----ataagtt--attct--aaaatgtgc-----ct--tttttg----gtattgta---------tttaggcgaaggcttacaccttattgaaggatctaggagcgactcaagtggacgaagtgtttactgccggaggtggtg--------caaaaaacgagaaatggacaaagattcg-ggagagagtacttggctt---------accggt--gagtcgagcaactcaaacagaggccgcctatggagctgccttgttggcattgaagggttccc--------agcagaaat-----agtggccag------t--gag---------agcaggcgat--------gattgtcttca----------ttttgaagga----tcaagctagt------------atataaactgag----------tagagtctata-gttt-----------------------------ttggtga---aat------aagttg------------tgat-------------------------------------------------tatgcat-------cc-------------atac--------------------ag-cat-----gcat----aaatc--------aattac-aattcc--------tcctgattccctcttgtatgtta----------------------------------------------------------------------------------------
>I28639_M249_Malvaceae_Gyranthera_amphibiolepis_seq1
-----------------------------------------cgccccgaaagtgatgt-gcaatacttgcatggtattttggagtcaattgcccgtatagaggtat--agagatgc-----cttcttattc-aatattttatttgc-ttatagaaaagga-------------tgc-at-gca-----ttgctagtactg-atgaaagtt--attct--aaaatgcac----actt-cgtttg----gtatttta---------tttaggcaaaggcttacatcttattgaagaatctgggtgcgacccaagtggacgaagtgttcactgctggaggtggtg--------cgaagaacgtgaaatggacaaagattcg-agggagagtactcggttt---------acccgt--gagtcgagcggctcaaacggaggctgcctatggagctgctttgttggctttgaaaggtgccc--------aatagatat---agtgtggctag------t--gaa---tg--atagcatgccat--------aaccaccttca----------ctttgaaggc----tca----act------------gatc-aagtatataaatg--tgtatagtcacta-ttt------------------------------atggtga---aag-----taagtta------------tgat-------------------------------------------------tatgtgccat-------------------gtttt------------tccagcaaaactt-----gtat----aatatca------aactat-aattgatca--------------------------------------------------------------------------------------------------------------------
>I28640_M062B_Malvaceae_Diplodiscus_paniculatus_seq1
----------------------------------------------------------------------------------------------------------------------------------------------------------------------------------------------------------------------------------------cctt-cttttg----gtatt------------attaggccaagrmttacatstyayksmasgatctcggggcgacccaagtagacgaagtgtttaccgctggaggtggtg--------caaaaaacgaccactggacaaagattcg-agagagagtgcttggttt---------gcctgt--aagtcgagcagctcaaacagaggctggctatggagctgccttgttggcattgaagggtgccc--------aacagaaag-----------------------------------aamagrckwt--------swytkycytsmtw--------twtwgaawyt----tvrdm--raw--------------------------------yytyaawtymytt-ttttc----------------------------tttctrawtyaataswaayagataa------------tggt--------------------------------------------------------------------------------------ac-----------aaaagccaa-------------------------------------------------------------------------------------------------------------------------------------------------------------c
>I28641_M063_Malvaceae_Brownlowia_peltata_seq1
--------------------------tgcaggttacatccacgaccagaaagtgatgt-agaatacttgcatggtattttggaatcgattggccgtatagaggtat--agacat-----------------------tttatttgc-ttgaataaaggt--------------gcc-at-gca-----ttgata---at----gaaagtt--gttct--aaaatacac-----ctt-cttgtg----gtatta------------ttaggccaaggcttacatcttattgaaggatctcggggcaacccaagtagacgaagtgtttaccgctggaggtggtg--------caaaaaatgaccaatggacaaagattcg-aaagagagtgcttggttt---------gcctgt--gagtcgagcagctcaaacagaggctgcctatggagctgctttgttggcattgaagggtgccc--------gacagaatt-----agtcgccag------t--gag---------aacaggcgat--------gactgtcttca----------ttttgaatga----cca----agt------------atat-a-aaata--------cgtagtctttttt-tdtttttttttttt-----ttkgg-ggggggggktttttw---drt------atgcta------------ctgg-------------------------------------------------tgtgttt-------at-------------gtgtccatcagattc--------atg-cat-----gagt----aa-----------------------------------------------------------------------------------------------------------------------------------------------
>I28642_M064_Malvaceae_Burretiodendron_esquirolii_seq1
------------------------------------------------------------------------------------------------------------------------------------------------------------------------------------------------------------tagctg--ctgct--gaaatatac-----ctt-tttttg----gttttatt---------tttaggcaaaggcttacgtcttattgaaggatctaggagcaactcaagtggacgaagtttttaccgctggaggtggtt--------caaaaaacaacaaatggacaaagattcg-agagagagtactcggttt---------acctgt--gagtcgagcaactgaaacagaggctgcctatggagctgctttgttggcattgaaaggtgccc--------aacagattt-----gttgactac------c--gag---------agcaggctat--------gaccttcttct----------ctttcaagga----tca----agt------------atatagaatgtg--------tagtgtctatata-tattt----------------------------t------------------------------------------------------------------------------------------------------------------------------------------------------------------------------------------------------------------------------------------------------------------------------------------------------------------
>I28643_M065_Malvaceae_Hermannia_flammea_seq1
-----------------------------------------------------gatgt-tgagtatttgcacggtattttggaatcaattgcccgtatagaggtata-aaacatgc---cccccatcgttc--aaaatctatttgc-ttttgtagaaaagc------------tgc-ac-aaa-----ttgctacttrctcataaaagtt-aattctaaaaaatgcab-----ctt-cttttg----gtactgta---------ttcaggcaagggcttacatgttattgaaggatctaggagcaactcaagtggacgaagtatttactgctggaggtggcg--------caaaaaacgacaaatggacaaagattcg-agagagagtactcggttt---------accagt--gagtcaagcaactcagacagaagctgcctatggagctgctttattggcattgaagggtgccaa------caatggaatc-----agtagtcag------t--gag---------agcatgcaat--------gtccatattca----------ttttgaagga----tcaa---agt------------acataraa------------tgtgtagtcatta---------------------------------ttgggtga---aatag---tattctaggag---aactctgttgctccaacctagcctg---------------------------------tatatgccaaa---------------gcaattgaa-------------cattgagacatca-----------aacttt-------gaatgt-gatcaat-------------------------------------------------------------------------------------------------------------------gct
>I28644_M066_Malvaceae_Thomasia_solanaceae_seq1
-------------------aattttgtgcaggctgcatccgcgcccagaaagtgatgt-agagtacttgcatggtattttggaatcaatcgcccgtatagaggtat--aaagatgt-----cccctctttc--aagattcatttgc-ttgtaggaagga--------------ggc-at-gca-----ttggcactgat----aaaagtt--gttct--aaaatgcac-----cct-cttttg----gtactgta---------ctcaggcaaaggcctacatcttattgaaggatctaggagccacccaagtagacgaagtgttcaccgcgggaggcggcg--------caaaaaatgacaaatggacacagattcg-agagagagtacttggttt---------acctgt--gagtcgagcaactcagacagaggctgcctatggagctgctttgttggcattgaagggtggcc--------agtagaatc-----agtggccag------t--gag---------agcaggccat--------gaccggcttcg----------tttattagga----tca----agt------------ccatgaaatatg--------tacatttacatta-att------------------------------ttggttag-taaa------aggtag------------tgat-------------------------------------------------tatgtgc-------ct-------------atta--------------------ag-cat-----gcat----aatt---------agtcat-aattcct-----tcctctggttccttcttttatactagtatg----------------------------------agg----------------------------------------------
>I28645_M067_Malvaceae_Guichenotia_ledifolia_seq1
------------------------------------------------------atgt-agagtacttgcatggtattttggaatcaattgcccgtatagaggtat--gaagatgt-----cccctcgttc-aaagattcatttgc-ttgtaggaaggaggc---------atggc-at-gca-----ttgccactgat----aaaagtt--gttct--aaaatgcac-----ctt-cttttggt--gtactgta---------ttcaggcgaaggcgtacatcttattgagggatctaggagcaacccaagcggacgaagtgttcacggccggaggcggtg--------caaaaaacgacaaatggacaaagattcg-agagagagtacttggttt---------acctgt--gagtcgagcaacgcagacagaggctgcctatggcgctgctttgttggcattgaagggtgccc--------agtagaatc-----agtggccgg------t--gag---------agcatgccat--------gaccagcttcg----------tttataaggat--ctca----agt------------ccataaaatatg--------tacatatacatta-att------------------------------ttggtca---aaa------gggtag------------tgat-------------------------------------------------tatgtgc-------ct-------------atta--------------------ag-cat-----gcat----aatt---------agtcat-aattcct-----tcctctgcttccttcttttatacgaggagw----------------------------------gawsgkmagag--------------------------------------
>I28646_M068_Malvaceae_Helmiopsis_sp_seq1
--------------------------------------------ccacaaagcgatgt-agaatacttgcatggtattctggaatcaattgcccgtattgaggtat--agatat-----------------------ttatttttc-tcgtaggaaata--------------ggc-at-gca-----ttgctgctaat---gaaggttt--attct--aaaatgtgc-----ctt-ctttcg----gtcttgttattgtttttttcaggcaaaggcttacatcctattgaaggatctcggagcaactcaagtggacgaagtttttaccgctggaggtggct--------caaagaacgacaaatggacaaagattcg-agagagagtactcggttt---------atctgt--gagtcgagcaactcaaacagaggctgcctatggcgctgctttgttggcattgaagggtgccc--------aacagggtt----aagtggctac------t--gagag------cagcaggcgat--------gaatgtcttca----------ttttaaagga----tcaatcaaaa------------gtatataaaatg--------tgtagagtctatg-tgtat----------------------------tggtaaa---aac------atgttg------------taat-------------------------------------------------tatgggt-------ct-------------gttt--------------------gg-cat-----atat----acata--------aaatac-aatctc--------tcctgatttcctcctgaaaatc-----------------------------------------------------------------------------------------
>I28647_M069_Malvaceae_Cheirolaena_linearis_seq1
-------------------------------------------------------tgt-agaatacttgcatggtattctggaatcaattgcccgtattgaggtat--aaatat-----------------------ttatttttc-ttgtaggaaaga--------------agc-at-gca-----ttgctgctgat---gaaggttt--attct--aaaatgtac-----ttt-ctttcg----gaattgtta-tactttttttaggcaaaggcttacatcctattgaaggatctcggagcaactcaagtggacgaagtttttaccgctggaggtggct--------caaagaacgacaaatggacaaagattcg-agagcgagtactcggttt---------atctgt--gagtcgagcaactcaaacagaggctgcctatggcgctgctttgttggcattaaaggctgccc--------aacagggtt----aagtgactac------t--gagag------cagcaggcaat--------gaatgtctcca----------ttttgaagga----tcaatcaaaa------------gtatataatata--------tgtagtctatata-tatata---------------------------t--attg---aac------atgttg------------taat-------------------------------------------------taagtgg-------ct-------------ccta--------------------ag-tta-----atct----ttgca--------gtgttt-taactg--------ttgcag---------------------------------------------------------------------------------------------------------
>I28648_M070_Malvaceae_Helmiopsiella_madagascariensis_seq1
------------------------------------atccacgcccgcaaagcgatgt-agaatacttgcacggtattctggaatcaattgcccgtmttgaggtmt--agatat-----------------------ttatttttc-ttgtaggaaaga--------------ggc-at-gca-----ttgctgctaat---gaagrttc--attct--aaaatgtac-----ctt-ctttcg----gtattttta-tgctttttctaggcaaasgcttacatcctattgaaggatctcggagcaactcaagtggacgaagtttttaccgctggaggtggct--------caaagaaygacaaatggacaaagattcg-agagagagtactcggttt---------atctgt--gagtcgagcaactcaaacagaggctgcctatggcgctgctttgttggcattgaagggtgccc--------aacggbgtt----aagtggctac------t--gagag------cagcaggcgat--------gaagatcttca----------ttttgaagga----tcaatcaaaa------------gtatatawwwtg--------tgtagagtctata-tatata-----------------------------aaagg---aty------tagtct------------taaa-------------------------------------------------tg------------------------------------------------------tta-----attt----taatt--------ttttat-tattta--------tttagatttaa----------------------------------------------------------------------------------------------------
>I28649_M071_Malvaceae_Goethalsia_meiantha_seq1
--------------------------------ttacatcctcgtccagaaagtgatgt-agagtacttgcatggtattttggaatcaattgcccgtatagaggtat--tgagatgc-----ccacttg----------ttatttgc-attcagaaagga--------------agc-ct-gct---ttttgccacggat----gagaata--tttct--aaaatgcaa----actt-cttttg----tttttata---------ttcaggcaaaggcttacaacttattgaagaacctaggagcaacacaagtggatgaagtgtttacagctggaggtggtg--------ctaaaaatgacaaatggacaaagattcg-agagagaatacttggttt---------accggt--aaatcgagcagatcagacagaggccgcctatggagctgctttgttggcattaaagggtgtccgtctgtctgatagaaa-----taatggctat------t--gcg---------agtaggcaat--------gactgccttca----------ttttgaagga----tca----tgt------------gtataaaatg----------cgtaggatcattt-ttt------------------------------ttggtga---aat------aagttgag-------gtgggat-------------------------------------------------tatgtg---------tgtc----------atca--------------------ag-catc--aagcat---caacat--------gcc---------------------------------------------------------------------------------------------------------------------------------
>I28650_M072_Malvaceae_Clappertonia_ficifolia_seq1
-------------agcttttgaactgtgtagattacttmctcgtccagaaagtgatgt-agaatacttgcatggtattttggaatcaattgcccgtatagaggtat--agagatgc-----tccctcattc--aagatttattaga-tttagaaaagag--------------tcc-cc-gtt-----ttgccactgat----gaaagtt-gtttct--aaaatgcaa----------------------------------tattcaggcaaaggcttacatcttactgaaggatctaggggcaacccaagtggatgaagtgtttacggccggaggtggtg--------ctaaaaacgacaaatggacaaagattcg-agagagaatactgggttt---------accggt--aagtcgagcaacccaaacagaggctgcctatggagctgcattgttggcattgaagggtgccc--------agtgggagtg-atgtaacgttag------caagaa---------agcagccgat--------gaccgccttca----------tttccaagga----tca----agt------------atgtgtaa-------acgtggatagggtcattt---------------ccaagtcttg------tatttgaagg---agc-----catgtcaggt----aacttagac--------------------------------------------ggag-catttgtt------ccaacccc-------attcgta-----------------gagcatgc-----------------------cagtcag----------------------------------------------------------------------------------------------------------------------------aa
>I28652_M074_Malvaceae_Hildegardia_barteri_seq1
cctgaarccatwtsatkyyracyyykyrsakgytacatccacgtccgaaaagtgatgt-agaatacttgcatggcattttggaatcaattgcccgtatagaggtat--------------------------ggagatttatttgc-tcgtagacaaga--------------ggc-at-gca-----ttgctactgat----gtaagtt--gttct--aarhtgtas-----mtg-----------gtatmgya---------kwtaggcgaabbmthayrycdtrdwgrmndrtytyrgagyrwctyrwrwrrwkgragkgbytabkrchrgargwrgtg--------caaawaackagahmtggacahadwtdvg-agagrgaatahdrbbtthragchwtyaavcrgw--rrrthgadsarttynaasmdabvcdgyckabgrrgvygcyttgwtggcattgaagggtgcyc--------racagaw-----tkagtggccag------c--rag---------agcaggvrrkrtgtcatgagccacccatg----------tatagggccat-gatcg----ggt------------agaggdgccatggggv---gggtagaatytatg-tat------------------------------ttaggaaa--agtgtccccatttcaaac-----awtgtaay--------g--------------------------------------gttactggt----------------------------------------------ag-cattc-ytgtaa----aaycthttttgc-tactat-------------------------------------agggg--------------------------------------------------------------------------------gg--
>I28653_M168_Malvaceae_Theobroma_cacao_seq1
------------gtttttcaattttgtgcaggttacatccacgccmagaaagtgatgt-agtgtacttgcatggtattttggaatcaattgcccgtatagaggtac--ggagaggg-----cccttgttt---aagatttatatgc-ttgtaaggagga--------------ggc-at-gcc-----ttgccgctgat----gaaggtt--attct--aaaatgcac-----att-cttttg----atactgta---------ttcaggcaaaggcctacatcttgttgaaggatctaggagcaacccaagtggaggaggtgttcaccgccgggggtggtg--------caaaaaacgacaaatggacaaagatccg-agagagaatacttggttt---------acccgt--gagtcaagcaactcagacagaggctgcatacggagctgctttgttggcaatgaagggtgcct--------aatagatgt-----agtggctag------t--gag---------agc---------------------cttca----------ttttgaagga----tca----agt------------atataaactacg--------ggtaatgtcatta-att------------------------------ttggtga---aat------aagttg------------tgat-------------------------------------------------tatgtgc-------ct-------------tttc--------------------cg-ctt-----gcat----aatt---------tgttat-aattcct-----ccctccgattccctcttgtagtttaggagt----------------------------------aaggtcagttaatttcaactggaacctgttg-----------tttccaa
>I28654_M105_Malvaceae_Pachira_aquatica_seq1
------------------------------------------------------------------------------------tcaattgcctgtatagaggtat--agagatgcctcctctccttattc-gatattttatttgc-ttatagaaagca--------------tgc-at-gca-----atgctattactg-atgaaagtt-----------------------ctt-catctc----gtattatat------attttaggcaaaggcttacatcttattgaagaatctaggcgcaacccaagtggatgaagtgttcaccgcaggaggcggag--------caaaaaacgagaaatggacaaagattcg-agagagagtgctgggttt---------acctgt--gcgtcgagcgactcaaacagaggctgcttatggagctgctttgttggcattgaagggtgccac------caatagataa--tagtgtggctag------t--taa---------------------------accacctttca----------ttttgaaggc----tca----act------------gatcaaactatataaatg--tgtatagtcg----gtttt----------------------------ttggtga---aag------aagttg------------tgat-------------------------------------------------tatatgc-------ttttca---------acttt-------------ccaamgaaac----------------------------------------------------------------------------------------------------------------------------------------------------------------
>I28655_M148_Malvaceae_Robinsonella_mirandae_seq1
---------------------------------------------------gtgatgt-ggagtacttgcatggtattttggaatcaattgcccgtatagaggtatagagagattg-----cttcttgtac-aagattctatttac-ttgctgaaagga--------------ggg-at-gca-----ttgctagcagtgaatgaaagtt-gactct--aaattgcac-----ctt-catttg----gtattatat--------tttaggcaaaggcgtacgtcttgttgaaggatcttggcgcgacccaagtggatgaagtgttcacggctggaggaggag--------cgagaaacgaaaaatggacaaagattcg-agagagggttctcggttt---------acctgt--gagtcgagcaactcaaacagaggctgcgtatggagctgcattgttggctttgaagggtgcgc--------aacagatac---agtgtggccag------t--gag---------agcatgtgtg-------------------------------------------------------------------------------------taaggaatcatta-ttt------------------------------gtggtga---agt------tgttta------------cgtt-------------------------------------------------catgtgcc------ct-------------attt--------------------ag-ctt----tccat----gatc---------aattgt-aatttct-----tcatctcattccctatcataattataaaattttaaatcaacaactcttcwtaaattataaataacagttaa---------------------------ttttttccttttctt
>I28656_M002_Malvaceae_Tilia_americana_seq1
--------------ttttcaattttgtgcaggttacatccacgyccagaaagtgatgt-agartayttgcatggdattttggaatcaattgcccgydtagagrtat--agaga------------------------gttatttgv-ttgtagaaagga--------------ggc-at-gca-----ttgctactrat----gwargtt--attct--aaaatgtac-----ctt-cttttg----gtattata---------tttaggcraaggcttacatyttrttgaaggatctaggagcgacccaagtggacgaagtgtttaccgctggaggtggtg--------caaaaaacsrcawatggacmaagattcg-agagagavtacttggttt---------acctgt--gagtcgagcaactcmaacmgaggctgcctatggagcwgctttgttggcattgaagggtgccc--------aacagartt-----agtggctag------t--gwg---------agcaggcgat--------gwctgtcttca----------ttttgaagga----tma----agt------------awataaaacatg--------tgtagagtcyrta-twttt----------------------------ttggtga---aat------awgttg------------tgat-------------------------------------------------tatgtgc-------ct-------------attt--------------------ag-cat-----gyat----aatc---------aattac-tgtac-------------aattcctcscc------------------------------------------------------------------------------------------------
>I28657_M180_Malvaceae_Triumfetta_lappula_seq1
---------aaagcatttaaaatttatgtaggttacatcctcgtccagaaagtgatgt-agagtacttgcacggtattttggaatcaattgcccgtatagaggtat--cgtgatgc----tccctttgttc--aatacttatttsc-ttatwvraaaga--------------ggc-ctcrmt-----ttgtcactgatg---gaaagtt-gtttct--aaaatgcaa----------------------------------trttcaggcaaaggcttacatcttaytgaaggatytaggagvaacasaagtggatgaagtgtttacdghtggaggtggtt--------ctaagaacgdcaamtggacaaagattcg-agagagaatacttggttt---------rccggt--aagtcgagcaacwcaaacagaggctgcctawggagctgctctgttggcattgaagggtgcac--------aataggagt----aarkggttag---------caa---------------------------gaacgccttca----------tttcgwagga---atca----agt------------atgtataaaatgtg------tatagagtcattw--------------------------------atttggttm-----------caacwta------------caattctt--------------------------------------------ccatccat-------ctgattct---tgtrattytwg--------t--------agtyatty--------agtaatttgatcaaatksttat-gctgcctgaga---------------------------------------------------------------ataaagtga----------------------------------ttgaattt
>I28658_M160_Muntingiaceae_Muntingia_calabura_seq1
------------------------------------atccacgcccaaaaagtgatgt-ggagtacttgcatggcatcttagaatccattgcaagaatagaggtaaatcaacatgt----ttcttttgttc-cctgtcttgtttat-tcgaagaaggaattc---------------attccc-----atttaactaacaaatcaaacat--cttct------tgcat----cctt-ggtatg----atattata---------ttcaggcaaaggcttacatgttgttaaaagatcttggagcaactcaagttgatgaagtgttgacggctggaggtggtt--------caaagaacgagaaatggacaaagataag-agggagggtacttggttt---------gcccgt--gagtcgagcttctcaaacagaagcagcctatggagctgcgttgttggcattaagaggttctc--------aacagaa------cagcagctagaatctataataatgttgcaccagcagcctct------tcagctccctgccca----tcagttttggaaca---tctagc--agt--------------------------------ctccaagcatgta-tctta----------------------------ttataaa------------aagctg------------cgat-------------------------------------------------tattagt--------------------taatctgt------------------atgcatggtgtttataaataaacttattattttgttat-aatcaataaac----------------------------------------------------------------------------------------------------------------aa
