# Supplementary material for: Localized Phylogenetic Discordance Among Nuclear Loci Due to Incomplete Lineage Sorting and Introgression in the Family of Cotton and Cacao (Malvaceae)
Source: Front Plant Sci. 2022 Apr 13;13:850521. doi: 10.3389/fpls.2022.850521 (PMC9043901; doi:10.3389/fpls.2022.850521)
Supplement: Supplementary file 1 [file Data_Sheet_1.ZIP › Alignments_v4/L78.fasta]

>I23352_M001_Malvaceae_Bombax_ceiba_seq1
------------------------------------------------------------------------------------------------------------------------------------------------------------------------------------------------------------------------------------------------------------------------------------------aagaratgggaagaaatgagcatcactgagaaggctatagagttgtatgttggagagaagggtttgctcttctggctcaacaagtttgcctacgcttccattttcattgtaattggggcttggatactttttcggtttgtcggacccgctctcaatctttaccaactkgattctkctcctttggctcccacctccatgttcaagggttcttgat--------c----------------------------------------------------------cat--------accagtrt-----caacgcc-ttaatatgg--------t-tttkactgtctgctaaga------------------ttttgtaggatttagtct--------------------agggaaataataatga---aaaat--tttactctttgcc----artagcata-----ttgcttcagaa-atmaaaaatattgatg------ggtgaaagccaaatcaattatatcatgtttctgktgatc---------------------------------
>I23354_M003_Malvaceae_Herissantia_crispa_seq1
------------------------------------------------------------------------------------------------------------------------------------------------------------------------------------------------------------------------------------------------------------------------------------gttccaaagaaatgggatgaaatgagcctcacggagaaggctttagaattgtacgttggagaaaaaggtttgctcttttggctcaacaaatttgcctatgcttccattttcatagtgataggggcttggatacttttccggttcgtcggaccagcactcaatctttaccagctcgattctgctcctttgcctcctaccgccatgttcaagggttcttgaa-------ac----------------------------------------------------------aat--------accacggtgat--gtacgtc-tccataaaggc--------ttttacagtctgctaagt--------------ttatttttgtagaatcttgttt-------------agagaa-atgg-aacgataatga---taaag--ttaactcattggc--------------------tctaagatttaattcttatttagtta---ggtgataaatccct--------tgatctga----------tccaagcca----------------------agtc
>I23355_M004_Malvaceae_Malva_arborea_seq1
-----------------------------------------------------------------------------------------------------------------------------------------------------------------------------------------------------------------------------------------------------------------------------------wgttccwaagaaatgggatgaratgagcatgryrgakaaggctttagagttgtacgttggagagaagggtttgctcttctggctcaacaaatttgcctatgcttccattttcattgtaattggggcttggatagttttccggtttgttggaccygcactcaatctttatcaacttgattctactcctttgcctcctaccgccatgttcaagggttcttgat--------t----------------------------------------------------------cat--------accatactga---ttttgtc-ttcatatgg--------t-ttttacagtctgctaagt------------------ttttgtagcatcttgttt-------------atggaa-atgg-aacaataatga---aaaaa-gtttactcattgat----ataacaggt-----ctcta-----------------------------------------------------------------------------------------------------
>I23356_M005_Malvaceae_Lavatera_assurgentiflora_seq1
-------------------------------------------------------------------------------------------------------------------------------------------------------------------------------------------------------------------------------------------------------------------------------------ttccaaagaaatgggatgagatgaacatgacagagaagattttagagttgtacgttggagagaagggtttgctcttctggctcaacaaatttgcctatgcttccattttcattgtaattggggcttggatagttttccggtttgttggacctgcactcaatctttatcaacttgattctactcctttgcctcctaccgccatgttcaagggttcttgat--------t----------------------------------------------------------cat--------accatactga---ttttgtc-ttcvtatgg--------t-ttttacagtctgctaagt------------------ttttgtagcatcttgttt-------------atggaa-atgg-aacaataatga---aaaaa-gtttactyawwkaw----wtramaysw-----mwyywakawwt-astwcwkktktygtta----gtgataaattcaa--------gttttcatgatccttaaact---------------------------------
>I23359_M008_Malvaceae_Althaea_officinalis_seq1
-----------------------------------------------------------------------------------------------------------------------------------------------------------------------------------------------------------------------------------------------------------------------------------agttccaaagaaatgggatgaaatgagcatgacagagaaggctttagagttgtacgttggagagaagggtttgcttttctggctcaacaagtttgcctatgcttccattttcatagtaattggggcttggatacttttccggtttattggacctgcactcaatctttaccaacttgattctactcctttgcctcccactgccatgttcaagggttcttgat--------t----------------------------------------------------------gat--------gccatagtg----ttgtgtc-ttgatgtgg--------tcttttacagtctgctaagt------------------ttttgtggcatcttgttt-------------agggaa-atgg-aacaataatga---aagaa-gtttactcattgat----ataacatat-----ctctaagattt-aattcttatttcgtca----gtgataaatccc--------------------------------------------------------------
>I23367_M016_Malvaceae_Kitaibelia_vitifolia_seq1
--------------------------------------------------------------------------------------------------------------------------------------------------------------------------------------------------------------------------------------------------------------------------------------tccaaagaaatgggatgaaatgagcatgamagagaaagctttagagttgtacgttggagagaagggtttgctcttctggctcaacaagtttgcctatgcttccattttcgtagtaattggggcttggatacttttccggtttgttggacctgcactcaatctttaccaacttgattctacacctttgcctcctactgccatgttcaagggttcttgat--------t----------------------------------------------------------gat--------gccatagtg----ttgtgtc-ttgatatgg--------t-ttttacagtctgctaagt------------------ttttgtggcatcttgttt-------------agggaa-atgg-aacaataatga---aagaa-------------------------------------------------------------------------------------------------------------------------------------------
>I23368_M017_Malvaceae_Sterculia_apetala_seq1
---------------------------------------------------------------------------------------------------------------------------------------------------------------------------------------------------------------------------------------------------------------------------------------------aaatgggaagaaatkagcatcacagagaaggctttagagttgtatgygggagagaagggtttgctgttctggctcaacaagtttgcctatgcttccattttcattgtaattggagcttggatacttttccggtttgttggacctgcactcaatctttacgagytcgattctccccccttgtctcctacctccatgttcaagggttcttgat--------c----------------------------------------------------------gat--------accacgatg----caacgtc-ttgatatgt--------t-tgctacagtctgcagaga------------------ttttgtagcatctagtct--------------------agca-aataataat-----------------------------------------------------------------------------------------------------------------------------------------------------
>I23369_M018_Malvaceae_Abelmoschus_esculentus_seq1
----------------------------------------------------------------------------------------------------------------------------------------------------------------------------------------------------------------------------------------------------------------------------------------caaagaaatgggaggaaatgagcatgacagagaaggccttggaattgtatgttggagagaagggtttactgttctggctcaacaagtttgcgtatgcttccattttcattgtcatcggggcctggatacttttccggtttgtcggaccttctctcaatctttaccaacttgattctgctcctttgtctcccacatccatg-----------------------------------------------------------------------------------------------------------------------------------------------------------------------------------------------------------------------------------------------------------------------------------------------------------------------------------------------------------------------------------
>I23370_M105_Malvaceae_Pachira_aquatica_seq1
-------------------------------------------------------------------------------------------------------------------------------------------------------------------------------------------------------------------------------------------------------------------------------------ctccaaagaaatgggaagaaatgagcatcacacawaaggctatagagttgtatgttggagagaagggtttgctcttctggctcaacaagtttgcctatgcttccattttcattgtaattggggcttggatacttktccggtttgttggacctgcactcaatctttaccaacttgattctccgcctttggctcctacctccatgttcaagggttcttgat--------c----------------------------------------------------------ca---------accacagtgc---cagtgtc-ttaatatgg-------tt-ttttacagtctgctaaga------------------ttttgtagcatctagtct--------------------agggaaataataatga---a-----------------------------------------------------------------------------------------------------------------------------------------------
>I23371_M137_Malvaceae_Dombeya_wallichii_seq1
-------------------------------------------------------------------------------------------------------------------------------------------------------------------------------------------------------------------------------------------------------------------------------------------agaaatgggaagaaatgagcatcacagagaaggctatagagttgtatgtgggagagaagggtttgctcttctggctcaacaagtttgcctatgcttccattttcatygtaatyggggcctggatccttttccggttygtcggacctgcactcaatctttacgaactcgattctcctcctttgtctcctacctccatgttcaaggaatcttgat--------g----------------------------------------------------------gat--------accaaaatg----caatttc-ttaaataag--------t----------------------------------------------------------------------------------------------------------------------------------------------------------------------------------------------------------------------------------------------
>I23372_M140_Malvaceae_Chiranthodendron_pentadactylon_seq1
--------------------------------------------------------------------------------------------------------------------------------------------------------------------------------------------------------------------------------------------------------------------------------------------gaaatgggatgaaatgagcatcacagagaaagctatagagttgtatgttggagagaagggtttggtcttctggctcaacaagtttgcctatgcttccattttcattgtaattggggcttggatacttttccggtttgttggacctgcattcaatctttaccaacttgattctactcctttgcctcctaccaaaatgttcaagggttcttgat--------c----------------------------------------------------------gat-------acccacatcgattgcaatgtc-ttaatatgg--------t-ttttacagtctgctaaga------------------ttttgtagcatctattct--------------------aggg-aataataatgaa-caaaat--tttactcattgct----ctagtagcc-----tttcttcgttt-gtttatatg-------------------------------------------------------------------------------------
>I23373_M141_Malvaceae_Quararibea_funebris_seq1
------------------------------------------------------------------------------------------------------------------------------------------------------------------------------------------------------------------------------------------------------------------------------------gctccaaagaaatgggatgaaatgagcattacagagaaggctatagaattgtatgttggagagaagggtttgcttttctggctcaacaagtttgcctatgcttccattttcatcgtaattggggcttggatacttttccggtttgttggacccgcactaaatctttacgatcttgattctcctcctttggctcctacctccatgttcaagggttcttgat--------c----------------------------------------------------------gatagttcgataccacagtc----caatgac-ttaatatgg--------t-ttttagagtctgctaaga------------------ttttgtagcatatcttgtct------------------aggg-aatattaatga---aaaat--tttacccattgcc----aatacagca-----tctctaaaatttgattgttatttsktwa----wkrwymwwawyyga------------------------------------------------------------
>I23374_M142_Malvaceae_Hampea_nutricia_seq1
------------------------------------------------------------------------------------------------------------------------------------------------------------------------------------------------------------------------------------------------------------------------------------------------tgggaagaaatgagcatggcagagaaggcattagagttgtatgttggggaaaagggtttgctgttttggctcaataagtttgcttatgcttccatttttattgttattggtgcttggatacttttccggtttgttggaccggcacttaatctttatcaacttgattctcctcctttggctcctacctcagtgtttaagggctcttgaa-------at----------------------------------------------------------gat--------accatagtg----ctttgtc-tttgtattgg---------tttt--------------------------------ttttgtagcatcttgttt-------------aggaaa-atgg-aacaataatga---aacatattttactcgttgtc----tatataaca-----tatctgagatatggtcccattggttataa---atggtggcc-----------------------------------------------------------------
>I23378_M150_Malvaceae_Ceiba_pentandra_seq1
----------------------------------------------------------------------------------------------------------------------------------------------------------------------------------------------------------------------------------------------------------------------------------------caaagaaatgggaagaaatgagtatcactgagaaggctatagaattgtatgttggagagaagggtttgctcttctggctcaacaagtttgcctacgcttccattttcattgtaattggggcttggatactttttcggtttgttggacctgctctcaatctttaccaacttgattctcctcctttggctcccacctccatgttcaagggttcttgag--------c----------------------------------------------------------cat--------accacagtgt---caacgcc-ttaatatgg--------t-ttttactgtctgctaaga------------------ttttgtaggatttagtct--------------------agggaaataataatga---aaaat--tttaccctttgcc----aatagcata-----ttgcttcagaa-ataaaaaatattgatg------gatgaaagccaaatcaatgatatcatg---------------------------------------------
>I23380_M161_Malvaceae_Hibiscus_tiliaceus_seq1
---------------------------------------------------------------------------------------------------------------------------------------------------------------------------------------------------------------------------------------------------------------------------------------cccaagaaatgggaggaaatgagcatgacggagaaggctttggagttgtatgttggagagaagggtttgctcttctggctcaacaagtttgcgtatgcttccatcttcatcgtcatcggggcttggatacttttccggtttgttggacctgctctcaatctttaccaacttgattcagctcctttgcctcccacctccatgttcaagggttcttgat--------c----------------------------------------------------------catac---cataccatactg----aaatgtc-tcaatttgg--------t-ttctattgtctgctaagt------------------tttcttttttttagtt-----------------------------------------------------------------------------------------------------------------------------------------------------------------------------------------
>I23383_M166_Malvaceae_Pseudobombax_ellipticum_seq1
------------------------------------------------------------------------------------------------------------------------------------------------------------------------------------------------------------------------------------------------------------------------------------gctccaaagaaatgggaagaaatgagcatcacagagaaggctatagagttgtatgttggagagaagggtttgctcttctggctcaacaagtttgcctatgcttccattttcattgtaattggggcttggatacttttccggtttgttggacctgcactcaatctttaccaacttgagtcacctcctttggctcctacctccgtgttcaagggttcttgat--------c----------------------------------------------------------cat--------accactgtac---cagtgtc-ttaatatgg--------c-ttttacagtctgctaaga------------------ttttgtggcatctagtct--------------------agggaaataataatga---aaatt--ttcactcattgcc----aatataaca-----t---------------------------------------------------------------------------------------------------------
>I23384_M168_Malvaceae_Theobroma_cacao_seq1
-------------------------------------------------------------------------------------------------------------------------------------------------------------------------------------------------------------------------------------------------------------------------------------ctccaaagaaatgggaagaaatgaccatgatggagaaggctatggagttgtatgtgggagagaagggtctgctcttctggctcaacaagtttgcttatgcttccattttcattgtaataggagcttggatacttttccggttcgtagggcctgcactcaatctttacgaactcgactccccccctctgtctcctacctccatgttcaagggctcttgat--------c----------------------------------------------------------cat-------acccacaatg----caatgtt-ttaa---------------ttctacggtctgcggaga------------------ttttgtagcagctagtct--------------------ggtg-aatgataatta---gaaaa--tctactcattgcc----tctacagta-----tctctaagatttacttatttcatttatg-------ataaatccct--------taatctaa--tacaagacttgagacct-----------------------tga
>I23385_M169_Malvaceae_Ochroma_pyramidale_seq1
---------------------------------------------------------------------------------------------------------------------------------------------------------------------------------------------------------------------------------------------------------------------------------------ccaaagaaatgggatgaaatgagcatcacagagaaggctatggagttgtatgttggagagaagggtttgctcttctggctcaacaagtttgcctatgcttccattttctttgtaattggggcttggatacttttccggtttgttggaccagcactcaatctttacgaacttgattctcctcctttggctccttcctccatgttcaagggttcttgat--------c----------------------------------------------------------cat--------cccacagtg----caatgtc-ttaatatgg--------t-ttttacagtctgctaaga------------------ttttgtagcctctagtct--------------------aggg-aataataatga---aaaat-------------------------------------------------------------------------------------------------------------------------------------------
>I23387_M178_Malvaceae_Malvaviscus_arboreus_seq1
----------------------------------------------------------------------------------------------------------------------------------------------------------------------------------------------------------------------------------------------------------------------------------------caaagaaatgggaggaaatgagcatgacagagaaggctttagagttgtattttggagaaaagggtttgctgttctggctcaacaagtttgcgtatgcttccattttcatcgtcatcggagcttgggtacttttccggtttgtcggacctgctctcaatctttaccaactggattctgctcctttgcctcccacctccatgttcaagggttcttgat---------------------------------------------------------------------------------------------atgtc-tcaattkgg--------t-ttttacagcmtgctaart------------------tttcttttttkkwrsmwyytyytkktkktkrrggraa-wkgr-awwarymwykm---mwtra-rtwtrskytrtgrk----kkrrwmaaw-----rstwwgttttg-ggatcaagcctctgtg----gtaagcaattgca--------atcctga----------------------------------------------
>I23393_M189_Malvaceae_Kearnemalvastrum_lacteum_seq1
--------------------------------------------------------------------------------------------------------------------------------------------------------------------------------------------------------------------------------------------------------------------------------------tccaaagaaatgggatgaaatgagcttcacagagaaggctttagagttgtacgttggagaraagggtytgctcttttggctcaacaagtttgcstatgcttccattttcatagtaattggggcttggatacttttccggtttgttggacctgcactcaatctttaycaacttgattctactcctttgcctcctachkccatgttcaagggttcttgat--------c----------------------------------------------------------gat--------accatastg----ctttkkyytkwwwwkgk--------t-tttwmhrkbctvhdwdkt------------------tktdghabchtsttkhkkrr-----------------rrwrr-wwsrawmwwkaa--wrgaa--tttatccattgcc-----gaataata-----tctctaagatttaattcttatttaattagt-gataataaatccc--------------------------------------------------------------
>I23395_M236_Malvaceae_Fuertesimalva_jacens_seq1
-----------------------------------------------------------------------------------------------------------------------------------------------------------------------------------------------------------------------------------------------------------------------------------ggttccaaagaaatgggatgagatgagcatgacagagaaggctttagagttgtacgttggagagaagggtttgctcttctggctcaacaaatttgcctatgcttccattttcattgtaattggggcttggatagttttccggtttgttggacctgcactcaatctttatcaacttgattctactcctttgcctcctaccgccatgttcaagggttcttgat--------t----------------------------------------------------------cat--------accatactga---ttttgtc-ttcatatgg--------t-ttttacactctgctaagt------------------ttttgtagaatcttkttt-------------atggaa-atgg-aacagtaatga---aaaaa-gtttactcattgat----ataa--------------------------------------------------------------------------------------------------------------------
>I23396_M019_Malvaceae_Allosidastrum_pyramidatum_seq1
------------------------------------------------------------------------------------------------------------------------------------------------------------------------------------------------------------------------------------------------------------------------------------gttccaaagaaatgggatgaaatgagcctcacagagaaggctttagaattgtacgttggagaaaagggtttgctgttttggctcaacaaatttgcctatgcttccattttcatagtaataggggcttggatacttttccggtttgtcggacctgcactcaatctttaccagctcgattctgctcctttgcctccttccgccatgttcaagggttcttgaa-------at----------------------------------------------------------gat--------accacggtg------atggc-tcgatatggt-----ttt-ttttagagtctgctaag---------------ctttttttgtagaatcttgttt-------------agggaa-a------------------------------------------------------------------------------------------------------------------------------------------------------------------
>I23398_M021_Malvaceae_Sidastrum_micranthum_seq1
------------------------------------------------------------------------------------------------------------------------------------------------------------------------------------------------------------------------------------------------------------------------------------gttccaaagaaatgggatgaaatgagcctgacagagaaggctttggaattgtacgtcggggaaaagggtttgctcttttggctcaacaaatttgcatatgcttccattttcatattaataggggcttggatacttttccggttcgtcggacctgcactcaatctttaccagctcgattctgctcctttgcctcctaccgacatgttcaagggttcttgaa-------aca---------------------------------------------------------aat--------accacggtg------atgtc-tcgatatgt------ttt-ttttacagtctgctacgt----------------ttttttgtagaatcttgttt-------------agggaa-ttgg-aacaataatta---aaaat-gtttact---------------------------------------------------------------------------------------------------------------------------------ac
>I23399_M022_Malvaceae_Gaya_dominguensis_seq1
---------------------------------------------------------------------------------------------------------------------------------------------------------------------------------------------------------------------------------------------------------------------------------------ccaaagaaatgggatgaaatgagcctcacggagaaggctttagaattgtacgttggagaaaagggtttgctcttttggctcaacaaatttgcttatgcttccattttcatagtaataggggcttggatacttttccggttcgtcggaccggcactcaatctttaccagctcgattctgctcctttgcctcctaacgccattttcttgtgttttttta-------tc----------------------------------------------------------att--------accccggtt------ttgtt-tcgatgaagtt---tttt-ttttttt-------------------------ttttttttatagaatcttgttt-------------agagaa-atgg-aacgataatga---t-----------------------------------------------------------------------------------------------------------------------------------------------
>I28591_M023_Malvaceae_Neobuchia_paulinae_seq1
---------------------------------------------accaacagcagcac------------tgataatagcgagg---------------caccacaaccagttccaccagcaatagcaccatcagacactgttgaaatacggtttaagagagggtcaaggaggcgtaagca------gctgcagcaggaagatgtcagcgaacg------gcaacca------atgaaggcaaa------ggcagcatcagcagctg---atccagctccaaagaaatgggaagaaatgagcatcactgagaaggctatagagttgtatgttggagagaagggtttgctcttctggctcaacaagtttgcctatgcttccattttcattgtaattggggcttggatacttttccggtttgttggacctgctctcaatctttaccaacttgattctcctcctttggctcccacctccatgttcaagggttcttgat--------c----------------------------------------------------------cat--------accagtgt-----caacgcc-ttaataagg--------t-ttttactgtctgctaaga------------------ttttgtagcatttagtgt--------------------agggaaataataatga---aaaat--tttactctttgcc----aatagcata-----ttgcttcaga------------------------------------------------------------------------------------------------
>I28593_M024_Malvaceae_Carpodiptera_cubensis_seq1
--------------------------------------------------------------------------------tgagg---------------caccaccagaggttccaccaccaataacgccaccagacaccgttgagatacggtttaagagaggatcaaggaggcgtaggca------gcagcaggaagatggctttggtgacgg------ggaacgt------atgaaggcaaa------ggct------gcagctg---atccagttccaaagaaatgggaagaaatgagcatcacagagaaggctatagagttgtatgtgggagagaagggtttgctcttctggctcaacaagttcgcctatgcttccattttcattgtaatcggagcttggatacttttccggtttgttggaccggctctcaatctttacgaactcgattcccctcctctgtctcctacctccatgttcaagggttcttgatcctgcagtcaatctctacaccatccattctcctcctttgtcaccttcctccatgttcaagggttcttgat-----cataccaaaatg----cagcgtc-ttaatatgt----------tattttagtctgcaaa-----------------------------------------------------------------------------------------------------------------------------------------------------------------------------------------------------------------------------
>I28594_M025_Malvaceae_Herrania_nitida_seq1
----------------------------------------gcaacagcagcagcagcac------------gagtagcagcgagg---------------------cacctccgccaccaccggtaacaccaccagacaccgttgagatacggtttaagagagggtcaaggaggcgcaggca------gctgcaggaagatggttttggggaagg------gcaacgt------gtgaaggcaaaggcaaatgct---gcagcagctg---atccagctccaaagaaatgggaagaaatgagcatgatggagaaggctatggagttgtatgtgggagagaagggtctgctcttctggctcaacaagtttgcctatgcttccattttcattgtgataggagcttggatacttttccggttcgtcgggcctgcactcaatctttacgaactcgactcccctcctctgtctcctacctccatgttcaaggtctcttaat--------c----------------------------------------------------------cac-------acccacaatg----caatgtc-ttag---------------ttctacggtctgcagaga------------------ttttgtagcagctagtct--------------------ggtg-aatgataatta---gaaaa--tctactcattgcc----tctacagta-----cctctgagatcta---------------------------------------------------------------------------------------------
>I28595_M184_Malvaceae_Guazuma_ulmifolia_seq1
---------------------------------aacagcagcacaaatgacagcagtgg------------cagcagcagggagg------------------------cagcaacaccatcggtaacaccaccagaaaccgttgagatacggtttaagagagggtcaaggaggcgcaggca------gctccaggaagatggttttggggaagg------gcaacga------atgaaggcaaaggcaaatgct---gcagaagctg---atccagctccaaagaagtgggaagaaatgagcttagcagagaaggccatggagttgtatgtgggagagaagggtctgctcttctggctcaacaagtttgcctatgcttccattttcattgtaattggagcttggatacttttccggttcgttgggcctgcactcaatctttaccaactcgactctgcgcctctgtctcctacctccatgttcaagggctcttg-------------------------------------------------------------------------------------aatg----caatgtt-tta----------------ttctacggtctgcagaga------------------ttttgtagcatctagtct--------------------ggtg-aatgataatta---gaaaa--gctactcattgct----tctatagca-----tctctaagatttagtgtttttttttttt------------ttttttaatg--ataatctaa-ttcaaatacttgaaacc---------------------------
>I28596_M026_Malvaceae_Ruizia_cordata_seq1
--------------------------------------------tagcagcggcamcac------------aagtggtagcgagg---------caccaccaccaccaccagtttcaccgccaataacrccaccagaaacwgttgaaatamggtttaagagagggtcaaggaggcgwaggca---gcagctgraggaagatggttwyrgwgaagg------gcaacgt------atgaaggcaaag---gcggct------gcagcbg---atccacctccgargaaatgggaagaaatgagcatcacagagaaggctatagagttgtatgtsggagagaagggtttgctcttctggctcaacaagtttgcctatgcttccattttcatygtaathggggcctggatccttttccggttngtcggacctgcwctcaatctttacgaactygattctcctccwttgtctcctacbtccatgttcaaggaatcwtgat--------g----------------------------------------------------------gat--------accaaaatg----cawtttc-ttaataagt--------t-ktttacattcwgcaaara------------------ttttstaycgtccrrktm-----------------katagct-aataacaatga---gartt--ttcactagttacc----atcatca----gcaagtctagaattcatt-------------------------------------------------------------------------------------------
>I28597_M027_Malvaceae_Melhania_velutina_seq1
at-----------------------------gcacgaacaacaatagcagcggcaccac------------aagtggtagcgatg---------caccaccaccgccaccagtttcaccaccaataacgccaccagaaactgttgaaatacggtttaagagagggtcaaggaggcgtaggca---gcagctgaagaaagatggttacggtgaagg------gcaacgt------atgaaggcaaag---gcggct------gcagctg---atccacctccgaagaaatgggaagaaatgagcatcacagagaaggttatagagttgtatgtgggagagaagggtttgctcttctggctcaacaagtttgcctatgcttccattttcattgtaattggggcctggatccttttccggttcgtcggacctgcactcaatctttacgaactcgattctcctcctttgtctcctacctccatgttcaaggaaccttgat--------g----------------------------------------------------------gat--------aaaaaaata----caatttc-ttaataagt--------t-ttttacattctgcaaaga------------------ttttgtattgtccactgt---------ccagagtctataggt-aat-----------------------------------------------------------------------------------------------------------------------------------------------------------
>I28598_M028_Malvaceae_Glyphaea_brevis_seq1
---------------------------------------------------agcagcac------------aggcagcagcgaggcmccaacaccaccaccaccaccagcagttccacagccgataaccccacctgacactgttgaaatacggtttaagagagggtcaaggaggcgtaggca------gctgcaggaagatggtttcgaggatgg------gcaacgt------atgaaggcaaa------ggct------gtagctg---atccggctccaaaaaaatgggaagaaatgagcattgcagagaaggctatggagttgtacatgggagagaaaggtctgctcttctggctcaacaagtttgcctatgcttccattttcattgtcataggagcttggatacttttccggttcgttgggcctgcactcaatctttacgaactcgattctcctcctctgtctcctacctccatgttcaagggttcttgat--------c----------------------------------------------------------aat-------tcccacaatg----caatgtcttcaagatggg---------agtttactgctgcagaga------------------ttttgtagtatctagtct--------------------agtc-aataatgataa---gaaa---tctact------------ctatagca-----tctctaggatttgattcttatctcatct----atgataaatccct--------tgatctaa------------------------------------cctaagact
>I28599_M029_Malvaceae_Desplatsia_dewevrei_seq1
----------------------------------------------gtggcagcagcac------------aggtagcagtgagg---------------caccatcaccagttccaccgccgataacaccaccagaaactgtagaaatacggtttaagagagggtcaaggaggcgtaggca------gctgcaggaagatggtttcgtggatgg------agaacgc------ttgaaggcgaa------ggct------gtagctg---atccggctccaaagaaatgggaagaaatgagcactgcagagaaggctacggagttgtatatgggagagaaaggtctactcttctggctcaataagtttgcctatgcttccattttcactgtcataggcggttggatacttttccggttcgttggacctgcactccatctttacgaacttgattctcctcctttatctcctacctccatgttcaagggttcttgat--------c----------------------------------------------------------aat-------acccacaaag----caatgtcttcaagcttg--------tctttttactgatgcagaga------------------ttttgtagcatctagtct-t------------------actg-aatagtaatga---gaaa---tccacc------------ctatagca-----tctctaagatttggttcttatttcatct----atgataaattcct------------------------------------------------------------t
>I28600_M146_Malvaceae_Mortoniodendron_guatemalense_seq1
t--------------tgttgcacgaacagcggcactgataatagcagtagcagcagcac------------aagtggtagcgagg---------------ca------------ccatcaccaataacggcgccggaaaccattgaagtacggtttaagagagggtcaaggaggcgtaggca------gctgaaggaagatgggtttggagaagg------gcaacgt------atgaaggcaaa------ggct------gcagctg---atccagttccaaagaaatgggaagaaatgagcatcacagagaaggctatagagttgtatgtgggagagaagggcttgcttttctggctcaacaagtttgcctatgcttccattttcattttaattggggcttggatacttttccggtttgtcggacctgcactcaatctttacgaactcgattctgctcctctgtctcctacctccatgttcaagggtccttaat--------c----------------------------------------------------------gat--------accacagtg----caatgtc-tgaatatgt--------t-ttttacagtctgcaaaga------------------ttttgtagcatctactct--------------------agcc-aatgataatga---gaaat--tt-acttattgcc----acaatagca-----tc--------------------------------------------------------------------------------------------------------
>I28602_M031_Malvaceae_Mollia_sp_seq1
--------------------------------------------cagttgcagcagcag------------cagtagtaatgagg---------------caccakcaccagttccaccgycgataacgccaccrgaaactgttgaaatacggtttaagagagggtcaaggaggcgtaggca------gctgcaggaagatggtttcgaggatgg------gmaacgt------ttgaaggcgaa------ggct------gcagctg---atccggctccaaagaavtgggaagaaatgagccttggagagaaggctatagagttgtatatgggagagaaaggtctgctcttctggctcaacaagtttgcctatgcttccattttcattgtcataggagcttggatactyttccggttcgtbgggcctgcwctcaatctttacgaacttgattctyctcctttgtctcchacctccatdttcaagggttcttgat--------c----------------------------------------------------------aat-------acccacaaag----caatgycttcaagattg--------t-cttttactgatgcagaga------------------ttttgtagcatctagtcttt------------------agys-aatagtgatga---gaaa---tctactctataa-----tctataaca-----tctctaagatttgattcttatttcrtct----atgataattccct--------tgatctga------------------------------------------cct
>I28603_M223_Malvaceae_Gossypium_hirsutum_seq1
-----------------------------------------------------cacaac------------aagtggcaacgaca---------------cacca---------ccaccgccaccaccaccagcagaacctattcaaatccggttcaaaagaggttcaagacggcgcagaca------gctccaagaagatgggtttggtgtaca---aggacaaaac------atgaaramcaac---aaggct------gcaattgaacaaccggttccaaagaaatgggaagaaawgagcatgacagagaaggcattagacttgtacgttggggaaaagggtttgctgttttggctcaataagtttgcttatgcttccatttttattgttattggtgcttggatacttttccggtttgttggaccggcacttaatctttatcaacttgattctcctcctttgsctcctacctccatgtttaagggctcttgaa-------at----------------------------------------------------------gat--------accatagtg----ctttgtc-tttgtattgg---------tttg--------------------------------ttttgtagcatcttgttt-------------agggaa-atgg-agcaataatga---gacat-------------------------------------------------------------------------------------------------------------------------------------------
>I28605_M235_Malvaceae_Abutilon_sp_seq1
--------------cag------------------------------------------------------cggtgagagtgagaca------------ccactaccaccccttcctccaccggtaaggccatcagaaactgttcaaatccggttcaaaagagggtctcgaaagcgtaggca------gcttcaggaagatggtttcgggggaga---agggcaaagg------atgaaggcaaag------------------gccg---atccggttccgaagaaatgggatgagatgagcctcacggagaaggctctagaattgtacgtgggagaaaagggtttgctcttttggctcaacaaatttgcctatgcttccattttcattgtaataggggcttggatacttttccggtttgtcgggcctgcactcaatctttaccagctcgattctgcccctttgcctcctaccgccatgttcaaggcttcttgaa-------ac----------------------------------------------------------aat--------accacggtg------atatc-tcgatatggtt----------------tctgctaagt--------------ttttttttgtagaatcttgttt-------------agggaa-atgg-aacaataataa---aaaag--tttactcattggctggctatacaaca--aactctctaaa--------------------------------------------------------------------------------------------------
>I28606_M033_Malvaceae_Reevesia_formosana_seq1
------------------------------------------------------------------------------------------------------------------------------------------------------------------aggtcaaggaagcgtaggca------gctgcaggaagatggtttcggcgaagg---gcaacaacct------atgaaggcaaa------ggct------gcagctg---atccagttccaaagaaatgggaagaaatgagcatcacagagaaagctatagagttttatgttggggagaagggtttgctcttctggctcaacaagtttgcttatgcttccattttcattgtaattggggcttggatacttttccggtttgttggacctgcactcaatctttacgaactcgattccactcctttgcctcctacctccatgttcaagggttcttgat--------t----------------------------------------------------------ggt--------accacaatg----gaatgtc-ttaatatgg--------t---tttcagtctgcaaaaga-----------------ttctgtagcatctaattctagtct--------------agtg-aataaaaatga---gaaat--tttacgcat--------------------------------------------------------------------------------------------------------------------------------
>I28607_M034_Malvaceae_Mansonia_altissima_seq1
-------------------------------------------------------------------------------------------------------caccaccagttccaccaccaataacacaaccagacaccgtcgaaatacggtttaaaagagggtcaaggaggcgtaggca------actgcaggaggatgatttaggcgaagg---gcgacaaggt------atgagggcaaag---tctgct------gcggttg---gtccagctccaaagaaatgggaggaaatgagcttcacagagaaagctatagatttgtatgttggagaaaagggtttgcttttctggctcaacaagtttgcctatgcttccattttcatcgtaataggggcttggatacttttccggtttgtcggacctgcactcaatctttaccaactcgaatcgcctccgatgtctcctacctccgtgttcaagggttcttgat--------t----------------------------------------------------------gat--------gccaaact-----caatgtc-ttaatatgg--------t-attcatagtctgcaacga------------------ttttgtagcatctagtct--------------------tgtg-aataataatgaaaaggaat--tttagtcattgcc----actatagcattgcatctccaagatttgattcttattt-----------------------------------------------------------------------------------
>I28608_M035_Malvaceae_Hosfordia_alata_seq1
--------------------------------------------------------------------------------------------------------------------------------------ggagactgttcaaatccggtttaaaagggggtcgagaaagcgtaggca------gcttcaggaagatggtttcgggggaga---agggcaaagg------atgaagacaaag------------------gctg---atccagttccaaagaaatgggatgaaatgagcctcacagagaaggctttagaattgtacgttggagaaaagggtttgctgttttggctcaacaaatttgcctatgcttccattttcatagtgataggggcttggatacttttccggtttgtcgggcctgcactcaatctttaccagctcgattctgctcctttgcctccaaccgccatgttcaagggttcttgaa-------acaa------------------------------------------------------ttaat--------accacggat------atg------------------gtt-ttttacagtctgctaagtgtgtgtgtgtgtgtgtgttttggtagaatcttgttt-------------agaaag-ttta-cgcatt--------------------------------------------------------------------------------------------------------------------------------------------------------
>I28609_M036_Malvaceae_Pentaplaris_davidsmithii_seq1
------------------------------------------aataacagcggcagcac------------aagtggtagcgagg---------------cacaaccaccagtcccaccaccaataagaccatcggatactgttcaaatacggtttaagagasggtcaagaaggcgtaggca------gctgcaggaagatggtttccgtggggaagggcaacaacgt------atgaagacaaa------ggct------kcagctg---atccagctccaaagaaatgggatgaaatgagcatcacagagaaggctttagagttgtatgttggagagaagggtttgctcttctggctcaacaagcttgcctatgcttccattttcatcgtaattggggcttggatactcttccggtttgttggacctgcactcaatctttacgagcttgattcccctcctttggctccaacctccatgttcaagggttcttgat--------c----------------------------------------------------------gat-------aaccacaatg----caatgtc-gtaatctgg--------t-ttttacagtctgctaagt------------------ttttgtagyatcttgtcc-------------agggaa-atgg-aataatwatga---aaaat--tgtactc----------------------------------------------------------------------------------------------------------------------------------
>I28610_M037_Malvaceae_Heritiera_littoralis_seq1
------------------------wkwgaswwyagmastwrcagcagcagcagcagcac------------aagaggtaatgagt---------------ca------------ccaccaccaataacgccaccggatactgttgaaatacggtttaagagagggtcaaggaggcgtaggcg------gctggaggaagatggttttggtggagg------gcaacgt------atgaaggcaaa------ggca------gaagctg---atccagctccaaagaaatgggaagaaatgagcatcacacagaaggctttagagttgtacatgggagagaagggtttgctcttttggctcaacaagtttgcctatgcttccattttcattgtaattggagcttggatacttttccggtttgttggacctgcactcaatctttacgaactcgattctcctcctttgtctcctacatccatgttcaagggttcttgat--------c----------------------------------------------------------gac--------accacgatg----caaagtc-atgatatgt--------t-ttctacagtctgcagaga------------------ttttgtagcatctagtct--------------------agca-aataataatgt---aaaaa--tt---------------------------------------------------------------------------------------------------------------------------------------
>I28611_M062A_Malvaceae_Durio_zibethinus_seq1
------------------tgcacgaacagcagcgctgacaataaaggtagcagtagcac------------aagtggcagcgatgca---------------------------ccaccaccaataaggccaccggaaaccgttggaatacggtttaagagagggtcaaggaggcgtagaaa------gctgcaggaagatggttttgagggagg------gcaacgt------atggcggcaaa------ggct------gcagttg---atccaactccaaagaaatgggaagaaatgagcatcacagagaaggctatagagttgtatgtgggagagaagggtttgctcttctggctcaacaagtttgcctatgcttccattttcattgtaattggggcttggatacttttccggtttgttggacctgcactcaatctttaccaactcgattctcctcctttgtctcctacctccatgttcaagggytcttgat--------a----------------------------------------------------------gat--------accaccatg----caatgta-ttaatatgt-------cytttttacagtctgc-aaga------------------ttttgtagcatctagtcta------------------------------gatga---gtaaa--tttactcattttc----actat-------------------------------------------------------------------------------------------------------------------
>I28612_M038_Malvaceae_Brachichyton_bidwillii_seq1
------------------------------agcagtgagaacagcagtagcagcagcac------------aaggggaagcaagg---------------cgccaccacca---caaccgccaatcacgccaccggacacggttgaaatacggtttaagagagggtcaaggaggcgtaggca------gctggaggaagatggttttggtggagg------tcaacgt------atgaaggcaaa------ggcy------gaagctg---atccagctccaaagaaatgggaagagatgagcatgacagagaaggctttagagttgtacgtgggagagaagggtttgctcttttggctcaacaagtttgcctatgcttccattttcattgtaattggagcttggatactattccggtttgttggacctgcactcaatctttatgacctcgattctcctcctttgcctcctrcctccatgttcaagggttcttgat--------a----------------------------------------------------------tat----------------------------------------------t-ttctacaatctgcagaga------------------ttttgtagcatctagtct--------------------agca-aataataataa---gaaaa--cttacttattgcc----actaaagca-----wctctaagattttgttcttatgttctta----acgatatatccct--------tcat-------------------------------------------------
>I28613_M039_Malvaceae_Eriotheca_macrophylla_seq1
----------------gttgcac------caacagcagcactgataatagcagcagcac------------aagtggtagcgagg---------------caccaccaccgatt------------ccaccaccagacgctgttgaaatacggtttaagagagggtcaaggaggcgtaggca---gctgcagcaggaagatggtttccgaagcggcgaacggcaacca------atgaaggcaaa------ggctgcatcagcagctg---atccagctccaaagaaatgggaagaaatgagcatcacagagaaggctatagagttgtatgtaggagagaagggtttgctcttctggctcaacaagttygcctatgcttccattttcattgtaattggggcttggatacttttccggtttgttggacctgcactcaatctttaccaacttgattctycgcctttggctcctacctccatgttcaagggttcwtgat--------c----------------------------------------------------------cat--------accacagtgc---cagtgtc-ttaatatgg-------tt-ttttacagtctgctaaga------------------ttttgtagcatctagtct--------------------agggaaataataatga---aaaat--tttactctttgc-----------------------------------------------------------------------------------------------------------------------------
>I28615_M041_Malvaceae_Pterygota_brasiliensis_seq1
--------------------------------------aaacagcagtagcagcggcac------------aaggggtagcgagg---------------ca------------ccaccaccaataacgccaccggacacagttgaaatacggttcaagagagggtctaggaggcgtaggca------gctggaggaagatggttttggtggagg------gcaacgt------atgaaggcaaa------ggca------gaagctg---atccagctccaaagaaatgggaagaaatgagcatcacagagaaggctatagagttgtatgtgggagagaagggtttgctgttctggctcaacaagtttgcctatgcttccattttcattgtaattggagcttggatacttttccggtttgttggacctgcactcaatctttacgaactcgattctcctcctttggctcctacctcaatgttcaagggttcttgat--------c----------------------------------------------------------aat--------atcacgatg----caatgtc-ttgatatgt--------t-ttctacagtctgcagaga------------------ttttgtagcatctagtgt--------------------agca-aataataatga---gaaaa--tttmctcattgc-----actttggca-----tctct-----------------------------------------------------------------------------------------------------
>I28616_M042_Malvaceae_Leptonichya_maranta_seq1
-----------------------------------yawtratwryagtggcaacagcac------------aagtagcagcgaagca---------------------------ccaccaccaattacgccaccagacaccgttgagatacggtttaagagagggtcaaggaggcggaggca------gctgcaggaagatdgttttggcgaaag------gcagaaa------gtgaaggcgaa------ggct------gcagctg---atccagctccaaagaaatgggaagaaatgagcrtagcggagaaggctatagagttgtatgtgggagagaaggggctgctcttctggctcaacaagtttgcctatgcttccattttcattatcataggggcttggatacttttccggttcgttggacctgcactcaatctttacgaacttgattctcctcctctgtctcctacctcmatgttcaagggttcctgat--------c----------------------------------------------------------tat-------aaccgcaatg----caatgtcttaaagaagg--------t-ttttatggtctgcagaga------------------ttttttagca-------------------------------------------------------------------------------------tctctaagatttagttcttatttcattt----atgagaaatccct--------taatctta-atccaagactcagaccatgatcctcatctcacaccctcaccttc
>I28618_M044_Malvaceae_Pentace_laxiflora_seq1
------------------------------------------------vkyrgcagcag-----------caagtggtggtgaag---------------caccaccacaggttccmccaccaataacgccaccagacaccgttgagatacggtttaagagagggtcaaggaagcgtaggca------gctgcaggaagatggttttggtgaagg------ggaacgt------atgaaggcaaa------ggct------gcagctg---ataaggttccgaagaaatgggaagaaatgagtatctcagagaaggctatagagttgtatgtgggagagaagggtctgctcttctggctcaacaagtttgcctatgcttccattttcattgtaatcggagcttggatacttttccgatttgttggaccagcactcaatctttacgaactcgattctcctcctctgthtcmdwmctcmvkktkmwavkgyycwtgatccygcacyyamtctttwcmhytycchyy---mhcctakgtcaccwgmctccatgttcaagggtgcttgat-----chtvcnv--------------tc-ttaatatgt-------tttttttcmmayctscmaaga------------------ttttgtagcats---------------------------------------------------------------------------------------------------------------------------------------------------------------------------------------------
>I28619_M045_Malvaceae_Phragmotheca_mammosa_seq1
-------------------------------------------gcagcagcagcaacac------------aactggtagcgagg---------------caccacctccagttccaccgccaataagaccaccagatrctgttcaaatacggtttaagagagggtcaagacggcgtaggca------gctgcaggaagatsgtttccgcggcga---agggcaacgt------gtgaaggcgaa------ggct------gtagctg---atccagctccaaagaaatgggatgaaatgagcatcacagagaaggctatagagttgtatgttggagagaagggtttgctcttctggctyaacaagtttgcctatgcttccattttcatcataattggggcttggatacttttccggtttgttggacctgcactcaatctttacgaacttgattctcctcctttggctcctacctccatgttcaagggttcttgat--------c----------------------------------------------------------gat--------accacagtg----caatgtc-ttaatatgg--------t-tcttatagtctgttaaga------------------tttttta----------------------------------------ataatga---aaart--tttactcattgcc----aacatakca-----tctctagaatttgattct----------------------------------------------------------------------------------------
>I28620_M046_Malvaceae_Camptostemon_shultzii_seq1
--------------------------------------------------------------------------------------------------------------------------------------------------------gtttaaaagaggttcaagaaagcgtaggca------gcttcaggaagatggtttccagggaga---agggcaaagg------atgaagaccaa------ggct------gcagctg---atccagctccaaagaaatgggatgaaatgagcatcacagagaaggctttagagttgtacgttggagagaagggtttgctcttctggctcaacaagtttgcctatgcttccattttcatcgtaatcggggcttggatacttttccggtttgttggacctgcactcaatctttaccaacttkattmtcctcmtttggctcmcacctccttgttcaagggttcttgat--------c----------------------------------------------------------gat--------gccacagtgct--tyrtsty-wtaatatgr--------t-ttytacagtctgcttagt------------------tttagtagcatcttgttt-------------agggaa-atgg-aacaataaaga---aaaat--tttcctcattgcc--gaacaacatcat----ttttt-----------------------------------------------------------------------------------------------------
>I28621_M153_Malvaceae_Trichospermum_sp_seq1
----------------------caaacagcagcaccaacawtagcagtggcagcaacgc------------aagtagtagtgagg---------------caccatcaccagttccaccgccgataacgccaccagaaactgttgaaatacggtttaagagagggtcaaggaggcgtaggca------gctgcaggaagatggtttcgaggattc------gcaacgt------ttgaaggcaaatgcaaaggmt------gcagctr---atcmkgccccaaagaaatgggaagaaatgagcathkcagagaaggctatagagttgtatgtgggagagaaargtctgctcttctggctcaacaagtttgcctatgcttccattttcattgtcataggagcttggatantcttccgdtttgtggggcctgcactcaatctttaccaacttgattctcctcctctgtctccdacctccatgttcaagggttcttgat--------c----------------------------------------------------------aat-------acccaaaaag----caatgtcttcaagattg--------ttcttttactgatgcagagd------------------ttwtgtagcatctagtcttt------------------aktg-aatagtgatga---gwaa---tctactctatac-----kctatagca-----tctctaagatttgattcttatttcatct----atgataattcact--------tgatctga------------------------------------------cct
>I28623_M048_Malvaceae_Abroma_augusta_seq1
------------------tgcacaaacagcagctccaataatagcagtggcagcagcac------------aagtagcagcgaggca---------------------------ccaccaccaataacgccaccagaaaccgttgaaatacggtttaagagagggtcaaggaggcggaggca------gctgcaggaagatggttttggtgaagg------gcagcgt------gtgaaggcgaaggctgcagct------gcagctg---atccagctccaaagaaatgggaagaaatgagcatcgcagagaaggctatagagttgtatgtgggagagaaggggctgctcttctggctcaacaagtttgcctatgcttccattttcattgtcataggagcttggatacttttccggtttgttgggcctgcactcaatctttacgaacttgattctcctcctttgtctcctacctccatgttcaagggttcttgat--------c-----------------------------------------------------------gt-------acccacaatg----caatgtcttaaagatgg--------t-ttttacggtctgcagaga------------------ttttgcagcatctagtcaa---------------------------------------------tctactcattgcc----actatagca-----tctctaagatttagttcttgattcattt----atgagaaatccct--------taatctta-attcaagacttgagacca--------------------------
>I28624_M049_Malvaceae_Corchoropsis_tomentosa_seq1
------------------------------------------------ggcacaaccac-----------------------------------cgccgccgcagccaccggtgaaaccgccaataacgccaccggamactgttgaaatacgatttaagagagggtcaaggaggcgtaggaa------gctgcaggaagatggttttggtgaagg------gcaacgt------atgaaggcgaa------ggct------gcagatg---atccaccaccaaagaaatgggaagaaatgagcatcacagagaaggccatagaattgtatgtgggagagaagggtttgctcttctggctcaacaagtttgcctatgcttccatattcattataattggggcctggatccttttccggtttgttggacctgcactcaatctttaccaactcgactcgcctcctttgtctcctaccaaaatgttcaaggaatcttgat--------g----------------------------------------------------------gat--------accagaatg----caatgtc-ttcatatgt--------t-tttcacattctgcaaaga------------------ttttgtagcatcgagtctat------------------agct-aataataatka---gaatt--tttacttgttacc----accwta------------------------------------------------------------------------------------------------------------------
>I28626_M226_Malvaceae_Helicteres_guazumifolia_seq1
-------------------------------------------------------------------------gtggaagtgaggca------------ccatcaccaccagttcgaccgccaataacaccaccagacacrgttgaaatacggtttaagagagggtcaaggcggcgtaggca------gctccaagaagatggtttcggccaagg---gcaacaacgt------atgaaggcaaag---tctgct------ccggttg---atccagctccaaagaaatgggaagaaatgagcttgacagagaaagctttagagttgtatgttggagaaaagggtttgctcttctggctcaataagtttgcctatgcttccattttcattgtaattggggcttggatacttttccggtttgtcggacctgcactcaatctgtacgaactcgactctcctccattggctcctacttccatgttcaagggttcttgat--------t----------------------------------------------------------gat--------gccaaact-----caatgtc-ttaatatgg--------t-attcacattctgcaaaaa------------------ttttgtagcatctagtct--------------------agtg-aataataatgaaaagaaat--gttggtcattgcc----actatagcagtgtgtgtctaagatttgatttt----------------------------------------------------------------------------------------
>I28628_M051_Malvaceae_Werklea_horrida_seq1
-------------------------------------------------------------------------------------------------------------cagaaccaccagtaaaaccggcaccagatactcttcaaatccgtttcaaaagagggtcaagaaggcgtcggca---gctgcaagagggggaaggtgtccggggaga---agggcaaagg------atgaaggcaag------ggct------gcagctg---aagcaactccaaagaaatgggaggaaatgagcatgacggagaaggctatagagttgtaagttggagagaagggtttgctcttctggctcaacaagtttgcgtatgcttccgttttcattgtcatcggagcctgggtacttttccggtttgttggacctgctctcaatctttaccaacttgattctgctcctttacctcccacctccatgttcaagggttcttgat--------c----------------------------------------------------------cat--------accacaata----atacgtc-tcaatttgg--------t-ttttatcggtttcaaggt------------------ttcggcataattaa-------------------------------------------------------------------------------------------------------------------------------------------------------------------------------------------
>I28629_M052_Malvaceae_Spirotheca_rosea_seq1
-------------------------------------ataatagcagcagcagcagcac------------aagtggtggtgagg---------------caccaccaccggttccaccgacaataccaccaccagacactgttgaaatacggtttaagagagggtcaaggaggcgtaggca---gctgcagcaggaggatggtttccgaagcggcgaacggcaacca------atgaagggaaa------ggctgcatcagtagctg---atccagctccaaagaaatgggaagaaatgagcatcacagagaaggctacagagttgtatgttggagagaagggtttgctcttctggttgaacaagtttgcctacgcttccattttcattgtcattggggcttggatactattccggtttgttggacctgctctcaacctttaccaacttgattctcctcctttggctcccacctccatgttcaagggttcttgat--------c----------------------------------------------------------cat--------accacagtgc---caatgcc-ttaatatgg--------t-ttttacagtctgctaaga------------------ttttgtagcatctagtct--------------------agggaaatattaatga---aaaat--tttactcctt-------------------------------------------------------------------------------------------------------------------------------
>I28630_M053_Malvaceae_Huberodendron_swietenioides_seq1
-------------------------------------------------gcagcagcac------------aagtggtagcgagg---------------cactrccaccagttccaccaccgataacgccaccagacaatgttgaaatacggtttaagagagggtcaaggaggcgtaggcagcagctgcagcaggaagttggtttccgcggcgg------cgaacgt------atgaaggcaaa------ggct------gcagccg---atccagctccaaagaaatgggabgaaatgagcatcacagagaaggctttagagttgtacgttggagagaagggtttgctcttctggctcaacaagtttgcctatgcttccattttcattgtaattggggcttggattcttttccggtttgttggacctgcastcaatctttacgaactcgattcycctcctttggctcctacctccatgttcaagggttcttgat--------c----------------------------------------------------------tat--------tccacaccgc---caatgtc-ttaatatgg--------t-ttttacagtctgctaaga------------------ttttgtagcatctagtct--------------------aggg-aataataatga---aaaaa--tttact-----------------------------------------------------------------------------------------------------------------------------------
>I28631_M054_Malvaceae_Trochetiopsis_benjaminae_seq1
---------------------------------------------agcagcggcaccac------------aagtggtrgcgaggga------ccaccaccaccaccaccagtttcaccrccaataacgccaccaraaaswgttgaaatacggtttaagagagggtcaaggaggcgwaggca---gcagctgragnaagatggttwcggtgaagg------gcaacgk------atgaaggcaaag---gbgkct------gcagcyg---atccacchccgaagaaatgggaagaaatgagchtcacagagaaggctatagagttgtatgtgggagagaagggtttgctcttctggctcaacaagtttgcctatgcttccattttcatngtaathggggcctggatccttttccggttbgthggacctgcactcaatctttacbaactcgattctcctcctntgtctcctacctccatgttcaaggaaycttgat--------g----------------------------------------------------------grt--------ammaaaatr----caatttc-ttartaagk--------t-ttttacattcwgcaaaga------------------ttttgtayygtccaccgt---------ccagagwctatagyt-aataacaatga---gaatt--ttcactagttac-----------------------------------------------------------------------------------------------------------------------------
>I28632_M055_Malvaceae_Eriolaena_candollei_seq1
--------------------------------------------------------------------------------cgaggca------ccaccaycaccaccaccagtttcaccdccaataamgccacchgaaacwgttaaaatacggtttaagagagggtcaaggaggcgyaggca---gcagctggaggaagatggttwcggkgaagg------gcaacgt------atgaaggcaaag---gcggct------gcagcbg---atccacctccgaagaaatgggaagaaatgagcatcacagagaargctatagavttgtaygtgggagagaagggwttdctcttctggctcaacaagtttgcctatgcttccattttyatcgtaattggggcctggatccttttccggttygtcggacctgcactcaayctttacgaactcgattctcctcctttgtctcctacctccatgttcaaggaatcttgat--------g----------------------------------------------------------gat--------accaaaatg----maa-tty-ytaayaadt--------t-ttttacattct--------------------------------------------------------------------------------------------------tdvc----accrtarca--gcaagtctagaatttat--------------------------------------------------------------------------------------------
>I28633_M056_Malvaceae_Adansonia_digitata_seq1
---------------------------------------aatagtagcagcagcagcac------------gcgcggtagcgagg---------------caccagcaccggttccacagccaataacagcaccagacactgttgaaatacggtttaagagagggtcaaggaggcgtaggca---gctgcagcaggaagatggtttccgaggcgccgaacggcaacca------attaaggcaaa------ggctgcggcagcagctg---atccagctccaaagaaatgggaagaaatgagcatcacagagaaggctatagagttgtatgttggagagaagggtttgctcttctggctcaacaaatttgcctatgcttccattttcattgtaattggggcttggatacttttccggtttgttggacctgcactcaatctttaccaacttgattctcctcctttggctcckacctccatgttcaagggttcttgat--------c----------------------------------------------------------cat--------gccacggtgc---caatgtc-ttaatatgg--------t-ttttactgtctgctaaga------------------ttttgtagcatctagtct-------------tctaa-------gatttccaatc---tccac--tgtgcaatttgct----ttgctctga-----taactgaaggatgttgaaagtatt----------------------------------------------------------------------------------
>I28635_M058_Malvaceae_Byttneria_aculeata_seq1
-------------------gcacaaatagcggcactagtaacagcaatggcagcggtacaagtaggcaagtaagtagcaacgaggca---------------------------ccggcggcggttacaccgccagaaactgtagaagttcggtttaagagagggtcaaggaggagaaggaa------gctgcaggaagatggctctgatgaggt-------------g--amggcgaaggcgaa------ggct------gcagcgg---ctcctgccccaaagaaatgggaagaaatgagcatgacagagaaagctatagagttgtatgtgggagaaaagggactgctgttctggctcaacaagtttgcctatgcttctatcttcataataattggggcttggatactattccggttcgttggacctgcactcaatctttaccaacttgattctgctcctttgtctcctacctccatattcaagggttcttgaa--------t----------------------------------------------------------cat-------tatgagaatc----aaatgtcttaaaaattgtg---tttt-tttcccagtatgcaagagaa----------------tttgtaaacatc---------------------------------------------------------------------------------------------------------------------------------------------------------------------------------------------
>I28636_M059_Malvaceae_Pterospermum_pierrei_seq1
-----------------g-------------------------------------------------------------------------------caccaccaccacaggtttcaccgccaataacgccaccggacactgttgaaatacggtttaagagagggtcarrraggcgtaggaa------gctgcaggaggatggtttcggtgaagg---gcaacaacgt------atgaaggcaaa------ggct------gcagctg---atccagctccaaagaaatgggaagaaatgagcatcacagagaaggctatagagttttatgtgggagagaagggtttgctcttctggctcaacaagtttgcctatgcttccattttcattgtaatcggagcctggatccttttccgattcgttggacctgcactcaatctttatgaactcgattctcctccgttgtctcctacctccatgttcaagggttcttgat--------g----------------------------------------------------------gat--------accagaatm----caatrtc-tyawtatkwtywttagctagactagakkctrcaaarw------------------ytttgyagmmtctarwmkarc-----------------wwat-wawrayaatga---gatat--tgtattcattgcc----attatagca--tctagtctgga--------------------------------------------------------------------------------------------------
>I28637_M060_Malvaceae_Duboscia_vifidiflora_seq1
-----------------------aaacagcagcaccaacaatagcagtggcagcagcac------------tagtagtagtgagg---------------caccatcaccagtcccaccaccgataacgccaccagaaactgttgaaatacggtttaagagaggatcaaggaggcgtaggca------gctgcaggaagacggtttcgaggatgg------gcaacgt------ctgaaggcaaa------ggct------gcagctg---acccggctccaaagaaatgggaagaaatgagcattgcagagaaggctatagagttgtatgtgggagagaaaggtctgctcttctggctcaacaagtttgcctacgcttccattttcattgtcataggaagctggattcttttccggttcgttgggcctgcattcaatctttaccaactcgattctcctcctttgtctcctacctccatgttcaagggtccttgat--------c----------------------------------------------------------aat-------acccacaaaa----caatgtcttcaagactg--------ttttttcacagatgcagagc------------------ttttatagcatccagtcttt------------------agtg-aatagtgatga---gaaa---tctact------------gtagagca-----gctctaagattttattc-----------------------------------------------------------------------------------------
>I28638_M061_Malvaceae_Basiloxylon_brasiliensis_seq1
cctttagttgaagtttggtgcacgaatagcagcagtgagaacagcagtagcagcagcac------------aaagggtagcgagg---------------ca------------ccaccaccaataacgccaccggacaccgttgaaatacggtttaagagaaggtcaaggaggcgtaggca------gctggaggaagatggttttggtggagg------gcaacgc------gtgaaggcaaa------ggct------gaagctg---atccagctccaaagaaatgggaagaaatgagcatcatagagaaggctttagagctgtatgtgggagagaagggtttgctgttctggctcaacaagtttgcctatgcttccattttcattgtaattggagcttggatacttttccggtttgttggacctgcactcaatctttacgagctcgattctccccctttgtctcctacctccatgttcaagggttcttgat--------c----------------------------------------------------------gat--------accacgatg----caatgtc-ttgatatgt--------t-ttctacagtctgcagaga------------------ttttgtagcatctagtct--------------------agca-aataataatga---gaaaa--cttacttattgcc----actatagsa-----tctataagatttgattcttactttcttaa---ccgataaatccctta--------acctcatggcagattct-c-------------------------------a
>I28639_M249_Malvaceae_Gyranthera_amphibiolepis_seq1
---------------------------------------------accagcagcagcac------------aagtggtagcgagg---------------caccatcaccagttccaccaccgmtaacaccaccagacgctgctgaaatacggtttaagagagggtcaaggaggcgtaggcagcagctgcagcaggaagatggtttccgcgatggcgaacggcaacgt------atgaaggtaaa------ggct------gcagctg---atccagctccaaagaaatgggatgaaatgagcctcacagagaaggctttagagttgtacgttggagagaagggtttgctcttctggctcaacaagtttgcctatgcttccattttctttgtaattggggcttggattcttttccggttcgttggacctgcactcaatctttacgagctcgattctcctccttcggctcctacctccatgttcaagggttcttgat--------c----------------------------------------------------------cat--------gccacagtga---caatgtc-ttaatatgg--------t-ttttacagtctgctaaga------------------ttttgtagcatctagcct--------------------aggg-aataataatga---aaaaa--tttactcattgcc----aatatagca-----tctctaagagttga--------------------------------------------------------------------------------------------
>I28640_M062B_Malvaceae_Diplodiscus_paniculatus_seq1
-------------------------------------------------------------------------gttgatttatat---------------cgatgtttkrggtyyyrcymmyawyamckcyayyagacaccgttgagatacggtttaagagagggtcaaggaggcgtaggca------gctgcaggaagatggttttggtgaaag------gaaacgt------atggaggcaaa------ggct------gaagctg---ataaggttccgaagaaatgggaagaaatgagtatcacagagaaggctatagagttgtatgtgggagagaagggtctacttttctggctcaacaagtttgcctatgcttccattttcattgtaatcggagcttggatacttttccgatttgttggaccagcagtcaatctttacgaactcgattctcctcctmtgtctcccwcmwccatgttcaagggctcttgathvkgcdttcaatctbwacagcctccatt---ywymtstgtyrystgystcyatrtwcaagggttcttgat-----catacca--------------tc-ttaatatg--------------------------------------------------------------------------------------------------------------------------------------------------------------------------------------------------------------------------------------------------------
>I28641_M063_Malvaceae_Brownlowia_peltata_seq1
------------------------------------------------------agca--------------agtggcggtgagg---------------caccaccacaggttccaccaccaataacgccaccagacaccgttgagatacggtttaagagaggttcaaggaagcgtaggca------gctgcaggaagatggttttggtgaagg------ggaacgt------atgaaggcaaa------ggct------gcagctg---ataaggttccaaagaactgggaagaaatgagtatcacagagaaggctatggagttgtatgtgggagagaagggtctgctcttctggctcaacaagtttgcctatgcttccattttcattgtaatcggagcttggatacttttccgatttgttggaccagcactcaatctttacgacctcgattctcctcctctgtctcctacctccatgttcaagggttcttgatcctgcactcaatctttacagcttccatt---ctcctgtgtcaccagcctccatgttcaagggttcttgat-----catacca--------------tc-ttaatatgt------ttttttttccaatctgcaaaga------------------ttttgtagcatctagtct-------------------agcaa-aataataatga---gaaaa--tttacccattgcc----accgttttt-----ttgctta---------------------------------------------------------------------------------------------------
>I28642_M064_Malvaceae_Burretiodendron_esquirolii_seq1
---------------------------------------------------------------------------------------------------------------------------------------------------------------------tcaagaaggcgaaggca------gctscrrkmagawggtttcgkwgaagg---gcaacaaagt------atgaaggcaaa------ggct------gcagcag---attcggctccaaagaaatgggaagaaatgagcatcacagagaaggctatagagttrtatgtgggagagaagggtttgctcttctggctcaacaagtttgcctatgcttccattttcatyrtaatcggrgcttggatccttttccggttcgttggrcctgcactcaatctttaygaactygattctcctcctttgcctcctacctccatgttcaagggatcttaat--------g----------------------------------------------------------gat--------accayartg----caatgtc-ttaatattt------act-tttta----------------------------------------------------------------------------------------------------------------------------------------------------------------------------------------------------------------------------------------
>I28644_M066_Malvaceae_Thomasia_solanaceae_seq1
----------------ggttagttaaagtttgttgcacaaacagcagcagcaatgatag------------cagtggcagcaaggca---------------------------ccaccaccagtaacgcctccagacactgttgaaatacggtttaagagagggtcaaggaggcgcaggca------gctgcaggaagatggttctggtgaaag------gcaaggt------gtaaaggcaaa------ggct------gcagctg---atacagctccgaaaaaatgggaagaaatgagcattacagagaaggctatagagttttatgtgggagagaagggtctgctcttctggctcaacaagtttgcctatgcttccattttcattgtaataggggcttggatactttttcggttcgttgggcctgcactcaatctttaccaactcgattctgctcctttgtctcctacctccatgttcaagggttcttgat--------t----------------------------------------------------------gatacacacaagccggaatg----caatgtcgtaaagatgg--------t-ttttacagtctgcagaaa------------------tttggtagcatctagtct-------------agcgaa------tataataatta---gaaaa--cctactcattgct----cctgtagca-----tctctaagatttagttcttatttcattt----atgatgaa------------------------------------------------------------------
>I28645_M067_Malvaceae_Guichenotia_ledifolia_seq1
---------------------------------------aacagcagcggcgaggatag------------cagtggcagcaagg---------------caccaccaccagttccaccaccaataacgccaccagacactgttgaaatacggtttaagagagggtcaaggaggcgtaggaa------gctgcaggaagatggttccggtgaaag------gcaaagt------gtgaaggcaaa------ggct------gcagctg---atccagctccgaaaaaatgggaagaaatgagcattacagagaaggctatagagttttatgtgggagagaagggtctgctcttctggctcaacaagtttgcctatgcttccattttcattgtaataggggcttggatacttttccggttcgttgggcctgcactcaatctttaccaactcgattctgctcctttgtctcctacctccatgttcaagggttcttgat--------t----------------------------------------------------------gatacacagaagccagaatg----caatgtcgtaaagatgg--------t-ttttacagtctgcagaaa------------------ttttgtagcatctagtct--------------------agcg-aataataatta---gaaaa--cctactcattgct----cctctagca-----tctctaagatttagttcttatttcattt----atgatgaattcct--------taaatctatatccaagatttgagac---------------------------t
>I28646_M068_Malvaceae_Helmiopsis_sp_seq1
-----------------------------------------------------caccac------------aagtggcagcgagg---------caccaccaccaccaccagtttcaccgccaataacgccaccagaaactgttgaaatacggtttaagagagggtcaaggaggcgtaggcg---gcagctggaggaagatggttacggtgaagg------gcaacgt------atgaaggcaaag---ggggct------gcagctg---atccacctccgaagaaatgggaagaaatgagcatcacggagaaggctatagagttgtatgtgggagagaagggtttgctcttctggctcaacaagtttgcctatgcttccattttcatcgtaattggrgcctggatccttttccggttcgtcggacctgcactcaatctttacgaacttgattctcctcctttgtctcctacctccatgttcaaggaatcttgat--------t----------------------------------------------------------gat--------accaaaatg----cagtttc-ttactaagt--------t-ttttacattctgcaga--------------------ttttgtattgtccagagt----------------ctataggt-aataacaatga---gaatt--ttcactagttacc----accatagca--gcaagtctagaatttgttcttgtaactagca---tgtgaaaaaagaaaaac-----tggtccaa--------------------aa-----------------------
>I28647_M069_Malvaceae_Cheirolaena_linearis_seq1
--------------------------------------------tagtagtggcaccac------------aagtggtagcgagg---------caccmcymccaccaccwgtttcaccgccaataacgccacmagaaacwgttcaaatacggtttaagagagggtcaaggaggcgmagvma---gcagctgraggaagatggttwcggtgaagg------rcaacgk------atgaaggcaaag---gcgsct------gcagchg---atccaccaccdaagaaatgggaagaaatgagcatcacggagaaggcwatagagttgtatgtgggagagaagggtttgctcttctggctcaacaagtttgchtahgcttccattttcathgtaattggggcctggatccttttccggttygtyggacctgcactcaatctttacgaactcgattctcctcctytgtctcctacctccatgttcaaggaatcttgat--------g----------------------------------------------------------gaw--------whmaaaatg----caatttc-ttaataagk--------t-twttacattmwgcaaaga------------------ttttgtayygtccactgt---------ccagagtctatrgst-makaacaatga---gagtt--ttcactagttacc----accatagca--gcaagtctagaatttattcttataacaagtagcatgtgaaagaaaac--------------------------------------------------------------
>I28648_M070_Malvaceae_Helmiopsiella_madagascariensis_seq1
--------------------------------------------------cggcaccac------------ragtggtagcgakgcac---cacarccaccacsaccaccggtttcaccgccaataamgccaccagaaactgttgaaatacggtttaagagagggtcaaggaggcgtaggcg---gcagctggaggaagatggttacggtgaagg------gcracst------atgaaggcaaag---ggggct------gcagctg---atccacctccgaagaaatgggaagaaatgagcatcamagagaargctatagagttgtatgtrggagagaagggtttgctcttctggctcaacaagtttgcctatgcttccattttcatcgtaattggggcctggatccttttccggttygtcggacctkcactcaatctttacgaactygattctcctcctttgtctcctwcctccatgttcaaggaatcttgat--------g----------------------------------------------------------gat--------wccaaaatg--------ttm-ttaataagt--------t-ttttacattctgcaatga------------------ttt------------------------------------------------------------------------------------------------------------------------------------------------------------------------------------------------------
>I28649_M071_Malvaceae_Goethalsia_meiantha_seq1
-------------------------------------------------------gcac------------aagtagtagtgagg---------------caccatcaccggtttcgccacctataacgccgccagaaactgttgaaatacggtttaagagaggatcgaggaggcgtaggca------gctgcaggaagatggttttgaggatgg------gcaacgtttgaagttgaaggcgaa------ggct------gcagctg---atccggctccaaagaaatgggaagaaatgagcattgcagagaaggctatggagttgtatatgggagagaaaggcctgctcttctggctcaacaagtttgcctatgcttccattttcattgtcataggaggttggatacttttccggttcgttgggcctgcactcaacctctacgatctcgattctcctcctttgtctcctacctccatgttcaagggttcttgat--------c----------------------------------------------------------aat-------acccagaaag----caatgtcttcaagattg--------t-tttttacagatgcagagc------------------ttttatagcatctagtct-t------------------agtg-aatagtgatga---gaaa---tctact------------ctatggca-----gctctaagatttggttcttatttcat----------------------------------------------------------------------------a---
>I28652_M074_Malvaceae_Hildegardia_barteri_seq1
------------------agcagtgagaacagcagtagcagtagcaccaacagcagcac------------aaggggcagtgagt---------------cacca---------ccaccaccaatagcaccaccggacaccgttgaaatacggtttaagagagggtcaaggaagcgtaggca------gctgaaggaagatggttttggtggagg------gcaacgt------atgacggcaaa------ggca------gaagctg---acccagctccaaagaaatgggaagaaatgagcatcacagagagggccatagagttgtatgtgggagagaagggtttgcttttctggctcaacaaatttgcctatgcttccattttcattgtgattggagcttggattcttttccggtttgttggccctgcacttaatctttacgaactcgattctcctcctttgtctcctacctccgttttcaagggttcttgat--------c----------------------------------------------------------gat--------aaaac----------atgtc-ttgatatgt--------t-ttctacagtctgcagaga------------------ttttgtagcatctagtct--------------------agca-aatagtaatga---gaaat--tttattccttgcc----cctatagca-----tttctaagattt----------------------------------------------------------------------------------------------
>I28653_M168_Malvaceae_Theobroma_cacao_seq1
------------------------agcaccaataacagcagtggcagcagcagcagcac------------gagtagcagcgagg------------------------cacccccaccaccattaacaccaccagacaccgtcgagatacggtttaagagagggtcaaggaggcgcaggca------gctgcaggaagatggttttggggaagg------gcaacgt------gtgaaggcaaaggcaaatgct---gcagcagctg---atccagctccaaagaaatgggaagaaatgaccatgatggagaaggctatggagttgtatgtgggagagaagggtctgctcttctggctcaacaagtttgcttatgcttccattttcattgtaataggagcttggatacttttccggttcgtagggcctgcactcaatctttacgaactcgactccccccctctgtctcctacctccatgttcaagggctcttgat--------c----------------------------------------------------------cat-------acccacaatg----caatgtt-ttaa---------------ttctacggtctgcggaga------------------ttttgtagcagctagtct--------------------ggtg-aatgataatta---gaaaa--tctactcattgcc----tctacagta-----tctctaagatttacttatttcatttatg------------------------------------------------------------------------------
>I28654_M105_Malvaceae_Pachira_aquatica_seq1
-----------------------------------------------------------------------------------------------------accaccaccgatt------------ccaccaccagacgctgttgaaatacggtttaagagagggtcaaggaggcgtaggca---gctgcagcaggaagatggtttccgaagcggcgaacggcaacca------atgaaggcaaa------ggctgcatcagcagctg---atccagctccaaagaaatgggaagaaatgagcatcacacaaaaggctatagagttgtatgttggagagaagggtttgctcttctggctcaacaagtttgcctatgcttccattttcattgtaattggggcttggatacttttccggtttgttggacctgcactcaatctttaccaacttgattctccgcctttggctcctacctccatgttcaagggttcttgat--------c----------------------------------------------------------ca---------accacagtgc---cagtgtc-ttaatatgg-------tt-ttttacagtctgctaaga------------------ttttgtagcatctagtct--------------------agggaaataataatga---aaaat--tttactcttt-------------------------------------------------------------------------------------------------------------------------------
>I28655_M148_Malvaceae_Robinsonella_mirandae_seq1
-------------------------------------------------------------------------------gtgagaca------------cywctaccaccacttccaccaccrgtaaggccatcagaaactgttcaaatccggtttaaaagagggtcgagaaagcgtaggca------gcttcaggaagatggtttcgggggaga---agggcaaagg------atgaagrcaaag------------------gctg---awccdgttccaaagaaatgggatgaaatgagcctcacagagaaggcttyagaattgtacgttggagaaaagggtttgctcttttggctcaacaaatttgcvtatgcttccattttcatagtaataggggcttggatacttttccggtttgtcggacckgcactcaayctttaccagctygattctgctcctttgcctcctaccgccatgttcaagggttcttgaa-------ac----------------------------------------------------------amt--------accacggtg------atgtc-tcgatatgtat---ggtt-ttytacagtctgctacgt----------------ttttttgtagaatcttgtgt-------------agggaa-atgg-aacrrtaatta---aaaat-atttac------------------------------------------------------------------------------------------------------------------------------------
>I28656_M002_Malvaceae_Tilia_americana_seq1
-----------------------------------tgataacagcagtagcaaccgcac------------aagcggtagcgagg---------------ca------------cctccaccaataacgccaccggagaccatcgaaatacggtttaagagagggtcaaggaggcgtaggca------gctgcaagaagatggttttggtgaagg------gcaacgt------atgaaggcaaa------ggct------gcagctg---atccagctccaaagaaatgggaagaaatgagcatcacagagaaggctatagagttgtatgtgggagagaagggtttgcttttctggctcaacaagttggcctatgcttccattttcattgtaattggagcttggatacttttccggtttatcggacctgcactcaatctttaccaactcgattccgctcctttgcctcctacctccatgttcaagggttcttaat--------c----------------------------------------------------------gat--------accacagtg----caatgtc-ataatatgt----------ttttacagtctgcaaaga------------------ttgtctagcatctactct--------------------agtg-aatgataatga---gaaaa--tttacttattgcc----actatagc----------------------------------------------------------------------------------------------------------------
