# Supplementary material for: Localized Phylogenetic Discordance Among Nuclear Loci Due to Incomplete Lineage Sorting and Introgression in the Family of Cotton and Cacao (Malvaceae)
Source: Front Plant Sci. 2022 Apr 13;13:850521. doi: 10.3389/fpls.2022.850521 (PMC9043901; doi:10.3389/fpls.2022.850521)
Supplement: Supplementary file 1 [file Data_Sheet_1.ZIP › Alignments_v4/L45.fasta]

>I23352_M001_Malvaceae_Bombax_ceiba_seq1
---------------------------------------------------------------------------------------------------------------------------------------------------------------------------------------------------------------------------------------------------------------------------------------------------------------------------------------------------------------------------------------------------------------------------------------------------------------------------------------------------------------------------------------------------------------------------------------------------------------------------------------------------------------------------------------------------------------------------------------------------------------------------------------------------gattaatgagtgtattttatggctgagcattatattcatcaccattttgtgtacaccacagccaactatagttcgatggtcatcaacacctccagtgtcagatgatgtcctgcatcagtggaaaggcttctgtgctctcatagcaaatgcatattatataagaggaatggcatggt--gagatgc-------ttttagaatgct---ggttga------aaaacaaaaat-aaaaaaagcctcct-----gtttt------------------------gtc-aaat---gttaga-ttttgatctttt-cta-tg-----------------------------------ttg---a---------taaaaagaaaaa-gtctgctg-tcatt-------------------------------tctttggtcatcc-------tagaatcttg--------------------------------------------------------------------cct-----gaaagatgga---------------------------------ttcttatttt-gtcaaaggcttccagtgaaaactctccagctagagcaaatggctgtggttggacatgctgaggagccat---------cagttgttgccagccgaatgcgattagtttttagc-------------------------------------------------------------------------------------------------------------------------------------------------------------------------------------------------------------------------------
>I23353_M002_Malvaceae_Tilia_americana_seq1
----------------------------------------------------------------------------------------------------------------------------------------------------------------------------------------------------------------------------------------------------------------------------------------------------------------------------------------------------------------------------------------------------------------------------------------------------------------------------------------------------------------------------------------------------------------------------------------------------------------------------------------------------------------------------------------------------------------------------------------------------------------------------------------------------gttgatgagtgtattttatggctgagcattatattcatcaccattttgtgtacaccacagccaactatagtaagatggtcctctacacctccagtgtcagatgatgtcctgcatcagtggaaaggcttttgtgctctcatagcaaatgcatattatataagaggaatggcatggt--gagatac-------ttttagaatgct---ggttga------aa----------------aacctcca-----cttt-------------------------gtc-aaat---gttaga-ttttgatctttt-cta-tg-----------------------------------gtg--tt---------taaaaag-aaat-agatgctg-tcatt-------------------------------cccttggtcatcc-------tagaaactgatgtg-ttca--tgta--------ttta------------------------------aatagtaaagcccc-----gaaagatggattcttac-agcttttctaaa-------------ttcctgtttt-gccaaaggcttccagtaaaaactctccagctagagcaaatggctgtggttggacgtgctgaggagccat---------cagttgtt----------------------------------------------------------------------------------------------------------------------------------------------------------------------------------------------------------------------------------------------------------
>I23354_M003_Malvaceae_Herissantia_crispa_seq1
--------------------------------------------------------------------------------------------------------------------------------------------------------------------------------------------------------------------------------------------------------------------------------------------------------------------------------------------------------------------------------------------------------------------------------------------------------------------------------------------------------------------------------------------------------------------------------------------------------------------------------------------------------------------------------------------------------------------------------------------------------------------------------------a------------ggttaatgagtgtattttatggctgagcattattttcattaccatactgtgtacaccacaaccaactgtagtccgatggtcatctacacctccggtgtcggatgatgtcctgcaacgatggaaaggcttttgtgctctcatagcaaatgcatatttcataagaggaatggcatggt--gagatac----actttttagcc------------------------------------------cca-----ttttc------------------------caa-aaat---gttaaa-tca-----tttt-cta-tg-----------------------------------ttg-tta---------taaaaaagaaac-agattctg-tcatt-------------------------------tctttgattaccc-------tagaatctgttgtg-tttt--tata--------ttta------------------------------aacagtataaagact----gaaaaatgaa---------------------------------ttcttatttt-gcctaaggctacctgtgaaaactctccagcttgagcaaatggcggtggttggccgtgcagaggagccat---------ctcttgttgctagccgaatgcggttagtttttagcacacttg----------------------------------------------------------------------------------------------------------------------------------------------------------------------------------------------------------------------ag
>I23355_M004_Malvaceae_Malva_arborea_seq1
-------------------------------------------------------------------------------------------------------------------------------------------------------------------------------------------------------------------------------------------------------------------------------------------------------------------------------------------------------------------------------------------------------------------------------------------------------------------------------------------------------------------------------------------------------------------------------------------------------------------------------------------------------------------------------------------------------------------------------------------------------------------------------------------------------aatgagtgtattttatggctgagcattattttcatcaccatattgtgtacaccacaaccaactatagtccgatggtcatctacaccaccggtgtcggatgatgtcctgcatcaatgggaagggttttgcgctctcatagcaaatgcatatttcataagaggaatggcatggt--gagatct----gcttttagcaatgmt---ggttga------aa----------------cact---a-----ttttt------------------------ctc-aaat---gttgga-ttttgatgtttt-cta-tg-----------------------------------tcg-ttt---------taagta-gaaat-agatgccg-ccatt-------------------------------tctttgatcatcc-------tagaatctkctgtg-ttta--tata--------aatakatataaacacagcagattctatatatataaggagtataaagact----gaawgaytga---------------------------------wtswtkkwtt-syyrwaggctaccagtgaaaactctccagcttgagcaaatggcagtggt----------------------------------------------------------------------------------------------------------------------------------------------------------------------------------------------------------------------------------------------------------------------------------------------t
>I23356_M005_Malvaceae_Lavatera_assurgentiflora_seq1
-------------------------------------------------------------------------------------------------------------------------------------------------------------------------------------------------------------------------------------------------------------------------------------------------------------------------------------------------------------------------------------------------------------------------------------------------------------------------------------------------------------------------------------------------------------------------------------------------------------------------------------------------------------------------------------------------------------------------------------------------------------------------------------------------------aatgagtgtattttatggctgagcattattttcatcaccatattgtgtacaccacaaccaactatagtccgatggtcatctacaccaccggtgtcggatgatgtcctgcatcaatgggaagggttttgcgctctcatagcaaatgcatatttcataagaggaatggcatggt--gagatct----gcttttagcaatgat---ggttga------aa----------------cact---a-----ttttt------------------------ctc-aaat---gttgga-ttttgatgtttt-cta-tg-----------------------------------tcg-ttt---------taagta-gaaat-agatgccg-ccatt-------------------------------tctttgatcatcc-------tagaatctkctgtg-ttta--tata--------aatakatataaacacakcagattctatatatataaggagtataaagact----gaatga------------------------------------------------------------------------------------------------------------------------------------------------------------------------------------------------------------------------------------------------------------------------------------------------------------------------------------------------------------------------------------------------
>I23357_M006_Sphaerosepalaceae_Rhopalocarpus_longipetiolatus_seq1
---------------------------------------------------------------------------------------------------------------------------------------------------------------------------------------------------------------------------------------------------------------------------------------------------------------------------------------------------------------------------------------------------------------------------------------------------------------------------------------------------------------------------------------------------------------------------------------------------------------------------------------------------------------------------------------------------------------------------------------------------------------------------------------------------ggttaatgagtgcattttatgggtaagcattatattcaycaccattttgtgtacaccaccaccaactgtagttagatggtcatctacatctccagtgtcagatgaagtgctgcttcagtggaaaggcttctgtgctctcatagcaaatgcatattacctaaggggaatggcatggt--cagatac-------tttcagcatatt---tattga-----gaa----------------gatcctca-----ttttt------------------------gtc-tagt--actctga-ttttgaccatca------------------------------------------tta--------------------------agttactt------------------------------------------------------ttatgtaacttgctttg-tttg---------------------------------------------g---------------------aaatcttaattttgtat-ggcctctctgaccctgttttgtaaattcttgattttaccaaaggcttccagtaaagactctgcagctagagcaaatggcagtgatggggcattctgaggagccgt---------ctgttgt-----------------------------------------------------------------------------------------------------------------------------------------------------------------------------------------------------------------------------------------------------------
>I23359_M008_Malvaceae_Althaea_officinalis_seq1
-------------------------------------------------------------------------------------------------------------------------------------------------------------------------------------------------------------------------------------------------------------------------------------------------------------------------------------------------------------------------------------------------------------------------------------------------------------------------------------------------------------------------------------------------------------------------------------------------------------------------------------------------------------------------------------------------------------------------------------------------------------------------------------------------------------------ttatggctgagcattattttcatcaccatactgtgtacaccacaaccaactatagtycgatggtcatctacaccatcggtgtcagatgatgtcctgcatcaatggaaaggcttctgcgctcttatagcaaatgcatatttcataagaggaatggcatggt--gagatct----gcttttagcaatgct---ggttga------aa----------------gaccct-a-----ttttt------------------------ctc-aaat---gttgga-ttttgatatttt-cta-tg-----------------------------------ttg-ttt---------taagta-gaaat-aaatgccg-ccatt-------------------------------tctttgatcatag-------tagaatctgctgcg-ttta--tata--------tatatatataaa----------------------agcagtataaagact----gaaaggttga---------------------------------ttcttgtttt-gcctaaggctaccagtgaaaac--------------------------------------------------------------------------------------------------------------------------------------------------------------------------------------------------------------------------------------------------------------------------------------------------------------------------
>I23360_M009_Malvaceae_Lagunaria_patersonia_seq1
----------------------------------------------------------------------------------------------------------------------------------------------------------------------------------------------------------------------------------------------------------------------------------------------------------------------------------------------------------------------------------------------------------------------------------------------------------------------------------------------------------------------------------------------------------------------------------------------------------------------------------------------------------------------------------------------------------------------------------------------------------------------------------------------------------gagtgtattttatggttgagcattatattcatcaccattttgtgtacaccacaaccaactatagtccgatggtcatctacaccaccggtgttggatgatgtcctgcatcaatggaaaggcttttgcgctctcatagcaaatgcatattacataagaggaatggcatggt--gagataa----gcttttagcaatgcc---ggttga------aaga---------accctaacctaca-----ttttt------------------------ctc-aaat---gt-aga-ttttgatctttc-cta-tg-----------------------------------ttg-gtt----------------taaac-agatgctg-acaat-------------------------------tctttgattattc-------tagaatctgctgtg-ttta--tttg--------tttt-----------------------------taacac--tgaagtct----gaaagatgg----------------------------------ttcttgtttt-gccaaaggcttccagtgaaawctctccagcttgarcaaatggctgtcgttggatgtgcagaggag-------------------------------------------------------------------------------------------------------------------------------------------------------------------------------------------------------------------------------------------------------------------------------
>I23361_M010_Malvaceae_Allyogyne_huegelli_seq1
--------------------------------------------------------------------------------------------------------------------------------------------------------------------------------------------------------------------------------------------------------------------------------------------------------------------------------------------------------------------------------------------------------------------------------------------------------------------------------------------------------------------------------------------------------------------------------------------------------------------------------------------------------------------------------------------------------------------------------------------------------------------------------------------------------------------------------------------------tgtgtacaccacawccaactataktccgatggtcatctacaccaccggtgtccgatgatgtcctgcatcagtggaaaggcttttgcgctctcatagcaaatgcatattttataagaggaatggcatggt--gagatat----actttttgcaatgct---ggttga------aaa----------------------a-----accct------------------------atc-agat---attagt-ctttgatcattt-c---tg-----------------------------------tag-ttt-----------------------------------------------------------------------------------------------------------------------------------------------------------------------------------------------------------------------------------------------------------------------------------------------------------------------------------------------------------------------------------------------------------------------------------------------------------------------------------------------------------------------------------------------------------------------------------
>I23364_M013_Malvaceae_Grewia_sp_seq1
--------------------------------------------------------------------------------------------------------------------------------------------------------------------------------------------------------------------------------------------------------------------------------------------------------------------------------------------------------------------------------------------------------------------------------------------------------------------------------------------------------------------------------------------------------------------------------------------------------------------------------------------------------------------------------------------------------------------------------------------------------------------------------------a------------ggtagatgagtgtattctatggctgagcattttattcatcaccattctgtgtacaccacagccaactatagttaggtggtcatctacacctccagtttcggatgatatcctgcatgagtggaaaggcttctgtgctctcatagcaaatgcatattttatgagaggaatggcatggt--gagatat-------ttttataatact---cgtcca--aattaa----------------aacctcca-----ttgtt------------------------cta-taa---------------------------------------------------------------------------------------------------------------------------------------------------------------------atgctgca-atc-----ta--------tttg------------------------------aacacatgaagct------taaagatgga-tcttac-agcatttttatc-------------tccatgtcat-tgtaaaggcttccagtgaagactctccagctagagcaagtggctgtggttggacgtgctgaggagccat---------cagttgttgctagccgaatgcgattagtttttagcacacttgaggtgagtgaattgttctttgc-tttaaaagtttag------------------------------------------------------------------------------------------------------------------------------------------------------------------------------------
>I23365_M014_Malvaceae_Callirhoe_bushii_seq1
--------------------------------------------------------------------------------------------------------------------------------------------------------------------------------------------------------------------------------------------------------------------------------------------------------------------------------------------------------------------------------------------------------------------------------------------------------------------------------------------------------------------------------------------------------------------------------------------------------------------------------------------------------------------------------------------------------------------------------------------------------------------------------------a------------ggttaatgagtgtattttatggctgwgcattatattcatcaccatattgtgtacaccacaaccaactatagtccgatggtcmtctacaccaccggtgtcggatgatgtcctgcagcaatggaaaggcttttgcgctctcatagcaaatgcctatttcataagaggaatggcatggt--gagatat----gattttagcaatgct---ggttga------aaga----------cccttacctcca-----ttttt------------------------ctc-aaat---attgga-ttcctttatttt-cga-tg-----------------------------------ttg-ttt---------taaata-gaaat-agatgcct-ccatt-------------------------------tctttgattatcc-------tagaatctgctgtg-ttta--tawg--------ttta------------------------------aacggtataatgact----gaaagatgga---------------------------------ttcttgtttt-gcctaaggctac------------------------------------------------------------------------------------------------------------------------------------------------------------------------------------------------------------------------------------------------------------------------------------------------------------------------------------
>I23367_M016_Malvaceae_Kitaibelia_vitifolia_seq1
---------------------------------------------------------------------------------------------------------------------------------------------------------------------------------------------------------------------------------------------------------------------------------------------------------------------------------------------------------------------------------------------------------------------------------------------------------------------------------------------------------------------------------------------------------------------------------------------------------------------------------------------------------------------------------------------------------------------------------------------------------------------------------------------------------tgagtgtattttatggctgagcattattttcatcaccatattgtgtacaccacaaccaactatagtccgatggtcatctacaccaccggtgtcggatgatgtcctgcatcaatggaaaggcttttgcgctctcatagcaaatgcatatttcataagaggaatggcatggt--gagatct----gcttttagcaatgct---ggttga------aa----------------gacttaaa-----tattt------------------------ctc-aaat---gttgga-ttttgatatttt-cga-tg-----------------------------------ttg-ttt---------taagta-gaaat-agatgccg-ccgtt-------------------------------tctttgatcatcc-------tagaatct------------------------------------------------------------------------------------------------------------------------------------------------------------------------------------------------------------------------------------------------------------------------------------------------------------------------------------------------------------------------------------------------------------------------------------------------------------------------------------
>I23368_M017_Malvaceae_Sterculia_apetala_seq1
---------------------------------------------------------------------------------------------------------------------------------------------------------------------------------------------------------------------------------------------------------------------------------------------------------------------------------------------------------------------------------------------------------------------------------------------------------------------------------------------------------------------------------------------------------------------------------------------------------------------------------------------------------------------------------------------------------------------------------------------------------------------------------------------------ggttaaggagtgtattttatggctgagcattatattcatcaccattttgtgcacaccacagccaactatagttagatggtcttctacgcctccagtgtcggatgatgtcctgcatcaatggaaaggcttctgtgctctcatagcaaatgcatattatataagaggaatggcatggt--gagatgc-------ttttagaatggt---ggttga------aa----------------aaccttga-----ctttt------------------------gtc-aaat---gttaga-ttttgatctttt-caa-tg-----------------------------------gtg--tc---------taaaaac-aaat-agatgccg-tcatt-------------------------------ccttttgtcatcc-------tacaaactgctctg-------tgtaaa----cattta------------------------------aacaataaagccct-----gaaagatggattcctac-agctttgctgaat------------ttcttgtktt-gccaaaggcttccagtaaaaactctccagctggagcaa----------------------------------------------------------------------------------------------------------------------------------------------------------------------------------------------------------------------------------------------------------------------------------------------------------
>I23369_M018_Malvaceae_Abelmoschus_esculentus_seq1
---------------------------------------------------------------------------------------------------------------------------------------------------------------------------------------------------------------------------------------------------------------------------------------------------------------------------------------------------------------------------------------------------------------------------------------------------------------------------------------------------------------------------------------------------------------------------------------------------------------------------------------------------------------------------------------------------------------------------------------------------------------------------------------------------ggttaatgagtgtattttatggctgagcattatattcattaccatattgtgtacaccacaaccaactatagtccgatggtcatctacaccacyagtgtcygatgatgtcctgcatcagtggaaaggcttttgcgctctcatagcaaatgcatattttataagaggaatggcatggt--gagatat----gcttttasmawksyk---gktbga------aa-----------------------a-----aymct------------------------atc-aaat---attwga-ttttgatctttt-ctg-tg-----------------------------------tag-ttta---cggcttaattataaaat-aagtgtcc-aaatt-------------------------------attttttttgtaat------aggtgcctaaagta-tttt--t--------------------------------------------tggctgaaataagtcc----cgaaagttta---------------------------------tttttggctg-a--aacagstkmccrygrwwwmwmtyywgsttgarmwaatggcagtgattggacgtg---------------------------------------------------------------------------------------------------------------------------------------------------------------------------------------------------------------------------------------------------------------------------------------
>I23370_M105_Malvaceae_Pachira_aquatica_seq1
---------------------------------------------------------------------------------------------------------------------------------------------------------------------------------------------------------------------------------------------------------------------------------------------------------------------------------------------------------------------------------------------------------------------------------------------------------------------------------------------------------------------------------------------------------------------------------------------------------------------------------------------------------------------------------------------------------------------------------------------------------------------------------------------------gattaatgagtgtattttatggctgagcattatattcatcaccattttgtgtacaccacagccaactatagttcgatggtcattgacacctccagtgtcagatgatgtactgcatcagtggaaaggcttctgttctcttatagcaaatgcatattatataagaggaatggcatggt--gagatgc-------ttttagaatgct---ggttga-----aaaaa--------------aacctcca-----gtttt------------------------gtc-aaat---gttaga-ttttgatatttt-ctacta-----------------------------------ttg-ctt---------taaaaagaaaca-gtctgctg-tcttt-------------------------------tgtttagccatca-------tagaatcttg--------------------------------------------------------------------cct-----gaaagatgga---------------------------------ttcytgtttt-gycaaaggcttccagtgaaaactctgcagcttgagcaaatggctgtggttggacgtgctgaggagccat---------caattgttgctagccgaatgcgattagtttttagcacacttgaggtga--------g---------------------------------------------------------------------------------------------------------------------------------------------------------------------------------------------------------
>I23371_M137_Malvaceae_Dombeya_wallichii_seq1
------------------------------------------------------------------------------------------------------------------------------------------------------------------------------------------------------------------------------------------------------------------------------------------------------------------------------------------------------------------------------------------------------------------------------------------------------------------------------------------------------------------------------------------------------------------------------------------------------------------------------------------------------------------------------------------------------------------------------------------------------------------------------------------------------tgatgagtgtattatatggccgagcattatattcatcaccattttgtgtacdccacagccaactgtagttagatggtcctctacacctccagtgtcggatgacgtcctgcatcagtggaaaggcttctgtgcygtaatagcaaatgcatattatataagaggaatggcatggt--aagattc-------ttttagaatgct---gattga------araa--------------gammkwcm-----btyhr------------------------kth-drwy---rwwwga-ttttgatctttgatwgatr-----------------------------------ykgmswy------tmtwrwkwwmwwsmw-wkwwrcyr-ktrww-------------------------------scwcmgwwymwcm-------waswmwwwcmkstk-ttym--trwa--------------------------------------------------------------------------------------------------------ttwtwrkytk-kmmaaassckwmyyryraamwctywcmrkytwgmkmaaatggctgtggttggacgtgctgaggagccat---------cactttttgccagccgaatgcgattagtttttagcacactt-------------------------------------------------------------------------------------------------------------------------------------------------------------------------------------------------------------------------
>I23372_M140_Malvaceae_Chiranthodendron_pentadactylon_seq1
---------------------------------------------------------------------------------------------------------------------------------------------------------------------------------------------------------------------------------------------------------------------------------------------------------------------------------------------------------------------------------------------------------------------------------------------------------------------------------------------------------------------------------------------------------------------------------------------------------------------------------------------------------------------------------------------------------------------------------------------------------------------------------------------------ggttaatgagtgtattttatggctgagcattatattcatcaccattttgtgtacaccacagccaactatagttagatggtcrtctacwcctccagtgtcagatgatgtcctgcatcagtggaaaggcttctgygctctcatagcaaatgcatattatataagaggaatggcatggt--gagrtgc------ttttwrrawtsyk--ggkttra------aa----------------aayctcca-----myttt------------------------gtc-aaat---gttaga-ttttgatctttt-cta-tg-----------------------------------gtg--tt---------taaaaag-aaat-agatgctg-tcatt-------------------------------ccttttttcatcc-------tagaatctgctgtg-ttga--taaa--------ttta------------------------------aacagtaaag-cct-----gaaatatggattcttac-agctttgctaaa-------------ttcttgtttt-cccamaggcttccagtaaaaatkctccagctagaacaaatggctgtggttggacgtgctgaggagccat---------ctgttgttgctagccg--------------------------------------------------------------------------------------------------------------------------------------------------------------------------------------------------------------------------------------------------
>I23373_M141_Malvaceae_Quararibea_funebris_seq1
-------------------------------------------------------------------------------------------------------------------------------------------------------------------------------------------------------------------------------------------------------------------------------------------------------------------------------------------------------------------------------------------------------------------------------------------------------------------------------------------------------------------------------------------------------------------------------------------------------------------------------------------------------------------------------------------------------------------------------------------------------------------------------------------------------aatgagtgtattctatggctgagcattatattcatcaccattttgtgtacaccacagccaactatagttcgatggtcatctacacstccagtgtcagatgatgtcctgcatcaatggaaaggcttctgcgctctcatagcaaatgcatattatataagaggaatggcatggt--gagatcc-------ttttagaatggt---agttga------aaaacct-----------aacctcca-----ctttt------------------------gtc-aaat---gttaga-ttttgatctttt-cta-tg-----------------------------------tta--tt---------taaaaagaaaac-agatsctg-tcatt-------------------------------tctttggtcatcc-------tagaatctgctgtg-ttga--tata--------ttta------------------------------aacagtaaaggcct-----gaaagatggat-------------------------------attcgtgtttt-tccaaaggcttccagtgaaaactctccagctagagcaaatggctgtggttggacgtgctgagga--------------------------------------------------------------------------------------------------------------------------------------------------------------------------------------------------------------------------------------------------------------------------------
>I23374_M142_Malvaceae_Hampea_nutricia_seq1
------------------------------------------------------------------------------------------------------------------------------------------------------------------------------------------------------------------------------------------------------------------------------------------------------------------------------------------------------------------------------------------------------------------------------------------------------------------------------------------------------------------------------------------------------------------------------------------------------------------------------------------------------------------------------------------------------------------------------------------------------------------------------------------------------taatgagtgwattttatggtwkakcattatattcatcaccatattatgtacaccacaaccaactatagtccgatggtcatctacaccaccagtatcagatgatgtcttgcatcaatggaaaggcttttgtgctctcatatcaaatgcatacttcataagaggaatggcatggt--gagatat----gcttttagcaatgcc---ggttga------aaaa------aaaaacttaacaacca-----ttttt------------------------ctt-aaat---gttaga-ctgtgatctttt-ata-ca-----------------------------------ttg-ttt---------taaaa--gaaag-aagtgctg-ttatt-------------------------------tctttgattatcc-------tagaatctgctgtt-ttga--tata--------ttta------------------------------aacagtagagact------gaaagatgga---------------------------------ttgttgtttttgacgaaggcttccagtgaaaactctccagctcgagcaaatg-------------------------------------------------------------------------------------------------------------------------------------------------------------------------------------------------------------------------------------------------------------------------------------------------------
>I23376_M145_Malvaceae_Heliocarpus_appendiculatus_seq1
---------------------------------------------------------------------------------------------------------------------------------------------------------------------------------------------------------------------------------------------------------------------------------------------------------------------------------------------------------------------------------------------------------------------------------------------------------------------------------------------------------------------------------------------------------------------------------------------------------------------------------------------------------------------------------------------------------------------------------------------------------------------------------------------------------------cattttatggstgagtattatattcatcaccattttgtgtacaccacagccaaccatagtcagatggtcgtcgactcctccggtgtcagatgatatgttgcatcattggaaaggcttctgtgctctcatagcgaacgcgtatttcataagaggaatggcvtggt--gaga-----------------------------------------------------------------------------------------------------t-------------ttttgatctttttcaa-tg-----------------------------------------------ctgtctgaaaagaaac-agatgctg------t-----------------------------------------------------------------g-----------------------------------------------------------------------ggttcttttttcttac-agtttttgctaac----------atcttgtgttcg-taaaaaggcttccagttaagacactccagctagagcaaatggstkwrgwtkswcswrcyrrrgmrmmwk---------sykktgktkskassygmwkrrgakymrtytwtwgywsmywksmgrttagtgaattg------------------------------------------------------------------------------------------------------------------------------------------------------------------------------------------------------atca
>I23377_M148_Malvaceae_Robinsonella_mirandae_seq1
---------------------------------------------------------------------------------------------------------------------------------------------------------------------------------------------------------------------------------------------------------------------------------------------------------------------------------------------------------------------------------------------------------------------------------------------------------------------------------------------------------------------------------------------------------------------------------------------------------------------------------------------------------------------------------------------------------------------------------------------------------------------------------------------------ggttaatgagtgtattttatggytgagcattatattcatcaccatactgtgtacaccacaaccaactgtagtccratggtcatctacaccaccggtgtcggatgatgtcctgcaacaatggaaaggsttttgcgctctcatagcaaatgcatattwcataagaggaatggcatggt--gagatas-------rcwtytagccta--a--------------------------------cctcca-----ttttc------------------------caa-aawt---gttaaa-tcattatctttt-cta-kk-----------------------------------tkw-tww---------raaara-ramas-awwytsts-wykty-------------------------------tkwkwkwwywcym-------karwmtstkktgtk-twta--tatw--------twwa------------------------------maswrtawaraswsw----rarakrkrkw---------------------------------ytydtwttky-symmrrskmymsswgwraamwctcymsmkykwgagcaaatggcggtggtcggacgtgcagaggagccat---------cacktkkykmkmssmrwrygstt-------------------------------------------------------------------------------------------------------------------------------------------------------------------------------------------------------------------------------------------
>I23378_M150_Malvaceae_Ceiba_pentandra_seq1
---------------------------------------------------------------------------------------------------------------------------------------------------------------------------------------------------------------------------------------------------------------------------------------------------------------------------------------------------------------------------------------------------------------------------------------------------------------------------------------------------------------------------------------------------------------------------------------------------------------------------------------------------------------------------------------------------------------------------------------------------------------------------------------------------gattaatgagtgtattttatggctgagcattatattcatcaccattttgtgtacaccacagccaactatagttcgatggtcatcgacacctccagtgtcagatgatgtcctccatcagtggaaaggcttctgcgctctcatagcaaatgcatattatataagaggaatggcatggt--gagatgc-------ttttagaatgct---ggttga------aaaacaaaaataaaaaaaaggctcct-----gtgtt------------------------gtc-aaat---gttaga-ttttgatctttt-cta-tg-----------------------------------ttg---t---------taaaaagaaaaa-gtctgctg-tcatt-------------------------------tctttggtcatcc-------tagaatcttg--------------------------------------------------------------------cct-----gaaagatgga---------------------------------ttcttatttt-gccaaaggcttccagtgaaaactctccagctagagcaaa---------------------------------------------------------------------------------------------------------------------------------------------------------------------------------------------------------------------------------------------------------------------------------------------------------
>I23379_M160_Muntingiaceae_Muntingia_calabura_seq1
--------------------------------------------------------------------------------------------------------------------------------------------------------------------------------------------------------------------------------------------------------------------------------------------------------------------------------------------------------------------------------------------------------------------------------------------------------------------------------------------------------------------------------------------------------------------------------------------------------------------------------------------------------------------------------------------------------------------------------------------------------------------------------------a------------gattgatgaatgcattttgtggctgagcattatattcattaccatcctgtgcacgccacaaccaaccatagtcagatggtcatctacacctccagtctcggatgaagtactgcacgaatggaaagggttttgtgctctcatagcaaatgcgtattacataaaaggaatggcatggt--aagattt-----tctcttcacatgtt-----------tcagaa----------------actattta-----ctttt------------------------gtc-tgatat--------ttctagtccatatccg-------------------------------------------------------------------aggtacta-tcaccg--------------------------------------------------cattgtcggccttc-tttg-------------atctg------------------------------tacagtaaaatagattgaaagaacttaatctcttcg----------------------tgaattttt-----------aggcttcccgttaagaccctccagctagaacagatggcagtggtgggaaaagctgaggagccgt---------cagttgttgctggccacatgaggcta----------------------------------------------------------------------------------------------------------------------------------------------------------------------------------------------------------------------------------------
>I23380_M161_Malvaceae_Hibiscus_tiliaceus_seq1
--------------------------------------------------------------------------------------------------------------------------------------------------------------------------------------------------------------------------------------------------------------------------------------------------------------------------------------------------------------------------------------------------------------------------------------------------------------------------------------------------------------------------------------------------------------------------------------------------------------------------------------------------------------------------------------------------------------------------------------------------------------------------------------a------------ggttaatgagtgtattttatggctgagcatcatattcatcaycatattgtgtacgccacaaccaactatagtccgatggtcatcgactccaccagtgtccgatgatgtcctgcatcagtggaaaggcttttgcgctctcatagcaaatgcatattttataagaggaatggcatggt--gagatat----gcttttagcaatgct---agttga------aaa----------------------a-----accct------------------------atc-aaat---attaga-ttttgatctttt-cta-tg-----------------------------------taa-ttt---------taaata-gaaac-agatgctg-tcatt-------------------------------tctttgattatcc-------tagaatcggctgtg-ttta--tatg--------tttt-----------------------------taacag--taaagact----gaaagatgga---------------------------------ttcttgtttt-gccaaaggcttcccgtgaaaactctccagcttgagcaaatag------------------------------------------------------------------------------------------------------------------------------------------------------------------------------------------------------------------------------------------------------------------------------------------------------
>I23381_M162_Bixaceae_Bixa_orellana_seq1
--------------------------------------------------------------------------------------------------------------------------------------------------------------------------------------------------------------------------------------------------------------------------------------------------------------------------------------------------------------------------------------------------------------------------------------------------------------------------------------------------------------------------------------------------------------------------------------------------------------------------------------------------------------------------------------------------------------------------------------------------------------------------------------a------------ggtcgatgaatgcattttatggttgagcattatattcatcaccatcttgtgtacgccacaaccaactattgtgagatggtcatctacagctcctgttttagatgaagtgctgcttcagtggaaaggcttttgtgctctcatagcaaatgcatattacacaaagggaatggcatggt--gagata-------atttgagtagttt---ttatgaaaaaaaaa----------------aaaahhtt-----tttty------------------------tty-haad---nbnhwhhttttkttttthn-ndn-haa---------------------------------dttd-dtt-------------------------------cccyh-----------------------htt-ttddttttaaavvbbbk----kkbnaaawhhvggbnaa----------addkbccaatttthcctt------------------------daattttdvmaaaadk----daaahttggbttbvaam-aawwwwtttcttg----------aawwawysrmttc-mawttkrtttgcccctaattcactttaaattagtagtagttca----------------------------------------------------------------------------------------------------------------------------------------------------------------------------------------------------------------------------------------------------------------------------------------------------
>I23382_M163_Bixaceae_Cochlospermum_vitifolium_seq1
--------------------------------------------------------------------------------------------------------------------------------------------------------------------------------------------------------------------------------------------------------------------------------------------------------------------------------------------------------------------------------------------------------------------------------------------------------------------------------------------------------------------------------------------------------------------------------------------------------------------------------------------------------------------------------------------------------------------------------------------------------------------------------------a------------ggttgatgaatgcattttatggttgagcattatatttatcaccattttgtgtacgccacaaccaaccatagtgagatggtcatctacagctcctgtgtcagatgaagtgctgcttcagtggaaaggcttttgtgctctcatagcaaacgcatattacctgagggggatggcatggt--attatgtcgcagcacttwwttttwttdkkttttkg------ra----------------rrvmchww-----tttyy------------------------tty-hwdkk--ktwwwa-wtttkdnyttnhwwdbkth---------------------------------------hyt-------------------------------tccyybkk----------------------------twwttwwwaattyhhmhdkkdaardhnvgbhwwhhhwhh-----------madkttbsccyt------------------------draadktwa-----------ddraahybbvmmcyttd-rdwtttt------------------tyyttttyhwwtdvhwddkkbbscccytdamhttttggaaatdddwtkgat--------------------------------------------------------------------------------------------------------------------------------------------------------------------------------------------------------------------------------------------------------------------------------------------------------
>I23383_M166_Malvaceae_Pseudobombax_ellipticum_seq1
--------------------------------------------------------------------------------------------------------------------------------------------------------------------------------------------------------------------------------------------------------------------------------------------------------------------------------------------------------------------------------------------------------------------------------------------------------------------------------------------------------------------------------------------------------------------------------------------------------------------------------------------------------------------------------------------------------------------------------------------------------------------------------------a------------gattaatgwatgtattttatggctgagcattatattcatcaccattttgtgtacaccacagccaactatagttcgatggtcattgacacctccagtgtcagatgatgtcctgcatcagtggaaaggcttctgcgctctcatagcaaatgcatattatataagaggaatggcatggt--gagatgc-------ttttagaatgct---ggttga------aa--------aaaaaa--ammmhycy-----bkttk------------------------kkt-waaw---dktwdr-dtttkddhyttt-yyh-wd-----------------------------------ktk-ktt---------haaaarraammv-dbybbbbk-bhhtw-------------------------------hhttkgkbhhhcy-------hdrawhytkb--------------------------------------------------------------------cyb-----daarrddgrd---------------------------------tyytkktttk-bcmaargsbtycmvdkdaaamhyyycmvvbhdrrvvaaadggbbkkggttggvvbkgctgaggarccat---------cagttgttgccagcc---------------------------------------------------------------------------------------------------------------------------------------------------------------------------------------------------------------------------------------------------
>I23384_M168_Malvaceae_Theobroma_cacao_seq1
--------------------------------------------------------------------------------------------------------------------------------------------------------------------------------------------------------------------------------------------------------------------------------------------------------------------------------------------------------------------------------------------------------------------------------------------------------------------------------------------------------------------------------------------------------------------------------------------------------------------------------------------------------------------------------------------------------------------------------------------------------------------------------------------------------------------------------taatattcatcaccattttgtgtacaccacagccgaccatcgtcagatggtcctctacacctgcagtgtcagatgatgtcctgtatcagtggaaaggcttctgtgctctcatagcaaatgcatattatataagaggaatggcatggt--gagatgc-------ttttagaatatg-cttgtcga-----taa----------------aacctccaatttttttttttttt-------------------kty-taat---gttdda-t------------------------------------------------------------------------------------------------------------------------------------------------------------------tttg--atca--------ttta------------------------------aacagtaaagca-------gattdatgggttcttac-agcttttgntaaa------------ttcttgtttt-gccaaaggcttccagtaaagactctccagntagagcaaatggctgtggttgagcgagctgaggagccat---------cagttgttgctagccgaatgcgattagtttttagcacacttgaggtgagtgca----------------------------------------------------------------------------------------------------------------------------------------------------------------------------------------------------------act
>I23385_M169_Malvaceae_Ochroma_pyramidale_seq1
-----------------------------------------------------------------------------------------------------------------------------------------------------------------------------------------------------------------------------------------------------------------------------------------------------------------------------------------------------------------------------------------------------------------------------------------------------------------------------------------------------------------------------------------------------------------------------------------------------------------------------------------------------------------------------------------------------------------------------------------------------------------------------------------------------ttaatgagtgtattttatggctgagcattatattcatcaccattttgtgtacaccacagccaactatagttagatggtcayctacacctccagtgtcagatgatgtcctgcatcartggaarggcttctgtgctctcatagcaaatgcatattatatragaggaatggcatggt--gagatgc-------ttttagaatkct---ggttga------aa----------------aayctcca-----ctttt------------------------gtc-maat---gttaga-ttttgakmtkyt-sta-wk-----------------------------------kts--kt---------trrwmak-mmww-rratsykk-tmwkt-------------------------------tswtwbwtywwmm-------ywrwamrksctgwr-wkrw--krww--------tytw------------------------------rwykgtaaag-cgt-----gaaagatggattcttatgagctttgctaaa-------------ttcttgtttt-gccaamgkcttccagtaaaaactctccagct-----------------------------------------------------------------------------------------------------------------------------------------------------------------------------------------------------------------------------------------------------------------------------------------------------------------
>I23387_M178_Malvaceae_Malvaviscus_arboreus_seq1
--------------------------------------------------------------------------------------------------------------------------------------------------------------------------------------------------------------------------------------------------------------------------------------------------------------------------------------------------------------------------------------------------------------------------------------------------------------------------------------------------------------------------------------------------------------------------------------------------------------------------------------------------------------------------------------------------------------------------------------------------------------------------------------a------------ggttaatgagtgtattttatggctgagcattatattcatcaccataytgtgtacaccacaaccaactatagtccgatggtcatctacaccaccagtgtccgatgatgtcctgyatcagtggaaaggcttttgcgctctcatagcaaatgcatattttataagaggaatggcrtggt--gagatat----gctttt-acaatgck---ggttgg------aaa----------------------a-----mccct------------------------atm-rakw---wtwrrw-tttkwwyyttty-ygw-kk-----------------------------------wrk-ttt---------waawyr-ramas-akryksts-wywty-------------------------------tytkwkwwtmyym-------karwmt--sykstk-tktw--tatr--------tktt-----------------------------twwsas--wrwaramt----gaaagatgga---------------------------------ttcttgtttt-gccaaaggcttcccgtgaaaactctccagcttgagcaaa---------------------------------------------------------------------------------------------------------------------------------------------------------------------------------------------------------------------------------------------------------------------------------------------------------
>I23388_M180_Malvaceae_Triumfetta_lappula_seq1
---------------------------------------------------------------------------------------------------------------------------------------------------------------------------------------------------------------------------------------------------------------------------------------------------------------------------------------------------------------------------------------------------------------------------------------------------------------------------------------------------------------------------------------------------------------------------------------------------------------------------------------------------------------------------------------------------------------------------------------------------------------------------------------------------------------cattttatggctgagtattatattcatcaccattttgtgtacaccacagccaacyatagttagatggtcgtcgactcctccggtgtcagatgatatgttgcatcattggaaaggcttytgtgctctcatagcgaacgcgtatttcataagaggaatggcmtggt--gag--------------------------------------------------------------------------------------------------------aw----------ttttkrwyyttttyyw-tk-----------------------------------------------sykkyykraaarraam-mrrwksyk-kks---------------------------------------------------------------------------------------------------------------------------------------------rttytkwwywctkam-rsttwwwrmtrry----------wtyttstkttyk-ywwamagkyttysmkwwmakrywstsywkstararsrmwtssmkktrrkwskmysyrmckagrrcaaatggctgtggt------------------------------------------------------------------------------------------------------------------------------------------------------------------------------------------------------------------------------------------------------------------
>I23389_M181_Malvaceae_Pavonia_scheadiana_seq1
--------------------------------------------------------------------------------------------------------------------------------------------------------------------------------------------------------------------------------------------------------------------------------------------------------------------------------------------------------------------------------------------------------------------------------------------------------------------------------------------------------------------------------------------------------------------------------------------------------------------------------------------------------------------------------------------------------------------------------------------------------------------------------------a------------ggttaatgagtgtattttatggctgagyattatattcatcaccatattgtgtacaccacaaccaactatagtycgatggtcatctacaccasckgtrtcggatgatgtcctgmrkcaatggaaaggcttttgcgctctcatagcaaatgcatatttcataagaggaatggcatggt--gagatct----gcttttagcaatgct---rgttga------aa----------------gacccy-a-----ttttt------------------------ctc-aaat---gttgga-ttttgatatttt-cta-tg-----------------------------------ttg-ttt---------taaata-gaaat-akatgctg-ccatt-------------------------------tykttgwkywkhb-------takdhtbtgbtdwt-atdh--tdtg--------tttawayadwka----------------------mwsavwrwwrrrwbb----dwdhkwkkkw---------------------------------tkcytrwkky-kmcyarkgmwamctstsmarmytswsca--------------------------------------------------------------------------------------------------------------------------------------------------------------------------------------------------------------------------------------------------------------------------------------------------------------------
>I23390_M182_Malvaceae_Anoda_cristata_seq1
-----------------------------------------------------------------------------------------------------------------------------------------------------------------------------------------------------------------------------------------------------------------------------------------------------------------------------------------------------------------------------------------------------------------------------------------------------------------------------------------------------------------------------------------------------------------------------------------------------------------------------------------------------------------------------------------------------------------------------------------------------------------------------------------------------ctaatgagtgtattttatggctgrgcattatattcatcaccatattgtgtacaccacaaccaactatagtccgatggtcatctacaccaccggtgtcggatgatgtcctgcgtcaatggaaaggcttttgcgctctcatagcaaatgcatatttcataagaggaatggcatggt--gagatct----gcttttagcaatgct---ggttga------aa----------------gacccc-a-----ttttt------------------------ctc-aaat---gttgga-ttttgatatttt-cta-tg-----------------------------------ttg-ttt---------taaata-gaaat-agatgctg-ccatt-------------------------------tctttgattatat-------tagaatctgctgtg-ttta--tatg--------ttta------------------------------aacagt-taaagact----gaaagatgga---------------------------------ttcttgtttt-gcctaaggctaccagtgaaaactctccagcttgagcaaatggc-----------------------------------------------------------------------------------------------------------------------------------------------------------------------------------------------------------------------------------------------------------------------------------------------------
>I23391_M183_Malvaceae_Phymosia_umbellata_seq1
-------------------------------------------------------------------------------------------------------------------------------------------------------------------------------------------------------------------------------------------------------------------------------------------------------------------------------------------------------------------------------------------------------------------------------------------------------------------------------------------------------------------------------------------------------------------------------------------------------------------------------------------------------------------------------------------------------------------------------------------------------------------------------------------------------aatgagtgtattttatggctgagcattatattcataaccatactgtgtacaccacaaccaactgtagtccgatggtcatctacgccaccggtgtcggatgatgtcctgcaacaatggaaaggcttttgcgctctcatagcaaatgcatattacataagaggaatggcttggt--gagatac----acttttagmctaa-------------------------------------cctcca-----ttttc------------------------caa-aaat---gttaaa-tcawtmwytwty-ytw-ts-----------------------------------twk-ktw---------kwwawaaraaas-wraymbwk-ycwkt-------------------------------yattyrwtykmyyt---msmwwrwrtykkkyktk-twtw--twtm--------wwym------------------------------rwmwrwakamwgamw----gawrgatksw---------------------------------twyttwkttk--sytrmskmwrscwrysarwrmwmwccagcttgagcaaatg-------------------------------------------------------------------------------------------------------------------------------------------------------------------------------------------------------------------------------------------------------------------------------------------------------
>I23392_M187_Malvaceae_Ayenia_berlandieri_seq1
--------------------------------------------------------------------------------------------------------------------------------------------------------------------------------------------------------------------------------------------------------------------------------------------------------------------------------------------------------------------------------------------------------------------------------------------------------------------------------------------------------------------------------------------------------------------------------------------------------------------------------------------------------------------------------------------------------------------------------------------------------------------------------------a------------ggttaatgagtgtattttatggcttagcattattttcatcaccatattgtgcacaccacaaccaactatagttagatggtcatcaacacctcctgtgtcggacgatatcctgcatcagtggaaaggcttctgcgcrctcatagcaaatgcatatttcataaggggaatggcatggt--gagatgc-------tttcataatgct----------tttgaaa----------------gacctttc----cattct------------------------gtc-taat-----------------------tcg-tgac--------------------------------------------------------------atatattc-ttattgg--------------------------------tttgtcatcc-------tagga-atgctctg-ttcaat-----------attta------------------------------aattgtaattcc-------taagaatagtttctttc-agcttttgctaaa------------atcttatttt-cccaaaggcttcctgtcaagactctccagctggaacaaatggctgtggttggacgttccgaggagccat---------ctgttgttgctagcagaatgcgcctagtttttagc-------------------------------------------------------------------------------------------------------------------------------------------------------------------------------------------------------------------------------
>I23393_M189_Malvaceae_Kearnemalvastrum_lacteum_seq1
----------------------------------------------------------------------------------------------------------------------------------------------------------------------------------------------------------------------------------------------------------------------------------------------------------------------------------------------------------------------------------------------------------------------------------------------------------------------------------------------------------------------------------------------------------------------------------------------------------------------------------------------------------------------------------------------------------------------------------------------------------------------------------------------------attaatgagtgtattttatggctgagcattatattcatcaccatattgtgtacaccacaaccaactataattcgatggtcatctacaccacctgtgtcggatgatgtcctgcgtcgatggaaaggcttttacgctctcatagcgaatgcatatttcataagaggaatggcatggt--gagatct----gcttctagcaatgct---ggtyga------aa----------------gacccc-a-----ttttt------------------------ctc-aaat---gttgga-ttttgatatttt-cta-tg-----------------------------------ttg-ttt---------taaata-gaaat-agatgctg-ccatt-------------------------------tctttgattatat-------tagaatctgctgtg-ttta--tatg--------tt---------------------------------------------------------------------------------------------------------------------------------------------------------------------------------------------------------------------------------------------------------------------------------------------------------------------------------------------------------------------------------------------------------------------------------------------------------
>I23394_M229_Malvaceae_Malvastrum_americanum_seq1
--------------------------------------------------------------------------------------------------------------------------------------------------------------------------------------------------------------------------------------------------------------------------------------------------------------------------------------------------------------------------------------------------------------------------------------------------------------------------------------------------------------------------------------------------------------------------------------------------------------------------------------------------------------------------------------------------------------------------------------------------------------------------------------a------------gattaacgagtgtattttatggctgagcattatattcatcaccatattgtgtacaccacaaccaactatagttsgatggtcatctacaycacctgtgtcrgatgatgtcctgcatcaatggaaaggcttttgtgctctcatagctaatgcatatttcataagaggaatggcatggt--gagatct----gcttttagcaatgct---ggttga------aa----------------gaccct-a-----ttttt------------------------ctc-aaat---sttgga-ttttgatatttt-cta-tg-----------------------------------ttg-ttt---------twaaww-araaw-wrrtgctg-ccatt-------------------------------tctttgattatcc-------yagaatctgctgtc-ttta--twwk--------kttw------------------------------aammrkwwwaarrmy----kraarrwkgr---------------------------------wtyytkkttt-ksccmargsywmcmgtgaaaactctccagcttgagcaaatgg------------------------------------------------------------------------------------------------------------------------------------------------------------------------------------------------------------------------------------------------------------------------------------------------------
>I23395_M236_Malvaceae_Fuertesimalva_jacens_seq1
--------------------------------------------------------------------------------------------------------------------------------------------------------------------------------------------------------------------------------------------------------------------------------------------------------------------------------------------------------------------------------------------------------------------------------------------------------------------------------------------------------------------------------------------------------------------------------------------------------------------------------------------------------------------------------------------------------------------------------------------------------------------------------------a------------ggttaatgagtgtattttatggctgagcattattttcatcaccatattgtgtacaccacaaccaactatagtccgatggtcatctacaccaccggtgtcggatgatgtcctgcatcaatgggaagggttttgcgctctcatagcaaatgcatatttcataagaggaatggcatggt--gagatct----ggttttagcaatgct---ggttga------aa----------------gacact-a-----ttttt------------------------ctc-aaat---gttgga-ttttgatatttt-cta-tg-----------------------------------tcg-ttt---------taagta-gaaat-agatgccg-ccatt-------------------------------tctttgatcatcc-------tagaatctgctgtg-ttta--tata--------aatatatataaacacaacagattctatat-----agtagtataaagact----gaatgattga---------------------------------ttcttgtttt-gccaaaggctaccagtgaaaactctccagcttgagcaa----------------------------------------------------------------------------------------------------------------------------------------------------------------------------------------------------------------------------------------------------------------------------------------------------------
>I23396_M019_Malvaceae_Allosidastrum_pyramidatum_seq1
--------------------------------------------------------------------------------------------------------------------------------------------------------------------------------------------------------------------------------------------------------------------------------------------------------------------------------------------------------------------------------------------------------------------------------------------------------------------------------------------------------------------------------------------------------------------------------------------------------------------------------------------------------------------------------------------------------------------------------------------------------------------------------------a------------ggttaatgagtgtattttatggctgagcattatattcatcaccatactgtgtacaccacaattaactgtagtccgatggtcatctacaccaccggtgtcggatgatgtcctgcaacaatggaaaggcttttgtgctctcatagcaaatgcatattacataagaggaatggcatggt--gagatat----tcttttagcct----------------------------------------------------------------------------------------------aa-tcatcgtctttt-cta-tg-----------------------------------ttg-ttt---------taaaaacgaaac-agatgctg-tcatt-------------------------------tcttcgattatcc-------tagaatctgttgtg-ctta--tata--------ttta------------------------------aacagtataaagact----gaaagatgga---------------------------------ttcttatttt-------------------------------------------------------------------------------------------------------------------------------------------------------------------------------------------------------------------------------------------------------------------------------------------------------------------------------------------------
>I23397_M020_Malvaceae_Melochia_betonicifolia_seq1
--------------------------------------------------------------------------------------------------------------------------------------------------------------------------------------------------------------------------------------------------------------------------------------------------------------------------------------------------------------------------------------------------------------------------------------------------------------------------------------------------------------------------------------------------------------------------------------------------------------------------------------------------------------------------------------------------------------------------------------------------------------------------------------a------------ggtcratgagagtattttatggctgagcattatattcatcaccattttgtgtacaccacagccaactgtagttagatggtcmtctacacctccwgtgtcagacgatgtcctgcatcagtggaaaggcttctgcgctctcatagctaatgcatattatataagaggaatggcatggt--gagata--------cttcaaaatgct---tgtccr------ta----------------aacctcca-----tggat------------------------gt-----------------------------------------------------------------------------------------------------------------------------------------------------------------------------------------------------------------------------------------------------------------------ttac-adcttttctaac-------------ttcttgttta-tctaaaggcttccagttaaaacactccagctagagcagatggcagtggttggacgtgctgaggagccct---------cagttgttgctagccgaatgcgattagtttttagcacacttgaggtgagtgaattgtgatctgcacccaaaagtttgaactcccaaggggagataggatgatc------------------------agtcgatcaatacatgttgcagagca---------------------------------------------------------------------------------------------------------
>I23398_M021_Malvaceae_Sidastrum_micranthum_seq1
---------------------------------------------------------------------------------------------------------------------------------------------------------------------------------------------------------------------------------------------------------------------------------------------------------------------------------------------------------------------------------------------------------------------------------------------------------------------------------------------------------------------------------------------------------------------------------------------------------------------------------------------------------------------------------------------------------------------------------------------------------------------------------------------------ggttaatgagtgtattttatggctgagcattatattcatcaccatactgtgtacaccacaaccaactgtagtccgatggtcatctacaccaccggtgtcggataatgtgctgcaacaatggaaaggcttttgcgctctcatagcaaatgcatatttcataagaggaatggcatggt--gatatac----acttttagcctaa-------------------------------------cctcca-----attts------------------------caa-aaat---gttaaa-tcattatctttt-ctg-ts-----------------------------------ttg-tyt---------tacaaaagaaac-agatactg-tvatt-------------------------------tcttcgattatcc-------tagaatctgttttg-ttta--tata--------ttta------------------------------aacagtacaaagact----gaaagatgga---------------------------------ttcttatttt-gcctaaggctaccggtgaaaactctccagcttgagcaaatggcggtggtcggacgtgcagaggagccat---------cacttgttgctagccgaatgcggttagtt-------------------------------------------------------------------------------------------------------------------------------------------------------------------------------------------------------------------------------------
>I23399_M022_Malvaceae_Gaya_dominguensis_seq1
------------------------------------------------------------------------------------------------------------------------------------------------------------------------------------------------------------------------------------------------------------------------------------------------------------------------------------------------------------------------------------------------------------------------------------------------------------------------------------------------------------------------------------------------------------------------------------------------------------------------------------------------------------------------------------------------------------------------------------------------------------------------------------------------------taatgagtgtattttatggctgagcattattttcattaccatactgtgtacaccacaaccaactgtagtccgatggtcatctacaccaccggtgtcagatgatgtcctgcaacaatggaaaggcttttgcgctctcatagcaaatgcatattacataaaaggaatggcatggt--gagatac----acttttagcctaa-------------------------------------cctcca-----ttttc------------------------gaa-aaat---gttaaa-tcattatctttt-cta-tg-----------------------------------ttg-tta---------taagaaagaaac-agattctg-tcatt-------------------------------tctttgattaccct---agatagaatctgttgtg-tttt--tata--------ttt-------------------------------aacagtataaa--------------------------------------------------------------------------------------------------------------------------------------------------------------------------------------------------------------------------------------------------------------------------------------------------------------------------------------------------------------------------------------------------------------
>I28591_M023_Malvaceae_Neobuchia_paulinae_seq1
---------------------------------------------------------------------------------------------------------------------------------------------------------------------------------------------------------------------------------------------------------------------------------------------------------------------------------------------------------------------------------------------------------------------------------------------------------------------------------------------------------------------------------------------------------------------------------------------------------------------------------------ctttttctttttttataggt-------------------tttgaggaaatttgctg-a------------------------------------------atgaaaact---------------ttcttacttgatc-a-tgca------------gattaatgagtgtattttatggctgagcattatattcatcaccattttgtgtacaccacagccaactatagttcgatggtcatcgacacctccagtgtcagatgatgtcctgcatcagtggaaaggcttttgcgctctcatagcaaatgcatattatataaggggaatggcatggt--gagatgc-------ttttagaatgca---ggttga------aaaaaaa---caaaaaaaagcctctt-----gtttt------------------------gtc-agat---gttaga-ttttgatctttt-cta-tg-----------------------------------ctg---t---------taaaaagaaaaa-gtctgctg-tc--------------------------------------------------------------------------------------------------------------------------------------------------------------------------------------------------------------------------------------------------------------------------------------------------------------------------------------------------------------------------------------------------------------------------------------------------------------------------------------------------------------------------------------------------
>I28593_M024_Malvaceae_Carpodiptera_cubensis_seq1
---------------------------------------------------------------------------------------------------------------------------------------------------------------------------------------------------------------------------------------------------------------------------------------------------------------------------------------------------------------caac------------------------cttttaag----------------------------atgttctaaac---------tctttatttcttgaagt-----------------------atagat-tagtcttaaaactcatttta-------------------ga-cattagagcacc-cccaaagccc--------------------------------------------------------------tgcaccctctcttccct----------------------------------aacatttgctg-a------------------------------------------agggaaacc---------------ttgtattt-gagc-g-tgca------------ggttgacgagtgtattttatggctgagcattatattcatcaccattttgtgtacaccccagccaaccatcattagatggtcctccacgcctccagtgtccgatgatgtcctgcatcagtggaagggcttctgtgctctcatagcaaatgcatattttatccgaggaatggcatggt--aagatgc-------ttttagaatgct---ggttca------aa----------------aacctcca-----tgttt------------------------gtc-aaat---gttaga-ttttgatcagtt-ctt-tg-----------------------------------gtg--tt---------tgaaaag-aaat-agatgctg-tcatt-------------------------------cttttggtcatcc-------tagaaactgctgtg-tcca--tata--------ttta------------------------------aacagt-----------------------------------tygccaaa-------------ttgttgtttt-gccaaaggcttc------------------------------------------------------------------------------------------------------------------------------------------------------------------------------------------------------------------------------------------------------------------------------------------------------------------------------------
>I28594_M025_Malvaceae_Herrania_nitida_seq1
---------------------------------------------------------------------------------------------------------------------------------------------------------------------------------------------------------------------------------------------------------------------------------------------------------------------------------------------------------------catcgaaatcgaag------------caatgcagaactatggc--------------ggaagcaccagcttgaaa---------tccaagatttgtgcagaggaggtgacyga-------tmctacaaat--------------------------------------------------------------------------------------------------------------------------------------------tttagcttttaaat------------------ctgtcaaaagagatattg-a------------------------------------------atggaaact---------------ttgtgatt-gata-a-tgca------------ggtggatgagtgtattttatggctaagcattatattcatcaccatattgtgtacaccacagccgaccatcgtcagatggtcctctacacctccagtgtcagatgatgtcctgcatcagtggaaaggcttctgtgctcthatagcaaatgcatattatataagaggaatggcatggt--gagatgc-------ttttagactatg-cttgtcga-----taa----------------aacctcca----ttttttttttt-------------------gtc-taat---gttaga-t------------------------------------------------------------------------------------------------------------------------------------------------------------------tttg--aaca--------ttaa------------------------------aacmgtaaagca-------gattgatgggttcttac-agcttttgctaaa------------ttcttgtttt-gccaaaggcttccagtgaagactctccagctagagcaaatggccgtggttggacgagc--------------------------------------------------------------------------------------------------------------------------------------------------------------------------------------------------------------------------------------------------------------------------------------
>I28595_M184_Malvaceae_Guazuma_ulmifolia_seq1
------------------------------------------------------------------------------------------------------------------------------------------------------------------------------------------------------------------------------------------------------------------------------------------------------------------------------gcggaaagaacttattgccatgaaagaatctggcatcgagatcgaat------------cgatgcagagctatggc--------------ggaagaaccagcttgaag---------tccaagatttctgcagaggaggtgactga-------tcctacatac---------------------------------------------------------------------------------------------------------------------------a--------------ttttagcyttttgaat------------------ctgtcaaaagagatattg-a------------------------------------------atggaaact---------------tacagatt-gata-a-tgca------------ggttgatgagtgtattctatggctgagcattctattcatcaccattttgtgtacaccacagccgacgatcgtcagatggtcctctacgcctccagtgtcagatgatgttctgcatcagtggaaaggcttctgtgctctcatagcaaatgcatattttataagaggaatggcatggtgagagattc-------ttttacaatatg-cttcttga-----aag----------------aactccca----tttttttcatk-------------------ttc-ttat---gytaga-tgtagatattct-cta-tg-----------------------------------------------gcatttawaaagaaat-agatgccg------------------------------------------------------------------------ttca--aaca--------ttta------------------------------aacagtagrgca-------gaatgatgggttcttac-agcttttgctaaa------------ttctttgt---------------------------------------------------------------------------------------------------------------------------------------------------------------------------------------------------------------------------------------------------------------------------------------------------------------------------------------------------
>I28597_M027_Malvaceae_Melhania_velutina_seq1
-----------------------------------------------------------------------------------------------------------------------------------------------------------------------------------------------------------------------------------------------------------------------------------------------------------------------------------------------------------------------------------------tttatccaagattttgt--------tttctaaaccagcacatttccaamatttagctatgttcatttcttygaag------------------------------yrcvgttagaaacccct--------------------------------------------------------------------------------------------------------------ttcvgcatctcctccctcttawagrtwgtagt---------aamtagtaadrgcatttactg-a------------------------------------------atggraact---------------ttctattt-gaga-attgca------------ggtygahrartgtatwttdtggcygagcattatattcatcaccattttgtgtacaccacagccaactgtagttagatggtcctctrcacctccagtgtcggatgaygtcctgcatcagtggaaaggcttctgtgcygtaatagcaaatgcatattatatwagaggaatggcatggt--aagwttc-------ttttagaatgct---grytga------aaaa--------------gaccttca-----stytg------------------------gtc-aaat---gttasr-ttttrrtctttgaawa-tg-----------------------------------gag-wtt-------ataaagaaatasat-agatgytg-yyrtt-------------------------------cttgttttcgtgc---------------------------------------attta------------------------------accagtaaagcacc-----gaatcacgaactc------------------------------ttacagtttt-------------------------------------------------------------------------------------------------------------------------------------------------------------------------------------------------------------------------------------------------------------------------------------------------------------------------------------------------
>I28598_M028_Malvaceae_Glyphaea_brevis_seq1
--------------------------------------------------------------------------------------------------------------------------------------------------------------------------------------------------------------------------------------------------------------------------------------------------------------------------------------------ttgctatgaaggaatccggcattgagatcgaag------------cgatgcaaagttatggg--------------ggaagcaccagcctgaaa---------tccaagatttcttcagaggaggtgagtga-------tcctat----------------------------------------------------------------------------------------------------------------------------------------------tgtactgattataggt-------------------ggtgaggaaatttgctgaa------------------------------------------atgaacact---------------ttttattt-gacy-attgca------------ggttgatgagtgtatattttggctgagcattatattcatcaccattttgtgtacaccacagccaactatagttagatggtcatctacacctccagtgtcagatgatatcttgcatcagtggaaaggcttctgcgctctcatagcaaatgcatattatgtaagaggaatggcatggt--gagattc-------tttcataatact---tgttgg------aa----------------aacctcca-----tcttt------------------------ctt--------------------------------tg------------------------------------------------------aaaagaact-agatgctg-tcatta---------------------gact-caaatctctggtctcct---------ggaaaggctgca-ttcaaa-----------------------------------------------------------------------------------ggctttgctaac-------------tccttttcat-tctaaaggcttccggttaagactcttcagct-----------------------------------------------------------------------------------------------------------------------------------------------------------------------------------------------------------------------------------------------------------------------------------------------------------------
>I28599_M029_Malvaceae_Desplatsia_dewevrei_seq1
--------------------------------------------------------------------------------------------------------------------------------------------------------------------------------------------------------------------------------------------------------------------------------------------------------------------------------------------------------------------------------------------------------------------------------tagcctgaaa---------tccaagatttctgcagaggaggtgagtga-------tcctatgagtagacttttctcaacacccccatcccctc--------ccctaacgatcggattttgtgcttgatatgga------------------------------------------------------------ctggctctattgtaatgattacaagttg-----------------ggagaaaaaaattacca-a------------------------------------------acgaaaact---------------t----ctt-gact-a-tgca------------ggttgatgagtgtattttatggctgagcattttattcatcaccattttgtgtacaccacagccaactatagttagatggtcatctacacctccagtgtcagatgacatcctgcatcagtggaaaggcttctgcgctttcatagcaaatgcatattttataagaggaatggcatggt--gagata-------tttttacgatact---tgtccg------aa----------------aacctcca-----ttgtt------------------------ctc-taat---gctaga-ttttagttttct-cta-tg-----------------------------------------------gcatttaaaatgaaat-agatactg-tcatta---------------------gacc-cattgcattggtcgtcc-------tagga-atgctgca-ttc-----ta--------ttcg------------------------------aaca------------------------------ga-agcttttct---------------------------------------------------------------------------------------------------------------------------------------------------------------------------------------------------------------------------------------------------------------------------------------------------------------------------------------------------------------------------
>I28600_M146_Malvaceae_Mortoniodendron_guatemalense_seq1
-----------------------------------------------------------------------------------------------------------------------------------------------------------------------------------------------------------------------------------------------------------------------------------------------------------------------------------------tcatttctttgaagcactatcaact-------------------------tttcaaag----------------------------atataccaaa----------cgcttagttcttgaagt-----------------------atagat-tagtcttaaaactcctttga-------------------aaccatcagaacccctccccc--------------------------------------------------------------------------tcacatccctcttataggt-------------------agtaagcacatttgmtg-a------------------------------------------atggaaact---------------ttctattt-gact-a-tgca------------ggttgatgagtgtattttatggctgagcattatactcatcaccrttttgtgtacaccacagccaactatagttagatggtcctctacacctccagtgtcwgatgatatcctgcatcagtggaaaggcttctgtgctctcatagcaaatgcatattatataagaggaatggcttggt--gagatgc-------ttatataatgat---cgttga------ar----------------aacctcca-----c-ttt------------------------gtc-aaat---gttgga-ttttgatatttt-ata-tg-----------------------------------gtg--tt---------taaaaat-aaac-agattctg-ccayt-------------------------------ccttttgtcatccta-gaagtagaaactgatgta-ttca--trta--------tgta------------------------------aatagtaaagccct-----gaaagatggattc------------------------------ttacag-----------------------------------------------------------------------------------------------------------------------------------------------------------------------------------------------------------------------------------------------------------------------------------------------------------------------------------------------------
>I28601_M030_Malvaceae_Sparmannia_africana_seq1
------------------------------------------------------------------------------------------------------------------------------------------------------------------------------------------------------------------------------------------------------------------------------------------------------------------------------------------tatcgcgatgaaggaatctgggattgaagttgaag------------caatgcaaagttatggt--------------ggaagcacyagcctcaaa---------tccaagatttctgcaggggaggtgagtgattcta-tttctatgaat-----------------------------------------------------------------------------------------------------------------aga--------------------------atgattrtaagtrgwa---------------gttwgggaaatttgctg-a------------------------------------------atgaaaaacttt------------ctatattt-gkct-a-tata---ttatatgcaggttgatgagtgtattttrtggstgagcattatattcatcacmattttatgtacaccacarccaactatagttagatggtcatctacatctccrgtatcagacgatatcytgcatcavtggaaaggcttbtgcgctctcatagcgaatgcatattatatacgaggaatggcatggt--gagatgt-------yhkywrwmtgcw---tgttcg------da----------------dwhytcha-----wtttt------------------------ctc-gaataa-------------------------tgaa-------------------------------------gct-----------------------------------------------------------------------------------------------------------------------------------------------------------------------------taamgatggattcttgt-agctttgctaactc-----------cttatatcat-tctgaaggcttccagttaagactctccagctagagcaaatggctgtggttggacgtaccg------------------------------------------------------------------------------------------------------------------------------------------------------------------------------------------------------------------------------------------------------------------------------------
>I28602_M031_Malvaceae_Mollia_sp_seq1
-------------------------------------------------------------------------------------------------------------------------------------------------------------------------------------------------------------------------------------------------------------------------------------------------------------------------------------------------------------------------------------------------------------------------------------------------------------ctgcagaggaggtgagtga-------tccta---rtaracttttctcacccccmcchtccccc---------dccnmacagbygaattttgtgttnkatatgdn------------------------------------------------------------ctggctctattgtavtgattataggt-------------------mgggaggaagtttamca-a------------------------------------------atgaaaacn---------------ttctrttt-gact-a-tgca------------ggtygatgagtgtattttatggctgagcattttattcatcaccattttgtgtacaccacagccaactatagttagatggtcatctacacctccagtgtcwgatgatatmctgcatcagtggaaaggcttctgcgchctaatmgcaaatgcdtattttataagaggaatggcatggt--gagatrv------yttttahaatgct---tgtccg------ar----------------aacvtttr-----ttgtt------------------------ctc-taat---gctaga-ctttaatcatyt-cyk-tr---------------------------------------------gcgcatttaaaatgawrt-agacaytg-tcctta---------------------gayt-catgtcttcattcatcc-------tagar-mtgcwga--ttca--aata--------ttca------------------------------aacagtgaaagcc------taaaga------------------------------------------------------------------------------------------------------------------------------------------------------------------------------------------------------------------------------------------------------------------------------------------------------------------------------------------------------------------------------------------------
>I28603_M223_Malvaceae_Gossypium_hirsutum_seq1
------------------------------------------------------------------------------------------------------------------------------------------------------------------------------------------------------------------------------------------------------------------------------------------------------------ttgcttcgtct---------------cttcatttctgaataagtatttgcatctgacacct------------------aatccaac----------------------------acattttttt----------atattggtttgtg---------------------------atataa-tcctctaagagccctccaag-tacatga-----------aaaaactaaaccgac------------------------------------------------------------------------------------------cctatatt------------------------------tttgctg-a------------------------------------------aggaaaaca---------------ttctttct-sact-a-ygca------------ggttaatgagtgtattttatggctgagcattatattcatyaccatattgtgtacaccacaaccaactatagtccgatggtcatctacaccaccagtatcagatgatgtcttgcatcaatggaaaggcttttgcgctctcatagcraatgcatacttcataagaggaatggcatggt--gagatat----gcttttagcaatgcy---grttga------aaaaaa---aaamaacctdaccacca-----ttttt------------------------ttw-aaat---gttaga-ctttkatctttt-atg-ca-----------------------------------ttg-ttt---------taaaa--gaaag-aaatgctg-ttatt-------------------------------tctttgattatcc-------tagaatctgctgtt-tcga--ta---------------------------------------------------------------------------------------------------------------------------------------------------------------------------------------------------------------------------------------------------------------------------------------------------------------------------------------------------------------------------------------------------------------------------------------------------------------------
>I28605_M235_Malvaceae_Abutilon_sp_seq1
--------------------------------------------------------------------------------------ttcakktcmtwgaagcactataagcttat----------------------------------------------------------------------------------------------------------------------------------------------------------------------------------------gttgcttcgact---------------cttcatttttcatgaagtatcggcgtccaacacct------------------tatctaac----------------------------acatttttag----------aaatgggtttgtg---------------------------atataa-tcctctcaggtccctccaaa-tacatg------------aaaaattaatccaac------------------------------------------------------------------------------------------cccatat-----------------------------------------------------------------------------------------------------------------t-gaat-g-tgca------------ggttaatgagtgtattttatggctgagcattatattcatcaccatactgtgtacaccacaaccaactgtagtccgatggtcatctacgccaccggtgtcagatgatgtcctgcaacaatggaaaggcttttgcgctctcatagcaaatgcatattacataaaaggaatggcatggt--gagatac----aattttagcctaac------------------------------------cctcca-----ttttc------------------------caa-aaat---gttaga-tcattatatttt-ctg--------------------------------------ttg-tta---------taaaaaagaaac-agattctg-tcgtt-------------------------------tattcgattaccc-------tcgaatc-------------------------------------------------------------------------------------------------------------------------------------------------------------------------------------------------------------------------------------------------------------------------------------------------------------------------------------------------------------------------------------------------------------------------------------------------------------------------------------
>I28606_M033_Malvaceae_Reevesia_formosana_seq1
------------------------------------------------------------------------------------------------------------------------------------------------------------------------------------------------------------------------------------------------------------------------------------------------------------------agcta---------------cttcaatttctttgaagcactatcaactc------------------------cttcaaag----------------------------atgctctaaactc------ttsattgtttctwgragt-----------------------mragak-yyrkyytwwawctmyktkga-------------------avcytycwamcycctgccctcctctc--------------------------------------------------------------------tttcatttttgcttcyaggd-------------------agtawrgaakwwtdytv-a-----------------------------------------wtggaaaact---------------ttmtaytb-gacw-m-tgca------------grttsatgagtgtattttatggctgagcattatattyatcacmattttgtgtacaccacarccaactatagttagatggtcatctacacccccagtgtcagatgatgtcctgcatcagtggaaaggcttctgcgctctcatagcaaatgcatattatataagrggaatggcatggt--gagatgc-------ttttrgamtgct---kgttga------aa----------------aacctcca-----ytttt------------------------gts-waat--------------------ct-mta-tg-----------------------------------gtg------------tttaaamaggaat-agttgctg-ttacca---------------------gbtt---kgaytttgrkcwtyy-------ywatgrttgctttg-ttca--wata--------ttty------------------------------aammrbwaartccy-----raaagatarattcttrc--akmtttgytaar------------ttyttgttttgcyamarggcttcc-----------------------------------------------------------------------------------------------------------------------------------------------------------------------------------------------------------------------------------------------------------------------------------------------------------------------------------
>I28607_M034_Malvaceae_Mansonia_altissima_seq1
--------------------------------------------------------------------------------------------------------------------------------------------------------------------------------------------------------------------------------------------------------------------------------------------------------------------------------------------------------ccttcttttttagtacacaaggaa---------tgttctaaaataactactttc---atttctttgaagcaccatc-------------------------------------tactc---------tttcaaagac-------------------------------------------------------------------------------------------------------------------------------tttagactcttcattgtttcttgatgtcaagagtttgtcttaatctcctttaaaagtttccta-actc---------------------------------------ttaagaattatacttactgttaaactttctac-tvca-a-tgca------------ggttgatgagtgtattttatggctgagcattatatttatcaccattttgtgtacaccacaaccgactatagttagatggtcatctaca-ctccagtgtcagatgatgtcctgcatcagtggaaaggcttctgcactctcatagctaatgcatattttataag-gtaatggcatagt--aagatgt------tttctggaatgct---tgtttg------aaaa-------------atacctcca-----tcttt------------------------gta-taat-----------------------tta-tg-----------------------------------gtg------------tttaaaaaggaat-aggtgccg-tcatt----------------------agtt-tgaatcagtggacatcc-------tagag-ctgctttc-ttta--aata--------tttc------------------------------cacagtaaaacc-------aaacgaggaattctt---------------------------------------------------------------------------------------------------------------------------------------------------------------------------------------------------------------------------------------------------------------------------------------------------------------------------------------------------------------------------------------
>I28608_M035_Malvaceae_Hosfordia_alata_seq1
----------------------------------------------------------------------------------------------------gctctataagcttac----------------------------------------------------------------------------------------------------------------------------------------------------------------------------------------gttgcttcggct---------------cttcatttttcatgaagtatcggtgtccaacacct------------------tatytaac----------------------------acatktttag----------aaatgggtttgtg---------------------------atataa-tcctctcaggtccmtcmaaa-tacwtg------------aaaaattaatycaac------------------------------------------------------------------------------------------cccatat-----------------------------------------------------------------------------------------------------------------t-kaat-a-tgca------------ggttaatgagtgtattttatggctgagcattatattcataaccatactgtgtacaccacaaccaactgtagtccgatggtcatctacgccaccggtgtyrgatgatgtcctgcaacaatggaaaggcttttgcgctctcatwgcaaaygcatattacataagaggaatggcatggt--gagatac----amttktagcctaa-------------------------------------cctcca-----ttttc------------------------caa-aaat---gttaaa-tcattatctttt-ct---------------------------------------wtg-tta---------taaaaaagaaac-agatcctc-tcatt-------------------------------tattcaatttccc-------tagaatctgttgtg-tttt--trta--------ttta------------------------------a------------------------------------------------------------------------------------------------------------------------------------------------------------------------------------------------------------------------------------------------------------------------------------------------------------------------------------------------------------------------------------------------------------------------
>I28609_M036_Malvaceae_Pentaplaris_davidsmithii_seq1
-----------------------------------------------------------------------------------------------------------------------------------------------------------------------------------------------------------------------------------------------------------------------------------------------------------------------------------------------------agtactcgcgtccaryrtycatgttagaca------catatccagacatagat----------acgaggatatgactctccaaagat------tctccaaatacatgaacttaaa-------------------aaaaat--------------------------------------------------------------------------------------------------------------------------------tgaacatacttgtgtcggacatatac-----------------ytatatccaccactcactg-a----------------------------------------gtaacataact---------------ttctttct-gact-a-tgca------------ggttaatgagtgcattttatggttgagcattatattcatcaccattttgtgtacaccacagccaactatagttcgatggtcatctacacctccagtgtcagatgatgtcctgcatcaatggaaaggcttctgcgctctcatagcaaatgcatattatatgagaggaatggcatggt--gagatatgc-----ttttagaatgct---ggttga------aaaaccct----------aatctcct-----ctttt------------------------gtc-aaat---gttaga-atttgatctttt-cta-tg-----------------------------------ttg--tt---------ttagaaagaaac-agatgctg-tcatt-------------------------------tctttggtcatct-------tagattctgctgtg----------------------------------------------------------------------------------------------------------------------------------------------------------------------------------------------------------------------------------------------------------------------------------------------------------------------------------------------------------------------------------------------------------------------------------------------------------------------------tt
>I28610_M037_Malvaceae_Heritiera_littoralis_seq1
------------------------------------------------------------------------------------------------------------------ct---------------------------------------------------------------------------------------------------------------------------------------------------------------------------------------aaaatttagcaa---------------ctttcatttctttgaagcattatcagctt------------------------tttcaaag----------------------------gtgttctaaa----------tgcttagttcttgaagt-----------------------atagat-tagtctt-aaactcctttga-------------------aaccatcaggactgcccac------------------------------------------------------------------------------------------------------------------gggaaggacatttgctg-a------------------------------------------atggaaact---------------ttctattt-gact-a-tgca------------ggtcaatgagtgtattttatggctgagcattatatttatcaccattttgtgcacaccacaaccaactatagttagatggtcttctacacctccagtgtcagatgatgtcctgcatcagtggaaaggcttctgtgctctcatagctaatgcatattatataagaggaatggcatggt--gagatgc-------ttttacaatgct---ggttga------aa----------------aacctcca-----ctttt------------------------gtc-taat---gttaga-ttttgatctttt-cta-tg-----------------------------------gtg--tt---------taaaagg-aaat-agatgcta-ccatt-------------------------------cccttgttcatcc-------tagaaagtgctgtg-ttca--taca--------ttta------------------------------aaca---------------------------------------------------------------------------------------------------------------------------------------------------------------------------------------------------------------------------------------------------------------------------------------------------------------------------------------------------------------------------------------------------------------------
>I28611_M062A_Malvaceae_Durio_zibethinus_seq1
--------------------------------------------------------------------------------------------------------------------------------------------------------------------------------------------------------------------------------------------------------------------------------------------------------------------------------------------------------accatcaactc------------------------tttccaaa----------------------------a----ctaag----------t---tgtttcttgaagt-----------------------atttat-tagtcttaagattcctttga-------------------caccgtcagaagcccccccac-------------------------------------------------------------------------------ctctccttgtaggt-------------------agtaaggaaatttgctg-a------------------------------------------atgaaaact---------------ttctattt-gact-g-ttca------------ggttgacgagtgtattttatggctgagcattctattcatcagcattttgtgtacaccacagccaactatagttagatggtcatctacacctccagtgtcagatgatgtcctgcatcagtggaaaggcttctgtgctcttatatcaaatgcatattatataagaggaatggcatggt--gagatgc-------gtttagaatgct---ggttga------ac----------------aaccttcg-----ctttt------------------------gtcaaaat---gttaga-ttttaatcttgt-cta-tg-----------------------------------gtg--tt---------tcaaaag-caat-agatgctg-tcatt-------------------------------cctttggtcatcc-------tagaaactactgtc-ttgg--tata--------ttta------------------------------aacaataaagcc-------------------------------------------------------------------------------------------------------------------------------------------------------------------------------------------------------------------------------------------------------------------------------------------------------------------------------------------------------------------------------------------------------------
>I28612_M038_Malvaceae_Brachichyton_bidwillii_seq1
-------------------------------------------------------------------------------------------------------------------------------------------------------------------------------------------------------------------------------------------------------------------------------------------------------------------------------------------attcctttaaagtactatcagctw------------------------tttcgaag----------------------------atgttctaag----------tgcttagttcttgaagt-----------------------atagat-tagtcttaaaactcatttga-------------------aaccatcagaaccccccacacccttc----------------------------------------------------------------tcaattctcatccttcttataggt-------------------aggaaggacatttgctg-a------------------------------------------atggaaact---------------ttctattt-gact-a-tgca------------gattaatgagtgtattttatggctgagcattatattcatcaccattttgtgtacaccacagccaacyatagttagatggtcttctacacctccagtgtcagatgatgtcctgcatcagtggaaaggcttctgtgctctcatagcaaatgcatattatataagagggatggcatggt--gagatgc-------ttttagaatgct---ggttga------aa----------------aacctccw-----ctttt------------------------gtc-cgaa---gttaga-ttttgatctttt-cta-tt-----------------------------------gtg--tt---------taaaaag-aaat-agatgctg-tcatt-------------------------------cctttggtcatcc-------tagaaactgctgtg-ttca--tatg--------ttta------------------------------aacagtaaaa---------------------------------------------------------------------------------------------------------------------------------------------------------------------------------------------------------------------------------------------------------------------------------------------------------------------------------------------------------------------------------------------------------------
>I28613_M039_Malvaceae_Eriotheca_macrophylla_seq1
-----------------------------------------------------------------------------------------------------------------------------------------------------------------------------------------------------------------------------------------------------------------------------------------------------------------------------------------------------------------------------------------------------------------------------------------------------------------agttg--------------------watawac-cyrtrtygsytcgtcttttcatatttt------ttcttgaartrytcataccyrayayyyryaycggaatccgwrtsacatwtttgtacatgggtataggga---------------------------------tattcttcttttmtaggt-------------------tttaaggarayytgctk-a------------------------------------------atgaaaact---------------ttctttcttgatc-a-tgca------------gattaatgagtgtattttatggctgagcattgtattcatcaccattttgtgtacaccacagccaactatagttcgatggtcatcgacacctccagtgtcagatgatgtactgcatcagtggaaaggcttctgcgctctcatagcaaatgcatattatatgagaggaatggcatggt--gagatgc-------ttttagaatgct---ggttga------aaaaaa-----aaaaaaaaccyycma-----vtttt------------------------ttc-aaat---gttaga-ttttgatctttt-cta-tg-----------------------------------ttr--tt---------taaaaagaaaca-gtctgctg-tcatt-------------------------------tctttggtcatcc-------tagaatct-------------------------------------------------------------------tgcct------gaaagatgga---------------------------------ttcttgttt--------------------------------------------------------------------------------------------------------------------------------------------------------------------------------------------------------------------------------------------------------------------------------------------------------------------------------------------------
>I28614_M040_Malvaceae_Hydrogaster_trinervis_seq1
---------------------------------------------------------------------------------------------------------------------------------------------------------------------------------------------------------------------------------------------------------------------------------------------------------------------------------------------------------------------------------------------------------------------------------------------------------------------------------------------------------cagcccccctcccccccgtc--------tcctcacaattgaattttgtgcttaatatgga------------------------------------------------------------ctggctttattgtaatgattataggtagagg-------------tagtgagaaaatttacca-a------------------------------------------atgaaaact---------------ttctattt-gact-a-tgca------------ggttgatgagtgtatattatggctgagcacgttcttcatcaccat-ttgtggacaccacagccgactatagttaggtggtcatctacacctccagtgtcagataatatgctgcatcagtggaaaggcttctgcgctctgatagcaaatgcatattttataagaggaatggcatggt--gagatat------tttttctaatgct---tgcc-------gaa----------------aacctcca-----ttgtt------------------------ctc-aaat---gctaga-cagtaatcttct-ctt-tgcatttaaaatgaaatggatactgtccttagactcactgttctctttggcatttaaaatgaaat-agatactg-tcctta---------------------gact-cactgctttggtcatcc-------tagaa-atgc----------------------------------------------------------------------------------------------------------------------------------------------------------------------------------------------------------------------------------------------------------------------------------------------------------------------------------------------------------------------------------------------------------------------------------------------------------------------------------
>I28615_M041_Malvaceae_Pterygota_brasiliensis_seq1
------------------------------------------------------------------------------------------------------------------------------------------------------------------------------------------------------------------------------------------------------------------------------------------------------------------------------------------------------actatctcaactt------------------------tttcaaag----------------------------atgttctaaa----------cgcttag---ttgaagt-----------------------atagat-tagtcttaaaactcctttga-------------------aaccatcagaaccccccacaccctgc----------------------------------------------------------------tcaattatcatccttcttatgggt-------------------aggaaggacatttgctg-a------------------------------------------atggaaact---------------ttctatat-gaat-t-tgca------------ggttaatgagtgtattttatggctgagcatcatattcatcaccattttgtgcacaccccagccaactatagttagatggtcttctacacctccagtgtcagatgatgtcctgcatcagtggaaaggcttctgtgctctcatagcaaatgcatattatataagaggaatggcatggt--gagatgc-------ttttagaatgct---ggttga------aa----------------gacctcca-----ctttt------------------------gt--caat---gttaga-tttggatccttt-cta-tg-----------------------------------gtg--tt---------tacaaag-aaat-agatggtg-tcatt-------------------------------cctttcttcatcc-------taga----------------------------------------------------------------------------------------------------------------------------------------------------------------------------------------------------------------------------------------------------------------------------------------------------------------------------------------------------------------------------------------------------------------------------------------------------------------------------------------
>I28616_M042_Malvaceae_Leptonichya_maranta_seq1
-------------------------------------------------------------------------------------------------------------------------------------------------------------------------------------------------------------------------------------------------------------------------------------------------------------------------------------------------------------------------------------gataaattttgaaaagtggga------cttaaggaaagataaatgctttagagataaaa-------------------------------------------atgcacaaaacatcatacctctccttc------------------tgacaatcaaattatgccctwgcttggga--------------------------------------------------gactgggtgacaggctttattataatgattataggt-------------------agttaggaaatttgctg-a------------------------------------------atgaaaact---------------ttgtattt-gact-a-tgca------------ggttgatgagtgtattttgtggctgagcattattttcatcaccatattgtgtacaccacagccaactatagttagatggtcatctacacctccagtgtctgatgatgtcctgcatcagtggaaaggcttytgcgctctcatagcaaatgcatattatataagaggaatggcatggt--aaggcrc-------ttttagaatgct---ttttga------aa----------------aacctcca-----ttttt------------------------gtc-taac---gctaga-tctygattttct-cga-tg-----------------------------------gcr--tt---------taaaaagg-aat-agatgctg-tcatt--------------------------------tctttgtgttcc-------tagaa-ctgctgca-ttca--aata--------ttta------------------------------aacagtaaat---------------------------------------------------------------------------------------------------------------------------------------------------------------------------------------------------------------------------------------------------------------------------------------------------------------------------------------------------------------------------------------------------------------
>I28618_M044_Malvaceae_Pentace_laxiflora_seq1
--------------------------------------------------------------------------------------------------------------------------------------------------------------------------------------------------------------------------------------------------------------------------------------------------------------------------------------------------------------------------------------------------g----------------------------atgttctaaa----------tgcttagttcttgaagt-----------------------atagat-tagtcttaaaactcattcga-------------------gaccattagaacaccacccaacctcc--------------------------------------------------------------tacacactctcctccctctgatggat-------------------agatagaacatttgctg-a------------------------------------------agggaaact---------------ttgtattt-gagc-a-tgca------------ggttgatgagtgtattttatggctgaggattatattcatcaccattttgtgtacaccacagccaaccatagttagatggtcctccacccctccggtgtctgatgatgtcttgcatcagtggaaaggcttctgtgctctcatagcaaatgcttattatatcagaggaatggcatggt--gagatgc-------ttttagaatact---ggttga------aa----------------aacctcca-----tgttt------------------------gtt-aaaa---gttaga-ttatgatctttttata-tg-----------------------------------gtg--tt---------caaaaag-aaat-agatgctg-tcatt-------------------------------cttttggtcatcc-------tagaaactgttgtg-ttca--tata--------tttg-------------------------------------------------aagagtttgccata-----------------------------ttgttgtttt-gccaaaggcttcca----------------------------------------------------------------------------------------------------------------------------------------------------------------------------------------------------------------------------------------------------------------------------------------------------------------------------------
>I28619_M045_Malvaceae_Phragmotheca_mammosa_seq1
----------------------------------------------------------------------------------------------------------------------------------------------------------------------------------------------------------------------------------------------------------------------------------------------------------------------------------------------gtatggggatatgatc-----------------------------ctctaaag----------------------------accctccaaa----------tgcatggaaaaaaaatttt--------------------aatatrc-ttgtgtcggac------------------------------acatccatatcygacactcacacc-aagtccaagtaacat-tataaaccctttcaaagatg-----------------------------------ttccttgaaactatct-------------------agtaaggaaatttgctg-a------------------------------------------atgaaaact---------------ttctttct-gaaa-a-tgca------------ggttaatgagtgtattttatggctaagcattatattcatcaccattttgtgtacaccacagccaactatagttcgatggtcatctacacctccagtgtcagatgatgtcctgcatcaatggaaaggcttctgcgctctcatagcaaatgcatattatataagaggaatggcatggt--gagatgc-------ttttagaatgct---agttga------aaaacct-----------atccccca-----ctttt------------------------gtc-aaat---gttaga-ttttgatctttt-cta-tg-----------------------------------ttg--tt---------taaaaaraaaac-agatgctg-tcatt-------------------------------tctttggtcatcc-------tagaatctgctgtg-ttga--tata--------ttta------------------------------aacagtaaagcct------gaaagatgg---------------------------------------------------------------------------------------------------------------------------------------------------------------------------------------------------------------------------------------------------------------------------------------------------------------------------------------------------------------------------------------------
>I28620_M046_Malvaceae_Camptostemon_shultzii_seq1
----------------------------------------------------------------------------------------------------------------------------------------------------------------------------------------------------------------------------------------------------------------------------------------------------------------------------------------------------------------------------------------------------------------------------------cctctaa--------------------------------------------------atacat--------gaaaaaacttgga------------------aaaaatttaacataccgtattt------------------------------------------------ga--------------------------------tacctataagc-------------------cc----catatttgctg-a------------------------------------------aggaaaact---------------ttctttct-gact-a-tgca------------gattaatgagtgtattttatggctgagcattatattcatcaccattttgtgtacaccacaaccaactatagtccgatggtcatctacaccaccggtgtcggatgatgtcctgcatcaatagaaatgcttttgtgctctcatagcaaatgcatattacataagaggaatggcatggt--gagctat-------gcttttagcgatgctggttga------aataaccc---------taacctcca-----ttttt------------------------ctc-aaat---gttaga------------------tc-----------------------------------ccg-ttt-----cgtgtttgaaaaaaat-tgabccta-t----------------------------------------------------------------------ttcg--gata--------ghya--------------------------------------------------------------------------------------------tc---------------------------------------------------------------------------------------------------------------------------------------------------------------------------------------------------------------------------------------------------------------------------------------------------------------------------------------------------------
>I28621_M153_Malvaceae_Trichospermum_sp_seq1
-------------------------------------------------------------------------------------------------------------------------------------------------------------------------------------------------------------------------------------------------------------------------------------------------------------------------------------------------------------------------------------------------------------------------------------------------------------------------------------------------ccaccctccctccccctcttacc-----------tttcctcacaatcaaattttgtgctwstgmwtgtgctt--------------------------------gatatgga---------------ctttgctctattgtaatgattataggt-------------------agtgagaaaatttamca-a------------------------------------------atgaaaact---------------tcctattt-gact-a-tata--------tgcaggttgatgagtgtattttgtggctgagcattttattcathaccattttgtgtacaccacarccaactatagttagatggtcatcwacdcctccagtdtcagatgatgtcctgcatcaatggaaaggcttctgcgcthtaatagcaaatgcatatttcataagaggaatggcatggt--gagatat-------twtdctdmtacw---tgthtg------ga----------------maccttca-----ttgyt------------------------ctc-taat---gctkca-mgttadnbytyytmtg-tg-----------------------------------------------gthgttamactgaaat-akatactg-tcbtta---------------------bacw-crttgctttaatcatcc----------------------trka--aatg-------------------------------cc----------------------------ytaagaygga-tcttac-agcttttctttctccctg-------accttgtcat-tctaaaggcttccagttaagactctc----------------------------------------------------------------------------------------------------------------------------------------------------------------------------------------------------------------------------------------------------------------------------------------------------------------------
>I28623_M048_Malvaceae_Abroma_augusta_seq1
-------------------------------------------------------------------------------------------------------------------------------------------------------------------------------------------------------------------------------------------------------------------------------------------------------------------------------------------------------------------------------------------------------ggc------cttaaggaaagataactgctttggagataaaa-------------------------------------------atgcagaaaccattgtacctccccttc---------------ttttgmcaatcaaatyatgwccttgcaaggga--------------------------------------------------cagggcgacatatgctgtattgtratgattayaggt-------------------agttaggaagtttgctg-a------------------------------------------atgaaaact---------------ttgtattt-gact-a-ttca------------ggttgatgagtgtattttayggctgagcattattttcatcaccatattgtgtacaccacagccaactatagttagatggtcatctacacctccggtatcggatgatgtcctgcatcagtggaaaggcttctgtgctgtcatagcaaatgcatattwtataagagggatggcatggt--gagatgc----tttttttagaatgct---tttgga------aa----------------arcctcca-----tttty------------------------gtc-taat---gccaam-twttgattttct-cta-tg-----------------------------------gcg--tt---------taaaaaagcaac-agatgctk-tcttt--------------------------------sctttgtcatcc-------tagaa-ctgctgtg-ttca--aawaw------wttwa------------------------------aacagtaaatcc-------gaatgatgga-----------------------------------------------------------------------------------------------------------------------------------------------------------------------------------------------------------------------------------------------------------------------------------------------------------------------------------------------------------------------------------------y--
>I28624_M049_Malvaceae_Corchoropsis_tomentosa_seq1
--------------------------------------------------------------------------------------------------------------------------------------------------------------------------------------------------------------------------------------------------------------------------------------------------------------------------------------------------------attttagatat------------------tttatttgtcaaagagaccgt--------ttactatgccagcgaatctccaaaatttagctatgttcaatttttgaag-------------------------------taccatcagaaacccct-------------------------------------------------------------------------------------------------------------cccccccatctcctcgctcttataggt-------------------agtaagggcatttactg-a------------------------------------------atggaaact---------------ttgtattt-gaca-a-tgca------------ggttgatgagtgtattctatggttgagcattatattcatcaccattttgtgtacaccacagccaactatagttagatggtcctctacacctccagtgtcggacgatgtcctgcaacagtggaaaggcttctgtgctgtaatagcaaatgcatattatataagaggaatggcatggt--aagattc-------ttttagaatgct---gat----------------------------------a-----ctttg------------------------gtc-aaat---gttaga-tattgatctttg-cta-ta-----------------------------------gag-ttt-------taaaagaaatagat-agatgttg-tcact-------------------------------cctctggtcatcc-------tagaaactcctgtg-ttca--tgt--------attta------------------------------aatagtaaa----------------------------------------------------------------------------------------------------------------------------------------------------------------------------------------------------------------------------------------------------------------------------------------------------------------------------------------------------------------------------------------------------------------
>I28625_M193_Malvaceae_Apeiba_tibourbou_seq1
----------------------------------------------------------------------------------------------------------------------------------------------------------------------------------------------------------------------------------------------------------------------------------------------------------------------------------------------gccatgaaggaatctggcattgaaattgaaa------------caatgcaaagttatgga--------------ggaagcaccagcctcaaa---------tccaagatttctgcaggggaggtrartra-------trctgtgaatacactmt-------------------------------------------------------tatgra------------------------------------------------------------gaggctctattgtsatgattataggt-------------------agttaggaaatttgcwg-a------------------------------------------atgaaaact---------------ttctattt-gatt-a-tgca------------ggttgatgagtgtattttatggctaagcattatattcatcaccattttgtgcacdccacagccaacdatagttagatggtcvtctacacctccdgtgtcagatgatatcctgcatcartggaaaggcttctgcgctctcatagcaaaygcatattttataagaggaatggcatggt--gagatgk------kttttagaatgct---tgttvd------aa----------------aacctcma-----thktt------------------------ctc-taat---gctaga-ttttratyttct-mtk-tg-----------------------------------------------gcatttagaatgaaataaaatactg--------------------------tagact-cattgctttgsysatcc-------tagaa-atgctgca-ttca--aatt--------ttcg------------------------------aataatgaagcc-------taaagatggattcytat-akctttgctaact-----------cttctcattct-------------------------------------------------------------------------------------------------------------------------------------------------------------------------------------------------------------------------------------------------------------------------------------------------------------------------------------------------
>I28626_M226_Malvaceae_Helicteres_guazumifolia_seq1
------------------------------------------------------------------------------------------------------------------------------------------------------------------------------------------------------------------------------------------------------------------------------------------------------------------------------------------------------ggaatctggtgtcgaaattgaag------------caatgcaaagttatggc--------------ggaagcaccagcctgaaa---------tccaagatctctgcagaggaggtgagc---------ttttacattt-------------------------------------------------------------------------------------------------------------------------------gtcaaatagatccttcttttttagtacaccgggatttt----aatctcctttaaagcttgcta-actct--------------------------------------------------------------atccattt-gaca-a-tgca------------gcttgacgagtgtattttatggctgagcattatatttatcaccattttgtgtacaccacaaccaactatagttagatggtcatctacacctccagtgtcagatgatgtcttgcatcagtggaaaggcttctgtgctctcatagctaatgcatattttataaggggaatggcatggt--gagatgt--------tttagaatgct---cgttga------aaaa--------------atcctcca-----tttct------------------------gtt-caac-----------------------tta-tg---------------------------------------gtt--------tttaaaaagaatt-aggtgctg-tcattagt------------------------tcgtattttgtacatcc-------yagag-ctgttttc-ttca--aata-------ttttc------------------------------aacagtaaaacca------aaaagataaattcttac-agctctg-----------------------------------------------------------------------------------------------------------------------------------------------------------------------------------------------------------------------------------------------------------------------------------------------------------------------------------------------------------------------------
>I28628_M051_Malvaceae_Werklea_horrida_seq1
wkasat-------------------------------------------------------------------------------------------------------------------------------------------------------------------------------------------------------------------------------------------------------------------------------------------------------------------------------------------------------------------------------------------------------------------------------------------cctctagtataccagcaaa------------------atgctatract-----------------------------------------------------------------------------------t-----------------------------aga-----------tgcgccacattcattttgcttcgggattgcga--------tataatcctctaagggccytcyarawmywygaaswamawwrwyymatcsgayccakmtyywtgcwkmassawamyk---------------ywstktch-rrcy-w-tmcacattcaacacaggkttaatgagtgtaytttatggctgagcattatwttcatyrccatdttgtgtacaccacaaccaactatagdycgrtggtcatcdrcasmaccagtrtcvgatgatgtyctgcatcagtggaaaggcttttgcgctctcatagcaaatgcatattttataagaggaatggcatggt--gagawatg----mttytadcaatkct---ggttgr------aa----------------aarcmcta-----th-------------------------------raat---attwga-ttttgatctttt-cta-tg-----------------------------------twg--tt---------ttaaatagaaac-araygctg-tmatw-------------------------------tmttkgrttatcc-------tagaatctgctgtg-ttta--tatg-------ttatt------------------------------aamrgyaaagact------gaaagat-----------------------------------------------------------------------------------------------------------------------------------------------------------------------------------------------------------------------------------------------------------------------------------------------------------------------------------------------------------------------------------------------
>I28629_M052_Malvaceae_Spirotheca_rosea_seq1
-------------------------------------------------------------------------------------------------------------------------------------------------------------------------------------------------------------------------------------------------------------------------------------------------------------------------------------------------------------------------------------------------------------------------------------------------------------------------------------------------------------------------------------------------------------------------------------------------------------------------------ccccccccccttttcattttttatagat-------------------tttgaggaaatttgctg-a------------------------------------------atgaaaacc---------------ttcttacttgatc-a-tgca------------gattaatgagtgtattttgtggctgagcattatattcatcaccattttgtgtacaccacagccaactatagttcgatggtcatcgacacctccagtgtcagatgatgtcctgcatcagtggaaaggcttctgcgctctcatagcaaatgcatattatataagaggaatggcatggt--gagatgc-------ttttagaatgct---ggttag------aa---------aaaaaaaaacctcct-----gtttt------------------------gtc-aaat---gttaga-ttttgatctttt-cta-tg-----------------------------------ttg--tt---------taaaaagaaaca-gtctgctg-tcatt-------------------------------tctttggtcatcc-------tagaatct-------------------------------------------------------------------tgcct------gaaagatgga---------------------------------ttcttgtttt-g-----------------------------------------------------------------------------------------------------------------------------------------------------------------------------------------------------------------------------------------------------------------------------------------------------------------------------------------------
>I28630_M053_Malvaceae_Huberodendron_swietenioides_seq1
---------------------------------------------------------------------------------------------------------------------------------------------------------------------------------------------------------------------------------------------------------------------------------------------------------------------------------------------------------------------------------------------------------------------------------------------------------------------------------------------------------------------------------------------------------------------------------------------------------------------ccccccccctggcggcccctctttcttttcttataggt-------------------tatatggaaatttgctg-a------------------------------------------atgaaaact---------------ttctttct-gact-a-tgca------------gattaatgagtgtattctatggctgagcattatattcatcaccattttgtgtacaccacagccaactatagttcgatggtcatctacacctccagtgtcagatgatgtcctgcatcagtggaaaggcttctgcgctctgatagcaaatgcatattatataagaggaatggcatggt--gagatgc-------ttttagaatgct---ggttga------aaa---------------aacctcca-----ctttt------------------------gtc-gaat---gttaggtttttgatctttt-cta-tg-----------------------------------ttg--tt---------taaaaagaaasa-gtctgctg-yhwtw-------------------------------actttggtcatcc-------tagaatctgctttt-ttga--catr--------tcta------------------------------aacagtaaaacct------gaaagatgga---------------------------------tttttg-----------------------------------------------------------------------------------------------------------------------------------------------------------------------------------------------------------------------------------------------------------------------------------------------------------------------------------------------------
>I28631_M054_Malvaceae_Trochetiopsis_benjaminae_seq1
-------------------------------------------------------------------------------------------------------------------------------------------------------------------------------------------------------------------------------------------------------------------------------------------------------------------------------aggagktaac---------ttayataayttrgattt------------------tgtatttatccaagatdttrt--------tywctawaycagcacatttccaamatttagctatgttyatttcttygaag------------------------------yrcsgttagaaacccct--------------------------------------------------------------------------------------------------------------ttcvgcatctcctccctcttawmgrtwgwagt---------aactagtaavrgcatttactg-a------------------------------------------atggdaact---------------ttctattt-gaga-attgca------------ggtygaygagtgtatdttdtggctgagcattatattcatcdccattttgtgtacaccacagccaactgtagttagatggtcctctvcacctccagtgtcggatgahgtcctgcatcaktggaaaggcttctgtgchgtaatagcaaatgcatattatathagaggaatggcatggt--aagwttc-------ttttagaatgct---grhtga------aram--------------swccytca-----ntytg------------------------gtc-aaat---gttagr-ttttrrtctttgaawa-tg-----------------------------------gag-dtk-------ataaagaaatasat-akatgytg-yyrytt-------------------------bytyycgtgcdttyawcc-------wrkaaasymcygtg-ttca--tgta-------tttta------------------------------aactgtata----------------------------------------------------------------------------------------------------------------------------------------------------------------------------------------------------------------------------------------------------------------------------------------------------------------------------------------------------------------------------------------------------------------
>I28632_M055_Malvaceae_Eriolaena_candollei_seq1
-----------------------------------------------------------------------------------------------------------------------------------------------------------------------------------------------------------------------------------------------------------------------------------------------------------------------------------------------------------------------------------------------caagatattgt--------tttctataccagcacatttycaaaatttagctatgttcatttctttgaag------------------------------yacgsttagaaacccyt--------------------------------------------------------------------------------------------------------------ttccgcatctcctycctcttatagrtwgtagy---------aamtaktaarggcatttactg-a------------------------------------------atggaarmt---------------ttctattt-gagm-attgca------------ggttgaygagtgtvttttntggctgagcattatattcatcaccattttgtgtacaccacagccaactgtagttagatggtcctctacacctccagtgtcdgatgacgtcctgcatcagtggaaaggcttctgtgcyrtaatagcaaatgcataytayatdaraggaatgvcatggt--aagatty-------ytttndrawksy---kdwtkr------aaaaraaa----------raccttca-----ctttg------------------------gtc-aaat---gttaga-ttttgatctttg-ata-tg-----------------------------------gag-ttg-------ataaagaaatacat-agatgctg-ttatt-------------------------------cctctgttywtcy-------karaaaytcmkrtr------------------------------------------------------------------------------------------------------------------------------------------------------------------------------------------------------------------------------------------------------------------------------------------------------------------------------------------------------------------------------------------------------------------------------------------------------------------------------
>I28633_M056_Malvaceae_Adansonia_digitata_seq1
--------------------------------------------------------------------------------------------------raatccaagtaacata--------------------------------------------------------------------------------------------------------------------------------------------------------------------------------------------------------------------------------------gctataatccc------------------------tttcaaag----------------------------atg----------------------------------------------------------------------------ttatttga-------------------aaccatgaactcacacccccc---------------------------------------------------------------------------ccttctttgcttatargt-------------------tttaagaaaaatkgcta-a------------------------------------------atg-aaact---------------ttctttcttgacc-a-tgca------------gattaatgagtgtattttatggctgagcattattttcattaccattttrtgcacaccacagccaactatagttmgatggtcaacgacacctccagtgtcagatgatgtcctgcatcartggaaaggattctgcgctctcatagcaaatgcatattatataagaggaatggcatggt--aagatgc-------ttttagaatgct---tgttga------aaaa--------------aatctccm-----ctttt------------------------gtc-aaat---gttaga-ttttggtctttt-tctatg-----------------------------------ttg--tt---------taaaaagaaaca-gtctgctg-tcatt-------------------------------tcttcggtcatcc-------tagaaatc-------ttg-----------------------------------------------------------cct------caaagattga---------------------------------ttcttgtttt-gccaaaggcttccagtgaa-----------------------------------------------------------------------------------------------------------------------------------------------------------------------------------------------------------------------------------------------------------------------------------------------------------------------------
>I28635_M058_Malvaceae_Byttneria_aculeata_seq1
---------------------------------------------------------------------------------------------------------------------------------------------------------------------------------------------------------------------------------------------------------------------------------------------------------------------------------------tcatatttcaatgtgcatttctttctttgaatcaccatcaactc---tttsattggaaaatcatatc--------------aatgacaatgctcttgaaggg-----------------------------------------acactacaatt----------------------------------------cattgttatgattcggttttttgaaagg------------------------------------------------------------------ccattgttatgattttaagt-------------------ggttgaatatttttctg-a------------------------------------------aygaaaact---------------taatattt-ggct-a-tgca------------ggttaatgagtgtattttatggcttagcattattttcatcactatattgtgtacaccacaaccaacrgtagttagatggtcatcaacaccwcctgtgtcggaygacatcctgcatcagtggaaaggcttctgcgcgctcatagcaaatgcatattatataaggggaatggcatggt--gagatgc-------tttcagaatgct----------ttyggaa----------------arcctttc----tttctttytttytttytthhawtwwtytkwktc-taat---ttgcga-atctgattttct-----ca-----------------------------------ttggttt-----------------------------g-tcatc---------------------------------------------------ctagaaatgctc---------tgta-------attcg-------------------------------------------------taagaataayttcttac-agctttt-ttaaa------------atc--------------------------------------------------------------------------------------------------------------------------------------------------------------------------------------------------------------------------------------------------------------------------------------------------------------------------------------------------------
>I28636_M059_Malvaceae_Pterospermum_pierrei_seq1
--------------------------------------------------------------------------------------------------------------------------------------------------------------------------------------------------------------------------------------------------------------------------------------------------------------------------------------------------tgaagcagtatcaac--------------------------ttttccag----------------------------atgttctaaa----------tgcatagatcttgaatc-----------------------atgtat-tagtcttgaaacttctttga-------------------aaccatcwgaaaaccctcccc-----------------------------------------------taa------------------------tctcctccctcttataggt-------------------agtaagggcattttctg-a------------------------------------------atggaaact---------------ttctattt-gacc-a-tgca------------gatttatgagtgtattctatggctgagcattatattcatcaccattttgtgtacaccacaaccgactatagttagatggtcatctacacctccagtgtcagatgatgtcctgcatcagtggaaaggcttctgtgctctcatagcaaatgcatattatatsagaggaatggcatggt--aagattc-------ttttagaattct---ggttaa------aa----------------------------------t---------------------ga------------------tattgacctttt-cta-tg-----------------------------------gag--tt---------taaatag-aaat-agatacca-ccact-------------------------------cctttgttcatcc-------ttgaaactcccatg-ttca--tata--------ttta------------------------------aactkcaaaagagccc--caaaagatgggact-----------------------------gttacagattt-gctaaa-----------------------------------------------------------------------------------------------------------------------------------------------------------------------------------------------------------------------------------------------------------------------------------------------------------------------------------------t
>I28637_M060_Malvaceae_Duboscia_vifidiflora_seq1
------------------------------------------------------------------------------------------------------------------------------------------------------------------------------------------------------------------------------------------------------------------------------------------------------------------------------------------------------------------------------------------aatgcaaagttatggc--------------ggaagcactagcctgaaa---------tccaagatttctgcagaggaggtgagtga-------tcctatgaatagacaattgtccccctttc-----------------tcctcacaattgaatattgtgcttgatatgga------------------------------------------------------------ctggctctattgtaatgattataggt-------------------agtgaggaaatgtatca-a------------------------------------------atgaaaact---------------ttctattt-gacc-a-tgca------------ggttgatgagtgtattttatggctgagcgttttattcatcaccatattgtgtacaccacaaccaactatagttagatggtcatctacacctccagtgtcagatgatatcctgcatcagtggaaaggcttctgtgctctcatagcaaatgcatattttataagaggaatggcatggt--gagatgt-------tttcacaatgct---tgtcta------aa----------------accctcca-----ttcat------------------------ctc-taat---gctaca-ttttaatcttct-cta-tg-----------------------------------------------gcatttaaaatgaaat-agatactg-tcattagactcattgctttggtcatcmgact-cattgctttggtcatcc-------tagaa-atgctgca-tt---------------------------------------------------------------------------------------------------------------------------------------------------------------------------------------------------------------------------------------------------------------------------------------------------------------------------------------------------------------------------------------------------------------------------------------------------------------------------
>I28638_M061_Malvaceae_Basiloxylon_brasiliensis_seq1
----------------------------------------------------------------------------------------gcttttatagatgcccaatagattttct---------------------------------------------------------------------------------------------------------------------------------------------------------------------------------------aaaacttagcta---------------cttttatttctttgaagtactatcaact-------------------------tttcaaag----------------------------ttgctctaaa----------tgcttagttcttgaagt-----------------------aaagat-tagtcttaaaactcctttga-------------------aaccatcagaacccctcac------------------------------------------------------------------------------------------------------------------gcgaaggacatttgctt-a------------------------------------------atggaaact---------------ttccattt-gaat-t-tgca------------ggttaatgagtgtatattatggctgagcattatattcatcaccattttgtgcacaccacagccaactatagttagatggtcttctacgcctccagtgtcggatgatgtcctgcatcagtggaaaggcttctgtgctctcatagcaaatgcatattatataagaggaatggcatggt--gagatgc-------ttttagaatggt---ggttga------aa----------------aacctcca-----ctttt------------------------gtc-aaat---gttaga-ttttgatctttt-caa-tg-----------------------------------gtg--tt---------taaaagg-aaat-agatgc-g-tcatt-------------------------------cctttggtcaccc-------tacaaactgctgtg-ttta--aaca--------ttta------------------------------aacaataaagccct-----gaaagttggattc------------------------------ttacagcttt-gc----------------------------------------------------------------------------------------------------------------------------------------------------------------------------------------------------------------------------------------------------------------------------------------------------------------------------------------------
>I28639_M249_Malvaceae_Gyranthera_amphibiolepis_seq1
--------------------------------------------------------------------------------------------------------------------------------------------------------------------------------------------------------------------------------------------------------------------------------------------------------------------------------------------------------------------------------------------------------------------------------------------------------------------------------------------------------------------------------------------------------------------------------------------------------------------------------ccccctcttctttcttttcttataggt-------------------tttatgggaatttgct---------------------------------------------atgaaaact---------------ttctttct-gact-a-tgca------------gattaatgagtgtattctatggctgagcattatattcatcaccattttgtgtacaccacaaccaactatagttcgatggtcatctacacctccagtgtcagatgatgtcctgcatcagtggaaaggcttctgcgctctcatagcaaatgcatattatataagaggaatggcatggt--gagatgc-------ttttagaatgct---ggttga------aaa---------------aacctcca-----ctttt------------------------gtc-aaat---gttaggcttctgatctttt-cta-tg-----------------------------------ttg--tt---------taaaaagaaaca-gtctgctg-tcatt-------------------------------tctttggtcatcc-------tagaatctgcttttgttga--catg--------ttta------------------------------aacagtaaaacct------gaaagat-----------------------------------------------------------------------------------------------------------------------------------------------------------------------------------------------------------------------------------------------------------------------------------------------------------------------------------------------------------------------------------------------
>I28640_M062B_Malvaceae_Diplodiscus_paniculatus_seq1
---------------------------------------------------------------------------------------------------------------------------------------------------------------------------------------------------------------------------------------------------------------------------------------------------------------------------------------------------------------------------------------------------------------------------------------may---------cattggactccaaaagg-----------------------ggaaatgttgttttaaarmcrywttkr-------------------ga---taraggtttgaagttgattgc--------------------------------------------------------------tgttgatccagattttgattatatak-------------------ts-wagaacatttgctg-a------------------------------------------agggaaact---------------ttgtattt-gagc-g-tgca------------ggttgatgattgtattttatggctgagcattrtattcatcaccattttgtgtacaccacagccaaccgtagttagatggtcctccacccctccggtgtcygatgatgtcttgcatcagtggaaaggcttctgtgctctcatagcaaatgcatattatatcagaggaatggcatggt--gagatgc-------ttttagaatact---ggttga------aa----------------aacttcca-----tgttt------------------------gtt-aamat-ggtyara-ttgtga------------------------------------------------------------------------------------------------------------------------------------------------------------------------------------------------------------------------------------------------------------------------------------------------------------------------------------------------------------------------------------------------------------------------------------------------------------------------------------------------------------------------------------------------------------------------------------------------------------------------------------------
>I28641_M063_Malvaceae_Brownlowia_peltata_seq1
----------------------------------------------------------------------------------------------------------------------------------------------------------------------------------------------------------------------------------------------------------------------------------------------------------------------------------------------------------------ctt------------------------ttttaaag----------------------------atgttctaaa----------tgcttagttcttgaagt-----------------------atagat-tagtcttaaaactcattcga-------------------gaccattagaacaccacccaacctcc--------------------------------------------------------------tgcacactctcctccctctgatggat-------------------agatagaacatttgctg-a------------------------------------------agggaaact---------------ttgtattt-gagc-a-tgca------------ggttgatgagtgtattttatggctgagcattatattcatcaccattttgtgtacaccacagccaaccatagttagatggtcctccacccctccggtgtccgatgatgtcttgcatcagtggaaaggcttctgtgctctcatagcaaatgcatattatatcagaggaatggcatggt--gagatgg-------ttttagaatact---ggttg-------aa----------------aacctcca-----tgttt------------------------gtt-aaaa---gtttga-ttatgatctttttata-tg-----------------------------------gtg--tt---------caaaaag-aaat-agatgctg-tcatt-------------------------------cttttggtcatcc-------tagaaactgttgtg-ttca--tata--------ttta-------------------------------------------------aagagtttg---------------------------------------------------------------------------------------------------------------------------------------------------------------------------------------------------------------------------------------------------------------------------------------------------------------------------------------------------------------------------------------------
>I28642_M064_Malvaceae_Burretiodendron_esquirolii_seq1
-----------------------------------------------------------------------------------------------------------------------------------------------------------------------------------------------------------------------------------------------------------------------------------------------------------------------------------------------------------------------------------------------------------------------------------------------------------------------------------------------------------------------------------------------yaraaaaccgtc--------------------------------------------------------------------------------------------------------------------------gcctttgctg-a------------------------------------------attgaaaca---------------ttctattt-gact-a-cgca------------grttgaygagtgtattctgtggctgagcattatattcatcaccattttgtgtacaccacagccaactatagttagatggtcytctacacctccrgtgtcrgatgatgtcctgcatcagtggaaaggcttytgtgctctcatagcaaatgcatattayatragaggaatggcktggt--aasattc-------ttttacaatggc---ggttga------aa----------------gaccttca-----cttct------------------------gtc-amac---gttaga------------------ta-----------------------------------ttg---------------------aawk-awctkm-------------------------------------------------------------------------------------------------------------------------------------------------------------------------------------------------------------------------------------------------------------------------------------------------------------------------------------------------------------------------------------------------------------------------------------------------------------------------------------------------------------------------------------------------------
>I28643_M065_Malvaceae_Hermannia_flammea_seq1
c--------------------------------------------------------------------------------------------------------------------------------------------------------------------------------------------------------------------------------------------------------------------------------------------------------------------------------------------------------------------aatggagg------------gaatttagaaatttattagttaaaaattcataaaacaatcaatctacaatca-----aaataatgttcttgcaaggga----------------------------------------------------------------------------------------------------------------------------------------------------------caggctccattacaatgtttataggt-------------------agtcaggatttttgctg--------------------------------------------aagaaaact---------------ctgtactt-gaca-a-tgca------------ggttgatgagtgtattttatggctgagcattatattcatcacaatcttgtgtacaccacagccaactgtagttcgatggtcatctacaccttcagtatcagatgatgtcctgcatcagtggaaaggcttctgcgctctcatagctaatgcatattatataagagggatggcatggt--gagactg--------------------cttgttga-------------------------------------ttttt-----------------------cata-taat---tctaga-tttttatcttctaatg--------------------------------------------------gcgtttcaaaagaaaa-aatttctg-tcagtactt-----------------------tggacctttgaacatcc----tagtagaa-ctgctgtg-ttca----------accttttt------------------------------aacataaaagca-------gaaagatggattcttac-agcttttcttatatcgtt------------------------------------------------------------------------------------------------------------------------------------------------------------------------------------------------------------------------------------------------------------------------------------------------------------------------------------------------------------------
>I28644_M066_Malvaceae_Thomasia_solanaceae_seq1
-----------------------------------------------------------------------------------------------------------------------------------------------------------------------------------------------------------------------------------------------------------------------------------------------------------------------------------------------------------------------tctaagcaagcaattttctttctcagacagatatagga----------agaatggaatgattcataatctta---------------------------------------------------tatcataaaaatgcctcaac-----------catccgtccacaatcaaattatgcccttgcaaaaga------------------------------------------------------------caggctccattgtaatgattatagat-------------------agttaggaaatttgctg-a------------------------------------------atgaaaact---------------ctctattt-gaca-a-tgca------------ggtcgatgagtgtattttatggctgagcattttattcatcaccattttgtgtacaccacagccaactatagttagatggtcatctatacctccagtgtcagatgatgtcctgcatcagtggaaaggcttctgtgctctcatagctaatgcatattttataagaggaatggcatggt--gagatgc-------ttttagaatgat---tgttgt------aa----------------aacctcca-----ttttt------------------------gtc-taat---tctagt-tttttatcttct-cta-tg-----------------------------------atg-ttt-----------------aaaa-agatgtcg-tcatta--------------------------------cttggtcatcc-------tagaa-ctgctgcg-ttcacaaatac------tttta------------------------------aacagtaaagca-------caaagatgat-tcttac-agcttttctgaa-------------ttcttttt---------------------------------------------------------------------------------------------------------------------------------------------------------------------------------------------------------------------------------------------------------------------------------------------------------------------------------------------------
>I28645_M067_Malvaceae_Guichenotia_ledifolia_seq1
---------------------------------------------------------------------------------------------------------------------------------------------------------------------------------------------------------------------------------------------------------------------------------------------------------------------------------------------------------------------------------------------tcagacagatatagga----------agaatggaatgattcataatctta---------------------------------------------------tatcataaaaatgcctccac-----------catccgtccccaatcaaattatgcccttgcaacaga------------------------------------------------------------caggctccattgtaatgattatagat-------------------agttaggaaatttgctg-a------------------------------------------atgaaaact---------------ctctattt-gaca-a-tgca------------ggttgatgagtgtattttatggctgagcattttattcatcaccattttgtgtacaccacagccaactatagttagatggtcatctacacctccagtgtcagatgatgtcctgcatcagtggaaaggcttctgtgctctcatagctaatgcatattttataagaggaatggcatggt--gagatgc-------ttttaaaatgat---tgctga------aa----------------aacctcca-----ttttt------------------------gtc-taat---tctagt-tttttatctttt-cta-tc-----------------------------------ata-ttt-----------------aaaa-agacatagatcatta--------------------------------cttggtcatcc-------tagaa-ttgctgtg-ttcacaaata-------tttta------------------------------aacagtaaagca-------gaaagatgat-tcttac-agcttttctgaa-------------ttcttttttg----------------------------------------------------------------------------------------------------------------------------------------------------------------------------------------------------------------------------------------------------------------------------------------------------------------------------------------------ctc
>I28648_M070_Malvaceae_Helmiopsiella_madagascariensis_seq1
------------------------------------------------------------------------------------------------------------------------------------------------------------------------------------------------------------------------------------------------------------------------------------------------------------------------------gaggaggtaactcatatattttacatattttagattt------------------tktatttatccaagatdttgt--------tywctatwccwgcacatttccaamatttagctatgttcatttctttgaag------------------------------yacsgytagaaacmcck--------------------------------------------------------------------------------------------------------------ttscrcatckccyccctcttataggthgtagy---------aactrktaarggcrttwacyg-a------------------------------------------ayggaawct---------------ttctattt-gaga-attgca------------ggttgahgagtgtattttrtggctgagcattatattcatcaccattttgtgtacaccacagccaactgtarttagatggtcctctrcacctccagtgtcggatgaydtcctgcatcagtggaaaggcttctdtgchgtaatagcaaatgcatattatatragaggaatggcatggt--aagwttc-------tttywgaatgct---gattga------aaaagaaa----------gaccytca-----stttg------------------------gtc-aaat---gttaga-ttttgatctttg-ata-tg-----------------------------------gag-ttk-------ataaagaaatasat-agatkytg-ytrtt-------------------------------cytytkttcatcc-------tagaaackcctgtg-ttca--tgta-------wttta------------------------------accwgtaaarcmcc-----raatcacaaactc------------------------------ttactgcttt-----------------------------------------------------------------------------------------------------------------------------------------------------------------------------------------------------------------------------------------------------------------------------------------------------------------------------------------------tc
>I28649_M071_Malvaceae_Goethalsia_meiantha_seq1
----------------------------------------------------------------------------------------------------------------------------------------------------------------------------------------------------------------------------------------------------------------------------------------------------------------------------------------------------------------------------------------------caaagttatgkt--------------rgaagcactagcctgaaa---------tccaagatttctgccgaggaggtgagtga-------tcctatggatagattgtagaccattctgcctccccc----------tcatcacaattgaattttgtgcttgatatgga------------------------------------------------------------caggctctattgtaatgattattggt-------------------agtgaggaaatttacca-a------------------------------------------atgaaaact---------------ttctattt-gacc-g-tgca------------ggttgatgagtgtattctatggctgagcattttattcatcacaattttgtgtacaccacagccaactatagttagatggtcttctacacctccagtgtcagatgataccctgcatcagtggaaaggcttctgtgctctcatagcaaatgcatattttataagaggaatggcatggt--gagatgt-------ttttataatgct---tgtccg------aa----------------aacctcca-----ttgtt------------------------ctc-taat---actaca-ttttaatcttct-cta-tg-----------------------------------------------gcatttaaaatgaaat-agatactg-tcatta---------------------gact-cattgctttggtcattc-------tagaa-atgctgca-ttca--aaca--------ttca------------------------------aacgttgaaagcc------taaagatgga-tcttac-agcttt------------------------------------------------------------------------------------------------------------------------------------------------------------------------------------------------------------------------------------------------------------------------------------------------------------------------------------------------------------------------------
>I28650_M072_Malvaceae_Clappertonia_ficifolia_seq1
----------------------------------------------------------------------------------------------------------------------------------------------------------------------------------------------------------------------------------------------------------------------------------------------------------------------------------------------------aaggaatccggcctcgaaatcgaag------------caatgcaaagctatggc--------------ggaagcaccagcctgaaa---------tccaagatttctgcagaggaggtgagtga-------tcctatgaat--------atagaccmttctcccccact----------ctcacaatcaaattttg----------------------------------------------------------------------------------------------------------------------tgcttgaaaatctgctg-a------------------------------------------atgraaacc---------------ctctatty-gattta-tgca------------ggtcgatgaatgcattttatggctgagtattatwttcatcaccattttgtgtacaccacagccaachatagttagatggtcatcgactcctccagtttcagatgatatchtgcatcattggaaaggcttctgygctctcatagcaaatgcatatttcwtaagaggaatggcatggt--gagahgt-------ttttctactgct---tgtttc-----gaa----------------aacctcca-----tcttt------------------------mtc-taat---gctaga-ttttgatcttyctctm-tg-----------------------------------------------acmtttatgaagaaay-agatkctgtttatta---------------------gact-mrtagctttgrtcatcc-------tagaa-ataycabattcta--aata--------ttcg------------------------------aacagtkaagtc-------taaagatggattctcat-agctttgattac-------------tccctgtc---------------------------------------------------------------------------------------------------------------------------------------------------------------------------------------------------------------------------------------------------------------------------------------------------------------------------------------------------
>I28652_M074_Malvaceae_Hildegardia_barteri_seq1
-c---------------------------------------------------------------------------tacctatcttcgcttttatatttgcccaagaga-------------------------------------------------------------------------------------------------------------------------------------------------------------------------------------------------------------------------ttttataaaatttaggtactatcaact-------------------------tttcaacg----------------------------aaattctaaa----------cgcttatttcttgaaat-----------------------atagag-tagtcttagaacttctttga-------------------aaccatcagaacccc------------------------------------------------------------------------------------------------aac-------------------atgaaggacatttgctg-a------------------------------------------atggaaacc---------------ttctattt-gaat-t-tgca------------ggttaatgagtgtattctatggctgagcattatattcatcaccattttgtgtacaccacagccaactatagttagatggtcttctacacctccagtgtcagatgatgtcctgcatcagtggaaaggcttctgtgctctcatagcaaatgcgtattatataagaggaatggcttggt--gagatgc-------ttttagaatgct---agttga------aa----------------aacctcca-----ctttt------------------------gtc-aaat---gttaga-ttttgatctttt-cta-tg-----------------------------------gtg--tt---------taaaaag-aaat-agatggtg-tcatt-------------------------------cctttgttcatcc-------tacgaactgctgtg---ca--caca--------ttta------------------------------aactgtaaaagcccg----gaaagatggattc------------------------------ttacagcttt-gcca--------------------------------------------------------------------------------------------------------------------------------------------------------------------------------------------------------------------------------------------------------------------------------------------------------------------------------------------
>I28653_M168_Malvaceae_Theobroma_cacao_seq1
-----------------------------------------------------------------------------------------------------------------------------------------------------------------------------------------------------------------------------------------------------------------------------------------------------------------------aaggattgcggaaagaacttgttgccatgaaagaatctggcatcgaaatcgaag------------caatgcagaactatggc--------------ggaagcaccagcttgaaa---------tccaagatttgtgcagaggaggtgactga-------tcctacaaat--------------------------------------------------------------------------------------------------------------------------------------------tttagcttttaaat------------------ctgtca-aagagatattg-a------------------------------------------atggaaact---------------ttctgatt-gata-a-tgca------------ggtggatgagtgtattttatggctaagcataatattcatcaccattttgtgtacaccacagccgaccatcgtcagatggtcctctacacctgcagtgtcagatgatgtcctgtatcagtggaaaggcttctgtgctctcatagcaaatgcatattatataagaggaatggcatggt--gagatgc-------ttttagaatatg-cttgtcga-----taa----------------aacctccaatttttttttttttt-------------------gtc-taat---gttaga-t------------------------------------------------------------------------------------------------------------------------------------------------------------------tttg--atca--------ttta------------------------------aacagtaaagca-------gattgatgggttcttac-agcttttgctaaa------------ttcttgtttt-gccaaaggcttccagtaaagactctccagctagagcaaat--------------------------------------------------------------------------------------------------------------------------------------------------------------------------------------------------------------------------------------------------------------------------------------------------------
>I28654_M105_Malvaceae_Pachira_aquatica_seq1
-----------------------------------------------------------------------------------------------------------------------------------------------------------------------------------------------------------------------------------------------------------------------------------------------------------------------------------------------------------------------------------------------------------------------------------------------------------------agttg--------------------aatatac-ctgtatcggat----------------------------aaatacccatacccaatacttacaccggaatccgagtaacatatctataccctttcaaagatgttatttgaaaccatcaaytcacccctgcccctcacttcttcttttataggt-------------------tttaaggaaatttgcta-a------------------------------------------atgaaaact---------------ttctttctygatc-a-tgca------------gattaatgagtgtattttatggctgagcattatattcatcaccattttgtgtacaccacagccaactatagttcgatggtcattgacacctccagtgtcagatgatgtactgcatcagtggaaaggcttctgttctcttatagcaaatgcatattatataagaggaatggcatggt--gagatgc-------ttttagaatgct---ggtt-------------------gaaaaaaaacctcca-----gtttt------------------------gtc-aaat---gttaga-ttttgatatttt-cta-ct-----------------------------------attgctt---------taaaaagaaaca-gtctgctg-tcttt-------------------------------tgtttagccatca-------tagaatct-------------------------------------------------------------------tgcct------gaaagatgga---------------------------------ttcttgtttt-gc----------------------------------------------------------------------------------------------------------------------------------------------------------------------------------------------------------------------------------------------------------------------------------------------------------------------------------------------
>I28655_M148_Malvaceae_Robinsonella_mirandae_seq1
---------------------------------------------------------------------------------------tcatttctttgaagtacaataagcttac----------------------------------------------------------------------------------------------------------------------------------------------------------------------------------------gtttcttcgact---------------cttcatttttcttgaagtatcggtgtccaacacct------------------tatctaac----------------------------acatttttag----------atatgggtttgtg---------------------------atataa-tcctctca-gtccctccaaa-tacatg------------aaaaattaatccgac------------------------------------------------------------------------------------------cccatat-----------------------------------------------------------------------------------------------------------------t-gaat-a-tgca------------ggttaatgagtgtattttatggttgagcattatattcatcaccatactgtgtacaccacaaccaactgtagtccaatggtcatctacaccaccggtgtcggatgatgtcctgcaacaatggaaaggcttttgcgctctcatagcaaatgcatattacataagaggaatggcatggt--gagatac----acatttagcctaa-------------------------------------cctcca-----ttttc------------------------caa-aatt---gttaaa-tcattatctttt-cta---------------------------------------tg-tta---------taagaaagaaac-agattctg-tcatt-------------------------------tctttgattactc-------tagaatctgttgtg-ttta--tata--------ttta------------------------------aacagtataaagact----gaaaga------------------------------------------------------------------------------------------------------------------------------------------------------------------------------------------------------------------------------------------------------------------------------------------------------------------------------------------------------------------------------------------------
>I28656_M002_Malvaceae_Tilia_americana_seq1
---------------------------------------------------------------------------------------------------------------------------------------------------------------------------------------------------------------------------------------------------------------------------------------------------------------------------------------gttcatttctttgaagcactatcaact-------------------------tttcaaag----------------------------acgtaccgaa----------cgcatagttcttgaagt-----------------------atagaa-tagtcttaagactcctttga-------------------aaccatcagaatcccacccc----------------------------------------------------------------------------cacatccctcttataggt-------------------ggtaaggacatttgctg-a------------------------------------------atggaaact---------------ttctgttt-gact-a-tgca------------ggttgatgagtgtattttatggctgagcattatattcatcaccattttgtgtacaccacagccaactatagtaagatggtcctctacacctccagtgtcagatgatgtcctgcatcagtggaaaggcttttgtgctctcatagcaaatgcatattatataagaggaatggcatggt--gagatac-------ttttagaatgct---ggttga------aa----------------aacctcca-----c-ttt------------------------gtc-aaat---gttaga-ttttgatctttt-cta-tg-----------------------------------gtg--tt---------taaaaag-aaat-agatgctg-tcatt-------------------------------cccttggtcatcc-------tagaaactgatgtg-ttca--tgta--------ttta------------------------------aatagtaaagcccc-----gaaagatggattc------------------------------ttaca------------------------------------------------------------------------------------------------------------------------------------------------------------------------------------------------------------------------------------------------------------------------------------------------------------------------------------------------------
>I28657_M180_Malvaceae_Triumfetta_lappula_seq1
-------------------------------------------------------------------------------------------------------------------------------------------------------------------------------------------------------------------------------------------------------------------------------------------------------------------------------------------------------------------taaatcgagctaaagt-tg-cccctatttacgcgatttt--------------gaaacatttcgactgtgc---------cccra---------------attargtca-------rccytgaaac--------rtyktgcccttaattgarct---------gytagccatcaaaatttg----------------------------------------------------------------------------------------------------------------------tgcttgaaaatctgctt-r------------------------------------------atgaagacc---------------ctttattg-gattatatgca------------ggttgatgagtgcattttatggstgagtattatattcatcaccattttgtgtacaccacagccaacyatagttagatggtcgtcgactcctccggtgtcagatgatatgttgcatcattggaaaggcttytgtgctctcatagcgaacgcgtatttcataagaggaatggcmtggt--gag-------------------------------------------------------------------------------------------------------aat----------ttttgatctttttctd-tg-----------------------------------------------ctgtctgaaaagaaac-agatgctg-tsrtt-------------------------------------------------------------------ttg------------------------------------------------aacactgaagctt------aagttcttttttcttac-agtttttgctaac----------atcttgtgttcg-taaaaaggcttccagttaagacactccagctagagcaaatggctgtggttggacgtgccgaggagcca----------------------------------------------------------------------------------------------------------------------------------------------------------------------------------------------------------------------------------------------------------------------------
>I28658_M160_Muntingiaceae_Muntingia_calabura_seq1
------------------------------------------------------------------------------------------------------------------------------------------------------------------------------------------------------------------------------------------------------------------------------------------------------------------------------------------------------ggaatctggtattgaaattgaag------------ggatgcaaaattatggt--------------ggaagcaccagcttgaaa---------tccaagatttcagcagaggaggtaggggatcctacatcctacaatt------------------------------------------------------------------------------------------------------------------------------------------------------------------------atagcagttcaaagattcatcatatgtct----------ttttcactttgtctaatggttagaccaatgaaatttagtt---------aactttgctc-tgtt-a-tgca------------gattgatgaatgcattttgtggctgagcattatattcattaccatcctgtgcacgccacaaccaaccatagtcagatggtcatctacacctccagtctcggatgaagtactgcacgaatggaaagggttttgtgctctcatagcaaatgcgtattacataaaaggaatggcatggt--aagattt-----tctcttcacatgtt-----------tcagaa----------------actattta-----ctttt------------------------gtc-tgatat--------ttctagtccatatccg-------------------------------------------------------------------aggtacta-tcaccg--------------------------------------------------cattgtcggccttc-tttg-------------atctg------------------------------tacagtaaaatagattgaaagaacttaatctcttcg----------------------tgaattttt-----------aggcttcccgttaagaccctcca--------------------------------------------------------------------------------------------------------------------------------------------------------------------------------------------------------------------------------------------------------------------------------------------------------------------
>I9832_V002_Malvaceae_Luehea_speciosa_seq1
agaaatgtagcgttttacatgtttgaattatgattttaactgcagtgtcagtcacatggatctgcttcatcggatgatgagtatcgttcatcccggaacattgcaatcagtttgtttaggcgatacaggaatgtcattgaacgcggaggaggtgacaacctmaaagtatattcagtgattcgcttggtctawwtttaykwaaawaaarwtkvcwrktwwdgmrscytyywyrtrwwdykhwawwgggttgatgttgtatcaggagttcataagtgctggggtgaatgcatatgcattgggctgcacagatgaaggattgcggaaagaacttattgctrtgaaggaayvtggcatcgaaattgaag------------cratgcaaagttatggy--------------ggaagcactagcctgaaa---------tccaagatttctgcwkwbsdsstgagbrr-------dnvtrtgakymbaywat---------------------dshhcawbscywshcvmycrvknbwwktgmwtbwtrtgsw------------------------------------------------------------yvrkmtskabtgkmwctattabaggt-------------------agtragdaaatttgcck-a------------------------------------------atgaaaact---------------ttytattt-gact-a-tgca------------ggttgatgagtgtattttatggctgagcattttattcatcaccattttgtgtdcaccacavccaactatagttagatggtcatctacacctccagtgtcagatgatatcctgcatcagtggaaaggcttctgcgctctcatagcaaatgcatattttataagaggaatggcatggt--gagatat-------ttttataattgt---tgtccg------aa----------------aacctcca-----ttgtt------------------------ctc-taat---gctaga-attgaatcttct-cta-tg-----------------------------------------------gcatttaaaatgaaat-agatactg-tcatta---------------------gacw-ywkykytkbkswymnnm-------karrw-atgctgca-ttca--aata--------ttca------------------------------aacagtaanaryhkh---mwraakataga-tcttrt-agctyttctaac-------------tccttgtcat-tctaaaggcttccrgttaagactctccagctagarcaaatggctgtrgttggacgtrctgaggagccat---------casttgttgctagccgaatgcrattagtttttagcacacttgaggtgagtgaattgttctttgc-tttaacagtttaaggtc----------------tgatcttattaatttaattatattttcatggttggtcaacatttgttgctgggtatattttgttaagaattctggaccctacgttaacaaagttgttagatttgtgatcgattagtacaagcaacaaatgccttactaggataacatgtttttctggttc
