# Supplementary material for: Localized Phylogenetic Discordance Among Nuclear Loci Due to Incomplete Lineage Sorting and Introgression in the Family of Cotton and Cacao (Malvaceae)
Source: Front Plant Sci. 2022 Apr 13;13:850521. doi: 10.3389/fpls.2022.850521 (PMC9043901; doi:10.3389/fpls.2022.850521)
Supplement: Supplementary file 1 [file Data_Sheet_1.ZIP › Alignments_v4/L2.fasta]

>I23352_M001_Malvaceae_Bombax_ceiba_seq1
---------------------------------------------------------------------------------------------------------------------------------------------------------------------------------------------------------------------------------------------------------------------------------------------------------------------------------------------------------------------------------------------------------------------------------------------------------------------------------------------------------------------------------------------------------------------------------------------------------------------------------------------------------------------------------------------------------------------------------------------------------------------------------------------------------------------------------------------------------------------------------------------------------------------------------------------------------------------------------------------------------------------------------------------------------------------------------------------------------------------------------------------------------------------------------------------------------------------------------------------------------------------------------------------------------------------------------------------------------------------------------------------------------------------------------------------------------------------------------------------------------------------------------------------------------------------------------------------------------------------------------------------------at-----------------------------------------------------------------------------tcaaaa-acagtgggatttgtagtgaaaactcttataaaggttttacaattagggaagttgttagg-aaaagga-ggagtgcggttgacatggatggagtaactgtaatggaaagac-aaacattttatcagattttgttgcactgccttccttcagg---------------------gaag---ggggagaggcatagaagacaattaacattgccatttcgggctctct------cgtgggatgccgaggttcatgctgctctgtttgttcatagagtggtaggtttgcccaacgggttgtatttcttggtaagaaacgaggatcatttcgaggagcttaagacagctaccaggtccgagtttaagtgggagaaaccagagggatgccccgatgatctacctttatacgaacttgcaactggtgactgtcgagagattgccaaacgcctttcttgccatcaggtgtgt--gcc--atttttcat-----------------------attgttt-tgttctta------------tgtggtgttttat--------tgt-ctgccaacaacaaat-----------tgttagggaagtgcttgaatttgaacatg-----------------------gaaacaggttgattaacaa--------tatccctagtt--------------------catcaatgc------------------------------------------------atgaagttggaaaatgta---------------------------------------------aat-actagt-------------------------------cat------caaataggaattctagag-------------------aaaagtttatagcaaaat------------------------------------------------------------------------------------------------------gcttga-----------------------------------------------------------------------------
>I23353_M002_Malvaceae_Tilia_americana_seq1
-----------------------------------------------------------------------------------------------------------------------------------------------------------------------------------------------------------------------------------------------------------------------------------------------------------------------------------------------------------------------------------------------------------------------------------------------------------------------------------------------------------------------------------------------------------------------------------------------------------------------------------------------------------------------------------------------------------------------------------------------------------------------------------------------------------------------------------------------------------------------------------------------------------------------------------------------------------------------------------------------------------------------------------------------------------------------------------------------------------------------------------------------------------------------------------------------------------------------------------------------------------------aatacggagaacgtgcgtttcgttactgcaaccacgatgtgggccatgcaattggagctatttcaatggctgcggcaacgcttggctgggacgtgaagcttctggatgggtttggatataaggatttggagaagctaatggggcttcagattttcccggagttt-aaaatcccatcaagaccgatcaaag-gaaagtctcctgaaattgaatttgagcacccggattgtttgattcttgtttttcctaatgggagtaatcaattcgatgtgaattataaggaactgagttctgc---aataaatgaattttcgaatttggagtggaaagggaagccaaatttgcttagcaaggaacatgtttgttgggacataatttataggacagctgaggcagttaaaaagccgttaacagttcaaaagggaa------aatttccggttgatcaatttgaaa-gcagtggaatttgtagtgaaaactcttacaaaggttctacagttagggaagttgttagg-aaaagaa-ggagcgctgttgatatggatggagtaactgtaatggaaagag-aaacattttatcagattttgttgcattgccttccttcagg---------------------gaag---ggagagaagcatagaaggcaattagcattgccgtttcgagctctct------cttgggatgccgagattcatgctgctttgtttgttcatagggtggtaggtttgcccaatggattgtatttcttggtaaggaatgaggatcatttagaagagcttaagaaggctaccaggcctgagtttaagtgggagaaaccagagggatgccctgatgatctacctttatatgaacttgccactagtgactgtcaacagcttgccaaacgcctttcttgtcatcaggtgtgt--gcc--ttttttcat-----------------------attattt-tgttctgttctgttctgttctgttctttttttt--------ttt-ttgataactgaagtt-----------ttatttcaaaat------ccaaagcaaca-----------------------gaacyawkttttttw-------------------------------------------mwttawawck---------------------------------------------yaaaaaaaaaaaaaaarakm---------------------------------------------------------------------------------------------tmtawawwwwmac-------------------------------------------------------------------------------------------------------------------------------------------------------------------------------------------------------------------------------------
>I23354_M003_Malvaceae_Herissantia_crispa_seq1
------------------------------------------------------------------------------------------------------------------------------------------------------------------------------------------------------------------------------------------------------------------------------------------------------------------------------------------------------------------------------------------------------------------------------------------------------------------------------------------------------------------------------------------------------------------------------------------------------------------------------------------------------------------------------------------------------------------------------------------------------------------------------------------------------------------------------------------------------------------------------------------------------------------------------------------------------------------------------------------------------------------------------------------------------------------------------------------------------------------------------------------------------------------------------------------------------------tttctcatcggaatctcttctattttctgg----------cgggaagcatggaaatacggagaacgcgcatttcgttactgcaaccacgatgtgggtcatgcagttggagctatagcaatggccgccgcaacgcttggatgggacgtcaagcttctagatgggtttggatataaggatttggagaagctaatggggcttcagattttcccggatttc-aaaatcccatcaagaccgatcaaag-gcaagtttcccgatattgaatttgagcacccagattgtttgattcttgtttttcctaacgggagtaatcagttcgatgtgaattataaggaattgagttctat---gataaatgaattttcgaatttggattggaaagggaagccgaattcacttagcaaagaacatgtttgttgggacataatttataggacagccgaggcggttaaaaagccattaacgattcaaaagggag------aatttccagttgatcaatttaaaa-gcagtggaatttgtagtgaaaactcttacaaaggttttacaatcagggaaattgttagg-aaaagga-ggagtgcagttgatatggatggagtaacggtaatggaaagac-aaacattttatcagattttgttgcactgccttccatcagg---------------------gaag---ggtgagaagcatagaagacaatcagcattaccatatcgggctctct------catgggatgccgaggtccatgctgttctgtttgttcataaagtggtaggtttgcccaagggattgtatttcttggtaagaaatgaggatcatttagaggagcttaagatgtctaccaggtccgagtttaagtgggagaaaccagagggatgccctgatgatctacctttgtacgaactcgcgacaggtgactgtcaagagattgccaaacgcctttcttgccatcaggtgtgc--acc---ttattctt-----------------------attgttt-tattcttcgt--------------ggtttataca------ttca-ctgccaa-agcaaat-----------tgttagggaagtgct---ttaaggaaact-----------------------gaaacatttttattgtcaatatgaaaatctctgtagtc--------------------gattaatgc------------------------------------------------atgaagtttagaaaccta---------------------------------------------aat-actggtagt-------------------------------------taaatatgaattatataggt------------ggagaa----------------------------------------------------------------------------------------------------------------------------------------------------------------------------------------------------------
>I23355_M004_Malvaceae_Malva_arborea_seq1
----------------------------------------------------------------------------------------------------------------------------------------------------------------------------------------------------------------------------------------------------------------------------------------------------------------------------------------------------------------------------------------------------------------------------------------------------------------------------------------------------------------------------------------------------------------------------------------------------------------------------------------------------------------------------------------------------------------------------------------------------------------------------------------------------------------------------------------------------------------------------------------------------------------------------------------------------------------------------------------------------------------------------------------------------------------------------------------------------------------------------------------------------------------------------------------------------------------------------------------------------------------------------------------------------------------------------------------------------------------------------------------------------------------------------------------------------------------------------------------------------------------------------------------------------------------------------------gatttccgaatttggattggaaagggaagccgaattcacttagtaaagaacatgtttgttgggacttaatttataggacagctgaagcagttaaaaagccattaacgattcgaaacagagagatacgatttcgagttgatgaatttaaaa-gctgtggaatttgtagtgaaaactcttacaaaagtgtttcggttagggaagttgttagg-acaagaa-ggagcgcggtcgatatggatggagtaactgtaatggaaagga-aaacattttatcagattctgttgcattgtcttccatcagg---------------------gaaaggggaggagaagcatgggagacaattagcatttccgttccgggctctct------cgtgggatgccgaggttcatgctgttttgtttgttcatagagtggtgggtttgcctaagggattgtatttcttggtaagaaatgaggatcaattggaggagcttaaggtggctatgaggtccgagtttaagtgggagaaacctgacggatgccctgatgatctacctttgtatggacttgcaactggcgactgtcgtgagcttgccaaacgcctttcttgccatcaggtgcgt--------------tt-----------------------attgcttttgttctt-------------cgcggtttggt----------------------agaaat------------tgttagggatgtgcttaattcaggaattcg---------------------aaaaacagatgtatttacagtatggcaacatcccttgtc--------------------catcaatg----------------------------------------------------------------------------------------------------------------catgatagtttctatatgtaactgaaatactgaactt-actc--------------------------------------------------------------------------------------------------------------------------------------------------------------------------------------------------------------------------------------------------------
>I23356_M005_Malvaceae_Lavatera_assurgentiflora_seq1
-----------------------------------------------------------------------------------------------------------------------------------------------------------------------------------------------------------------------------------------------------------------------------------------------------------------------------------------------------------------------------------------------------------------------------------------------------------------------------------------------------------------------------------------------------------------------------------------------------------------------------------------------------------------------------------------------------------------------------------------------------------------------------------------------------------------------------------------------------------------------------------------------------------------------------------------------------------------------------------------------------------------------------------------------------------------------------------------------------------------------------------------------------------------------------------------------------------------------------------------------------------------------------------------------------------------------------------------------------------------------------------------------------------------------------------------------------------------------------------------------------------------------------------------------------------------------------------------------------------------------------------------------------------------------------------------------------------------------------------------------gaatttgtagtgaaaactcttacaaaagtgtttcggttagggaagttgttagg-acaagaa-ggagcgcggtcgatatggatggagtaactgtaatggaaagga-aaacattttatcagattctgttgcattgtcttccatcagg---------------------gaaaggggaggagaagcatgggagacaattagcatttccgttccgggctctct------cgtgggatgccgaggttcatgctgttttgtttgttcatagagtggtgggtttgcctaagggattgtatttcttggtaagaaatgaggatcaattggaggagcttaaggtggctatgaggtccgagtttaagtgggagaaacctgacggatgccctgatgatctacctttgtatggacttgcaactggcgactgtcgtgagcttgccaaacgcctttcttgccatcaggtgcgt--------------tt-----------------------attgcttttgttctt-------------cgcggtttggt----------------------agaaat------------tgttagggatgtgcttaattcaggaattcg---------------------aaaaacagatgtatttacagtatggcaacatcccttgtc--------------------catcaatg----------------------------------------------------------------------------------------------------------------catgatagttt---------------------------------------------------------------------------------------------------------------------------------------------------------------------------------------------------------------------------------------------------------------------------------------
>I23359_M008_Malvaceae_Althaea_officinalis_seq1
---------------------------------------------------------------------------------------------------------------------------------------------------------------------------------------------------------------------------------------------------------------------------------------------------------------------------------------------------------------------------------------------------------------------------------------------------------------------------------------------------------------------------------------------------------------------------------------------------------------------------------------------------------------------------------------------------------------------------------------------------------------------------------------------------------------------------------------------------------------------------------------------------------------------------------------------------------------------------------------------------------------------------------------------------------------------------------------------------------------------------------------------------------------------------------------------------------------------------------------------------------------------------------------------------------------------------------------------------------------------------------------------------------------------------------------------------------------------------------------------------------------------------------------------------------------------------------------------------------------------------------------------------------------------------------------------------------------------cgagttgatgaatttaaaa-gcagtggaatttgtagtgaaaactcttacaaaagtgtttcagttagggaagttgttagg-acaagaw-kgagtgcggtcgatatggmtggagtaactgtaatggaaagac-aaacattttatcagattctgttgcattgtcttccatcagg---------------------ggwaggggaggagaagcaggggagacaattagcattgccgtttcgggttctct------cgtgggatgctgaggttcatactgttttgtttgttcatagagtggtgggtttgcctaagggattgtattttttggtgagaaatgaggatcatttggaggagcttaaggtggctacgaggtccgagtttaagtgggagaaaccggagggatgtcctgatgatctacctttgtatggacttgcaactggtgactgtcgtgagcttgccaaacgcctttcttgccatcaggtgtgt--tccactttcttctt-----------------------attgcttttgttctt-------------cgcggtttggtgt--------tca-ttgttgaaagaaac------------tgttagggaattgcttaattagggaattc-----------------------aaaacagatgtattgaatatatggcaacatcccttgtc--------------------catcaatg----------------------------------------------------------------------------------------------------------------cattatagtttctatatgtaacttaaatactcatttt-actagc------aggacattgctagcgatggmtgcttcagccttgggatggtggctcgttttgaacctaccttaggaga-------------------------------------------------------------------------------------g---------------------------aagggtgcat----------------------------------------------ggat
>I23360_M009_Malvaceae_Lagunaria_patersonia_seq1
-----------------------------------------------------------------------------------------------------------------------------------------------------------------------------------------------------------------------------------------------------------------------------------------------------------------------------------------------------------------------------------------------------------------------------------------------------------------------------------------------------------------------------------------------------------------------------------------------------------------------------------------------------------------------------------------------------------------------------------------------------------------------------------------------------------------------------------------------------------------------------------------------------------------------------------------------------------------------------------------------------------------------------------------------------------------------------------------------------------------------------------------------------------------------------------------------------------------------------ttctattttctgg----------cgggaagcatggaaatacggagaacgtgggtttcgttactgcaaccacgatgtgggtcatgcaattggagctattgcaatggctgccgctacgcttggctgggatgtcaagcttctagatgggtttggatataaggatttggagaagctaatggggctccagattttcccggacttt-aaaatcccatcaagacctatcaaag-gcaagtttcctgatattgaatttgagcacccagattgtttggttattgtttttcctaatggaagtaatcagttcgatgtgaattataaggaattgagttctgt---aataaatgaattctcgaatttggagtggaaagggaggccaaattcgcttagcaaggaacatgtttgttgggacataatttataggacagctgaggcagttaaaaagccattaacgattcaaaagggag------aatttccagttgatcaatttaaaa-gcagcggaatctatagtgaaaactcttacaaaggttttacagttagtgaagtcgttagg-aaaagga-ggagtgcagttgatatggatggagcaactgtaatggaaagac-aaacattttatcagattttgcttcattgccttccatcagg---------------------gaag---ggggagaagcatagaagacaattagcgttgccatttcgggctctct------cgtgggatgctgacgttcatgctgctttgtttattcacagagtggtaggtttgcccaagggattgtatttcttggtgagaaacgaagatcatttagaggagcttaagatgtgtaccaggtctgactttaagtgggagaaacctgagggatgccctgatgatctacctttgtatgaacttgcaactagcgattgtcgagagcttgctaaacgcctttcttgccttcaggtgagt--gcc--attttgttt-----------------------attgttt-tgttctt-------------tgtggttttatat--------tca-ctgccaa-gacaaat-----------tgtcagggaagtgcttgattcgggaaata-----------------------gaaacaggtttcttaacaatatgtcaatatccctagtc--------------------catcaatgc------------------------------------------------atgaagtctaaaaacgta---------------------------------------------aat-actggt-------------------------------cgc------taaatatgaattctagaggc------------agagaaaaagttttt-------------------------------------------------------------------------------------------------------------------------------------------------------------------------------------------------
>I23361_M010_Malvaceae_Allyogyne_huegelli_seq1
---------------------------------------------------------------------------------------------------------------------------------------------------------------------------------------------------------------------------------------------------------------------------------------------------------------------------------------------------------------------------------------------------------------------------------------------------------------------------------------------------------------------------------------------------------------------------------------------------------------------------------------------------------------------------------------------------------------------------------------------------------------------------------------------------------------------------------------------------------------------------------------------------------------------------------------------------------------------------------------------------------------------------------------------------------------------------------------------------------------------------------------------------------------------------------------------------------------------------------------------------------------------------------------------------------------------------------------------------------------------------------------------------------------------------------------------------------------------------gatattgaattagagcacccagattgtttgattcttgttttccctaatgggagtaatcaattcgatgtgaattataaggaattgagttctgc---aataaatgaattttcgaattcggagtggaaagggaggccaaattcgcttagcaaggaacacatttgttgggacataatttatagaacagctgaggcggttaagaagccattaacgattcaaaagggag------aatttccggttgatccatttaaaa-gcagtggaatttgtagtgagaactcttacaaaggtttaacaattagggaagttgttagg-aaaagga-ggagtgcagtcgatatggatggagtaactgtaatggaaaggc-aaacattctatcagattttgttgcattg---------------------------------------------------------------------------------------------------------------------------------------------------------------------------------------------------------------------------------------------------------------------------------------------------------------------------------------------------------------------------------------------------------------------------------------------------------------------------------------------------------------------------------------------------------------------------------------------------------------------------------------------------------------------------------------------------------------------------------------------------------------------------------------------------------------------------------------------------------------------------------------------------------------------------------------------------------------------------------------------------
>I23363_M012_Malvaceae_Napaea_dioica_seq1
---------------------------------------------------------------------------------------------------------------------------------------------------------------------------------------------------------------------------------------------------------------------------------------------------------------------------------------------------------------------------------------------------------------------------------------------------------------------------------------------------------------------------------------------------------------------------------------------------------------------------------------------------------------------------------------------------------------------------------------------------------------------------------------------------------------------------------------------------------------------------------------------------------------------------------------------------------------------------------------------------------------------------------------------------------------------------------------------------------------------------------------------------------------------------------------------------------------------------------------------------------------------------------------------------------------------------------------------------------------------------------------------------------------------------------------------------------------------------------------------------------------------------------------------------------------------------------------------------------------------------------------------------------------------------------------------------------------------------------------------------------------------caaagatgttacggttagggaagttgttagg-gcgagga-ggagcgcggtcgatatggatggagttactgtaatggaaagac-aaacattttatcagattttgttgcattgtcttccatcagg---------------------gaaa---ggggagaagcatgggaggcaattagcattgccgtatcgggctctgt------cgtgtgatgccgaggttcatgctgttttgtttgttcatagagttgtgggtttgcctaagggattgtatttcttggtaagaaatgaagatcatttagaggagcttaagatggctacgaggtccgagtttaagtgggagaaaccggagggatgtcctgatgatctacctttgtatgaacttgcaactggtgactgtcgtgagcttgccaaacgcctttcttgccatcaggtgcgt--gcc--gcttttcgt-----------------------attgttt--------------------------------------------------------------------------------------------------------------------------------------tattaacaatgtgaaaaaatt-gcagtc--------------------tatcaatat------------------------------------------------atgaagtttaaa-----------------------------------------------------------------------------------------------------aatacataaatt------------------------------------------------------------------------------------------------------------------------------------------------------------------------------------------------------------------------------------
>I23364_M013_Malvaceae_Grewia_sp_seq1
------------------------------------------------------------------------------------------------------------------------------------------------------------------------------------------------------------------------------------------------------------------------------------------------------------------------------------------------------------------------------------------------------------------------------------------------------------------------------------------------------------------------------------------------------------------------------------------------------------------------------------------------------------------------------------------------------------------------------------------------------------------------------------------------------------------------------------------------------------------------------------------------------------------------------------------------------------------------------------------------------------------------------------------------------------------------------------------------------------------------------------------------------------------------------------------------------aactcatttctcatcgggatttcttctatcttctgg----------cgagaagcatggaagtacggtgaacgtgcgtttaggtactgcaatcacgatgtcggccatgcaatcggagctgttgcaatggccgccgccacccttggctgggacgtgaagcttcttgatgggttcggatacaaggatttgcrgaagttgatggggcttgagattttccctgagttt-aaaattccatcgagacccatcaaag-tgaagttccccgagattgaattcgagcacccggattgtttgcttcttgtttttcctaatgggagtaacgaattggaggtgaattataaggaattgagttctgc---aataaaggagttctccaacttggattggaaagggaagccaaattcgcttagcaaagagcatatttgttgggacataatctatagtacagctgaggcagtgaagaagccgtcgatggttgaaatgggca------aatttcccattgatcaattccaaa-gcagtggaagtttcagtgagacatcttacgaaggttttacagtcagggaagttgttagg-aagaggc-ggagcgcagttgatctggatggagtgactgccatggaaagag-aaacattctatcagatattgctgcattgccttccttcaggctc------------------aagcaatggaggcgagcagggaagacaattagcattgccatttcgggctctct------cttgggatgctgaagttcatgctgctttgtttgttcatagagtgatgggtttgcctaaaggattgtatttcttggtaaggaatgaggatcatttagaggagcttaagagggctacgaggtctgagttcgagtgggagaaacctgaggcctgtcctgatgatttacctttatatcatcttgccactattgactgccagcagcttgccaaacacctctcttgccatcaggtttgt--gcc--attttctatact--------------------atatttc---------------------taaagtatgctga------------tcatcaaaggggtattt---------ttatagggaatctaatgaactttgcaacaaaggaatccartatcttcaatttgatacgagtgaataatctattggaccata-----------------------------tttgaatga------------------------------------------------ctaaagttgacaactatgctgtt---------------------------------------aaat-----------------------------------ttttgcgaa-attagtaatgattatcaaagtc----------------------------------------------------------------------------------------------------------------------------------------------------------------------------------------------------------------------------
>I23365_M014_Malvaceae_Callirhoe_bushii_seq1
----------------------------------------------------------------------------------------------------------------------------------------------------------------------------------------------------------------------------------------------------------------------------------------------------------------------------------------------------------------------------------------------------------------------------------------------------------------------------------------------------------------------------------------------------------------------------------------------------------------------------------------------------------------------------------------------------------------------------------------------------------------------------------------------------------------------------------------------------------------------------------------------------------------------------------------------------------------------------------------------------------------------------------------------------------------------------------------------------------------------------------------------------------------------------------------------------------------------------------------------------------------------------------------------------------------------------------------------------------------------------------------------------------------------------------------------------------------------------------------------------------------------------------------------------------------------------------------------------------------------------------------------------------------------------------------------------------------agtttcgagtttatcaattcaaaa-gcagtgggatttgtagtgaaaactcttacaaagatgtyacggttagggaagttgttagg-acgagga-ggagbgcggtcgatatggatggagttactgtaatkgaaagac-aaacattttatcagattttgttgcattstcttccatcagg---------------------gaaa---ggggagaagcaygggaggcaattagcattgccgtaycgggctctgt------cgtgggatgccgaggtgcatgctgttttgtttgttcatagagttgtgggtttgcctaagggattgtatttcttggtaagaaatgaggatcatttagaggagcttaagatggctacgaggtccgagtttaagtgggagaaaccggagggatgtcctgatgatctacctctgtatgaacttgcaactggtgactgtcgtgagcttgccaaacgactttcttgccatcaggtgcgt--gcc--tcttttcgt-----------------------attg-------------------------------------------------------------------------------------------------------------------------------------------------------------------------------------------------------------------------------------------------------------------------------------------------------------------------------------------------------------------------------------------------------------------------------------------------------------------------------------------------------------------------------------------------------------------------------------------------------------------
>I23367_M016_Malvaceae_Kitaibelia_vitifolia_seq1
----------------------------------------------------------------------------------------------------------------------------------------------------------------------------------------------------------------------------------------------------------------------------------------------------------------------------------------------------------------------------------------------------------------------------------------------------------------------------------------------------------------------------------------------------------------------------------------------------------------------------------------------------------------------------------------------------------------------------------------------------------------------------------------------------------------------------------------------------------------------------------------------------------------------------------------------------------------------------------------------------------------------------------------------------------------------------------------------------------------------------------------------------------------------------------------------------------------------------------------------------------------------------------------------------------------------------------------------------------------------------------------------------------------------------------------------------------------------------------------------------------------------------------------------------------------------------------------------------------------------------------------------------------------------------------------------------------------------------------ttaaaa-gcagtggaatttgtagtgaaagctcttacaaaagtgtttcagttagggaagttgttagg-acaagaa-ggagtgcggtcgatatggatggagtaactgtaatggaaagac-aaacattttatcagattttgttgcattgtcttccatcagg---------------------gaaaggggaggagaagcatgggagacaattagcattgccgtttcgggctctat------cgtgggatgctgaggttcatgctgttttgtttgttcatagagtggtgggtttgcctaagggattgtatttcttggtgagaaatgaggatcatttggaggagcttaaggtggctacgaggtccgagtttaagtgggagaaaccggagggatgtcctgatgatctacctttgtacggacttgcaactggtgactgtcgtgagcttgccaaacgcctttcttgccatcaggtgtgt--tccg-tttcttctt-----------------------attgcttttgttctt-------------cgcggtttggtgt--------t-a-ttgtcgaaagaaat------------tgttagggaagtgcttaattcgggaattc-----------------------gaaacagatgttttgacaatatggcaacatcccttgtc--------------------catcaatg----------------------------------------------------------------------------------------------------------------catgatagtttctatatgta------------------------------------------------------------------------------------------------------------------------------------------------------------------------------------------------------------------------------------------------------------------------------
>I23368_M017_Malvaceae_Sterculia_apetala_seq1
---------------------------------------------------------------------------------------------------------------------------------------------------------------------------------------------------------------------------------------------------------------------------------------------------------------------------------------------------------------------------------------------------------------------------------------------------------------------------------------------------------------------------------------------------------------------------------------------------------------------------------------------------------------------------------------------------------------------------------------------------------------------------------------------------------------------------------------------------------------------------------------------------------------------------------------------------------------------------------------------------------------------------------------------------------------------------------------------------------------------------------------------------------------------------------------------------gataatacatttctcattggaatttcttctattttctgg----------cgagaagcatggaaatatggagaacgtgcgtttcgttactgcaaccacgatgtgggccatgcaattggagctattgcaatggctgcggcaacgcttggctgggacgtgaagcttctagatgggtttggatataaggatttggagaagctaatggggcttcacattttcccggagttt-aaaatcccatcaagaccgatcaaag-ggaagtttcctgaaattgaatttgagcacccggattgtttgattcttgtttttcctaatgggaataaccaattcgacgtgaattataaggaattgagttctgc---aataaatgaattttcgaatttggagtggaaagggaagccaaattcgcttagcaaggaacatgtttgttgggacataatttataggacagctgaggcagttaaaaagccgttaacagttcaaaagggag------aatttccagttgatcaagttcaaa-gcagtggaatttgcagtgcaaattcttacaaaggatttacaataagggaagttgtaagg-aaaagaa-ggagcgctgttgatatggacggagtaacagtaatggaaagag-aaacattttatcagattttgttgcattgccttccttcagg---------------------gatg---ggagagaagcatagaaggcaattagcattgccatttcgggctctct------cgtgggatgctgaggttcatgccgctttgtttgttcataaagtggtaggtttgcccaagggattgtatttcttggtaaggaatgaagatcatttagaggagcttaaggacgcgaccaggcctgagtttaagtgggagaaaccagagggatgccctgatgatctacctttgtatgaacttgccgctgctgactgtcaagagctcgccaaacgcctttcttgccaccaggtgtgt--gcc--gttttccat-----------------------attactt-tgttctgtgct---ttttttcattttttttttc--------ctt-ttggtaatt-aagtt-----------ttatttcaaaat-------caaaggaaca-----------------------ga-agaggtctgttac-------------------------------------------atgaaaac------------------------------------------------acaaggggagacctacaa---------------------------------------------attaacttgtt---tggctt------atatcccattttaaacaa------agagaatttacattggaaac------------agaaaaaaatctagtcctaatattagc----------------------------------------------------------------------------------------------agcaacttgttgaaacactaactctgaag----------------------------------------------------------
>I23369_M018_Malvaceae_Abelmoschus_esculentus_seq1
------------------------------------------------------------------------------------------------------------------------------------------------------------------------------------------------------------------------------------------------------------------------------------------------------------------------------------------------------------------------------------------------------------------------------------------------------------------------------------------------------------------------------------------------------------------------------------------------------------------------------------------------------------------------------------------------------------------------------------------------------------------------------------------------------------------------------------------------------------------------------------------------------------------------------------------------------------------------------------------------------------------------------------------------------------------------------------------------------------------------------------------------------------------------------------------------------aattcatttctcattgggatttcttctattttctgg----------cgggaagcatggaaatacggggaacgcgcgtttcggtactgcaaccacgatgtgggtcatgcgattggagctattgcaatggctgccgcaacgcttggctgggacgtcaagcttctagatgggtttggatataaggatttggagaagctaatggggcttcagatttccccggacttt-aaaatcccatcaagaccgatcaaag-gcaagtttcctgatattgaatttgagcacccagattgtttgattcttgtttttcctaatgggagtaatcaattcgatgtgaattataaggaattgagttctgt---aataaatgaattttcgaatttggagtggaaaggaaagccaaattcgcttagcaaggaacatatttgttgggatataatttatagaacagctgaggcagttaagaagccattaacaattcgaaagggag------aatttccagttgatcaatttaaaa-gcagtggaatttgtagtgaaaactcttacaaaagtttaacaattagggaagttgttagg-aaaagga-ggagtgcagtcgatatggatggagtaactgtaatggaaagag-aagcattttatcagattttgttgcattgccttccatcagg---------------------gaag---ggggagaagcatagaagacaattagcattgccatttcgggttctct------cttgggatgccgaggttcatgctgctctgtttgttcatagagtgatagggttgcccaagggattgtactttttggtaagaaatgaggatcatttagaggagcttaagaaggctgcgaggtcggagtttaagtggaagaaacctgagggatgccctgctgatttacctttatatgaacttgcgactagtgactatcgagagcttgccaaacgcctttcttgccatcaggtgtgt--gtc--attttgctt-----------------------attgctt-tgttctt-------------tgtggttttatat--------tca-ttaccaa-aacaaat-----------tgttagggaagtgcttgatatgggaaatc-----------------------ggaacagattta------------------------------------------------------------------------------------------------------------------------------------------------------------------------------------------------------------------------------------------------------------------------------------------------------------------------------------------------------------------------------------------------------------------------------------------------------------------------
>I23370_M105_Malvaceae_Pachira_aquatica_seq1
----------------------------------------------------------------------------------------------------------------------------------------------------------------------------------------------------------------------------------------------------------------------------------------------------------------------------------------------------------------------------------------------------------------------------------------------------------------------------------------------------------------------------------------------------------------------------------------------------------------------------------------------------------------------------------------------------------------------------------------------------------------------------------------------------------------------------------------------------------------------------------------------------------------------------------------------------------------------------------------------------------------------------------------------------------------------------------------------------------------------------------------------------------------------------------------------------------catttctcattggcatttcttctatcttctgg----------cgagaagcatggaaatacggggaacgtgcgtttcgttactgcaaccacgatgtgggtcatgcaattggagctattgcaatggctgccgcaacgcttggctgggacgtcaagcttcttgatgggtttggatataaggatttggagaagctaatggggcttcagattttcccagacttc-aaaatcccatcaagaccaatcaaag-gcaagtttcctgatatcgaatttgagcaccctgattgtttgattcttgtttttcctaatggaaacaatcaattcggtgtgaattataaggaattgagttctgc---agtaactgaattttcgaatttggagtggaaaggtaggccaaattcgcttagcaaagaacatgtttgttgggacataatttataggacggctgaagcagttaagaagccattaacggttcaaaagggag------aatttccagttgatcaattcaaaa-gcagtgggatttgtagtgaaaactcttacaaaggttttacagttagggaagttgttagg-aaaagga-ggagtgcggtcgacatggatggagtaactgtaatggaaaggc-aaacattttatcaaattttgttgcattgccttccttcagg---------------------gaag---ggggagaagcatagaagacaattagcattgccgtttcgggctctct------cgtgggatgccgaggttcatgctgctctgtttgttcatagagtggtaggtttgcccaaggggttgtatttcttggtaagaaatgaggatcatttagaggagcttaagacrgctaccaggtccgagtttaaatgggagaaaccggagggatgccctgattatctacctttatacgaactcgctactggtgactgtcgagagcttgccaaacgcctttcttgccatcaggtgtgtgtgct--gtttttcat-----------------------attgttt-tgttctta------------tgagttattatat--------tgt-ctgccaataacaaat-----------tgttagggagatgcttgaattt---aatg-----------------------gaaacaggttgattaacaa--------tatccctagtt--------------------catcaaagc------------------------------------------------atgaagttgaaaaatgta---------------------------------------------aat-actagt-------------------------------cgt------taaata------------------------------------------------------------------------------------------------------------------------------------------------------------------------------------------------------------------------------------------
>I23371_M137_Malvaceae_Dombeya_wallichii_seq1
--------------------------------------------------------------------------------------------------------------------------------------------------------------------------------------------------------------------------------------------------------------------------------------------------------------------------------------------------------------------------------------------------------------------------------------------------------------------------------------------------------------------------------------------------------------------------------------------------------------------------------------------------------------------------------------------------------------------------------------------------------------------------------------------------------------------------------------------------------------------------------------------------------------------------------------------------------------------------------------------------------------------------------------------------------------------------------------------------------------------------------------------------------------------------------------------------------------------------------------------------------------------------------------------------------------------------------------ctgcggcgacgcttggctgggacgtgaagcttctagatgggtttgggcataaggatttggagaagctaatagggcttcacattttcccggagttt-aaaattccatcgagaccgatcaaag-ggaagtctccmgagatcgaatttgagcayccggattgtttgattcttgtttttcctaaygggaataaccaattcgatgtgaattataaggaattgagttctgc---agtaaatgarttttcggatttggagtggaaagggaaaccaaatttgcttagcaaagaacatatttgttgggacataatttayaggacagctgaggcagttaaraagcmttyaacagytgaaaagggga------aayctttagttgatccatttcaaa-gcagtggaatttgtagtgaaaamtcttahaaaggtttcacagttagggaagttgtgagg-aaaagaa-gaagtgctgttgatatggatggagtaactgcaatggacagag-aaacattwtaccagattttgttacattgtcttccttcggg---------------------gaaa---ggagagaarcatagaaagcaattatctttgccttttcgggctctgt------cgtgggatgctgaagttcatgctgctttgtttgttcatagagtggtaggtttgcccaagggattgtatttcttggttaggaatgaggatcatttcgaggagctcaaggcggctacgaggtctgaatttgagtgggagaaaccagagggatgccctgatgatctacctttgtatgaacttgccaccggtgactgtcaagagcttgccaaacgcctttcttgccttcaggtgcgtt-tcg--ttctttcat-----------------------atttattttgttctgc----------------------------------------------------------------------aaaat------ccaaatgaaca-----------------------gaaccatgtatgtta-------------------------------------------catgaaaaca---------------------------------------------cgataaaggttagagacata---------------------------------------------catgtttagtagttcagctt------atactgcattt--tacac------agagaattgttgcttgaaac------------tgagctaaatctcc----------ata----------------------------------------------------------------------------------------------gtccgcctat-----------------------------------------------------------------------------
>I23372_M140_Malvaceae_Chiranthodendron_pentadactylon_seq1
----------------------------------------------------------------------------------------------------------------------------------------------------------------------------------------------------------------------------------------------------------------------------------------------------------------------------------------------------------------------------------------------------------------------------------------------------------------------------------------------------------------------------------------------------------------------------------------------------------------------------------------------------------------------------------------------------------------------------------------------------------------------------------------------------------------------------------------------------------------------------------------------------------------------------------------------------------------------------------------------------------------------------------------------------------------------------------------------------------------------------------------------------------------------------------------------------ataattcatttctcattggaatttcttctattttctgg----------cgagaagcatggaaatacggagaacgtgcgtttcgttactgcaaccacgatgtgggccatgcaattggagctattgcaatggctgcggcaacgcttggctgggacgtgaagcttctagatgggtttggatataaggatttggagaagctaatggggcttcacattttcctggacttt-aaaatcccatcgagaccaatcaaag-gcaagtttcctgatattgaatttgagcaccctgattgcttgattcttgtttttcctaatgggagtagtcaattcgatgtgaattataaggaattgagttctgc---agtaaatgaattttccaatttggagtggaaagggaagccaaattcgcttagcaaggaacatgtttgttgggacataatttatagaacagctgaggctattaaaaagccattgaaggttcaaaagggag------aatttccagttgatcaatttcaaa-gcagtggaatttgtagtgaaaactcttacaaaggttttacaattagggaagttgttagg-aaaagaa-ggagcgctgttgatatggatggagtaactgtaatggaaagac-aaacattttatcagattttgttgcattgccttccttcagg---------------------gaag---ggggagaagcatagaagacaattagcattgccatttcgggctcttt------cttgggatgccgaggttcatgctgctctgtttgttcatagagttgtaggtttgcccaagggattgtatttcttggtaagaaatgaggatcatttagaggagcttaagatggctaccaggtctgagtttaagtgggagaaaccagagggatgccctggtgatctacctttatacgaacttttgactagtgacagtaaagagcttgccaaacgcctttcttgccatcaggtgtgt--gtc--atttttcat-----------------------atttttt-tgttctt-------------tgtggttttatat--------tca-ctgccaa-aacaaat-----------tgctaggaaagtgcttgatttgggaaatg-----------------------gaaacaggtttattaacaa--------tatccctagtc--------------------catcaatgc------------------------------------------------atgaagtataaaaatgta---------------------------------------------a-------------------------------------------------------------------------------------------------------------------------------------------------------------------------------------------------------------------------------------------------------------------------------------------------
>I23373_M141_Malvaceae_Quararibea_funebris_seq1
----------------------------------------------------------------------------------------------------------------------------------------------------------------------------------------------------------------------------------------------------------------------------------------------------------------------------------------------------------------------------------------------------------------------------------------------------------------------------------------------------------------------------------------------------------------------------------------------------------------------------------------------------------------------------------------------------------------------------------------------------------------------------------------------------------------------------------------------------------------------------------------------------------------------------------------------------------------------------------------------------------------------------------------------------------------------------------------------------------------------------------------------------------------------------------------------------acaattcatttctcattggaatttcatctattttctgg----------cgagaagcatggaaatacggagaacgtgcgtttcgttactgcaaccacgatgtgggtcatgcaattggggctattgcaatggccgcggcaacgcttggctgggatgtgaagcttctagatgggtttggatataaggatttggagaagctaatggggcttcagattttcycggacttc-aaaatcccatcaagaccaatcaaag-gcaagtttcctgatattgaatttgagcacccagattgtttgattcttgtttttcccaatggragtaatcagttcgatgtgaattataaggaattgagttctgt---ggtaaatgaattttcgaatttggagtggaaagggaggccaaattcgctgagcaaggaacatatttgttgggacataatttataggacagccaaggccgttaaaaagtcattaacgattcgaragggag------aatttcctkttgatcaatttaaaa-gcagtggaatttgtagtgaaagctcttacaaaggtttcamaatcagggaagttgttagg-aaaagra-ggagtgcagttgatatggatggagtaactgtaatggaaagac-aaacattttatcagattttgttgcattgccttccttcagg---------------------gaag---ggggagaagcatagaaggcaattagcattgccatttcgggctctct------cgtgggatgccgaggttcatgctgctctgtttgttcatagagttgtaggtttgcctaagggattgtatttcttggtgagaaatgaggatcatttagaggagctgaagacggctaccaggtctgastttaagtgggagaaaccagagggatgccctgatgatctacctttayacgaacttgcaactggtgactgtcaagagcttgccaaacgcctttcttgccaccaggtgtgt--gcc--attcttcat-----------------------attgttt-tattctt-------------tctggttttrtgt--------tca-ctgccaa-aacaaat-----------tattggggaagttcttgatttgggaaatg-----------------------gaaacaggtttatyaacaa--------tatccctagtc--------------------catcgatgc------------------------------------------------ctgaagtttgaaaatgta---------------------------------------------aat-gctagt-------------------------------cat------taaatatgaattctagaggt------------ggagaaaaagtttttggcaaaat------------------------------------------------------------------------------------------------------gcttg--agaatactatgttttgaa----------------------------------------------------------
>I23374_M142_Malvaceae_Hampea_nutricia_seq1
----------------------------------------------------------------------------------------------------------------------------------------------------------------------------------------------------------------------------------------------------------------------------------------------------------------------------------------------------------------------------------------------------------------------------------------------------------------------------------------------------------------------------------------------------------------------------------------------------------------------------------------------------------------------------------------------------------------------------------------------------------------------------------------------------------------------------------------------------------------------------------------------------------------------------------------------------------------------------------------------------------------------------------------------------------------------------------------------------------------------------------------------------------------------------------------------------------catttctcattggaatttcttctattttctgg----------cgagaagcatggaaatacggagaacgtgcgtttcgttactgcaaccacgatgtgggtcatgcaattggagctattgcaatggctgccgcaacgcttggctgggacgtcaagcttmttgatgggtttggatataaggatttggagaagctaatggggcttcagattttcccggacttt-aaaatcccatcaagaccaatcaaag-gcaagtttcctgagattgaatttgagcacccggattgtttgattcttgtttttcctaacgggagtaatccattcgatgtgaattataaggaattgagttctgt---aataaatgagtttacgaatttggagtggaaagggaggccaaactcgcttagcaaggaacatatttgttgggacataatttataggacagccgaggcggttaaaaagccattgacgattcaaaagggtg------aatttccagttgatcaatttgaaa-gcagtggaatttgtagtgaaaactcttacaaaggttttacaattagggaagttgttagg-aaaagga-ggagtgcagttgatatggatagagtaactgtaatggataggc-aaacattttatcagattttgttgcattgccttccatcggg---------------------gaag---ggggagaagcatagaagacaatcagcattgccatttcgggctctct------cgtgggatgcggaggttcatgctgctatatttgttcatagagtggtaggtttgcccaagggattgtatttcttggtaagaaatgaggattatttagaggagcttaagatggctaccaggtctgagtttaagtgggagaaaccagagggatgccctgatgatctacctttgtatgaactggcaagtagtgactgtcgagaacttgccaagcgcctttcatgccatcaggtgtct--gcc--gtttttctt-----------------------ctttttcattttctt-------------tgtggtt------------------------------------------------------------------------------------------------------------------------------------------------------------------------------------------------------------------------------------------------------------------------------------------------------------------------------------------------------------------------------------------------------------------------------------------------------------------------------------------------------------------------------------------------------------------------------------
>I23376_M145_Malvaceae_Heliocarpus_appendiculatus_seq1
---------------------------------------------------------------------------------------------------------------------------------------------------------------------------------------------------------------------------------------------------------------------------------------------------------------------------------------------------------------------------------------------------------------------------------------------------------------------------------------------------------------------------------------------------------------------------------------------------------------------------------------------------------------------------------------------------------------------------------------------------------------------------------------------------------------------------------------------------------------------------------------------------------------------------------------------------------------------------------------------------------------------------------------------------------------------------------------------------------------------------------------------------------------------------------------------------gagaattcgtttctcatygggatttcttctattttctgg----------agagaagcatggaaatatggagaacgtgcgttycgttactgcaatcaygatgtgggtcatgcaatcggagcwattgcgatggccgcmgcaaccctyggctgggacgtgaagcttctagatgggttcgggtacaaggatttggagaagctaatggggcttgagatttyccctgagttt-aaaatcccatcgagaccaatcaaag-gcaagtttcctgagattgaattsgaacacccagaytgtttgcttcttatttttcctcatgggtctgacaaattcgaygtgaattataaagaattgagttgtga---aataaaagaattctcgaatctggagtggaaagggaagccaaatttgcttagcaaagagcatatttgttgggacataatmtataggacggctaaggcagtgaaaaaacagttaacggttgaaatggaga------aatttscagttgatgaatacsaaa-gcagtggaatttgtagtgaaaactcttacaaaggttttacagtgagggaagttgttagg-aaaagga-ggagcgctgttgatatggatggagtgactgtaatgggaagag-aaacattttatcagatrttgttgcattgccttccttcaggctc------------------aagaaatggaagcaagcagagaaggcaattagcattgccgtttcgagctctct------cwtgggatgctgagrttcaytgtgttctttttgttcatagagtagasggtttgcccaagggattgtatttcttggtaaggaatgaagatcatttagaggagcttaagagggctaccaggtctgagtttgagtgggagaaacctgaggaatgtcctmatggtttgcctttgtatcgacttgccactgttgacwgccaagarcttgccaaacgcctttcttgccatcaggttttgt-gcc--atttctctccccttt----------catttattctctttttgctttttgtt---ttttttt---ggtttgaga------------cttataaaatgcat-------------------agaacacctatgctaa------------------------agctgcacaaaaatttttaaccaattaa--------------------------------ggggtcaaatga-----------------------------------------------gatgagaaactttacttgagcaac----------------------------------------------------------------------------------------aaaagatgaaaggagttgacaactat-----tcaaagttcaaa-------------------------------------------------------------------------------------------------------------------------------------------------------------------------------------------------------
>I23377_M148_Malvaceae_Robinsonella_mirandae_seq1
-----------------------------------------------------------------------------------------------------------------------------------------------------------------------------------------------------------------------------------------------------------------------------------------------------------------------------------------------------------------------------------------------------------------------------------------------------------------------------------------------------------------------------------------------------------------------------------------------------------------------------------------------------------------------------------------------------------------------------------------------------------------------------------------------------------------------------------------------------------------------------------------------------------------------------------------------------------------------------------------------------------------------------------------------------------------------------------------------------------------------------------------------------------------------------------------------------------nnnnntcgtcggaatttcttctattttctgg----------cgggaagcatggaaatayggrgaacgcgcgttycgttactgcaaycacgatgtgggtcatgcaattggagctattgcaatggccgccgcaackcttgggtgggaygtkaagcttctmgatggktttggatataaggatttggagaagctaatggggcttcagattttcccsgatttc-aaaatcccatcaagaccgatcaaag-gcaagtttcccgatattgaatttgagcacccwgaytgtttgattcttgtttttcctaacgggagtaatcaattygawgtgaattataaggaattgagttcykt---gataaatgaattttcgaatttggattggaaagggaagccgaatttgcttagcaaggaacatgtttgttgggacataatttatargacagccgaggcggttaaaaagccattaacgattcraaagggag------aatttccagttratcaatttaaaa-gmagtggaatttgtagtgaaaactcttacaaaggttttacrwtcagggaaattgttagg-aaaaggm-ggmgtgcrgttgatatggatggagtaactgyaatgsaaagac-raacattttwtcagattytgttgcattgycttccatcagg---------------------raag---ggggagaagcatagaaggcmattagcattgccrtatcgggctctct------catggratgccgaggtccatgctgttctgtttgttcataaagtggtmggtttgycsragggattgtatttcttggtwagaaatgaggatcatttagaggagcttaagatgtctacsaggtccgagtttaagtgggagaaaccagagggatgvcctgatgatctacctttgtacgaactcrcaacargtgactgtcragagattgccaaacrcctttcttgccatcaggtgtgc--acc---attttctt-----------------------attgttk-tgttcttcgt--------------ggtttatat--------tca-cwgccaa-adcaaat-----------tgttarrraagtdcttyywksarrmaact-----------------------gaaacacgtttatcgwyadtatgaaaatatccgtagtcg-----------w----hvdmwrcaaddv------------------------------------------------rtgwwdwwwaahaaahah---------------------------------------------avt-dvtdkwarw-------------------------------------wwrawwsawwt-------------------------------------------------------------------------------------------------------------------------------------------------------------------------------------------------------------------------------------
>I23378_M150_Malvaceae_Ceiba_pentandra_seq1
--------------------------------------------------------------------------------------------------------------------------------------------------------------------------------------------------------------------------------------------------------------------------------------------------------------------------------------------------------------------------------------------------------------------------------------------------------------------------------------------------------------------------------------------------------------------------------------------------------------------------------------------------------------------------------------------------------------------------------------------------------------------------------------------------------------------------------------------------------------------------------------------------------------------------------------------------------------------------------------------------------------------------------------------------------------------------------------------------------------------------------------------------------------------------------------------------------ttcatttmtcattgggatttcttctatcttctgg----------cgagaagcatggaaatacggggaacgtgcgtttcgttactgcaaccacgacgtgggtcatgcaattggagctattgcaatggctgcagcaacgcttggctgggacgtcaagcttcttgatgggtttggatataaggatttggagaagctaatggggcttcatgttttcccagactts-aaaatcccatcaagaccaatcaaag-gcaagcttcctgatatcgaatttgagcaccctgattgcttgattctcgtttttccaaatggaaacaatcaagtcgatgtgaattataaggaattgagttctgc---agcaaatgarttttcgaatttggagtggaaagggaggccaaattcgcttagcaaagaacatgtgtgttgggacataatttataggacagctgaagcagttaagaagccattaacagatcaaaagggag------aatttccaattaatcaattcaaaa-gcagtgggatttgtagtgaaaactcttataaaggttttacaattagggaagttgttagg-aaaagga-ggagtgcggttgacatggacggagtaactgtaatggatagac-aaacattttatcagattttgttgcactgccttccttcrgg---------------------gaag---ggggagaggcatagaagacaattaacattgccgtttcgggctctct------cgtgggatgccgaggttcatgctgctctgtttgttcatagagtggtaggtttgcccaaggggttgtatttcttggtaagaaacgaggatcatttygaggagctgaagacagctaccaggtccgaatttaagtgggagaaaccagagggatgccccaatgatctacctttatacgaacttgcgactrgtgactgtcgagagattgccaaacgcctttsttgccatcaggtgtgt--gcc--atttttcat-----------------------attgttt-tgttctta------------tgtgktrtwwtrt--------ykk-cyrmmaamaamwwrt-----------tgkkrrrgwrstkswwkwwkwwsawsrwr-----------------------rmarswkgttgattaacaa--------tatcccttgtt--------------------catcaatgc------------------------------------------------acgaagttggaaaatgta---------------------------------------------aat-actagt-------------------------------cat------gaaataggaattctagag-------------------aaaagtttatagcaaaat-----------------------------------------------------------------------------------------------------------------------------------------------------------------------------------------
>I23379_M160_Muntingiaceae_Muntingia_calabura_seq1
-----------------------------------------------------------------------------------------------------------------------------------------------------------------------------------------------------------------------------------------------------------------------------------------------------------------------------------------------------------------------------------------------------------------------------------------------------------------------------------------------------------------------------------------------------------------------------------------------------------------------------------------------------------------------------------------------------------------------------------------------------------------------------------------------------------------------------------------------------------------------------------------------------------------------------------------------------------------------------------------------------------------------------------------------------------------------------------------------------------------------------------------------------------------------------------------------------------------------------------------------------------------------------------------------------------------------------------------------------------------------------------------------------------------------------------------------------------------------------------------------------------------------------------------------------------------------------------------------------------------------------------------------------------------------------------------------------------------------------------------------------------------------------------------------------------------------------------------------------------------------------------------------------------------------------------------------------------------gagttcttc------cttgggatgccgaggtacacggagctttgtttgttcacagagtggtgggtttgccaaagggtttgtatttcttggtaaggaatgaggatcattttgaggaactcaggatggctactaggtctgatttcaaatgggagaaacctgaaggttgcccggaggaactgcctttgtatgaacttgctagaggtgactgccagcagcttgccaaacggctttcgtgccaccaggtttgt--ctt--attttcttt-------------------------tcatttcgttcctttga---------tgctgtgttggga----------------------------------------tgatgaaaacattgcaatttgtgtaaat--------------------------------------------------------------------------------tataaacat------------------------------------------------ttgacgcttta------------------------------------------------------------------------------------------------------------------------------------------------------------------------------------------------------------------------------------------------------------------------------------------------------------------------------------------------------
>I23380_M161_Malvaceae_Hibiscus_tiliaceus_seq1
----------------------------------------------------------------------------------------------------------------------------------------------------------------------------------------------------------------------------------------------------------------------------------------------------------------------------------------------------------------------------------------------------------------------------------------------------------------------------------------------------------------------------------------------------------------------------------------------------------------------------------------------------------------------------------------------------------------------------------------------------------------------------------------------------------------------------------------------------------------------------------------------------------------------------------------------------------------------------------------------------------------------------------------------------------------------------------------------------------------------------------------------------------------------------------------------------ataattcatttctcatygggatttcttctattttctgg----------cgggaagcatggaartacggagaacgcgcgtttcggtactgcaacmacgatgtgggtcatgcgattggagctattgcaatggctgccgcaackcttggctgggackycaagcttctagatgggtttggatataaggatttggagaagctaatggggcttcagattttcccggacttt-aaaatcccatcaagaccggtcaaag-gcaagtttcctgawattgaatttgagcacccagattgtttgattcttgtttttcctaatggaagtaatcaattcgatgtgaattataaggaattgagttctgt---aataaatgaattttcgaatttggagtggaaagggagaccaaattctcttagcaaggaacatatttgttgggacataatttatagaacagctgaggcggttaagaagccattaacgattcaaaagggag------tatttccggttgatcaatttaaaa-gcagtggaatttgtagtgacaactcttacaaaggtttaacaatcagggaaattgttagg-aaaagga-ggagtgcagttgatatggatggagtaactgtaatggaaagag-aaacattttatcagattttgttgcactgccttccatcagg---------------------gaag---ggagagaagcatagaagacagttagcattgccatttcgggttctct------cttgggatgccgaggttcatgcwgctctgtttrttcatagagtgataggtttgcccaaggrattgtactttttggtaagaaaygaggatcatttagaggagcttaagaaggctaccagrtcrgagtttaagtggaagaaaccagaggaatgccctgatgatttacctttatatgaacttgcgactartgactrtygrragcttgccaaacamctttcttgccatcaggtgtgt--gcc--attttgctt-----------------------attgytt-tgttctt-------------tgtgkttktrkwt--------tya-ywkhcam-gacgaat-----------tgttakkrawrkgmwwgwkytkgrwwwks-----------------------gaaaymgatttattaacaatatgtctatatctgtagtc--------------------catcaatgc------------------------------------------------atgaagtttaaaaacata---------------------------------------------aat-aatgat-------------------------------cat------taaatatgaattctcaaggt------------ggagaaaaagctttttgcaaaa------------------------------------------------------------------------------------------------------------------------------------------------------------------------------------------
>I23382_M163_Bixaceae_Cochlospermum_vitifolium_seq1
----------------------------------------------------------------------------------------------------------------------------------------------------------------------------------------------------------------------------------------------------------------------------------------------------------------------------------------------------------------------------------------------------------------------------------------------------------------------------------------------------------------------------------------------------------------------------------------------------------------------------------------------------------------------------------------------------------------------------------------------------------------------------------------------------------------------------------------------------------------------------------------------------------------------------------------------------------------------------------------------------------------------------------------------------------------------------------------------------------------------------------------------------------------------------------------------------------cttttctcattgggatttcttctattttctgg----------cgcgaggcatggaagtatggagaacgcgcgtttcgatattgtaatcacgatgttggtcatgctattggtgctgtcgtgatggctgcggcagggctcggttgggacgtgaaggttcttgacgggttagggtataaggatttgcagaagctgatggggcttagtgthttcccggaattt-caaattccctcgagacctgttaaag-gaaatattccagagatcgaattcgaacatcccgattgcttgcttcttgtatttcccaatggggttaacaaatttgatgtgaattataaggaattgagtgcttc---aattgatgaattctcgagttcggagtggaaggggaagccaaatttgctta-----------------------------------------------------------------------------------------------------------------------------------------------------------------------------------------------------------------------------------------------------------------------------------------------------------------------------------------------------------------------------------------------------------------------------------------------------------------------------------------------------------------------------------------------------------------------------------------------------------------------------------------------------------------------------------------------------------------------------------------------------------------------------------------------------------------------------------------------------------------------------------------------------------------------------------------------------------------------------------------------------------------------------------------------------------------------------------------------------------------------------------------------------------------------------------------------------------------------------------------------------------
>I23383_M166_Malvaceae_Pseudobombax_ellipticum_seq1
-------------------------------------------------------------------------------------------------------------------------------------------------------------------------------------------------------------------------------------------------------------------------------------------------------------------------------------------------------------------------------------------------------------------------------------------------------------------------------------------------------------------------------------------------------------------------------------------------------------------------------------------------------------------------------------------------------------------------------------------------------------------------------------------------------------------------------------------------------------------------------------------------------------------------------------------------------------------------------------------------------------------------------------------------------------------------------------------------------------------------------------------------------------------------------------------------------attcatttctcattgggatttcttctatcttctgg----------cgagaagcatggaaatacggggaacgtgcgtttcgttactgcaaccacgatgtgggtcatgcaattggagctattgcaatggctgccgcaacgcttggttgggacgtcaagcttcttgatgggtttggatataaagatttggagaagctaatggggcttcaggttttcccagacttc-aaaatcccatcaagaccaatcaaag-gcaagtttcctgatatcgaatttgagcaccctgattgtttgattcttgtttttcctaatggaaacaatcaattcgacgtgaattataaggaattgagttccgc---gttaaatgaattttygaatttggagtggaatgggaggccaaattcgcttagcaaagaacatatttgttgggacataatttataggacagctgaagcagttaagaagccattaacagatcaaaagggag------aatttmcggttgatcaaktcaaaa-gcagtgggatttgtagtgaaaactcttacaaaggttttacaattagggaagttgttagg-aaaagga-ggagtgcagtsgacrtggatggagtaactgtaatggaaaggc-aaacattttatcagattttgttgcactgccttccttcagg---------------------gaag---ggggagaggcatagaagacaawtagcattgccgtttcgggctctct------cgtgggatgccgaggttcatgytgctctgtttgttcatagagtggtaggtttgcccaaggggttgtatttcttggtaagaaatgagaatcatttagaggagcttaagayggctaccaggtcggattttaagtgggagaaaccagagggatgcccygatgatctacctttctacgaacttgcaactggtgattgccgagagcttgccaaacgcctttcttgccatcaggtgtat--gct--gtatttcat-----------------------gttgttt-tgttctta------------taaggtgttattt--------tgt-ctgccaaaaacaagt-----------tgttmtgaaagt-cttgaatttggaaatg-----------------------gaaacagtttgattaacaa--------tatccctagtt--------------------catcaatgc------------------------------------------------rcgaagttgaaaaatgta---------------------------------------------aat-actagt-------------------------------cat------taaataggaattctagagtt------------tgagaaaaagtttttagcaaaat------------------------------------------------------------------------------------------------------gcttg--agaatact--------------------------------------------------------------------
>I23384_M168_Malvaceae_Theobroma_cacao_seq1
----------------------------------------------------------------------------------------------------------------------------------------------------------------------------------------------------------------------------------------------------------------------------------------------------------------------------------------------------------------------------------------------------------------------------------------------------------------------------------------------------------------------------------------------------------------------------------------------------------------------------------------------------------------------------------------------------------------------------------------------------------------------------------------------------------------------------------------------------------------------------------------------------------------------------------------------------------------------------------------------------------------------------------------------------------------------------------------------------------------------------------------------------------------------------------------------------agaactcktttctcatcggaatttcttctattttctgg----------cgagaagcatggaaatacggagaacgcgcgtttcggtactgcaaccacgatgtgggtcatgcgattggagctgttgcgatggctgcggcaacccttggctgggacgtgaagcttctagatgggtttgggtatgacgatttgcagaagctaatggggcttgacatttttccagagttc-aaagttccatcaagaccaatcaaag-ggaagtttcctgacattgaattcgagcacccggattgtttgcttcttgtttttccaaatgggagtaaccaattccatgtaaattataaggaacttagttctgc---agtaaaggaattcctgaatttggagtggaaagggaagccaaattcgcttagcagagagcatgtttgttgggacataatttacaggactgctgaggcagttaaaaagccattaaccgttcaaagcggag------aatttcctgtggatcaatttcaaa-gcagtggaatttgtagtgaaaactcttacaaaggtcttacggtgagggaagttgttagg-aaaagga-ggagcgcggttgatatggatggagtaactgtaatggaaagag-aaacgttctatcagattttgttgcattgcgttccttcagg---------------------gaat---ggagggaagcatagaaggcaattagcattgccgtttcgggctctct------cttgggatgctgaggttcatgctgctttgtttgttcatagagtggtaggtttgcccaaaggattgtatttcttggtaaggaacgaggatcatttagaggagcttaagagggctaccaggcctgagtttaactgggagaaaccagcgggatgccctgatgatcttcctttgtatgaacttgccactgataactgccaagagcttgccaaacgtctatcttgccatcaggtgtgt--gcc--attcttcct-----------------------ata-------------------------------tatatat--------tca-ctggcaa-agcaactt------tttgtgttagggaagtgcttgatttgggaaatg-----------------------gaaacaggtttatgtaaca-------atagtcctagtc--------------------tatcagtgc------------------------------------------------gtgaaatttgcaaatata---------------------------------------------aatgctag-----------------------------------------ttaaatatgaatgctagagtt-------------ggaaaaaagttttttggaaaatgcttt--------------------------------------------------------------------------------------------------------agaatattatgttttcaagaatg-----------------------------------------------------
>I23385_M169_Malvaceae_Ochroma_pyramidale_seq1
-------------------------------------------------------------------------------------------------------------------------------------------------------------------------------------------------------------------------------------------------------------------------------------------------------------------------------------------------------------------------------------------------------------------------------------------------------------------------------------------------------------------------------------------------------------------------------------------------------------------------------------------------------------------------------------------------------------------------------------------------------------------------------------------------------------------------------------------------------------------------------------------------------------------------------------------------------------------------------------------------------------------------------------------------------------------------------------------------------------------------------------------------------------------------------------------------------attcatttctaattggaatttcttctattttctgg----------cgagaagcatggaaatacggagaacgtgcgtttcgttactgcaaccacgatgtgggtcatgcaattggagctattgcaatggctgcggcaacgcttggctgggacgtgaagcttctagatgggtttggatataaggatttggagaagctaatggggcttcaaattttcccggacttc-aaaatcccatcaagtccaatcaaag-gcaagtttcctgatattgaatttgagcacccggattgtttgattcttgtttttcctaatgggagtaatcaattcgatgtgaattataaggaattgagttctgt---agtaaatgaattttcgaatttggagtggaaagggaggccaaattcgcttagcaaggaacatgtttgttgggacataatttataggacagctgaggcagttaaaaagccattgacggttcaaaagggag------aatttcaagttgatcaatttcaaa-gcagtggaatttgtagtgaaaactcttacaaaggttttacaattagggaagttgttagg-aaaagaa-ggagcgcggttgatatggatggagtaactgtaatggaaagac-aaacattttatcagattttgttacactgccttccttcagg---------------------gaag---ggggagaagcatagaagacaattagtattgccatttcgggctctct------cttgggatgccgaggttcatgctgctctgtttgttcatagagttgtaggtttgcccaagggattgtattttttggtaagaaatgaggatcatttagaggagcttaagacggctaccaggtctgagtttaagtggcagaaaccagagggatgccctgatgatctatctttatatgaacttgcgactagtgactgtcaagagcttgccaaacgcctttcttgccatcaggtgtgt--gcc--atttttcat-----------------------attattt-tgttctt-------------tgtggttttatat--------tta-ctgccaa-atcaaat-----------tgttagggaagtgcttgttttggggaatg-----------------------aaaacaggtttattaacaa--------tatccctagtc--------------------catcaatgc------------------------------------------------atgaagtataaaaatgta---------------------------------------------aa------------------------------------------------------------------------------------------------------------------------------------------------------------------------------------------------------------------------------------------------------------------------------------------------
>I23387_M178_Malvaceae_Malvaviscus_arboreus_seq1
------------------------------------------------------------------------------------------------------------------------------------------------------------------------------------------------------------------------------------------------------------------------------------------------------------------------------------------------------------------------------------------------------------------------------------------------------------------------------------------------------------------------------------------------------------------------------------------------------------------------------------------------------------------------------------------------------------------------------------------------------------------------------------------------------------------------------------------------------------------------------------------------------------------------------------------------------------------------------------------------------------------------------------------------------------------------------------------------------------------------------------------------------------------------------------------------------aattcatttctcattggggtttcttctattttctgg----------cgrgaagcatggaaatacggagaacgcgcgtttcggtactgcaasmacgatgtgggtcatgcgattggagctattgcaatggctgccgcaacgcttggctgggacgtcaagcttctmgatgggtttggahataaggatttggagaagctratggggmttcagattttcccggactty-aaaatyccgtcaagaccgatcwarg-gcaagtttcctgatattgaatttgagcacccagattgtttgattcttgtttttcctaatgggastaatcarttcgatgtgaattataaggaattgakttctgt---aataaatgaattttcgaatwtgragtggaarggaaagccaaattcgcttagcaaggaacatatttgttgggacataatttatagaacagccgaggcggttaagaagccattaacgattcgaaagggag------aatttcvrgttgatcaatttaaaa-rcagtggaattygtagtgaaaactcttacaaaggtttaacaattagggaagttgttagg-aaaagga-ggagtgcwgttgatatggatggkgtaactgtaatggaaagag-aaacattttatcagattttgttgcattgccttccatcagg---------------------gaag---ggggagaagcatagaagacaattagcattgccatttcgggttctct------cttgggatgchgargttcatgccgctctgtttgttcatagagtgataggtttgcccaagggattgtacttthtggtaagaaatgaggatcatttaraggagcttaagaaggctaccaggtcagagtttaagtggaagaaaccagagggatgccctgrygatttacctttatatgaacttgcgactagtgactrtcragagcttgccaarcgcctttcttgccatcaggtgtgt--gcc--attttgctk-----------------------attgctt-tgttctt-------------tgtgrttttatat--------tca-ctaccaa-grcraat-----------tgttaggaaagtgcttgatatgggaaatc-----------------------gaaacagatttattaacaatatktcattatctytmkws--------------------yaytaatgc------------------------------------------------atgaagattaaaaacata---------------------------------------------aat-act-------------------------------------------------------------------------------------------------------------------------------------------------------------------------------------------------------------------------------------------------------------------------------------------
>I23388_M180_Malvaceae_Triumfetta_lappula_seq1
-------------------------------------------------------------------------------------------------------------------------------------------------------------------------------------------------------------------------------------------------------------------------------------------------------------------------------------------------------------------------------------------------------------------------------------------------------------------------------------------------------------------------------------------------------------------------------------------------------------------------------------------------------------------------------------------------------------------------------------------------------------------------------------------------------------------------------------------------------------------------------------------------------------------------------------------------------------------------------------------------------------------------------------------------------------------------------------------------------------------------------------------------------------------------------------------------------attcgtttctcatygggatttcttcyatyttctgg----------cgagaagcatggaaatayggagaacgygcgttccgytactgcaatcaygatgtgggtcatgcaatcggagcwattgcgatggccgcmgcaaccctyggctgggacgtgaagcttctagatgggttcgggtacaaggatttggagaagctaatggggcttgagatttcccctgagttt-aaaatcccatcgagaccaatcaaag-gcaagtttcctgagattgaattsgaacacccagaytgtttgcttcttatttttccycatgggtctgacaaattcgaygtgaattataaagaattgagttgtgm---aatraaagarttctcraatctggagtggaaaggraagccaaatttgcttagcaaagagcatatttgttgggacataatctataggacggctaaggcagtgaaaaaacagttaacggttgaaatggaga------aatttvcagttgatgaatacsaaa-gcagtggaatttgtagtgaaarctcttacaaaggttttacagtgagggaagttgttagg-aaaagga-ggagcgctgttgatatggatggagtgactgtwatgggaagag-aaacattttatcagatattgttgcattgccttccttcaggctc------------------aagaaatggaagcaagcagagaaggcaattagcattgccgtttcgagctctct------chtgggatgctgaggttcahtgtgttctttttgttcatagartagagggtttgcccaagggattgtatttcttggtaaggaatgaasatcakttagaggagcttaagagggctaccaggtctgagtttgagtgggagaaacctgaggaatgtcctmatggtttgcctttgtatcgacttgccactgttgacwgccaagarcttgccaaacgcctttcttgccatcaggttttgt-gcc--atttctcyccyytww----------ywtwtwttctytttkdgmyttwtrwt---wtkywtw----rwkyrmsw------------mwwatwrmwwgcat-------------------agaacacctatgctaa------------------------agctgcacaaaattttttaaccaattag--------------------------------cgagtcaaatga-----------------------------------------------gatgagaaacttkaywwragsary----------------------------------------------------------------------------------------wramraywawrgkrktwrastattg-------caaaattaatagtcattattgaacttattc-----------------------------------------------------------------------------------------------------------------------------------------------------------------------------aaactga
>I23389_M181_Malvaceae_Pavonia_scheadiana_seq1
----------------------------------------------------------------------------------------------------------------------------------------------------------------------------------------------------------------------------------------------------------------------------------------------------------------------------------------------------------------------------------------------------------------------------------------------------------------------------------------------------------------------------------------------------------------------------------------------------------------------------------------------------------------------------------------------------------------------------------------------------------------------------------------------------------------------------------------------------------------------------------------------------------------------------------------------------------------------------------------------------------------------------------------------------------------------------------------------------------------------------------------------------------------------------------------------------------------------------------------------------------------------------------------------------------------------------------------------------------------------------------------------------------------------------------------------atcgagaccgattaaaa-gcaagtttccggatattgaattcgagcatccggattgtttgattcttgtttttcctaacgggagtaatcgattcgatgtgaattataaggaatcgagttctgt---tatgaatgggattccgaatttggattggaaagggragccgaattcrcttagtaaagaacatgtttgttgggacwtaatttatargacagctgaagcagttaaaaagccgttagccattcgagagggag------aatttttagttgacgaatttaaaa-gcagtggcgtttgtagtgagaatgcttacaaargtkttwcagttagggaagttgttagg-ayragga-ggagygcggtcgatatggatrgagtaactgtaatggaaagac-raacgttttatsrgatyttgttgcattgtcttccmtcagg---------------------gaarggggarragaagcatggvagacdattagcattgccgtttcrggctctct------cgtgggatgcygaggttcatgctgttttgtttgttcatrgagtggtgggtttgcctaarggattgtatttcttggtragaaatgaggatcatttagagbagcttaagatgkstacsaggtccgagtttaagtgggagaaaccggagggatgycctgatgatctrcctttgtayrmrctcgcgactggtgactgtcgwgagctkgccaaacgcctttcttgccatcaggtgtgt--gcc--gtctttctt-----------------------gttgtttttgttctt-------------tgcggtttaatat--------tca-ttgtcgaaagaaat------------tgttatggaagtgcttgattccggaaatc-----------------------gaaacaggtttattaacagtatgaaaatatccctaatc--------------------catagatga------------------------------------------------atgaagtttaaaaacataatactggtcgttaaatatgaagtcctgcagaatactatattttgaaatgaccgttttttagtgcaa-----------------acctgc------aaagcatagtttctaa--------------------------------------------------------------------------------------------------------------------------------------------------------------------------------------------------------------------------------
>I23390_M182_Malvaceae_Anoda_cristata_seq1
---------------------------------------------------------------------------------------------------------------------------------------------------------------------------------------------------------------------------------------------------------------------------------------------------------------------------------------------------------------------------------------------------------------------------------------------------------------------------------------------------------------------------------------------------------------------------------------------------------------------------------------------------------------------------------------------------------------------------------------------------------------------------------------------------------------------------------------------------------------------------------------------------------------------------------------------------------------------------------------------------------------------------------------------------------------------------------------------------------------------------------------------------------------------------------------------------------------------------------------------------------------------------------------------------------------------------------------------------------------------------------------------------------------------------------------------------nnccgagcaaag-gaaagtttcccggtattgaattcgagcayccggattgtttgattcttgtttttcctaacgggagtgatcgattcgatgtgaattataaggaattgaattcttt---tataaatggatttcsgaatttggattggaaagggaagccgaattcrcttagtaaagaacatgtttgttgggacataatttataggacagctgaagcagttaaaaagccgttaacgattcgaaagggag------aatttcdagttgahsaatttaaaa-gcagtggmrtttgtagtgadaaykcttacaaaggtdttacagttagggaagttgttagg-acgagga-ggagygcsrtcgatatggatrgagtaactgtaatggaaagrc-raacgttttatcagattttgttgcattgtcttccatcagg---------------------gaargggkaggagaagcatggmagacwattagcattgccgtttcrggctctct------cgtgggatgcygaggttcatgctgttttgtttgttcatrgagtggtgggtttgcctaarggattgtatttcttggtragaaatgaggatcatttagagkagcttaagatgkstacsaggtccgagtttaagtgggagaaaccggagggatgycctgatgatctrcctttgtayrmrctcgcgactggtgactgtcgwgagctkgccaaacgcctttcttgccatcaggtgtgt--gcc--gtctttaat----------------------tattgtttttgttctt-------------tgcggttttatat--------tca-ttgtcgaaagaaat------------tgttagggaagtgcttggttcgggaaatc-----------------------gaaacaggtttattaacaatatgaaaacatcccatgtc--------------------catcaatgc----------------------------------------------------------------------------------------------------------ttgagaatactatgttttgagtgacctt-----------ctt-tcctgc----agaaggctttatcattggaga-----------------------------------------------------------------------------------------------------------------------------------------------------------------------------------------------------------------------------
>I23391_M183_Malvaceae_Phymosia_umbellata_seq1
-------------------------------------------------------------------------------------------------------------------------------------------------------------------------------------------------------------------------------------------------------------------------------------------------------------------------------------------------------------------------------------------------------------------------------------------------------------------------------------------------------------------------------------------------------------------------------------------------------------------------------------------------------------------------------------------------------------------------------------------------------------------------------------------------------------------------------------------------------------------------------------------------------------------------------------------------------------------------------------------------------------------------------------------------------------------------------------------------------------------------------------------------------------------------------------------------------------ttctcatcggaatctcttctattttctgg----------cgggaagcatggaaatacggagaacgcgcatttcgttactgcaaccacgatgtgggtcatgcagttggtgctattgcaatggccgccgctacgcttggatgggacgtcaagcttctagatgggtttggatacaaggatttggagaagctaatggggcttcagattttcccggatttc-aaaatcccatcaaaaccratcaaag-gcaagtttcccgatatygaatttgagcacccagattgtttgattcttgtttttccyaacgggagtaaycaattcgatgtgaattataaggaattgagttctgt---gataaatgaattttcgaatttggattggaaagggaagccraattcvcttagcaaggaacatgtwtgttgggacataatwtatagracagccgaggcmgttaaaaagccgttaacgrttcaaaaggyag------aattcccagttgatcaatataaaa-gcagtggaatttgtagtgaaaactcttacaaaggttttacaatcagggaaattgttagg-aaaagga-ggagtgcagttgatatggatggagtaactgtaatggaaagac-aaacattttatcagattttgttgcattgccttccatcagg---------------------gaag---ggtgrgaagcatagaagacaattagcattaccatatcggkctctcc------catgggatgcmgaggtccatgctgttctgtttgttcataargtggtaggtttgccyaagggattgtatttcttggtaagaaatgaggatcatttagaggagcttaagatgtctaccaggtccgagtttaagtgggagaaaccagagggatgccctgatgatctacctttgtacgaactcacgacaggtgactgtcaagagatcgccaaacgcctttcttgccatcaggtgtgc--acc---tttttctt-----------------------attgtct-trttc---------------------tttatat--------tca-ctgccaa-agcaaat-----------tgttagggaagtg---ctttcaggaaact-----------------------gaaacattttt----------------caattatggtt--------------------tgagaat--------------------------------------------------actatgttttgaatgatg---------------------------------------------tctttc--------------------------------------------------------------------------------------------------------------------------------------------------------------------------------------------------------------------------------------------------------------------------------------------
>I23392_M187_Malvaceae_Ayenia_berlandieri_seq1
---------------------------------------------------------------------------------------------------------------------------------------------------------------------------------------------------------------------------------------------------------------------------------------------------------------------------------------------------------------------------------------------------------------------------------------------------------------------------------------------------------------------------------------------------------------------------------------------------------------------------------------------------------------------------------------------------------------------------------------------------------------------------------------------------------------------------------------------------------------------------------------------------------------------------------------------------------------------------------------------------------------------------------------------------------------------------------------------------------------------------------------------------------------------------------------------------------------cttgttgggatttcttcgattttctgg----------cgggaagcgtggaaatatggtgagcgggcgtttcgttattgtaaccatgatgtgggtcatgcgattggagctatttcaatggctgcagcagagcttggttgggacgttaagcttcttgatgggtttgggtataaggatttggagagattaatggggcttgagattttcccggatttt-gaaatcccatcgagaccaatcaaag-ggaagtttcccgagattgaattcgagcacccggattgtttgcttcttgtttttcctcagggaagaaatggatttgatgtgaattataaggcattgagctctgc---aattaaggaattttccaatttagattggaaaggtaaaccaaactcacttagcaaagagcatatttgttgggacataatttataggacagctgaggcggtgaaaaagcctctaacttttccttgtggga------aacttccggttgatcaatttcaaa-gtagtggcatttgcagtggaagctcttataaaggctttacagtgagggaagttgttagg-aaaagga-gaagtgcagtggatatggatggagtaactgtaatggagagag-ctacattttatcagattttgctgcattgccttccttccgg---------------------gaat---ggagggaaacacagaagacaaatagcattgccgtttagagctcttt------cttgggatgctgaagttcatgctgctttgtttgttcatagagtggtaggtttgccaaaagggctgtatttcttggtacgaaatgaggatcatttagcggagcttaagagcgctaccaggccggagttcaagtgggagaagccagagggatgtcctgatgatttgcctttataccaacttgcaactattgactgtcggcagctagcaaaaggcctttcgtgccatcaggtatgt---------------------------------------attagct---------------------------------------a------ctcacataagcaaaatacaataacggtaaggaaagaatactagatttggaaaatg-----------------------aaaacagggttactgaaca-------atatgcctactc--------------------catcaatggggtttcaaatcttcttgatagttatattatttagcttaattatgattgttaaaggtgaaaaaaattttttt---------------------------------------gaaagtttgataca-------------------------actgccgggcgaagaagaggaattcg----------------------------------------------------------------------------------------------------------------------------------------------------------------------------------------------------------------------------------
>I23393_M189_Malvaceae_Kearnemalvastrum_lacteum_seq1
------------------------------------------------------------------------------------------------------------------------------------------------------------------------------------------------------------------------------------------------------------------------------------------------------------------------------------------------------------------------------------------------------------------------------------------------------------------------------------------------------------------------------------------------------------------------------------------------------------------------------------------------------------------------------------------------------------------------------------------------------------------------------------------------------------------------------------------------------------------------------------------------------------------------------------------------------------------------------------------------------------------------------------------------------------------------------------------------------------------------------------------------------------------------------------------------------------------------------------------------------------------------------------------------------------------------------------------------------------------------------------------------------------------------------------------------------------aag-gcaagtttccggatattgaattcgagcatccggattgtttgattcttgtttttcctaacgggagtaatcgattcgatgtgaattataaggaattgagttctgt---tatgaatggtttttcgaatttggattggaaagggaagccgaattcgcttagtaaagaacatgtttgttgggacttaatttatagggcagctgaagcagttaaaaagccgttaacgattcaaaatggagaatttcaatttcgagttgatgaatttaaaa-gcagtggratttgtagtgaaaaytcttacaaaartgtttcwgttaggraagttgttagr-rcragga-ggagtgcggtcgatatggatggagtmactgyaatggaaagac-aamcrttttatcagattttrttgcattgtcttccatcagg---------------------gaarggggarragaagcatggwagacaattagcattgccgtttcgggctctct------cgtgggatgctgaggttcatgctgttttgtttgttcatagagtggtgggtttgcctaarggattgtatttcttggtgagaaatgaggatcatttagaggagcttaagatggctackaggtccgagtttragtgggagaarcmggagggrtgccctgatgatctacctttgtayrractygcractgrtgactgtcgwgagctbgccaaacrcctttcttgccatcaggtgtgt--gcc--ktytytyht-----------------------ntwktktttktkyty-------------tkcgskktwwtat--------kyw-ykktskwaararaw------------wktkwkrgrrrwgykyddkwybsgrrawmk---------------------mramasrkdkwtgwahrmartdtvaw-------cmbvtc--------------------tathmhtgc------------------------------------------------adkd-----------------------------------------------------------aatkwwarwwwmwwtacgtaactgaaatactgaactt-actcgc------aggacat-----------------------------------------------------------------------------------------------------------------------------------------------------------------------------------------------------------------------------------------
>I23394_M229_Malvaceae_Malvastrum_americanum_seq1
----------------------------------------------------------------------------------------------------------------------------------------------------------------------------------------------------------------------------------------------------------------------------------------------------------------------------------------------------------------------------------------------------------------------------------------------------------------------------------------------------------------------------------------------------------------------------------------------------------------------------------------------------------------------------------------------------------------------------------------------------------------------------------------------------------------------------------------------------------------------------------------------------------------------------------------------------------------------------------------------------------------------------------------------------------------------------------------------------------------------------------------------------------------------------------------------------------------------------------------------------------------------------------------------------------------------------------------------------------------------------------------------------------------------------------------------------------------------------------------------------------------------------------------------------------------------------------------------------------------------------------------------------------------------------------------------------------------------------atgaatttaaaa-gcagtggagtttgtagtgagaatgcttacaaagggtttacagttaggaaagttgttagg-acaagga-ggagcgcggtcgatatggacggaataactgtaatggaaagac-aaacattttatcagattttgttgcattgtcttccatcagc---------------------gaaa---ggggagaagcatggtaggcagttagcattgccgtttcgggctctct------cgtgggattctgaggttcatgctgttttgtttgttcatagagtggtgggtttgcctaatggattgtatttcttggtgagaaatgaggatcatttagaggagcttaagatggctactaggtccgagtttaagtgggagaaaccggagggatgtcctgatgatctacctttgtatggacttgcaactggtgactgtcgtgagtttgctaaacacctttcttgccatcaggtgtgt--gctgtttttttctt-----------------------attattt-tgtgctt-------------cgcggttttatat--------tcgtttgtcgaaagaattt-----------ttttaggaaagtgcttgatttgggaaatc-----------------------gaaacaggtttattaacaatatgaaaacatcccttggc--------------------catcaatg----------------------------------------------------------------------------------------------------------------catgatagtttatatatgta-ctgaaatatttaactt-actcac------aggaca------------------------------------------------------------------------------------------------------------------------------------------------------------------------------------------------------------------------------------------
>I23395_M236_Malvaceae_Fuertesimalva_jacens_seq1
----------------------------------------------------------------------------------------------------------------------------------------------------------------------------------------------------------------------------------------------------------------------------------------------------------------------------------------------------------------------------------------------------------------------------------------------------------------------------------------------------------------------------------------------------------------------------------------------------------------------------------------------------------------------------------------------------------------------------------------------------------------------------------------------------------------------------------------------------------------------------------------------------------------------------------------------------------------------------------------------------------------------------------------------------------------------------------------------------------------------------------------------------------------------------------------------------------------------------------------------------------------------------------------------------------------------------------------------------------------------------------------------------------------------------------------------------------------------------------------------------------------------------------------------------------------------------------------cgaatttggattggaaagggaagccgaattcacttagtaaagaacatgtttgctgggacttaatttataggacagccgaagcagttaaaaagccgttaacgatccgaaacggagagtttcgatttcgagttgatgaatttaaaa-gcagtggaatttgtagtgaaaactcttacaaaaatgtttcggttagggaagttgttagg-acaagaa-ggagcgcggtcgacatggatggagtaactgtaatggaaagac-aaacattttatcagattctgttgcattgtcttccatcagg---------------------gaaaggggaggagaagcatgggagacaattagcatttccgtttcgggctctct------cgtgggatgctgaggttcatgctgttttgtttgttcatagagtggtgggtttgcctaagggattgtatttcttggtaagaaatgaggatcatttggaggagcttaaggtggctacgaggtccgagtttaagtgggagaaaccggacggatgtcctgatgatctacctttgtatggacttgcaactggcgactgtcgtgagcttgccaaacgcctttcttgccatcaggtgcgt--------------tt-----------------------attgcttttgttctt-------------cacggtttggt----------------------agaaat------------tgttagggaagtgcttaattcgggaattcg---------------------aaaaacagatgtatttacagtatggcaacatctcttgtc--------------------catcaatg----------------------------------------------------------------------------------------------------------------catgatagtttctatatgtaactaaaatactgaactt-actcgc------aggacattgctagtgatggctgcttcagcctagggatggtggctcggtttgaacctac--------------------------------------------------------------------------------------------------------------------------------------------------------------------------------------
>I23396_M019_Malvaceae_Allosidastrum_pyramidatum_seq1
-----------------------------------------------------------------------------------------------------------------------------------------------------------------------------------------------------------------------------------------------------------------------------------------------------------------------------------------------------------------------------------------------------------------------------------------------------------------------------------------------------------------------------------------------------------------------------------------------------------------------------------------------------------------------------------------------------------------------------------------------------------------------------------------------------------------------------------------------------------------------------------------------------------------------------------------------------------------------------------------------------------------------------------------------------------------------------------------------------------------------------------------------------------------------------------------------------taattcatttctcatcggaatttcttctattttctgg----------cgggaagcatggaaatatggagaacgcgcgtttcgttactgcaatcacgatgtgggtcatgcaattggagctattgcaatggccgccgcaacgcttgggtgggatgtgaagcttctagatgggtttggatataaggatttggagaagctaatggggcttcagattttccccgatttc-aaaatcccatcaagaccgatcgaag-gcaagtttcccgatattgaatttgagcacccagattgtttgattcttgtttttcctaacgggagtaatcaattcgatgtgaattataaggaattgagttcttt---gataaatgaattttcgaatttggattggaaagggaaaccgaattcgcttagcaaggaacatgtttgttgggacataatttataggacagccgaggcggttaaaaagccattaacgattcaaaagggag------aatttccagttgatcattttaaaa-gcagtggaatttgtagtgaaaactcttacaaaggatttacaatcagggaaattgttcgg-aaaagga-ggagtgcagttgatatggatggagtaactgtaatggaaagac-aaacattttatcagattgtgttgcattgccttccatcagg---------------------gaag---ggggagaagcatagaaggcaattagcattgccatatcgggctctct------catgggatgccaaggtccatgctgttctgtttgttcacaaagtagtaggtttgcccaagggattgtatttcttggtaagaaatgaggatcatttagaggagcttaagatgtctaccaggtccgagtttaagtgggagaaaccagagggatgccctgatgatctacctttgtatgaacttgcgacaagtgactgtcgagagattgccaaacacctttcttgccatcaggtgtgc--acc---attttctt-----------------------attgttt-tgttcttcgt--------------ggtttatat--------tca-ctgccaa-aacaaat-----------tgttagggaagtgcttctttcaggaaatt-----------------------gaaacatgtttatcgtcattatgaaaatatccgtagtc--------------------catcaatgc------------------------------------------------atgaagtttaaaagcatt---------------------------------------------aataactggtagt-------------------------------------taaatatgaagtatataggt------------ggagaataagcttttcactaaat------------------------------------------------------------------------------------------------------gcttg--agaata----------------------------------------------------------------------
>I23397_M020_Malvaceae_Melochia_betonicifolia_seq1
-------------------------------------------------------------------------------------------------------------------------------------------------------------------------------------------------------------------------------------------------------------------------------------------------------------------------------------------------------------------------------------------------------------------------------------------------------------------------------------------------------------------------------------------------------------------------------------------------------------------------------------------------------------------------------------------------------------------------------------------------------------------------------------------------------------------------------------------------------------------------------------------------------------------------------------------------------------------------------------------------------------------------------------------------------------------------------------------------------------------------------------------------------------------------------------------------------------------tcggaatctcttccatcttctgg----------cgagaagcgtggaagtacggcgagcgcgccttccgttactgcaamcatgacgtsggccacgccrtcggagctattgcgatggcggcggcggcacttggatgggacgtcaagcttctcaacgggttagggtttaaggatttggagaggctaatggggcttgagattttcccttacttt-aaacctccgtcgaaaccaatcaaag-gtaagcttcccgagattgaattcgagcaccctgattgtttgctacttgtttttcccaatgggaatcataaatttgatgtaaattacaatgaattgagctctgc---aattaaggagttttcgaatttagagtggaaagggcagccgaatttgcttagcaaagagcatgtttgttgggacattatctataggactgctgaggcagttgtaaagccgttgacggttaaaaatggaa------actttatagttgatcagtttcgaa-gcagtggtgtttgtagcgaaagctcttacaaagggtttacagtgagggaagtcatgagg-aaaagga-ggagtgcggttgatatggatggagtgactgtgatggaaagag-agtcattttatcagattttgttgcattgccttccttcggg---------------------ggat---gaagggaagcagggaaggcaattagcattgccctttcgggctcttg------cttgggatgctgaggttcatgctgttctgtttgttcatagagttgttggtttgccaaagggattgtatttcttagttaggaatgaggaacacttagaggagcttaagaaggcaactaggcctgagttcaagtgggagaaaccagaaggatgccctgataatctatctttatatgaactcgctgttggtgactgtcaagagcttgccaaacgcctttcttgccatcaggtttgtgcgct----------------------------------gttattt-tgttctt-------------tgtagttttaccaat--tggttca-ctgttaaaaagatgtttc---ttttatgttatggaagtgcttaatttgggaaatc-----------------------gaaacatgtttatttaaca-------atatttctggccataaaggcatcgtgtgacaacacaaatgcta--------------------------------------------gtttgaagagtgagcttatttctcg------------------------------------------------------------------------------------------tagaagtgtgtttcattgttgagt------------------------------------------------------------------------------------------------------------------------------------------------------------------------------------------------------------------------
>I23398_M021_Malvaceae_Sidastrum_micranthum_seq1
---------------------------------------------------------------------------------------------------------------------------------------------------------------------------------------------------------------------------------------------------------------------------------------------------------------------------------------------------------------------------------------------------------------------------------------------------------------------------------------------------------------------------------------------------------------------------------------------------------------------------------------------------------------------------------------------------------------------------------------------------------------------------------------------------------------------------------------------------------------------------------------------------------------------------------------------------------------------------------------------------------------------------------------------------------------------------------------------------------------------------------------------------------------------------------------------------------tcatttctcatcggaatttcttctattttctgg----------cgggaagcgtggaaatacggagaacgckcgtttcgttactgcaatcacgatgtgggtcatgcaattggagctattgcaatggccgccgcaacgcttgggtgggatgtgaagcttctagatgggtttggatataaggatttggagaagctaatggggcttcagattttccccgatttc-aaaatcccatcaagamcgatcaaag-gcaagtttcccgatattgaatttgagcacccagactgtttgattcttgtttttcctaacgggagtaatcaattcgatgtgaattataaggaattgagytycgc---gataaatgaattttcgaatttggattggaaagggaagccgaatttgctgagcaaggaacatktttgttgggacataatttataggacagcsgaggcggttaaaaarmcattaacgattcaaaagggag------aatttccagttgatcaatttaaaa-gcagtggaatttgtagtgaagactcttacaaaggttttacaatcagggaaattgttagg-aaaagga-ggagtgcagttgatatggatggagtaactgcaatggaaagac-aaacattttatcagattttgttgcattgccttccatcagg---------------------gaaa---ggggagaagcatagaaggcagttagcgttgccgtatcgggctctct------catgggatgccgaggtccatgctgttctgtttgttcatagagtggtaggtttctccaagggattgtatttcttggtwagaaatgagsatcatttagaggagcttaagatgtctaccaggtccgagtttaagtgggagaaaccagagggatgccctgatgatctacctttgtacgaactcgcgacaagtgactgtcgagagwttgccaaacacctttcttgccatcaggtgtgc--atc---attttctt-----------------------agtgttt-tgttcttcgt--------------ggtttatat--------tya-ctgccaa-aacaaat-----------tgttagggaagtgcttctttcaggaaact-----------------------raaacatgtttatcatcaatatgaaacratcygtagtc--------------------catgaatgc------------------------------------------------atgaagyttaaaaaccta---------------------------------------------aat-----------------------------------------------------------------------------------------------------------------------------------------------------------------------------------------------------------------------------------------------------------------------------------------------
>I23399_M022_Malvaceae_Gaya_dominguensis_seq1
------------------------------------------------------------------------------------------------------------------------------------------------------------------------------------------------------------------------------------------------------------------------------------------------------------------------------------------------------------------------------------------------------------------------------------------------------------------------------------------------------------------------------------------------------------------------------------------------------------------------------------------------------------------------------------------------------------------------------------------------------------------------------------------------------------------------------------------------------------------------------------------------------------------------------------------------------------------------------------------------------------------------------------------------------------------------------------------------------------------------------------------------------------------------------------------------------------tttctcatcggaatctcttctattttctgg----------cgggaagcatggaaatacggagaacgcgcatttcgttactgcaaccacgatgtgggtcatgcagttggagctattgcaatggccgccgcagcgcttggatgggacgtcaagcttctagatgggtttggatataaggatttggagaagctaatggggcttcagattttcccggatttc-aaaatcccatcaagaccgatcaaag-gcaagtttcccgatattgaatttgagcacccagattgtttgattcttgtttttcctaacgggagtaatcagttcgatgtgaattataaggaattgagttctgt---gataaatgatttttcgaatttggattggaaagggaagccgaattcacttagcaaagaacatgtttgttgggacataatttataggacagccgaggcggttaaaaagccgttaacgattcaaaagggag------aatttccagttgatcaatttaaaa-gcagtggaatttgttgtgaaaactcttacaaaggttttacaatcagggaaattgttagg-aaaagga-ggagtgcagttgatatggatggagtaactgtaatggaaagac-aaacattttatcagattttgttgcattgccttccatcggg---------------------gaag---ggtgagaagcatagaagacaatcagcattaccatatcgggctctct------catgggatgccgaggtccatgctgttctgtttgttcataaagtggtaggtttgcccaagggattgtatttcttggtaagaaatgaggatcatttggaggagcttaagatgtctaccaggtctgagtttaagtgggagaaaccagagggatgccctgatgatctacctttgtacgaactcgcgacwggtgactgtcaagagattgccaaacgtctttcttgccatcaggtgtgc--acc---tttttctt-----------------------attgttt-tattcttcgt--------------ggtttatat--------------------------t-----------cact---gaagtgcttctttcaggaaact-----------------------gaaacatttttatcatcagtatgaaaatatctgtagtc--------------------gatcaatgc------------------------------------------------atgaagtttagaaacata---------------------------------------------aat-actggtagt-------------------------------------taaatatgaa--------------------------------------------------------------------------------------------------------------------------------------------------------------------------------------------------------------------------------------
>I23366_M015_Malvaceae_Firmiana_simplex_seq1
----------------------------------------------------------------------------------------------------------------------------------------------------------------------------------------------------------------------------------------------------------------------------------------------------------------------------------------------------------------------------------------------------------------------------------------------------------------------------------------------------------------------------------------------------------------------------------------------------------------------------------------------------------------------------------------------------------------------------------------------------------------------------------------------------------------------------------------------------------------------------------------------------------------------------------------------------------------------------------------------------------------------------------------------------------------------------------------------------------------------------------------------------------------------------------------------------------------------gaatttcttctattttctgg----------cgagaagcgtggaaatacggagaacgtgcgtttcgttactgcaaccacgatgtaggccatgcaattggagctattgcaatggctgcggcaacgcttggctgggacgtgaagcttctcgatgggcttggatataaggatttggagaagctratggggcttcagatattcccagagttc-aaaatcccttcaagaccgatcaaag-gaaagttccctgaaattgaatttgagcatccggattgtttgattcttgtttttcctaatgggaataatcaattcgacgtgaattataaggaattgagttcagc---aataaatgaattttcgaatttgcagtggaaagggaagccgaattcgcttagcaaggaacatgtttgttgggacataatttataggacagctgaggcagttaaaaagcaattaacagtacaaaaaggag------ratttccagttgatcaatttcgaa-gcwgtggaatttgtagtgtaaactcttacaaaggttttacaatcagggaagttgtaagg-aaaagaa-ggagcgctgttgatatggatggagtaacagtaatggaaagag-aaacattttatcagattttgttgcattgccttccttcagg---------------------gatg---ggagagaagcacagaaggcaatcagcattgccatttcgagctctct------cttgggatgctgaggttcatgctgctttgtttgttcataaagtggtaggtttgcccaagggattgtatttcttggtaaggaatgaggatcatttagaggagcttaagaccgcaaccaggcccgagtttaagtgggagaaaccagagggatgccctgatgatttaccattata---------------------------------------------------------------------------------------------------------------------------------------------------------------------------------------------------------------------------------------------------------------------------------------------------------------------------------------------------------------------------------------------------------------------------------------------------------------------------------------------------------------------------------------------------------------------------------------------------------------------------------------------------------------------------------------------------------------------------
>I28591_M023_Malvaceae_Neobuchia_paulinae_seq1
---------------------------------------------------------------------------------------------------------------------------------------------------------------------------------------------------------------------------------------------------------------------------------------------------------ctctccacatttccaca--t---tcttccttcag---------cctctgg------tagaa---------tgatcccaaacagaaga------------atgatcct---ggtcgcctccatttct---------------------tcttcttcttcttcagcttcatcatctgt-aaaaaaccccattaaagaag------------aag------aagaa------------------ggagtgcaagagaagatagctcaagccctgaaataccatcatcaaacgaagcacag--t----ttcaccaactatgccagaggacctcatggcctcgattgggccaatcaacccaacccgttccgacgttacatctcgg---ctcctctgctgcccctcctgca---------ttttcccactgataaac---------------------------------------------aaacagttcca--------gctaccgatgatgatg---------------------ctcctttgtattcttctttattcaattcgcttcctcctcctaaacccatctcgaaatccaccatctcccaacttttctacgattctctggctctttcagcttggaaaaccacagggtattccacttggtcccttcgggttaaccccagcagcggcaatttgcaccccactgaggcttaccttattgctccgcctatcgaatctctctctgattcttcttttgttgcccattatgctcc----------------------gaaagaacacgctctcgagct-tcgagctacaattccatcc-gggtttttccccaagttcttccctgataattcatttctcattgggatttcttctatcttctgg----------cgagaagcttggaaatacggggaacgtgcgtttcgttactgcaaccacgacgtgggtcatgcaattggagctattgcaatggctgccgcaacgcttggctgggacgtcaagcttcttgatgggtttggatataaggatttggaaaagctaatggggcttaatgttttcccagacttc-aaaatcccatcaagaccaatcaaag-gcaagcttcctgatatcgaatttgagcactctgattgtttgattcttgtttttccaaatggaaacaatcaattcgatgtgaattataaggaattgagatctgc---agtaaatgaatttttgaatttggagtggaaagggaggccaaattcgcttagtaaagaacacgtttgttgggacataatttataggacagctgaagcagttaagaagccattaacagatcaaaagggag------aatttccaattgatcatttcaaaa-gcagtgggatttgtagtgaaaactcttataaaggtcttacaattagggaagttgttagg-aaaagga-ggagtgcggtcgacatagatgragtaactgtaatggaaagac-aaacattttatcagattttgttgcactgccttccttcagg---------------------ggag---ggggagaggcatagaagacaattaacattgccgtttcgggctctct------cgtgggatgccgaggttcatgctgctctgtttgttcatagagtggtaggtttgcccaaggggttgtatttcttggtaagaaatgaggatcatttcgaggagcttaagacagctaccagatcagagtttaagtgggcgaaaccagagggatgccccgatgatctacctttatacgaacttgcaactggtgactgtcgagagcttgccaaacgcctttcttgccatcaggtgtgt--gcc--atttttcat-----------------------attgttt-tgttctta------------tgtggtgttatat--------tgt-ctgc--------------------------------------------------------------------------------------------------------------------------------------------------------------------------------------------------------------------------------------------------------------------------------------------------------------------------------------------------------------------------------------------------------------------------------------------------------------------------------------------------------------------------------------------------------------
>I28592_M188_Cytinaceae_Bdallophytum_americanum_seq1
------------------------------------------------------------------------------------------------------------------------------------------------------------------------------------------------------------------------------------------------------------------------------------------------------------------------------------------------------------------------------------------------------------------------------------------------------------------------------------------------------------------------------------------------------------------------------------------------------------------------------------------------------------------------------------------------------------------------------------------------------------------------------------------------------------------------------------------------------------------------------------------------------------------------------------------------------------------------------gggttttccacttggtctcttcgggtcaatccgagtagcggcaatttgcatccaaccgaggcctatctcattgctccgccgattgaatcaatctctagctcagcgttcgttgcacattatgcgcc----------------------aaaagaacattctctggagct-cagggcgacgattccagca-gagttttttcccaaattctttcccgagaactctttactcattgggatttcttctattttctgg----------cgtgaggcctggaaatatggagaacgggcgtttcgatactgcaatcatgacgtgggrcatgcaataggcgccgtcgcaatggccgcagcggggcttgggtgggacgtgaagcttcttgacgggttcggctatgatgatctgaagaagttaatggggctcgagattttcccacaattt-catattccctccaaagycattaagg-ggaaaatcccagagcttgaatttgagcacccagattgtgttttgcttgttttccccaacggggctgctggatttgatgtcaattacacggaactaagctccgc---agttaacgaamtttcaagtttagagtggaaggggaagccaaatttgctcagtaaagagcatatctgctgggacgttatatacagaacagcggtggcagcaaaaaagtcgttcrcaattgaaaatg---------gatctggrattgatctatttacga-gcagtgggtttcttaatgaaggatcatacggaggttttacgttgagggaagtcgtaagg-aagcgga-ggagtgcggttgatatggatggtgttacaacaatacagaagg-aaactttttatcagattttgttgcattgcctgccttcgggttc-----------------t-------ggagagaaacagaggaggcaattaacactgccatttcgagttcttg------cttgggatgctgaggtacacgcggctttgtttgttcacagagtagtgggtttgccaacaggactgtatttcctgktaaggaatgagaatcattttgaggwgctcaggagggccactaggtctgagtttaaatgggagaaacctcagggttgtcccgaggaactctctttatatgaactggctagaggtgactaccggcaggctgccaaacggctttcatgccatcaggtgggt--ctc--attttcttt-----------------------ttccattttgttct---------------------------------------------------------------------------------------------------------------------------------------------------------------------------------------------------------------------------------------------------------------------------------------------------------------------------------------------------------------------------------------------------------------------------------------------------------------------------------------------------------------------------------------------------------------------------------------------------------
>I28593_M024_Malvaceae_Carpodiptera_cubensis_seq1
------------------------------------------------------------------------------------------------------------------------------------------------------------------------------------------------------------------------------------------------------------------------------------------------------caattctccacatttccacg--t---tcttccttcaa---------catctgtgtcgctgttga---------gtctcccaaacaaaaga------------atgatccc---agtcacctccttctctta------ttcttcttcttcttcttcttcttcttcctcttcttcttctgt-aaaaaacccaagtaaacaag------------aa---------gaagaagc------------agagcagcaagaaaaggtagctcaggccctcaaatatcatcatcaaacraaacacag--t----ttcaccaactacgccagaggaccgcgtggccttgattgggctaatcaacctaacccctttcgccgttacatctckg---cccctctaattccactcctyca---------ctttcccactgagaaac---------------------------------------------aaaccatt--------------------attgatg---------------------ctcctttgtattcctctttatttcattctcttcctcctcctaaacccatctcccaatccaccatctcccaactcttttacgattctctcgctctttctgcttggaaaacracaggcttttccacttggtcccttcgggttaaccccagcagcggcaatttgcaccctactgaggcttacctcattgctcccccgattgaatctctctctgattcaccttttgttgcgcattatgctcc----------------------caaagaacactctctcgagct-tcgagccacaatcccatct-ggctttttccccaaattctttcccgataattcatttctgattggaatttcttctattttctgg----------cgagaagcatggaaatacggagaacgtgcgtttcgttactgcaaccacgatgtgggccatgcaattggagctattgctatggctgcggcaacgcttggctgggacgtgaagcttctagatgggtttggatataagggtttggagaagctaatggggcttcagattttcccggagttt-aaagtcccatcaagaccaatcaaag-gcaagttgcctgacattgaatttgagcacccggattgtttgatccttgtttttccaaatgggagtaatcaatttgatgtgaattataaggaattaagttctgt---aataaatgaattgtcaaatttggattggaaagggaagccaaatttgcttagcaaggaacatgtttgttgggacataatttacaggacagctgaggcagtgaaaaggccgttaacagttcaaaagggga------attttccagttgatcaatttaaaa-gcagtggaatttgtagtgaaaactcatacaaaggttttacgattagggaagttgttagg-aaaagaa-ggagcgcagttgatatggatggagtaactgcaatggaaagag-aaacattttatcagattttgttgcattgccttccttcagg---------------------gaag---ggtgagaagcatcgaaggcaattrgcattgccatttcgggctctct------cttgggatgccgaggttcatgctgctttgtttgttcatagagtggtgggtttgcccaaaggattgtatttcttggtaaggaatgaggatcatttagaggagcttaagacggctacccggtctgggtttaagtgggagaaaccagaggggtgtcctgatgatctacctttatatgaacttgcggttggtgattgtcaggagctttccaaacgcctctcttgccatcaggtgtgt--gct--atttttcat-----------------------attcttt-tgttatgtgtt---------------ctttttt--------tta-attatagtgtacggt-----------ttatttcaaaat------tcaaaggaaaa-----------------------ca-ataggtc--------------------------------------------------------------------------------------------------------------------------------------------------------------------------------------------------------------------------------------------------------------------------------------------------------------------------------------------------------------------------------------------------------------------------------------------------------------------------
>I28594_M025_Malvaceae_Herrania_nitida_seq1
-----------------------------------------------------------------------------------------------------------------------------------------------------------------------------------------------------------------------------------------------------aaaatggtactccaattccttccttcaaggctttgtttg-----ccgctcaacgctgcacatttccaca--t---tcttccttcaa---------cctctctgtc---tttgc---------cacgcccggacagaaga------------aagatccc---aaccatgtctttc---------------cctccttcttcttcttcttctgcggcctcaccatctgt-gaaggaccccaataaggaag------------gag------------------------------aagaacaaggaaaggtagctcaagccctcaaataccatcatcaaacgaagcacag--t----ttcactaactacgcgagaggaccacgtggtctggattgggccaatcaacccaacccctttcgccgttacatctctg---ctccgctgattcccctcctgca---------ctttcccgcagagaaac---------------------------------------------aagctataac-----------------tgatgatg---------------------ctcccctgtattcttctttgttccattctcttcctcctcctaaacccatctcccaatcctctatctcccaactgttctacgattctctggctctttcagcttggaaaaccaccggcaattccacttggtcccttcgggtcaaccccagcagcggcaatttgcaccccaccgaggcttacctcatttctccgccaattcagtctctctctgactcgcctttcgtcgcacattatgctcc----------------------gaaagagcactctctcgaggt-tcgagccacaatcccttct-gggtttttccccaaattcttcccggagaactcgtttctcatcggaatttcttctattttctgg----------cgagaagcatggaaatacggagaacgcgcgtttcggtactgcaaccacgatgtgggtcatgcgattggagctgttgcgatggctgcggcaacccttggctgggacgtgaagcttctagatgggtttgggcatgacgatttgcagaagctaatggggcttgacatttttccagagttc-aaagttccatcaagaccaatcaaag-ggaagtttcctgacattgaattcgagcacccggattgtttgcttcttgtttttccaaatgggagtaaccaattccatgcaaattataaggaacttagttctgc---agtaaaggaattcgtgaatttggagtcgaaagggaagccaaattcgcttagcagagagcatgtttgttgggacataatttacaggacagctgaggcagtgaaaaagccattaaccgttcaaagcggag------aatttcctgtggatcaatttcaaa-gcagtggaatttgtagtgaaaactcttacaaaggtcttacggtgagggaagttgctagg-aaaagga-ggagcgcggttgatatggatggagtaactgtaatggaaagag-aaacgttctatcagattttgttgcattgcgttccttcagg---------------------gaat---ggagggaagcatagaaggcaattagcattgccttttcgggctctct------cttgggacgctgaggttcatgctgctttgtttgttcatagagtggtaggtttgcccaaaggattgtatttcttggtaaggaatgaggatcatttagaggagcttaagagggctaccaggcctgagtttaactgggagaaaccagtgggatgccctgatgatcttcctttgtatgaacttgccactgccaactgccaagagcttgccaaacgcctatcttgccatcaggtgtgt--gcg--attcttcct-----------------------ata-------------------------------tatatat--------tca-ctggcaa-agcaactt------tttatgttagggaagtgcttgatttgggaaatg-----------------------gaaacaggtttatgcaaca-------atagccctagtc--------------------tatcagtgc------------------------------------------------atgaaatttgcaaatata---------------------------------------------aatg----------------------------------------------------------------------------------------------------------------------------------------------------------------------------------------------------------------------------------------------------------------------------------------------
>I28595_M184_Malvaceae_Guazuma_ulmifolia_seq1
-----------------------------------------------------------------------------------------------------------------------------------------------------------------------------------------------------------------ct------------------------gcaattttaaaaaatggcagtccaattcattccttccagaattagtttg-----ccgctgaactctccacatttccgta--t---tcttccttcaa---------cctacgtgtc---ttttt---------cacttccaagcagtagaaaa---------ttgattac---aaccatgtctttc---------------------acttgttcttcttcttcggcctcaccgcctgt-aaaaggccccatcaaagagg------------aag------------------------------aagagcaagaaaaagtagctcaagcactcaaataccatcatcaaacgaagcatag--t----ttcacaaactacgcgagaggaccacgtggtctggattgggccaatcaacccaatccctttcgtcgttacatttctg---ctccattgattcctctcctgca---------ctttcccactgagaaac---------------------------------------------aagctgc--------------------gactgatg---------------------ctcctctgtattcttctttgttccactcccttcctcctcccaaacccatctcccaatccacaatctcccaactgttctacgattctctggctctttcagcttggaaaacgacgggttattccacttggtcccttcgggtcaaccccagcagcggcaatttgcaccccaccgaggcttacctcattgctccgccgattcaatatctctcagactcgcctttcgttgcgcattatgctcc----------------------aaaagaacactctcttgaagt-tcgagccacgattccacct-gggcttttccccaaattcttcccggagaattcgtttctcataggaatttcttctattttctgg----------cgagaagcatggaaatacggagaacgcgcgtttcgttactgcaaccatgatgtgggtcatgcgattggagctgttgcaatggctgcggcaacccttggctgggacgtgaagcttctagatgggtttgggtatgacgatttgcagaagctaatggggcttgacgtttttccagagttc-aaagttccatcaagaccaatcaaag-ggaagtttcctgagattgaatttgagcacccggattgtttgcttcttgtttttcctaatgggaacaataatttcgatgtaaattatcaggaacttagttctgc---aataaaggaattctcgaagttggagtggaaagggaagccaaattcgcttagcaaagagcatgtttgttgggacataatttacaggacagctgaggcagtgaaaaagccattgacggttcaaagcggag------agtttcctgttgatcaatttcaga-gcagtgggatttgcagtgagaactcttacaaaggttttacggtgagggaagttgttagg-aaaagga-ggagtgcggttgacatggatggagtaactgtaatggaaagag-aatcgttttatcagattttgttgcattgccttccttcagg---------------------aaat---ggaggaaaacatagaaggcaactagcattgccgtttcgggctctct------cttgggatgctgaggttcatgctgcattgtttgttcatagagtggtaggtttgcccaaaggattgtatttcttggtaaggaatgaagatcatttagaggagcttaagagggctaccaggcctgagtttaagtgggagaaaccagacggatgccctgatgatcttcctttgtatgaacttgccactgctgactgccaagagcttgccaaacacctttcttgccatcaggtgtgt--gcc--atccttcat-----------------------acatttttcaatctt-------------tgtggttctatat--------tca-ct-acaa-agcaaatt------tttatgttaggcaagtgcttgattttggaaatg-----------------------gaagcaggcttatgtaaca-------atattcctagtc--------------------t-tctgcgc------------------------------------------------atg-aattagcaaatata---------------------------------------------aatgctag-----------------------------------------attaatatgtat-------------------------------------------------------------------------------------------------------------------------------------------------------------------------------------------------------------------------------------
>I28596_M026_Malvaceae_Ruizia_cordata_seq1
-------------------------------------------------------------------------------------------------------------------------------------------------------------------------------------------------------------------------------------------------------------------attccttccttctagacttcatttg-----ccgctcagttctccacatttccaca--t---tcttyctccta---------cttctgtatctgtgttat---------tcctcastarcagaaga------------atgatccc---aatctcctccttctctt---------cttcttcttcttcttcttcttcttcakcttcgtcatctgt-aaaaaaccccaataacraag------------arg------aagaagarg------------------agcaagaaawggtagctcaagcchtgaaataccatcatcaaacgaaacacaa--t----ttcaccaactacgccagagvacctcgcggccttrattgggcgaatcaacccaaccctttccgccgttacatvtctt---ctccycttattcctcttctcca---------ttttcctachgacaaca---------------------------------------------mcaccay--------------------tgatratg---------------------ctccthtktattcctctttattccattctyttcctcctccvaaacccatbtcccabyccactmtctctcaattvttttacgattctttagctctttcggcttggaaaacraccgggttttccacttggtccyttcgtgtcaaycccagcagcggcaatttacaccccachgaagcttacctcattgctccgcccattgawtcsctctccgattcacctttygthgcgcactacgytcc----------------------taaagaacacgctctcgagct-hcgagccamrahcncatctggggtttttccccgaacactthcctgwcaattcatttctcattgggatttcttctattttctgg----------cgagragcgtggaaatacggcgaacdtgcatwycghtactgcaaccacgacgtkggtcatgcaattggagctgttgcaatggctgcggcgacdcttggctgggwcntgaagcttctagatggktttgggyataagdatttggagaagctaatggggcttcacrttttcccdgagttt-aaaathccwtvgaraccgatcaaardgrdagtctccmgagatcgaattygagcacbbgdwtkdttkdwhybtkktttthchdansgggaataaccaattcgatgtgaattahaaggaawygarttctgc---rrtamatgarttttcggatttggaghggaaadggaaaccaaattygctkagcaaagaacatatttgttgggayatratytahaggacagctgaggcagttaaraagcmttyaacagbtgraaagggra------aabctttagttgatccatttcaaatgcagtggaatttgtagtgaaaactcttahaaaggtttcacwgdkmggdaagttgtgagg-aaaagaa-gwnrtghygdtgatatggatggagtaactgcaatggamagag-aaacattttaccagattttgttacatygtctwccttyggg---------------------gaaa---ggagagaagcatagaaagcaattayctttgccttttcgggctctgt------cgtgggatgctgahgttcatgctgcdttgtttgttcatagabtggtagrtttbcccaaggghttgtatttcttggttaggaatgaggatcatttkgaggagctcaaggcggctacgaggtmtgaatttgagtgggagaaaccagagggatgccctgmtgatctacctttgtatgaacttkccacyggtgactgtcaagagcttkccaaaygcctttcttgycwtcrggtgygtt-tcg--ttctttcay-----------------------rtttattttgttctgc----------------------------------------------------------------------aaaat------ycaaatgaasa-----------------------gaaccatktatvtta-------------------------------------------catgaavahr---------------------------------------------cgataaaggttagagacata---------------------------------------------caagtttagtagttcagctt-------tamtgcattt--tacac------agagaattkttgctwgrwgc-------------ggcctaggcctav--------------------------------------------------------------------------------------------------------------------------------------------------------------------------------------------------
>I28597_M027_Malvaceae_Melhania_velutina_seq1
-----------------------------------------------------------------------------------------------------------------------------------------------------------------------------------------------------------------------------------------------------------------------------------------------------------------------------------------------------------------------------------------------------------------------------------------------------------------------------------------------------------------------------------------------------------------------------------------------------------------------------------------------------------------------------------------------------------------------------------------------------------------------------------------------------------------------------------------------------------------gtcttttttatgttaaacgcgtcatcttcctcctccgaaacccacttcccattccactatctctcaattcttttacgattctttagctctttcggcttggaaaacgaccgggttttccacttggtcccttcgtgtcaaccccagcagcggcaatttacaccccactgaagcttacctcattgctccgcccattgaatcgctctccgattcacctttcgttgcgcactacgctcc----------------------taaagaacacgccctcgagct-ccgagccaaaattccatct-gggtttttccccgaacacttccctgacnvttcatttctcatcgggatatcttctattttctgg----------cgagaagcgtggaaatacggcgaacgtgcatttcgctactgcaaccacgacgtgggtcatgcaattggagctgttgcaatggctgcggcgacgcttggctgggacgtgaagcttctagatgggtttgggcataaggatttggagaagctaatggggcttcacattttcccggagttc-aaaattccatcgagaccgatcaaag-ggaagtctccagagatcgaatttgagcacccggattgtttgattcttgtttttcctaatgggaataaccaattcgatgtgaattataaggaattgagttctgt---agtaaatgaattttcggatttggagtggaaagggaaaccaaatttgcttagcaaagaacacatttgttgggacataatttacaggacagctgaggcagttaaaaagcattcaacaactgaaatgggaa------aatcttttgttgatccatttcaaa-gcagtggaatttgtagtgaaaactcttataaaggtttcacagttagagaagttgtgagg-aaaagaa-gaagtgctgttgatatggatggagtaactgcaatggaaagag-aaacattttaccagattttgttacattgtcttccttcggg---------------------gaaa---ggagagaagcaaagaaagcaattatctttgccttttcgggctctgt------cgtgggatgctgaagttcatgctgctttgtttgttcatagagtggtaggtttgccaaagggattgtatttcttggttaggaatgaggatcatttcgaggagctcaaggcggctacgaggtctgaatttgagtgggagaaaccagagggatgccctgatgatctacctttgtatgaacttgccaccggtgactgtcaagagatagccaaacgcctttcttgcctgcaggtgcgt--tcg--ttctttcat-----------------------atttattttgttctgc----------------------------------------------------------------------aaaat------ccaaatgaaca-----------------------gaaccatttatgtta-------------------------------------------catgaaatcg---------------------------------------------cgataaaggtt--------------------------------------------------------------------------------------------------------------------------------------------------------------------------------------------------------------------------------------------------------------------------------------------------------------------------------------------------------
>I28598_M028_Malvaceae_Glyphaea_brevis_seq1
-------------------------------------------------------------------------------------------------------------------------------------------------gga----------gggagaaagggtctatagc--------------------------------------------ttttgtaagaaagagcaaaagatgatgatgaaagcatggagattgcaaaggaggccatggaaaggagtctgtggaatt---------------------------ttaga-------------------------------------------gagcaaaaag------------g------aaagaatcttttgaga---------------------------------------------------tga-gagatacctggagggagaag------------gag------ctgaagaaga------------agaagaagaagaaaaggtagctcaagctctaaaataccatcatcaaaccaaacacgg--c----twcaccaactacgccagagggccacgtgggcttgactgggccaaccaacccaacccctttcgccgttacatctctg---ctccactgattcctctcctgca---------ctttcccacagagaaaccc-------------------------------------------cat-------------------acccatcccgatg---------------------ctcctttgtattcttctttgttcaattctcttccttctcccaaacccatttcccaatccacaatctcccaactcttttacgactctttggctctttccgcttggaaaaccaccgggttctccacttggtcccttcgggtcaacccgagtagcggcaacttgcaccccaccgaggcttaccttatctctccacccatcgactcgctctctaattcacctttcgttgctcattatgcgcc----------------------caaagaacacgctctggagct-tcgagccacgatcccgtct-gggttattcaacactttctttccccagaattcatttctcatcgggatttcttctattttctgg----------cgagaagcgtggaagtacggagaacgtgcgttccgttactgcaatcatgatgtgggccatgcaatcggagctattgcaatggccgccgccacccttggctgggacgtgaagcttctagatgggtttgggtacaaggatttggagaagttactggggcttgagatttttcctgagttt-aaaattccatcaagaccaattaaag-ggaagtttcccgagattgaattcgagcacccagattgcttgcttcttatttttcctaatgggagcaacaaattcgatgtgaattataaggagttgagttctgc---aataaaggagttctcgaatttggagtggaaagggaggccaaatttgcttagcaaagagcatgtttgttgggacataatctatagggcagctgaagcagtcaaaaagcctttaacgcttgaaatggaaa------aggttccggttgatcaattccaaa-gcagtggaattttcagtgaaaactcttacaaaggttttacagtgagggaagttgttagg-aaaagga-ggagtgcggttgatatggatggagtgactgtaatgggaagag-aaacattttatcagatattgctgcattgccttccttcaggctcaa---------------gaaatgggggagggaagcagaggaggcaattagcattgccgtttcgggctctgt------cttgggatgctgaggttcatgctgctctgtttgttcatagagttgtgggtatgcccaagggattgtatttcttggtaaggaatgaggatcatttagaggagcttcagagggctaccaggtctgagtttgagtgggagaaacctgagggatgtccgcctgatttacctttgtatcgacttgcttctgttgactgccaagagcttgccaagcacctttcttgccatcaggttttt--gcc--atttcctatat---------------------tgtttttttgttttttct----------tggaggtttaaga------------cttatataagcat--------------------aaaacacctgaaattgctaaagatgcacc--------------------tagaattttaaccagttga-------------------------------------------------------------------------------------------------------------------------------------------------------------------------------------------------------------------------------------------------------------------------------------------------------------------------------------------------------------------------------------------------------------------------------------------------------------
>I28599_M029_Malvaceae_Desplatsia_dewevrei_seq1
--------------------------------------------------------------------------------------------------------------------------------------------------------------------------------------------------------------------------------------------------atga------------------ttcattcgagactttgttcg-----ccgctgaattccccacatttccaca--t---tcttccttcga---------ctcctctgtttgtgtt------------------------------------------------aagaatcatgtcc---------------------------ttttgttcttcttcttcttcgccgtctgt-gagaatcccaaacaaacag---------------------------gagga------------agaagaagaagagaaggtagctcaagctctgaaataccatcatcaaacgaagcatgg--c----ttcagcaactatgccagagggccacgcggccttgattgggccaatcaacccaaccccttccgccgttacaactctg---ctccattgattcctctcctgca---------cttccccgcagagaaa--------------------------------------------------------------------caccagcatgatg---------------------ctcctttgtattcttctttgttcaattctcttcctcctccccaacccatttcccagtccacaatctcccagctgttttatgattctttggctctctctgcttggaaaactactgggttttccacttggtcccttcgggtgaatcccagtagcggtaatttgcatcccaccgaggcttacgttatttctccgcccgtcgactcgctatttagttcacctttcgttgcacattatgcgcc----------------------caaagaacactctctggagct-ccgagcgacagtcccgtct-tggttcttcgacaaatttttccccgagaattcatttctcgtcgggatttcttctatcttctgg----------cgagaagcatggaaatacggtgaacgtgcgtttcgatactgcaatcatgatgtcggccatgcaatcggagctattgcaatggccgccgccaccctcgggtgggacgtgaagcttcttgatgggttcggctacaaggatttggagaagttaatggggcttgagattttgcctgagttc-aaaattccatcaagaccgatcaaag-ggaagttcccccagcttgaattcgaacacccggattgtttgcttcttatttttcctaatgggagtaacaaattcgctgtgaattataaggaattgagttctgc---aataaaggaattttccgacttcgagtggaaagggaagccaaattcgcttagcaaagagcatatttgttgggatataatctataggacagctgaggcagtgaaaaagccgtcaatggttgaaatggaaa------aatttcccgttgatccattccaat-gcagtggatgttttagtgagaactcttacaaaggttttacggtcagggaagttgttagg-aagagga-ggagcgcggttgatatggatggagtgaccgccatgggaagag-aaacattctatcagatattgtcgcattgccttccttcaggctc------------------aagaaatggtggcaagcagagaaggcaattagcattgctgtttcgggctctgt------cttgggatgctgaggttcatgctgctctgtttgttcatagagtagtgggtttgcccaagggattgtatttcctggtgaggaatgaggatcacttagaggagcttaagggggctaccaggtcggagtttgagtgggagaaacctgaggcctgtcctgatgatttacctttatatcgacttgtcactgtcgactgccaggagcttgctaaacacctttcttgccatcaggtttgt--gcc--attttccatat---------------------tatttttttg-ctttact----------tggagttttgagg------------cttataaagcat----------------------taacaactaaatttgccaaagcaacatgt-----------------agcaacattttaaccagttaacaa-----------------------------tgacataaagaa-----------------------------------------------ggtgagaaactatacttgataaaa------------------------------------------------------------------------------------------------------------------------------------------------------------------------------------------------------------------------------------------------------------------------------------------------------------------------------------------
>I28600_M146_Malvaceae_Mortoniodendron_guatemalense_seq1
------------------------------------------------------------------------------------------------------------------------------------------------------------------------------------------------------------------------------------------------------tgttagcagtacaattccttacttcaatactttctttg-----ccgcgcaactctcgacctttccaca--t---tcttccttcaa---------cctctgtgtctgcgttgc---------gactcccaaacaaaaga------------atgatccc---aatcacctccctttct---------------------tcttcttcttcttcagctccatcatctgt-aaaaaacccaaata---------------------------aagaagaaga------------agagcaacaagaaaaggtagcccaagccctcaaataccatcatcaaacgaaacacgg--c----ttcaccaactacgccagaggaccacgtggccttgattgggctaatcaacctaacccctttcgccgttacatctctg---ctcctctaattcctctcctgca---------ttttcccacagacaaac---------------------------------------------aaacaattcca--------gtta------ctgatg---------------------ctccthkstattcctctttattccattctcttcctcctcctaaacccatctcccaatccacaatctcccaacttttttacgattctctcgctctttcagcttggaaaacaaccgggttttctacttggtcgcttcgtgtcaaccccagcagcggcaatttgcaccccactgaggcttaccttattgctccgccaattgaatctctctctgagtcaccttttgttgcgcattatgctcc----------------------gaaagaacactctctcgagct-tcgagcgacaatcccatct-gggtttttccccaaattctttccggatcattcctttctcattggaatttcttctattttctgg----------cgagaagcatggaaatacggagaacgtgcgtttcgttactgcaaccacgatgtgggccatgcagttggagctattgcaatggctgcggcaacgcttggctgggacgtgaagcttctggatgggtttggatataaggatttggagaagctaatggggcttcagattttcccggagttt-gaaatcccatcaagaccg---aaag-gaaagtttcctgaaattgaatttgagcacccagattgtttgattcttgtttttcctaatgggagtaatcaattcgatgtgaattataaggaattgatttctgc---aataaatgaattttcgaatttggagtggaaagggaagccaaatttgcttagcaaggaacatgtttgttgggacataatttataggacagctgatgcagttaaaaagccgttaacacttcaaaagggaa------attttcctgttgatcaatttgaaa-gcagtggaatttgtagtgaaaactcgtacaaaggttctacagttagggaagttgttagg-aaaagaa-ggagcgctgttgatatggatggagtaactgtaatgggaagag-aatcattttatcagatattgttgcattgccttccttcagg---------------------gagg---ggagggaagcatagaaggcaattagcattgccttttcgggctctct------cttgggatgccgagattcatgctgctttgtttgttcatagggtggtaggtttgcccaatggattgtatttcttggtaaggaatgaggatcatttagaagagcttaagaaggctacgaggtctgagyttaagtgggagaaaccagaaggatgccctgacgatctacctttatatgaacttgccgctggtgactgtcgacagcttgccaaacgcctttcttgccatcaggtgtgt--gcc--gtttctcat-----------------------attattt-tgtcctat-----------------tttttttt--------ttc-tggataactgaaatt-----------ttatttcaaaat------ccaaaggaaca-----------------------aa-acaggtctgttac--------------------------------------------------------------------------------------------------------------------------------------------------------------------------------------------------------------------------------------------------------------------------------------------------------------------------------------------------------------------------------------------------------------------------------------------------------------------
>I28601_M030_Malvaceae_Sparmannia_africana_seq1
raa---------------------------------------------------------------------------------------------------------------------------------------------------------------------------------------------------------------------------------------------------------tgctacaactccttccttcaagattttcttgg-----ccgctgagttctcaacatttccaca--t---tcttccttcaa---------cttgtgcatttgtgttag---------tcccagaaaacaagaaa------------atgatcccagaaatcaggtccttt---------------------------tgttcttcgtcttcttcaccatctgt-agaattccgaaacaaagaag------------------------aagaaga------------agaagaagaagagaagatagctcaagctctgaaataccatcatcaaacaaaacatgg--c----ttcagcaactacgctagagggccacgtggccttgattgggccaatcaaccaaacccytttcgccgttacatctctg---ctccactaattcctctccttca---------cttycccstagagaaacar-----------------------------------------------------------------gatgatgcagatgatt---------------ctcctcctttgtattcttctttattcaattctcttcctcctcctaaacccatttctcaathcacaatctcycaactcttttatgattcyttrgctctttctgcttggaaawctacsgggttttctacttggtcycttcgggtcaacccgagtagcggcaatttrcatcccaccgargcttacstcatttctccgcccatcgactcgctstctgattcacctttcrttgcacattatgcgcc----------------------caaagaacactctctggagct-tcgagccacaatcccvtct-tggttttttgacaaatttttcccccaaaattcattcctyatcggaatttcttctattttctgg----------cgagaagcgtggaaatacggagaacgtgcgttycggtactgcaatcatgaygtgggccatgctatcggagctatttcaatggccgccgcaacyctcggctgggacgtgaagcttctagatgggttygggtrcaaggatttggagaagctaatggggcttgagatwtctcccgagttt-aaaattccatcaagaccdattaaag-ggaagtttcctgagatwgaattcgagcacccrgattgtttgcttcttgtttttccwaatggractaacaaattcgatgtgaattayaaggaattgagttvtgc---aatwaaggaatttacaaayttggagtggaaagggaagccaaatttgcttagcaaagagcatgtttgttgggacataatctatagracagcygaggcagtraaaaarccattaacgattgaaacggaaa------sadttccagttgatgaattccaaa-gcagtgraaytttkagtgaaagctcttacaaaggtttaacagttagggaagttgttagg-aaaagga-ggagcgcagttgatatggatggagtgastgtaatggaaagag-aaacattttatcagatattgttgcattgccttccttcaggytc---------------------------aggcaagcagacaagacaattagcattgccgtttcgagctctgw------cttgggatgctcaggttcatgctgctctgtttgttcatmgagtaatgggyttgccmaagggattgtatttcttggtaaggaatgaggatcatttagagcagcttaagatggctaccaagtctgagtttgagtgggagaaacctgarggatgtccttctcatttacctttatatmaacttgccactgctgactgccaagaactcgccaaacgcctttcttgccatcaggtttgt--ccc--attttttccct---------------------attbttttttgtttttgt----------tggagttttgaga------------cttataatgcat---------------------aaaacacctaaaattgcaaaaratwtaagg-------------------------------------------------------------------------catcaaaga-----------------------------------------------gataagaaacaa------------------------------------------------------------------------------------------------------aggagagatatgctt---------------------------------------------------------------------------------------------------------------------------------------------------------------------------------------------------------------------------------
>I28602_M031_Malvaceae_Mollia_sp_seq1
---------------------------------------------------------------caatttcat-------------------------------------------------rgkvkaywtmraarcaagagccgtgga--------------------------------------------------------------------------------------------aaatgaaaatg------------cttccttcaagactttgtttg-----ccgctgaattccccgcattttcaca--t---tcgtccttcca---------ctgcgccgtctgtgtta------------cttccaaacaacaa---------------------aagaatcatgtcc---------------------------ttctcttcctcttctta-----------------------------------------------------------gaaga------------agaagaagaagaaaaggtagctcaggctctcaaaaaccatcatcaaaccaaacatgg--c----ttcagcaactacgccagagggccacgtggccttgagtgggccaatcaacccaaccccttctgccgttacatctctg---ccccactgattcctttcttgca---------cttccccacagagaaacac-------------------------------------------aaa-------------------cvccatcrtgatd---------------------ctcctttgtattcttccktattcaattctmttcctcstccccaacccatttchcaatccacaatctcycnwckcttttatgattctythgctctttctgcttggaaaaccamcgggtttkccastyrgwmmsytmggstcaahcccagcagcggtaatttgcatcccaccgaggcttaccttatttctccgccggtggagtcgctctbtgattcgccdttngttgcacadtatgbdcc----------------------caaagaacacdctctggagct-tcgagcgacaatccctkct-tggtttttkgacmaawttttccccgagaattcatttctcatcgggatttcttctrttttctgv----------cgagaagcttggaagtacggtgaacgtgcgtttcgatactgcaatcatgatgtgggccatgcaatcggakctattgcaatggccgccgccrccctcggctgggacgtgaagyttctcgatgggtthgggvacmaggatttggagaagttgatggggcttgagatttttcctgrgttt-aaaattccatcaagaccaatcaaag-ggaagcttcccgagattgaattcgagcacccggattgtttgcttcttrtttatcctaatggghgtarcadattcgatgtgaattataargaattgagttctgc---ratdaaggaattttccaabttgragtggaaagggaagccaaattcgcthagcraagagcatgtttgttgggacataatctatagvacagctgagrcdgtgaaaaagccaytaacggttgaaatggaaa------rttttcccgtkghtcaattccaaa-gcagtggatgtttdagtgaaaactcttacaaaggttttacagtcagggaanttgttagg-aaaagka-gknbhgctgttgatatggatggagynactgtgatgnaaagag-aaacgttctatcagatattgttgcattgccttccttcdggctc------------------nasaaatggaggcaascagagaaggcrattancattgccgtttcgdgctctct------cttggratgctgaggttcatgctgctctgtttgttcatagagtagtkggtttgmccaadggattgtatttcttggtraggaatgaggatcatttagaggagcttaagagwgctacsagatccgagtttgagtgrgagaaacctgagggctgtcctgatgakttacctgtatatcaacttgccactgttgactgccaggagcttgccaaacgcctttcttgycatcaggtttgt--gtc--atthtcatttc--------------ccrtattatcttytttg-btttact----------tggagttttaaga------------cctataaagtat----------------------aaactcatgaatttgccaaagctgctga--------------------caaaattttaaccccttaagta-----------------------------tgacataa---------------------------------------------------------------------------------------------------------------------------------------------------------------------------------------------------------------------------------------------------------------------------------------------------------------------------------------------------------------------------------------------------------------------
>I28603_M223_Malvaceae_Gossypium_hirsutum_seq1
------------------------------------------------------------------------------------------------------------------------------------------------------------------------------------------------------------------------------------------------------------------------------------------------------------------------------------------------------------------------------------------------------------------------------------------------------------------------------------------------------------------------------------------------------------------------------------------------------aacgaagcatgg--t----ttcgccaactatgccagaggaccgcgtggcctggactgggccaatcagcctaaccctttccgtcgctacatctctg---ctcctctgcttcctctccttca---------ctttcccactaacaagc---------------------------------------------caatagttgcg--------gtgac---agatgatg---------------------ctcctttttattcatctctcttccattctcttcctcctcctaaacccatctcccattccactatctcccaactctttttcgattctttggctctttcagcttggaaaaccaccgggttttccacttggtcccttcgggttaaccccagcagcggcaatytgcatcccaccgaggcttaccttattgcccctcctattcaatcaatctctgattctccttttgtagcccattatgctcc----------------------caaagaacactctctcgagct-tcgtgccacaatcccatct-gggtttttccccaacttctttccygataattcatttctcattggaatttcttctattttctgg----------cgagaagcatggaaatacggagaacgtgcgtttcgttactgcaatcacgatgtgggtcatgcaattggagctattgcaatggctgccgcaacgcttggctgggaygtcaagcttctagatgggtttggatacaaggatttggagaagctaatggggcttcagtttttcccggacttt-aaaatmccatcaagaccaatcaaag-gyaagtttcctgagattgaatttgagcacccrgattgtttgattcttgtttttcctaacgggagtaatccattcgatgtgaactataaggaattgagttcngt---agtaaatgagtttacgaatttggagtggaaagggargycaaattcgcttagcaaggaacatatttgttgggacataatttataggacagccgaggcagttaaaaagccattgacgattcaaaagggtg------aatttctagttgatcaatttaaaa-gcagtggratytgtagtgaaaactcttacaarggttttacaattagggaagttgttagg-aaaagga-ggagtgcagttgatatggatggagtaacygtaatggataggc-aaacattttatcagattttgttgcaytgccttccatcrgg---------------------gaag---ggggagaagcatagaagacaatcaacattgccatttcgggctctct------cttgggatgcggaggttcatgctgctatatttgttcatagagtgataggtttgcccaagggatkgtatttcttggtaagaaatgaggatcatttagaggagcttaagatggctaccagrtctgagtttaagtgggagaaaccagagggatgccctgatgatctacctttgtayraactggcaagtagtgactgtcgagagcttgccaagcgcctttcatgccatcaggtgtgt--gcc--atttctctt-----------------------ctytttmwtttyytt-------------tgtggttt-atat--------aca-ctgccaa-aacaaat-----------tgcttaggaaga----------------------------------------------------------------------------------------------------------------------------------------------------------------------------------------------------------------------------------------------------------------------------------------------------------------------------------------------------------------------------------------------------------------------------------------------------------------------------------------------------------------------------
>I28604_M032_Malvaceae_Entelea_arborescens_seq1
-------------------------------------------------------------------------------------------------------------------------------------------------------------------------------------------------------------------------------------------------------------------------------------------------------------------------------------------------------------------------------------------------------------tgatcctagaaatcaggtcatt------------------------------ttcttcttcttcttcaccatctat-aggattcccacacaaagaag------------------------aagaaga------------agaagaagaagaagaagtagctccagctctcaaataccatcatcaaacaaaacatgg--t----ttcagcaactacgcttgaggaccacgtggccttgattgggccaatcaaccaaacccctttcgccgttacgtctctg---ctgcactaattcctctccttca---------ctttcccgtagagaaacgg--------------------------------------------------------------------gattcagata---------------------ctcctttgtattcttctttattcaattatcttcttcctcttaaacccatttctcaattcacaatctcccaactcttttatgattctttggctctytctrcttggaaaackaccgrgttttccacttggycccttcgggtcaacccgagtagyggcaatttgcatcctaccgargcttaccttatttctccgcccatcgactcgctctctrattcacctttcattgcacattatgcgcy----------------------caaagaacactytctrgagct-tcgagccacaatcccgtct-tggttttttgacaadtttttcccccaaaattcattcctcatcgrartttcttctattttctgg----------cgmgaagcgtggaaatamggrgavygtgcdttccggtactgcaatcatgatgtgggcmatgcaatcggagckattscaatggccrccgcaaccctcgkctgkgacvtgaagcttytagakgggttcgggtacaaggatttggagaagctaatggggcttgakattthtcctbagttt-aaaattccaycaagaccadtgaaag-ggaagttthctgagattgaattygagcacccrgattgtttgcttcttatttttcctaatgkgactaayaaattvgatgtgaawtataaggaattgagttdtrc---aataaangaattyahaaatttggagtggaaagggaagccraatttkcttagcaaagagcatgtttgttgggacataatytatagaacadytgaggcagtaaaaaarccrdtaacbattgaaacvraaa------gatttmcagttgatgaattcmaaa-gcartggratttttagtgaaarctcttacaaaggtttddcagtwagggaagttkttaggaaaaarga-ggagcnyggttgatatggatggagtgastgtaatgraaagag-aaabattttwtcagatattgttgcattgycttccttcaggctcagrctyaggmycagkmtcmrdmwatggaggcaagcagacaaggcaattagcattgycgtttsgagctchgt------cttgggatgctcaggttcatgctgctctgtttgttcatadagtaatgggtttgyccaagggadtgtatttcttgrtaaggaatgaggatmatttagagcagcttaagatggctaccaagtctgagtttgagtgggagaaacctdagggatgtccttatcatttacctttmtatcaacttgmcactgctgactgccaagaactcgccaaacgcctttcttgycatcaggtttgt--gcc--atttttyhdwwt--------------------kttwtttbtd-httntgt----------tdgagttttyara------------cttataaagcat---------------------raaacacctma---------------------------------------------------------------------------------------------atcaaagr-----------------------------------------------grtrrgarasar------------------------------------------------------------------------------------------------------agraragatatgcttgaatagctt---gattat---------------------------------------------------------------------------------------------------------------------------------------------------------------------------------------------------------------
>I28605_M235_Malvaceae_Abutilon_sp_seq1
-----------------------------------------------------------------------------------------------------------------------------------------------------------------------------------------------------------------------------------------------------------------------------------------------------------------gtttccaca--t---tcttccttcga---------cctctgtc---tctgtgt---------cactggcaaaca---------------------ttcc---aatggcttcctt------------------ctcgtcttcttcttcctcttcggcttcgtcatctgt-aaaaaatcacatcaaagaag------------aag------aa---gaa---------------gagatgcaagaaaaggtagctcaagccctcacataccatcatcaaacgaaacacgg--t----ttcaccaactatgccagaggaccgcgtggccttgattgggccaatcaacccaaccctttccgccgctacatctctg---ctcctctgcttcctctcctgca---------ctttcccactgaaaa---------------------------------------------------------a--------acaac---agacgatg---------------------ctcctttgtattcctctctgttccattctctccctcctcctaaacccatcacccagtccacaatctcccaattcttttacgattctttggcactttcagcttggaaatccaccgggttttccacttggtcccttcgggttaaccccagcagcggcaatttgcaccctaccgaggcttaccttattgctccttctattgattctctctccgattctccttttgtcgcccattatgctcc----------------------caaagaacacgctcttgagct-tcgagccactatcccatct-ggcttcttccccaatttcttcccagataattcatttctcattggaatttcttctattttctgg----------cgggaagcatggaaatacggagaacgcgcattccgttactgcaaccatgatgtgggtcatgcaattggagctattgcaatgtccgccgcaacgcttggatgggacgtcaagcttctagatgggtttggatataaggatttggagaagctaatggggcttcagattttcccggatttc-aaaatcccttcaagaccgatcaaag-gcaagtttcccgatattgaatttgagcacccagattgtttgattcttgtttttcctaacgggagtaaccaattcgatgtgaattttaaggaattgagttcttt---gataaatgaattttcaaaattggattggaaagggaagccgaattcacttagcaaagaacatgtttgttgggacataatttataggacagccgaggcggttaaaaagccattaacaattcaaaagggag------aattcccagttgatcaatttaaaa-tcagtggaatttgtagtgaaaactcttacaaaggttttacgatcagggaaattgttagg-aaaagga-ggagtgcagttgatatggatggagtaactgtaatggaaagac-aaacattttatcagattttgttgcattgccttccatcagg---------------------gaag---ggtgagaagcatagaagacaattagcattaccgtatcgggctctct------catgggatgccgaggtccatgctgttctgtttgttcatcaagtggtaggtttgcccaagggattgtatttcttggtaagaaatgaggatcatttagaggagcttaagatgtctaccaggtccgagtttaagtgggagaaaccagagggatgccctgatgatcttcctttgtacgaactcgcgacaggtgactgtcaagagattgccaaacgcctttcttgccatcaggtgcgc--acc---tttttctt-----------------------attgttt-tgttcttcgt--------------ggtttatat--------tca-ctgccaa-agtaaat-----------tgttagtgaagtgcttctttcaggaaact-----------------------gaaa-------atcgtcaatattaagatat------------------------------------------------------------------------------------------------------------------------------------------------------------------------------------------------------------------------------------------------------------------------------------------------------------------------------------------------------------------------------------------------------------------------------------------------------
>I28606_M033_Malvaceae_Reevesia_formosana_seq1
-------------------------------------------------------------------------------------------------------------------------------------------------------------------------------------------------------------------------------------------------------------------------------------------------ccactcaactctccacatttccaca--t---tcttccttcaa---------cctc---------------------------------caagaga------------atgatccc---tgtcacctccttctct------------------tcttcttcctcttcttcagcttcatcatctgt-aaaaaacaaccccaataaag------------aag------aagaaaatca------------agcagagcaagaaaaggttgcccaagacctcaaataccataatcaaaccaaacacaa--t----ttcagcaactacgccagaggacctcgtggccttgattgggccaatcaacccaacccttttcgccgttacatctctg---ctcctctaattcctctccttca---------ctttcccacagacaaac---------------------------------------------aaacaactcta--------gttac------tgatg---------------------ctcctttgtattcctctttattccactctcttcctcctcctaaacccatctcccaatccacaatctcccaactcttctacgattgtttggctctttcagcatggaaaaccaccggtttttccacttggtctcttcgggttaaccccagcagcggcaatttacacccaaccgaggcttaccttattgctccgcctattgaatctctctctgattcgcctttcgttgctcattatgctcc----------------------caaagaacattctctcgagct-tcgagccacaattccatct-gggtttttccccaaatactttcctcataattcatttctcattggaatttcttctattttctgg----------cgtgaagcttggaaatacggagaacgtgcgtttcgttactgcaaccacgatgttggtcatgctattggagctattgcaatggctgccgcaacacttggctgggatattaagcttctagatgggtttggatataaggatttggagatgctaatggggcttcacattttcccggagttt-aaaattccatcaagaccaatcaaag-ggaagttccctgacattgaattcgagcacccagattgtttgattcttgtttttcctaatggaaataatcaatttgatgtcaattataaggaattgagttctgc---aataaatgaattttcgaatttggagtggaaagggaagccaaatttgcttagcaaggaacatgtttgttgggacataatctataggacagctgaggcagttaaaaagccgttaacgtttcaaaagggta------aaattccagttgatcaatttcaaa-gcagtggaatttgtagtgaaaactcttacaaaagttttacagttggggaagttgttagg-aaaagga-ggagtgcggtcgacatggatagagtaactgtaatggaaagag-aagcattttatcagattttgttgcattgtcttccttcagg---------------------aaag---ggggaaaagcatagaaggcaattagcattgccatttcgggctctct------cctgggatgccgaggttcatgctgctttgtttgttcatagagtggtaggtttgcccaagggattgtatttcttggtaaggaatgaggatcatttaaaggagcttaagatggccacgaggtctgagtttaagtgggagaaaccagagggatgtcctgatgatctacctttatatgaacttgccagtggtgactgtcaagagctctccaaacgcgtttcttgccatcaggtttgt--gcc--atttttcat-----------------------attattt-tgttctt-------------tgtggttctatgg----------------------------------------------------------------------------------------------------------------------------------------------------ca------------------------------------------------------------------------------------------------------------------------------------------------------------------------------------------------------------------------------------------------------------------------------------------------------------------------------------------------------------------------------------------------------------------------
>I28607_M034_Malvaceae_Mansonia_altissima_seq1
--------------------------------------------------------------------------------------------------------------------------------------------------------------------------------------------------------------------------------------------------------------------------------------------------------------------tccaca--t---tcttccttcag---------cctctgcatctgtgttgt---------cactgccaaacaaaaga------------ttgtttcc---aatcatgtcattc------------------------tcttcttgttcttcagcttcatcatctgt-aaaaaactctgataaagaag------------aag------aacaagaaca------------agaagaaaaggaaagggtagctcaagcgctgaaataccatgatcaaaccaaacacaa--c----ttcaccaactacgccagaggacctcgtggccttgattgggccaatcaacccaacccttttcgccgttatatctctg---ctcctttaattcctctcctccacttcgatcccttttccactgacagaa--------------------------------------------------------------------------ctgatg---------------------cgcctgtgtattcctctttgttccattctcttcctcatccaaaacccatctctcaatccaccatttcccaactcttttatgattctatggcgctttctgcttggaaaactactgggttttccacttggtcgcttcgcgtcaacccaagcagtggcaatttgcaccccaccgaggcttaccttattgctccgcccattgggtctctctctgattcgccttttgtggcacattatgctcc----------------------taaagaacactctctcgagct-tcgagcgacaatcccatct-tcgttcttccacgaattctttcctgacaattcatttctcataggaatttcttctattttttgg----------cgagaagcatggaagtacggcgaacgtgcgtttcgttactgcaaccacgatgtgggccatgctattggagctattgcaatggctgcagcaacgcttggctgggacatgaagcttctagatgggtttggacatgaggatttggagaagctaatggggcttcacattttcccggagttt-aaaatcccatcaagaccaattaaag-gtaagtttcccgagattgaattcgagcacccggactgtttgattcttctttttcctaatggtagtagtccattcgatgtgaattataacgaactgagttctgc---aattaaggagtttacgaatttggattggcaagggaaaccaaatttgcttagcaaggaacatatttgttgggacataatttatagaactgccaaggcagttaagaagcctctaacggttcaaaaggcaa------atttcccagtcgatcaattccaaa-gcagtggaacttgtagtgagaactcttacaaaggttttacagttagagaagttgtcagg-aagagga-ggagcgcggttgatatggatggagtaactgtgatggaaagac-aaaccttttatcagattttgttgcattgtcttccatcagg---------------------gaaa---ggaaataagcatagaaggcaatcagcattgccgtttcgggctctca------cttgggatgctgaggttcatgctgctctgtttgttcatagagtggttggtttgcctaagggattgtatttcttggtgaggaatgaggatcatttagaggagcttaagatggctaccaggtctgagtttaactgggagaaaccagagggatgcccagatgatctaccattatatgaacttgccactggtaactgtcaacagcttgccaaacgcctttcttgccatcaggtgtgtatgccaattttttcat-----------------------actgttt-agttcttt------------ctttgtttaatat--------tcg-ctgccaa-agccaat-----------tgttaggtgtgtgcttaatttggaaaat------------------------ggaacaggtttatttaaca-------aaatccgcagtt----------------------------------------------------------------------------------------------------------------------------------------------------------------------------------------------------------------------------------------------------------------------------------------------------------------------------------------------------------------------------------------------------------------------------------------------
>I28608_M035_Malvaceae_Hosfordia_alata_seq1
------------------------------------------------------------------------------------------------------------------------------------------------------------------------------------------------------------------------------------------------------------------------------------------------------------------------------------------------------------------gtgt---------cactgccaaacaaaaga------------atgrttyc---mwtkgcttcmktm---------------wcytyctsctcyycttcwtcttcagcgtcgtcatctgt-aaagaatcccatcagagaag------------aag------aacaggaa---------------gagctgcaagaaaaggtagctcaagccctcacataccatcatcaaacgaaacacgg--t----ttcaccaactatgccagaggaccacgtggccttgattgggccaatcaacccaaccctttccgccgctacatctctg---ctcctctgcttcctctcctgca---------ctttcccactgaaaaa------------------------------------------------------aca--------acaac---agacaatg---------------------ctcctttgtattcctctctgttccattctctccctbctcctaaacccatcacccaatccacaatctcccaattyttttacgattctttggcactttcagcttggaaatccaccggcttttccacttggtcccttcgtgttaacccyagcagcggcaatttgcaccctaccgargcttacctyattgctcctyctattgattctctctccgattctccttttgtcgcccattatgctcc----------------------caaagaacacgctctcgagct-tcgagccactatcccatct-gggttcttccccaaattcttccctgataattcatttctcatcggaatctcttctattttctgg----------cgggaagcatggaaatacggagaacgcgcatttcgttactgcaaccacgatgtgggtcaygcwgttggtgctattgcaatgrccgccgcwacgcttggatgggacgtcaagcttctagatgggtttggatataaggatttggagaagctaatggggcttcagattttcccggatttc-raadtcccatcargaccgatcaaag-gcaagtttcccgatattgaatttgagcacccagattgtttgattcttgtttttcctaacgggagtwatmaattcgatgtgaattatgaggaattgagttctgt---gataaatgaattttcgaatttggattggaaagggaagccdaattcrcttagcaargaacatgtttgttgggacataatttataggacagccgaggcgvtkaaaaagccrttaacgrttcaraaggkag------aattcccagttgatcaatwtaaaa-gcagtggaatttgtwgtgaaaactcttacaaaggttttacaatcagggaaattgtyagg-aaaagga-ggagtgcagttgatatggatggagtaactgtaatggaaagas-aaacattttatcagattttgttgcattgccttccatcagg---------------------gaag---ggtgagaagcmtagaagacaattagcattaccatatcgggctctcy------catgggatgccgaggtccatgctgttctgtttgttcataaagtgrtaggtttgccsaagggattgtatttcttggtaagaaatgaggatcatttagaggagcttaagatgtctaccaggtccgagtttaagtgggagaaaccagagggatgccctgatgayctacctttstwcgaactcgcracaggtgactgtcaagagattgccaaacgcctttcttgycatcaggtgtgc--acc---tttttctt-----------------------attgttt-tattc---------------------tttatat--------tca-ctgccaa-agcaaat-----------tgttagggaagtgcttc-----------------------------------------------------------------------------------------------------------------------------------------------------------------------------------------------------------------------------------------------------------------------------------------------------------------------------------------------------------------------------------------------------------------------------------------------------------------------------------------------------------------------
>I28609_M036_Malvaceae_Pentaplaris_davidsmithii_seq1
-------------------------------------------------------------------------------------------------------------------------------------------------------------------------------------------------------------------------------------------------------------------------------------------------------------ctctgtttctgtg--t--------------------------------------------------tacagccaaacaaaaga------------atgatccc---aatcgcctccttctct---------tcttcttcttcttcttcttcttcttcagcgtcatcatctgt-aaaaagccccgttagaaaag------------aag------aagaagaaga------------ggagctgcaagaaaaggtagctcaagccctcacataccatcatcaaacgaaacatgg--t----ttcaccaactatgccagaggaccgcgtggccttgattgggccaatcaacccaacccttttcgccgttacatctctg---ctcctctgcttcctctcctgca---------ctttcccactgacaaac---------------------------------------------aaacagttcca--------gtgac---agatgata---------------------cttctttgtattcctctctattccattctcttcctcctcctaaacccatctcccaatccacaatctcccaacttttttacgattctttggctctttcagcttggaaaaccaccgggttttccacttggtcccttcgggttaaccctagcagcggcaatttgcaccccactgaggcttacctgattgctccacctattgaatctctctctgattctccttttgttgcccattatgctcc----------------------caaagaacactctctcgagct-tcgagccactatcccatct-cggtttttccccaaattcttccctgataattcatttctcattggaatttcttctattttctgg----------cgagaagcatggaaatacggagaacgtgcgtttcgttactgcaaccacgatgtaggtcatgcaattggagctattgcaatggctgcggcaacgcttggctgggacgtgaagcttctagatggatttggatacaaggatttggagaagctaatggggcttcagattttcccggaattt-aaaatcccatcaagaccaatcaaag-gcaagtttcctgatattgaatttgagcacccagattgtttgattcttgtttttcctaatgggagcaatcaattcgatgtgaattataaggaattgagttctgt---agtaaatgaattttcgaatttggagtggagagggaggccaaattcgcttagcaaggaacatgtttgttgggacataatttatagaactgctgaggcagttaaaaagccattaacgattcaaaagcgag------aatttccagttgatcaatttaaaa-gcagtggaatttgtagtgaaaactcttacaaaggttttacaattagggaagttgttagg-aaaagaa-ggagtgcagttgatatggatggagtaactgtaatggaaagac-aaacattttatcagattttgttgcattgccttccttcagg---------------------gaag---ggggagaagcatagaagacaattagcattgccatttcgggctcttt------cgtgggatgccgaggttcatgctgctctgtttgttcatagagtggtaggtttgcccaagggattgtatttcttggtaagaaatgaggatcatttggaggagcttaagatggcttccaggtctgagtttaagtgggagaaaccagagggatgccctgatgatctacctttatacgaacttgcgactggtgactgtcaagagctttccaaacgcctttcttgccatcaggtgtgt--gcc--atttttcct-----------------------attgttt-tgttctt-------------tgtggttttatat--------tca-ctgccaa-aacaaat-----------tgttagggaagtgcttgatttgggaaatg-----------------------gaaacaggtttgtta---------------------------------------------------------------------------------------------------------------------------------------------------------------------------------------------------------------------------------------------------------------------------------------------------------------------------------------------------------------------------------------------------------------------------------------------------------------------
>I28610_M037_Malvaceae_Heritiera_littoralis_seq1
-------------------------------------------------------------------------------------------------------------------------------------------------------------------------------------------------------------------------------------------------------------tctacaattccttccttcaagactttctttg-----ccgcttaactctccacgtttccaca--t---tcttccttcaa---------cctctg------------------------tgccaaacagaaga------------atgatccc---aatcacctcctct---------------------------------tcttcagcttcatcatctgt-aaaaaaccccagtaaagaac------------aagaagaagaagaagaaga------------agtgcagcaaggaaaggtagctcaagccttcaaatatcatcatcaaacgaagcacgg--t----ttcgccaactacgccagaggaccacgtggccttgattgggctaaccaacccaaccccttccgccgttacatctctg---ctcctctaatccctctcctgca---------ctttcccacagacaaac---------------------------------------------gatcaactcca--------gttag---tgctgatg---------------------ctcctttgtattcctctttgttccattgtcttcctcctcctaaacccatctcccaatccacgatctctcagctcttttacgattctctggctctttcggcttggaaaacgaccgggtattccacttggtcccttcgggtcaaccccagcagcggcaatttgcatcccactgaggcttaccttattgctccgccaattcaatctatctccgattcaccttttgttgcgcattatgctcc----------------------gaaagaacactccctcgagct-tcgagccacaatcccatcc-ggatttttccccagtttctttccgtataattcatttctcatcggaatttcttctattttctgg----------cgggaagcgtggaaatacggagaacgtgcgtttcgttactgcaaccacgatgtgggccatgcaattggagcaattgcaatggctgcggcaacgcttggctgggacgtgaagcttctagatgggtttggatataaggatttggagaagctaatggggcttcacattttcccggagttt-aaaatcccatcaagaccgatcaaag-ggaagcttcctgaaattgaatttgagcacccggattgtttgattcttgtttttcctaatgggaacaatcaattcgacgtgaattataaggaattgagttctgc---actaaatgaattttcgaatttggaatggaaagggaagccaaattcgcttagcaaggaacatgtttgttgggacataatttataggacagctgaggcagttaaaaagccgttaacagttccaaagggag------aatttccagttgatcaatttcaaa-gcagtggaatttgcagcgcaaactcttacaaaggttttacagtcagagaagttgtcagg-aaaagaa-ggagcgctgttgatatggatggagtaacagtaatggaaagag-aaacattttatcagattttgttgcattgcctaccttcagg---------------------gatg---ggagagaagcatcgaaggcagttagcattgccattccgggctctct------cttgggatgctgaggttcatgctgctttgtttgttcacagagtggtaggtttgccccagggattgtatttcttggtaaggaatgaggatcacttagaggagcttaagatcacaaccaggcccgagtttaagtgggagaaaccagagggctgccctgatgatctacctttgtatgaacttgccgctggtgattgtcaagagctttccaaacgcctttcttgccatcaggtgtgt--gcc--gtctttcat-----------------------atcactt-tgttctgtgtt-----------ttttttttctt--------ctt-tggataattgtagtt-----------tgatgtcaaaat-------caatggaaca-----------------------ga-ac-------------------------------------------------------------------------------------------------------------------------------------------------------------------------------------------------------------------------------------------------------------------------------------------------------------------------------------------------------------------------------------------------------------------------------------------------------------------------------
>I28611_M062A_Malvaceae_Durio_zibethinus_seq1
--------------------------------------------------------------------------------------------------------------------------------------------------------------------------------------------------------------------------------------------------------------------------------------tctttg-----ccgctcaaccctcmacatttccata--c---gcttccttcaa---------cctctttgtctttgttac---------tactcccaaaggaaaga------------atgatccc---aaccatgtcctcc---------------------------tcttcttcttcagcgtcgtcatctgt-aaaaaactcccaaaaagaag------------aag------atgaagaa---------------------caagaaaaggtagctcaggccctcaaataccatcatcaaaccaaacacag--t----ttcaccaactacgcaagaggaccacgtggccttgattgggccaatcaacccaacccttttcgccgttacatctctg---ctcctctaattcctctccagca---------ctttcccactgaaaaac---------------------------------------------aaacaagtcca--------gttgc------tgatg---------------------ctcctttgtattcttccctattccattctcttcctcctcctaaacccatctcccattccacaatctcccaactcttgtacgattctctggctctttcagcttggaaaacaactgggttttccacttggtcccttcgggttaaccccagcagcggcaatttgcaccccactgaggcttaccttattgctccgcctattcaatctctctbtgattcaccttttattgctcattatgctcc----------------------gaaacaacactcgctcgagct-acgagccacaatcccatct-gggtttttccccaaattctttccggataattcatttctcattgggatttcttctattttctgg----------cgggaagcatggaaatatggagaacgtgcgtttcggtactgcaaccacgatgtgggccatgcaatcggagctattgcaatggctgcggcaacgcttggctgggacgtcaagcttctggatgggtttggrtataaggatttgvagaagctaatggggcttcagattttcccggacttc-aaaatcccatcaagaccaatcaaag-gcaagtttcctgacattgaatttgagcacccagattgtttgattcttgtttttcctaatgggagtaatcaattcgatgtgaattataaggaattgagttctgc---agtaaatgaattttcgaatttggagtggaaagggaggccaaattcgcttagcaaggaacatgtttgttggggcataatttataggacagctgaggcagttaaaaagccattaacggttcaaaagggaa------aatttccagttgatcaatttcaaa-gcagtgraatttgtagtgaaaactcttataaaggttttacaatcagggaagttgttaag-aaaagaa-ggagcgcggttgatatggatggagtaactgtaatggaaagdc-aaacattttatcagattttgttgcattgccttccttcagg---------------------gaaa---ggrgagaagcatagaagacaattagcattgccatttcgggctctct------cttgggatgccgaggttcatgctgctatgtttgttcatagagtggtaggtttgcccaagggattgtatttcttggttagaaatgasggtcatttagaggagmttaagacagctaccaggtccgagtttaagtgggagaaaccagagggatgccccgatggtctacctttatatgaacttgtyactggtgactatcaagagctcgcgaaacggctttcttgccatcaggtktgt--aac--atttttcat-----------------------attattw--gttctt-------------tgtgattttatrt--------tca-ctggcaa-aacaaat-----------catcagagaagtgcttgatttgggaaatg-----------------------gaaa--------------------------------------------------------------------------------------------------------------------------------------------------------------------------------------------------------------------------------------------------------------------------------------------------------------------------------------------------------------------------------------------------------------------------------------------------------------------------------
>I28612_M038_Malvaceae_Brachichyton_bidwillii_seq1
--------------------------------------------------------------------------------------------------------------------------------------------------------------------------------------------------------------------------------------------------------------------------------agactgtctttg-----ccgctcaactctccgcgtttccaca--t---tcttccttcaa---------cctctg------------------------tcccgaacagaaga------------atgatccc---aatcacctccttctct------------------------------tcttcagcttcctcatctgt-gaaaaatcccagtaaagaac------------aa---------gaagaaga------------agagcagcaagaaaaggtagctcaagccctcaaataccatcatcaaacgaagcacag--t----ttcaccaactacgccagaggaccgcgtggccttgattgggctaatcaacccaaccccttccgccgttacatctctg---ctcctctaatccctctcttgca---------ctttcccactgacaaac---------------------------------------------aaacaacctct--------gttag---tactgatg---------------------ctcctttgtattcctctttgttccattctcttcctcctcctaaacccgtctcgcactccacgatctcccaactcttttacgattctctggctctttcggcttggaaaacaaccgggtattcgacttggtcccttcgggttaaccccagcagcggcaatttgcatcccactgaagcttaccttattgctccgccaattcaatctctctccgattcaccttttgttgcgcattatgcgcc----------------------gaaagagcactctctcgagct-tcgagccacaatcccgtct-gagtttttccccaaattctttccggataattcatttctcattggaatttcttctattttctgg----------cgagaggcatggaaatacggagaacgtgcgtttcgttactgcaaccacgatgtgggccatgcaattggagctattgcaatggctgcggcaacgcttggctgggacgtgaagcttctagatgggtttggatataaggatttggagaagctaatggggcttcacatttttcgggagttc-aaaatcccatcaagaccgatcaaag-ggaagtttcctgaaattgaatttgagcacccggattgtttgattcttgtttttcctgatgggaataatcaattcgacgtgaattataaggaattgagttctgc---aataaacgaattttccaatttggagtggaaagggaagccaaattcgcttagcaaggaacatgtttgttgggacataatttataggacggctgaggcagtgaaaaagccgttaacagttcaaaagggag------aatttccagttgatcaatttcaaa-gcagtggaatttgcagtgcaaactcttacaaaggttttacagttagggaagttgtacgg-aaaagaa-ggagcgctgttgatatggatggagtaacagtaatggaaagag-aaacattttatcagattttgttgcattgccttccttcagg---------------------gatg---ggagagaagcatcgaaggcaattagcattgccatatcgggctctct------cttgggatgctgaggttcatgctgctttgtttgttcataaagtggtaggtttgccaaagggattgtatttcttggtaaggaatgaggatcaattggaggagcttaaggccgcaaccaggcctgagtttaagtgggagaaaccagagggatgccccgatgatctacctttgtatgagcttgccgctggcgactgtcaagagcttgccaagcgcctttcttgccatcaggtgtgt--gcc--gtttttcat-----------------------attattt-tgtttttttgt-----------ttttgttt---------------twkkttktttkystt-----------tt--------------------------------------------------------------------------------------------------------------------------------------------------------------------------------------------------------------------------------------------------------------------------------------------------------------------------------------------------------------------------------------------------------------------------------------------------------------------------------------------------------------------------------------
>I28613_M039_Malvaceae_Eriotheca_macrophylla_seq1
---------------------------------------------------------------------------------------------------------------------------------------------------------------------------------------------------------------------------------------------------aaatgttggttctgcaattccttccttcaagacttcctttg-----ccgctcaactctccacgtttccaca--t---tcttccttcaa---------cctcttg------tagaa---------tgattccaaacaaaaga------------ttgatccc---agtcgcctccatt------------------------tcttcttcttcttcagcttcatcatctgt-aaaaaaccccattaaggaag------------aag------aagaa------------------ggagtgcaasaaaaggtagctcaagccctggaataccatcatcaaacgaagcacrg--t----ttcaccaactatgccagaggacctcgtggccttgattgggccaatcaacccaaccctttccgacgttacatctcgg---ctcctctgcttcccctcctgca---------ctttcccactgataaac---------------------------------------------aaacagttcma--------gctactgatgatgakg---------------------ctcctttgtatycttctctattcaattcgcttcctcctcctaaacccatctcgaaatccaccvtctcccaacttttttacgattctctggctctttcagcttggaaaaccactgggtattccacttggtcccttcgggttaaccccagcagcggcaatttgcaccccacygaggcttaccttattgctccgccyattgaatctctctctgattctccttttgttgcscattatgctcc----------------------gaaagaacacgctctcgagct-tcgagmtacaatcccatct-gggtttttccccaaattcttccctgacaattcatttctcattgggatttcttctatcttctgg----------cgagaagcatggaaatacggggaacgtgcgtttcgttactgcaaccaygatgtgggtcatgcaattggagctattgcartggctkccgcaacgcttggctgggacgtcaagcttcttgatgggtttggatatahggatttggagaagctaatggggcttcagdtwttcccagacttc-aaaatcccatcaagaccaatcaaag-gcaagtttcctgatatcgaatttgagcaccytgattgtttgattcttgtttttcctaatggaaacaatcaattcgatgtgaattataaggaattgagttctkt---artaamygrattttcgaatbtggagtggaaaggkargccwaattckcttagcaaagaacatgtttgttgggacataatttataggacagctgaagcagttaagaagccattarcggttcaaaagggag------drtttccagttgatcaattmaaaa-gcagtgggatttgtartgaaaactcttacaaaggttttacaattagggaagttgttagg-aaaagga-ggagtgcggtcgacatggatggagtaactgtaayggaaaggb-aaacattttatcagattttgttgcattgccttccttcagg---------------------vaas---ggggagaagcatagaagrcaattagcattgccrtttcgrgctctct------cktgggatgccgaggttcatgctgctctgtttgttcatagagtggtaggtttgcccaaggggttgtatttcttggtaagaaatgaggatcatttagaggagcttaagacrgctaccagstcygagtttaadtgggagaaaccrgagggatgccccgatgatctacctttataygaactcgctactggtgactgtcgagagcttgccaaacgcctttcttgccatcaggtgtgtgygsy--ktttttcrt-----------------------attgttt-tgttctta------------tgwggtrttatat--------tgt-ctgccartaacaaat-----------tgttagggaaatgcttgaatttggaaatg-----------------------saaacaggttkattaacaa--------tatccctag------------------------------------------------------------------------------------------------------------------------------------------------------------------------------------------------------------------------------------------------------------------------------------------------------------------------------------------------------------------------------------------------------------------------------------------------
>I28614_M040_Malvaceae_Hydrogaster_trinervis_seq1
--------------------------------------------------------------------------------------------------------------------------------------------------------------------------------------------------------------------------------------------------------------------------------------tgcttg-----ccgccgaattcytcmcgtktcaacg--y---tcttccttssactcctaaccctaatytstttgtgttaa-----------crccsaarcaacagr------------ac---------aawcatgtcctttacw---------------------tctgctkcttcttcttcttcwccgtcbgk-avgaattccaaamaaacaagcag---------cag------cagcagaaga------------araagamgamgmaaaggtagctcaasctctsaaataccatcatcaaaccraacahgggty----ytcagcaactackccagagggccrcgtggccttgactgggccaatcaacccaaycccttccgccgttacatctsyg---ctccactsrtbcctctcctgca---------cttycccgctgagamacmc-------------------------------------------cmt-------------------camcatgdtgatg---------------------ctccbbtytattcntccwtattcaabtctcttcctcckccccaacccatttcccamtccaccatctcccarhtcytttatgattcyytggckctttctgcttggaaaaccaccggsttytccacttggtcccttcgggtsaaccccagcagcggtaatttrcatcccacmgaggcttayctmatttctccgcssgtcvactcgctctttgaytcrccbttcgttgcacattatgcgcc----------------------caaamaacwctctctggagct-tcgagccacmrtcccttvt-tggtthttcsacaawtthttccccsakavttcatttctmatcgggakktcttcyattttctgg----------cgagaagcatggaadtacngtgadcgtgcktttcgataytgcaatcatgaygtgggccatgcaatcggrgctattgcratrgcygccgccaccctcgbctgggasgtgaagcttcthgatggyytngggcacaaggatttggwgaagttaatggggctygasatttttccygasttyaaaaattccatcmagaccaatcaaag-ggaagctcccmgagattgaattcgagcacccggattghbtgcttcttatttatcctaatgrgagtaacraattcgatgtgaattayvaggaattgagttswgc---aatraaggaattttcnnacttggagtggaaagdgaagccmaattcgcttagcaaagagcatgtttgbtgggamataatctataggacvgctgaggcmgtgaaavagccattaacggttgaamtdgrra------aytthcccgtmmatmaathccaaa-gcagtgvaagyttyagtgabaabtcttacaaagvttttacagtcagggaagttgttagg-aaaagga-ggagcgctgttgatatggatggagtgactrtgatggaaagag-aaacattctatcagatactgtkgcattgccttccttcaggchc------------------arkwaatgkaggcaagcagagaaggcaattagcattdccrtttcgggctctct------cnygggahghtcaggttcatgctgckctgttbgttbatagagtagtgggtttgcccaagggattgtatttcntggtaaggaatgaggatcatttagaggagcttaagagggctaccaggtccgagtttgagtgggagaaacctgagggctgtcctgatgatthacctmtatatcaacttgccmctgttvahtgccaggagchtdccaaacrcctttcttgccatcaggtttgt--gts--attttccatattaytattattatcatcatcatcayttttwtg-htttrct----------tggasttthraga------------cttataaagcat-----------------------racacctaaatttgctaaagctgcagc--------------------caaaattttaaccagtttacta-----------------------------tgacataaatga-----------------------------------------------ggtgagaagctatacttgatcaac-----------------------------------------acatc-------------------------------------------aaagaga------------------------------------------------------------------------------------------------------------------------------------------------------------------------------------------------------------------------------------------
>I28615_M041_Malvaceae_Pterygota_brasiliensis_seq1
-------------------------------------------------------------------------------------------------------------------------------------------------------------------------------------------------------------------------------------------------------------------------tccttcaagactgtctttg-----ccgctcaagtctccacgtttccaca--t---tcttccttcag---------cctctg------------------------ttccgaacaaaaga------------atgatccc---aatctcctcctcctcc---------------------tct------tcttcagcttcatcgtctgt-aaaaaaccccagtaaagaac------------aag------aagaagagca------------tcaagaaagagaaaagttagctcaagccctcaaataccatcatcaaacgaaacacag--t----ttcaccaactacgccagaggacctcgtggccttgattgggctaatcaacccaaccccttccgccgttacatctctg---ctcctctgatccctctcctgca---------ttttcccacagataaac---------------------------------------------aatcaactc--------------------ctgatg---------------------ctccttcctattcctctttattccattctcttcctcctcctaaacccatctcccaatccacaatctcccaactcttttatgattctttggctctttcagcttggaaaacaaccggcttgtccacttggtcccttcgggttaaccccagcagcggcaatttgcatcccaccgaggcttaccttattgctccgccaattcaatctctctccggttcaccttttgttgcgcattatgctcc----------------------gaaagaacactctcttgagct-tcgagccacaatcccatct-ggctttttccccaatttctttccggataattcatttctcattggaatctcttctattttctgg----------cgagaagcatggaaatacggagaacgtgcgtttcgttactgcaaccacgatgtgggccatgcaatcggagctattgcaatggctgcggcaacgcttggctgggacgtsaagcttctagatgggtttggatataaggatttggagaagctaatggggcttcagattttcccggagttt-aaaatcccatcaagaccgatcaaag-ggaagtttcctgcaattgaatttgagcacccggattgtttgattcttgtttttcctaatgggaataatcaattcgacgtgaattataaggaattgagttctgc---aataaatgaattttcgaatttggagtggaaaggaaagccaaattcgcttagcaaggaacatgtttgttgggacataatttacagaacagctgaagcagttaaaaagccgttaacagtacaaaatggag------attttccagttgatcaatatcgaa-gcagtggaatttgtagtgcaaacgcttacaaaggttttacaattagggaagttgtaagg-aaaagaa-ggagcgctgttgatatggatggggtaaccgtaatggaaagag-aaacattttatcagattttgttgcattgccttccttcagg---------------------gatg---ggagagaagcatagaaggcaatcaggatttccatttcgggctctct------cttgggatgctgaggttcacgctgctttgtttgttcataaagtggtaggtttgcccaagggattgtatttcttggtaaggaatgaggatcatttagaggagctcaagactgcaaccaggcctgggtttaagtgggagaaaccagagggatgccctgatgatctacctttgtatgaacttgccmcwctctaca-------------------------------------------------------------------------------------------------------------------------------------------------------------------------------------------------------------------------------------------------------------------------------------------------------------------------------------------------------------------------------------------------------------------------------------------------------------------------------------------------------------------------------------------------------------------------------------------------------------------------------------------------------------------------------------------------------
>I28616_M042_Malvaceae_Leptonichya_maranta_seq1
---------------------------------------------------------------------------------------------------------------------------------------------------------------------------------------------------------------------------------------------------------------------------------gactttgtttg-----ccgttgaaatctacacattcccaca--t---tcttccttcaa---------cctctgtgtc---tgtgt---------taatcccaaacaaaaga------------atgattcc---aattatgtccttc------------------tcttcttcttcttcttcttcttcttcttcttctgt-aaaaaaccccaatggcaatg------------aag------aagaagaacagcagcagcggcaccagcagcaaggaaacgtagctcaagcactcaaataccatcatcaaacgaaacacag--c----ttcagcaactacgccagaggaccrcgcggccttgattgggccaatcaacccaacccctttcgccgctacatctccg---ctccactggytcctctcctgca---------ctttcccacagacaacc---------------------------------------------aaacaac--------------------acctgatt---------------------ctcctctgtattcttctctgttccattctcttcctcctcctcaacccatttcccactctacaatctccctactcttctacgattccctggctctttccgcttggaaaacaaccggcttttccacttggtcccttcgggtcaaccccagcagcggcaatttgcaccccacggaggcttacctcatcgctccccccatcgactctctctctaattctccctttgttgcccattaygctcc----------------------gaaagaacactctctcgagct-tcgcgcgacgatcccatct-gggtttttccccaaattcttccctgaaaattcatttctcattggaatvtcttctattttctgg----------agagaagcatggaaatacggagaacgcgcgtttcgttactgcaatcatgatgtgggccatgcaattggagccattgcaatggctgcggcaacccttggctgggacgtgaagcttctagatgggtttgggtataaggatttggagaabataatggggcttgagagttttcccgagttc-aaaattccatcaagacctatcaaag-gtaagttacctgagattgaattcgagcacccggattgtttgcttcttgtttttcctggtgggaataataagttcgatgtgagttataaggaattgagttctaa---aataaaggaattttcaaatttggaatggaaagggaagccaaactcccttagcaaagaacatgtttgttgggacataatttatagaacagctgaggctgttaagaagcctttaacagttccaaacggaa------aacttccagttgatgaatttctaa-gcagtggaatttgtggtgaaagctcttacaagggttttaccgtcagggaagttgttagg-aaaagaa-ggagcgcggttgatatggataaagttactgtaatggaaaaag-aaacattttatcagattttgytgcattgccttccttcagg---------------------gaat---ggagggaagcacaataggcaattggcattgccatttcgagctctct------cttgtgatgctcgagttcatgctgctttgtttgttcatagagtggtaggtttaccaaaaggwttgtatttcttggtaaggaatgaggatcatttagaggagcttaagagggctaccagatctgagtttgagtgggagaagccagaaggatgccctgatgatttacctttatatgaacttgccactgctgactgccgagagcttgccaaacgcctttcttgccatcargtgtgt--gcc--atttttcatacyak-----------------tataattt-tgttctt-------------tgtggttttctct--------ttgactggcaaaacaggggagc----tttttgttaggaaagtgcttgatttgggcaatg-----------------------gaaacaggtttatttaaca-------------------------------------------------------------------------------------------------------------------------------------------------------------------------------------------------------------------------------------------------------------------------------------------------------------------------------------------------------------------------------------------------------------a---------------------------------------------------
>I28617_M043_Neuradaceae_Neurada_procumbens_seq1
---------------------------------------------------------------------------------------------------------------------------------------------------------------------------------------------------------------------------------------------------------------------------------------------------------------------------------------------------------------------------------------------------------------------------------------------------------------------------------------------------------------------------------------------------------------------------------------------------------------------------------------------------------------------------------------------------------------------------------------------------------------------------------------------------------------------------------------------------------------------------------------------------------------------------------------------------------------------------------ttctccacctggwcccttcgggtcaaccccagtagcggtaatttgcatcccactgaggcatatcttatttctccacccatcgaatccatttccgattccccttttgtcgcacattatgcacc----------------------gaaagagcattcccttgagat-tcgagctaaaattccatcc-ggcttttttcccaagttttttcccgagaattcttttcttatcggaatctcttctatattttgg----------cgcgaagcttggaagtacggagagcgagcttttcgatactgcaatcatgatgtgggtcatgcaattggcgctgttacgattgctgcagctggcctcggatgggacgtgagacttcttgatgggttagggtttaaggagttgcagaagctaatggggctcgaaaatttcccggaattt-ccaatcccgtcaaatcccgttcaag-gtgagatgcccgagattgaatttgagcatcctgattgcgtgcttcttgtttttcctagcgggatcaatcaaatcgatatgaattataaagaattaagcagtgcagtagtaaaagagttgtcgagtctggagtggaaaggaaagccgaatttgctaagcaaagagcatgtgtgttgggatatgatctataaaacagccgaggcagtgaaaaagccattaacgtttcaaaatgtgt---tttcttttccaatt---------caga-gtagtggagtttgtaatgaaggttcgtacaaggattttacagtgagagaagttgttagg-aagcgaa-ggagcgcggttgatatggatggagttacttccatcaaaagag-agacattttatcaaatattattgcattgccttccttctggatc-----------------c-------ggagagaagcagaggaagcaattagcatttccttttcagcttctttctaatacttgggatgctcaggtgcatgctgctttgtttgttcatagggtggtgggtttacccaagggattgtatttcttggtaaggaacgaggatcactttgaggagcttaagaaggctactaggtctgagtttaagtgggagaaacctgagggatgccctcatgatcttcctttgtatgaacttgctaggggtgactgtcagcagcttgcaaaacgactttcctgccatcaggtgtgt--ctc--atacttcatatggaa----------gtttgtcatttcatcaggtgttcata------tattatgcttgtacag-------ttcc-------------------------------------------------------------------------------------------------------------------------------------------------------------------------------------------------------------------------------------------------------------------------------------------------------------------------------------------------------------------------------------------------------------------------------------------------------------------------------------------------------------------------------------------------------------------
>I28618_M044_Malvaceae_Pentace_laxiflora_seq1
---------------------------------------------------------------------------------------------------------------------------------------------------------------------------------------------------------------------------------------------------------------------------------gactttgtttg-----ccgctcaattctccacatttccaca--t---ccttccttcaa---------cctctgtgtctctcatga---------gtctcccaaagaaaaga------------atgatccc---aatcgcc------------------------------tcttcttcttcttccccttcttcatctgt-aagaaaccccagtaaggaac------------aa---------gaagaagc------------tgagcagcaaggaaaggtagctcaggccctcaaatatcatcatcaaaccaaacacaa--t----ttcaccaactacgccagaggaccgcgtgggcttgattgggctaatcaacccaacccctttcgccgttacatctccg---cccctctaatcccacttctgca---------tttccccactgacaaac---------------------------------------------aaacaatt--------------------atccatg---------------------ctcctttgtattcctcattattccattgtcttcctcctcctaaacccatctcccagtccaccatctcccaactcttttacgattctctcgctctttctgcctggaaaacagccggcttttccacttggtcccttcgggttaaccccagcagcggcaatttgcaccccaccgaggcttaccttattgctcccccaattgaatctctttctgattcaccttttgttgcgcattacgctcc----------------------gaaagagcactctctcgagct-tcgagccacaatcccatct-ggctttttcccaaaattctttccggataattcgtttcttattgggatatcttctattttctgg----------cgagaagcatggaaatacggagaacgtgcgtttcgttactgcaatcacgatgtgggccatgcaattggagctattgctatggctgcggccacgcttggctgggacgtgaagcttctagatgggtttggatataaggatttggagaagctaatggggcttcagattttcccagagttc-aaaatcccatcaagaccaatcaaag-gcaagtttcctgaaattgagtttgagcacccggattgtttgattctcgtttttccaaatgggagtaatcaatttgatgtgaattataaggaattgagttctat---aataaatcaattttcaaatttggagtggaaagggaagccaaatttgcttagcaaggaacatgtttgttgggacataatttataggacagctgaggctgtcaaaaagccattaacggttgaaaagggaa------atttcgcagttgatcaatttaaaa-gcagtggaatttgtaatgaaaactcttacaaaggttttacagttagggaagttgttagg-aaaagga-ggagcgcagttgatatggatggagtaactgcaatggaaagag-aaacattttatcagattttgttgcattgccttccttctgg---------------------gaag---ggtgagaagcatagaagccaattagcattgccatttcgggctctct------cttgggatgccgaggttcatgctgctttgtttgttcatagagtggtaggtttgcccaaaggattgtatttcttggtaaggaatgaggatcatttagaaaagcttaagacggctacccagtctgagtttaagtgggagaaaccagagggatgtcctgatgacctacctttatatcaacttgcggttggtgactgtctggagctcgccaaacgcctctcttgtcatcaggtgtgt--gcc--gtttttcat-----------------------attcttt-tattttg-----------------------tgt--------gtg-tttataacggaagtt-----------ttatttcagatt------ttaaaggaatg-----------------------------------------------------------------------------------------------------------------------------------------------------------------------------------------------------------------------------------------------------------------------------------------------------------------------------------------------------------------------------------------------------------------------------------------------------------------------------------------------------------
>I28619_M045_Malvaceae_Phragmotheca_mammosa_seq1
-----------------------------------------------------------------------------------------------------------------------------------------------------------------------------------------------------------------------------------------------------------------------------ggaaaaatgt-------------------------tggttctacaatt---ccttccttcaa---------ggcttc------------------------tcccaaacaaaaka------------atgattcc---aatcacctccttctct---------tcttcttcttcttcatcatcttcttcagcgtcatcatctgt-aaaaaaccccattagaaaag------------aag------aagaa------------------ggactgcaagaaaaggtagctgaagctctgacataccatcatcaaacaaaacacag--t----ttcaccaactatgccagggggccgcgtggcctcgattgggccaatcaacccaacccttttcgccgttacatctctg---cacctgtgattcctctactgca---------ctttcccactgacaaac---------------------------------------------aaacagtacca--------gttac---cgatgatg---------------------ctcctttgtattcctctctgttccattctcttcctcctccaaavcccatctcccattccaccatctcccadcttttctacgattctttggcyctttcagcttggaaaaccaccgggttttcgacttggtcccttcgggttaaccccagcagcggcaatttgcaccccactgaggcttacyttattgctccgcctattgaatctctstctggttctccttttgttgcccattatgctcc----------------------gaaagaacactctctcgagct-tcgagccacaatcccatct-ggktttttccccaagttcttccsggacaattcatttctcattggaatttcttctattttctgg----------cgagaagcatggaaatayggagaacgtgcgtttcgttactgcaaccatgatgttggtcatgcaattggagctattgcaatggctgcggcaacgcttggctgggacgtgaagcttytagatggattcggatataaggatttggagaagvtaatggggcttcagattttcccggacttc-rgaatcccatcaagaccaatcaaag-gcaagtttcctgatattgaatttgadcacccagattgtttgattcttgtttttcctaatgggagtaatcaattygatatgaattataaggaattgagttcttt---agtaaatgaattttcgaatwtggagtggaaagggaggccaaattcacttagcaaggaacatatttgttgggdcataatttataggacwgctgaggcagttaaaaagccattaacgattcaaaagggag------aatttccagtcgatcaatttaaaa-gcagtggaatttgtagtgaaaactcttacaaaggttttacaatcagggaagttgktagg-aaaagaa-ggagtgcagttgatatggatggagtaactgtaatggaaagac-amacattttatcagattttgttgcattgccttccttcagg---------------------gaag---ggggagaagcatagaagacaattagcattgccatttcgggctctct------cgtgggatgccgaggttcatgctgctctgtttgttcatagagttgtaggtttgctcaagggattgtatttcttggtaagaaatgaggatcatttagaggagcttaagacggctaccaggtctgagtttaagtgggagaaaccagagggatgccctgatgatctacctttatacgaacttgygactggtgactgtcaagagcttgccaaacgcctttcttgccatcaggtgtgt--gcc--atttttcdt-----------------------attgttt-tgttctt-------------tgtggttttatgt--------tca-ctgccaa-aacaaat-----------tgttaaggaagtgcttaatttgggaaatg-----------------------gaaacgagtttattaacaa--------takccctagtc--------------------catcgatgc------------------------------------------------ctgaagttta-------------------------------------------------------------------------------------------------------------------------------------------------------------------------------------------------------------------------------------------------------------------------------------------------------------------------------------------------------
>I28620_M046_Malvaceae_Camptostemon_shultzii_seq1
------------------------------------------------------------------------------------------------------------------------------------------------------------------------------------------------------------------------------------------------------------------------------------------------------------------------------------------------------------------------------------------------------------------------------------------------------------------------------------------------------------------------------------------------------------------------------------------------------------------------------------------------------------------------------------------------------------------------------------------------------------------------------------------------------------------------------------------------------------------------------------------------------------------------------------------------------------------------------------------------------------------------------------------------------------------------------------------------------------------------------------------------------------------------------------------------------------------------------------------------------------------------------------------------------------------------------------------------------------------------------------------------------------------------------------------------------------------------------------------------------------------------------------------------------------------------------------------------------------------aattcgcttagcaaggaacatgtttgttgggacataatttataggacagctgaggcagttaaaaagcctttaacgattcaaaagggag------gatttcctgttgatcaatttaaaa-gcagtggaatttgtagtgaaaactcttacaaaggttttacwgttagggaagttgttagg-aaaagga-ggagcgcagttgatatggatggagtaactgtaatagaaagac-aaactttttatcagattttgctgcattgccttccatcagg---------------------gaag---ggggagaagcatagaagacaattagcattgccatttcgggctctct------cstgggatgccgaggttcatgctgctctgtttattcacagagtggtmggtttgmctaagggaktgtatttcttggtaagaaacgaggatcatktagaggagcttaa---------------------------------------------------------------------------------------------------------------------------------------------------------------------------------------------------------------------------------------------------------------------------------------------------------------------------------------------------------------------------------------------------------------------------------------------------------------------------------------------------------------------------------------------------------------------------------------------------------------------------------------------------------------------------------------------------------------------------------------------------------------------------------------------
>I28621_M153_Malvaceae_Trichospermum_sp_seq1
-----------------------------------------------------------------------------------------------------------------------------------------------------------------------------------------------------------------------------------------------------------------------tttccttcgagactttattta-----ccactgaattccccgcattttcaca--t---tcgtccttcga---------atcctctgtttgtgttac---------aacgcccaagcaacaa---------------------aagagtcatgttt---------------------------tcttcttcttcttcttctccaccgtctgt-aagaattccaagcaaacagc------------aag------atgatgatga------------tgatgaagaagaaaaggtagctcaagctctcaaataccatcatcaaaccaagcatgg--c----ttcagcaactacgccagagggccacgtggccttgactgggcaaatcaacccaaccccttccgccgttacatttctg---ctccactgattcctctcctgca---------ccttcccgcagagaag--------------------------------------------------------------------caccatcatgatg---------------------ctcctttgtattcttctgtattcaattgtcttcctcctccccaacccatttcccagtccacgatttcccaactcttttatgattctctggctctttctgcttggaaaaccaccgggttttccacttggtcccttcgggtcaaccccagtagcggtaatttgcatcccaccgaggcttatcttatttctccgccggtcaagtcgctctctggttcgcctttcgttgcgcattatgcgcc----------------------caaagaacactctctggagct-tcgagcgacaatccctgct-tggttttttgagaaatttttccccgagaaatcatttctcatcgggatttcttctattttctgg----------cgggaagcatggaaatacggtgagcgtgcgtttcgatactgcaatcatgatgtaggccatgcaattggagctattgcaatggccgctgccacccttggctggggcgtgaagcttctagatgggttcgggtgcaaggatttagagaagttgatggggcttgggagttttccagagttt-aaaattccatcaagaccgatcaaag-ggaagctccccgagattgaattcgagcacccagattgtttgcttcttatttatcctaatgggagtaacagtttcgatgtgaattataagggattgagttctgc---aataaaggaattttccaacttcgagtggaaagggaagccaaatttgcttagcaaagagcatgtttgttgggacataatctataggacagctgaggcagttaaaaagccattaacggttcaaatggaaa------attttcccgttgatcaattccaaa-gcagtgggtgtttgagtgaaaactcttacaaaggttttacggtcagggaagttgttagg-aaaagga-ggagcgctgttgatatggatggagtgactgtgatggaaagag-aaacattctatcagatattgttgcattgccttccttcaggctc------------------aagtaatggaggcaagcagaaaaggcaattagcattgccgtttcgggctctct------cttggcatgctgaggttcatgctgctctgtttgttcacagagtagtgggtttgccaaagggattgtatttcttggtaaggaatgaggatcatttagaggagcttaagcggtctaccaggtctgagtttgagtgggagaaacctgagggctgtcctgatgatttacccatatatcaacttgccactgttgactgccaggagcttgccaaacgcctttcttgtcatcaggtttgt--gtc--attttccatatat----------atccgtgtgtgcgcgctcg-ctttact----------tggagttttaaga------------cttataaagcat----------------------aaacacctaaaattgctaaagctgcaga--------------------caaaattttaactagttaacta-----------------------------tgacataaaggg-----------------------------------------------gctgagaga-----------------------------------------------------------------------------------------------------------------tatgcttgaattgctt---gattataaa------------------------------------------------------------------------------------------------------------------------------------------------------------------------------------------------------------
>I28623_M048_Malvaceae_Abroma_augusta_seq1
---------------------------------------------------------------------------------------------------------------------------------------------------------------------------------------------------------------------------------------------------------------------ctccaagttcaagattttctttg-----ccgttgaagtctycacgtttccaca--t---ttttccktcaa---------cctctgagtc---tgtgt---------tgctcccaaacaaaaca------------atgatccc---acccatgtccttc---------------------------tcttcttcttcttcttcaccgtctat-aagaacgcccaaagaagaag------------aag------------------------------------aagaaaaggtagctcaagccctcaaataccatcatcaaacgaaacacar--t----ttcaccaactacgcgagaggaccacvtggccttgattgggccaatcaacccaacccctttcgtcgttacatctctg---ctcccctgattcccctcctnca---------cttccccacngacaaac---------------------------------------------aaacaat--------------------caccgatg---------------------ctcctttgtattcttccctgttccattctcttcctcctcctaaacccatctcccactccanaatctctcaactcttctacgattctctggctctttcagcttggaaaacaaccgggtattccacctggtcccttcgggtcaacccgagcagcggtaatttgcacccctccgaggcttaccttattgctycdcccatcgaatctctctctacttcaccttttgttgcccattatgctcy----------------------gaaagaacactmtctcgagct-tcgagcgacaatctcatct-gggttttthcccaaattbtttcccgagaattcttttctcgttgggatttcttctattttctgg----------cgagaagcdtggaaatacggagaacgggngtttcgttactrcaatcatgatgtgggacatgcgattggagccattgcaatggctgcggcaacccttggctgggacgtgaagcttmtagatgggtttgggtataangatttggagaagctaatggggcttgagattttcccgvagttt-aaaattccatccagaccaatcaaag-ggaagtttcctnagattgaattcgagcacccggattgtttgcttcttgtttttcctaacggaatcaatgaattggatgtgaattataaggaattgagtagtgc---aataaaggaattttcgaatttggagtggaaagggagcchaaactcgcwaagcaaagagcatgtbwgttgggacataattthtaggacagctgaggcanttaaaaagcctttaacgdtttcaaacgaga------aacttccagttgatcaatttcaaa-gcagtggaatttgtagtgaaagctcttacaaaggttttacagtgagggaaattgttagg-aaaagaa-ggagcgcagttgatatggatggagttactgtaatacaaagagaaaacattttatcagattttgctgcattgccttccttcagg---------------------gaat---gganggaagcataaaaggcaattagnattgccgtttcgggctctnc------cttgggatgctnaggttcatgcdgctttgtttgttcatagagtggtaggtttnccaaagggattgtatttcttggtaaggaatgdggatnatttagaggaggttaagagggctaccaggtctgagttcaagtgggaraagccagadggatgccctgatgatttacctttatatgaactntccactgctractgccaaragcttgccaaacgcctttcttgccatcaggtgtgt--gcc--atttttcaa-c--------------------tahtgttt-tgttgkt-------------tgtgcttttctttttcattrgcaa-ctggcaa-aacataaaata--ttttatgttagggaagtgcttgatttaggatatg-----------------------gaaataagtttattttagc------aatatgcctagtc--------------------catcaatgc------------------------------------------------atggagtttgaaaatat------------------------------------------------------------------------------------------------------------------------------------------------------------------------------------------------------------------------------------------------------------------------------------------------------------------------------------------------
>I28624_M049_Malvaceae_Corchoropsis_tomentosa_seq1
-------------------------------------------------------------------------------------------------------------------------------------------------------------------------------------------------------------------------------------------------------------------------------------------------------------------taccmya--t---------------------------------------------------------------------------------------------------------------------------------------------------------------------------------------------acm---------------------------------------------------------------------------------------t----twcaycwwttmcrmyasmkkacmtcgtrscctwkmttdkryywwwyamcyyammyyktwycstmsyywwkwcyytr---ydycyydwryyhydyhtywtmayw-------yhtkbawhtyrrymaaaaatgtgctggtgatgacaacacaaaagccaacgcggcagcagyastrrcaacamcammmaamdwrkyrwtgatgatgatg---------------------ctcccttgtattcgtctttattccattctcttcctcctccaaaacccatctctcactchactatctctcaattttttkacgattctttagctytttmagcttggaaatcaaccgggttttccacttdgtmsyktyrtgtcarccccarcascggcamtttacaccccactgaabcttmcctmabtgctcckcccattgaatccctctctgattcaccttttgttgcgcactacgctcc----------------------gaaagaacacgctctygagytmycgagybrvawkscsatcy-srgktydtccmcgaacmctkwmytgacamtthatywmtcatcsravkttcyyswrtwtyctgggtgggtgtaacragaagcatggaaatacggtgaacktgcatttydttactgcaaccacgatgtgggtcatgyaattggagctgtkkyaatgghtgydncgangcttggctgggacrtgargcytctagatgggtttggttataaggatttggagaagctaatggggcttcacattttbcycgagttt-aaaatcccttcaagaccaatcaaag-ggaagwctcctgagattgaatttgagcacccrgattgtttgattcttgtttttcctaatgdgaataaccaattgkwtgtgaattataaggaattgagttcygc---rataaatgagttttcggatttgdagtggaaagggaaaccaaatttgcttagcaaagarcatatttgttgggasawwwtttrtasgayagytrargcagttaaraagmctttaaytkatgaadrgrgaw------rrkyytttkkrbmycmatttcaaa-gcagkggamtttktagtraaaactcttamaaaggttkcacmrtbagsgmmgtkgtkagg-aaaagam-gaaktgctgttkayatskmtggmkyaaydkmwadrkrwwrag-mamvrttyyrtcanatdttdttdhattgtcttccttcagg---------------------gaaa---ggagagaagcatagaaagcaattatcattgccttttcgggctctgt------cttgggatgctgaagttcatgctgctttgtttgttcatagagtggtaggtttgcctaagggattgtatttcttggtaaggaacgaggatcatttagaagagcttaaggtgggtacgaggtccgagtttaagtgggagaaaccagagggatgccctgatgatctacctttgtatgaacttgccactggtgactgtcaagagcttgccaaacgcctttcttgccatcaggtgcgt--ttcg-ttttttcac-----------------------attatttkkkwwttt--------------------------------------------------------------------------------------------------------------------------------------------------------------------------------------------------------------------------------------------------------------------------------------------------------------------------------------------------------------------------------------------------------------------------------------------------------------------------------------------------------------------------------------------------------------------------------------------------------
>I28625_M193_Malvaceae_Apeiba_tibourbou_seq1
-------------------------------------------------------------------------------------------------------------------------------------------------------------------------------------------------------------------------------------------------------------------------------------ttctctg-----cctytcagctctccacatttccaca--ttaatcttccttcga---------cttctgtgtctgtgttag---------tcccasmaaayaggaag------------atgatccc---aatcaggtcttcytct---------------------tcttcktcttcttcttcttcaacatctgt-aaaactcccaaacaaagagaaagaagaagaagaag------aagaagaaga------------agaagaagaagaaaaggtagctcdagctctcaaataccatcatcaaacaaaacatgg--t----ttcaccaactacgctagagggccacgtggccttgattgggccaatcaaccaaaccmctttcgccgttacatstctg---ytccactaattcctctcttgca---------ctttcccatagamaaasms-------------------------------------------hawcccc-------------atgctcwtgcagaktctc---------------atrctcctttgtatycttctttattcaahtctcttcctcctcctaaacccatttctsaatccacaatctcccaactcttttatgattcyttggctctttctgcytggaaaacyactggcttttccacttggtcccttcgggtcaacccgagtagcggcaatttgcatcccaccgaggcttaccttatttctccvcccatmgactcgctctctaattcacctttcgttgcacattatgcgcc----------------------caaagaacactctctggagct-tcgagccacaatyccctct-tggttttttgacaaatttttcccccggaattcdtttctcatcggaatttcttctattttctgg----------cgagaagcdtggaaatacggagaacgtgcgttccgvtactghaatcatgatgtgggtcaygcaatcggagctattvcratggcygcngcaaccctcggctgggacgtgaagcttctagangggttvgrgcacaaggatttggagaagctaatggggcttgagatttttcctgagtth-aaaattccatcaagaccartnaaag-ggaagtttccdgakattgaattcgagcmcccggattgtttgcttnttatttttcctaatgngactaacaaattcgatgtgaattataaggaattgagttgtgc---aatagaggaatttacaaatttrragtngaaagggaagccdaatttgcttagcaaagagcatgtttgttgggacataatctataggacagctgaggcagtaaaaaagccrbtaacggttgamatggaaa------gatttccmgdkgawwswhhmmaar-acagtggaatgtthartgaaagctcttacaaaggttttactgtgagggaagttgttaga-aaaagga-ggagcgcdgttgatatgganggagtgactgtahtggaaagag-aaacattttatcagatattgttgcattghcttccdtcaggctctgtct------------cmagaaatggaggcaagcagacaaggcaattagcattkccvtttcgagntntck------cktgggatgctcaggttcatgctgctntgtttgttcatagagtngygggtttgcccaagggattgtatttcttggtaaggaatgaggatcatwtagagcagcttaadagggctaccasgtctgagtttgagtgggagaaacctgagggatgtcchtatgayttaccthtatatcatcttgccactgctgactkcbaggaacttgccaaacgcctttcttgccatcaggtttgt--gcc--atttttccctw----------------------ytwtytttk-tttttgt----------tggagttttgaga------------cttataaagcatc-------------------aaaaayacctwaaattagaccagsrawrgmk--------------scagamatwwttttmaysrggccamawawr----------------------amaytaacacaaagga-----------------------------------------------gatgagaagc----------------------------------------------------------------------------------------------------------------tatacttaagcaacaa---wak------------------------------------------------------------------------------------------------------------------------------------------------------------------------------------------------------------------
>I28626_M226_Malvaceae_Helicteres_guazumifolia_seq1
----------------------------------------------------------------------------------------------------------------------------------------------------------------------------------------------------------------------------------------------aatgttactattacatttacaatacctttcttcaaggctttgtttg-----ccgctcaactctccatatttccaca--t---tct---------------------------------------------tccttcaaacaaaagaaaaacattgactgcatttcc---aatcatgtctttc------------------------tcttc---ttcttcaccttcatcatctkt-aaaagcctctgataaagagg------------------------cagaaca------------agaagaaaagcaaaaggtagctcaagccctgaaatatcatgatcaaaccaaacacaa--c----ttcaccaactacgccaggggtcctcgtggcctagattgggccaatcaacccaacccttttcgccgttacatctctgcccctcctctaattcctctcctccatttagatcccttttccactgacagaaatgatm------------------------------------aacaaccagttact--------gatgcggtggcagatg---------------------ctcctttctattcctctctgttccatgctcttcctcctccgaaacccatctccctatccaccatctcccaactcttttacgattctctcgctctttctgcttggaaaactactgggttttccacttggtcgcttcgcgtcaacccaagcagtggcaatttgcaccccaccgaggcttacattattgctcccccaattgggtctctctctgattccgcttttgtggcacattatgctcc----------------------taaggaacactctctcgagct-tcgagccacaatcccatct-tcttttttccccaaattctttcctgacaattcatttctcattggaatttcttctattttctgg----------cgagaagcatggaagtacggcgagcgtgcgtttcgttactgcaaccacgatgttggccatgctattggaggtattgyaatggctgcggcaacgcttggctgggacgtgaagcttctggatgggtttggacatgaagatttggagaagctaatggggcttcacattttcccggagttt-aaaatcccatcaagaccaatcaaag-ggaagtttcctgagattgaattcgagcacccagactgtttgattcttgtttttcctaatgggactaacccattcgaattgaattataaggaactgagttctgc---aattaaggagttttcaaacttggattggaaagggaaaccaaatttgcttagcaaggaacatgtttgttgggacataatttacaggactgctgaggcagttaagaagccattaacagttcaaaaggcaa------attttccagttgatcaattccaaa-gcagtggaatttgtagtgaaaactcttaccaaggttttactgctagggaagttgttagg-aaaagga-ggagcgcagttgatatggatgatgtaactgtaatggaaagac-aaaccttttatcagattttgttgcattgtcttccttcagg---------------------gaaa---ggaaataaacatagaaggcaatcagcattgctgtttcgggctctca------cttgggatgctgaggttcatgctgctttgtttgttcatagagtggttggtttgcttaaggggttgtatttcttggtaaggaatgaggatcatttagaggagcttaagatggctaccaggtctgagtttaagtgggagaaaccagagggatgcccagatgatctacctttatatgaacttgccactggtaactgtcaagaacttgccaaacgcctttcttgccatcaggtgtgt--gcca-ttttttcat-----------------------attgttt-tcttcttt------------gtttgtttaatat--------taa-ccgccaa-agcaaatt---------------ggtaagtgctttatttgggaaatt-----------------------gaaacaggtttatt----------------------------------------------------------------------------------------------------------------------------------------------------------------------------------------------------------------------------------------------------------------------------------------------------------------------------------------------------------------------------------------------------------------------------------------------------------------------
>I28628_M051_Malvaceae_Werklea_horrida_seq1
-----------------------------------------------------------------------------------------------------------------------------------------------------------------------------------------------------------------------------------------------------------------------------------mttactttt-----ctgctcaactctccacatttccgca--t---tcttccttcaa---------cctctgcctc---cgtct---------tactcctaaacaaaaca------------atgatccc---aatggcctcttct---------------------tcttcttcttcttcttcagcgtcattatctgtaaaaaaaccccactaaagaag------------aag------------------------------agctgcaagaaaaggttgctcaagccct--gatacaatttgcaaacgaagcacgg--c----ttcaccaactacgccggaggaccacgtggccttgattgggccaatcaacccaacccttttcgctgctacatctctg---ctcctctgctccctcttctgca---------cttccccactgacaaaa------------------------------------------aaccaacggttgca--------gtcac---agatgacg---------------------ctcctttgtattcttctcccttccattctcttcctcctcccaaacccatcaccca-------atctctcaactttttaacgattctctggctctagcagcttgtaaaaccaccggattctccacttgstcscttcgggttarccccagcagcggcaatttgcaccccactgaggcttrccttattgctccgcctattgagtckatayccgattctccttttgttgcccattatgctcc----------------------caaagaacactctcttgagct-tcgagcyacaatcccttct-gggtttttccccaagttcttccctgataattcatttctcattggrntttcttctattttctgg----------cgggaagcatggaaatacggagaacgcgcgtttcggtactgcaaycacgatgtgggtcatgcgattggagctattgcaatggctgccgcwacgcttkgctgggacgtcaagcttctagatgggtttggatataaggatttggagaagctaatggggcttswrattttcycggacttt-aaaatcccvtcaagaccgatcaaag-gcaagtttcctgatattgaatttgagcacccagatkrtttgatwcttgtttktcmwwwtkggrgtaatcaattcgatrtkaattatrasgamytkagttctgt---aataaatgadttttcraatktkgagtggmaaggaaagccaaattcgchkagcaaggaacatatttgttgggacataatwtatagaacarmcgaggcggtyaagaagccattaacghttcraaagggag------aatttchggttgawcaatttawaa-gcagtggaatttgtagtgaaaactcttacaaaggtttaacaattagggwhgttgttadd-ardrrra-ggagygcagttgatatggatggdrtaacwgtawtggaaagag-raacattttatsagattttgttghattgccttccatcagg---------------------gaag---ggggagaagcatagaagrcaattagcattgccatttcgggttctct------cttgggatgccgaggttcatgchgcyytgtttgttcatagagtgataggyttghccaarggattgtactttttggtaagaaatgaggatcatttrgaggagcttaarraggvtacbagrttggagtttaagtggaagaaaccagagggatgccctgatgatttacmtttatatgaacttgcgactagtgactatcgagagcttgccaaackcctttcttgccatcaggtrtgy--rcc--attttgctt-----------------------attgctt-tgttctt-------------tgtggtttat---------------------------------------------------------------------------------------------------------------------------------------------------------------------------------------------------------------------------------------------------------------------------------------------------------------------------------------------------------------------------------------------------------------------------------------------------------------------------------------------------------------------------------------------------------------------------------
>I28629_M052_Malvaceae_Spirotheca_rosea_seq1
--------------------------------------------------------------------------------------------------------------------------------------------------------------------------------------------------------------------------------------------------------------------------------------------------------------------------------tcttccttcaa---------cctcatg------tagaa---------tgatcccaaacaaaaga------------atgatccc---agtcgcctccatttcttcttcttcttcttcttcttcttcttcttcttcttcagcttcatcatctgt-aaaaaagcccattaaagaag------------aag------aagaa------------------ggggtgcaagagaaggtagctcaagccctgaaataccatcatcaaacgaagcatag--t----ttcaccaactatgccagaggacctcgaggccttgattgggccaatcaacccaaccctttccgacgttacatctccg---ctcctctgcttccgctccagca---------ttttcccactgataaac---------------------------------------------acacagttcca--------gttactgatgatgatg---------------------ctcctttgtattcttctctattcaattcgtttcctcctcctaaacccatctcgaaatccaccatctcccaacttttctacgattctctggctctttcggcttggaaaaccaccgggtattccacttggtcccttcgggttaaccccagcagcggcaatttgcaccccactgaggcttaccttattgctccgtctattgaaactctctctgattctccttttgttgcccattatgctcc----------------------gaaggaacacgctctcgagct-tcgagctacaattccatct-gggtttttccctaaattcttccctgataactcatttctcattgggatttcttctatcgtttgg----------cgagaagcatggaaatacggggaacgtgcgtttcgttactgcaaccatgacgtgggtcatgcaattggagctattgcaatggctgcggcaacgcttggctgggacatcaagcttcttgatgggtttggatataaagatttggagaaggtaatgggccttcagattttcccagacttt-aaaatcccatcaagaccaatcaaag-gcaagcttcctgatatcgaatttgagcaccctgattgtttgattcttgtttttcctaatggaaacaatcaattcgatgtgaattataaggaattgagttctgc---attaaatgaattttcgaatttggagtggaaagggaggccaaattcgcttagcaaagaacatgtttgttgggacataatttataggacagctgaagcagttaagaagccattgacggatcaaaagcgag------aatttccagttgatcaattcagaa-gcagtgggatttgtagtgaaaactcttacaaaggttttacaattagggaagttgttagg-aaaagga-ggagtgcggtggacatggatggagtaactgtaatggaaaggc-aaacattttatcagatattgttgcactgccttccttcagg---------------------gaag---ggggagaagcatagaagacaattaacattgccgtttcgggctctct------cgtgggatgcccaggttcatgctgctctgtttgttcatagagtggtaggtttgcccaaggggctgtatttcttggtaagaaatgaggatcatttagaggagcttaagatggctaccaggtccgagtttaagtgggagaaacctgagggatgcccagatgatctaccattatacgagcttgcaactggtgattgtcgagagcttgccaaacgcctttcctgccatcaggtgtgt--gct--gtttttcat-----------------------attttt--------------------------atgttatat--------tgt-ctgccaaaaacaaa------------tgttagggaagtgcttgaattcggaaatg-----------------------gaaacaagatgattaacaa--------tatccctagtt--------------------catcaatgc------------------------------------------------a----------------------------------------------------------------------------------------------------------------------------------------------------------------------------------------------------------------------------------------------------------------------------------------------------------------------------------------------------------------
>I28630_M053_Malvaceae_Huberodendron_swietenioides_seq1
----------------------------------------------------------------------------------------------------------------------------------------------------------------------------------------------------------------------------------------------------------------------------------------------------------------cgtttccaca--t---tattccttcaa---------cmtctag------taaaa---------tgatcccaaacaaaaga------------atgatccc---agtcgcctccatc---------------------------kcttcttcttctgcttcttcatctgt-aaaaaaccccaataaagaag------------gag------aagaagaaga------------cggactgcaagaaaaggtagctcaagccgtcaaataccatcatcaaacgaagcacag--t----ttcaccaactatgccagaggaccgcgtggccttgattgggccaatcaacccaacccttttcgccgttacatctctg---ctcctctgathcccctcctgca---------ctttcccactgataaac---------------------------------------------aaacaattcca--------gctattgatgatgatg---------------------ctcctttgtattcttctatattctattctcttccacctcctagacccatctcccaatccacaatctcccaaytgttctatgattctctggctctttcagcttggaaaaccaccgggttttccacttggtcccttcgggtwaaccccagtagcggcaatttgcaccccactgaggcttaccttattgctccgcctgttgaatctctctctgattctccttttgttgcccattatgctcc----------------------gaaagaacacgctctcgagct-tcgagckacaatcccttcg-gggtttttccccaaattctttcctgataattcatttctcattggaatttcatctattttctgg----------cgagaagcatggaaatacggagaacgtgcgtttcgttactgcaaccacgatgtgggccatgcaattggagctattgcaatggctgcggcaacgcttggatgggacgtgaagcttctagatgggtttggatataaggatttggagaagctaatggggcttcagattttcccagacttc-aaaatcccatcaagaccaatcaaag-gcaagtttcctgatatagaatttgaacacccggattgtttgattctcgtttttcctaatggaaataatcaattcgctgtgaattataaggaattgagttctgt---agtaaatgaattttcaaatttggagtggaaagggaggccaaattcgcttagcaaggaacatgtttgttgggacataatttataggacmgctgaggctgttaaaaagccattaacggttcaaaagggag------artttccagttgatcaattcaaaa-gcagtggaatttgtagtgaaaactcttacaaaggttttacaattagagaagttgttagg-aaaagga-ggagcgctgttgacatggatggagtaactgtaatggaaagdc-aagcattttatcagattttgttgcactgccttccttcagg---------------------gaag---ggggggaaacatagaacacaattagcattgccatttcgggctctct------cgtgggatgccaaggttcatgctgctbtgtttgttcatagagtagtaggtttgcccaagggattgtatttcttggtaagaaatgaggatcatttacagsagcttaagatggctaccaggtcagagtttaagtgggagaaaccagagggatgccctgatgatctacctttttacaaacttgcgactagtgactgtcaagagattgccaaacgcttttcttgccatcaggtgtgt--tcy--gtttttcat-----------------------attattt-tgttctt-------------tgtggttttatat--------tca-ttgcca-------at-----------ttttagggaagtgcttgatttgggaaatg-----------------------gaaactggtttattaacta--------tttccgtagtt--------------------catcaatgc------------------------------------------------atgaagttgaataatgta---------------------------------------------aat-actagt-------------------------------cgt------taaatatgaatt------------------------------------------------------------------------------------------------------------------------------------------------------------------------------------------------------------------------------------
>I28631_M054_Malvaceae_Trochetiopsis_benjaminae_seq1
-------------------------------------------------------------------------------------------------------------------------------------------------------------------------------------------------------------------------------------------------------------------------------taaacttcatttg-----cctctcagttctccacatttccaca--t---tcttcctccaa---------cctctgtatctgtgttat---------tcctcgctgacagaaga------------atgatccc---aatctcctcctcctctt------------cttcttctttttcttcttcttcagcttcatcgtctgt-aaaaaaccccaacaacgaag------------aag------aagagc------------------------aagaaaaggtagctcaagccctgaaataccatcatcaaacgaaacacaa--t----ttcaccaactacgccagagggcctcgcggccttgattgggcgaatcaacccaaccctttccgccgttacatctctt---ctcctcttattcctcttctcca---------ttttcctaccgacaaca---------------------------------------------acaccac--------------------tgatggtg---------------------ttcctttttattcctctttattccattctcttcctcctccgaaacccacttcccattccactatctctcaattcttttacgattctttagctctttcggcttggaaaacgaccgggttttccacttggtcccttcgtgtcaaccccagcagcggcaatttacaccccactgaagcttacctcattgctccgcccattgaatcgctctccgattcacctttcgttgcgcactacgctcc----------------------taaagaacacgccctcgagct-ccgagccaaaattccatct-gggtttttccccgaacacttccctgacnvttcatttctcatcgggatatcttctattttctgg----------cgagaagcgtggaaatacggcgaacgtgcatttcgctactgcaaccacgacgtgggtcatgcaattggagctgttgcaatggctgcggcgacgcttggctgggacgtgaagcttctagatgggtttgggcataagaatttggagaagctaatggggcttcacattttcccggagttc-aaaattccatcgagaccgatcaaag-ggaagtctccagagatcgaatttgagcacccggattgtttgattcttgtttttcctaatgggaataaccaattcgatgtgaattataaagaattgagttctgt---agtaaatgaattttcggatttggagtggaaagggaaaccaaatttgcttagcaaagaacacatttgttgggacataatttacaggacagctgaggcagttaaaaagcattcaacaactgaaatgggaa------aatcttttgttgatccatttcaaa-gcagtggaatttgtagtgaaaactcttataaaggtttcacagttagagaagttgtgagg-aaaagaa-gaagtgctgttgatatggatggagtaactgcaatggaaagag-aaacattttaccagattttgttacattgtcttccttcggg---------------------gaaa---ggagagaagcaaagaaagcaattatctttgccttttcgggctctgt------cgtgggatgctgaagttcatgctgctttgtttgttcatagagtggtaggtttgccaaagggattgtatttcttggttaggaatgaggatcatttcgaggagctcaaggcggctacgaggtctgaatttgagtgggagaaaccagagggatgccctgatgatctacctttgtatgaacttgccaccggtgactgtcaagagcttgccaaacgcctttcttgcctgcaggtgcgt--tcg--ttctttcat-----------------------atttattttgttctgc----------------------------------------------------------------------aaaat------ccaaatgaaca-----------------------gaaccatttatgtta-------------------------------------------catgaaatcg---------------------------------------------cgataaaggttagagaca-----------------------------------------------caactttagtagttcagctt------tcactgcattt--tacat------tgagaattgttgcttgaaac------------agagctaa--------------------------------------------------------------------------------------------------------------------------------------------------------------------------------------------------------
>I28632_M055_Malvaceae_Eriolaena_candollei_seq1
------------------------------------------------------------------------------------------------------------------------------------------------------------------------------------------------------------------------------------------------------------------------------------------------------------------------------------------------------------------------------------------------------------------------------------------------------------------------------------------------------------------------------------------------------------------------------------------------------------------------------------------------------------------------------------------------------------------------------------------------------------------------------------------------------------------------------------------------------------------------------------------------------------------------------------------------------------------------------------------------------------------------------------------gcttacctcattgctccgcccattgattccctctccgattcacctttcgtcgcgcactacgctcc----------------------taaagaacacgctctcgagct-tcgagccacgatcgcatct-gggtgtttccccgaacactttcctgacaattcatttctcattgagatttcttctattttctgg----------cgagaagcgtggaaatacggcgaacgtgcatttcgctactgyaaccacgacgtgggtcatgcaattggagctgttgcaatggctgcggcgacgcttggctgggacgtgaagcttctagatgggtttgggcataagaatttggagaagctaatggggcttcacattttcccggagttt-aaaattccatckagaccgatyaaag-ggaagtytccagakatcgaatttgarcacccggattgtttgattcttgtttttcctaaygggaataamcaattcgatgtgaattataaggaattgagttctgc---agtaaatgaattttcgratttggagtggaaagggaaaccaaatttgcttagcaaagaacatatttgttgggacataatttacaggacagctgaggcagttaaaaagcattcaacagttgaaaagggga------aatctttarttgatccatttcaaa-gcagtggaatttgtagtgaaaactcttataaaggtttcacagttagggaagttgtgagg-aaaagaa-gaagtgctgttgatatggatggagtaactgcartggahagag-aaacattttaccagattttgttacattgyctwccttcggg---------------------gaaa---ggagagarrcatagaaagcaattatctttgcctttycgggctctgt------cgtgggatgctgaagttcatgctgctttgtttgttcatagagtsgtaggtttgcccaagggattgtatttcttggttaggaatgaggatcatttcgaggagctcaagrcggctacgaggtctgaatttgagtgggagaaaccagagggatgccctgatgatctacctttgtatgaacttgcctccggtgactgtcaagagcttgccaaacgcctttcttgccttcaggtgcgtt-tcg--ttctttcat-----------------------atttattttgttctgc----------------------------------------------------------------------aaaat------ccaaatgaaca-----------------------gaaccatgtaagtta-------------------------------------------catgaaaaca---------------------------------------------cgataaag-----------------------------------------------------------------------------------------------------------------------------------------------------------------------------------------------------------------------------------------------------------------------------------------------------------------------------------------------------------
>I28633_M056_Malvaceae_Adansonia_digitata_seq1
---------------------------------------------------------------------------------------------------------------------------------------------------------------------------------------------------------------------------------------------------------------------------------------ctttg-----ccgctctactctccacgtttccaca--t---tcttccttcag---------cctctcg------tagaa---------tgatcccaaacaaaaga------------ttaattcc---agtcgcgtccatc---------------------------tcttcttcttcttcttcttcttctgt-aaaaaaccccattaatgaag------------aag------acgaa------------------ggactgcaagagaaggtagctcaagccctgaavtwccatcatcaaacgaagcacaa--t----ttcaccaactatgccagaggacctcgtggccttgattgggccaatcaacccaaccctttccgccgttacatctccg---ctcctctgattccccttctgca---------ctttcccactgataaac---------------------------------------------aaacagttcca--------gctactgatgatgatg---------------------ctccttthtattcctctctattccagtcgcttcctcctcctaaagccatctcgaaatccaccatctcccaacttttctacgattctytggctctttcagcttggaaaaccaccgggtattccacttggtcccttcgggttaaccccagcagcggcaatttgcacccaactgaggcttaccttattgctccgcctattgaatccctmtttgattctccttttgttgcccattatkctcc----------------------caaagaacatgcgctcgagct-tcgagctacaatcccatct-gggtttttccccaaattcttccctgacaattcatttctcattgggatttcttctattttctgg----------cgagaagcatggaaatatggggaacgtgcgtttcgttactgcaaccacgatgtgggtcatgcaattggagctatttcaatkgcggcggcaacgcttggctgggacgtcaagcttcttgatgggtttggatataaggatttggagaagctaatggggcttcagatttttccggacttc-aaaatcccatcaagacctatcaarg-gcaagtttcctgatattgaatttgagcaccctgactgtttgattcttgttttccctaatggaagtaatcaattcgatgtgaattatcaagaaatgagttctgc---aataaatgaattttcgaatttggagtggaaaggtacgccvaattcgcttagcaaagaacatgtatgttgggacataatttdtaggacagctgaagcagttaagaagccattarcggttcaaaagggag------aatttccagttgatcaattcagaa-gtagtggaatttgtagtgaaaactmttacaaaggttttacaattagggaagttgttagg-aaaagaa-ggagtgctgttgacatggatggagtaacggtaatggaaagac-aaacattttttcagattttgttgcattgccttccttcagg---------------------gaag---ggggagaagsaaagaagacaattagcattgccgtttcgggttctgt------catgggatgccgakgttcatgctgctctgtttgttcatagagtgctaggtttgcchaaggggttatattacttggtaagaaatgaggatcatttacaggagcttaagacagctaccaggtccgagtttaagtgggagaaaccggagggatgccccaacgatctacctttatacgaactcgcgactggtgactgtcgagagcttgccaaacgcctttcttgccatcaggtgtgtgtgcc--gtttttcat-----------------------attgttt-tgttctt-------------tttggtgttatat--------tgt-ctgccac-aacaaat-----------tgttagcgaagtgcttgaatttggaaatg-----------------------gaaacagatttattaacat------gaattctggagttg------------a---a--gaaaaatgc------------------------------------------------ttgagaa----------------------------------------------------------------------------------------------------------------------------------------------------------------------------------------------------------------------------------------------------------------------------------------------------------------------------------------------------------
>I28635_M058_Malvaceae_Byttneria_aculeata_seq1
----------------------------------------------------------------------------------------------------------------------------------------------------------------------------------------------------------------------------------------------------------------------------------------------------------------------------------ttcctccaa---------cctctttttctgcgtctttgtttctctcaatcccaaagaaaaga------------atgatacc---agccatggctttc------------------tcatcttcttcgtctgtttcttcttcaccatctac-aaaaatttctagtgaagaag------------aag---------------------------------------agaaggtagctcaagctgtcaagtatcatcatcaaacaaaacacag--t----ttcacaaactatgccagaggtccacgtggccttgattgggccaatcarcccaacccctttcgtcggtacatctctg---ctcctctaattcctctcctgca---------aactcccgttg----------c-------------------------------------------------------------------cgatgatg---------------------ctcctttgtattcttctctgttccattctcttcctcctcctaaacccatctcccactccacaatctctcaattcttttacgattctttggctctttcagcttggaaaactactgggttttccacttggtcccttcgggtcaaccccagtagtggtaatttacatcccacggaagcttaccttattgctccgcctatccattctctctcatcttcgccttttgttgcacattatgcccc----------------------aaaagaacactctcttgagct-tcgagccacaatcccatct-gggtttttcccgaaattctttccggagaattcttttctcgttggtatttcttctatcttctgg----------cgagaagcatggaaatatggtgaacgggcatttcgttactgtaaccatgatgtgggtcatgcgattggagctatttcgatggctgcggcaacccttggttgggacgtgaagcttctggatgggtttgagtataaggatttagagaggctaatggggcttgagattttccaggatttt-aaaattccatcaagaccaatcaaag-ggaagtttcccgacattgaattcgagcacccggattgtttgcttcttgtttttcctcacggaagcaatgaatttgatgtgaattataaggaactgagctctgc---aatagaggaattttcgaatttagagtggaaagggaatccaaactcacttagcaaagagcatatttgttgggacataatttataggacagctgaggcagtaaaaaagtctttaacttttccaagtggga------aactagaagttgatcaatttcaaa-gcagtggaatttgtaatgaaacttgttataaaggttttacagtgagggaagttgttagg-aaaagga-ggagtgcagttgatatggatggagtaactgtaatggaaagag-gaactttttatcagattttgctacattgccttccttcagg---------------------aaat---ggagggaaacacaaaagacaaatagctttgccgtttagggcccttt------cttgggatgctgaagttcatgcggttttgttcgttcatagagtggtaggtttgtcagaagggttgtatttcttggtaagaaatgaggatcatttagaggagcttaaaagggctaccaggtctgagttcaagtgggagaagccagagggatgccctgatgatttacctttatatcaacttgcaactcttgattgccagcagctagcsaaaagcctttcatgccatcaggtttgt--gcc--atttctcct-----------------------tctgttt-cgttcca-------------tgtgctttcttat--------tca-ttagcaa---------------ctaacattaacaaagt----------------------------------------aaaacaa---------------------------------------------------aataaaaat-----------------------------------------------catggta-----------------------------------------------------------------------------------------------------------------------------------------------------------------------------------------------------------------------------------------------------------------------------------------------------------------------------------------------------------
>I28636_M059_Malvaceae_Pterospermum_pierrei_seq1
-----------------------------------------------------------------------------------------------------------------------------------------------------------------------------------------------------------------------------------------------------------------------------------------------------------------------------------------------------------------------------------------------------------------------------------------------------------------------------------------------------------------------------------------------------------------------------------------------------------------------------------------------------------------------------------------------------------------------------------------------------------------------------------------------------------------------------------------------------------------------------tttattccattctcttcctcctccgaaacccatctcccactccacaatctctcagctcttttacgattctctggctctttcagcttggaaaacgaccggattctccacttggtcccttcgtgtcaaccccagcagcggcaatttgcaccccaccgaagcttaccttattgctccgccaatcgaatccctgtctgattcacctttcgttgcgcactatgctcc----------------------caaagaacactctctcgaggt-tcgagccaaaatcccatct-gggtttttccccaaacactttcctgataattcatttctgattggaatttcttctattttctgg----------cgagaagcgtggaaatacggcgaacgtgcgtttcgttactgcaaccacgatgtgggtcatgcgattggggctgttgcaatggctgcggcaacgcttggctgggacgtgaagcttctagatgggcttgggtacaaggatttggagaagctaatggggcttcacattttcccggagttt-aaaatcccatcaagaccaatcaaag-ggaagtttcccgaaattgaatttgagcacccggattgtttgattcttgtttttcctaatgggagtaaccaattcgatgtgaactataaggaattgagttctgc---aataaatgaattttcgagtttggagtggaaagggaaaccaaatttgcttagcaaggaacatatttgttgggacataatatacaggacagctgaggcagttaaaaagccttttacagttcaaaagggaa------aatctctagttgatcaatttcaaa-gcagtggaattagcagtgaaaactcttacaaagggtttacagttagggaagtcgtgagg-aaaagaa-gaagcgcggttgatatggatggagtaactgtgatggaaagag-aaacattttatcaggttttgttacattgtgttccttcagg---------------------gaagggaggagagaagcatagaaggcagctagcattgccgtttcgggctcttt------catgggatgctgaggttcatgctgctttgtttgtgcatagagtggtgggtttgcccaagggattgtatttcttggtaagaaatgaggatcacttagaggagcttaaggcggctacaaggtctgagtttaagtgggagagaccagagggatgccctgatgatctacctttgtatgaacttggcactggagactgtcaacagcttgcaaaacgcctttcttgccttcaggtttgt--gcc--atttttcat-----------------------attattt-ttttctattctgtgtgtgtgtgcgcttttttca--------agt-tgtttgatttatact-----------acattttactca-----------------------------------------a-agagaattgttac---------------------------------------------------------------------------------------------------------------------------------------------------------------------------------------------------------taggt------cgagtaattacgttggagac------------agaacaaaagctagtcttaatat-----------------------------------------------------------------------------------------------------------------------------------------------------------------------------------------
>I28638_M061_Malvaceae_Basiloxylon_brasiliensis_seq1
---------------------------------------------------------------------------------------------------------------------------------------------------------------------------------------------------------------------------------------------------------------------tccttccttcaagactttctttg-----ccgctcaactctccacgtttccacg--t---tcttccttcaa---------cctctg------------------------tcccaaacggaaga------------atgatccc---aatcacctccttctct---------------------tctt---catcttcatcgtcatcgtctgt-aaaaaaccccggtaaagaac------------aa---------gaagaaga------------agagcagcaagagaaggtagctcaagccctcaaataccaccatcaaacgaaacacag--t----ttcaccaactacgccagaggaccacgtggccttgattgggctaatcaacccaaccccttccgccgttacttctctg---ctcctttaatccctctcctgca---------ctttgccacagacaaac---------------------------------------------aatcaactcca--------gttag---tgctgatg---------------------ctcctctgtattcctctttgttccattctcttcctcctcctaaacccatctcccaatccactatctcccaactcttttacgattctctggctctttcagcttggaaaacaaccggctattccacttggtcacttcgggttaaccccagcagcggcaatttgcatcccactgaggcttatcttattgctccgccaattcaatctctctccgattcacctttcgttgcacattatgcccc----------------------gaaagaacactctctcgagca-tcgagccacaatcccatct-gagtttttccccaaattctttccggataattcatttctcattggaatttcttctattttctgg----------cgagaggcatggaaatacggagaacgtgcgtttcgttactgcaaccacgatgtgggccatgcaattggagctattgcaatggctgcggcaacgcttggctgggacgtgaagcttctagatgggtttggatataaggatttggagaagctaatggggcttcacattttcccggagttt-aaaatcccatcaagaccgatcaaag-ggaagtttcctgaaattgaatttgagcacccggattgtttgattcttgtttttcctaatgggaataaccaattcgacgtgaattataaggaattgagttctgc---aataaataaattttcgaatttggagtggaaagggaagccaaattcgcttagcaaggaacatgtttgttgggacataatttataggacagctgaggcagttaaaaagccgttaaaggtcaaaaagggag------aatttccagttgatcaatttcaaa-gcagtggaatttgcagtgcaaactcttacaaaggatttacaataagggaagttgtaagg-aaaagaa-ggagcgctgttgatatggatggagtaacagtaatggaaagag-aaacattttatcagattttgttgcattgccttccttcagg---------------------gatg---ggacagaagcatagaaggcaatcagcattgccatttcgggctctct------cttgggatgctgaggttcatgctgctttgtttgttcataaagtggtaggtttgcccaagggattgtatttcttggtaaggaatgaagatcatttagaggagcttaaggccgcaaccaggcctgagtttaagtgggagaaaccagagggatgccctgatgatctacctttgtatgaacttgccgctgctgactgtcaagagcttgccaaacgcctttcttgccatcaggtgcgt--gcc--attttccat-----------------------tttactt-tgttctgtgct-----------tttttttt-----------------ggcaattgaagtt-----------ttatttcagaat-------caaacgaaca-----------------------ga-agaggtctgttac-------------------------------------------ataaaaac------------------------------------------------acaaggggagacgtacaa---------------------------------------------attaacttgtt---tggctt------------------------------------------------------------------------------------------------------------------------------------------------------------------------------------------------------------------------------------------------------------------------------
>I28639_M249_Malvaceae_Gyranthera_amphibiolepis_seq1
--------------------------------------------------------------------------------------------------------------------------------------------------------------------------------------------------------------------------------------------------------------------ttccttccttcaagactttctttg-----ccgctcaactctccacgtttccaca--t---tcttccttcaa---------cttctcg------aagaa---------tgatcccaaacaaaaga------------ttgatccc---agtcgcctctatc---------------------------tcttcttcttctgcttcttcatctgt-aaaataccccaataaaggag---------------------aagaagaaga------------aggactgcaagaaaaggtagctcaagccctcaaataccatcatcaaacgaagcacag--t----ttcaccaactatgccagaggaccgcgtggccttgattgggccaatcaacccaacccttttcgccgttacatctcgg---ctcctctgattcccctcctgca---------ctttcccactgataaac---------------------------------------------aagcagttcca--------gctactgatgatgatg---------------------ctcctttgtattcttctctgttccattctcttccacctcctaaacccatcyccmawtccacaatctcccaacttttatacgattctctggctctttcagcttggaaaaccaccgggttttccacttggtcccttcgggttaaccccagcagcggcaatttgcaccccactgaagcttaccttattgctccgcctattgaatctctctctgattctccttgtgttgcccattatgctcc----------------------gaaaaaacacgccctcgagct-tcgagcaacaatcccgtct-gggtttttccccaaattctttccggataattcatttctcattggaatttcttctattttctgg----------cgagaagcatggaaatacggtgaacgtgcgtttcgttactgcaaccacgatgtgggtcatgcaattggagctattgcaatggctgcggcaacgcttggctgggacgtgaagcttctagatgggtttggatataaggatttggagaagctaatggggcttcagattttcccagacttc-aaaatcccatcaagaccaatcaaag-gcaagtttcctgatattgaatttgagcacccggattgtttgattcttgtttttcctaatgggaataatcaattcaatgtgaattataaggaattgagttctgt---agtaaatgaattttcgaatttggagtggaaagggaggccaaattcgcttagcaaagaacatgtttgttgggacataatttatagaacagctgaggctgttaaaaagccattgacggatcaaaagggag------aatttccagttgatcaattcaaaa-gcagtggaatttgtagtgaaaactcttacaaaggttttacaattagagaagttgttagg-aaaagga-ggagcgctgttgacatggatggagtaactgtaatggaaagac-gaacattttatcagattttgttgcactgccttccttcagg---------------------gaag---ggggagaagcatagaagacaattagcattgccgtttcgggctctct------cgtgggatgctgaggttcatgctgttctgtttgttcatagagtggtaggtttgcccaagggattgtatttcttggtaagaaatgaggatcatttacaggagcttaagatggctaccaggtccgagtttaagtggcagaaaccagagggatgccctgatgatctacctttatacgaacttgcaactagtgactgtcaagagattgccaaacgcctttcttgccatcaggtgtgt--gcc--gtttttcat-----------------------attattt-tgttctt-------------tgcggttttatat--------tca-ttgcca-----aaat-----------ttttagggaagtgcttgatttgggaaatg-----------------------gaaacaagtttattaacaa--------tatccctagtt--------------------cattaatgc------------------------------------------------atgaagttgaaaaatgta---------------------------------------------aat-actagt-------------------------------cat------taaatatgaagtctag--------------------------------------------------------------------------------------------------------------------------------------------------------------------------------------------------------------------------------
>I28640_M062B_Malvaceae_Diplodiscus_paniculatus_seq1
------------------------------------------------------------------------------------------------------------------------------------------------------------------------------------------------------------------------------------------------------------------------------------------------------------------------------------------------------------------------------------------------------------------------------------------------------------------------------------------------------------------------------------------------------------------------------------------------------------------------------------------------------------------------------------------------------------------------------------------------------------------------------------------------------------------------------------------------------------------------------------------------------------------------------------------------------------------------------------------------------------------------------caccccaccgaggcttaccttattgctcccccaattgaatctctttctgattcaccttttgttgcgcattacgctcc----------------------gaaagagcactctctcgagct-tcgagccacaatcccatct-ggctttttcccaaaattctttccggataattcgtttctcatcgggatttcttctgttttctgg----------cgagaagcatggaaatacggagaacgtgcgtttcgttactgcaaccacgatgtgggccatgcaattggagctattgctatggctgcggccacgcttggctgggacgtsaagcttctagatgggtttggatataaggatttggagaagctaatggggcttcagattttcccagagttc-aaaatcccatcaagaccaatcaaag-gcaagtttcctgaaattgagtttgagcacccggattgtttgattcttgtttttccaartgggagtaatcaatttgatgtgaattacaaggaattgagttctat---aataaatcaattttcaaatttggagtggaaagggaagccaaattcgcttagcaaggaacatgtttgttgggacataatttataggacagctgaggctgtcaaaaagccattaacagttgaaaagggaa------atttcgcagttgatcaatttaaaa-gcagtggaatttgtagcgaaaactcttacaaaggttttacagttagggaagttgttagg-aaaagga-ggagcgcagttgatatggatggagtaactgcaatggaaagag-aaacattttatcagattttgttgcattgccttccttctgg---------------------gaag---ggtaagaagcgtagaagccaattagcattgccatttcgggctctct------cttgggatgccgaggttcatgctgctttgtttgttcatagagtggtaggtttgtccaaaggattgtatttcttggtaaggaatgaggatcatttagagaagcttaagacggctacccggtctgagtttaagtgggagaaaccagagggatgtcctgatgatctacctttatatcaacttgcggttggtgactgtcaggaggtcgccaaacgcctctcttgtcatcaggtgtgt--gct--gtttttcat-----------------------attcttt-tatttt----------------------------------------------------tt-----------taattttg--------------------------------------------------------------------------------------------------------------------------------------------------------------------------------------------------------------------------------------------------------------------------------------------------------------------------------------------------------------------------------------------------------------------------------------------------------------------------------------------------------------------------------
>I28641_M063_Malvaceae_Brownlowia_peltata_seq1
------------------------------------------------------------------------------------------------------------------------------------------------------------------------------------------------------------------------------------------------------------------------yrccttcaagactttgtttg-----ccgctcaattctccacacttccaca--t---ccttccttcaa---------cctctgtgtctctcatga---------gtctcccaaagaaaaga------------atgatccc---aatcgcc------------------------------tcttcttcttcttcctcttcttcatctgt-aaaaaaccccagtaaggaac------------aa---------gaagaagc------------tgagcagcaagagaaggtagctcaggccctcaaataccatcatcaaaccaaacacaa--t----ttcaccaactacgccagaggaccgcgcgggcttgattgggctaatcaaccgaacccctttcgccgttacatctccg---cccctctaatcccacttcagca---------tttccccactgacaaac---------------------------------------------aaacaatt--------------------atcgatg---------------------ctcytttgtattcctcattattccattgtcttcctccttctaaactcatctcccagkccaccatctcccaactcttttacgattctctcgctctttctgcctggaaaacagccggcttttccacttggtcccttcgggttaaccccagcagcggcaatttgcaccccaccgaggcttaccttattgctccyccaattgaatctctttctgattcaccttttgttgcgcattacgctcc----------------------gaaagagcactctctcgagct-tcgagccacaatcccatct-ggctttttccccaaattctttccggataattcgtttctcattgggatttcttctattttctgg----------cgagaagcatggaaatacggagaacgtgcgtttcgttactgcaaccacgatgtgggccatgcaattggagctattgctatggctgcggcaacgcttggctgggacgtgaagcttctggatgggtttggatataaggatttggagaagctaatggggcttcagattttcccagagttc-aaaatcccatcaagaccagtcaaag-gcaagtttcctgaaattgagtttgagcacccggattgtttgattcttgtttttccaaatgggagtaatcaatttgatgtgaattataaggaattgagttctat---aataaatcaattttcaaatttggagtggaaagggaagccaaatttgcttagcaaggaacatgtttgttgggacataatttacaggacagctgaggctgtcaaaaagccattaacagttgaaaagggaa------atttcgcagttgatcaatttaaaa-gcagtggaatttgtagtgaaaactcttacaaaggtttttcagttagggaagttgttagg-aaaagga-ggagcgcagttgatatggatggagtagctgcgatggaaagag-caacattttatcagattttgttgcattgccttccttctgg---------------------gaag---ggtgagaagcatagaagccaattagcattgccatttcgggctctct------cttgggatgccgaggttcatgctgctttgtttgttcatagagtggtaggtttgcccaaaggattgtatttcttggtaaggaatgadgatcatttagagaagcttaagacagctacccagtctgagtttaagtgggagaaaccagagggatgtcctgatgatctrcctttatatcaacttgcagtgggtgactgtcaggagctsgccaaacgcctctcttgtcatcaggtgygt--gcc--gtttttcat-----------------------gttcttt-tattttgt---------------------gtgt--------gtg-tttgtaatggaagtt-----------ttatttcagatt------tctaaggaatg-----------------------aagatagaccaccaaa------------------------------------------------------------------------------------------------------agttgtgtagaccaa---------------------------------------------aatcacctatt---gaacta------ac----------------------------tgtaatctgtcacc------------acaggacagcc-----------------------------------------------------------------------------------------------------------------------------------------------------------------------------------------------------
>I28642_M064_Malvaceae_Burretiodendron_esquirolii_seq1
--------------------------------------------------------------------------------------------------------------------------------------------------------------------------------------------------------------------------------------------------------------------------------------------------------------------------------------------------------------------------------------------------------------------------------------------------------------------------------------------------------------------------------------------------------------------------------------------------------------------------------------------------------------------------------------------------------------------------------------------------------------------------------------------------------------------------------------------------------------------------------------------------------------------------------------------------------------------------------------------------------------------------------------------------------tccgcccatcgaatccctctctgattcaccttttgttgcgcactatgctcc----------------------caaagaacactctctcgagcw-tcgagccacaatcccatyt-gggtttttccccaaacacttcccagacaattcwtttctcattggaatttcttctattttctgg----------cgagaagcatggaaatacggcgaacgtgcgtttcgttactgcaaccacgatgtgggtcatgcgattggagctgttgcaatggctgcggcaacgcttggctgggacgtgaagcttctagatgggtttgcgtataaagatttggagaagctaatggggcttcacattttcccagagttt-aaaatcccatcaagaccaatcaaag-ggaagttccctgagattgaatttgagcacccggattgtktgattcttgtttttcccaatgggactaatcaattcgatgtgaattataaggaattgagttctgc---aataaatgcattctcagattcggagtggaaagggaaaccaaatttgcttagcaaggaaca-------------------------------------------------------------------------------------------------------------------------------------------------------------------------------------------------------------------------------------------------------------------------------------------------------------------------------------------------------------------------------------------------------------------------------------------------------------------------------------------------------------------------------------------------------------------------------------------------------------------------------------------------------------------------------------------------------------------------------------------------------------------------------------------------------------------------------------------------------------------------------------------------------------------------------------------------------------------------------------------------------------------------------------------------------------------------------------------------------------------------------------------------------------------------------------------------------------------------------------------------
>I28644_M066_Malvaceae_Thomasia_solanaceae_seq1
----------------------------------------------------------------------------------------------------------------------------------------------------------------------------------------------------------------------------------------------------------------------------------------tttg-----ccgctgaactctccacatttccaca--t---tcttccttcaa---------cccctgtgtctgtgttact------cccaatcccaagcaaacga------------ataatccc---aatcatgtccttctct---------------tcttctcctcctccttmgtcttcttcaccacccgt-aaaaaaccccattgaagcag------------cag------cagaagaaga------------agaaaatcaagaaaaggtagctcaagccctcaaataccatcatcaaacgaaacacgg--t----ttcaccaactacgccagaggaccccgtggccttgattgggccaatcagcccaaccccttccghcgttacatctckg---ctccgctaattcctctcctgca---------ctttccggcggacaadc---------------------------------------------aaactgt--------------------atctgatg---------------------ctcctctvtattcttctttgttcctttctcttcctcctcctaaacccgtctcacaatccacaatctctcaactcttttacgattctctggctctttccgcttggaaaaccrccggctattccacttggtcgctccgggtgaatccgagtagcggcaatttgcaccccrcggaagcttacctcattgctccgcsgattgaatctctctcgaattyaccttttgttgctcattatgctcc----------------------gaaagaacattctctcgagct-tcgagcgacaatcccgttt-gggtttttcgacaaatactttccggacaattcatttctcatcggaatttcttctattttctgg----------cgagaagcttggaagtacggagaacgcgcgtttcgttactgcaatcacgatgtgggccatgcgnttggagctattgcantggctgcggcaaccctcggctgggacgtnaaacttctagatngctttggatataaggatttkcagaggctaatgnggcttgagattttcccggagttt-agtathccctcaagaccaatcaaag-ggaagttccccgagattgagttcgagcacccggattgnttgcttcttgttttccctaatgggagtaataaattcgatgtgaattacgaggtattgagttctgc---aataaagganttttcgaatttggattggaangggaagccaaatttgctcagcaaagagcatatttgttgggacatgatctataggacagctgaggcagttaaaaagccattgacggttcaaaacacaa------aattttcgttbgatcgatttcaaa-gcaatggggtttbtagtgaaaactcttacaaagggtttacagtccgggaagttgtgagg-aaaagaa-ggagcgcggttgatatggatggagtaacngtaatggaaagag-aaacattttatcagattttgttgcattgccttccttcagg---------------------gaat---gcagggaagcagagaaggcaattagcattgccgtttcgggctcttt------cttgggatgctgaggttcacgctgctctgtttgttcatacggtggtaggattgcccaagggattgtatttcttggtaaggaatgaagatcatttngaggagcttaaaagggcaaccagatckgagtttaagtgggagaaaccagagdgatgccctgatgatctgcctttatatcaacttgccattgrtgactgccaagagctcgccaaacgcctttcttgccatcaggtttgt--gcc--atttttcctgca--------------------attattt-tgttctt-------------tgtaattttatat--------tca-ctggcag-aaca------------------------------------------------------------------aaaacaggtttatttgata------------attggtc--------------------tatcaatgc------------------------------------------------atgaagtttgaaaatata---------------------------------------------aatactagatagattattta----------------------------actaawtgtgaatgctag--------------------------------------------------------------------------------------------------------------------------------------------------------------------------------------------------------------------------------
>I28645_M067_Malvaceae_Guichenotia_ledifolia_seq1
----------------------------------------------------------------------------------------------------------------------------------------------------------------------------------------------------------------------------------------------------------------------------------------------------ctcaactctccacatttccaca--t---tcttccttcaa---------cctctgtgtctgtgttac------------tcccaaacaaacga------------gcattccc---aatcatgtccttc---------------------------tcttcctccccttcttcgccatcggt-aaaaaaccccattaaagcagaag---------aag------aaggaggaga------------agatgatcaagaaaaggcagctcaagccctcaactaccatcatcagacgaaacacgg--t----ttcaccaactacgcgagaggaccccgtggccttgattgggccaatcaacccaaccctttccgccgttacatctctg---ctccgctaattcctctcctgca---------ctttccggcggagaaac---------------------------------------------acactgt--------------------atctgatg---------------------ctcctctgtattcttctttgttcctttctcttccccctcctaaacccatctcgcaatccactatctctcaactcttttacgattctctggctctttccgcttggaaaaccaccggctattccacttggtcgctccgggtgaatccgagtagcggcaatttgcaccccacggaagcttacctcattgctccgccgattgaatctctctcgaattcaccttttgttgcacattatgcacc----------------------gaaagaacactctctcgagct-tcgagcgacgatcccgttt-gggtttttcgacaaatactttccggacaattcatttctcatcggaatttcttctattttctgg----------cgagaagcttggaagtacggagaacgcgcgtttcgttactgcaatcacgatgtgggccatgcggttggagctattgcaatggctgcggcaaccctcggctgggacgtgaaacttctggatggctttggatgtaaggatttgcagaggctaatggggcttgagattttcccggagttt-agtattccctcaagaccaatcaaag-ggaagtttcctgagattgagttcgagcacccggattgtttgcttcttgttttccctaatgggagtaatagattcgatgtgaattacaatgaattgagttctgc---aataaaggaattttcgaatttggattggaaagggaagccaaatttgctaagcaaagagcatatttgttgggacataatctataggacagctgaggcagttaaaaagccattgacggttcaaaacacaa------aattttcatttgatcaatttcaaa-gcagtggggtttgcagtggaaactcttacaaagcctttacagtccgtgaagttgttagg-aaaagaa-ggagcgcggttgatatggatggagtaacagtaatggaaagag-acacattttatcagattttgttgcattgtcttccttcagg---------------------gaat---gcagggaagcagagaaagcaattagcattgccgtttcgagctctct------cttgggatgctgaggttcacgctgctctgtttgttcatagagtggtaggattgcccaagggattgtatttcttggtaaggaatgaagatcatttagaggagcttaagagggcaaccagatctgagtttaagtgggagaaaccagagagatgccctgatgatctgcctttatatcaacttgccatcggtgaccgccaagagctcgccaaacgcctttcttgccatcaggtatgt--gcc--atttgtcctatc--------------------attattt-tgttctt-------------tcttgttttatat--------tca-ctggcagaacaacatt------tttatgttagggaagtgcttgat-----------------------------------------------------------------ttggtc--------------------tatcaatgc------------------------------------------------atgaagtttgaaaaga-------------------------------------------------------------------------------------------------------------------------------------------------------------------------------------------------------------------------------------------------------------------------------------------------------------------------------------------------
>I28646_M068_Malvaceae_Helmiopsis_sp_seq1
-------------------------------------------------------------------------------------------------------------------------------------------------------------------------------------------------------------------------------------------------------------------------------------------------cctctcagttctccacatttccata--t---tcttcctccaa---------cctctgtatctgtgttat---------tcctcacgaacaggaga------------atgatccc---aatmtcctccttc------------------tcttcttcttcttcttcttcttctttttcttctgt-aaaaaaccccaacaacgaag------------aag------aagaaga---------------------gcaagaaaaggtagctcaagccctgaaataccatcatcaaacgaaacacaa--t----ttcaccaactacgccagaggaccycgcggccttgattgggcgaatcaacccaaccctttccgccgttacatctctt---ctcctcttattcctcttctcca---------ttttcctgtcgacaaca---------------------------------------------acaccac--------------------tgatgatg---------------------ctcctttttattcctctttattccattctcttcctcctccgaaactcatttcccattccactatctctcaattcttttacgattctttagctctttcggcttggaaaacgaccgggttttccacttggtcccttcgtgtcaatcccagtagcggcaatttacaccccactgaagcttacctcattgctccacccattgaatcgctctccgattcacctttcgttgcgcactacgctcc----------------------taaagaacatgctcttgagct-ccgagccaaaatcccatct-gggtttttccccgaacacttccctgacaattcatttctcattgggatttcttctattttctgg----------cgagaagcgtggaaatacggcgaacgtgcatttcgctactgcaaccacgacgtgggtcatgcaattggagctgttgcaatggctgcggcgactcttggctgggacgtgaagcttctagatgggcttgggcataagaatttggagaagctaatggggcttcacattttcccggagttt-aaaattccatcgagaccgatcaaag-ggaagtatccagagatcgaatttgagcacccagattgtttgattcttgtttttcctaacgggaataaccaattcgatgyvaattrtaaggvmktgagtyctrc---artaaawgmaktytmkgatktgkagtkkwamgggamaccwmatktkmtkagcamakaacmwattwgttgvgamayaatdtacakbacmkctgagkmakttaaaawkcrtbcahydkktgraragdgga------aayctttagttgatccatttcaaa-gcagtggavtttgtagtgaaaactcttayaaaggtttcacagttagggaagttgtgagd-aaaagaaggaagtgctrttgatatggatggagtaactgcaatggamagag-aaacattttaccagattttgttacattgtcttccttcggg---------------------gaaa---ggagagaagcatagaawgcaattatctttgccntttcgggctctgt------cgtgggatgctgaaghtcatgctgctttgtttgttcadagagtggtaggyttbccmargggattgtatttcttggttaggaatgaggatcatttygaggagctcaaggcggctacgaggtctgaatttragtgggagaaaccagagggatgccctgatgatctacctttgtatgaacttgccamhggtgayygtcaagagcttkccaaacgcctktcttgccwtcaggtgcgtt-tcg--ttctttcay-----------------------atttattttgttctgc----------------------------------------------------------------------raaat------ccaaatgaaca-----------------------gaaccatgtatgtta-------------------------------------------catgaaaacg---------------------------------------------tcataaag-------acata---------------------------------------------caagtttagtagttcagctt------atamtgcattt--tacac------agagaattg---------------------------------------------------------------------------------------------------------------------------------------------------------------------------------------------------------------------------------------
>I28647_M069_Malvaceae_Cheirolaena_linearis_seq1
-------------------------------------------------------------------------------------------------------------------------------------------------agaaaat-----------------------------------------------------------------------------------------------------------gtttgttccttctagacttcatttg-----ccactcagttctccacatttccaca--t---tcttcctccaa---------cctctctatctgtgctat---------tcctcgctgacagagga------------atgatccc---aatctcctccttt---------------------tcttcttcttctccttcagcttcaacatctgt-aaaaaaacccaacaacgaag------------aag------aagaag------------------------aagaaaaggtagctcaagccctgaaataccatcatcagacgaaacacaa--t----ttcaccaactacgccagagggcctcgcggccttgattgggcgaatcagcccaaccctttccgccgttacatctctt---ctcctcttattcctcttctcca---------ttttcctaccgataaca---------------------------------------------acaccgc--------------------tgatgatg---------------------ctcctctttattcctctttattccattctctttctcctcccaaacccatttcccattccactatctctcaattcttttacgattctttagcactttctgcttggaaaacgaccgggttttccacttggtcccttcgtgtaaaccccagcagcggcaatttacaccccactgaagcttacctcattgctccgcccattgaatcgctctgcggttcacctttcgttgcgcactacgctcc----------------------taaagaacacgccctcgagct-ccgagccaaaattccatct-gggtttttccacgaacacttccctgacaattcttttctcattgggatttcttctattttctgg----------cgagaagcgtggaaatatggcgaacgtgcgtttcgctactgcaaccacgacgtgggtcatgcaattggagctgttgcaatggctgcggcgacgcttggctgggacgtgaagattctagatgggtttgggcataagaatttggagaagctaatggggcttcacattttcccggagttt-aaaattccatcgagaccgatcaaag-ggaagtctccagagatcgaatttgagcacccggactgtttgattcttgtttttcctaatgggaataaccaattcgatgtgaattataaggaattgagttctgt---agtaaatgaattttcggatttggagtggaaagggaaaccaaatttgcttagcaaagaacacatttgttgggacataatttacaggacagctgaggcagttaaaaagcattcaacaactgaaatgggaa------aatcttttgttgatccatttcaaa-gcagtggaatttgtagtgaaaactcttataaaggtttcacagttagagaagttgtgagg-aaaagaa-gaagtgctgttgatatggatggagtaactgcaatggaaagag-aaacattttaccagattttgttacattgtcttccttcggg---------------------gaaa---ggagagaagcaaagaaagcaattatctttgccttttcgggctctgt------cgtgggatgctgaagttcatgctgctttgtttgttcatagagtggtaggtttgccgaagggattgtatttcttggttaggaatgaggatcatttcgaggagctcaaggctgctacgaggtctgaatttgagtggaagaaaccagagggatgccctgattatctacctttgtatgaacttgccaccagtgactgtcaagagcttgtcaaacgcctttcttgccaccaggtgcgt--tcc--ttctttcat-----------------------atttattttgttctgc----------------------------------------------------------------------aaaat------ccaaatgaaca-----------------------gaaccatttgtgtta-------------------------------------------catgaaatcg---------------------------------------------cgataaaggttagagacata---------------------------------------------caactttagtagttcagctt------atactg------------------------------------------------------------------------------------------------------------------------------------------------------------------------------------------------------------------------------------------------------------------
>I28648_M070_Malvaceae_Helmiopsiella_madagascariensis_seq1
---------------------------------------------------------------------------------------------------------------------------------------------------------------------------------------------------------------------------------------------------------------------------------------------------------ttctccagatttccaca--t---tcttcctccaa---------cctctgtatctgtgttat---------tcctcactaacagaaga------------atgatccc---aatcccctccttctcttc------ttcttcttcttcttcttcttcttcttcagcttcgtcatctgt-aaaaamccccaacaacgaag------------aag------aagaaga---------------------gcaaaaaaaggtagctcaagccctgaaataccatcatcaaacgaaacacaa--t----ttcaccaactacgccagaggacctcgcggccttgattgggcgaatcaacccaaccctttccgccgttacatctctt---ctcctcttattcctcttctcca---------ttttcctaccgagdaca---------------------------------------------acaccgc--------------------tgatgatg---------------------ctcctttttattcctctttattccattctcttcctcctccgaaacccatttcccattccactatctctcaattcttttacgattctttagctctttcggcttggaaaacaaccgggttttccacttggtcccttcgtgtcaatcccagcagcggcaatttacaccccactgaagcttacctcattgctccgcccattgaatcgctctccgattcacctttcgttgcgcactacgctcc----------------------taaagaacatgctctcgagct-ccgagcsaaaatcccatct-gggttttttaccgaacacttccctgacaattcatttctcattgggatttcttctattttctgg----------cgagaagcgtggaaatacggcgaacgcgcatttcgctactgcaaccacgacgtgggtcatgbaattggagctgttgcaatggctgcggcgacgcttggctgggacgtgaagcttctagatgggtttgggcataagaatttggagaagctaatggggcttcacattttcccggagttt-aaaattccatcgagaccgatcaaag-ggaagtctccagagatcgaatttgagcacccggattgtttgattcttgtttttcctaacgggaataaccaattcgatgtgaattataaggaattgagttctgc---agtaaatgaattttcggatttggagtggaaagggaaaccaaatttgcttagcaaagaacatatttgttgggacataatttacaggacagctgaggcagtaaaaaagaattcaacagctgaaaagggga------aatctttagttgatccatttcaaa-gcagtggaatttgtagtgaaaactcttataaaggtttcacagttagggaagttgtgagg-aaaagaa-gaagtgctgttgatatggatggagtaactgcaatggacagag-aaacattttaccagattttgttacattgtcttccttcggg---------------------gaaa---ggagggaagcatagaaagcaattatctttgccttttcgggctctgt------cgtgggatgctgaagttcatgctgctttgtttgttcatagagtggtaggtttgcccaagggattgtatttcttggttaggaatgaggatcatttcgaggagctcaaggcggctacgaggtctgaatttgagtgggagaaaccagagggatgccctgatgatctacctttgtatgaacttgccaccggcgactgtcaagagcttgccaaacgcctttcttgccttcaggtgcgtt-tcg--ttctttc-t-----------------------atttattttgttctgc----------------------------------------------------------------------aaaat------ccaaatgaaca-----------------------gaaccatgtatgtta-------------------------------------------catgaaaaca---------------------------------------------cgataaaggttagagacata---------------------------------------------caagattattagttcagctt------a-----------------------------------------------------------------------------------------------------------------------------------------------------------------------------------------------------------------------------------------------------------------------
>I28650_M072_Malvaceae_Clappertonia_ficifolia_seq1
------------------------------------------------------------------------------------------------------------------------------------------------------------------------------------------------------------------------------------------------------------------------------------------------------------------------mc--t---tatcyyytcwr---------ctytrrrrtttgagtttc---------accctaagaacaaaacg------------atgatccc---atttagctccttttct------------------------tcttcgtcttcttcttcwmyatytrt-wawattcmyaaaywaak---------------aar------waratgatga------------agatgaavmadawaadrtcrmycaaghtytgwwawaysrkawtcaamcgwmkcakgg--t----ttcggcaacymcrckasmrgascacrtggccttgahtgggccaatcaacccaacccttttcgccgttacatttctd---vtccattrattcctcttsagca---------ctttccygtagagaakcag-------------------------------------------aaa-------------------acccatycccvtgatg------------------ctcctctctaytcttctttattcagttgtcttcctyctccaaaacccatttcccaatccacaatytcccaactgttttatgattcthtggctctttctgcttggaaaactaccggsttttccrcttggtctcttcgtgtcaaccccagtagcggcaatttgcatccyacmgaggcttatctcatttctccgcccatccattccctctctgattcacctttcgttgckyattatgcgcc----------------------camagaacactctctggagct-tcgagccacwatcymatct-tggtttttcgmcaagttctttcccgagvattcvtttctcatcgggatttcttchattttctgg----------cgagragcatggaaatacggtbaacgtgcgttccgttactgcaatcatgatgtgggmcatgcaathggagctattgvaatggccgccgcdactcttggctgggasgygaagcttctagatggdtybdgkmmmaagrwtttggagaanytaatggggcttgagattttcnchgagttt-aaaathccdtcaagrccratyaaag-gcaagyytcctgadattgaatttgagcacycggattgttygcttcttattttyccdaatgggaytaacaaattcgatgtsaattataaggaatwgagttgtgc---aataaaggaattctcvaatatggagtggaaagggaagccaaatkckcttagcaaagagcatatttgttgggacataatctataggacagcygaggcdgtgaaaaagcggttnacggttgaaatggaga------attttccagttgatgaataccaaa-gcagtggvntttbtagtgaaaactcttahaaaggttttacagtgagagaagttgttagg-aaaagga-ggagcgcggttgatatggatggagtgactghantrgaaagab-aaacattttatcagatattgttgcattghcttccttcaggctc------------------aagaaahggaagcaagcagagaaggcaattrgcaytgccntttcgagctctct------cttgggatgccgaggttcattgtgttctttttgttcatagagtagtbggtttgcccaagggattgtatttcttggtaaggaatgaagatcatttavaggagcttaagrgggctaccakgtctgagtttkarkkggrrraamcykrrgrawgvcctcatgatttacctttatatcaacttaccacggttgactgccaagagcttgccaaacgcctttcttgccatcaggttttat-gcc--atttcccccctttt------------atttatctttttttttttttttkbb---ytttkkkkkrrdkttkdramw----------cttaca------------------------------------------------------------------------------------------------------------------------------------------------------------------------------------------------------------------------------------------------------------------------------------------------------------------------------------------------------------------------------------------------------------------------------------------------------------------------------------------------------------------------------------------------------------
>I28652_M074_Malvaceae_Hildegardia_barteri_seq1
-----------------------------------------------------------------------------------------------------------------------------------------------------------------------------------------------------------------------------------------------------------------------------------ctgtctttg-----ccgctcaacactccacgtttccacg--t---tcttccttcaa---------cctctg------------------------tcccaaacggaaga------------atgattcc---gatctcctccttctct---------------------tgtt---cttcttcagcttcgtcttctgt-gaaaaaccccggtaaggaac------------aag------aggaagaaga------------agagcagcaagaaaaggtcgctcaagctctcaaatrccatcatcaaacgaagcacaa--t----ttcaccaactatgccagaggacctcgtggccttgattgggcaaatcaacccaaccccttccgccgctacatctctg---ctcctctaatccctctcctgca---------ctttcccactgacaaac---------------------------------------------aatcgactcca--------gttag---tacggatg---------------------ctcctttgtattcctctttattccattctcttcctcctcctaaacccatctcccaatccacaatctcccaactcttttacgattctctggcgctttcagcttggaaaacaaccgggttttccacttggtccctgcgggtcaaccccagcagcggtaatttgcatcccactgaggcttaccttattgctccgccaattcagtccctctccgattctgcttttgttgcgcattatgctcc----------------------gaaagaacattctctagagct-tcgagccacaatcccattc-gggtttttccccaatttctttccggataattcatttctcattggaatttcttccattttctgg----------cgagaagcgtggaaatacggagaacgtgcgtttcgatactgcaaccacgatgtgggccatgcaattggagctattgcaatggctgcggcaacgcttggctgggacgtgaagcttctcgatgggcttggatataaggatttggagaagctaatggggcttcagattttyccacagttc-aaaatcccttcaagaccgatcaaag-gaaagttccctgaaattgaatttgagcacccggattgtttgattcttgtttttcctaatgggaataatcaattcgacgtgaattataagcaattgagttctgc---aataaatgaattttcgaatttgcagtggaaagggaagccaaattcgcttagcaaggagcatgtttgttgggacataatttataggacggctgaggcagctaaaaagccattaacagtacaaaatggag------aatttcmggttgaccaatttcgaa-gcagcggaatttatagtgtaaactcttacaaaggttttacaatcagggaagttgtaagg-aaaagaa-ggagcgctgttgatatggatggagtaacagtaatcgaaagag-aaacattttatcagattttgttgcattgcctcccttcagg---------------------gatg---ggagagaagcatagaaggcaatcagcattgccatttcgagctcttt------cttgggatgctgaggttcatgctgctttgtttgttcataaagtggttggtttgcccaagggattgtatttcttggtaaggaatgaggatcatttagaggagcttaagaccgyaaccaggcccgagtttaagtgggagaaaccagagggatgccctgatgatttaccattatatgaacttgctgctggtgactgtcaagagcctgccaaacgcctttcttgccatcaggtgtgt--gcc--atttttcat-----------------------attattt-tgctctatgct-----------tttttcctt----------ctt-tggataattgaag-t-----------ttatgtcaaaat-------caaaggaaca-----------------------ga-acaggacttttgc-------------------------------------------atgggaac------------------------------------------------accaaaaaaaaaaagga------------------------------------------------------------------------------------------------------------------------------------------------------------------------------------------------------------------------------------------------------------------------------------------------------------------------------------------------
>I28653_M168_Malvaceae_Theobroma_cacao_seq1
---------------------------------------------------------------------------------------------------------------------------------------------------------------------------------------------------------------------------------------------------------------------------cttcaaggctttgttta-----ccgcttaacgctccacatttccaca--t---tcttccttcaa---------cgtctgtgtc---tttgt---------cacgcccaaacagaaga------------acgatccc---aaccatgtctttc---------------ccttcttcttcttcttcttcttcggcctcaccatctgt-gacagaccccaataaggaag------------aag------------------------------aagaacaaggaaaggtagctcaagccctcaaataccatcatcaaacgaagcacag--t----ttcaccaactacgcgagaggaccacgtggtctggattgggccaatcaacccaacccctttcgccgttacatttctg---caccgctaattcccctcctgca---------ctttccggcagagaaac---------------------------------------------aagctataac-----------------tgatgatg---------------------ctcccctgtattcttctttgttccattctcttcctcctcctaaacccatctcccaatccacaatctcccaactgttctacgattctctggctctttcggcttggaaaaccaccggctattccacttggtcccttcgggtcaatcccagcagcggcaatttgcaccccaccgaggcttatctcatttctccgccaattcagtctctctctgactcgcctttcgtcgcacattatgctcc----------------------gaaagagcactctctcgaggt-tcgagccacaatcccttct-gggtttttccccaaattcttcccggagaactcgtttctcatcggaatttcttctattttctgg----------cgagaagcatggaaatacggagaacgcgcgtttcggtactgcaaccacgatgtgggtcatgcgattggagctgttgcgatggctgcggcaacccttggctgggacgtgaagcttctagatgggtttgggtatgacgatttgcagaagctaatggggcttgacatttttccagagttc-aaagttccatcaagaccaatcaaag-ggaagtttcctgacattgaattcgagcacccggattgtttgcttcttgtttttccaaatgggagtaaccaattccatgtaaattataaggaacttagttctgc---agtaaaggaattcctgaatttggagtggaaagggaagccaaattcgcttagcagagagcatgtttgttgggacataatttacaggactgctgaggcagttaaaaagccattaaccgttcaaagcggag------aatttcctgtggatcaatttcaaa-gcagtggaatttgtagtgaaaactcttacaaaggtcttacggtgagggaagttgttagg-aaaagga-ggagcgcggttgatatggatggagtaactgtaatggaaagag-aaacgttctatcagattttgttgcattgcgttccttcagg---------------------gaat---ggagggaagcatagaaggcaattagcattgccgtttcgggctctct------cttgggatgctgaggttcatgctgctttgtttgttcatagagtggtaggtttgcccaaaggattgtatttcttggtaaggaacgaggatcatttagaggagcttaagagggctaccaggcctgagtttaactgggagaaaccagcgggatgccctgatgatcttcctttgtatgaacttgccactgataactgccaagagcttgccaaacgtctatcttgccatcaggtgtgt--gcc--attcttcct-----------------------ata-------------------------------tatatat--------tca-ctggcaa-agcaactt------tttgtgttagggaagtgcttgatttgggaaatg-----------------------gaaacaggtttatgtaaca-------atagtcctagtc--------------------tatcagtgc------------------------------------------------gtgaaatttgcaa----------------------------------------------------------------------------------------------------------------------------------------------------------------------------------------------------------------------------------------------------------------------------------------------------------------------------------------------------
>I28654_M105_Malvaceae_Pachira_aquatica_seq1
--------------------------------------------------------------------------------------------------------------------------------------------------------------------------------------------------------------------------------------------------------------------------------agacttcctttg-----ccgctcaactctccacgtttccaca--t---tcttccttcaa---------cctcttg------tagaa---------tgattccaaacaaaaga------------ttgatccc---agtcgcctccatttct------------------tcttcttcttcttcttcagcttcatcatctgt-aaaaaaccccattaaggaag------------aag------aagaa------------------ggagtgcaagaaaaggtagctcaagccctggaataccatcatcaaacgaagcacag--t----ttcaccaactacgccagaggacctcgtggccttgattgggccaatcaacccaaccctttccgacgttacatctcgg---ctcctctgcttcccctcctgca---------ctttccmdctgataaac---------------------------------------------aaacagttcca--------gctactgatgatgatg---------------------ctcctttgtattcttctctatttaattcgtttcctcctcctaaacccatctcgaaatccaccatctcccaacttttttacgattctctggctctttcagcttggaaaaccactgggtattccacttggtcccttcgggttaaccccagcagcggcaatttgcaccccactgaggcttaccttattgctccacctrttgaatctctctctgattcttcttttgttgcacattatgctcc----------------------gaaagaacacgctctcgagct-tcgagctacaatcccatct-gggtttttccccaaattcttccctgacaattcatttctcattggcatttcttctatcttctgg----------cgagaagcatggaaatacggggaacgtgcgtttcgttactgcaaccacgatgtgggtcatgcaattggagctattgcaatggctgccgcaacgcttggctgggacgtcaagcttcttgatgggtttggatataaggatttggagaagctaatggggcttcagattttcccagacttc-aaaatcccatcaagaccaatcaaag-gcaagtttcctgatatcgaatttgagcaccctgattgtttgattcttgtttttcctaatggaaacaatcaattcggtgtgaattataaggaattgagttctgc---agtaactgaattttcgaatttggagtggaaaggtaggccaaattcgcttagcaaagaacatgtttgttgggacataatttataggacggctgaagcagttaagaagccattaacggttcaaaagggag------aatttccagttgatcaattcaaaa-gcagtgggatttgtagtgaaaactcttacaaaggttttacagttagggaagttgttagg-aaaagga-ggagtgcggtcgacatggatggagtaactgtaatggaaaggc-aaacattttatcaaattttgttgcattgccttccttcagg---------------------gaag---ggggagaagcatagaagacaattagcattgccgtttcgggctctct------cgtgggatgccgaggttcatgctgctctgtttgttcatagagtggtaggtttgcccaaggggttgtatttcttggtaagaaatgaggatcatttagaggagcttaagacrgctaccaggtccgagtttaaatgggagaaaccggagggatgccctgattatctacctttatacgaactcgctactggtgactgtcgagagcttgccaaacgcctttcttgccatcaggtgtgtgtgct--gtttttcat-----------------------attgttt-tgttctta------------tgagttattatat--------tgt-ctgccaataacaaat-----------tgttagggagatgcttgaattt---aatg-----------------------gaaacaggttga------------------------------------------------------------------------------------------------------------------------------------------------------------------------------------------------------------------------------------------------------------------------------------------------------------------------------------------------------------------------------------------------------------------------------------------------------------------------
>I28655_M148_Malvaceae_Robinsonella_mirandae_seq1
------------------------------------------------------------------------------------------------------------------------------------------------------------------------------------------------------------------------------------------------------------------------------------------------------------mccacgattccaca--t---tcttcyttcga---------cctckgtc---tctgtgt---------cactgccaaacaaagga------------atgattcc---aatggcttccttctct---------tcttcttcttcttcttctacttcttcagcktcgtcatctgt-aaaaaatcccattaaagaag------------aag------aacaagaa---------------gagctgcaagaaaaggtagstcaagccctcacatwccatcatcaaaygaaacacgg--tttcattcaccaactatgccagaggaccgcgtggcmttgattgggccaatcaacccaaccctttccgccgctacrtctctg---ctcctctgcttcctctcctgca---------ctttcccacwgaaaaac---------------------------------------------caacwgttgca--------gtcac---agacgatg---------------------ctcctttgtattcctctctbtthcattctctcccwcctcctaaacccatcacccavtccacaatctcccaatttttttacgattctttggcactttcagcttggawatccaccggrttttccacttggtcmcttcgggttmacccmagcagcggcaatttrcaccctaccgaggcttaccttattgctcsgtctattsawtctctctsygattctccttttgtcgcccattatgctcc----------------------caaagaacacgctctcgagct-tcgagccactatcccatcb-gggttbthccccaarttcttcccwgataattcatttctcdtbggaatttcttctattttctgg----------hgggaakcatggaaatayggrgaacgcgcgtthcgttactgcaahcacgatgtgggtcatgcaattggagctattgcaatggccgccgcaackcttgggtgggaygtdaagcttctmgatggktttggatataaggatttggagaagctaatggggcttcagattttcccsgatttc-aaaatcccatcaagaccgatcaaag-gcaagtttcccgatattgaatttgagcacccwgabtgtttgattcttgtttttcctaacgggagtaatcaathhgawgtgaattataaggaattgagttchkt---gataaatgaattttcgaatttggattggaaagggaagccgaatttgcttagcaaggaacatgtttgttgggacataatttatavgacagccgaggcggttaaaaagccattaacgattcraaagggag------aatttccagttratcaatttaaaa-gmagtggaatttgtagtgaaaactcttacaaaggttttacrwtcagggaaattgttagg-aaaaggm-ggmktgcrgttgatatggatggagtaactgyaatgsaaagac-raacattttwtcagattytgttgcattgycttccatcagg---------------------raag---ggggagaagcatagaaggchattagcattgccrtatcgggctctct------catggdatgccgaggtccatgctgttctgtttgttcataaagtggthggtttghcvvagggattgtatttcttggtwagaaatgaggatcatttagaggagcttaagatgtctacsaggtccgagtttaagtgggagaaaccagagggatgbcctgatgatctacctttgtacgaactyrcaacargtgactgtcragagattgccaaacrcctttcttgccatcaggtgtgc--acc---attttctt-----------------------attgttk-tgttcttcgt--------------ggtttatat--------tca-cwgccaa-arcaaat-----------tgttarrraagtkcttctttcaggaaact-----------------------gaaacacgtttatcgtcagtatgaaaatatccgtagtcc-----------t----agtcagcaatgc------------------------------------------------atg--------------------------------------------------------------------------------------------------------------------------------------------------------------------------------------------------------------------------------------------------------------------------------------------------------------------------------------------------------------
>I28656_M002_Malvaceae_Tilia_americana_seq1
-----------------------------------------------------------------------------------------------------------------------------------------------------------------------------------------------------------------------------------------------------------------------------------------------------------------------------------------------------ctctgtgtctgtgttac---------tattcccaaacaaaaga------------atgatccc---aatcacctccctttct---------------------tcttcttcttctt---cttcttcttctgt-aaaaaaccccaataaagaaa------------aag------aagaagaaga------------agagcaacaagaaaaggtagcccaagccctcaaataccatcatcaaacgaaacacgg--c----ttcaccaactacgccagaggaccacgtggccttgattgggctaatcaacctaacccctttcgccgttacatctctg---ctcctctaattcctctcctgca---------ctttcccacagacaaac---------------------------------------------aaacaattcca--------gtta------ctgatg---------------------ctcctttgtattcctcwttattccattctcttcctcctcctaaacccatttcccaatctacaatctcccaactcttttacgattctctcgctctttcagcttggaaaacaaccgggttttccacttggtcgcttcgtgtcaaccccagcagcggcaatttgcaccccactgaggcttaccttattgctccgccaattgaatctctctctgattcaccttttgttgcgcattatgctcc----------------------gaaagaacactctctcgagct-tcgagccacaattccatct-gggtttttccccaaattctttccggataattcatttcttattggaatttcttctattttctgg----------cgagaagcatggaaatacggagaacgtgcgtttcgttactgcaaccacgatgtgggccatgcaattggagctatttcaatggctgcggcaacgcttggctgggacgtgaagcttctggatgggtttggatataaggatttggagaagctaatggggcttcagattttcccggagttt-aaaatcccatcaagaccgatcaaag-gaaagtctcctgaaattgaatttgagcacccggattgtttgattcttgtttttcctaatgggagtaatcaattcgatgtgaattataaggaactgagttctgc---aataaatgaattttcgaatttggagtggaaagggaagccaaatttgcttagcaaggaacatgtttgttgggacataatttataggacagctgaggcagttaaaaagccgttaacagttcaaaagggaa------aatttccggttgatcaatttgaaa-gcagtggaatttgtagtgaaaactcttacaaaggttctacagttagggaagttgttagg-aaaagaa-ggagcgctgttgatatggatggagtaactgtaatggaaagag-aaacattttatcagattttgttgcattgccttccttcagg---------------------gaag---ggagagaagcatagaaggcaattagcattgccgtttcgagctctct------cttgggatgccgagattcatgctgctttgtttgttcatagggtggtaggtttgcccaatggattgtatttcttggtaaggaatgaggatcatttagaagagcttaagaaggctaccaggcctgagtttaagtgggagaaaccagagggatgccctgatgatctacctttatatgaacttgccactagtgactgtcaacagcttgccaaacgcctttcttgtcatcaggtgtgt--gcc--ttttttcat-----------------------attattt-tgttctgttctgttctgttctgttctttttttt--------ttt-ttgataactgaagtt-----------ttat------------------------------------------------------------------------------------------------------------------------------------------------------------------------------------------------------------------------------------------------------------------------------------------------------------------------------------------------------------------------------------------------------------------------------------------------------------------------------------------------------------------------------------
>I28657_M180_Malvaceae_Triumfetta_lappula_seq1
----------------------------------------------------------------------------------------------------------------------------------------------------------------------------------------------------------------------------------------------------------------------------------------------------------------------------------ttccttcaa---------ctcctgggtttgggttac---------acccaaaaggcagaaag------------atgatccc---aatcagctccttttct---------------------tcctcttcgtcttcttcttcaccagctgt-aaaaatcccaaacaaag---------------aag------aagataacga------------agatgaagaagaaaaggtacttcaagctttgaactaccatcatcaaacgaaacatgg--t----ttcagcaactacgctagaggaccacgtggccttgattgggccaatcaacccaacccttttcgccgttacgtctctg---ctccattaattcatcttcagca---------cttccccgtagagaatcag-------------------------------------------aaa-------------------tcccaaacctatggcagccatggccatgaagctcctcctctctattcttctttgttcagttgtcttcctcctccaaaacccatttcccaatccacaatctchcanctvttttatgattctttggcbctctctgcttggaaatctacyggcttttccacttggtccctycgtgtcaaccccagtagcggcaatttgcatcccacygaggcttatstcatttctccrcccatcrattccmtctctgattcacctttcgttgcacattatgcgcccaaagaacactctctggagccycaaagaacactctctggagct-tcgaaccamwatcccatct-tggyttttcgacaagttctttcccgagaattcgtttctcatygggatttcttchathttctgg----------cgagaagcatggaaatayggagaacghgcgttccgytactgcaatcaygatgtgggtcatgcaatcggagcdattgcgatggccgcmgcaaccctbggctgggacgtgaagcttctagatgggttcgggtacaaggatttggagaagctaatggggcttgagatttcccctgagttt-aaaatcccatcgagaccaatcaaag-gcaagtttcctgagattgaattsgaacacccagaytgtttgcttcttatttttccycatgggtctgacaaattcgaygtgaattataaagaattgagttgtgm---aatraaagavttctcraatctggagtggaaaggdaagccaaatttgcttagcaaagagcatatttgttgggacataatctataggacggctaaggcagtgaaaaaacagttaacggttgaaatggaga------aatttvcagttgatgaatacsaaa-gcagtggaatttgtagtgaaarctcttacaaaggttttacagtgagggaagttgttagg-aaaagga-ggagcgctgttgatatggatggagtgactgtdatgggaagag-aaacattttatcagatattgttgcattgccttccttcaggctc------------------aagaaatggaagcaagcagagaaggcaattagcattgccgtttcgagctctct------chtgggatgctgaggttcantgtgttctttttgttcatagartagagggtttgcccaagggattgtatttcttggtaaggaatgaasatcakttagaggagcttaagagggctaccaggtctgagtttgagtgggagaaacctgaggaatgtccthatggtttgcctttgtatcgacttgccactgttgacwgccaagarcttgccaaacgcctttcttgccatcaggttttgt-gcc--atttctctccccttt----------catttattctctttttgctttttgtt---ttttttt----gtttgaga------------cttataaaatgcat-------------------agaacacctatgctaa------------------------agctgcacamaattttttaa---------------------------------------------------------------------------------------------------------------------------------------------------------------------------------------------------------------------------------------------------------------------------------------------------------------------------------------------------------------------------------------------------------------------------------------------------------------------
>I28658_M160_Muntingiaceae_Muntingia_calabura_seq1
------------------------------------------------------------------------------------------------------------------------------------------------------------------------------------------------------------------------------------------------------------------------------------------------------aaacccacaacatttccatg--t---ccttccttcaa---------cttcagtgc------------------ttcttccaatgaaaaag------------caaatttc---cgtcagatcttct------------------------acgtcttcttcctcggcatctccttctgt-aactaacccgaataaaggag-----------agaa-------------------------tcaagatcagaaggacaacatagcccaagtgttaaagtaccataaccaaacgaagcactcg------ttcgggaattacgccaggggacctcatggtctcgactgggctaatcaaccaaccccgttccgacgctacgcctctg---ctccggtgattcctctccagcg---------cttccctactgagaatc---------------------------------------------aaacctcaac---------gtcaggaagggcagtg-----------------gacgctccgttgtactcttctctgttccgttccctacctcctcccaaagccatttcacaatcgacaatctctcagcttttttacgattccttggctctctctgcttggaaaagtactgggttttccacttggtcgctccgggttaacccgagtagcggcaacttgcacccaaccgaggcttatctcattgctccggcgattgaatcaatttctagctcagctttcgtagcacattatgcgcc----------------------aaaagagcattctctggagct-taggacgacgatcccagct-gagtttttctccaaattctttccccagaactctttcctcattgggatttcttctattttctgg----------cgcgaggcctggaaatatggagaacgagcatttcgatactgcaatcacgatgtggggcatgcaatcggttccgttgcaatggctgcggcggggcttgggtgggacgtgaagcttcttgacggtttcggctctaaggatttaaagaagttaatggggcttgagattttcccggaattt-catattccttccagagccgttaagg-gtaaaatcccagagcttgaattcgagcacccagattgcgttttgcttgtatttcccaatgggattgctgaatacgatgtcaattacaaggaactaagctctgc---tattcacgaactttcaagtttagagtggaagggtaagccaaatatgctcagtgaagaccatatttgctgggatgtgatttacaggacagctgaggcagcaaaaaagccgttaacatctgaaaatg---------gatttacggtcgatccattacgga-gcagtgggactcttagtgagggttcatacaaaaatcttacactgagggaagtggtaagg-aagcgaa-ggagtgcggtggatatggatggtgttacggttatagagaggg-aaactttttatcagattttgttgcactgccttccttcaggctc-----------------t-------ggagagaagcagaggaggcaattaacgctgccatttagagttcttc------cttgggatgccgaggtacacggagctttgtttgttcacagagtggtgggtttgccaaagggtttgtatttcttggtaaggaatgaggatcattttgaggaactcaggatggctactaggtctgatttcaaatgggagaaacctgaaggttgcccggaggaactgcctttgtatgaacttgctagaggtgactgccagcagcttgccaaacggctttcgtgccaccaggtttgt--ctt--attttcttt-------------------------tcatttcgttcctttga---------tgctgtgttggga----------------------------------------tgatgaaaacattgcaatttgtgtaaat--------------------------------------------------------------------------------tataaacat------------------------------------------------ttgacgc----------------------------------------------------------------------------------------------------------------------------------------------------------------------------------------------------------------------------------------------------------------------------------------------------------------------------------------------------------
>I9832_V002_Malvaceae_Luehea_speciosa_seq1
aaaaacaccatatacccaccacccaattacaaacgaaattgaagagaagcaaataataagaactaatctcttttctttttctcacccytttttttcttcttttaagcggttggaataatcaagcaaaaataataataataatcgagggaggttcccgcggaaggaaggacccatggtattatagaactagaacagtcaagttcaaaaaacttgatgaagaaattggcaaaaaaggcaagcaaatgaaaatgctacaacaattccttcctttaagactttgtttgc--ctccgctgaattctccacatttccacc--t---tcttcctttgact------cctcctctgtttgtgtta------------ccttcgagcaacaaa------------a------gaagaatcatgtcctcttctt---------ctttttcttcttcttcttcttcttcttcttcaccatctgt-gagaatcccagacaaacaa---------------------------gagga------------agaagaa------aaggtagcccaagctctgaaataccatcatcaaacgaaacatgg--c----ttcagcaactacgccagagggccacgtggccttgattgggccaatcaacccaacccttttcgccgctacatctctg---cttcactgattcctctcctgca---------ctttcccgcagagaagcag-------------------------------------------gagc----------------accaccatcccgacg---------------------ctcctttgtattattctttgttcaattctcttcctcctccccagcccatttcccaatccacaatctcccaattcttttacgattctttggctctttctgcttggaaaaccgctgggttttccacttggtcccttcgggtcaacccgagtagcggtaatttgcatcccaccgaggcttaccttatatctccgcccatcgactcgctctgtagttcgcctttcgttgcacattatgcgcc----------------------caaagaacactctctggagct-tcgagccacaatcccgtct-tgtttttttgacaagtttttcccaaagaattcgtttctcgtcgggatttcttctattttctgg----------cgagaagcatggaaatacggagaacgtgcgtttcgatactgcaatcatgatgtgggccatgccatcggagctattgcgatagccgccgccgccctcggctgggacgtgaagcttctggatgggtttgggcacaaggatttggagaagttaatggggcttgagatttttcctgagttt-aaaattccatcaagaccaatcaaag-ggaagcatcccgagattgaattcgagcacccggattgtttgctccttatttttcccaacgggagtaaccaattcgatgtgaattataaggaattgaattctgc---agtgaaggaattttccaacttggggtggaaagggaagccaaattcccttagcaaagagcatatttgttgggacataatctatagaacagctgaggcagtgaaaaagccgttaacggttgaaatggaga------attttccagttgatcaattccaaa-gcagtggaagttttagtgaaaactcttacaaaggttttacagtcagggaagttgttagg-aaaagga-ggagcgcggttgatatggatggagtgactgtaatggaaagag-aaacattttatcagatattgttgcattgccttccttcaggctc------------------aagaaatggaggcaagcagagaaggcagttaacattgccgtttcgggctctgt------cttgggatgctgaggttcatgctgctctgtttgttcatagagtagtgggtttgcccaagggattgtatttcttggttaggaatgaggatcatttagaggagcttaagagggctaccaggtctgagtttgagtgggagaaacctgagggctgtcctgatgatttacctttatatcaacttgccaccgttgactgcgaagagcttgccaaacgcctttcttgccatcaggtttgt--gcc--attttccac-----------------------attatcttttgcttttct----------tggagttttgaga------------cttataaagcat----------------------aaacatgtaagttt----------------------------tgcagacagaattttaaccagttaacaa-----------------------------tgacataaagga-----------------------------------------------ggcgagaaaccatacttgataaaacaaagataaa----------------------------aaggcaccaaatagaagagaaa---------------------------caaaggagagatatgctcgaatttctt---gattataaattctggaacatattacacgtatttgtagcaactggcctcccctccttaagcaatatagaggtccaaccaattccgaggataacatagataattaagagcttttcccttcagtttgtgcttggcttagcccactagtgtttctttgaagatgtaccataggcttgcatcactcttgtctgtgtttgcatgcttagattaattata
