# Supplementary material for: Localized Phylogenetic Discordance Among Nuclear Loci Due to Incomplete Lineage Sorting and Introgression in the Family of Cotton and Cacao (Malvaceae)
Source: Front Plant Sci. 2022 Apr 13;13:850521. doi: 10.3389/fpls.2022.850521 (PMC9043901; doi:10.3389/fpls.2022.850521)
Supplement: Supplementary file 1 [file Data_Sheet_1.ZIP › Alignments_v4/L24.fasta]

>I23352_M001_Malvaceae_Bombax_ceiba_seq1
------------------------------------------------------------------------------------------------------------------------------------------------------------------------------------------------------------------------------------------------------------------------------------------------------------------------------------------------------------------------------------------------------------------------------------------------------------------------------------------------------------------------------------------------------------------------------------------------------------------------------------------------------------------------caacaagacatgcagaaatggaagccatagacattcttctggagaagtggcagagagatggactttcaaaagcagaagttgctgcaaacttttcaaaatgtattttgtatgttacatgtgaaccatgcataatgtgtgctgcagctttgtcatttattggtatcc-------atctttttccaattac--agtacttg-aatgtagcaatata-ttattatga----atac-cttttaattttattcc-------ttttttcattagcctggtccttgac-tga------------------------at-atttctcat--------cttaggcataaaggaagtatattatggttgtgcaaat-----------------------gagaaatttggagggtgcggatcaattttgtccttgcattctagttgctctgg------catcaggttttttt-----------------------------------------------------------------------------------------------------------------------------------------------------------------------------------------------------------------------------------------------
>I23353_M002_Malvaceae_Tilia_americana_seq1
------------------------------------------------------------------------------------------------------------------------------------------------------------------------------------------------------------------------------------------------------------------------------------------------------------------------------------------------------------------------------------------------------------------------------------------------------------------------------------------------------------------------------------------------------------------------------------------------------------------------------------------------------------------------------------------------ccatagacattcttctagagaagtggcagagagatggactttcaaratcagaagttkctgwaaacttttcaaaatgtattttgtatgttacrtgtgaaccatgcataatgtgtgctgcagctttgtcacttcttggtatcc--------ttctctttcaacgac--aatacttg-gatgt-gcaatatt-ata---tga----atat-tttttaattttattact------tttcctcattagattggtccttgac-tga------------------------gt-atttctcat--------cttaggcataaaggaagtatattatggttgtgcaaat-----------------------gagaaatttggagggtgcggatcaattttatccttgcattcaagttgctctgaaccactcatcaggtctgttttggaactcat-------------------------------------------------------------------------------------------------------------------------------------------------------------------------------------------------------------------------------------
>I23354_M003_Malvaceae_Herissantia_crispa_seq1
--------------------------------------------------------------------------------------------------------------------------------------------------------------------------------------------------------------------------------------------------------------------------------------------------------------------------------------------------------------------------------------------------------------------------------------------------------------------------------------------------------------------------------------------------------------------------------------------------------------------------------------------------------------------------------------------------------------ctggagaagtggcagagagacggagtttcraaagmagaagttgctaaaaacttttcacaatgtgttttgtatgttacatgtgaaccatgcataatgtgcgctgcagctttgtcatttctyggtataa--------ttcttttccaattac--wrkwcttg-aat-tagcaatrta-ttawtttyg----wtac-ttmkymkkwttwttry-------mytkakawttmkcmtkmwkkthtac------------------------cv--at-ttthctcat---------tcaggcataaaagaagtatattatggttgtgcaaat-----------------------gagaaatttggagggtgcggttcccttttatccwtkcatymrrkttgyycasakyyakysrtswkktkwstkrtmgaaactttttggatttcaaa-------------------------------------------------------------------------tgaatgcc--------------------------------ttgtt---------------------------------------------------------------------------------------------------
>I23355_M004_Malvaceae_Malva_arborea_seq1
-----------------------------------------------------------------------------------------------------------------------------------------------------------------------------------------------------------------------------------------------------------------------------------------------------------------------------------------------------------------------------------------------------------------------------------------------------------------------------------------------------------------------------------------------------------------------------------------------------------------------------------------------------------------------gcaacaaggcatgcagaaatggaagccatagacattcttctggagaagtggcagagagaaggaatttcaaaagcagargtcgctaaaaacttttcacartgtgttttgtatgttacatgtgaaccgtgcataatgtgcgctgcagctttgtcatttcttggtataa--------ctctttgkysawtwm--marwyytk-rawkkwrsrawwww-ktwwtmwkra--------wwmytwrktttwktwmy------tyytttymwtwrkyykgkttttacca---------------------------at-atttctcat---------ttaggaataaaggaagtatattatggttgtgcaaat-----------------------gagaaatttggggggtgtggatcagttttatccttgcattcaagttgctcggaaccgttcatgaggtttgttgttg--------------------------------------------------------------------------------------------------------------------------------------------------------------------------------------------------------------------------------------------
>I23358_M007_Cistaceae_Cistus_albidus_seq1
------------------------------------------------------------------------------------------------------------------------------------------------------------------------------------------------------------------------------------------------------------------------------------------------------------------------------------------------------------------------------------------------------------------------------------------------------------------------------------------------------------------------------------------------------------------------------------------------------------------------------------------------------------------------------------------------------------------agaagtggcagagagatggactttcagcagcagatgttgctgaaaagtttcgaaaatgtgtcttgtatgtaacatgtgaaccatgcattatgtgtgctgcagctttgtcgattctaggtattt--------tttctttctatttttattayactgc-----------------------------attaaaktttctttttgttgyt---a--tttgctaattasstcagtaagtkam-aaaaaaaaaaaaaaaaaaagtgacaatct-ggtttttaccc-taaactttaggtataagggaggtattttatggctgttcaaac-----------------------gataaatttgggggatgtggatcaattttgtccttgcatcaaagtaattctgagactctca----------------------------------------------------------------------------------------------------------------------------------------------------------------------------------------------------------------------------------------------------------c
>I23359_M008_Malvaceae_Althaea_officinalis_seq1
-------------------------------------------------------------------------------------------------------------------------------------------------------------------------------------------------------------------------------------------------------------------------------------------------------------------------------------------------------------------------------------------------------------------------------------------------------------------------------------------------------------------------------------------------------------------------------------------------------------------------------------------------------------------------aacarggcatgcagaratggaagccatagacattcttctggagaagtggcagagagatggactttcaaaagcagaagtcgctaaaaacttttcgcaatgtgctttgtatgttacatgtgaaccatgcataatgtgtgctgcagctttgtcatttcttggtataa--------ttcttttccaattac--aatagttg-aatgtagcattata-ttataatga------atgtatttagttttatcac----------tttcattagtctggtttttgac-cg-------------------------at-atttctcat---------ttaggcataaatgaagtatattatggatgtgcaaat-----------------------gagaaatttggagggtgtggatcagttttatccttgcattcaagttgctcagagccattcatcaggtttgttgtaggatttattc-----------------------------------------------------------------------------------------------------------------------------------------------------------------------------------------------------------------------------------
>I23360_M009_Malvaceae_Lagunaria_patersonia_seq1
--------------------------------------------------------------------------------------------------------------------------------------------------------------------------------------------------------------------------------------------------------------------------------------------------------------------------------------------------------------------------------------------------------------------------------------------------------------------------------------------------------------------------------------------------------------------------------------------------------------------------------------------------------------------------acaaggcaygcagaaatggaagccatagacattcttctggagaagtggcaaagagacggactttcaaaaggagaagttgctaaaaacttttcacagtgtgttttgtatgttacatgtgaaccatgcataatgtgtgctgcagctttgtcatatcttggtagcat------tttttcttccaattac--aaaacttg-aatgtaggaatata-ttattatga----ctac-tttttacttttgttac-------ttttttcagtagcctggttattgac-tg-------------------------at-att-ctcat---------ttaggcataaaggaagtatattatggttgtgcaaat-----------------------gagaaatttggagggtgtggatcagttttatccttgcattcaag----------------------------------------------------------------------------------------------------------------------------------------------------------------------------------------------------------------------------------------------------------------------------
>I23367_M016_Malvaceae_Kitaibelia_vitifolia_seq1
------------------------------------------------------------------------------------------------------------------------------------------------------------------------------------------------------------------------------------------------------------------------------------------------------------------------------------------------------------------------------------------------------------------------------------------------------------------------------------------------------------------------------------------------------------------------------------------------------------------------------------------------------------------------caacaaggcatgcagaaatggatgccatagacattcttctggagaagtggcagagagacggactttcaaaagcagaagtcgctaaaaacttttcgcaatgtgctttgtatgttacatgtgaaccatgcataatgtgtgctgcagctttgtcatttcttggtataa--------ttcttttccaattac--agtacttg-aatgtagcaatata-ttataatga----atatatatttagttttatcac----------tttcattagtctggtttttgac-cg-------------------------at-atttctcat---------ttaggcataaatgaagtatattatggttgtgcaaat-----------------------gagaaatttggagggtgtggatcagttttatc----------------------------------------------------------------------------------------------------------------------------------------------------------------------------------------------------------------------------------------------------------------------------------------
>I23368_M017_Malvaceae_Sterculia_apetala_seq1
---------------------------------------------------------------------------------------------------------------------------------------------------------------------------------------------------------------------------------------------------------------------------------------------------------------------------------------------------------------------------------------------------------------------------------------------------------------------------------------------------------------------------------------------------------------------------------------------------------------------------------------------------------------------------caagacatgcagaaatggaagccatagacactcttctggagaactggcagagagatggactttcaaaatcagaagttgctgaaaacttttcagaatgtattttgtatgtcacatgtgaaccatgcataatgtgtgctgcagctttgtcaattcttggtaccc--------ttctcttccaatgacaaaatacttg-aatgtaacaatat---tagtagga----atat--ttttaattttattatt------tttcttcgttagcttgatccttgac-tga------------------------gt-atttctcat--------cctaggtataaaggaagtatattatggttgtgcaaat-----------------------gagaaatttggagggtgcggatcaattttatc----------------------------------------------------------------------------------------------------------------------------------------------------------------------------------------------------------------------------------------------------------------------------------------
>I23369_M018_Malvaceae_Abelmoschus_esculentus_seq1
-------------------------------------------------------------------------------------------------------------------------------------------------------------------------------------------------------------------------------------------------------------------------------------------------------------------------------------------------------------------------------------------------------------------------------------------------------------------------------------------------------------------------------------------------------------------------------------------------------------------------------------------------------------------------tacaaggcatgcagaaatggaagccatagacattcttctggagaagtggcaaaaagatgggctttcaaaatcagaagttgctaaaaacttttcacaatgtgttttatatgttacatgtgaaccgtgcataatgtgtgctgcagctttgtcatttcttggtacaa--------ttcttttccaattac--aatgcttg-aatggagcaatata-ttatcatga----atag-attttaatatcattgctt--gtttttttttgttagcttggttattkac-tg-------------------------at-attactcat---------ttaggcataaaggaagtatattatggttgtgcaaat-----------------------gagaaatttggaggatgtggatcgattttatccttgcattccggttgctcaaagccatccatcaggtctgttgtagaattcat-------------------------------------------------------------------------------------------------------------------------------------------------------------------------------------------------------------------------------------
>I23371_M137_Malvaceae_Dombeya_wallichii_seq1
-------------------------------------------------------------------------------------------------------------------------------------------------------------------------------------------------------------------------------------------------------------------------------------------------------------------------------------------------------------------------------------------------------------------------------------------------------------------------------------------------------------------------------------------------------------------------------------------------------------------------------------------------------------------------aactagacatgcagaaatggaagccatagacattcttctggcaaagtggcaaagcgatggaatttcaaaatcagaagttgctgaaaacttttcaaaatgtgttttgtatgttacatgtgaaccatgcataatgtgtgcttcagctctgtcaattcttggtatac--------ttctctcccaataac--aatgcat--aatgtagcaata---tttwtatga----ataw-ttttaatttttattact------tttcttmacaagcccggtccttgac-agg------------------------gt-atttcttat--------cataggcatcaaagaggtatattatggttgtgcaaat-----------------------gagaaatttggagggtgtggctctgttttatccttgcattcaaattgctctgagccactcaccaggtctg------------------catgcaa-------------------------------------------------------------------------------------------------------------atatttac----------------------------------------------------------------------------------------------------
>I23372_M140_Malvaceae_Chiranthodendron_pentadactylon_seq1
---------------------------------------------------------------------------------------------------------------------------------------------------------------------------------------------------------------------------------------------------------------------------------------------------------------------------------------------------------------------------------------------------------------------------------------------------------------------------------------------------------------------------------------------------------------------------------------------------------------------------------------------------------------------------------atgcagaaatggaagccatagacattcttctggagaagtggcagagagatggactttcaaaakcmgaagttgctgaaaacttttcaaaatgtattttgtatgttacatgtgaaccatgcataatgtgtgctgcagctttgtcawttcttggtatcc--------ttctyttccaatkac--aatacttg-aatgtagcaatatw-ktwwtrwrw----atkt-ttttwawtttwwtwwyt------tttyywywwkmsykkkktyyttgac-tga------------------------gt-atttctcat--------cttaggcataaaggaagtatattatggttgtgcaaat-----------------------gagaaa------------------------------------------------------------------------------------------------------------------------------------------------------------------------------------------------------------------------------------------------------------------------------------------------------------------
>I23373_M141_Malvaceae_Quararibea_funebris_seq1
-------------------------------------------------------------------------------------------------------------------------------------------------------------------------------------------------------------------------------------------------------------------------------------------------------------------------------------------------------------------------------------------------------------------------------------------------------------------------------------------------------------------------------------------------------------------------------------------------------------------------------------------------------------------------aacaagacatgcagaaatggaagccatagacattcttttggagaagtggcagagagatgaactttcaaaagcagaagttgctgaaaacttttcaaaatgtattttgtatgttacatgtgaaccatgcataatgtgtgctgcagctttgtcatttcttggtatcc--------ttcttttccaattat--aatacctg-aatgtagcaatata-ttattttga----atac-cttttaattttactact------tttttttgttaacctggtccttgac-tga------------------------at-atttctcat--------cttaggcataaaggaagtattttatggttgtgcaaat-----------------------gagaaatttggagggtgcrgatcaattttatccttgcattcaagttcctctggaccgctcatcaggtctgttttggaactcattcttgcaggcaa-------------------------------------------------------------------------------------------------------------atgtttacttattttatt------------------------------------------------------------------------------------------
>I23376_M145_Malvaceae_Heliocarpus_appendiculatus_seq1
-------------------------------------------------------------------------------------------------------------------------------------------------------------------------------------------------------------------------------------------------------------------------------------------------------------------------------------------------------------------------------------------------------------------------------------------------------------------------------------------------------------------------------------------------------------------------------------------------------------------------------------------------------------------------aacgagacacgcggaaatggaagctatagatagtcttttggagatgtggcagagggatggactttcaaattcacaagttgctgaaaacttttcaagatgcatcttgtatgttacatgtgaaccatgcataatgtgtgcygcagctttgtcaattcttgktaycc--------ttgttttmtc------taatacttg-aatkaakgaatca--tyatwatgaa----------------tttgttay-------ttctyttttcagcytgrtmmttkgk-tkrm-----------------------mw-wtttwmmww--------cywrgkwwwaargrarwwwwwtwwkgktkkksmaawk-----------------------rrrawwtkwrrrgkgtgkgkswmwwttwtmcc--tacattcaagttgctcagagccacttatcaggttcgttttggaactcattcttgtatgcaa-------------------------------------------------------------------------------------------------------------------------------------------------------------------------------------------------------------------------
>I23377_M148_Malvaceae_Robinsonella_mirandae_seq1
-------------------------------------------------------------------------------------------------------------------------------------------------------------------------------------------------------------------------------------------------------------------------------------------------------------------------------------------------------------------------------------------------------------------------------------------------------------------------------------------------------------------------------------------------------------------------------------------------------------------------------------------------------------------------aacaaggcatgcagaaatggaagcgatagacgttcttctggagaagtggcagagagacggagtttcaaaagcagaagttgccaaaaacttttcacattgtgttttgtatgttacatgcgaaccatgcataatgtgcgctgcagctttgtcatttcttggtataa--------ttcttttccaattac--aatacttg-gat-tagcaatata-ttattttct----atac-tttttagttttattac-------ttttttaattagctcgattttttac-tga--------------------------------------------tttaggcataaaagaagtatattatggttgtgcaaat-----------------------gagaaatttggagggtgt------------------------------------------------------------------------------------------------------------------------------------------------------------------------------------------------------------------------------------------------------------------------------------------------------
>I23378_M150_Malvaceae_Ceiba_pentandra_seq1
------------------------------------------------------------------------------------------------------------------------------------------------------------------------------------------------------------------------------------------------------------------------------------------------------------------------------------------------------------------------------------------------------------------------------------------------------------------------------------------------------------------------------------------------------------------------------------------------------------------------------------------------------------------------caacaagacatgcagaaatggaagccatagacattcttgtggagaagtggcagagagatggactttcaaaagcagaagttgctgaaaacttttcaaaatgtattttgtatgttacatgtgaaccatgcataatgtgtgctgcagctttgtcatttcttggtatcc-------atctttttccaattac--aatccttg-aatgtagcaatata-ttattatga----atac-cttttaagtttattcct------ttttttcattagcctggtccttgac-tga------------------------at-atttctcat--------cttaggcataaaggaagtatattatggttgtgcaaat-----------------------gagaaatttggagggtgtggatcaattttgtccttgcattcaagttgctct---------------------------------------------------------------------------------------------------------------------------------------------------------------------------------------------------------------------------------------------------------------------
>I23380_M161_Malvaceae_Hibiscus_tiliaceus_seq1
-------------------------------------------------------------------------------------------------------------------------------------------------------------------------------------------------------------------------------------------------------------------------------------------------------------------------------------------------------------------------------------------------------------------------------------------------------------------------------------------------------------------------------------------------------------------------------------------------------------------------------------------------------------------------------------------------------------tctggagaagtggcaaraagacrggctttcaaargcagaagttgctaaaaactttycmcaatgtgttttgtatgttacatgtgaaccwtgcataatgtgtgctgcagctttgtcatttytwggtataa--------ttctttwccaattay--aatkctwg-awtgtagcawtata-tyattatgr----atac-awtttakttt-----------mktywttthktwagactkgttattgac-tr-------------------------at-gttactcat---------ttaggcataaaggawgtattttatggttgtgcaaat-----------------------gagaaatttggaggatgcggatcgattttatccttgcattcctgttgctcagagccacttatcaggtctgttg-----------------------------------------------------------------------------------------------------------------------------------------------------------------------------------------------------------------------------------------------
>I23381_M162_Bixaceae_Bixa_orellana_seq1
-----------------------------------------------------------------------------------------------------------------------------------------------------------------------------------------------------------------------------------------------------------------------------------------------------------------------------------------------------------------------------------------------------------------------------------------------------------------------------------------------------------------------------------------------------------------------------------------------------------------------------------------------------------------------gccacaagacatgccgagatggaagccatagacattcttctggagaagtggcaaagagctggactatcagaatccgaagttgctgagaaattttcgaaatgcatcctgtatgttacttgtgaaccgtgcataatgtgtgctgcagctttgtcaattctgggtattc--------ttttcctcc-----------------aatgaagcatttta---------------------------ttcattatt------attttttattagcctaccctgtgac-tggg-----------------------ac-aacttttatgcgtacattgcaggtataaaagaagtatgttatggttgtgcaaat-----------------------gataaatttggaggatgtggatccattttgtctttgcattcaagtagctctgagacacttaacaggtttatttttgcaccctcttcattatg---------------------------------------------------------------------------------------------------------------------------------------------------------------------------------------------------------------------------t
>I23383_M166_Malvaceae_Pseudobombax_ellipticum_seq1
-------------------------------------------------------------------------------------------------------------------------------------------------------------------------------------------------------------------------------------------------------------------------------------------------------------------------------------------------------------------------------------------------------------------------------------------------------------------------------------------------------------------------------------------------------------------------------------------------------------------------------------------------------------------------aacaagacatgcagaaatggaagccatagacattcttctggagaagtggcagagagatggactttcaaaagcagaagttgctgaawacttttcaaaatgtattttatatgttacatgtgaaccatgcataatgtgtgctgcagctttgtcatttcttggtatcc--------ttcttttccaattac--aagacttg-aatgtrgcartata-------------------------tttttattast------wyytttmwttwkmytrstyyttkwc-wkw------------------------ak-mytkstmmt--------ykwmkgmatawwkswmrtmtwwkryrkwwrkgmarww-----------------------kakwawkktkgwgsrwrygrrwmawttkkakssttgcattcaagttgctctgg------catcaggtttgttttggaactcattcttgcatgca--------------------------------------------------------------------------------------------------------------------------------------------------------------------------------------------------------------------------
>I23384_M168_Malvaceae_Theobroma_cacao_seq1
-----------------------------------------------------------------------------------------------------------------------------------------------------------------------------------------------------------------------------------------------------------------------------------------------------------------------------------------------------------------------------------------------------------------------------------------------------------------------------------------------------------------------------------------------------------------------------------------------------------------------------------------------------------------------gcaacaagacatgcagaaatggaagccatagacattctactggagaaatggcagagagatggactttcaaaatcagatgttgctgaaacgttttcaaaatgcattttgtatgttacatgtgaaccatgcataatgtgtgctgcagctttgtcaattcttggtatcc--------ttcctttctaattat--aatacttg-aattacggaatcta-ttattatga----atac-------tttttattac-------ttttttcattagcctgatccttgac-aga------------------------gt-atatcccat--------cttaggtataaaggaagtatattatggttgtgcaaat-----------------------gagaaatttggagggtgtgggtccattttatccttgcactcaagt-gctttgagccacctatcaggttygttttggaactcattcttgcatgcaa-------------------------------------------------------------------------------------------------------------gtttttactta-------------------------------------------------------------------------------------------------
>I23385_M169_Malvaceae_Ochroma_pyramidale_seq1
-------------------------------------------------------------------------------------------------------------------------------------------------------------------------------------------------------------------------------------------------------------------------------------------------------------------------------------------------------------------------------------------------------------------------------------------------------------------------------------------------------------------------------------------------------------------------------------------------------------------------------------------------------------------------tacaagacatgcagaaatggaagccatagacattcttctggagaagtggcagagagatggactttcaaaagcagaagttgctgaaaacttttcaaaatgtattttgtatgttacatgtgaaccatgcataatgtgtgctgcagctttgtcatttcttggtatcc--------ttcttttccaattgc--aatacttg-aatgtagcaatata-ttattatgg----atac-tttttaattttattact------ttttttcattagcctggtcattgac-tca------------------------at-atttctctt--------cttaggcataaaggaagtgtattatggttgtgcaaat-----------------------gagaaatttggagggtgcggatcaattttatccttgcattcaagttgctctgagccactcatcaggtctgt-------------------------------------------------------------------------------------------------------------------------------------------------------------------------------------------------------------------------------------------------
>I23393_M189_Malvaceae_Kearnemalvastrum_lacteum_seq1
--------------------------------------------------------------------------------------------------------------------------------------------------------------------------------------------------------------------------------------------------------------------------------------------------------------------------------------------------------------------------------------------------------------------------------------------------------------------------------------------------------------------------------------------------------------------------------------------------------------------------------------------------------------------------acaaggcaygcagaaatggaagccatwgacattcttctggagaagtggctgagagacggactttcaaaagcagaagttgcaaaaaacttttcacaatgtgttttgtatgttacatgtgaaccatgcataatgtgtgctgcagctttgtcatttcttggtataa--------ttcttttccaattac--agtacttg-aatctagcaatata-ttattatga----atac-tttttagctttattact------ttttttcattagcctggcttttgac-tg-------------------------at-atttctcgt---------ttaggcataaaggaagtatattatggttgtgcaaat-----------------------gmgaaatttggagggtgcggatcagttttatccttgcattcaaattgctcagagccattcatcaggtttgttgtagaa------------------------------------------------------------------------------------------------------------------------------------------------------------------------------------------------------------------------------------------
>I23396_M019_Malvaceae_Allosidastrum_pyramidatum_seq1
------------------------------------------------------------------------------------------------------------------------------------------------------------------------------------------------------------------------------------------------------------------------------------------------------------------------------------------------------------------------------------------------------------------------------------------------------------------------------------------------------------------------------------------------------------------------------------------------------------------------------------------------------------------------------ggcacgcagaaatagaagccatagacattctactggagaagtggcggagagatggactttcaaaagcagaagttgctaaaaacttttcgcaatgtattttgtatgtcacatgtgaaccatgcataatgtgtgctgcagctttgtcatttctcggtataa--------ttcttttccaattac--aatacttg-aat-tagcaatata-ttattattg----atag--------ttttattct-------ttttttaattagcctgatttttttactg-------------------------gt-atttctcgc---------ttaggcataaaagaagtatattatggttgtgcaaat-----------------------gagaaatttggagggtgcggatcagttttatccttgcattcaagttgctcagagccattcatcaggtttgttgtagaattcttcttc-catgcaa-------------------------------------------------------------------------------------------------------------acgtttacc---------------------------------------------------------------------------------------------------
>I23397_M020_Malvaceae_Melochia_betonicifolia_seq1
--------------------------------------------------------------------------------------------------------------------------------------------------------------------------------------------------------------------------------------------------------------------------------------------------------------------------------------------------------------------------------------------------------------------------------------------------------------------------------------------------------------------------------------------------------------------------------------------------------------------------------------------------------------------------acaagacatgcagaaatggaagccattgatgttcttctggagaagtggcagrgagatggactttcraaabyagaagttgctvaaaadttttcaaaatgcattttrtatgttacatgtgaaccatgcatwatgtgtgctgcagcattatcaattcttggtwyyy--------ttcwwwtyswawtay--tkkayywg---------------------------------------------------------wytkmwsmwktgymtkawsmwtvwm-tawrw-------------------------wtwtkttry--------mttwkkyatmarssaagtttwttatkgktdtkbaaat-----------------------kagaaadttggagggddtggkdhwatkktwkysywdmwkwbaarttysbmkgrksygskymrmwkktwtbyttkbrdtcwmvtycyyhcatgctdg------------------------------------------------------------------------baattact-------------------------thtgtgtttgttcgtttcctttttttt--------------------------------------------------------------------tttttwttacttgtgt
>I23398_M021_Malvaceae_Sidastrum_micranthum_seq1
--------------------------------------------------------------------------------------------------------------------------------------------------------------------------------------------------------------------------------------------------------------------------------------------------------------------------------------------------------------------------------------------------------------------------------------------------------------------------------------------------------------------------------------------------------------------------------------------------------------------------------------------------------------------------acaaggcatgcagaaatagaagccatagacattctactggagaagtggcagagagatggactttcaaaagcagaagccgctaaaaacttctcgcaatgtgttttgtatgtcacatgtgaaccatgcataatgtgtgctgcagctttgttatttcttggtataa--------ttattctccaat------------------tagcaatata-ttattatcg----atac-tttttagttttattgc-------ttttttaattagccagacttttttactg-------------------------at-atttctcat---------ttaggcataaaagaagtctattatggttgtgcaaat-----------------------gagaaatttggagggtgcgga---------------------------------------------------------------------------------------------------------------------------------------------------------------------------------------------------------------------------------------------------------------------------------------------------
>I23366_M015_Malvaceae_Firmiana_simplex_seq1
--------------------------------------------------------------------------------------------------------------------------------------------------------------------------------------------------------------------------------------------------------------------------------------------------------------------------------------------------------------------------------------------------------------------------------------------------------------------------------------------------------------------------------------------------------------------------------------------------------------------------------------------------------------------------wccagacatgcagaaatggaagccatagacattcttctggagaactggcagagagatggactctcaaaatctgaagttgctgaaaacttttcaaaatgtattttgtatgttacatgtgaaccatgcataatgtgtgctgctgctttgtcaattcttggtaccc--------ttctcttccaatgacaaaatactcg-aacgtatcaata---ttattatga----atatttttttaattttattcat------catcatcatcagagcctttatctaa-atactaggataagctacatgaaccaatatatgacctcac--------actaagtcttcaacgtgaattttactcctccactcat--------------tcctacttawagaaatgtg---------------------------------------------------------ttcttctaactcccgttccactatattttt---------------------------------------------------------------------t-----------------------------------------------------------------------------------------------------------------------------------------------ag
>I28591_M023_Malvaceae_Neobuchia_paulinae_seq1
-------------------------------------------------------------------------------------------------------------------------------------------------------------------------------------------------------------------------------------------------------------------------------------------------------------------------gacta----------------------------------taggtcactaaagttatcatact-ttt--------------------------ggtcaatt-ct-------------------------------------agacctctgctataattt---------------------------aattgttgtatgttga-tggaccatta-ttcaaagttacttag---------------------tc-tttatcagcttatgtaaa------------------------ttatatga----c----ttcttccattttcgtg-gtgcaggcaacaagacatgcagaaatggaagccatagacattcttctggagaagtggcagagagatgggctttcaaaagcagaagttgctgaaaacttttcaaaatgtattttgtatgttacatgtgaaccatgcataatgtgtgctgcagctttgtcatttcttggtatcc-------atctttttccaattac--aatacttg-aatgtagcaatata-ttattatga----atac-cttttaattttattcct------ttttttcattagcctggtccttgac-tga------------------------at-atttctcat--------cttaggcataaaggaagtatattatggt--------------------------------------------------------------------------------------------------------------------------------------------------------------------------------------------------------------------------------------------------------------------------------------------------------------------------------------------------------
>I28593_M024_Malvaceae_Carpodiptera_cubensis_seq1
----------------------------------------------------------------------------------------------------------------------------------------------------------------------------------------------------------------------------------------------------------------------------------------------------------tttaaat-----ctaagctccaacaagcaagataaacgtggc-------------------ctattttcttcctacttattc-------------------------ccttgtgc-cccc------------------------------tttccagtggctaactgaatttt--------------------------------------------tacccttctkktctataatccttttgctattacmgttagttgcttcatc-tttgtcagctyatgtaaa------------------------ttatatgagatty----ttcttcatttttcatg-gtgcaggcaacaagacatgcagaaatggaagccatagacattcttctggagaagtggcagagagatggactttcaaaatcagaggttgctgaaaacttttcaaaatgtgttttgtatgttacatgtgaaccatgcataatgtgtgctgcagctttgtcaattctcggtatca--------ttctcttccgatgac--aatacwcg-a-tgtagcaatat---ttttatga----atag-tttttaattttattact------tttcttcat---cctggtccttgac-tga------------------------gt-atttctcat--------cttaggcataaaggaagtatattatggttgtgcaaat-----------------------gagaaa------------------------------------------------------------------------------------------------------------------------------------------------------------------------------------------------------------------------------------------------------------------------------------------------------------------
>I28594_M025_Malvaceae_Herrania_nitida_seq1
---------------------------------------------------------------------------------------------------------------------------------------------------------------------------------------------------------------------------------------------------------------------------------gtgc-----------------ttttgcacaat-----ttagggcacaggctgcaaggtgct------------------ttgatcactaatgttctcatagt-ttt--------------------------ggtcatgt-ct-------------------------------------aggcttcggctataattt------------------------------aacattatgtcag-tggactattatttcaaacttacttcat------------------cttt-gtcggcagctcatggaaa------------------------ttatatgggt-------ttcttcattcttttttggtgcaggcaacaagacatgcagaaatggaagccgtagacattcttctagagaaatggcagagagatggactttcaaaatcagaagttgctgaaaccttttcaaaatgcattttgtatgttacatgtgaaccatgcataatgtgtgctgcagctttgtcaattcttggtatcc--------ttcctttctaattat--aatacttg-aattaaggaatcta-ttattttga----atac-------tttttattac-------ttttttcattagcctgatccttgac-aga------------------------gt-atatcccat--------cctaggtataaaggaagtatattwtgrttkkryaaat-----------------------rak---------------------------------------------------------------------------------------------------------------------------------------------------------------------------------------------------------------------------------------------------------------------------------------------------------------------
>I28595_M184_Malvaceae_Guazuma_ulmifolia_seq1
---------------------------------------------------------------------------------------------------------------------------------------------------------------------------------------------------------------------------------------------------------------------aactgaattttaatccctt------------atttttccataatc---attttactatgagcactaggtccatctcagaaatgtggggcagttggtcactaatgttctcatact--------------------------------------------------------------------------------------------------------------------------taacagttatatgtctg-tggaatat-atttcaaacttacttca---------------------tc-tttgtcagctcatggaaa------------------------ttatataggtttctt---------tcytttctg-gtgcaggcaacaagacatgcagaaatggaagccatagatgttcttctggagacgtggcagcgagatggactttcmaragcagaggttgctgaaaacttttcaaaatgcattttgtatgttacatgtgaaccatgcataatgtgtgctgcagctttgtcaattcttggtatcc--------ttcctttccaattat--agtacttc-aataaaggaatcta-ttatgatga----atac-------gttttattac-------tattttcgttagcctgatccttgac-aga------------------------gt-atatatcat--------ctcaggtataatggaagtatattatggttgtgcaaat-----------------------gagaaatttggaggatgcgggtccattttatccttg------------------------------------------------------------------------------------------------------------------------------------------------------------------------------------------------------------------------------------------------------------------------------------
>I28596_M026_Malvaceae_Ruizia_cordata_seq1
-------------------------------------------------------------------------------------------------------------------------------------------------------------------------------------------------------------------------------------------------------------------------------------------------------------------------------------------------------------------------------------------------------------tttaatttaatagtgt--t-------------------------------------ttcctgaagagttaatkt---------------------------aatwkttgtatgtcgggtrgattatcatttcaaaatt-------------------------catc-ttwgtcagatcawgtaaa------------------------ttatacaagtttc----ttcttcattcttcatt-gtgcaggcaaccagacatgcagaaatggaagccatagacattcttctggcaaartggcaragcratggamtttcaaaatcagmagtkgctgaaaacttttcraaatgtgttytrtatgttacatgtgaaccatgcataatgtgtgcttcagcwttgtcaattcttggtattc--------ttctctcccartmac--aatgcata-atkt-agcaata---tttttatga----ataa-ttttaatttttattact------tttcttcacaagctcggtccttgac-agg------------------------gt-acttcttat--------crtaggcatcaaagargtatattatggttgtgcaaat-----------------------gagaaatttggagggtgtggat--------------------------------------------------------------------------------------------------------------------------------------------------------------------------------------------------------------------------------------------------------------------------------------------------
>I28598_M028_Malvaceae_Glyphaea_brevis_seq1
---------------------------------------------------------------------------------------------------------------------------------------------------------------------------------------------------------------------------------------------------------------------------------------------------------------------------------------------t------------------tttgtcacttaagttatcatact-ttt--------------------------ggtcatgt-ct-------------------------------------agacttcacctataatct---------------------------gaaagtagtatgtcaa-tggactgtcgtt--aacttcaact---------------------------ttttcagctcatggaaa------------------------tcatatgagtttc----ttctttctttttcttc-ctgcaggcaacaagacatgcagaaatggaagctatagatgttcttctggagaactggcggagagatggactttcaagatcagaagttgctgaaaacttttcaaaatgcattttgtatgttacatgtgaaccatgcataatgtgtgctgcagctttgtcaattcttggtatcc--------ttcttttgcggttat--aatacttg-aatgaaggaatcca-ttagtctga----a----------ttttgaatgt-------ttctttcattagcctgatccttgac-tga------------------------ct-ttttctcat--------cctaggtttaaaagaagtatattatggttgtgcaaat-----------------------gagaaatttggagggtgcggatca------------------------------------------------------------------------------------------------------------------------------------------------------------------------------------------------------------------------------------------------------------------------------------------------
>I28599_M029_Malvaceae_Desplatsia_dewevrei_seq1
------------------------------------------------------------------------------------------------------------------------------------------------------------------------------------------------------------------------------------------------------------------------------------------------------------------------aggtctcaggttacaaggttct------------------tcagtcactaagattattatact-ttt--------------------------gctcatgt-ct-------------------------------------agactccagctgtaattt---------------------------aacagttttatgtcag-ttgagtactgtttcaaactaactcta---------------------tg-ttttttaactca-----------------------------------------------tcttcaatttgttttt-gtgcaggcgacaaggcatgcagaaatggaagccatagatgttcttttggagaaatggcagagagatggaaattcaaaaacggaaattgctgaaaacttttcaaaatgcattttgtatgttacatgtgaaccatgcataatgtgtgctgctgctttgtcaattcttggtatcc--------ttcttttccatatat--gatacttg-aatgaag----gta-ttagtatca----actt---------gttattac-------ttcttttgttatactgattcttgat-tgg------------------------ct-atttctcat--------cctaggtataaaggaagtatattatggttgtgcaaat-----------------------gagaaatttggggggtgtgggtcaatattatcc---------------------------------------------------------------------------------------------------------------------------------------------------------------------------------------------------------------------------------------------------------------------------------------
>I28600_M146_Malvaceae_Mortoniodendron_guatemalense_seq1
----------------------------------------------------------------------------------------------------------------------------------------------------------------------------------------------------------------------------------------------------------------------------tagtagtgc-----------------ttctgcacaat-----ttaggccattcgttacaaggttct------------------gtagtcactaatattatcwtwct-ttt--------------------------k-ycatst-ct-------------------------------------agayttcagctgtrattt---------------------------aatwgttgtatgtcag-tggactattatttsaaagttacttca---------------------hc-tttgtmagctyatrtaww------------------------t--tatgagtttc----ttcttsatttttcatg-gtgcaggcaacaagacatgcwgaaatggaagcmrtagacattcttctggagaagtggcagagagatggactktcaaratcwgaaghtkctgaaaacttttcaaaatgtattttgtatgttacatgtgaaccatgcataatgtgtgctgcagctttrtcaattcttggtatvm--------ttctcttycaatgay--rattmwtg-rmtgtagcmatat---tatwwkda----wwwt-ktkttaattttattrct------tttcytcwttagwttggtccttgay-tga------------------------gt-atttctywt--------cttaggcataaaggargtwtattatggttgtgcaaat-----------------------gagaaatttggagggtgcggatcaatttta------------------------------------------------------------------------------------------------------------------------------------------------------------------------------------------------------------------------------------------------------------------------------------------
>I28601_M030_Malvaceae_Sparmannia_africana_seq1
----------------------------------------------------------------------------------------------------------------------------------------------------------------------------------------------------------------------------------------------------------------------------------------------------------------------------------ttacaaarktyy------------------tttktcactgaagttatcataat-ttt--------------------------ggtcatgt-sc-------------------------------------agacttaagctacgattt---------------------------aacattagtatgtcag-tgggctattatttcaaacttcatt---------------------------tttgcakctcatggawa------------------------tcatctgadtttc----atcttcattatttttg-gtgcaggcaacaagacatgcagaaatggaagccatagatgaacttttggagaagtggcagagagatggactttctaaatcagaagttgctgaaaacttttcaagatgyggtttgtatgttacatgtgaaccatgcataatgtgtgctgcagctttgtcaattcttggtatcc--------atcgtttccaattat--aatacttg-aatgaaggaactta-ttagtatga----a----------ttttgattac-------ttctttcatttgcctgatccttgac-tgg------------------------aa-atttctcat--------cttaggtataaaggaagtatattatggttgtgcaaat-----------------------gag---------------------------------------------------------------------------------------------------------------------------------------------------------------------------------------------------------------------------------------------------------------------------------------------------------------------
>I28603_M223_Malvaceae_Gossypium_hirsutum_seq1
------------------------------------------------------------------------------------------------------------------------------------------------------------------------------------------------------------------------------------------------------------------------------------------------------------------------------------------ttatcac----------------------------ttatcatact-ttt--------------------------ggtcatgt-cctga----------------------------gtctctagacytctgttatagttt---------------------------actttttgtgtgtcga-tggactatta-gtcaaaattacttct---------------------tc-cttgttagctcacgttaa------------------------ttgtatga-----------tttcatttttcatg-gtgtaggcaacaaggcatgcagaaatggaagccatagataatcttctagagatgtggcagagagacggactttcaaaagcagwagtggctaaaaacttttcacaatgtattttgtatgttacatgtgaaccatgcataatgtgtgctgcagctttgtcatttcttggtatgg--------ttcttttccaattac--aatgcttt-agtgtatcaataca-ttattatgaatatatat-atttttytgttattac-------ttttttcattatcctggttctt---------------------------------------------------------------------------------------------------------------------------------------------------------------------------------------------------------------------------------------------------------------------------------------------------------------------------------------------------------------------------------------------------------------------------------------
>I28604_M032_Malvaceae_Entelea_arborescens_seq1
-------------------------------------------------------------------------------------------------------------------------------------------------------------------------------------------------------------------------------------------------------------------------------------------------------tttgcacaat-----tt-agmsatgrwttwmaaagtwyk------------------ttsgycactgaagttatcatgct-ttt--------------------------ggtcttgt-cc-------------------------------------agacttaagctatdattt---------------------------aacattagtatgtcag-tgggctattatttsaawcttcatt---------------------------tttgcagctcatggaaa------------------------tcatctgaktttc----ttcttcatttttcttk-gtgcaggcaacaagacatgcagaaatggaagccatagatgttcttttggagaagtggcagagagatggactttcaaaatcagaagttgctgaaaacttttcaagatgcggtttgtatgttacatgtgaaccatgcataatgtgtgctgcagctttrtcaattcttggtatcc--------atmgtttccaattat--aatacttg-aatgaaggaaccta-ttagtatga----a----------ttttgattac-------ttctttcatttgcctgatccttgac-tgg------------------------ca-atttctcat--------cttaggtataaaggaagtatattatggttgtgcaaat-----------------------gagaaatttggagggtgcgggtca------------------------------------------------------------------------------------------------------------------------------------------------------------------------------------------------------------------------------------------------------------------------------------------------
>I28605_M235_Malvaceae_Abutilon_sp_seq1
------------------------------------------------------------------------------------------------------------------------------------------------------------------------------------------------------------------------------------------------------------------------------------------------------------------------------------------------------------------------------------------t--------------------------gcttgcat-gttt------------------------------atgagaaacctttattctagttt---------------------------gtgcatcattttttta--atactatca-gtcaaagttacttca---------------------tc-gttgccaactca--tcaa------------------------ttatacga-----------cttcattttcttct-gtgcaggcaacaaggcacgcagaaatggaagcgatagacattcttctggagaagtggcagagagacggcgtttcaaaagcagaagttgctaaaaacttttcacaatgtgttttgtatgttacatgtgaaccatgcataatgtgcgctgcagctttgtcatttcttggtataa--------ttcttttccaattac--aatacttg-aat-tagcaatata-ttatttttg----atac-ttcttagttttattac-------ttttttaattagtctgattt-ttac-tgat-----------------------at-ttttttgat---------tcaggcataaaagaagtatattatggttgtgcaaat-----------------------g-----------------------------------------------------------------------------------------------------------------------------------------------------------------------------------------------------------------------------------------------------------------------------------------------------------------------
>I28606_M033_Malvaceae_Reevesia_formosana_seq1
------------------------------------------------------------------------------------------------------------------------------------------------------------------------------------------------------------------------------------------------------------------------------gtagtgc-----------------ttttgcacaaa-----ttaggccacaggttgcaaggttct------------------ttagtcactaatgttatcatgctkttt--------------------------ggtcatgt-gt-------------------------------------agacttcagctgtagttt---------------------------aacagttgtgsat----tggaytawkatttcaaawktrcttca---------------------kc-wttgtcagstcatggaaa------------------------ttatatgagkttc----ttcttcattttttgtg-gtgcaggcracaagacatgcwgaaahggaagccatagacattcttctggaaaagtggcagagagatggactttcaaawtcagmagttgckgaaaavttttcavaktgtatwttgtatgttacatgtgaaccatgcataatgtgtgctgcagctttgtcaattcttggtatcc--------ttcttttccaaktac--aatacttg-aatgtagcaatyta-ttattgtga----atat-tgtttatgtttattctt------tttttccattagcctggtccttgac-tga------------------------gt-atttctcat--------cttag-------------------------------------------------------------------------------------------------------------------------------------------------------------------------------------------------------------------------------------------------------------------------------------------------------------------------------------------------------------------------------
>I28607_M034_Malvaceae_Mansonia_altissima_seq1
-------------------------------------------------------------------------------------------------------------------------------------------------------------------------------------------------------------------------------------------------------------------------------------------------------------------------------------cgtggttct------------------tcagtcattgagactatcatact-ttt--------------------------gatcatgt-ct-------------------------------------agacttcaggtataattt---------------------------aacaggtttatgtcaa-tggactaatatttcagaggtacttat---------------------ac-tttgtcagctcatgtaaa------------------------ttatatgagtttc----ttcttcattttattttggtataggctacaagacatgctgaaatggaagccatagactttcttctggaaaagtggcagagagatggactttcaaagtcagaagttgctgaaaagttttcagagtgtatattatatgttacatgtgaaccatgcataatgtgtgcttcagctttgtcaattcttggtatcc--------ttcttttctaattac--aatacttg-aacatagcaatctttttattatgg----atatgtt-----ttttattatt----ttttttcacattagccttgctctcgac-taa------------------------gt-attttcctt--------ctcaggcataaatgaagtatattatggttgtgcaaat-----------------------gagaaatttggaggct--------------------------------------------------------------------------------------------------------------------------------------------------------------------------------------------------------------------------------------------------------------------------------------------------------
>I28608_M035_Malvaceae_Hosfordia_alata_seq1
-------------------------------------------------------------------------------------------------------------------------------------------------------------------------------------------------------------------------------------------------------------------------------------------------------------------------------------------------------------------wmytwaaaaagtctcycttg-tgt--------------------------gcttgcgt-gttt------------------------------atgagaaacctttattcttgttt---------------------------gtgcatcattttkttk--atactatta-gtcaaagtwacttca---------------------yc-ctygtyaactca--taaa------------------------ttawacga-----------cttcgttttccttt-atgcaggcaacaaggcacgcagaaatggaagcsatagacattcttctggagaagtggcagagagacggrgtttcaaaagcagaagttgctaaaaacttttcacaatgtgttttgtatgttacatgtgaaccatgcataatgtgcgctgcagctttgtcatttcttggtataa--------ttcttttycaatwwc--adtacttg-rat-tagcaatata-ttrttttyg----wtac----ttakttttattac-------ttttttaattakcctgattttttac-tgat-----------------------at-ttctc------------------------------------------------------------------------------------------------------------------------------------------------------------------------------------------------------------------------------------------------------------------------------------------------------------------------------------------------------------------------------------------------
>I28609_M036_Malvaceae_Pentaplaris_davidsmithii_seq1
----------------------------------------------------------------------------------------------------------------------------------------------------------------------------------------------------------------------------------------------------------------------------------------------------------------------------------------------------------------------------------ataca-ttt--------------------------ggttatgt-ctmr------------------------------tstctaracctttrctataattt---------------------------aatwsttgtrtgtcgg-tagactatta-ttcraagttacttca---------------------tc-yttgtcagytcatgtaaa------------------------ttatatra-----------cttcattttttcmtvgtrtaggcaacaaggcatgcagaaatggaagcyatagacattcttctggagaagtggcagagagacrgactttcaaaarcagaagttgytgaaaacttttcaaaatgtattttgtatgttacatgtgaaccatgcataatgtgtgcygyagctttghcatttcttggtatca--------ttcttttccaattac--aatacttg-aatktagcaatata-ttattatga----ayac-wttttwattttattay-------ttytttymwtwgcttggttcttgac-tga------------------------at-atytmtcat---------ttaggcataaaggaagtatattatggttgtgcaaat-----------------------gagaaatttggaaggtgm------------------------------------------------------------------------------------------------------------------------------------------------------------------------------------------------------------------------------------------------------------------------------------------------------
>I28610_M037_Malvaceae_Heritiera_littoralis_seq1
--------------------------------------------------------------------------------------------------------------------------------------------------------------------------------------------------------------------------------------------------------------------------------------------------------------------------actaggccttgcaaggttct------------------ttggtmaccaatattatcatact-ttt--------------------------g-tcatgt-ct-------------------------------------agatttcagctttaattt---------------------------aatagttgtacgtaaa-tgggctattatttcaaagttacttcat-----------------aaata-tttgacagctcatgtaac------------------------ttatatgagtttc----ttcttcatttttcatg-gtgcaggcaacaagacatgcagaaatggaagccatagacattcttctggagaagtggcagagggatggactttcaaaatcagaagttgctgaaaacttttcaaaatgtattttgtatgttacatgtgaaccatgcataatgtgtgctgcagctttgtcaattcttggtaccc--------ttcttgtccaatggcaaaatgcttg-aat----taatat---tgttatgg----aatt-tttt------------t------tttcttcattagcttggtccttgac-tga------------------------ga-atttctcat--------cttaggtataaaggaagtatattatggttgtgcgaat-----------------------gagaaatttggagggtgtggttcaa-----------------------------------------------------------------------------------------------------------------------------------------------------------------------------------------------------------------------------------------------------------------------------------------------
>I28611_M062A_Malvaceae_Durio_zibethinus_seq1
------------------------------------------------------------------------------------------------------------------------------------------------------------------------------------------------------------------------------------------------------------------------------------------------------------------------------caggctgcaaggttct-----------------tttgatcactaatattatcatact-ttt--------------------------g-ttatgt-ct-------------------------------------agacttcagctgtaattc---------------------------aatagttgtatgtcag-tggactattagttcaaagtt-------------------------catc-tttgtcagctcaagtaaa------------------------ttaaatgagtttc----ttcttcatttttcatg-gtgcaggcaacaagacatgcagaaatggaagccatagacattcttatggagaagtggcagagagatggactttcaaaatcagaagttgcagaaaacttttcaaaatgtattttgtatgttacgtgtgaaccatgcataatgtgtgctgcagctttgtcaattctyggtatcc--------ttctcttccaataac--aatacttg-aatgtagcaatat---tattatgg----rttt-tttt-aattttatta---------ctcttcattagcttggttcttgac-tga------------------------gt-atttcttat--------ctagg-------------------------------------------------------------------------------------------------------------------------------------------------------------------------------------------------------------------------------------------------------------------------------------------------------------------------------------------------------------------------------
>I28612_M038_Malvaceae_Brachichyton_bidwillii_seq1
---------------------------------------------------------------------------------------------------------------------------------------------------------------------------------------------------------------------------------------------------------------------------------------------------------------------------------------------------------------------------------------------------------------------------------------------------------------------agatttcagctttaattt---------------------------aatagttgtatgtttt-tgggctawtatttcaatgttacttcat-----------------aaata-tttctcagctcatctaac------------------------ttatatgagtttc----ttcttcatttttcatg-gtgcaggcaacaagacatgcagaaatggaagccatagacattcttctggagaagtggcagagagatggactttcaaaatcagaagttgctgagaacttttcaaaatgtattttgtatgttacatgtgaaccatgcataatgtgtgctgcagctttgtctrttcttggtaacc--------ttctcttccaatgacaaaatacttg-aatgtagccatat---tattatga----atat-tttctaattttattatt------tttcttcatttgcttggtctttgac-tga------------------------gt-acttctcat--------cttaggtataaaggaagtatattatggttgtgcgaat-----------------------------------------------------------------------------------------------------------------------------------------------------------------------------------------------------------------------------------------------------------------------------------------------------------------------------------------------
>I28614_M040_Malvaceae_Hydrogaster_trinervis_seq1
------------------------------------------------------------------------------------------------------------------------------------------------------------------------------------------------------------------------------------------------------------------------tatatgacagtagy---------------kyttttrgcaat-----ttaggccscaggttacaaggttcr------------------tyagtcaccaagattattwtaya-tkt--------------------------kgycaygt-ct-------------------------------------agacttcawctatasttt--------------------------wammrgktttatgtcag-ttgacwattawttharactaactcca-------------------tytt-kttttwagytca------------------------------------------------tcttcatttktchtg-gtgcagghracaagrcatgcagaaatggaagccatagatgttmttctdgaraagtggcagagagatggactttcaaratcrgaadttgctgaaaacttttcaaaatgtmttttgtatgttacatgtgaaccatgcataatgtgtgctgcagctttgtcaattcttggtadtc--------ttcttttccaatkdt--aatacttg-aatgaaggratytg-ttrgtacar----rttt---------tttataac-------ttattttattagcctgatccttgac-tgg------------------------ct-atttctcak--------mctaggtatacaggaagtatattatggttgtgcaaat-----------------------gagaaatttggagggtgcgggtcaattttatccctgcattcaagttctgcctga------------------------------------------------------------------------------------------------------------------------------------------------------tccttgactgactatttctggcctaggtat------------------------------------------------------------------------------
>I28615_M041_Malvaceae_Pterygota_brasiliensis_seq1
-------------------------------------------------------------------------------------------------------------------------------------------------------------------------------------------------------------------------------------------------------------------------------------------------------cttaaggagcccgatgtccgtgacaccttgcaactttct------------------ttggtcaccagtattttcgttct-ttt---------------------------gtcatgt-tt-------------------------------------agacttcagctttaatta---------------------------aatagttgtacgttag-tgggctactatttcaaagttacttcata-----------------aatt-tttgtcagctcatgtaatt--------------------------tatgagtttc----ttcgtcatttttcatg-gtgcaggctacaagacatgccgaaatggaagccatagacattcttytggacaagtggcagagagatggactttcaaaatcagaagttgctgagaacttttcaaaatgtattttgtatgttacatgtgaaccatgcataatgtgtgccgcagctttgtcaattcttggtaccc--------ctctcttccaatgacaaaatacttg-aatgta-------------tatgg----atat-tttttaattttattatt------tttctttattagcttggtccttgac-tga------------------------gt-atttcctattg-ctt-tcytwgktwywwwskmagtwyak--------------------------------------------------------------------------------------------------------------------------------------------------------------------------------------------------------------------------------------------------------------------------------------------------------------------------------------------------------------
>I28616_M042_Malvaceae_Leptonichya_maranta_seq1
--------------------------------------------------------------------------------------------------------------------------------------------------------------------------------------------------------------------------------------------------------------------------------------------------------ttgcactat-----gtaggccacaggttgcaaggttct------------------tctgtcgctaatg-tatcatact-ttt--------------------------gtacactt----------------------------------------agacttaagctattactt---------------------------agcagttgtatgtcag-tggactcttatttcaaagttgattta---------------------tc-tttttcagcttatggaaat--------------------------tatgastttcr-mattcttttttttttttg-gtgcaggcracaagacatgcwgaaatggaagccatagacatccttctggagaagtggcagggagatggactttcaaaatcagaagttgctggaaatttttcaaaatgcattttatatgttacctgtgaaccatgcataatgtgtgctgcagctttgtcaaktcttggtatcc--------ttttgttccaactgt--aatacttg-aatgaaggaatcta-tcattataa----attt---------ttthwtwm-------httybtyhttagcctgcttskwrgc-tga------------------------gt-atttctcat--------cttaggtattaaggaagtrym---------------------------------------------------------------------------------------------------------------------------------------------------------------------------------------------------------------------------------------------------------------------------------------------------------------------------------------------------------------
>I28617_M043_Neuradaceae_Neurada_procumbens_seq1
----------------------------------------------------------------------------------------------------------------------------------------------------------------------------------------------------------------------------------------------------------------------------------------------------c-----------------------------------------------------------------------------------tttgcta-----------------atgaaggttgtgtattgtaacgcttttgaaaaagaaaattgctttgaaagcaaaaaatccaagaaaacttt-----------------------cttctagaaattta-------aaaaaaatggtttcaaaaacgttacagagcc-----------caaccttttttcgcagcttgctctaa------------------------gtataaagttatag------tctaattttattt-gtgcaggccacaagacatgcagagatggaagcaattgacatccttctagaaaaatggcaaggagatggactttcagcaccagaagttgcagaaagattctcaaaatgcatcctttatgttacatgtgagccttgtataatgtgtgcagcagctttgtcaattcttggtaggt--------ctttct-------------------------------------------------------------------------------------------------------------------------------------------------------------------------------------------------------------------------------------------------------------------------------------------------------------------------------------------------------------------------------------------------------------------------------------------------------------------------------------------------------------------------------------g-gt
>I28618_M044_Malvaceae_Pentace_laxiflora_seq1
-----------------------------------------------------------------------------------------------------------------------------------------------------------------------------------------------------------------------------------------------------------------------------aatagtagt--------------gcttttgmaccat-----ttaaggaacaggctgcaaggtact------------------ttggtcactaatattctcatgct-ttt----------------------------tcatgt-ct-------------------------------------agacttcagccatagtct---------------------------aatagttgt-------------------ttcaaagttacttcata----------------------tttgtyagctcgggtaaa------------------------ttatatgaatttc----ttcttcatttttcatg-gtgcaggcaacaagacatgcagaaatggaagccatagacgttcttctggagaagtggcagagagatggactttcaaaatcagaagttgctgaaaacttctcaaaatgtgttttgtatgttacatgtgaaccatgcataatgtgtgctgcagctttgtcaattcttggtattg--------ttctcttccaatggc--aatacctg-a-tgtagcacta---ttattatga----atag-tttttaattt------------------------------------------------------------------accagctctcacct-tgt-tctgaaggataaghg---------------------------------------------------------------------------------------------------------------------------------------------s-----------------------------------------------------------------------ccaaacact----------------------------------------------------------------------------------------------------------------------------------------
>I28619_M045_Malvaceae_Phragmotheca_mammosa_seq1
-------------------------------------------------------------------------------------------------------------------------------------gctggctggg-------------------------------------------------------------------------------------------------------------------------gattttac----------------------------acaat-----ttagatgt----------------------------------ctggtcactaaarttatcatact-ttt--------------------------ggtcatgt-ct-------------------------------------agatctctgctataattt---------------------------aatagttgtatgtcga-tggataatca-ttcaaagttamttca---------------------tc-tttgtcagcttatgtaaa------------------------ttatatgactttc----tttttcatttttcgtg-atgcaggcaacaagacatgcagaaatggaagccatagacattcttctggagcagtggcagagagacgaactttcaaaagcagaagttgctgaaaacttttcaaaatgtattttgtatgttacatgtgaaccatgcataatgtgtgctgcrgctttgtcatttcttggtatcc--------ytcttatccaattat--aatactts-aatgtagcaatata-ttattatga----atac-tttttaattttattact------ttttttcgttaaccaggtccttgac-tga------------------------at-atttctcat--------cttaggcataaaggaagtattttatggttgtgcaaat-----------------------gagaaatttggagggt--------------------------------------------------------------------------------------------------------------------------------------------------------------------------------------------------------------------------------------------------------------------------------------------------------
>I28620_M046_Malvaceae_Camptostemon_shultzii_seq1
-----------------------------------------------------------------------------------------------------------------------------------------------------------------------------------------------------------------------------------------------------------------------------------------------------------------------------------------------------------------------------------------wt--------------------------ggtcatgt-ctagg----------------------------gtctctagacctctgctatag-tt---------------------------amttgttgtatgtcgg-gggactatta-gtcaaagttacttca---------------------tc-cttgtcagctcatgtaaa------------------------ttatatga-----------cttcgtttttcgtg-gtgyaggcaacaaggcatgcagaaatggaagccatagacattcttctggagaagtggcaaagagacggactttcaaaaggagaagttgctaaaaacttttcacaatgtgttttgtatgttacatgtgaaccatgcataatgtgtgctgcagctttgtcatttcttggtatca--------tttctttccaattac--aatacttg-aatgtagcaatata-ttatcatga----atac-tttttagttttattac-------ttttttcattagcctggtgcttgac-tgg------------------------ac----------ag-aag-amacggttggaaaggttggagcctat---tgcgcaaac-----------------------tgcctattactgctgcctggttgccaattgttgytgswt---------------------------------------------------------------------------------------------------------------------------------------------------------------------------------------------------------------------------------------------------------------------------------
>I28623_M048_Malvaceae_Abroma_augusta_seq1
------------------------------------------------------------------------------------------------------------------------------------------------------------------------------------------------------------------------------------------------------------------------------------------------------------------------------------------ttcc--------------tcctcctcctcctcttcttcttcttcttcttctt-----------------------cttcttcttctt------------------------------cttcttcttcttcttcttcttctt-------------------------------------------------ctttatttcaaagttgattta---------------------tt-tttgtcagcttatggaa-------------------------ttttatgagtttt--tgtttttcatttattttg-gtgcaggcgacaagacatgcagaaatggaagccatagacgttcttttagagaagtggcagggagacggactttcaaaatcagaagttgctgaatatttttcaagatgcattttgtatgttacatgtgaaccatgcataatgtgtgctgcagcattgtcaattcttggtatcc--------ttcttttccaattat--aatacttg-aatgaaggaatcta-tcattataa----attt-------cctttattaa-------tttcttcattagcatgcttcttgtc-tga------------------------gt-atttatcat--------cttaggtattaaggaagtatattatggttgtgcaaat-----------------------gagaaatttggagggtgtgggtcaattttatccttgcattcaag----------------------------------------------------------------------------------------------------------------------------------------------------------------------------------------------------------------------------------------------------------------------------
>I28624_M049_Malvaceae_Corchoropsis_tomentosa_seq1
-----------------------------------------------------------------------------------------------------------------------------------------------------------------------------------------------------------------------------------------------------------------------------------------------------------------------------gcaggttgcaagttttt------------------ttgttcactattattatcatacttttttcatgtctagactttagctgtaattgaatagtgtgct-------------------------------------tttttgaagagctaattt---------------------------aatagttgtatgccaagtggattatcatttcaaagtt-------------------------catc-tttgtcaactcatgtaaa------------------------ttatacaagtttc----tccttcattattatt--gtgcaggcaaccagacatgcagaaatggaagccatagacattcttctggcgaagtggcagagtgatggactttcaaaatcagaagttgctgaaaacttttcaaaatgtgttttgtatgttacatgtgaaccatgcataatgtgtgcttcagctctatcaattcttggtatcc--------ttctctcccacgaac--aatacatg-aaataagcaata---tttttgtga----atat-tttttatttttattacc------tttcttcacaagcttggtccttgac-agg------------------------gt-acttcttat--------crtaggcattaaggaagcatattatggttgtgcaaat-----------------------gagaaatttggagggtgtggatc-------------------------------------------------------------------------------------------------------------------------------------------------------------------------------------------------------------------------------------------------------------------------------------------------
>I28630_M053_Malvaceae_Huberodendron_swietenioides_seq1
g-----------------------------------------------------------------------------------------------------------tgc---------------------aggtggttgcc------------------------------------------------------------------------------------------------------------------------tcatatagtagtag-----------------tgctttacaat-----ttrgacta----------------------------------caggttgctaaagttatcatact-ttt--------------------------ggtcatgt-ct-------------------------------------agacctccgctataattg---------------------------aatagttgtaagttga-tggactatca-ttcaaagttacttca---------------------tc-tttgtcagc-tatgtata------------------------ttatatga-----------cttcatttttcgtg-gtgcaggcaacaagacatgcagaaatggaagccatagacgttcttctggagaagtggcagagagatggactttcaaaagcagaagttgctgaaaacttttcaaaatgtattttatatgttacatgtgaaccatgcataatgtgtgctgctgctttgtcatttcttggta-----------tccttttccaattac--aatacttg-aatgtagcaatata-------tga----atgc-cttttaattttattac-------ttttttcattagcctggtccttgac-tga------------------------at-atttctcat--------cttaggcataaaggaagtatattatggttgtgcaaat-----------------------gagaaattt---------------------------------------------------------------------------------------------------------------------------------------------------------------------------------------------------------------------------------------------------------------------------------------------------------------
>I28632_M055_Malvaceae_Eriolaena_candollei_seq1
-------------------------------------------------------------------------------------------------------------------------------------------------------------------------------------------------------------------------------------------------------------------------------------------------------------------------------------cagatatta------------------tgaatcaaaaaaattatttkwmrwykw-----maaataatatgaatcggaggtagtagtgt-tt--------------------------------------tcctgaatagttaattt---------------------------aatagttgtatgtcaggtagattatcatttcaaaatt-------------------------catc-ttagtcagattaagtaaa------------------------ttatacaagtttc----ttcttcactcttcatt-gtgcaggcaaccagacatgcagaaatggaagccatagacattcttctggaaaagtggcagagcgatggactttcaaaatcagaagttgctgaaaacttttcaaaatgtgttttgtatgttacatgtgaaccatgcataatgtgtgcttcagctttgtcaattcttggtatct--------ctctctcccaataac--aatgcat--aatgtagcaata---tttttaaca----ataa-ttttaatttttattact------tttc---------------------------------------------------------------------------------------------------------------------------------------------------------------------------------------------------------------------------------------------------------------------------------------------------------------------------------------------------------------------------------------------------------------------------------------------------------
>I28633_M056_Malvaceae_Adansonia_digitata_seq1
---------------------------------------------------------------------------------------------------------------ctttctacccc----------cggaggcaggg-------------------------------------------------------------------------------------------------------------------------cccaatgtagtgc-----------------ttttatacaat-----ttagacta----------------------------------tgggtcactaaagttatcatact-ttt--------------------------------tt-ct-------------------------------------atacctc-attgctattt---------------------------aatagttgtaagttga-wtgtctatga-tttgaagttacttaa---------------------tc-tttagcaactcatgtaaa------------------------ttatttga----c----ttcttcattttt-gtg-gtgcaggcaacaagacatgcagaaatggaagccatagacattcttctggagaagtggcagagagrgggactttcaaaagcdgaagttgctgaaaacttttcaaaatgtattttgtatgttacatgtgaaccatgcataatgtgtgctgcagccttgtcatatcttggtatcc--------ttcttttccatttac--aatacttg-aatgtagcaatata-ttcttatga----atac-cttttaattttattact------ctttttaattagcctggtccttgac-tga------------------------ataatttcttat--------cttaggcataaaggaagtatattatggttgcgcaaat-----------------------gagaaatttggagggtgtggatcaattttatcttt-------------------------------------------------------------------------------------------------------------------------------------------------------------------------------------------------------------------------------------------------------------------------------------
>I28635_M058_Malvaceae_Byttneria_aculeata_seq1
------------------------------------------------------------------------------------------------------------------------------------------------------------------------------------------------------------------------------------------------------------------------------------------------------------------------------------------ctcc-----------------aatcaactttaatcttgtcaattwatktcc------------------------ggtgacctatcaaaacgcca----------------------------atgacccaatttcagtat--------------------------------------------------------tgaaattaacctcaaaac--------------------tctgataattaactacaa-------------------------tacaaaatgttggaatgattgtacttgtattg-gtgcaggcaacaagacatgcggaaatggaagccatagatgttcttttggagaagtggcagggaggwggactttcaaagtcagtagttgctgaaaatttttctaaatgcattttgtatgttacgtgtgagccatgcataatgtgtgctgcagcattgtcaattcttggtattc--------ttgttgttcaattat---atgcttt-gaygaaagaatcta-wtattatagtta-atat----------------------ctttatattatatgcctgtttcttggc-tg-------------------------ataatttctc---------------------------------------------------------------------------------------------------------------------------------------------------------------------------------------------------------------------------------------------------------------------------------------------------------------------------------------------------------------------------------------------t
>I28636_M059_Malvaceae_Pterospermum_pierrei_seq1
-------------------------------------------------------------------------------------------------------------------------------------------------------------------------------------------------------------------------------------------------------------------------------------------------------------------------------------------------------------------------------------------------------------------------------------------------------------------------------------------------------------------------------------gactattatttcaaagttacttcg---------------------tc-tttgtcagctcatgtaaa------------------------t--tatgagtttc----ttcttcattcttcgtg-gtgcaggcaacgagacatgcagaaatggaagccatagacattcttctggagaagtggcagagtgatggactttcaaaatcagaagttggtgaaaacttttcaaaatgtattttgtatgttacatgtgaaccatgcataatgtgtgcttcagctttgtcaattcttggtatcc--------ttctcttcyaatggc--artrcgtg-aatstagyaatat---trttatga----attt-tttttaattttattgct------tttcttcattagcgtgg--------------------------------------------------------------------------------------------------------------------------------------------------------------------------------------------------------------------------------------------------------------------------------------------------------------------------------------------------------------------------------------------------------------------------------------------
>I28637_M060_Malvaceae_Duboscia_vifidiflora_seq1
------------------------------------------------------------------------------------------------------------------------------------------------------------------------------------------------------------------------------------------------------------------------------------------------------cttttaacaat-----wtaggccayaggttactaggttcg------------------tcagttactaagattattatact-ttt--------------------------ggtcttgt-yt-------------------------------------agacttaagctataattt---------------------------aayarttttatgtcat-ttaactattatttcaaactaactccr---------------------tc-ttttttagctcatgcaaa------------------------ttatatgagt-------ttcttcatttttcttt-gtgcaggcracaaggcatgcagaaatggaagccatarhtrttcttctagagaaatggnagagaggtggactttcaaaatcagaagttgctgaaaacttttcaaaatgcattttgtaygttacttgtgaaccatgcataatgtgtgctgccgctttgtcaattcttggtatct--------ttcttttccaattat--aatacttg-aatgaadgaatgta-ttagtattt----gttt---------gttattac-------ttctttcdhtaaaytgatccttgat-tdg------------------------at-atttctcat--------tctaggtataaaggaagtatattatggctgtgcaaat-----------------------gagaaatttggggggtgcggatcgattttatcccta------------------------------------------------------------------------------------------------------------------------------------------------------------------------------------------------------------------------------------------------------------------------------------
>I28638_M061_Malvaceae_Basiloxylon_brasiliensis_seq1
-------------------------------------------------------------------------------------------------------------------------------------------------------------------------------------------------------------------------------------------------------------------------------------------------------------caat-----ttaggccagaggttgtaaggttct------------------ttgatcaccaatattatcatact-ttt--------------------------t-tcatat-ct-------------------------------------tgacttcagcttatattt---------------------------aatagtcttatgttgg-tgggctattatttcaaggttactttat-----------------aaatc-tgtgtcagctcgtgtaac------------------------ttatatgagtttc----ttctttacttttcatg-gtgcaggcaacaagacatgcagaaatggaagccatagacactcttctggagaactggcagagagatggactttcaaaatcagaagttgctgaaaacttttcaaaatctattttgtatgtcacatgtgaaccatgcataatgtgtgctgcagctttgtcaattcttggtaccc--------ttctcttccaatgacaaaatacttg-aatgtaaccatat---tagtagga----atat-tttttaattttattatt------tttcttcattagcttgatccttgac-tga------------------------gt-atttctcat--------cctaggtataaaggaagtatattatggttgtgcgaat-----------------------gagaaatttggagggtgcggatcaa-----------------------------------------------------------------------------------------------------------------------------------------------------------------------------------------------------------------------------------------------------------------------------------------------
>I28639_M249_Malvaceae_Gyranthera_amphibiolepis_seq1
------------------------------------------------------------------------------------------------------------------------------------------------------------------------------------------------------------------------------------------------------------------------cattttttttctt-----------------ggctttacaat-----ttagacta----------------------------------caggtcgctaaagttatcatact-ttt--------------------------ggtcatgt-ct-------------------------------------aggcctctgctataattg---------------------------aatagttgtatgttta-tggactatta-ttcaaagttacttca---------------------tcttttgtcagc-catgtaaa------------------------ttatatga-----------cttcattttttgtg-gtgcaggcaacaagacatgcagaaatggaagccatagacattcttctggagaagtggcagagagatggactttcaaaagcagaagttgctgaaaacttttcaaaaagtattttatatgttacatgtgaaccatgcataatgtgtgctgctgctttgtcatttcttggtatcc--------ttcttttccaattac--aatacttg-aatgtagcaatata-c------ga----atgc-cttttaattttatta-t------ttttttcattagcctggtccttgacgtga------------------------at-atttctcat--------cttaggcataaaggaagtat----------------------------------------------------------------------------------------------------------------------------------------------------------------------------------------------------------------------------------------------------------------------------------------------------------------------------------------------------------------
>I28640_M062B_Malvaceae_Diplodiscus_paniculatus_seq1
--------------------------------------------------------------------------------------------------------------------------------------------------------------------------------------------------------------------------------------------------------------------------------------------------------ytgaaaagc-----acgaagagcaga--------------------------------------gratattatcatgct-ttt---------------------------wtywtrt-ct-------------------------------------rrahttsagccatagtht---------------------------gat------------------------------abttacttcata----------------------tttgtcagctcaggtaaa------------------------ttatatgagttts----ttcttcatttttsatt-gtgcaggctacaagacatgcagaaatggaagccatagacgctcttctagagaagtggcagagagatggactttctaaatcagaagttgctgaaaacttctcaaaatgtgttttgtacgtcacatgtgaaccatgcataatgtgtgctgcagctttgtcaattcttggtactg--------ttctcttccaatgac--aatacctt-a-tgtagcaata---twwttrtsa----awrr-yttttaattt------------------------------------------------------------------accagttctcatct-tgt-tccgragtg----------------------------------------------------------------------------------------------------------------------------------------------------------------------------------------------------------------------------------------------------------------------------------------------------------------------------------------------------------------------------
>I28641_M063_Malvaceae_Brownlowia_peltata_seq1
-------------------------------------------------------------------------------------------------------------------------------------------------------------------------------------------------------------------------------------------------------------------------------yakttgt--------------acttttgmaycmt-----ttaaggaacrggctggrmtsyayk------------------ytkrtywytrdkrytwtmwkrst-tty---------------------------wtcatgt-sw-------------------------------------rgrsktsrsycatakwmt---------------------------t--------------------------------ardtastkcata----------------------tttgtcagctcaggyaaa------------------------ttatatgaatttc----ttcttcatttttcdtk-gtgcaggcaacwagacatgcagaaatggaagncatagaygctcttctagagaagtggcagagagatggactttctaaatcagaagtwgctgaaaayttytcaaaatgtgttttgtacgtcacatgtgaaccatgcataatgtghgctgcagctttgtcaattcttggtactk--------ttckcttccaatgac--aatacctg-r-tgtagcaata---ttattatga----atag-ttttdaattt------------------------------------------------------------------accrgctctcacct-tgt-tcyraaggataagtgtttggcatcwtaactttgagaacaaggtycgagaactggtgagtaaragaaattaaagaaatgaatag--------------------------------------------------------------------------------------------------------------------------------------------------------------------------------------------------------------------------------------------------------------------------------------------------
>I28642_M064_Malvaceae_Burretiodendron_esquirolii_seq1
------------------------------------------------------------------------------------------------------------------------------------------------------------------------------------------------------------------------------------------------------------------------------------------------------------------------------------------cttt-----------------tttggtcgctgatattatcatact-ttt--------------------------t-tcatga-cc-------------------------------------agactt-arctgtaawtt---------------------------tgtrkttgtatgtcaggtggactattatttcaaagttacttca---------------------tc-ttsgtcagatcatgtaaa------------------------ytatakgagttty----ttcttcattcttcatk-gtgcaggcaacsagacatgcagaaatggaagccatagacattcttctggmgaagtggcagagtgatggactttcaaartcagaagtwgctgaaaacttttcaaaatgtattttgtwtgttacatgtgaaccatgcataatgtgtgcttcagctttgtcaattcttggtatca--------ttctcttcccwtggc--aataygtg-aatgtagcaatat---ygwtrtwg----atwt---------------------a----------------------------------------------------------attt-------------------------------------------------------------------------------------------------------------------------------------------------------------------------------------------------------------------------------------------------------------------------------------------------------------------------------------------------------------------------------------------------
>I28643_M065_Malvaceae_Hermannia_flammea_seq1
-------------------------------------------------------------------------------------------------------------------------------------------------------------------------------------------------------------------------------------------------------------------------gaggaggggtkkkkk------------k----------------wygggggcacaggttgcgaggttct------------------tcggtcacttcacttctcattct-ttt--------------------------ggccacat-ct-------------------------------------agacttgagctatagcyt----------------------------wtagttrtatgtygg---gactattatttgadagtttcttca-----------------------------------------------------------------gttacacaagt-------ttcttaatttttcttg-gtccaggcaacaagacatgcagaaatggaagccatagatrttcttctggagaagtggcaggaggatggactttcaaaatcaraagttgctgaaaatttttcwaaatgtattctatatgtcacatgtgaaccatgtataatgtgtgctgcagctttgtcaatycwtggtatcc--------ttcttttccrathat--aatatttr-acwraaagagtata---twtatga----acac---------cttattrc-------tttcttcattwggctgatccttgacttga------------------------at-atttctcat--------cttaggtataaaggaagtatattatggctgtgcaaat-----------------------gagaaatttggaggg---------------------------------------------------------------------------------------------------------------------------------------------------------------------------------------------------------------------------------------------------------------------------------------------------------
>I28644_M066_Malvaceae_Thomasia_solanaceae_seq1
------------------------------------------------------------------------------------------------------------------------------------------------------------------------------------------------------------tggc-------------------------------------------------------tcatccaatagtagt--------------tattttgcacaac-----ttaggccacaggttgcaaggtcct------------------tcggttactaag-----catact-ttt--------------------------ggtcatgt-at-------------------------------------agacttcagctttaactt---------------------------aacagctgtatgtcag-tggactatcctttcaaaattgcttca---------------------tc-tttgtcagcttatggaaa------------------------ttatatgagt-------ttcttcatttttcttg-gtgtaggcgacaagacatgctgaaatggaagctatagatgttctactggagaagtggcagggatatggactttcaaaaccagaagttgctgaaaatttttcaaaatgcattttgtatgttacatgtgagccatgcataatgtgtgcggcagctttgtcaattcttggtatcc--------ttcttttccaattat--aatacttg-actgaaggagtcta-ttattgtga----atat--------tttacatac-------ttttttcattagcctgattcttgac-tga------------------------gt-atttctcat--------cttaggtataaaagaagtatattatggttgtgcaaat-----------------------gagaaattt---------------------------------------------------------------------------------------------------------------------------------------------------------------------------------------------------------------------------------------------------------------------------------------------------------------
>I28645_M067_Malvaceae_Guichenotia_ledifolia_seq1
-----------------------------------------------------------------------------------------------------------------------------------------------------------------------------------------------------------ttggc-------------------------------------------------------tcatccaatggtagt--------------tatt--------------------------ttgcaaggtcct------------------tcggttactaag-----catact-ttt--------------------------ggtcatgt-at-------------------------------------agacttcagctttaactt---------------------------aacagttgtatgtcag-tggactttcgtttcaaagttgcttca---------------------tc-tttgtcagcttatggaaa------------------------ttatacgagt-------ttctccatttttcttg-gtgtaggcgacaagacatgccgaaatggaagctatagacattctactggagaagtggcagggagatggactttcaaaaccagaagttgctgaaaatttttcaaaatgcattttgtatgttacatgtgaaccatgcataatgtgtgctgcagctttgtcaattcttggtatcc--------ttcttttccaattat--aatacttg-actgaaggagtcta-ttattgtga----ataa--------tttacgtac-------ttttttcattagcctgattcttgac-tga------------------------gt-atttctcat--------cttaggtataaaggaagtatattatggttgtgcaaat-----------------------gagaaatttggagggtgtgggtcaattttatc----------------------------------------------------------------------------------------------------------------------------------------------------------------------------------------------------------------------------------------------------------------------------------------
>I28646_M068_Malvaceae_Helmiopsis_sp_seq1
----------------------------------------------------------------------------------------------------------------------------------------------------------------------------------------------------------------------------------------------------------------------------------------------------------------------------------ttgcaagtattt------------------ttggtcactattattatcttacttttt----------------------------tcatgt-ct-------------------------------------ggactttagctttaatttaatagtgttttcctgaagagttratktaatwkttgtatgtcgggtrgatyatcatttcaaaatt-------------------------catc-ttwgtcaghtyawgtawrttatacaagtttcttcttcattctttatacaagtttc----ttcttcattcttcatt-gtgcaggcaaccagacatgcagaaatggaagccatagayattcttctggcaaagtggcaragcgatggamtttcaaaatcagaagtkgctraaaactyttcaaawtgtgtkttdkatgttacatgtgaaccahgcawaatgygtrcttcagctytgtcaattcttgrtrtcmtymcktamttytmycccrrtaacwatkcactcgyratktwgvarka---ttttthkga----dyva-ttttaatttttattact--------------------------------------------------------------tttcttcat--------gggagattttgaagarrtatttttdgvwbatbaahra-----------------------graaawcttrkarrktrt-----------------------------------------------------------------------------------------------------------------------------------------------------------------------------------------------------------------------------------------------------------------------------------------------------t
>I28647_M069_Malvaceae_Cheirolaena_linearis_seq1
----------------------------------------------------------------------------------------------------------------------------------------------------------------------------------------------------------------------------------------------------------------------------------------------------------------------------------cgacaaatatta------------------tgaatc-aaaaaattattttaaaacg-------acataatttgaattggag--agtagtgt-tt--------------------------------------tcctaaatagttaattt---------------------------attagttgtatgtcaggtagattatcatttcaaaatt-------------------------catc-ttagtcagattgagtaaa------------------------ttatacaagtttc----ttcttcattcttcatt-gtgcaggcaaccagacatgcagaaatggaagccatagacattcttctggcaaagtggcaaagcgatggactttcaagatcagaagttgctaaaaacttttcaaaatgtgctttgtatgttacatgtgaaccatgcataatgtgtgcttcagctttgtcaattcttggtatcc--------atttctcccaataac--aatgcat--aacgtagcaata---tttttatga----ataa-tcttaatttttattact------tttcttcacaagctcagtccttgac-a-c------------------------gt-acttcttat--------cgcaggcatcaaagaagtatattatggttgtgcaaac----------------------------------------------aa-----------------------------------------------------------------------------------------------------------------------------------------------------------------------------------------------------------------------------------------------------------------------------------------------
>I28648_M070_Malvaceae_Helmiopsiella_madagascariensis_seq1
------------------------------------------------------------------------------------------------------------------------------------------------------------------------------------------------------------------------------------------------------------------------------------------------------------------------------------------------------------------aatc-aaaaaattactataaagcga-----caaataatatgaatctgagagagtagtgt-tt--------------------------------------tccwgaatagttaattt---------------------------aatagttgtatgtcaggtagattatcatttcaaaatt-------------------------catc-ttagtcagattaactatattatacaaatttcttcttcattctttatacaagtttc----ttcttcattcttcatt-gtgcaggcaaccagacatgcagaaatggaagccatagacattcttctggcaaaatggcagagcgatggactttcaaaatcagaagwggctaaaaacttttcaaaatgtgttttatatgttacatgtgaaccatgcataatgtgtgcttcagctttgtcaattcttggtatcc--------ttctctcccagtaac--aatgcat--aatgtagcaata---tttttatga----ataa-ttttaatttttattact------tttcttcacaagctcggtccttgac-agg------------------------gt-acttcttat--------cgtaggcatcaaagaagtatattatggtt-------------------------------------------------------------------------------------------------------------------------------------------------------------------------------------------------------------------------------------------------------------------------------------------------------------------------------------------------------
>I28649_M071_Malvaceae_Goethalsia_meiantha_seq1
----------------------------------------------------------------------------------------------------------------------------------------------------------------------------------------------------------------------------------------------------------------------------------------------------------taacaat-----ttaggccataggttacaaggttct------------------tcagttacaaagattattatact-ttt--------------------------gatcatgt-ct-------------------------------------agacttaagctataattt---------------------------aacagttttatgtcag-ttaactattatttcaaactaactcca---------------------tc-tttttt-gctcatggaaa------------------------ttatacgagt-------ttcttcatgtttcttt-gtgcaggcgacaaggcatgcagaaatggaagccatcgatgttcttctagagaaatggcagagagaccgactttcaaaatcagaagttgctgaaaacttttcaaaatgcattttgtatgttacttgtgaaccatgcataatgtgtgctgccgctttgtcaattcttggtatca--------ttcttttccagatat--aatacttg-aaggaaggaatgta-ttagtatca----attt---------gttattac-------ttctttc-------tgatccttgat-tgc------------------------ct-atttatcat--------cctaggtataaaggaagtatattatggctgtgcaaat-----------------------gagaaatttggggggtgcgggtcaattttatccctacattcaagttgct-----------------------------------------------------------------------------------------------------------------------------------------------------------------------------------------------------------------------------------------------------------------------
>I28650_M072_Malvaceae_Clappertonia_ficifolia_seq1
-----------------------------------------------------------------------------------------------------------------------------------------------------------------------------------------------------------------------------------------------------------------------------agtggggc-----------------agttgggtcat-----t--ggccatagtttacaaggctat------------------tttatcactaaagttataatact-ttt--------------------------gttcatgt-cc-------------------------------------agacttcatctataatct---------------------------agccttatcatgtcag-tgagctatcatttcaaactt-------------------------catc-tttgttagctctaggaaa------------------------ttattag-----t----ttcttaatttttcttg-gtgcaggcaacaagacatgcggaaatggaagctatagatgttcttttggagacgtggcagagagatggactttcaaaatcagaagttgctgaaaacttttcaagatgcattttgtatgttacatgtgaaccatgtataatgtgtgctgcagctttgtcaattcttggtatcc--------ttcttttccaattct--aataattg-aatgaagcaatcat-c-----------------attctgaatttgttac-------tgctttcttcagcctgacccttgat-tga------------------------ct-atttctcat--------cctaggtataaaggaagtatattatggttgtgcaaat-----------------------gagaaatttggagggtgtgggtcaattttatccctaca----------------------------------------------------------------------------------------------------------------------------------------------------------------------------------------------------------------------------------------------------------------------------------
>I28652_M074_Malvaceae_Hildegardia_barteri_seq1
---------------------------------------------------------------------------------------------------------------------------------------------------------------------------------------------------------------------------------------------------------------------------------------------------------------------------------------------------------------------------------------------------------------------------------------------------------------------------------tagttt---------------------------aatagttgtatgttag-tgggctagtatttcaaagttacttcata-----------------aatc-tttgtcagctcatgtaac------------------------ttatatgagtttc----ttcttcatttttcctg-ctgcaggcaaccagacatgctgaaatggaagccatagacattcttctagagaactggcaaagagatggactctcaaaatctgaagttgctgaaaacttttcaaaatgtattttgtatgttacatgtgaaccatgcataatgtgtgctgcagctttgtcaattcttggtaccc--------ttctcttcccatgac-aaatacttg-aacgtatcaata---ctattatga----atgtttttttcattttattcat------cat----attagagtctttatctaa-atactggaataagctacatgaactaatatatgacctcac--------actaagtcttcagcatgaattcttctcctcctcttat--------------tcctaattaaggc--------------------------------------------------------------------------------------------------------------------------------------------------------------------------------------------------------------------------------------------------------------------------------------------------------------------
>I28653_M168_Malvaceae_Theobroma_cacao_seq1
-------------------------------------------------------------------------------------------------------------------------------------------------------------------------------------------------------------------------------------------------------------------------------tagtgc-----------------ttttgcacaat-----tttaggaaccggctgcagggttct------------------ttgatcactaatgttctcatagt-ttt--------------------------ggtcatgt-ct-------------------------------------aggcttcagctataattt------------------------------aacattatgtcag-tggactattatttcaaacttacttcat------------------cttt-gtcagcagctcatggaaa------------------------ttatatgggt-------ttcttcattcttttttggtgcaggcaacaagacatgcagaaatggaagccatagacattctactggagaaatggcagagagatggactttcaaaatcagatgttgctgaaacgttttcaaaatgcattttgtatgttacatgtgaaccatgcataatgtgtgctgcagctttgtcaattcttggtatcc--------ttcctttctaattat--aatacttg-aattacggaatcta-ttattatga----atac-------tttttattac-------ttttttcattagcctgatccttgac-aga------------------------gt-atatcccat--------cttaggtataaaggaagtatattatggttgtgcaaat-----------------------gagaaatttggagggtgtgggtccatttta------------------------------------------------------------------------------------------------------------------------------------------------------------------------------------------------------------------------------------------------------------------------------------------
>I28654_M105_Malvaceae_Pachira_aquatica_seq1
-------------------------------------------------------------------------------------------------------------------------------------------------------------------------------------------------------------------------------------------------------------------------atataatagtag---------------------tgacaat-----ttagacta----------------------------------tagatcactaaagttatcatact-ttt--------------------------ggtcattt-ct-------------------------------------agacctctgctataactt---------------------------aatagttgtatgttga-tagactatta-ttcaaagctacttaa---------------------tc-tttgtcagcttatgtaaa------------------------tcatgtaa----c----ttcttcatttttcatg-gtgcaggcaacaaggcatgcagaaatggaagccatagacattcttctggagaagtggcagagagagggactttcaaaagcagaagttgccgaaaacttttcaaaatgtattttgtatgttacatgtgaaccatgtataatgtgtgctgctgctttgtcatttcttggtatcc--------ttcttttccaattac--aatacttg-aatgtagcaatata-tt-----------acac-ctattaattttattact------ttttttcattatcatggtccttgac-tga------------------------at-atttmttat--------cttaggcataaaggaagtatattatggttgtgcgaat-----------------------gagaaatttggagggtgtggatcagttttatcctt-------------------------------------------------------------------------------------------------------------------------------------------------------------------------------------------------------------------------------------------------------------------------------------
>I28656_M002_Malvaceae_Tilia_americana_seq1
----------------------------------------------------------------------------------------------------------------------------------------------------------------------------------------------------------------------------------------------------------------------------------------------------------------------------cacaggttgtaaggttct------------------ttagtcactaatattgtcatact-ttt--------------------------t-tcatgt-ct-------------------------------------agacttcagctgtaattt---------------------------awtagttgtatgtcmg-tggactattatttsaaagttacttca---------------------yc-tttgtcagctyatrtaaa------------------------t--tatgagtttc----ttcttcatttttcatg-gtgcaggcaacaagacatgcagaaatggaagccatagacattcttctvgagaagtggcagagagatggactttcaaratcagaagttkctgwaaacttttcaaaatgtattttgtatgttacatgtgaaccatgcataatgtgtgctgcwgctttrtcamttcttggtatcc--------ttctcttycaaygay--aatwcttg-ratgtrgcaataw---tattatga----atat-tttttaattttattact------tttcytcattagatyggtccttgac-tga------------------------gt-atttctyat--------cttaggcataaaggaagtatattatggttgtgcaaat-----------------------gagaaatttggagggtgcggatcmattttatcyttgcattcaag----------------------------------------------------------------------------------------------------------------------------------------------------------------------------------------------------------------------------------------------------------------------------
>I28658_M160_Muntingiaceae_Muntingia_calabura_seq1
----------------------------------------------------------------------------------------------------------------------------------------------------------------------------------------------------------------------------------------------------------------------------------------------------ctatgtgcgtcttg-----------gtaagaggcatatttca---------------tatctggtccatactatatttagtgtatctgtcca---------------------------------------------------------------------aaggctcatcttaggttta-------------------cagagataacag------------catattataatttggaggtgcttatg------------------------cttttccactc----------tgcaa---------------tttatggagcttttt---acctctaatttttttg-gaacaggctaccagacatgcagagatggaagccattgatattctcatggagaagtggccaaaagatggattatcaataccagaagttgccaaaagattttctaattgcatcttatatgttacttgtgaaccatgtataatgtgtgcctcagcactgtcaatccttggtaatct-------ctctctcttaagtaacatttctttg----------------------------------ctattcttttgattagtaactctgttttaagttgtcctgatccttgac-tgg------------------------atcagttatcctac---tgctttaggt----------------------------------------------------------------------------------------------------------------------------------------------------------------------------------------------------------------------------------------------------------------------------------------------------------------------------------------------------------------------------a
>I9832_V002_Malvaceae_Luehea_speciosa_seq1
ggatgtttggcagtctgttaatagcgaaactgaaaatttatttgttcttttttttaaaattttattgtaagttccaacaagcaagataaagttgccttttcttcctcctgttcttccccctttcaccttttcaaatggcccactggattcaatccattctttccttcaatcattttactatgaatgttaagtcaatgttatttttggctttatgattttccacccatgaaggaaatgaattatatgaaacccccaaaccaaaattgtggggcagtttgctcatacaacactagtgctttaacaat-----ttgggccacaggttacaaggttct------------------tcagtcactaagcttattatact-ttt--------------------------gatcatgt-at-------------------------------------agacttcagctataattt---------------------------aacagttttatgtcag-ttgactattatttcaaactaactcca--------------------ttt-ttttttagctcatggaaa------------------------ttatacggct-------ttcttcatttttcttt-ctgtaggcaacaaggcatgcagaaatggaagccatagatgttcttctggaggaatggcagagagatggactttcaaagtcagaagttgctgaaaatttttcaaaatgcattttatatgttacatgtgaaccatgcataatgtgtgctgctgctttgtcaattcttggtatcc--------atcttttccaattat--agtacttg--atgaag----gta-ttagtgtca----attt---------gttattat-------ttcttttgttagactgatccttgtt-tgg------------------------ct-atttctcat--------cctaggtataaaggaagtattttatggttgtgcaaat-----------------------gagaaatttgggggatgtgggtcaattttatccctacattcaagttgctctgaaccactcatcaggtttgttttggaactcatttttgcatgcaatttgctgttctttttctttgtcctaattaaactgagtttaaacttcttattttattatgctgtaaattagtgataaatgacattctatcacatgtgaagctgttcccttttcttcttttgttttctctgttctaagaaaaaaaaattgtgatacattcatgcagttgacaagtatggaaaatagtgagtagagaaaagtaccaataacaaaataagt
