# Supplementary material for: Localized Phylogenetic Discordance Among Nuclear Loci Due to Incomplete Lineage Sorting and Introgression in the Family of Cotton and Cacao (Malvaceae)
Source: Front Plant Sci. 2022 Apr 13;13:850521. doi: 10.3389/fpls.2022.850521 (PMC9043901; doi:10.3389/fpls.2022.850521)
Supplement: Supplementary file 1 [file Data_Sheet_1.ZIP › Alignments_v4/L61.fasta]

>I23352_M001_Malvaceae_Bombax_ceiba_seq1
----------------------------------------------------------------------------------------------------------------------------------------------------------------------------------------------------------------------------------------------------------------------------------------------------------------------------------------------------------------------------------------------------------------------------------------------------------------------------------------------------------------------------------------------------------------------------------------tttctgctttagtcagatcgttgcgaggacagtgcattgagttgcttactgagatagaggcccgtttagattttgaggatgagatgccaccacttgatgtcaagttaattatggatggagtgcatgccatgtctcaggatgtagagaatgcattggagactgccaattatgacaaacttctgcaatcaggattgcaggtacaatc---------------tccaagga------ctcggagatc-tttgaatgt-g-------tacggagtg-gaaaatt-t----------ctgttagtgagttcaattgcagaatgcga---------tttcttatttag------------------------------------aattcacatttttaca-cccaaaacttat-------------------------------------catawaagtaacagacc------------aatatccagtttttgatcatt--cagttggatcatctata----tctactcgt----------------------------------------------------------------------------------------------------------------------------------------------------------------------------------------------------------------------------------------------
>I23353_M002_Malvaceae_Tilia_americana_seq1
----------------------------------------------------------------------------------------------------------------------------------------------------------------------------------------------------------------------------------------------------------------------------------------------------------------------------------------------------------------------------------------------------------------------------------------------------------------------------------------------------------------------------------------------------------------------------------ggggcttctcttctttagtcagatcattgcgaggacagtgcattgagttgcttactgagatagaggctcgtttagattttgaggatgagatgccaccactagattttaacctaattatggatagaatacatgccatgtcacaagatgtagagcatgcactggagactgccaattatgacaagcttctgcaatcaggattgcaggtacaatc---------------t-caagga------ttcagagatc-tttggatgt-g-------tatggagtg-gaaaatt-t----------atgtttctaagttcaccattc-------------atttattgttctttga-----------------------------------tagt-------------------aagatac-------------------------------------------------------------gatggacc------------------------------------------------------------------------------------------------------------------------------------------------------------------------------------------------------------------------------------------------------------------------------------------------
>I23354_M003_Malvaceae_Herissantia_crispa_seq1
----------------------------------------------------------------------------------------------------------------------------------------------------------------------------------------------------------------------------------------------------------------------------------------------------------------------------------------------------------------------------------------------------------------------------------------------------------------------------------------------------------------------------------------------------------------------------------ggggcttctctactttagtcagatcattgcgagctcaatgcatcgagttgcttactgagatagaggctcgtttagattttgatgatgagatgccgccacttgatgtcaacctagttatggatagaattcatgccatgtctcaggatttagagcatgctctggaaactgccaattatgacaaacttctggaatcaggattgcaggtacaatg---------------tccaagt-------acctgagata-ttttaattt-g---------tagagtg-gaaattt-t----------atgctagtgagttaaactgcagcaagccttttc-tttatttcttttttag------------------------------------aattcacatgttta---cccgaaacatataat-----------------------------ctaattatttaagtaactgagc------------actatccaacttttgatcatt--cagtt-ggttgtcaata----tctaccggacatt-atttttctttgagagtaagataaattgaag-ttttggtc-tttatatctttgaag----------------------------------------------------------------------------------------------------------------------------------------------------------------------------------
>I23355_M004_Malvaceae_Malva_arborea_seq1
---------------------------------------------------------------------------------------------------------------------------------------------------------------------------------------------------------------------------------------------------------------------------------------------------------------------------------------------------------------------------------------------------------------------------------------------------------------------------------------------------------------------------------------------------------------------------------------------actctagtcagatcattgcgaggacaatgcattgagttgcttaccgagatagaggctcgtttagatttcgaggatgagatgccaccactcgatgtcaacctagttatggatagaattcatgtcatgtctcgagatttagagcatgcattggaaaccaccaattatgacaaacttctgcaatcaggactgcaggtacaataa------------ttctcaagt-------acc------------------------------------------------------------------------------------------------------------------------------------------------------------------------------------------------------------------------------------------------tccaacttttgatcatt--cagtcgggttgtctata----tgtaccagtcacc-gtttttctttgatagtaagataaattcagg-ttttggtc-tttacatgtttggagac---------------------------------------------------------------------------agtatatgcatctcatgcttatgattagttactaa---tgatgcagtcg--------------------------cgtccgtttctaaatccgtgcagata
>I23356_M005_Malvaceae_Lavatera_assurgentiflora_seq1
------------------------------------------------------------------------------------------------------------------------------------------------------------------------------------------------------------------------------------------------------------------------------------------------------------------------------------------------------------------------------------------------------------------------------------------------------------------------------------------------------------------------------------------------------------------------------------------------------------------ggacaatgcattgagttgcttaccgagatagaggctcgtttagatttcgaggatgagatgccaccactcgatgtcaacctagttatggatagaattcatgtcatgtctcgagatttagagcatgcattggaaaccaccaattatgacaaacttctgcaatcaggactgcaggtacaataa------------ttctcaagt-------acc------------------------------------------------------------------------------------------------------------------------------------------------------------------------------------------------------------------------------------------------tccaactt---------------------------------------------------------------------------------------------------------------------------------------------------------------------------------------------------------------------------------------------------------------------------------------
>I23359_M008_Malvaceae_Althaea_officinalis_seq1
-----------------------------------------------------------------------------------------------------------------------------------------------------------------------------------------------------------------------------------------------------------------------------------------------------------------------------------------------------------------------------------------------------------------------------------------------------------------------------------------------------------------------------------------------------------------------------------------------tctagtcagatcattgcgaggacaatgcattgagttgcttactgagatagaggctcgtttagattttgacgatgatatgccaccactcgatgtcaaccaagttatggatagaattcatgccatgtctcaggatttagagcatgcattggaaactgccaattatgacaaacttctgcaatcaggattgcaggtacaata---------------tccaagt-------acctaagatc-tattgattt-g-------tatggagtg-gaaattt-t----------atgtcagcgagttaaattgcaacaagctt---------tctcttacttgg---aaa--------------------------ttggaatgcacattgttgct-cccgaaa--------------------------------------------------------------------------------------------------------------------------------------------------------------------------------------------------------------------------------------------------------------------------------------------------------------------------------------------------------------------------
>I23360_M009_Malvaceae_Lagunaria_patersonia_seq1
--------------------------------------------------------------------------------------------------------------------------------------------------------------------------------------------------------------------------------------------------------------------------------------------------------------------------------------------------------------------------------------------------------------------------------------------------------------------------------------------------------------------------------------------------------------------------------------------------------atcattgcgaggacagtgcattgagttgcttgctgagatagaggctcgtttagattttgaggatgagatgccaccactcgatgtcaacctaattatggatagaatgcacgccatgtcacaggatgtagagcatgcattagaaactgccaattatgacaaacttctgcaatctggattgcaggtataatc---------------tacgagta-------cctgagatc-tttgaatgt--------------------------------------atatctaccagtc------------------act----gtttttctttaa-----------------------------------tagt-------------------aagataa--------------------------------------------------------------attgagcgtttggtcttaacatgtt--tggagacagtacgtgca----tcttacatttaag-gttagttat--------------------------------------------------------------------------------------------------------------------------------------------------------------------------------------------------------------------------------
>I23364_M013_Malvaceae_Grewia_sp_seq1
--------------------------------------------------------------------------------------------------------------------------------------------------------------------------------------------------------------------------------------------------------------------------------------------------------------------------------------------------------------------------------------------------------------------------------------------------------------------------------------------------------------------------------------------------------------------------------gggaggcttctcttctttagtcagatcattacgaggacagtgcattgagttgatcactgagatagaggctcgtctagattttgaagatgagatgccaccaytagatttgaatctagttatggataaaataaatgcyatgtcacaagaggtagagcatgcactggagactgccaattatgacaagcttctgcaagcaggattgcaggtacaaac---------------tccatcta------ctcaga--tc-tttgaatgt-c-------tataaattg-gaaaattty----------atgtcagggagatcaattggaggaagctga--------tttcttatttat------------------------------------aacacgtactt-attt-cccaaaacatgt---------------------------------t----agaaatgtgagaaatc------------actttccaact----atcatt--cagttggattttactata---tctatcattcatctattgttctttgatagtaagatacaaggaac-ttttggtc-catamaggtttcc------------------------------------------------------------------------------------------------------------------------------------------------------------------------------------
>I23365_M014_Malvaceae_Callirhoe_bushii_seq1
-------------------------------------------------------------------------------------------------------------------------------------------------------------------------------------------------------------------------------------------------------------------------------------------------------------------------------------------------------------------------------------------------------------------------------------------------------------------------------------------------------------------------------------------------------------------------------------------ctgctttagtcagatcattgcgaggacaatgcattgagtttcttactgagatagaggctcgtttagattttgacgatgagatgccaccactcgatgtcaacctagttatggatagaattcatgacatgtctcgggatttagagcatgcattagaaactgccaattatgacaaacttctgcaaacaggattgcaggtacatt------------------------------gcctaagatc-ttttaattt-g-------tatggaatg-gaaattt-t----------atgccagcaagttaaattgtaacaagctttt-------cttcttatttag------------------------------------catgaacatatttact-tccg-----------------------------------------------------------------------------------------------------------------------------------------------------------------------------------------------------------------------------------------------------------------------------------------------------------------------------------------------------------------------------
>I23367_M016_Malvaceae_Kitaibelia_vitifolia_seq1
----------------------------------------------------------------------------------------------------------------------------------------------------------------------------------------------------------------------------------------------------------------------------------------------------------------------------------------------------------------------------------------------------------------------------------------------------------------------------------------------------------------------------------------------------------------------------------------tctctactctagtcagatcattgcgaggacaatgcattgagttgcttactgagatagaggctcgtttagattttgatgatgagatgccaccactcgatgtcaacctagttatggatagaattcatgccatgtctcaggatttagagcatgcattggaaactgccaattatgacaaacttctgcaatcaggattgcaggtacaaaa---------------tccaagt-------acctaagatc-tattaagtt-g-------tatggagtg-gaaattt-t----------atgtcagcgagttaaattgcaacaagctt---------tctcttacttgg------------------------------------aatgcacattttttct-cccgaaacatat-------------------------------------catctaagtaactgagc------------aatatccaacttttgatcatt--cagttgggttgtctata----tgtaccagtcacc-atttttcttggatagtaagataaattcagg-ttttggtc-tttacatgtttggagac--------------------------------------------------------------------------------------------------------------------------------------------------------------------------------
>I23368_M017_Malvaceae_Sterculia_apetala_seq1
-----------------------------------------------------------------------------------------------------------------------------------------------------------------------------------------------------------------------------------------------------------------------------------------------------------------------------------------------------------------------------------------------------------------------------------------------------------------------------------------------------------------------------------------------------------------------------------gggcttctcttctttagtcagatcattgcgaggacagtgcattgagttgcttactgagatagaggctcgtttagattttgaggatgagatgccacccctagattttaaccaaattatggatagaatacatgccatgtcccaagatgtagagcatgcgctggagactgccaattatgacaagcttctgcaatcaggattgcaggtacaatc---------------tccaagga------ttcagcgatc-tttgaatgc-t-------tatggagtg-aaaaatt-t----------atgtttcttagttcaccagtc-------------attttctgttgtttga-----------------------------------tagt-------------------tggayac--------------------------------------------------------------atgggccttttgatctttacatgtt--tgga-ttagtat-tgca----tcttatcct----------------------------------------------------------------------------------------------------------------------------------------------------------------------------------------------------------------------------------------------
>I23369_M018_Malvaceae_Abelmoschus_esculentus_seq1
----------------------------------------------------------------------------------------------------------------------------------------------------------------------------------------------------------------------------------------------------------------------------------------------------------------------------------------------------------------------------------------------------------------------------------------------------------------------------------------------------------------------------------------------------------------------------------gtggattctctactttagtcagatctttgcgaggacagtgcattgagttgattaccgagatagaggctcgtttagattttgacgatgagatgccgccacttgatgtcggtctaattgtgaatagaatccatgccatgtctcatgatgtagagcatgctctggagactgccaattatgacaaacttctgcaatcaggattgcaggtacaatc---------------tcttagc-------acgcaagatc-tttgaatgt-g-------------------------------------------tggtttca-------------------------------------------------------------------------------------------------------------------------------------------------------------------------------------------------------------------------------------------------------------------------------------------------------------------------------------------------------------------------------------------------------------------------------------------------------------------------
>I23370_M105_Malvaceae_Pachira_aquatica_seq1
---------------------------------------------------------------------------------------------------------------------------------------------------------------------------------------------------------------------------------------------------------------------------------------------------------------------------------------------------------------------------------------------------------------------------------------------------------------------------------------------------------------------------------------------------------------------------------gtgggcttgtctactttagtcagatcattgcgaggacagtgcattgagttgcttacagagatagaggctcgtttagattttgaggatgagatgccacctctcgatgtcaagttaattatggatagagtgcatgccatgtctcaggatgtagaaaatgcattggagactgccaattatgacaaacttctgcaatcagggttgcaggtataatc---------------tctgagga------ctcggagatc-tttgaatgt-g-------tacagagtg-gaaaatc-t----------ctgttagtggattcaattgcagaatgtga---------tttcttatttag------------------------------------aattcacgtttttata-cccaaaacttat-------------------------------------cctaaaagcaacagagc------------agtttccagtttttgatcatt--cagttgca--------------------------------------------------------------------------------------------------------------------------------------------------------------------------------------------------------------------------------------------------------------------
>I23371_M137_Malvaceae_Dombeya_wallichii_seq1
--------------------------------------------------------------------------------------------------------------------------------------------------------------------------------------------------------------------------------------------------------------------------------------------------------------------------------------------------------------------------------------------------------------------------------------------------------------------------------------------------------------------------------------------------------------------------------aggggccttcccttctttagtcagatcattacgaggacagtgcattgagttgcttactgagayagaggcacggttagattttgaggaygagatgccaccyctagatttgaacctaattatggatagaatacatgccatgtcccaaratgtagagcatgctctggaghctgccaattatgacaagcttctgcaatcaggattgcaggtataata---------------ttcatgga------tccrgagatc-tttgratgb-b-------tatggagtg-gaaaata-t----------dtgtttmddwbhtcadbhgty-------------ktttdttbttyttdhg-----------------------------------ghdb-------------------rwdmhav--------------------------------------------------------------rrmshyytkkbsbyywwyaywkktk--krgakakwrtayrtgcg----tcttatctttaag-gttaattatca------------------------------------------------------------------------------------------------------------------------------------------------------------------------------------------------------------------------------
>I23372_M140_Malvaceae_Chiranthodendron_pentadactylon_seq1
----------------------------------------------------------------------------------------------------------------------------------------------------------------------------------------------------------------------------------------------------------------------------------------------------------------------------------------------------------------------------------------------------------------------------------------------------------------------------------------------------------------------------------------------------------------------------------------------ctttagtcaggtcactgcgaggacagtgcattgagttgcttactgagatagaggctcgtttagattttgaggatgagatgccaccactagatttcaatgtaattatggatagaatacatgccatgtcacaagatatagagcatgcgctggagactgccaattatgacaagcttctgcaatctggattgcaggtacaatc---------------tccaagga------ttcagatatc-tttgaatgc-a-------tatg-agtg-gaaaatt-t----------atgtttctaagttcaccagtc-------------atttgttgttctttga-----------------------------------tagt-------------------aagatac--------------------------------------------------------------ctggaccttgtggtctttacgtgtt--tgga------------------------------------------------------------------------------------------------------------------------------------------------------------------------------------------------------------------------------------------------------------------------
>I23373_M141_Malvaceae_Quararibea_funebris_seq1
--------------------------------------------------------------------------------------------------------------------------------------------------------------------------------------------------------------------------------------------------------------------------------------------------------------------------------------------------------------------------------------------------------------------------------------------------------------------------------------------------------------------------------------------------------------------------------------cttctckactttagtcagatcattgygaggacagtgcattgagttgcttactgagatrgaggctcgtttagattttgaggatgarmtgccaccactyratgtcaacctaattatggatagaatgcatgccatgtctcaggatgtagagcatgcattggagactgccaattatgacaaacttctgcaatcdggattgcaggtacaatc---------------tcygagg-------actygagatc-tttgamtgt-g-------tatggaatg-gaaattt-t----------atgttagtgarttcaattkcagaaagcga---------tttcttatttag------------------------------------aattctcatttttacg-ctccaaacatat-------------------------------------cataaaagtarcagagc------------agcttscaacttttgttcatt--cggttggactgtatata----tctaccagtcctt-attgctctttgatagtaagatacatggagc-ttttggtc-tctacatgtttgg------------------------------------------------------------------------------------------------------------------------------------------------------------------------------------
>I23374_M142_Malvaceae_Hampea_nutricia_seq1
------------------------------------------------------------------------------------------------------------------------------------------------------------------------------------------------------------------------------------------------------------------------------------------------------------------------------------------------------------------------------------------------------------------------------------------------------------------------------------------------------------------------------------------------------------------------------------------------------------------ggacaatgcattgagttgcttactgagatcgaggctcgtttagattttgaggatgagatgccaccactcgatgtcaacctaattatggatagaatgcatgccatgtctcaggatgtagagcatgcactggaaactgccaattatgacaaacttctkcaatcaggattgcaggtacaatc---------------tccgtgt-------atctgagatc-tttgaatct-g-------tattgagtc-gaaattt-t----------atgttattaggttaaagtgcaggaggctt---------tttcttatttag------------------------------------aattcacattttgact-ccccaaacatat-------------------------------------catctaactga-----------------gcaccatcaacttttgatcatt--cagttgggttgtctata----tctacttatcgct-agttttctttgataataaga---------------------------------------------------------------------------------------------------------------------------------------------------------------------------------------------------------------------
>I23377_M148_Malvaceae_Robinsonella_mirandae_seq1
-------------------------------------------------------------------------------------------------------------------------------------------------------------------------------------------------------------------------------------------------------------------------------------------------------------------------------------------------------------------------------------------------------------------------------------------------------------------------------------------------------------------------------------------------------------------------------------gattctctactttagtcagatcattgcgaggacaatgcattgagttgcttactgagatagaggctcgtttagattttgatgatgacatgccaccacttgatgtcaacctagttatggatagaattcatgccatgtctcaggatttagagcatgcattggaaactgccaattatgacaaacttctgcaatcgggattgcaggtacaatc---------------tccgatt-------acctgagata-ttttaat-t-g-------tttaaagtg-gaaattt-t----------atgttggtgagttaaattgcagcaagctt---------tttcttatttag------------------------------------agttcacatgttttcc-ttagagtaagataattgaggt-----------------------tttggtctttatatgtttggag------------acagatttgcatcttatatat--aaggttagttattaata----cgcagtaacctcc-gtttcc-----aaaatcttgcagatagcaattgttggccgtccgaatgttgggaag----------------------------------------------------------------------------------------------tcaagcctccttaata-------------------------------------------------------------------
>I23378_M150_Malvaceae_Ceiba_pentandra_seq1
--------------------------------------------------------------------------------------------------------------------------------------------------------------------------------------------------------------------------------------------------------------------------------------------------------------------------------------------------------------------------------------------------------------------------------------------------------------------------------------------------------------------------------------------------------------------------------ggggggcttttctgctttagtcatatygttgcgaggacagtgcattgagttgcttactgagatagargctcgtttagattttgaggatgagatgccaccacttgatgtcaagttaattatggatagagtgcatgccatgtctgaggatgtagagaatgcattggagactgccaattatgacaaacttctgcaatcaggattgcaggtacaatc---------------tccaagga------cttggagatc-tttgaatgt-g-------tacggagtg-gaaawtt-t----------ctgttagtgagttcaattgcagaatgcra---------tttcttatttag------------------------------------aattcacatttttatg-cccaaaacttat-------------------------------------cataaaagyagcagatc------------aatttccagtttttratcatt--cagttgggtcat----------------------------------------------------------------------------------------------------------------------------------------------------------------------------------------------------------------------------------------------------------------
>I23380_M161_Malvaceae_Hibiscus_tiliaceus_seq1
------------------------------------------------------------------------------------------------------------------------------------------------------------------------------------------------------------------------------------------------------------------------------------------------------------------------------------------------------------------------------------------------------------------------------------------------------------------------------------------------------------------------------------------------------------------------------------ggcttctctactttagtcagatctttgcgaggacagtgcattgagttgatcaccgagatagaggctcgtttagattttgatgatgagatgccaccactcgatgtcaacctaattgygaatagaatccatgccatgtctcaggatgtagagcatgcattggagactgcyaatyatgacaaacttctgcaatcaggattgsaggtacartc---------------tmttagc-------acgcaagrtc-tttgaatgt-g-------------------------------------------tggtttcaattgysgaaagagg---------wttctygtttag------------------------------------aattcacarttttact-ccccaaacrtat-------------------------------------cgtagaagtagcagagc------------agttcccaactttttatcatt--cagttggattatttata----tctaccggtcatt-gtggttctttggtagtaagatag------------------------------------------------------------------------------------------------------------------------------------------------------------------------------------------------------------------
>I23383_M166_Malvaceae_Pseudobombax_ellipticum_seq1
--------------------------------------------------------------------------------------------------------------------------------------------------------------------------------------------------------------------------------------------------------------------------------------------------------------------------------------------------------------------------------------------------------------------------------------------------------------------------------------------------------------------------------------------------------------------------------------cttctctgctttagtcagatcgttgcgaggacartgyrttgatttgcttactgagatagaggctcgtttagattttgaggatgagatgccaccactcgatgtcaacctgattatggatagaatgcatgctatgtcycgggatgtagaagatgcattggagactgccaattatgacaaacttctgcaatcrggattgcaggtacaatc---------------tcctagga------ctcagagatc-tttgaatgt-g-------tatggagtg-gaaaatt-t----------atgttagtsagttcaatttcagaaagcaa---------tttcytatttag------------------------------------aattcacatttt-ata-cccaaaccatat-------------------------------------cataaaagtaacagagc------------agttttcagcttttgatcatt--cagttggatcat----------------------------------------------------------------------------------------------------------------------------------------------------------------------------------------------------------------------------------------------------------------
>I23384_M168_Malvaceae_Theobroma_cacao_seq1
---------------------------------------------------------------------------------------------------------------------------------------------------------------------------------------------------------------------------------------------------------------------------------------------------------------------------------------------------------------------------------------------------------------------------------------------------------------------------------------------------------------------------------------------------------------------------------ggaggcttctgttctttagtcagattattgcgaggacagtgcattgagttgcttactgagatagaggctcgtttagattttgaggatgagatgccaccactagatttcaacctagttatggatagaatacatgccatgtcacaagatgtagagcatgcgctggagactgccaattatgataagcttctgcaatcaggattgcaggtaaaatc---------------tccaagga------ctcagagatc-tttgaatgt-a-------tatgaagtg-gaaaacttt----------atgtctgtgagttcaattgcagaaagctgg----------tcttattcat------------------------------------aattcacaatttatac-cccaatacatatcacaaaagtgtcggta------aacaagaaaacatatcagtaaagcatcagagc------------agtttccaacttttgatcatt--cagtcggatcttattatg---tctatcagtcatttcttgttttttgatagtaagata-------------------------------------------------------------------------------------------------------------------------------------------------------------------------------------------------------------------
>I23385_M169_Malvaceae_Ochroma_pyramidale_seq1
-------------------------------------------------------------------------------------------------------------------------------------------------------------------------------------------------------------------------------------------------------------------------------------------------------------------------------------------------------------------------------------------------------------------------------------------------------------------------------------------------------------------------------------------------------------------------------------gcttctctactttagtcagatcgttgcgaggacagtgcattgagttgcttactgagatagaggctcgtttagattttgaggatgagatgccaccactcgatttcaacctaattatggatagaatacatgccatgtctcaggatgtacagcatgcattggagactgccaattatgacaaacttctgcaatcaggattgcaggtacaatc---------------tctgagga------ctsagagatc-tttgaatgt-gtatggactatggagts-gaaaatt-t----------atgttagcgagttcaattgcagaaagcga---------tttcttatttag------------------------------------aattcacatttttacacccccaaacatat-------------------------------------aataaaagtaacaaagc------------agtttccaacttttgatcatt--cagttggatcgtctata----tctacca------------tctttgatagta------------------------------------------------------------------------------------------------------------------------------------------------------------------------------------------------------------------------
>I23388_M180_Malvaceae_Triumfetta_lappula_seq1
----------------------------------------------------------------------------------------------------------------------------------------------------------------------------------------------------------------------------------------------------------------------------------------------------------------------------------------------------------------------------------------------------------------------------------------------------------------------------------------------------------------------------------------------------------------------------------------------------------------gaggacartgcattgagttgcttactgagatagasgctcgtttagattttgaygatgagatgccaccactcratgtcaacctagttatggatagaatkcatgccatgtctcaggatttagagcatgcattggaaactgccaattatgacaaacttctgcaatcaggattgcaggtacaatc---------------tccgagt-------acctg---cc-tttcaattt-t-------tatggactg-gaaagtt-t----------atgtt----agttaaattgcagaaagctt---------tttcttatttag------------------------------------agttcacatttttacg-ccctaaacatat-------------------------------------aatctaagtagccgagc------------actctccaacttttgatcatt--tagttgggttgtctata---gt------------------------------------------------------------------------------------------------------------------------------------------------------------------------------------------------------------------------------------------------------
>I23389_M181_Malvaceae_Pavonia_scheadiana_seq1
-------------------------------------------------------------------------------------------------------------------------------------------------------------------------------------------------------------------------------------------------------------------------------------------------------------------------------------------------------------------------------------------------------------------------------------------------------------------------------------------------------------------------------------------------------------------------------------gcttctctactttagtcagatcattgcgaggacartgcattgagttgcttactgagatagaggctcgtttagattttgaygatgagatgccaccactcratgtcaacctagttatggatagaattcatgccatgtctcaggatttagagcatgcattggaaactgccaattatgacaaacttctgcaatcaggattgcaggtacaatc---------------tccgagt-------acctg---cc-tttcaattt-t-------tatggactg-gaaagtt-t----------atgtt----agttaaattgcagaaagctt---------tttcttatttag------------------------------------agttcacatttttacg-ccctaaacatat-------------------------------------aatctaagtagccgagc------------actctccaacttttgatcatt--tagttgggttgtctata---gtctaccagtcacc-atttttctttgatagcaagttaaattgtgc-ttttg-----------------------------------------------------------------------------------------------------------------------------------------------------------------------------------------------------
>I23390_M182_Malvaceae_Anoda_cristata_seq1
------------------------------------------------------------------------------------------------------------------------------------------------------------------------------------------------------------------------------------------------------------------------------------------------------------------------------------------------------------------------------------------------------------------------------------------------------------------------------------------------------------------------------------------------------------------------------------------------ttagtcagatcattgcgaggacaatgcattgagttgcttactgagatagaggctcgtttagattttgaygatgagatgccaccactcratgtcaacctagttatggatagaattcatgccatgtctcaggatttagagcatgcattggaaactgccaattatgacaaacttctgcaatcaggattgcaggtacaatc---------------tccragt-------acctg---ms-wtyywattt-t-------tatggactg-gaaagtt-t----------atgtt----agttaaattgcagaaagctt---------tttcttatttag------------------------------------agttcacatttttacg-ccctaaacatat-------------------------------------aatctaagtagccrrkm------------actswscamywtyyrayywtt--kakywkkswkktskrtw---gtctaymwstmmcm-rtywyymtttkwyakyrakwkwaakwkwrm-ttttggtc-tttacatgtttggaaa---------------------------------------------------------------------------------------------------------------------------------------------------------------------------------
>I23391_M183_Malvaceae_Phymosia_umbellata_seq1
----------------------------------------------------------------------------------------------------------------------------------------------------------------------------------------------------------------------------------------------------------------------------------------------------------------------------------------------------------------------------------------------------------------------------------------------------------------------------------------------------------------------------------------------------------------------------------------------------tcagatcattgcgaggacaatgcatcgagttgcttactgagatagaggctcgtttagattttgatgatgagatgccgccacttgatgtcaacctaattatggaaagaattcatgccatgtctcaggatttagagcatgcattggaaactgccaattatgacaaacttctggaatcaggattgcaggtacaatc---------------tccaagt-------acctgagata-ttttaattt-g-------tattgagtg-gaaattt-t----------atgttggtgagttaaattgccgcaagctt---------tttgttatttag------------------------------------aattcacttgttta---cccgaaacatataat-----------------------------ctgaatatctaattaaccgagc------------actatccaacttttgatcatt--cagt-gggttgtc----------------------------------------------------------------------------------------------------------------------------------------------------------------------------------------------------------------------------------a----------------------------
>I23392_M187_Malvaceae_Ayenia_berlandieri_seq1
--------------------------------------------------------------------------------------------------------------------------------------------------------------------------------------------------------------------------------------------------------------------------------------------------------------------------------------------------------------------------------------------------------------------------------------------------------------------------------------------------------------------------------------------------------------------------------ggggggcttctcttctctggtcagatcattgcgagggcagtgcattgagttgcttactgagatagaagctcgtttagatttcgaggatgagatgccaccacttgatgttaacctaatttttgatagaataaacgccatgtcacaagatttggagcatgcgctggagactgccaattatgacaagcttctacaatcaggattgcaggtacaatc-------ttactatatctatgttctttgatactgagatgcatagtatat-gcaa----cttatagtttaaagattac----------ttattactccattttatgattatatgttttcr------ttttttgcttgc----agatagcaattgttggccgtccaaatgttgggaagtcaagcctt-----ctcaatgcatgg----------------------------------------------agcaaagtatgt--tacaacatcttccctcctttgtctgttc----------------------tcttttttcttccaaatcatcattattatggtcatt-------------------------------------------------------------------------------------------------------------------------------------------------------------------------------------------------------------------
>I23393_M189_Malvaceae_Kearnemalvastrum_lacteum_seq1
--------------------------------------------------------------------------------------------------------------------------------------------------------------------------------------------------------------------------------------------------------------------------------------------------------------------------------------------------------------------------------------------------------------------------------------------------------------------------------------------------------------------------------------------------------------------------------ggggggcttctctactttagtcagatcattgcgaggacaatgcatcgagttgcttacwgagatrgaggctcgtttagattttgaygatgagatgccaccactcgatgtcaacctagttatggatagaattcatgccatgtctcaggatttagagcatgcattggaaactgccaaytatgrcaaacttctgcaatcaggattgcaggtacarta---------------tccaagt-------acctgagatc-ktttaattt-g-------tatgaagts-gaaattt-t----------gtgtcagcgagttaaattgcaactagctt---------ttccttaattag------------------------------------aatgcacttttttaca-tccgaaacatat-------------------------------------catctaagtaactgagc------------actatccaacttttgatcatt--cagttgggttgtctata----tctaccag---cc-atttttctttgatagtaagataaaattaagcttttggtc-tttacatg-----------------------------------------------------------------------------------------------------------------------------------------------------------------------------------------
>I23394_M229_Malvaceae_Malvastrum_americanum_seq1
-----------------------------------------------------------------------------------------------------------------------------------------------------------------------------------------------------------------------------------------------------------------------------------------------------------------------------------------------------------------------------------------------------------------------------------------------------------------------------------------------------------------------------------------------------------------------------------gggcttctctactttagtcagatcattacgagggcaatgcatcgagttgcttactgagatagaggctcgtttggattttgatgatgagatgccaccacttgatgtcaacctagttatggatagaattcatgccatgtctcaggatttagagcatgcattggaaactgccaattatgacaaacttctgcaatcaggattgcaggtaaaaca---------------cccaagta-----cacctaagata-ttttaatat-g-------tatggaa-g-gaaatgt-t----------atgtcagcgagttaaattgcaacaagctt---------tttcttattcaa------------------------------------aatgcaattttttact-cccgaaacatat-------------------------------------catcaaagtaactgagaa-----ctatcaactatccaacttttgatcatt--cagttgggttgtctata----tcta-------ag-gttagttattaatgatgcagt--------------------------------------------------------------------------------------------------------------------------------------------------------------------------------------------------------------------
>I23395_M236_Malvaceae_Fuertesimalva_jacens_seq1
-----------------------------------------------------------------------------------------------------------------------------------------------------------------------------------------------------------------------------------------------------------------------------------------------------------------------------------------------------------------------------------------------------------------------------------------------------------------------------------------------------------------------------------------------------------------------------------aggcttctctactctagtcagatcattgcgaggacaatgcattgagttgcttactgagatagaggctcgtttagatttcgacgatgagatgccaccactcgatgtcaacctagttatggatagaattcatgacatgtctcgggatttagagcatgcattggaaactgccaattatgacaaacttctgcaatcaggattgcaggtacaata---------------cctaagt-------aactgag---------------------------------------------------------------------------------------------------------------------------------------------------------------------------------------------------------------------------------------cacgatccaacttttg------------------------a----tgtaccagtcatc-gtttttctttgatagtaagataaattcagg-ttttggtc-ttyacatgtttagagac---------------------------------------------------------------------------agtatatgcatcacatgcttaagattagttattaa---tgatgca--------------------------------------------------------
>I23396_M019_Malvaceae_Allosidastrum_pyramidatum_seq1
----------------------------------------------------------------------------------------------------------------------------------------------------------------------------------------------------------------------------------------------------------------------------------------------------------------------------------------------------------------------------------------------------------------------------------------------------------------------------------------------------------------------------------------------------------------------------------ggggcttctctactttagtcagatcattgcgagaacaatgcattgagctgcttactgagatagaggctcgtttggattttgacgatgagatgccacctctcgatgtcaacctagttatgaatagaattcatgccatgtctcaggatttagagcatgcattggaaactgccaattatgacaaacttctgcaatcaggattgcaggtacaatc---------------tctgagt-------acctgagac--ttttaattt-g-------tatggagtg-gaaattt-t----------ttgttagtgagttaaactgcagtaagctt---------tttctcatttag------------------------------------aattacattgttagtt--------------------------------------------------aatctaagtaactgagc------------acaatccaccttttgatcaat--tagttgggttgtctatat-agtctac--------------------------------------------------------------------------------------------------------------------------------------------------------------------------------------------------------------------------------------------------
>I23397_M020_Malvaceae_Melochia_betonicifolia_seq1
-----------------------------------------------------------------------------------------------------------------------------------------------------------------------------------------------------------------------------------------------------------------------------------------------------------------------------------------------------------------------------------------------------------------------------------------------------------------------------------------------------------------------------------------------------------------------------------gggcttctcttctttggtcagatcattgcgaggacaatgcatcgagttgcttactgagatagaggctcgtttagactttgacgatgagatgccaccactggatgtcaatttaattttggataaaatacatgccatgtcgcaagatgtagagcaggcactggagactgccaattatgacaagcttctgcaatcaggattgcaggtacaatc---------------tcctagga------ctcagagttc-tttgaatgc-a-------tatgcagtt-taaaacttt----------atctcaat----------------agctga--------tttgttatttat------------------------------------aagttgtactac-----cccaaaacatatcacagaagtgttggcccgaataaataaataaacatgtcatagaggtaacagagc------------gaattccgacttttgatcatt--caattggatcttactgta---tctatcagtcaat-attgttctttgatagta------------------------------------------------------------------------------------------------------------------------------------------------------------------------------------------------------------------------
>I23398_M021_Malvaceae_Sidastrum_micranthum_seq1
-----------------------------------------------------------------------------------------------------------------------------------------------------------------------------------------------------------------------------------------------------------------------------------------------------------------------------------------------------------------------------------------------------------------------------------------------------------------------------------------------------------------------------------------------------------------------------------gggcttctctactttagtcagatcattgcgaggacaatgcatcgagttgcttactgagatagaggctcgtttagattttgatgatgagatgccaccacttgatgtcaacctagttatggatagaattcataccatgtcccaggatttagaacatgcattggaaactgccaattatgacaaacttctgcaatcaggattgcaggtacaatc---------------tccaagt-------acctgagtta-ttttaattt-g-------tatagagtg-gaaattt-t----------atgttggtgagttaaattgcagcaagctt---------tttcgtattta---------------------------------------------------------------------------------------------------------------------------------------------------------------------------------------------------------------------------------------------------------------------------------------------------------------------------------------------------------------------------------------------------------------------------------------
>I23399_M022_Malvaceae_Gaya_dominguensis_seq1
------------------------------------------------------------------------------------------------------------------------------------------------------------------------------------------------------------------------------------------------------------------------------------------------------------------------------------------------------------------------------------------------------------------------------------------------------------------------------------------------------------------------------------------------------------------------------------------------------agatcattgcgaggacaatgcatcgagttgcttactgagatagaggctcgtttagattttgatgatgagatgccgccacttgatgtcaacctagttatggatagaattcatgccatgtctcaggatttagagcatgcactggaaactgccaattatgacaaac-----------------------------------------------------------------------------------------------------------------------------------------------------------------------------------------------------------------------------------------------------------------------------------------------------------------------------------------------------------------------------------------------------------------------------------------------------------------------------------------------------------------------------------------------------------------------------------------------------------
>I23366_M015_Malvaceae_Firmiana_simplex_seq1
--------------------------------------------------------------------------------------------------------------------------------------------------------------------------------------------------------------------------------------------------------------------------------------------------------------------------------------------------------------------------------------------------------------------------------------------------------------------------------------------------------------------------------------------------------------------------------------cttctcttctttagtcagatcattgcgagtacagtgcattgagttgcttactgagatagaggmtcgtttagattttgaggatgagatgccaccactagatatcgaccaaattatggatagaatacatgccatgtcacaagaagtagagcatgcgctggagactgccaattatgacaagcttctgcaatcaggattgcaggtactatc---------------tcctagga------ttcagagatc-tttgaatgc-g-------catggagtg-gaaaatt-t----------acgtttctaagttcaccagtc-------------attttctgttctttga-----------------------------------tagt-------------------atgatac--------------------------------------------------------------atggatcttttgatctttacttgtt--tgga-ttagtgtatgct----ttttatccttaag-gtcaactatcaataatgtaagtcacctccg--------ytttcaaaakcttg-------------------------------------------------------------------------------------------------------------------------------------------------------------------------------------
>I28591_M023_Malvaceae_Neobuchia_paulinae_seq1
-----------------------------------------------------------------------------------------------------------------------------------------------------------------------------------------------------------------------------------------------------------------------------------------------------------------------------------------------------gctgctgctgatgcagctttggcaggaattcaggcatgttt--caccgtcagaattctgt-----------------------------tatttat-------------------tacctataaatttgccat-aatgcttctaa-ttagg---------------ggttggttggcagtttgattaac---aacattgatgrgcttggctgtttcacaggggggcttttctgctttagtcagatcgttgcgaggacagtgcattgagttgcttactgagatagaggctcgtttagattttgaggaygagatgccaccacttgatgtcaagttaattatggatggagtgcatgccatgtctcaggatgtagagaatgcattggagactgcgaattatgacaaacttctgcaatcaggattgcaggtacaatc---------------tccaaggg------ctcggagatc-tttgaatgt-g-------tacggagtg-gaaaatt-t----------ctgttag---------------------------------------------------------------------------------------------------------------------------------------------------------------------------------------------------------------------------------------------------------------------------------------------------------------------------------------------------------------------------------------------------------------------------------------------------------------------------------
>I28593_M024_Malvaceae_Carpodiptera_cubensis_seq1
----------------------------------------------------------------------------------------------------------------------------------------------------------------------------------------------------------------------------------------------------------------------------------------------------------------------------------------ggccaggtccgttgctgctgctgatgcagctttggcaggaattcaggcatgctt--cgaatttagaattatgt-----------------------------tgttttg-------------------gaccttcaaatttgccat-actgcatttat-ttaag---------------tgttggtaggcagtgtgattaac---aacactgatcagcttggctgtttgacaggggggtttctcttctttagtcagatcaatgcgaggacagtgcattgagttgcttactgacatggaggcccgtttagattttgaggatgagatgccaccactagatatcaacctagttatggatagaatacatgccatgtcacaagatgtagagcatgcgctggagactgccaattatgacaagcttctgcaatcaggattgcaggtacaatc---------------tccaagga------ttcagagctc-tttgaatgc-a-------tatggagtg-gaaaatt-t----------ttgtttctaagctcactagtc-------------atatattgttgtttga-----------------------------------taat-------------------gagatcc--------------------------------------------------------------ccgagccttttggtttttatatgtt--tggagatagtgtgtgca----tcttatctttaag-gttaattatcaata---------------------------------------------------------------------------------------------------------------------------------------------------------------------------------------------------------------------------
>I28594_M025_Malvaceae_Herrania_nitida_seq1
-----------------------------------------------------------------------------------------------------------------------------------------------------------------------------------------------------------------------------------------------------------------------------------------------------------------------gttggaaaactaatttctgctacgtctgttgctgccgctgatgcagctttggcaggaattcaggcatgttt--cacctttagaatgctgt-----------------------------tgttttt-------------------tacctttgaattttccat-ggtgcttttaa-ccaat---------------cgttggtaggcagtgtgactaac---aacactgaagaacttggctgtttgacaggggggcttctgttctttagtcagatcattgcgaggacagtgcattgagttgcttactgagatagaggctcgtttagattttgaggatgagatgccaccactagatttcaacctagttatggatagaatacatgccatgtcacaagaggtagagcatgcgctggagactgccaattatgataagcttctgcaatcaggattgcaggtaaaatc---------------tccaagga------cttagagatc-tttgaatgt-a-------tatgaagtg-gaaaacttt----------atgtctgtgagttcaactgcagaaagctgg----------tcttatttat------------------------------------aatttatattttatac-cccaatacatatcacaaaagtgttgg--------tagaaa-----------------------------------------------------------------------------------------------------------------------------------------------------------------------------------------------------------------------------------------------------------------------------------------------------------------------------------------
>I28595_M184_Malvaceae_Guazuma_ulmifolia_seq1
---------------------------------------------------------------------------------------------------------------------------------------------------------------------------------------------------------------------------------------------------------------------------------------------------------------ctgaaaatgttggaagactaatttcagctaagtctgttgctgcagctgatgcagctttggcaggaattcaggcatgttt--caccttaaaartgctgt-----------------------------tgttttt-------------------gacctttgaattkttcct---agctttgaa-ccaag---------------ggttgttagatagtgtgactgac---aacactgaagaaattggatgtttgataggggggcttctgttctttagtcagatcactgcgaggacagtgcattgagttgctcacggagatagaggctcgtttagattttgaggatgagatgccaccactagatttcaaccaaattatggatagaatacatgccatgtcacaagatgtagagcaagcgctggagactgccaattatgacaagcttctgcaatcaggattgcaggtacaatc---------------tccaagga------gtaagagatc-tgtgattgtaa-------aaagaagtg-gaaaattgt----------atgtcagtgagttcaattgcaggaagctgg----------tctrattaat-------------------------------------atttatattctatac-cccaatacagatcacttaagtgttgg-----------------------caaaaaaaaaaaaaaatacac-----------------------------------------------------------------------------------------------------------------------------------------------------------------------------------------------------------------------------------------------------------------------------------------------------------
>I28596_M026_Malvaceae_Ruizia_cordata_seq1
--------------------------------------------------------------------------------------------------------------------------------------------------------------------------------------------------------------------------------------------------------------------------------------------------------------------------------------------aagtcygttgctgctgctgatgcagctttggcaggaattcaggcatgtttt-aacctttaraaykctgt-----------------------------tgttttt-------------------tacctccaaatttthctt--ctgcttttag-ttaag---------------tgtwtgtaggcagtgtgattaac----atachgatgascttkgctgtttgatagggrggcttctcttctttagtcagatcattacgaggacagtgcattgagttgcttactgavatagaggcacggttagattttgaggatgagatgccaccyctagatttgaacctaattatggatagaatacatgvcatktcccaaratgtagagcatgctctggagactgccaattatgacaagcttctgcaatcaggattgcaggtataata---------------tymatrga------tccrgagayc-tttrratgy-g-------tatggagtg-rraaata-t----------rtstytmwragttcatcagtc-------------gtttattkttctttyg-----------------------------------rtgc-----------------atatgatac--------------------------------------------------------------aaggaccttttggcctttacrttgt--tggag-tagtatatgtg----tcttctcttt---------------------------------------------------------------------------------------------------------------------------------------------------------------------------------------------------------------------------------------------
>I28597_M027_Malvaceae_Melhania_velutina_seq1
-------------------------------------------------------------------------------------------------------------------------------------------------------------------------------------------------------------------------------------------------------------------------------------------------------------------------------actaatttcagcyaagwctgwtrctgctgctgatgcagctttggcaggaattcaggcatgttttwaaccyytaraaytctgt-----------------------------tgtwttt-------------------tacctccarwtttkcytt--ctgcttttak-ttaag---------------tgtttgtakgcagtgtgattaac----awaccgatgrgcttkkctgtttgataggrkggcttctcttctwtagtcagatcattacraggacagtgcattgagttgcttactgagatagaggcacggttagattttgaggatgagatgccacckmtagatttgaacctaattatggatagaatacatgmcatgtcccaagatgtagarcatgctctggagactgccaattatgayaagcttctgcaatcaggattgcaggtayaata---------------ttcatrga------wccvgrgatc-tttraatgt-g-------tatggagtg-gaaaaca-t----------atgtttctaagttcwtcagtc-------------rtttattrwtctttcg-----------------------------------gt-------------------------------------------------------------------------------------------------------------------------------------------------------------------------------------------------------------------------------------------------------------------------------------------------------------------------------------------------------------------------------------------------
>I28598_M028_Malvaceae_Glyphaea_brevis_seq1
------------------------------------------------------------------------------------------------------------------------------------------------------------------------------------------------------------------------------------------------------------------------------------------------------------------------------------------------------ctgctgctgatgcagctttggcagggattcaggcacgttt--ttattttagaattctgtc-------------------ctctttttttttttttmat--------------tttamvtttkgwttttccat-ggtactcttaa-tttag---------------ggttcgtaggcagtgtgattaac---aacactgaagaacttggctatttggcaggggggcttctcttctttagtcagatcattacgaggacagtgcattgagttgcttactgagatcgaggctcgtttagattttgaggatgagatgccaccactagatttgaatctaattatggatagaatacatgccatgtcagaagatgtagagcatgcactggagactgccaattatgacaagcttctgcagtctggattgcaggtacagtc---------------tccatgga------tcaagagatc-tttgaatat-t-------tatgaattg-gaaaattttt--------aatatcggagagttcaattagattaagctaa--------tttcttatttat------------------------------------agttcatacctcgtgt-catgaaacatat---------------------------------t----agaaaagtaacaaatc------------actttc---------------------------------------------------------------------------------------------------------------------------------------------------------------------------------------------------------------------------------------------------------------------------------------------
>I28599_M029_Malvaceae_Desplatsia_dewevrei_seq1
--------------------------------------------------------------------------------------------------------------------------------------------------------------------------------------------------------------------------------------------------------------------------------------------------------------------------ggaaatttgatttcagcaaagtctgttgctgctgctgatgcagctttggcagggattcaggcacgttt--caccttcagaattctgg------------------------------ttttccctt--------------tttacctctgaatttt-------------------------------------tgtccatagtcagtgtgtttaaca-aaatcctgaaggactcggctgtttgtcagggaggcttctcttctttagtcagatcactacgaagacagtgcattgagttgcttaccgagatagaggctcgtctagattttgaagatgagatgccaccactagatttgaatctaattatggataaaataaattccatgtcgcaagaggtagagaatgcgctggagactgccaattatgacaagcttctgcaagcaggattgcaggtacaaac---------------tccatgta------ctcacagatc-tttgaatgt-c-------tatgaattg-gaaaatttc----------atgtctgggagtgcaattggaagaagctga--------cttcttatttgt------------------------------------aattcatactttattt-cccaaaacatgt---------------------------------t----agggaagtgagaaatc------------a--------------------------------------------------------------------------------------------------------------------------------------------------------------------------------------------------------------------------------------------------------------------------------------------------
>I28600_M146_Malvaceae_Mortoniodendron_guatemalense_seq1
----------------------------------------------------------------------------------------------------------------------------------------------------------------------------------------------------------------------------------------------------------------------------------------------------------------------------aaaactaatttcggccaagtccattgctgctgccgatgcagctttggctggaattcaggcatgttt--tacctttagaattctgt-----------------------------tgttttt-------------------gaccttcgaatattccat-agtgcttttaa-ttaag---------------tgttggtagtcagtgtgattaac---aacactgatgagcttggctgtttaatagggggccttctcttctttagtcagatcattgcgaggacagtgcattgagttgcttactgagatagaggctcgtttagattttgaggatgagatgccaccactagatttcaacctaattatggagagcatacatgcaatgtcacaacatgtagagcatgcgcttgagactgccaattatgacaagcttctgcaatcaggattgcaggtacaatc---------------tccaagga------tacagagatc-gttgaawgc-a-------catggagtg-gaaa--t-t----------atgtttctaagttcttatgtc-------------atttattattcttat--------------------------------------------------------------------------------------------------------------------------------gtgaaccttttggtctttacctgtt--tggagatagtatataca----tc-----------------------------------------------------------------------------------------------------------------------------------------------------------------------------------------------------------------------------------------------------
>I28601_M030_Malvaceae_Sparmannia_africana_seq1
------------------------------------------------------------------------------------------------------------------------------------------------------------------------------------------------------------------------------------------------------------------------------------------------------------------------------------------ccaagtctgttgctgctgctgatgcrgctttggcagggattcaggcacgttt--cacctttcgaattc---------------------------------gtcctcttt--------------tttacccttg-attttcagt-agtgctttcag-trsag---------------rgtttgtaagcagtgtgattaac---aayactgaagaacttggctgtttggcagggaggyttctcttctttagtcagatcattacgaggacactgcattgagttgcttactgagatagaggctcgtttggattttgaggatgagatgccaccahtagatttgaatctaattatggatagaatacatgycatgtcagaagatttrgagcatgcgctggagactgccaattatgacaagcttttgcaatcaggattgcaggtaaaatc---------------tccatgga------ctcagagatc-tttgartgt-g-------crtgaattg-gaawattym----------atgtcagggasttaatttggaggaagttga--------tttc-tatttat------------------------------------tgttcacwcttcattt-cccaaaacattt---------------------------------t----agaaaagtaacaaatc------------actttccaacttctgatcatt--caattggattttact-------------------------------------------------------------------------------------------------------------------------------------------------------------------------------------------------------------------------------------------------------------
>I28602_M031_Malvaceae_Mollia_sp_seq1
-------------------------------------------------------------------------------------------------------------------------------------------------------------------------------------------------------------------------------------------------------------------------------------------------------------------------------attgatttcagccaagtctgttggtgctgctgatgcagctttggcagggattcaggcacgttt--cacctttatatttctg-------------------------------gttttttat--------------tttaactttgaattgtccat-agtggtttcaa-ctgag---------------ggtctttagtcagtgtggttaaca-aaatactgaagaacttggctgtttgatagggaggcttctcttctttagtcagatcattacgaggacagtgcattgagttgattactgagatagaggcccgtttagattttgaagatgagatgccaccactagatttgaagctagttatggataaaataaatgccatgtcacaagaggtagagcatgctctggagactgctaattatgacaagcttctgcaagctggattgcaggtacgatc---------------tccatgta------ctcagagata-tttgaatgt-c-------tatgaattg-gaaaattca----------atgtctgggagttaaattctaggaaggtgc--------tttt-tatttat------------------------------------aattcat-------------------------------------------------------------------------------------------------------------------------------------------------------------------------------------------------------------------------------------------------------------------------------------------------------------------------------------------------------------------------------------------
>I28603_M223_Malvaceae_Gossypium_hirsutum_seq1
----------------------------------------------------------------------------------------------------------------------------------------------------------------------------------------------------------------------------------------------------------------------------------------------------------------------tgktggaaaattaatwtcagctaagtctgttgctgccgctgatgcagctttggcaggaatgcaggcatgaact-cacctttagaatttc-------------------------------tgtttttgcc-------------------------atttttctt-aaatcttctar-ttaga----------------gttggtttgcagtgtgattaac---aacattgatgagcttgactgtctgacaggggggcttctctactttagtcagatcattgcgagracaatgcattgarttgcttactgagatagaggctcgtttagattttgaggatgagatgcctccactcgatgtcaacrtaattatggatagmatrcatgccatgtctcaggatgtagagcacgcactggaaactgccaattatgacaaacttctgcaatcaggattgcaggtacaatc---------------cccgtgt-------atctgakatc-tttgaatgt-g-------tatcgagtg-gaaattt-t----------atgttagtgagttaaagtgcaggaggctt---------tttcttatttag------------------------------------aattcacatttttact-ccc------------------------------------------------------------------------------------------------------------------------------------------------------------------------------------------------------------------------------------------------------------------------------------------------------------------------------------------------------------------------------
>I28604_M032_Malvaceae_Entelea_arborescens_seq1
-----------------------------------------------------------------------------------------------------------------------------------------------------------------------------------------------------------------------------------------------------------------------------------------------------------------------gttggaaaactgatttcagccaagtctgttgctgctgctgatgcagctttggcagggattcaggcacgttt--cacctttcgaattc---------------------------------gtgtttttt--------------tttacysttgaatttycagt-agtgctttgag-tagag---------------ggtttgtaagcagtgtgattaac---aacactgaagaacttggctgtttggcagggakgcttctcttctttagtcagatcattacgaggacactgcattgagttgcttactgmgatagaggctcgtttggattttgaggatgagatgccaccactagatttgaatmtaattatggatagaatayatrccatgtcagaagatttagagcatgygctggagactgccaattatgrcaagcttttgcaatcaggattgcaggtaaaatc---------------tccatgga------ctcagagatc-tttgaatgw-r-------tatgaattg-gaawatttc----------atgtcaggtagttaatttggaggaagttga--------tttc-tatttat------------------------------------tgttcacacttcattt-cccaaaacatkt---------------------------------t----agaaaagtaacaaatcac-----ttttgactttccaacttctgatcatt--caatt-----------------------------------------------------------------------------------------------------------------------------------------------------------------------------------------------------------------------------------------------------------------------
>I28605_M235_Malvaceae_Abutilon_sp_seq1
------------------------------------------------------------------------------------------------------------------------------------------------------------------------------------------------------------------------------------------------------------------------------------------------------------------------------------------------ctgttgctgccgctgatgcagctttggcaggaattcaggcatgtct--cacctttagaattctatt----------------------------cttttacgacc------------atttatttttg--ttttcttt-aattattctaa-ttaag---------------ggttggttgccagtgtggttaac---aacattgatgagcttgactgtctgacaggggggcttctctactttagtcagaacattgcgaggacaatgcatcgaattacttactgagatagaggctcgtttagattttgatgatgagatgccaccacttgatgtcaacctagttatggatagaattcatgccatgtctcaggatttagtgcatgcattggaaactgccaattatgacaaacttctggaatcaggattgcaggtacaatg---------------tccaagt-------acctgagata-ttttaattt-g-------tatagagtgcaaaattt-t----------atgccagtgagttaaattgcagcaagctt---------tttcttatatag------------------------------------aattcacatgtttacc-cgaaa----------------------------------------------------------------------------------------------------------------------------------------------------------------------------------------------------------------------------------------------------------------------------------------------------------------------------------------------------------------------------
>I28606_M033_Malvaceae_Reevesia_formosana_seq1
----------------------------------------------------------------------------------------------------------------------------------------------------------------------------------------------------------------------------------------------------------------------------------------------------------------------------aaaactaatttcagctaagtctgttgctgccgctgatgcagctttagcaggaattcaggcatgttt--cacctttagaattcttc-----------------------------tgttttt-------------------gacctttgaatttgccgt-agtggttttaa-ttaag---------------gattggtaggcagtatgattaac---aacacttgtaagcttggctgttttacaggggggcttctcttctttagtcagatcattgcgaggacagtgcattgagttgcttactgagatagaggctcgtttagattttgatgatgagatgcccccattagatttcaacctagttatggatagaatacatgccatgtcacaagatgtagaacatgcgctggagactgccaattatgacaaacttctgcaatcaggattgcaggtacaacg----------------------------actcatagaat-tttaaatgt-g-------tatggagtg-gaaaatt-t----------atgttagtgagtt-aatttcagaaagctga--------tttcttatttat------------------------------------tatacatatgttat---acccaaacatat-------------------------------------tacaaaagtaactgaac------------agtttccaactt---------------------------------------------------------------------------------------------------------------------------------------------------------------------------------------------------------------------------------------------------------------------------------------
>I28607_M034_Malvaceae_Mansonia_altissima_seq1
---------------------------------------------------------------------------------------------------------------------------------------------------------------------------------------------------------------------------------------------------------------------------------------------------------------------------------taatttcagcgaagtctattgctgccgctgacgctgctttagctggaattcaggcatgttt--cacctttgtaattctgt-----------------------------tgatttt-------------------aacctttgaattttctgt-tgtggttctag-ttaag----------------atttgtaggcagtgtgattaac---agcactcatgatcgtggccttttgacagggaggattctcttctttagtcaaatcattgcgaggacaatgcattgagttgcttactgagatagaggctcgtttggattttgatgatgagatggcaccactagattttaatctagttatagatagaatacgtgccatgtcacaagatgtagagcaggcgctggagactgccaattatgacaaacttcttcaatcaggattgcaggtataatc---------------tccgagga------cccagtgaat-cttgaatgt-g-------tatggagtg-gaacatt-t----------atattagtgagttttgt-gcagaaagctga--------tttctcatttat------------------------------------tattcatatgttata--ccccaaacatat-------------------------------------aagaaaagtaaaagaggt-------------tttccaacttttgatcatt--tagttgga--------------------------------------------------------------------------------------------------------------------------------------------------------------------------------------------------------------------------------------------------------------------
>I28608_M035_Malvaceae_Hosfordia_alata_seq1
-----------------------------------------------------------------------------------------------------------------------------------------------------------------------------------------------------------------------------------------------------------------------------------------------------------------------------------atttcagctaagtctgttgctgccgctgatgcagctttggctggaattcaggcatgtct--caccyttagaattctatt------------cttttaygaccatttatttttgc-----------------gatatttttttgttttccat-aattattctaa-ctaag---------------ggctggttgccag--tgatkawy---aacwttgatgagcttgactgtctgacaggggggcttctctactttagtcagatcattgcgaggacaatgcatcgagttgcttactgagatagaggctcgtttagattttgatgatgagatgccrcmactygatgtcaacctarttatggaaagaattcatgccatgtctcaggatttagagcatgcattggaaactgccaattatgacaaacttctggaatcaggattgcaggtacaatc---------------tccaagt-------acctgagata-ttttaattt-g-------tattgagtg-gaaattt-t----------acgttggtgagttaaattgcagcaagctt---------ttttttatttag------------------------------------aattcacttgttta---cccgaaacatataat-----------------------------ctgaatatctaattaaccgag----------------------------------------------------------------------------------------------------------------------------------------------------------------------------------------------------------------------------------------------------------------------------------------------------------------
>I28609_M036_Malvaceae_Pentaplaris_davidsmithii_seq1
---------------------------------------------------------------------------------------------------------------------------------------------------------------------------------------------------------------------------------------------------------------------------------------------------------------------------------------------------------------------------------------------------------------tttttttattacct-tttttttggcgatccttttttat-------------------tacctttaaatttggcat-aattcttctaa-ttaag---------------ggttggttggcagcgtgattaac---aacattgatgagcttggctgtctgacaggggggcttctctactttagtcagatcattgcgaggacagtgcattgagttgcttactgagatagaggctcgtttagattttgaggatgagatgccaccactcgatgtcaacctaattatggatagaatgcatgccatgtctcaggatgtagagcatgcattggagactgccaattatgacaaacttctgcagtcaggattgcaggtacaatc---------------tccgagt-------aatcgagatc-attgactgt-g-------tatggagtg-gaaattt-t----------atgttagggagttaaattgcagaaagcta---------tttcttatttag------------------------------------aattcacattttt-------------------------------------------------------------------------------------------------------------------------------------------------------------------------------------------------------------------------------------------------------------------------------------------------------------------------------------------------------------------------------------
>I28610_M037_Malvaceae_Heritiera_littoralis_seq1
----------------------------------------------------------------------------------------------------------------------------------------------------------------------------------------------------------------------------------------------------------------------------------------------------------------------------------------------gtctgttgctgccgctgatgcagctttggcaggaattcaggcatgttt--cacctttagaattctgt-----------------------------tgttttt-------------------gaccttcgaatttgccat-agtgcttttaa-ttgag---------------tgttagtaggcagtgtgattaac------actgactagctttgctgtttgataggggggcttctcttctttagtcagatcattgcgaggacggtgcattgagctgctttctgagatagaggctcgtttagattttgaggatgagatgccaccactagatttcaaccaaattatggatataataaatgcgatgtcgcaagatgtagagcatgcgctggagactgccaattatgacaagcttctgcaatctggattgcaggtacaatc---------------tccaagga------ttcagagatc-tttgaatgc-t-------tatggactg-gaaaatt-t----------atgcttcttagttcaccagtc-------------attttctgttgtttca-----------------------------------tagt-------------------atgaaac--------------------------------------------------------------atgggccttttgatct---------------------------------------------------------------------------------------------------------------------------------------------------------------------------------------------------------------------------------------------------------------------------------------
>I28611_M062A_Malvaceae_Durio_zibethinus_seq1
-------------------------------------------------------------------------------------------------------------------------------------------------------------------------------------------------------------------------------------------------------------------------------------------tcgcttagatctttcccaagctgaaaatgttggaaaattaatttcagccaagtccgttgctgctgctgatgcagctttggcaggaattcaggcatgttt--ggcttttagaattctgt-----------------------------tgttttt-------------------taacttmra---------------------------------------------tggtaggcagtatgattaac---aa-actgattagcttggctgttttatagggcggcttctcttctttagtcagatcattgcgaggacagtgcattgagttgcttactgagatagaggctcgtttagattttgaggatgagatgccaccactagatttcaacctwattatggatagaatacatgctatgtcacaagaygtagagcatgcgctggagaccgccaattatgayaagcttctgcaatcaggattgcaggtaaaatc---------------tccaagga------ttcagagatc-tttaaattt-g-------tatggagtg-gaaaatt-t----------atgtttctaagtt-aacagtc-------------atatattgttctttga-----------------------------------tagt-------------------aagatac--------------------------------------------------------------atggaccttttggtcttttcatgtt--tggagatagt------------------------------------------------------------------------------------------------------------------------------------------------------------------------------------------------------------------------------------------------------------------
>I28612_M038_Malvaceae_Brachichyton_bidwillii_seq1
--------------------------------------------------------------------------------------------------------------------------------------------------------------------------------------------------------------------------------------------------------------------------------------------------------------------------------------------------------gccgctgatgcggctttggcaggaattcaggcatgttt--caccttttgaattctgt-----------------------------tgttttt-------------------gacctttgaatatgcctt-agtgctttgaa-ttaag---------------tgttagtaggcagtgtgattaac---aacactgattagctttgctgtttcataggggggcttctcatctctagtcagatcattgcgaggacagtgcatcgagttgcttactgagatagaggctcgtttagattttgaggatgagatgccaccactagatttcaaccaaattatggatagaatacatgctatgtcacaagatgtagagcattcgctggagactgccaattatgacaagcttctgcaatcagggttgcaggtacaatc---------------tccaagga------tgcagagatc-tttgactgc-t-------tatggagtg-gaaaatt-t----------atgttacttagttcaccagtc-------------attttatgttctttga-----------------------------------tagc-------------------ataatac--------------------------------------------------------------atggaccttttgatctttacatgtt--tgga-ttagtatatgca----tcttatccttaag-ttcaactatcaataatgaagctgcc----------------------------------------------------------------------------------------------------------------------------------------------------------------------------------------------------------------
>I28613_M039_Malvaceae_Eriotheca_macrophylla_seq1
----------------------------------------------------------------------------------------------------------------------------------------------------------------------------------------------------------------------------------------------------------------------------------------------------tctttcccaagctgaaaatgttggaaaactaatttcggctaagtctgttgctgctgctgatgcagctttggctggaattcaggcatgttt--caccgttagaattctgt-----------------------------tgtttat-------------------tacctttaaatttgccat-aatgcttctaa-ttgag---------------ggttggttggcagtgtgat-------------gatgagcttggctgtttgacaggggggcttctctactttagtcagatcattgcgaggacagtgcattgaattgcttacagagatagaggctcgtttagattttgaggatgagatgccaccactcgatgtcaagttaattatggatagagtgcatgccatgtctgaggatgtagaaaatgcattggagactgccaattatgacaaacttctgcaatcaggattgcaggtacaatc---------------tccgagga------ctcggagatc-tttgaatgt-g-------tacagagtg-gaaaatt-t----------ctgttagtgggttcaattgcagactgcga---------tttcttacttag------------------------------------aattcacgtttttaca-cccaaaacttat-------------------------------------cataaaagcaacagagc------------agtttcc--------------------------------------------------------------------------------------------------------------------------------------------------------------------------------------------------------------------------------------------------------------------------------------------
>I28614_M040_Malvaceae_Hydrogaster_trinervis_seq1
------------------------------------------------------------------------------------------------------------------------------------------------------------------------------------------------------------------------------------------------------------------------------------------------------------------------------------tttcagccaagtctgttgctgctgctgatgcagctttggcagggattcaggcatgtt---cacctttagaattctgg------------------------------tttttcatt--------------tttacctttgaattttccat-ggcgtcttcaa-ttgaggattcatcaattgaggattcatcgtcagtgcggttaata-aaattctgaacaacttggctgtttggcagggaggcttctcttctttagtcagatcattacgaggacagtgcattgagttgattaccgagatagaggctcgtttagattttgaagatgagatgccatcactagatttgaatctaattatggatagaataaatgccatgtctcaagaggtcgagcatacgctggagactgccaattatgacaagcttctgcaaacaggattgcaggtgcaatc---------------ttcatgta------ctcagaaatc-tttgaatgt-c-------tatgaatcg-gaaaatttc----------atgtctcggagttc--ttgaaggaagctg-----------tcttatttat------------------------------------aattcatattttattt--ccaaaacatgt---------------------------------t----agaaaaataagaaatc---------------------------------------------------------------------------------------------------------------------------------------------------------------------------------------------------------------------------------------------------------------------------------------------------------------
>I28615_M041_Malvaceae_Pterygota_brasiliensis_seq1
---------------------------------------------------------------------------------------------------------------------------------------------------------------------------------------------------------------------------------------------------------------------------------------------------------------------------------------------------------------------tattattaaaaggtaaagca-------------tagaattctgt-----------------------------tgttttt-------------------aaccttcaattttgcctt-tgtg-atttaa-ttaag---------------tgttagtaggcagtgtgattaac---aacactgattagctttgct-ttttacaggggggcttctcttctttaatcagatcattgcgaggacagtgcattgagttgcttactgagatagaagctcatttagattttgaggatgagatgccaccactagatttcaaccaaattatggataaaatacattccatgtcacgagatgtagagcatgcactggagactgccaattatgacaagcttctgcaatcaggattgcaggtacaatc---------------tccaagga------ttcagagttc-tttgaatgc-t-------tatagagtg-gaaagtt-t----------atgtcttgaagttcaccagtc-------------tttttctgttctttga-----------------------------------tagt-------------------atgatac--------------------------------------------------------------atggacattttgatctttacttgtt--tgga-ttagtatacgca----t------------------------------------------------------------------------------------------------------------------------------------------------------------------------------------------------------------------------------------------------------
>I28616_M042_Malvaceae_Leptonichya_maranta_seq1
-------------------------------------------------------------------------------------------------------------------------------------------------------------------------------------------------------------------------------------------------------------------------------------------------------------------------------actaatttcagctaagtccgtcgctgctgctgatgcagctttggcaggaattcaggtaygttt--cacctttaaaatgctgt-----------------------------tgatttt-----------------tttacctttgaa-tcgccat-aatgcttttaa-tcaag---------------ggttgctaaa----------aac---aacactgaaaaccttggctgtttgacaggggggcttctcttctttagtcagatcattgcgaggacagtgtattgagttgcttactgagatagaggctcrcttagattttgaggatgagatgccaccactagatttcracctaattatggatagaatacatgccatgtcmcaagatgtagagcttgcactggrgactgccaattatgataagcttctacaatcaggattgcaggtacaatc---------------tccaaaga------ggcagagctt-tttgaatgtgg----g------------gaaaatt------------ttttgagtgacttcaattgcagaaagctga--------cttcttatttat------------------------------------aatttatgttttata--ccccaaacatatcacagaagcgttggcc---------aaaaacaaaaatcacaaaagaaacaggcatt-------------------------------------------------------------------------------------------------------------------------------------------------------------------------------------------------------------------------------------------------------------------------------------------------------------
>I28618_M044_Malvaceae_Pentace_laxiflora_seq1
--------------------------------------------------------------------------------------------------------------------------------------------------------------------------------------------------------------------------------------------------------------------------------------------------------------------------------ctgatttcagccaagtcmgwagctgctgctgatgcagctttggcaggaattcaggcatgttt--cgccgttagaattctgt-----------------------------tgttttg-------------------gacc-ttgaatttgccat-actgcttttaa-ctaag---------------tgttgataggcagtgtgattatc-------------aactgggctgtttgacaggggggcttctcttctttagtcagatcattgcgaggacagtgcattgagttgcttactgagatagaggctcgtttagattttgaggatgagatgccacccctagatttcaacctgattatggatagaatacatgccatgtcacaagatgtagagcatgcactggagactgccaattatgacaagcttctgcaatcaggattgcaggt------------------------------------------ctc-tttaaatgc-a-------tatggagtg-gaaagtt-t----------atgtctctaatctagctagtc-------------attgattgttgtttgc-----------------------------------taat-------------------gagatcc---------------------------------------------------------------taaaccttttggtctttatatgtt--tggagatagtgtatgca----tcttatcyttaag-gttaattatcgatattcagtcaccccctt------------------------------------------------------------------------------------------------------------------------------------------------------------------------------------------------------------
>I28619_M045_Malvaceae_Phragmotheca_mammosa_seq1
----------------------------------------------------------------------------------------------------------------------------------------------------------------------------------------------------------------------------------------------------------------------------------------------------------------------------------------------------------------------------aggaattcaggcatgttt--cacctttagaattctgttctttattacctcttttttttgccatagttttttat-------------------tacctttaaatttgccat-wattcttctaa-ctaag---------------gactgattggcagtgtgattaac---aacattgatgagcttggctgtctgacaggggggcttctctactttagtcagatcattgcgaggacagtgcattgagttgcttactgagatagaggctcgtttagattttgaggatgagatgccaccactcgatgtcaacctaattatggatagaatgcatgccatgtctcagsatgtagagcatgcattggagactgccaattatgacaaacttctgcaatcaggattgcaggtacwatc---------------tyccagg-------actygagatc-tttgaawgt-g-------tatggagtg-gaaattt-t----------attttagtgagttcaattgcagaaagcga---------tttcttatttgg------------------------------------aattcacatttttacg-cyccaaacatat-------------------------------------cataaaagtaacagagc------------agtttccaact----------------------------------------------------------------------------------------------------------------------------------------------------------------------------------------------------------------------------------------------------------------------------------------
>I28620_M046_Malvaceae_Camptostemon_shultzii_seq1
----------------------------------------------------------------------------------------------------------------------------------------------------------------------------------------------------------------------------------------------------------------------------------------------------------------------------------------------------------------------------------------------------------tttcttttttttatggccttctgtttttgccatcg-tttttat-------------------tacctttaaatc---cat-aattcttctaa-ttaag---------------ggttggttggcagtatgattaac---aacataaatgagcttgactgtctgacaggggggcttctctactttagtcagatcattgcgaggacactgcattgagttgcttactgagatagaggctcatttagattttgaggatgagatgccaccacttgatgtcaacctaattatgaatagaatgcatgccatgtctgaggatgtggagcatgcattggaaactgccaattawgr----------------------------------------------------------------------------------------------------------------------------------------------------------------------------------------------------------------------------------------------------------------------------------------------------------------------------------------------------------------------------------------------------------------------------------------------------------------------------------------------------------------------------------------------------------------------------------------------------------------
>I28623_M048_Malvaceae_Abroma_augusta_seq1
-----------------------------------------------------------------------------------------------------------------------------------------------------------------------------------------------------------------------------------------------------------------------------------------------------------------------------aaactaatttcagctaagtctgttgctgctgctgatgcagctttagcaggaattcaggcatgttt--cacctttaaatttttgt-----------------------------tgttttt------------------taacctttgaatttgccat-agtgcttttag-tgaag---------------ggttgctaggcagtgtgattaac---aacagtgaagaacttggctgtttgacaggggggcttctcttctttagtcagatcattgcgaggacagtgcattgagttgcttactgagatagaggctcgcttagattttgaggatgagatgccaccactagatttcaacctaattatggatagaatacatgccatgtcacaagatgtagagcatgcgctggagactgccaattatgacaagcttctgcaatcaggattgcaggtacaaat---------------ttgaagga------ctcgaagatt-ttggaatgt-g-----------------gaaaatttt----------ttgtcagtgagttcaattgt-----------------------------------------------------------------------------------cccaaaacatattatggaagtgttgcca--aataaagaaaaga--caatcacaaaaataacagagca-------------tttccaacttttgatcatt--cagttggatcttattatatc---------------tatgttctttgatag--------------------------------------------------------------------------------------------------------------------------------------------------------------------------------------------------------------------------
>I28624_M049_Malvaceae_Corchoropsis_tomentosa_seq1
---------------------------------------------------------------------------------------------------------------------------------------------------------------------------------------------------------------------------------------------------------------------------------------------------------------------------gaaagctaatttcagctaagtctgttggtgctgctgatgcagctttggcaggaattcaggcatgtct--aacctttagaattctgt-------------------------------ttttt-------------------taccttcaaatttgtcct-catgcttttaa-ttaag---------------ttttggtaggcagtgtgattaac----aaactgatgagcttggctgtttgatagggtgggttctcttctttagtcagatcagtacgaggacagtgcattgagttgcttactgagatagaggctcggttagattttgaggacgagatgccaccactagatttggacctaattatggataaaatacatgccatgtctcgagatgtagagcatgctctggagactgccaattatgacaagcttctgcaatcaggattgcaggtataata---------------ttcatggg------tccagagatc-tttgaatgc-g-------tatggagtg-gaaaact-t----------atttgcttaagttcatcagtc-------------gttta-tattctttag-----------------------------------gtgc-------------------aagatac--------------------------------------------------------------gtggatcttttggcctttacatgtttttggaggtagtatatgcg----tcttttatttaag-gttaa------------------------------------------------------------------------------------------------------------------------------------------------------------------------------------------------------------------------------------
>I28625_M193_Malvaceae_Apeiba_tibourbou_seq1
------------------------------------------------------------------------------------------------------------------------------------------------------------------------------------------------------------------------------------------------------------------------------------------------------------------aaaatgttggaaaactgatttcagccaagtctgttgcagccgccgatgcagctttggcagggattcaggcacgttt--cacctttagaactctgt------------------------------tttttattt--------------tttgctcttgaattttccgt-agtgcttttag-tctag---------------ggtttgtaagcagtgtgattaac---aacactgaaaaacttggctgtttagcagggaggcttctctgctttagtcagatcattacgaggacactgcattgagttgcttactgagatagaagcccatttagattttgaggatgagatgccgccactagatttgaatctaattatggatagaatacatgccatgtcagaagatttagagcatgcgctggagactgccaattatgacaagcttctgcaatcaggattgcaggtacaatc---------------tccctgga------ctcagagatc-tttgactgt-g-------tatgaattg-gaaaatttc----------atgtcagggagttaacttggaggaatttta--------tttc-tatttgt------------------------------------tgttcatacttcattt-cccaaagcgtgt---------------------------------a----agagaagtaacaaatc------------act------------------------------------------------------------------------------------------------------------------------------------------------------------------------------------------------------------------------------------------------------------------------------------------------
>I28626_M226_Malvaceae_Helicteres_guazumifolia_seq1
----------------------------------------------------------------------------------------------------------------------------------------------------------------------------------------------------------------------------------------------------------------------------------------------------------------------tattggaaaactaatttcagctaagtctgttgctgctgctgatgtggctttagcaggaattcaggtatcttt---------------------------------------------------------------------------accttcgaatttgccgt-tgtagttttaa-ttaaa---------------gattggtagacggtgtgattaac---tgcactcatgaccttggctgtctgacagggggagttctcttccttagtcagatcactgcgaagacagtgcattgagttgcttactgagatagaggctcgtttggattttgatgatgagatgccaccactagattttaatctagttatggatagaatacatgccatgtcacaagatgtagagcatgcgctggagactgccaattatgacaagcttcttcaatcaggattgcaggtataatc---------------tccgagga------ctcagagaat-gttgcattt-g-------tatggagtg-gaaaatt-t----------atattagtkactt----------aagctga--------tttcttatttat------------------------------------aattcatatgttgta--ccacaaacatat-------------------------------------cagaaaagtaagagaggtg------------tttccaacttttgatcatt--cagttggatcttact-------------------------------------------------------------------------------------------------------------------------------------------------------------------------------------------------------------------------------------------------------------
>I28628_M051_Malvaceae_Werklea_horrida_seq1
-----------------ttagc--------------------------------------------------------------------------------------------------------------------------------------------------------------------------------------------------------------------------------------------------------------------------------------------------------------------------------------------------------------------------cgtttttctaattatcttgt--------------------------tgttttctctat------catttcagtacctttaaatttgcaac-aattcttctaa-tcaag---------------ggtaggttggc-----gattaac---aacattaatgtgcttgactgtttgacaggggggsttctctactttagtcagatctttgcgaggwcagtgcattgagttgattaccgagatagaggctcgtttagattttgatgatgagatkccgccactcgatgttgacctaattgtgaatagaatccatgccatgtctcgggatgtagagcaggcattggaaactgccaattatgacaaacttctgcaatcaggattgcaggtacaatc---------------tcttagc-------acgcaagatc-tttgaatgt-g-------------------------------------------tggtttc--------------------------------------------------------------------------------------------------------------------------------------------------------------------------------------------------------------------------------------------------------------------------------------------------------------------------------------------------------------------------------------------------------------------------------------------------------------------------
>I28629_M052_Malvaceae_Spirotheca_rosea_seq1
-------------------------------------------------------------------------------------------------------------------------------------------------------------------------------------------------------------------------------------------------------------------------------------------------------------------------tggaaaactaatttcggctaagtctgttgctgccgctgatgcagctttggcaggaattcaggcatgttt--caccgttagaattctgt-----------------------------tgtttat-------------------tacctttaaagttgccaa-aattcttctaa-ttaag---------------ggttggttggcagtctgattaac---aacattgatga-cttggctgtttgacaggggggcttctctactttagtcaggttgctgcgaggacagtgcattgagttgcttactgagatagaggctcgcttagattttgaggatgagatgccaccactcaatatcaacttaattatggatagagtgcatgccatgtctcaggatgtacagcatgcattggagactgccaattatgacaaacttctgcaatcaggattgcaggtacaatc---------------tcygagga------ctcagagatc-tttga------------------------aaaatt-t----------ctattagtgagttcaattgcagaatgcga---------tttcttttttag------------------------------------aattcacatttttaca-cccaaaacatat-------------------------------------cataaaagtaacagag-----------------ttcag------------------------------------------------------------------------------------------------------------------------------------------------------------------------------------------------------------------------------------------------------------------------------------------
>I28630_M053_Malvaceae_Huberodendron_swietenioides_seq1
--------------------------------------------------------------------------------------------------------------------------------------------------------------------------------------------------------------------------------------------------------------------------------------------------------------------------ggaaagctaatttcagctaagtctgttgctgccgctgatgcagctttggcaggaattcaggtatgttt--caccgttagaattctgt-----------------------------tktttat-------------------tacctttaaatttkccat-aattcttctaa-tcaag---------------ggttggttggcagtgtgattaat---gacattgatgagsttggctgtttgacaggggggcttctctactttagtcagatcgttgcgaggacagtgcattgagctgcttactgagatagaggctcgtttagatttcgaggatgaratgccrccwctmgatgtcaacctaattatggatagaatgcatgccatgtctcaggatgtagagcgtgcattggagactgccaattatgacaaacttctgcagtcaggattgcaggtacaatc---------------tccgagga------cttagagatc-tttgaatgt-g-------cayggagtg-gaaaatt-t----------atgttagtgagttcaattgcagaaagcaa---------tttcttatttag------------------------------------aattcacatttttaca-tcccaaacatat-------------------------------------cataaaattaacagaga------------agtttccagcatttgatcatt--cagttggatcatt---------------------------------------------------------------------------------------------------------------------------------------------------------------------------------------------------------------------------------------------------------------
>I28631_M054_Malvaceae_Trochetiopsis_benjaminae_seq1
--------------------------------------------------------------------------------------------------------------------------------------------------------------------------------------------------------------------------------------------------------------------------------------------------------------------aatgttagaaaactaatttcagccaagactgatgctgctgctgatgcagctttggcaggaattcaggcatgtttt-aacct--aaaactctgt-----------------------------tgtattt-------------------tacctccaatttttcctt--ctgcttttag-ttaag---------------tgtttgtaggcagtgtgattaac----ataccgatgggcttggctgtttgatagggtggcttctcttctttagtcagatcattacaaggacagtgcattgagttgcttactgagatagaggcacggttagattttgaggatgagatgccaccgatagatttgaacctaattatggatagaatacatgacatgtcccaagatgtagaacatgctctggagactgccaattatgataagcttctgcaatcaggattgcaggtataata---------------ttcatgga------tccggagatc-tttgaatgc-g-------tatggagtg-ggaaata---------------tctctaagttcatcagtc-------------ttttattgttctgttg-----------------------------------acgc-------------------atgatac--------------------------------------------------------------aaggaccttttggcctttacattgt--tggagatagtatatgcg----tcttt--------------------------------------------------------------------------------------------------------------------------------------------------------------------------------------------------------------------------------------------------
>I28632_M055_Malvaceae_Eriolaena_candollei_seq1
--------------------------------------------------------------------------------------------------------------------------------------------------------------------------------------------------------------------------------------------------------------------------------------------------------------------------------------------------------------------------smarkaattcaggcatgtttt-aacctttagaattctgk-----------------------------wgttyyw-------------------yacyyycwwaykttycyy--ctgcytttag-ttgag---------------tgtttgtaggcagtgtgwwymrc----atatcgatgagcttttctgtttgatagggtggcttctcttctttagtcagatcattacgaggacagtgcattgagttgcttactgagatagaggcacggttagattttgaggacgagatgccacctctagatttgaacctaattatggatagaatacatgccatgtcccaagatgtggagcatgctctggagactgccaattatgacaagcttctgcaatcaggattacaggtataata---------------ttcataga------cccagagatc-tttgaatgt-g-------tatggagtg-gaaaata-t----------atgtttctaagttcatcagtc-------------gtttattgttctttcg-----------------------------------gtgc-------------------atgatag--------------------------------------------------------------aaggaccttttggcctttacgtgt-------------------------------------------------------------------------------------------------------------------------------------------------------------------------------------------------------------------------------------------------------------------------------
>I28633_M056_Malvaceae_Adansonia_digitata_seq1
---------------------------------------------------------------------------------------------------------------------------------------------------------------------------------------------------------------------------------------------------------------------------------------------------------------------gtgttggaaaactaatttcagctaagtctgttgctgccgctgatgckgctttggcaggaattcaggcatgtttt-caccatttgaattctgt-----------------------------tgtttat-------------------tatctttaaatttgccgt-aactcttctaa-ataag---------------ggttggttggcagtgtgattaac---aaaattgatgagcttggcygtttgacaggggggcttctctacctttgtcagatcgttgcgyggacagtgcattgagttgcttaccgagatagaggctcgtttagattttgaggaygagatgccgccactcgatgtcvacttaattatggatagaattcrtgccatgtctcaggatgtagagcatgcattagagactgccaattatgacaaacttctgcaatcaggattgcaggtacaacagagcagtttccacththkgarbay-t--cagwyrkaths-tytgaatgt-r-------ymwgkmrtk-rwcaatt-t----------ctgttagtgaggtcaattggagaaagcga---------tttcttrtttrg------------------------------------aatymayatttttaca-cccaaaattcat-------------------------------------cataaa--------------------------------------------------------------------------------------------------------------------------------------------------------------------------------------------------------------------------------------------------------------------------------------------------------------------------
>I28635_M058_Malvaceae_Byttneria_aculeata_seq1
---------------------------------------------------------------------------------------------------------------------------------------------------------------------------------------------------------------------------------------------------------------------------------------------------------------------------gaaaattaatttcagctaattctgctgctgccgctgatgcagctttggcaggaattcaggcatgtat--caactttaaagtggtgt-----------------------------tggtttt------------------ttacgtttagagtctccat-actgtttttaa-cttag---------------gatttcta------------------agcactgaagaacctggctgtttgacagggaggcttctccactctcgtcagatcgttgcgagggcagtgcattgagttgcttactgagatagaagctcggttagattttgaggatgagatgcctccattggatttcaatctaattatggatagcatacatgccatgacgcaagatgtggaacatgcgctggagactgccaattatgacaagcttctgcaatcaggattgcaggtacaatc---------------ttgaagaaca---------------tgtgtatat-atat----ggtaatgtgtgaaaaca----------------------------------------------aactatttttctctggttc--------------------------------------------------ctgggaacatagctgagaaatttcggcc-----------------agaaaacaaaaggaacaaagc-----------------ccagcttatgatcatt--aagtcagatcttattatata---------------tatattctttgatattgaga---------------------------------------------------------------------------------------------------------------------------------------------------------------------------------------------------------------------
>I28637_M060_Malvaceae_Duboscia_vifidiflora_seq1
------------------------------------------------------------------------------------------------------------------------------------------------------------------------------------------------------------------------------------------------------------------------------------------------------------------------ttggaaaactgatttcagccaagtctgttgctgctgctgatgcagctttggcagggattcaggcacgttt--cacctttggaattctct------------------------------tttttcact--------------tttaagattgaattttctgt-agtgcttttaa-tttag---------------tgtccataggtaaagtggttaaca-aaacactgaagaatttggttgcttgtcagggaggcttctcttctttagtcagatcactaagaggacagtgcattgagttgattactgagatagaggctcatttagattttgaggatgagatgccaccactagatttgaatctaattatagatagaatacatgctatgtcgcaagaggtagagcatgctctggagactgccaattatgacaagcttctacaatcaggattgcaggtaaaatc---------------tccatgga------ctctga-------------c-a-------tatgaattg-gaaaatttc----------atgccggggagttcaattggaggaagctaa--------tatcttatttat------------------------------------aattcatattttattt-cccaaaatatgt---------------------------------t----agaagagtaacaaatc------------acttttcaacttttgatcatt--cagttggattttactata---tc-----------------------------------------------------------------------------------------------------------------------------------------------------------------------------------------------------------------------------------------------------
>I28638_M061_Malvaceae_Basiloxylon_brasiliensis_seq1
----------------------------------------------------------------------------------------------------------------------------------------------------------------------------------------------------------------------------------------------------------------------------------------------------------rcaagctgaaaatgttggaaaactaatttcagccaagtctgttgctgccgctgatgcagctttggcaggaattcaggcatgttt--cacctttagaattctgt-----------------------------tgttttt-------------------gacctttgaatttgcctt-agtgcttttaa-ttaag---------------tcctagagggcagtgtgattaac---aacactgaatttctttgctgtttgataggggggcttctcttctttagtcagatcattgcgaggacagtgcattgagttgcttactgagatagaggctcgtttagattttgaggatgagatgccacccctagatttcaaccaaattatggatagaatacatgccatgtcacaagatgtagagcatgcgctggagactgccaattatgacaagcttctgcaatcaggattgcaggtacaatc---------------tccaagga------ttcagagatc-tttgaatgc-t-------tatggagtg-caatttt-t----------atgtttcttagttcaccagtc-------------attttctgttctttaa-----------------------------------tagt-------------------ttgatac--------------------------------------------------------------atggaccttttgatctttacatgtt--tgga-ttagtat-tgca----tcttatccttaag-gtcaactatcagtaatgaagttgcctccg------------------------------------------------------------------------------------------------------------------------------------------------------------------------------------------------------------
>I28639_M249_Malvaceae_Gyranthera_amphibiolepis_seq1
--------------------------------------------------------------------------------------------------------------------------------------------------------------------------------------------------------------------------------------------------------------------------------------------------------tcccaagctgaaaatgttggaaagctaatttcagctaagtctgttgctgccgctgatgcagctttggcaggaattcaggcatgtct--caccattagagttctgt-----------------------------tgtttat-------------------tacctttaaatttgccat-aattcttctaa-gtaag---------------ggttggtcggcagtgtgattaac---aacattgatgagcttggctgtctgacaggggggcttctcctctttagtcagatcgttgcgaggacagtgcattgagttgcttactgagatagaggctcgtttagattttgaggatgagatgccaccactcgatgtcaacctaattatggacagaatgcatgccatgtctcaggatgtagagaatgctttggagactgccaattatgacaaacttctgcagtcaggattgcaggtacaatc---------------tctgagga------tttagagatc-tttgaatgt-g-------tgtggagtg-gaaaatt-t----------atgttagtgagttcaattgcagaaggcga---------tttcttatttag------------------------------------aattcacatttttacg-ccccaaacatat-------------------------------------cataaaattaacagaga------------agtttccggctt---------------------------------------------------------------------------------------------------------------------------------------------------------------------------------------------------------------------------------------------------------------------------------------
>I28640_M062B_Malvaceae_Diplodiscus_paniculatus_seq1
------------------------------------------------------------------------------------------------------------------------------------------------------------------------------------------------------------------------------------------------------------------------------cattcctaaatggtcgcttagatctgtcccaagctgaaaatgytgggaaactgatttcagccaagtccgttgctgctgctgatgcagctttggcaggaattcaggcatgttt--cgcctttagaattctgt-----------------------------tgttttg-------------------gac---tgaatttgctat-accgct-------------------------------------------gatatc-------------agcttggctgtttgacaggggggcttctcttctttagtcagatcattgcgaggacattgcattgagttgcttactgagatagaggctcgtttagattttgaggatgagatgccaccactagatttcaacctaattatggatagaatacatgccatgtcacaagatatagagcatgcgctggagactgccaattatgacaagcttctgcaatccggattgcaggt------------------------------------------ctc-tttaaatgc-a-------tatggagtg-gaaaatt-t----------atgtctctaatttagcaagtc-------------attgattgttktttgc-----------------------------------taat-------------------gagatcc--------------------------------------------------------------ctgaaccttttggtctttatatgtt--tggagatagtgtatgca----tcttatctttaag------------------------------------------------------------------------------------------------------------------------------------------------------------------------------------------------------------------------------------------
>I28641_M063_Malvaceae_Brownlowia_peltata_seq1
--------------------------------------------------------------------------------------------------------------------------------------------------------------------------------------------------------------------------------------------------------------------------------------------------------------------aatgttggaaaactgatttcagccaagtccgtagctgctgctgatgcagctttggcaggaattcaggcatgttt--cacctttagaattctgt-----------------------------tgttttg-------------------gacc-ttgaatttgccat-accgcttttaa-ctaag---------------tgttgatagacagcgtgattatc-------------aactgggctgtttgacaggggggcttctcttctttagtcagatcattgcgaggacagtgcattgagttgcttactgagatagaggctcgtttagattttgaggatgagatgccacccctagatttcaacctgattattgatagaatacatgccatgtcacaagatgtagagcatgcactggagactgccaattatgacaagcttctgcaatcaggattgcaggt------------------------------------------ctc-tttaaatgc-a-------tatggagtg-gaaaatt-t----------atgtctctaatctagctagtc-------------attgattgttgtttgc-----------------------------------taat-------------------gagatcc--------------------------------------------------------------ctgaaccttttggtctttatatgtc--tggagatagtgtatgca----tcttatcttta--------------------------------------------------------------------------------------------------------------------------------------------------------------------------------------------------------------------------------------------
>I28642_M064_Malvaceae_Burretiodendron_esquirolii_seq1
------------------------------------------------------------------------------------------------------------------------------------------------------------------------------------------------------------------------------------------------------------------------------------------------------------------------------------------------------------ctgatgcagctttggcaggaattcaggcatgktt------------------------------------------------tttttttttt--------------tttaamttmaaatttgccgt---cccttttag-ttagg-------------------------------tgtcaactgacaaactgatgagcttggctgttttataggggggcttctyttctttagtcagrtcattacgaggacagtgcattgagttgcttactgagatagaggctcgcttagattttgaygatgaratgccgccactagatttcaacctaattatggatagaatacatgccatgtctcaagatgtagascatgctctggagactgccaattatgacaagcttctgcaatcaggattgcaggtataata---------------ttcatgga------tccagagatc-tttgaatgc-a-------tatggtctg-gaaaatttgtccctttgttttatcagttgttt-------------------------attgttctttag-----------------------------------g-----------------tccaagatatat---------------------------------ggaccttatcaatagttgcctccattttaaaaaatcttgcagatagcaattgtt------------------------------------------------------------------------ggcc-----------------------------------------------------------------------------------------------------------------------------------------------------------------------------------------------gt-
>I28643_M065_Malvaceae_Hermannia_flammea_seq1
------------------------------------------------------------------------------------------------------------------------------------------------------------------------------------------------------------------------------------------------------------------------------------------------------------------------------aactaatttcagctaagtctgttgctgctgccgatgcagctttggcaggaattcaggtatgttgt-------------------------------------------caattgttttt-------------------aatttttggaatttctccacagtgctttga-caaag---------------ggttgttaggcagtgtgattatt---gacactgaagaacttggc--tktgacaggggggcttctcttctttagtcatgtcactgcgaagacagtgcattgagttgcttactgagatagaggctcgtttagattttgaggatgagatgccaccactagattccaccattgtaatggatagaatacatgccatgtctcaagatctagagcatgccctggagactgccaactatgacaagcttctacaatcaggattgcaggtaaaatc---------------tccaagga------tttagagatcttttgaatgt-g-------tatgtagtt-gaaacttaaa---------ttgtcagtgaatttaattgcaagaagctca--------tttcttatctat-----------------------------------taagtaatattttat------------------------------------------------------------------------------------------------------------------------------------------------------------------------------------------------------------------------------------------------------------------------------------------------------------------------------------------------------------------------------------
>I28644_M066_Malvaceae_Thomasia_solanaceae_seq1
----------------------------------------------------------------------------------------------------------------------------------------------------------------------------------------------------------------------------------------------------------------------------------------------------tctttcccaagctgaaaatgttggaaaactaatttcagctaagtctgttgctgctgctgatgcagctttggcaggaattcaggcatgttt--cacctttagaactctat-----------------------------tgttttt-------------------tactttctaatttgccaa-tgtgcttttca-gccaa---------------ggttggtcggcagtgtgattaac---aacagtgaactacttggctgtttgatagggaggcttctcttctttagtcagatcattgcgaggacagtgcattgagttgcttactgagatagaggctcgtttagattttgaggatgagatgccgccactagatttcaacctaattatggatagaatacatgccatgtcacaagatgtagagcatgtgctggagacagccaattatgacaagcttctgcaatcaggattgcaggtacaatc---------------tccaagga------cttggagacc-tttgaatgt-g-------tatgaagtg-gaaaatctt----------atgtcagtgagtttaattgcaaaaagctga--------tttcttattttt------------------------------------aggtcatattttgtag-cacaaaacatataacaaaagtgttggc----------------------caaaaaaaaatctcaactaa---cagaggactttcca-------------------------------------------------------------------------------------------------------------------------------------------------------------------------------------------------------------------------------------------------------------------------------------------
>I28645_M067_Malvaceae_Guichenotia_ledifolia_seq1
--------------------------------------------------------------------------------------------------------------------------------------------------------------------------------------------------------------------------------------------------------------------------------------------------------------------aatgttggaaaactaatttcagctaagtctgttgctgctgctgatgcagctttggcaggaattcaggcatgttt--cacctttagaactc-----------------------------------tttt-------------------gaccttctaatttgccaattttgcttttta-gcgaa---------------ggttggtaggcagtgtaattaac---aacagtgaacaacttggctgtttgatagggaggcttctcttctttagtcagatcattgcgaggacagtgcattgagttgcttactgagatagaggctcgtttagattttgaggatgagatgccgacactagatgtcaacctaattattgatagaatacgtgccatgtcacaacatgtagagcatgtgctggagaccgccaattatgacaagcttctgcagtcaggattgcaggtacaatc---------------tccgagga------cttggagacc-tttgaatgt-g-------tatgaagtg-gaaaatctt----------atgtcagtgagtttaattgcaaaaagctga--------tttcttattttt------------------------------------aggtcatattttgtag-cacaaaacatatagcaaaagtgttggc----------------------caaaaaaaaatcttaactaa---cagagna--------------------------------------------------------------------------------------------------------------------------------------------------------------------------------------------------------------------------------------------------------------------------------------------------
>I28646_M068_Malvaceae_Helmiopsis_sp_seq1
-------------------------------------------------------------------------------------------------------------------------------------------------------------------------------------------------------------------------------------------------------------------------------------------------------------------aaatgttggaaaactaatttcagctaagtctgttgctgctgctgatgcagctttggcaggaattcaggcatgtttt-aacctttagaattctgt-----------------------------tgttttt-------------------tacctccaaattttcctt--ctgcwtttag-ttaag---------------tgtttgtaggcagtgtgattaac----ataccgatgagctttgctgtttgataggggggcttctcttctttagtcagatcattacgaggacagtgcattgagttgcttactgagatagaggcacggttagattttgaggacgagatgccacctctagatttgaacctaattatggatagaatacatgccatgtcccaagatgtagagcatgctctggagactgccaattatgacaagcttctgcaatcaggattgcaggtataata---------------ttcataga------tccagagatc-tttgaatgt-g-------tatggagtg-gaaaata-t----------atgattcaaagttcatcagtt-------------gtttattgttctttcg-----------------------------------gtgc-------------------atgatat--------------------------------------------------------------aaggaccttttggcctttacatgtt--tggagatagtatatgcg----tc-----------------------------------------------------------------------------------------------------------------------------------------------------------------------------------------------------------------------------------------------------
>I28647_M069_Malvaceae_Cheirolaena_linearis_seq1
---------------------------------------------------------------------------------------------------------------------------------------------------------------------------------------------------------------------------------------------------------------------------------------------------------------------------------------------agactgatgctgctgctgatgcagctttggcaggaattcaggcatgtttt-aacct----aaaactgt-----------------------------tgtattt-------------------tacccccaaattttcctt--cttcttttaa-ttaag---------------tgtttgtaggcagtgtgattaac----ataccgatgggcttggctgtttgatagggcggcttctcctctttagtcagatcattacgaggacagtgcattgagttgcttactgagatagaggcacggttagattttgaggatgagatgccacccctagatttgaacctaattatggatagaatacatgacatgtcccaagatgtagaacatgctctggagactgccaattatgacaagcttctgcaatcaggattgcaggtataata---------------ttcatgga------tccggagatc-tttgaatgc-g-------tatggagtg-ggaaata-t------------gtctctaagttcatcagtca------------ttttattgttctgttg-----------------------------------atgg-------------------atgatac--------------------------------------------------------------aaggaccttttggcctttacattgt--tggagatagtatatgtg----tcttctctttaaa-attaa------------------------------------------------------------------------------------------------------------------------------------------------------------------------------------------------------------------------------------
>I28648_M070_Malvaceae_Helmiopsiella_madagascariensis_seq1
----------------------------------------------------------------------------------------------------------------------------------------------------------------------------------------------------------------------------------------------------------------------------------------------------------------------------------------------------------------------tttggcaggaattcaggcatgtttt-aacctttaga-ttctgt-----------------------------tgttttt-------------------tacctccaaattttcctt--ctgcttttag-ttaag---------------tgttt---ggcagtttgattaac----ataccgatgagctttgctgtttgataggggggcttctcttctttagtcagatcattacgagcacagtgcattgagttgcttactgagatagaggcacggttagattttgaggacgagatgccacctctagatttgaacataattatggatagaatacatgccatgtccgaagatgtagagcatgctctggagactgccaattatgacaagcttctgcagtcaggattgcaggtataata---------------ttcataga------tccagagatc-tttgaatgt-g-------tatggagtg-gaaa--a-t----------atgtttctaagttcatcagtc-------------gtttattgttctttcg-----------------------------------gtgc-------------------ataatag--------------------------------------------------------------aaggaccttttggcctttacatgtt--tggag-----atatccg----tcttat-------------------------------------------------------------------------------------------------------------------------------------------------------------------------------------------------------------------------------------------------
>I28649_M071_Malvaceae_Goethalsia_meiantha_seq1
------------------------------------------------------------------------------------------------------------------------------------------------------------------------------------------------------------------------------------------------------------------------------------------------------------------------ttggagaactgatttcagccaagtctgttgctgctgctgatgcagctttggcggggattcaggcaagttt--aacctttagaattctgt-----------------------------ttttttcgtt--------------tttaccgttgaattttccgt-agtgcattcaattttag---------------ggtccataggcagtgtcgttcaca-aaacactgaagaatttggctctttggcagggaggcttctcttctttagtcagatcgttaagaggacagtgcattgagttgattactgagatagaggctcgtctagattttgaggatgagatgccaccactagacttgaatctaattatggatagaatacatgctatgtcacaagaggtagaacatgcgctggagactgccaattatgacaagcttctgcaatcaggattgcaggtaaaatc---------------tccatgga------cttggagatc-tttgaatgt-g-------tatgaattg-gaaaatttc----------atatcagggagttcaattggaggaagctga--------tttcttatttat------------------------------------aattcatacttcattt-cccaaaacatgt---------------------------------t----agaaaagtaacaaatc------------gctttcctacttttgatcact--cagttggatttta---------------------------------------------------------------------------------------------------------------------------------------------------------------------------------------------------------------------------------------------------------------
>I28650_M072_Malvaceae_Clappertonia_ficifolia_seq1
---------------------------------------------------------------------------------------------------------------------------------------------------------------------------------------------------------------------------------------------------------------------------------------------------------------------------------------------------------ctgctgatgcagctttggcagggattcaggcatgttt--cacctttaaaattcttttaaat--------------tttccttttttcttttttccccctaattcttctttttaccgttgaatttt-tat-attgcttttag-tttag----------------attcataggcagtgcgattaac---aaactgaagaactttggctgtttggcagggaggcttctcttctttagtcagatcattacgaggacagtgcattgagttgcttaccgagatagaagctcgtttagattttgaggatgagatgccaccactagatttgaatctaattatggatagaatacgtgtcatgtcagaagctgtagaagatgcgctggagactgccaattatgataagcttctgcaatcaggactgcaggtacaatc---------------tccatgga------ctcggagatc-tttgaatgt-g-------tatgaaatg-aaaattttc----------atttccgggagttgaattggaggaagatga--------ttttttagttat-----------------------------------ttattcatcattt-----tccaaaaca------------------------------------------------------------------------------------------------------------------------------------------------------------------------------------------------------------------------------------------------------------------------------------------------------------------------------------------------------------------------
>I28652_M074_Malvaceae_Hildegardia_barteri_seq1
-------------------------------------------------------------------------------------------------------------------------------------------------------------------------------------------------------------------------------------------------------------------------------------------------------------------aaatgttggaaaactaatttcagccaagtctgttgctgccgctgatgcagctttggcgggaattcaggcatgctt--cacctttagaattctat-----------------------------tgttttt-------------------gaccttcaaatgtgcctt-agtgcttttaa-ttatgt--------------ttttcgtaggctgtgtgtttaac---aacattaa-tagctttactgtttgataggggggcttctcttctttagtcagatcattgcgagtacagtgcattgagctgcttactgagatagaggctcgtttagattttgaggatgagatgccaccactagatatcaaccaaattatggatagaatacatgccatgtcacgagatgtagagcatgcgctggagactgccaattatgacaagcttctgcaatcaggattgcaggtacaatc---------------tcctaaga------atcagagatc-tttgaaaac-g-------tatggagtg-gaaaatt-t----------acgtttctaggttcaccagtc-------------gtttcctgttctttga-----------------------------------tagt-------------------atgatac--------------------------------------------------------------atggaccttttgatctttacttgtt--taga-ttagtgcatgct----tcttatccttaag-gtcaactatcaataatgaagc--------------------------------------------------------------------------------------------------------------------------------------------------------------------------------------------------------------------
>I28653_M168_Malvaceae_Theobroma_cacao_seq1
---------------------------------------------------------------------------------------------------------------------------------------------------------------------------------------------------------------------------------------------------------------------------------------------------------------ctgaaaatgttggaaaactaatttcagctaagtctgttggtgccgctgatgcagctttggcaggaattcaggcatgttt--cacctttagaatgctgt-----------------------------tgttttt-------------------tacctttgaattttccat-agtgcttttaa-ccaat---------------cgttggtaggcagtgtgactaac---aacactgaagagcttggctgtttgacagggaggcttctgttctttagtcagattattgcgaggacagtgcattgagttgcttactgagatagaggctcgtttagattttgaggatgagatgccaccactagatttcaacctagttatggatagaatacatgccatgtcacaagatgtagagcatgcgctggagactgccaattatgataagcttctgcaatcaggattgcaggtaaaatc---------------tccaagga------ctcagagatc-tttgaatgt-a-------tatgaagtg-gaaaacttt----------atgtctgtgagttcaattgcagaaagctgg----------tcttattcat------------------------------------aattcacaatttatac-cccaatacatatcacaaaagtgtcgg--------taaacaagaa---aacatatcagtaaagcatc-------agagcagtttccaacttttgatcatt----------------------------------------------------------------------------------------------------------ca------------------------------------------------------------------------------------------------------------------------------------------------------------------
>I28654_M105_Malvaceae_Pachira_aquatica_seq1
---------------------------------------------------------------------------------------------------------------------------------------------------------------------------------------------------------------------------------------------------------------------------------------------------------------------atgttggaaaactaatttcggctaagtctgttgctgccgctgatgctgctttggctggaattcaggcatgttt--caccgttagaattctgt-----------------------------tgtttat-------------------tacctttaaatttgccat-aatgcttctaa-ttaag---------------gsttggttggcagtgtgat-------------gatgagcttggctgtttgacaggggggcttctctactttagtcagatcattgcgaggacagtgcattgagttgcttacagagatagaggctcgtttagattttgaggatgagatgccacctctcgatgtcaagttaattatggatagagtgcatgccatgtctcaggatgtagaaaatgcattggagactgccaattatgacaaacttctgcaatcaggrttgcaggtayaatc---------------tctgagga------ctcggagatc-tttgaatgt-g-------tacagagtg-gaaaatc-t----------cttttagtggattcaattgcagaatgtga---------tttcttatttag------------------------------------aattcacgtttttaya-cccaaaacttat-------------------------------------cctaaaag------------------------------------------------------------------------------------------------------------------------------------------------------------------------------------------------------------------------------------------------------------------------------------------------------------------------
>I28655_M148_Malvaceae_Robinsonella_mirandae_seq1
-----------------------------------------------------------------------------------------------------------------------------------------------------------------------------------------------------------------------------------------------------------------------------------------------------------------------------------------------------gatgccgctgatgcagctttggcaggaattcaggcatgtct--cacctttagaattctattcttttacagcaact--------------tatttttgcca---------------tatttttttgttt-ccat-aattattctaa-ttaag---------------ggttggttggcagtgtgattaac---agcattgataagcttgactgtctgacaggggggattctctactttagtcagatcattgcgaggacaatgcattgagttgcttactgagatagaggctcgtttagattttgatgatgacatgccaccacttgatgtcaacctagttatggatagaattcatgccatgtctcaggatttagagcatgcattggaaactgccaattatgacaaacttctgcaatcgggattgcaggtacaatc---------------tccgatt-------acctgagata-ttttaa-tt-g-------tttaaagtg-gaaattt-t----------atgttggtgagttaaattgcagcaagctt---------tttcttatttag------------------------------------agttcacatgttttcc-ttagagtaagat---------------------------------------------------------------------------------------------------------------------------------------------------------------------------------------------------------------------------------------------------------------------------------------------------------------------------------------------------------------------
>I28656_M002_Malvaceae_Tilia_americana_seq1
-------------------------------------------------------------------------------------------------------------------------------------------------------------------------------------------------------------------------------------------------------------------------------------------------------------agctgaaaatgttggaaaacttatttcagccaagtccattgctgccgctgatgcagctttggcaggaattcaggcatgttt--cacctttagaattctgt-----------------------------tgttttt-------------------taccttcgaatttg-cat-aatgcttttaa-ttaag---------------tgttggtaggcgg-gtgattaac---gacactgatgaacttggctgtttgataggggggcttctcttctttagtcagatcattgcgaggacagtgcattgagttgcttactgagatagaggctcgtttagattttgaggatgagatgccaccactagattttaacctaattatggatagaatacatgccatgtcacaagatgtagagcatgcactggagactgccaattatgacaagcttctgcaatcaggattgcaggtacaatc---------------t-caagga------ttcagagatc-tttggatgt-g-------tatggagtg-gaaaatt-t----------atgtttctaagttcaccattc-------------atttattgttctttga-----------------------------------tagt-------------------aagatac-------------------------------------------------------------gatggaccttttggtctttacatgtt--tggagatagcatatgca----tcttatctttaag-gttaattatcaataatgcg----------------------------------------------------------------------------------------------------------------------------------------------------------------------------------------------------------------------
>I9832_V002_Malvaceae_Luehea_speciosa_seq1
gttctttgttgtaggttttagctgtgccaatgctggctcctaaatcgtatactcgtgaagatgtrgttgagcttcagtgtcatggragtgaagtgtgtctgcgtcgtgtgttaaaggcttgtttagaagctggagctaggctcgctgaaccaggttggttggttgacttgtaatgtaaaatwtctdtggcatttcytaactgttagatagaaatttacatgcatcttytgttttgttatccctggmttytaggcgagtttacrctycgtgcattcctaaatggtcgcctrgatctttcccaagctgaaaatgttggaaaactgatttcagccaagtctgttgctgctgctgmtgcwgctttggcagggattcagghwcgttt--cacctdtdgaattcyhw---------------------------ttwttttkbbnt--------------ttwhcbbttgaatthtccat-dgtgctttcaa-twtag---------------ggtccataggcdgtgtggttaaca-aaacactgaagarcttgghtgtttggcagggaggbttctcttctttdgtcagatcattacgaggacagtgcatwgagttgvttactgagatmraggctcghttagattttgaggatgagatgcyaccactagatttgaatctaattatggataraatacatgctatgkcacaagaggtagagcatgcgctggagactgccaattatgacaagcttctgcaatcaggattgcaggtaaaatc---------------tccatgga------mtcavagatc-tttdaatdt-g-------tatkaattg-gaaaatttc----------atgtcagggagttctattggaggaagttga--------tatcttatttat------------------------------------aattcatacttcattt-cccaaaacatgt---------------------------------t---aaaaaaagtaacaaatc------------acttttcaacttttgatcatt--cagttggattttactata---tctaccagtcatctattgttctttgatagtaagatacatggaat-tttttgtc-tatgcaggtttcttttattaagcaggatgcattaagttatgacttgattaactctgaaacttactagtttcttatctggagatagtatatgcagtatatgcatcttatctttacagttaattataattattaatgcattcagttatgacktgattaactctgaaacttactagtttcttatctggagatagta
