# Supplementary material for: Localized Phylogenetic Discordance Among Nuclear Loci Due to Incomplete Lineage Sorting and Introgression in the Family of Cotton and Cacao (Malvaceae)
Source: Front Plant Sci. 2022 Apr 13;13:850521. doi: 10.3389/fpls.2022.850521 (PMC9043901; doi:10.3389/fpls.2022.850521)
Supplement: Supplementary file 1 [file Data_Sheet_1.ZIP › Alignments_v4/L183.fasta]

>I23352_M001_Malvaceae_Bombax_ceiba_seq1
-------------------------------------------------------------------------------------------------------------------------------------------------------------------------------------------------------------------------------------------------------------------------------------------------------------------------------------------------------------------------------------------------------------------------------------------------------------------------------------------------------------------------------------------------------gaatgagggtagatgatctactcatacagaatgggcatgttgtgggtgtgcaagtctctgattcaacaaataaattgcagtcagattgcaagaagttgggatttgatgcggttattctggctgttggacattctgcacgtgatatatatcaaatgcttctttctcataatgtggatt--------------------------tggttccaaaagat--------tttgctgtgagt-----------tcttct---------------gcattaattttccaac-attcc-tttgg-aaacatgt-ga----------------------ttgcc------------------tgaaagtt-------------tcctcccctgcgttt--------------------------ccacttgtc-------atcactttactaatgc-------------ttcccaacatcaataaa------------------------------cattgcttacagc----------------------tgctgtgatcct--------------------------aa----agcatcaagtctactgctttgagtatc-at-------------------------------------------------------------------------------------------------------------------------------------------------------------------------------------------------------------------------------------------------------------------------------------------
>I23353_M002_Malvaceae_Tilia_americana_seq1
---------------------------------------------------------------------------------------------------------------------------------------------------------------------------------------------------------------------------------------------------------------------------------------------------------------------------------------------------------------------------------------------------------------------------------------------------------------------------------------------------------------------------------------------------tttggaatgagggtagatgatctgctcatacagaatggacgtgttgtgggtgtgcaagtctctgattcracaaataaattgcagttagattgcaagaagttgggatttgatgcggttattctggctgttggacattctgcacgtgatatatatcaaatgcttctttctcataatgtggatt--------------------------tggtcccaaaagat--------ttttctgtgagt-----------tcttct---------------gcattaattgtgcgac-tttgc-tttgt-taatatat-ca----------------------ttgcc------------------tgaaagtt-------------cattcccctgtattt--------------------------ccaactgtc-------atcactttagtaatgc-------------tgcccagtg-taacaaa------------------------------aattgcttacagc----------------------tagtgtg-tcct--------------------------aa----agcatcaaatctactgctatgagcatc-attctcataattaaaatctgttgaacttgccgtgg-------------------------------------------------------------------------------------------------------------------------------------------------aagaaaagatgaatgcgttatgtaacaatcttgga------------------------------------------------------------------agaa
>I23354_M003_Malvaceae_Herissantia_crispa_seq1
------------------------------------------------------------------------------------------------------------------------------------------------------------------------------------------------------------------------------------------------------------------------------------------------------------------------------------------------------------------------------------------------------------------------------------------------------------------------------------------------------------------------------------------------------------------------------------aatggacatgttgtgggcgttgaagtctctgattcaaccactaaagtgcagttagattccaagaagttgggatttgatgcggttattatggctgttggacattctgcacgtgatatayatcaaatgcttctttctcataatgtggatt--------------------------tggttccaaaagat--------tttgccgtgag--------------tt------------------catgaatttttcaactttttc-tttgt-ttgtatat-ca----------------------ttgc-------------------tgtgagtt-------------tatttgcctgaaact-------------------------------------------ttgcttcattaattc---------------------ttcaatagatacatgatgcatgtct---------tctttttctttttttggc---------------cataca-tgatgtatgtct--------------------------aa----aatactgtttttttaacagt---------tttggaggagttgttggttgtttattt------------------------------------------------------------------------------------------------------------------------------------------------------------------------ctctctttccaaccctcaattgtttttccttttttatcttctaccaagtttttgatgat-------------------------gaata
>I23356_M005_Malvaceae_Lavatera_assurgentiflora_seq1
-------------------------------------------------------------------------------------------------------------------------------------------------------------------------------------------------------------------------------------------------------------------------------------------------------------------------------------------------------------------------------------------------------------------------------------------------------------------------------------------------------------------------------------------------------------------------------------------------tgggcgtcgatatctctgattcaacaactaaattgcagtcaggtcgagagaagttggaatttgatgcggttattctggctgttggacattctgcacgtgatatatatcaaatgcttctttctcataatgtggatt--------------------------tggttccaaaagat--------tttgccgtgagt-----------ttgt------------------cattaatttttcaac-tttgc-tttgtttagcatat-cattatcatgagacgtgggttcatttgccttgtatca------ttgtcatgaataagga---------attggccctgtgtct---------------agtggaaatgcataatttatgtt----gttatttcagtgacaccaggagctggattctattcatataagctatgggat-------------------atgcttttgtggtcataggctcatag---------------caatatcattta-------------------------gaa----ataaataaaacttct----------------------------------------------------------------------------------------------------------------------------------------------------------------------------------------------------------------------------------------------------------------------------------------------------------
>I23359_M008_Malvaceae_Althaea_officinalis_seq1
--------------------------------------------------------------------------------------------------------------------------------------------------------------------------------------------------------------------------------------------------------------------------------------------------------------------------------------------------------------------------------------------------------------------------------------------------------------------------------------------------------------------------------------------------------------------------------------tggacatgttgtgggcgttgatatctctgattcgacaactaaattgaagtcagattgggagaagttgggatttgatgcggttattctggctgttggacattctgcacgtgatatatatcaaatgcttctttctcataatgtggatt--------------------------tggttccaaaagat--------tttgccgtgagt-----------ttgt------------------catgaacttttcaac-tttgc-tttg----------------------------------------------------------------------------------------------------------------------------------------------------------------------------------------------------------------------------------------------------------------------------------------------------------------------------------------------------------------------------------------------------------------------------------------------------------------------------------------------------------------------------------------------------------------------------------------------------------------------------
>I23360_M009_Malvaceae_Lagunaria_patersonia_seq1
---------------------------------------------------------------------------------------------------------------------------------------------------------------------------------------------------------------------------------------------------------------------------------------------------------------------------------------------------------------------------------------------------------------------------------------------------------------------------------------------------------------------------------------------------tttggaacgagggtagacaatctgctcatacataatggacatgttgttggcatggaagtctcttattcaacaactaaattgcagtcagattgcaagaagttggaatttgatgcggttatgttggctgttggacattctgcacgtgatatatatcaaatgcttctttctcataatgtggatt--------------------------tggttccaaaagat--------ttttccgtgagt-----------tctt------------------cattaatttt-caac-tttgc-tttga-tagtatat-ta----------------------ttgcc------------------tgaaagtt-------------cattttcctgcgttt--------------------------ccacttgtt-------gtaactttactaattc-------------tccctagcatcaactaa------------------------------cattgctttcagc----------------------tagtatgatcct--------------------------aa----agcatcaaatctactgctgtgag--------------------------------------------------------------------------------------------------------------------------------------------------------------------------------------------------------------------------------------------------------------------------------------------------
>I23361_M010_Malvaceae_Allyogyne_huegelli_seq1
--------------------------------------------------------------------------------------------------------------------------------------------------------------------------------------------------------------------------------------------------------------------------------------------------------------------------------------------------------------------------------------------------------------------------------------------------------------------------------------------------------------------------------------------------------------------------gctcatacagaatgggcatgttgtgggtgtggaagtctctgattcaacaactaaattgcagtcagattgcaagaagttgggttttgatgcggttattctggctgttggacattctgcacgagatatatatcaaatgcttctttctcataatgtggatt--------------------------tggttccaaaagat--------tttgctgtgagt-----------tctt------------------tgttaatttttcaac-tttgc-tttgt-tagcatat-ca----------------------atgcc------------------tgaaagtt-------------catttcccagcattg--------------------------ccacttatt-------gta-----actagtgc-------------tccctagcatcaacaaa------------------------------catcggtttcagc----------------------tagtatgatctg--------------------------aa----agcatcaaatctactgctgtgagcatc-attttgatagttgaactatgttgaaatggccgtg-----------------------------------------------------------------------------------------------------------------------------------------------------------------------------------------------------------------------------------------------------------
>I23363_M012_Malvaceae_Napaea_dioica_seq1
----------------------------------------------------------------------------------------------------------------------------------------------------------------------------------------------------------------------------------------------------------------------------------------------------------------------------------------------------------------------------------------------------------------------------------------------------------------------------------------------------------------------------------------------------------------------------------------gacatgttgtrggmgtygaagtctctgattcaacaaytaaattgaagtcagattgccaraarttgggatttgatgcggttattmtggctgttggacattctgcacgtgatatatatcaaatgcttctttctcataatgtggatt--------------------------tggttccaaaagat--------tttgccgtgagt-----------tctt------------------cattaatctttcaac-tttgc-tttgt-tagcatat-aa----------------------ttgc-------------------catgactt-------------catttgcctgaaact-------------------------------------------ttgcttcgttaattc---------------------ttcattgag-----------------------------------------------------------ataca-tgatgcttgtct--------------------------aa----aacacagttcttttaac--------------------------------------------------------------------------------------------------------------------------------------------------------------------------------------------------------------------------------------------------------------------------------------------------------
>I23365_M014_Malvaceae_Callirhoe_bushii_seq1
------------------------------------------------------------------------------------------------------------------------------------------------------------------------------------------------------------------------------------------------------------------------------------------------------------------------------------------------------------------------------------------------------------------------------------------------------------------------------------------------------------------------------------------------------------------------------------------------------------------------acaactaaattgcagtcakattgygagaagttgggatttgatgcggttattctggctgttggacattctgcacgtgacgtatatcaaatgcttctttcgcataatgtkgatt--------------------------tggttccaaaagat--------tttgctgtgagt-----------tctc------------------cattgatttttcaac--ttgc-tttgt-tagcatat-ca----------------------ttgcc--------------------------------gtgagttcatttgtctggaactttgcttca------------------tcgattcttcattga-gatacatgatgcatgtctaaaatactgtacttttaactgttctggaagagttgtggtt------------gtttatttctctttcaaaccct-------------------caatttgttttcct-tttattt----------------------tctaccaagtttttga---------------------------------------------------------------------------------------------------------------------------------------------------------------------------------------------------------------------------------------------------------------------------------------------------------
>I23367_M016_Malvaceae_Kitaibelia_vitifolia_seq1
-----------------------------------------------------------------------------------------------------------------------------------------------------------------------------------------------------------------------------------------------------------------------------------------------------------------------------------------------------------------------------------------------------------------------------------------------------------------------------------------------------------------------------------------------------------gagggtagatgatctggtcatacagaatggacatgttgtgggygtcgawatctctgattcaacaactaaattgcagtyagattgcgagaagttgggatttgatgcggttattctggctgttggacattctgcacgtgatatatatcaaatgcttctttctcataatgtggatt--------------------------tggttccaaaagat--------tttgccgtgagt-----------tyrt------------------ywkymwkwwwtywws-yttmm-ttwrt-tmkymwtkkmg----------------------wkasa------------------hgwkrswt-------------swytwrcytsawwswkwk----------------m--ywyrwtrmwtstyyawwrm-rywrywykwtkmayrk-------------y--------------------tww-------------------rrmwsagtwsttkkwwywkywttkswmkmkttswwwsyytmwwtytmtyttyy--------------------ammmmg--------------------------------tttttgatgat----------------------------------------------------------------------------------------------------------------------------------------------------------------------------------------------------------------------------------------------------------------------------------
>I23368_M017_Malvaceae_Sterculia_apetala_seq1
---------------------------------------------------------------------------------------------------------------------------------------------------------------------------------------------------------------------------------------------------------------------------------------------------------------------------------------------------------------------------------------------------------------------------------------------------------------------------------------------------------------------------------------------------tttggaatgagggtagatgatctgctcatacagaatggacgtgttgtgggtgtgcaagtctctgattcaacaaataaattgcagttagattgcaagaaattgggatttgatgcggttattctggctgttggacattctgcacgtgatatatatcaaatgcttctttctaataatgtggatt--------------------------tggtcccaaaagat--------tttgctgtgagt-----------ttttc-----------------cattaattgtgaaac-ttttc-tttgt-taatatat-ca----------------------ttgca------------------tgaaagtt-------------cattctcctttgttt--------------------------ccaactgtt-------atcactttactaatgc-------------tccccagcatcaacaaa------------------------------cattgcttacagc-------------------------------------------------------------------------------------------------------------------------------------------------------------------------------------------------------------------------------------------------------------------------------------------------------------------------------------------------------------------------------------------
>I23369_M018_Malvaceae_Abelmoschus_esculentus_seq1
-----------------------------------------------------------------------------------------------------------------------------------------------------------------------------------------------------------------------------------------------------------------------------------------------------------------------------------------------------------------------------------------------------------------------------------------------------------------------------------------------------------------------------------------------------tggaacgagggtagatgatctgctcatgcagaatggacatgttgtgggtgtggaagtctctgattcaacaactaaattgcagtcagattgcaagaagttgggttttgatgctgttattctagctgttggacaytctgcacgagatrtrtatcaaatgcttctttctcrtaatgtggatt--------------------------tggttccaaaagat--------tttgctgtgagt-----------tctt------------------cgttaattyttcaac-tttgt-tttgt-tagcgtat-ca----------------------ttgcc------------------tggaagtt-------------cattttccagcattt--------------------------ctacttttt-------gta-----actaatgc-------------tccctagaatcaacaaa------------------------------catcggtttcagc----------------------tagtatgatcct--------------------------aa----agcattaaatccactgctgtgagcatc-atttcgataattgaactatgttgaacttacagtgg----------------------------------------------------------------------------------------------------------------------------------------------------gggaaaaaagatgattatgtt---------------------------------------------------------------------------------
>I23370_M105_Malvaceae_Pachira_aquatica_seq1
----------------------------------------------------------------------------------------------------------------------------------------------------------------------------------------------------------------------------------------------------------------------------------------------------------------------------------------------------------------------------------------------------------------------------------------------------------------------------------------------------------------------------------------------------------caagggtagatgatctgctcatacagaatggacatgttgtgggtgtgcaaatctcggattcaacaaataaattgcggtcagattgcaagaagttgggatttgatgcggttattctggctgttggacattctgcacgtgatgtctatgaaatgcttctttctcataatgtggatt--------------------------tggttccaaaagat--------tttgctgtgagt-----------tcttct---------------gcattaatt-tccagc-cttgc-tttgt-taacttgt-ca----------------------ttgcc------------------tgaaagtt-----------------tccctgctttt--------------------------ccacttgtc-------gtcactttactaaagc-------------ttcccaacatcaatgaa------------------------------cattgcttacagc----------------------tagcgtgatcct--------------------------aa----agcatcaagtttactkctgtgagtatc-ataccca--------------------------------------------------------------------------------------------------------------------------------------------------------------------------------------------------------------------------------------------------------------------------------------
>I23372_M140_Malvaceae_Chiranthodendron_pentadactylon_seq1
--------------------------------------------------------------------------------------------------------------------------------------------------------------------------------------------------------------------------------------------------------------------------------------------------------------------------------------------------------------------------------------------------------------------------------------------------------------------------------------------------------------------------------------------------------------------tgatctgctcatacagaatggacgtgttgtgggtgtgcaagtctctgattcaacaaataaattgcagtcagattgcaagaagttgggatttgatgcggtaattctggctgttggacactctgcacgtgatatatatcaaatgcttctttctcataatttggatt--------------------------tggttccaaaagat--------tttgctgtgagt-----------tcttct---------------gcattaagtttccaac-tttgc-tttgt-taatatat-ca----------------------ttgcc------------------ttaaagtc-------------cattcccccgcgttt--------------------------ccacttgtt-------gtcacttaactaatgc-------------ttccctgcattaacaaa------------------------------tattgcttacagc----------------------tagtgtgatcct--------------------------aa----agcatcaaatctactgctgtgmgcatc-attcccataatt---------------------------------------------------------------------------------------------------------------------------------------------------------------------------------------------------------------------------------------------------------------------------------
>I23373_M141_Malvaceae_Quararibea_funebris_seq1
---------------------------------------------------------------------------------------------------------------------------------------------------------------------------------------------------------------------------------------------------------------------------------------------------------------------------------------------------------------------------------------------------------------------------------------------------------------------------------------------------------------------------------------------------------------------------------cagaatggacgtgttgtgggtgtgcaagtctctgattcaacaaataaatcgcagtcagattgcaagaagttgggatttgatgcagtaattctggctgttggacattctgctcgtgatatatatcaaatgctgctttctcatagtgtggatt--------------------------tggttccaaaarat--------tttgctgtgagt-----------ttttct---------------gcattaagtttccaac-cttgc-tttgt-tagtatat-ca----------------------tcgcc------------------tgaaagtt-------------catttcccagagttt--------------------------ccacttgtt-------gtcattttactaatgc-------------ttcccagcatcaacaaa------------------------------catcgcttacagc----------------------ttgtgtgatcct--------------------------aa------------atctactgctgtgagcatc-attcccacaawttttttttggtcttttgggattatc-----------------------------------------------------------------------------------------------------------------------------------------------------------agggtttgatccttggacattgga-----------------------actaagagtccagcacttta-------------------ccaacaga
>I23374_M142_Malvaceae_Hampea_nutricia_seq1
----------------------------------------------------------------------------------------------------------------------------------------------------------------------------------------------------------------------------------------------------------------------------------------------------------------------------------------------------------------------------------------------------------------------------------------------------------------------------------------------------------------------------------------------------------------------atctgctcatacagaatggacatgtagtgggtgtggaagtctccgattcagcaaagaaattgaagtcagattgcaagaagttgggatttgatgcagttattctggctgttggtcattctgcacgtgacatatatcaaatgcttcttgctcataacgtggatt--------------------------tgattccaaaagat--------tttgctgtgagt-----------tctt------------------ggttaatttttcaac-------tttgcttaggatat-ca----------------------ttgcc------------------tgaacggt-------------catttccctgtgttt--------------------------ccacttgct--------gtaatgtactaatgc-------------tccggagcttcaacaaa------------------------------cattgcttacagc----------------------taatgtgatcct--------------------------aa----accatcaaatctactgctgtgagcatc-attttgataattgaaatctgttgaacttgcagtg-----------------------------------------------------------------------------------------------------------------------------------------------------------------------------------------------------------------------------------------------------------
>I23377_M148_Malvaceae_Robinsonella_mirandae_seq1
----------------------------------------------------------------------------------------------------------------------------------------------------------------------------------------------------------------------------------------------------------------------------------------------------------------------------------------------------------------------------------------------------------------------------------------------------------------------------------------------------------------------------------------------------------------------------------------gacatgttgtgggcgttgaagtctctgagtcaacaactaaagtgccgtcagattgcaagaagttgggatttgatrcggttatyatggctgttggacattctgcacgtgatrtatatcaratgcttctttctcataatgtggatt--------------------------tggttccaaaagat--------tttgccgtgagt-----------tctt------------------catgaatttttyaac-tt----ttyyt-tkkwwwwy-mw----------------------tkscc--------------------------------wkrrktywwttkscykraamyttksctymw------------------twamtyytymawkrr-rwwmmwkrwksmwkkyywaaawwmwrktwttttwammrktttkgrarrrkykttggtt-------------tatttctctctttccaaccct-------------------caattgcttttcctttttattt----------------------tctaccaag----------------------------------------------------------------------------------------------------------------------------------------------------------------------------------------------------------------------------------------------------------------------------------------------------------------
>I23378_M150_Malvaceae_Ceiba_pentandra_seq1
-------------------------------------------------------------------------------------------------------------------------------------------------------------------------------------------------------------------------------------------------------------------------------------------------------------------------------------------------------------------------------------------------------------------------------------------------------------------------------------------------------------------------------------------------------gaatgagggtagatgatctactcatacagaatgggcatgttgtgggtgtgcaagtctctgattcaacaaataaattgcagtcagattgcaagaagttgggatttgatgcggttattctggctgttggacattctgcacgtgatatatatcaaatgcttctttctcataatgtggatt--------------------------tggttccaaaagat--------tttgctgtgagt-----------tcttct---------------gcattaattttccaac-attgc-tttgg-aaacatgt-ca----------------------ttgcc------------------tgaaagtt-------------tcctcccctgcgttt--------------------------ccacttgtc-------atcactttactaatgc-------------ttaccaacatcaataaa------------------------------c-------------------------------------------------------------------------------------------------------------------------------------------------------------------------------------------------------------------------------------------------------------------------------------------------------------------------------------------------------------------------------------------------------
>I23379_M160_Muntingiaceae_Muntingia_calabura_seq1
--------------------------------------------------------------------------------------------------------------------------------------------------------------------------------------------------------------------------------------------------------------------------------------------------------------------------------------------------------------------------------------------------------------------------------------------------------------------------------------------------------------------------------------------------------------------------------ccaggatggacgtgttacgggtgtcaatctttccaattcaagtgataaatcacagttagatcattgcaagttggaatttgatgcagtcattttagctgttggacattctgcacgtgatatatatcaaatgcttctttctcataatatgaact--------------------------tggtcccaaagaat--------tttgctgtgagtacatg------tctggat---------------caatgagcacttatc-tgtagttttatataataatg-catactt-----------------ctgca---------------------------------ccagtacatgtgcctgcatta------------------------ctctcactatt-------gttactttagct-----------------tgccatccatggttgacaag---------------------------tgttatttaaaac----------------------ca-------------------------------------------------------------------------------------------------------------------------------------------------------------------------------------------------------------------------------------------------------------------------------------------------------------------------------------------------------------------
>I23380_M161_Malvaceae_Hibiscus_tiliaceus_seq1
---------------------------------------------------------------------------------------------------------------------------------------------------------------------------------------------------------------------------------------------------------------------------------------------------------------------------------------------------------------------------------------------------------------------------------------------------------------------------------------------------------------------------------------------------------------gtagatgatctgctcatacagaatgggcatgttgtgggcgtgaaagtctctgattcaacaactaaattgcagtcagattgcaagaagttgggttctgatgcggttattctggctgttggacattctgcacgagatatatatcaaatgcttgtctctcataatatggatt--------------------------tggttccaaaagat--------tttgctgtgagtaaaggaattggcctatc----------------tgttcctttctcagt-------ttggtgtcctatat-ta----------------------ttgcagcatg-------------tttaagta----------------------------------------------------------------------------------------------------------------------------------------------------------------------------------------------------------------------------------------------------------------------------------------------------------------------------------------------------------------------------------------------------------------------------------------------------------------------------------------------------------------------------------------------------------
>I23381_M162_Bixaceae_Bixa_orellana_seq1
-----------------------------------------------------------------------------------------------------------------------------------------------------------------------------------------------------------------------------------------------------------------------------------------------------------------------------------------------------------------------------------------------------------------------------------------------------------------------------------------------------------------------------------------------------------------------------------aaatggacatgttttaggtgtcaaagtttctaattca------aaatcactattagattgcctggaactggggtttgatgcagttattctggctgttggacattctgctcgtgatgtttatcaaatgcttatttctcataatgttgact--------------------------tggttccaaaggac--------tttgctgtgagt-----------tactgc------------tctatggtagtttagcatg-ttcac-tgtatataaaactt-catgct------------------ctgtc---------------------------------------tacatgcatggaaat-----------------gataccagtgtttttgtt-------gtgaacttcatcctggcaga--tgaaacatgtaaagtaccattaaaaatatggatcctttttgcactttgatctggtgtttttaaatgaatcta---------taaatcagttatacgttctttaattcaatcacggatggtataataaaaagagactatcgatcttattagtac------------------------------------------------------------------------------------------------------------------------------------------------------------------------------ctca-------------------------------------------------------------------------------------------------------------------
>I23382_M163_Bixaceae_Cochlospermum_vitifolium_seq1
---------------------------------------------------------------------------------------------------------------------------------------------------------------------------------------------------------------------------------------------------------------------------------------------------------------------------------------------------------------------------------------------------------------------------------------------------------------------------------------------------------------------------------------------------------------------------------caagatggacatgttgcaggtgtcaaagtgtccaattcaagcaataaaacaccgttagatacccaggaattaggattcgatgcagttattctggctgttggacattctgcacgtgatgtatatcaaatgcttctttctcataatgtggatt--------------------------tggtcgcaaaagat--------tttgctgtgagt-----------tactct------------tctgtattagtttagcac-------------------ttg-catact------------------ctgtctacccgca----------ttaaaacaaatgcc-------tgctgccatgcagtctaccaattgtctatataagtaccactayttctgct-------gtgagcattatcctggcaga--tgaaatatgctaaacttccatgataata--gaytctttttgcwatttgatgttgt-ttttttaacgaktctwct-------aaaaacacttgtacattctttmayywmyymmymrwwswymtcataaaa----------tatattgtt----------------------------------------------------------------------------------------------------------------------------------------------------------------------------------------------------------------------------------------------------------------------------------------------------------
>I23383_M166_Malvaceae_Pseudobombax_ellipticum_seq1
---------------------------------------------------------------------------------------------------------------------------------------------------------------------------------------------------------------------------------------------------------------------------------------------------------------------------------------------------------------------------------------------------------------------------------------------------------------------------------------------------------------------------------------------------tttggaacragggtagatgatctgctcatacagaatggacatgttgtgggtgtgcaagtctctgattcarcaaataaattgctgtcagattgcaagaagttgggatttgatgcrgttattctggctgttggacattctgcacgtgatatatatcaaatgcttctttctcataatgtggatt--------------------------tggctccaaaagat--------tttgctgtgagt-----------tcytct---------------gcattaattttctaac-cttgc-tttgt-taacatgt-ca----------------------ttgcc------------------tgaaagtt-------------tacttcctyacgttt--------------------------ccacttgtc-------atcacttyactaatgc-------------ttcccaacatcmawaaa------------------------------cattgctkmtwry----------------------wrstrkkrtsmwm-----------------------marm----akcawcaagtctaccgctgtatgtatc-attcccattrwwrwawkatg-----ttgaa---------------------------------------------------------------------------------------------------------------------------------------------------------------------------------------------------------------------------------------------------------------
>I23384_M168_Malvaceae_Theobroma_cacao_seq1
----------------------------------------------------------------------------------------------------------------------------------------------------------------------------------------------------------------------------------------------------------------------------------------------------------------------------------------------------------------------------------------------------------------------------------------------------------------------------------------------------------------------------------------------------tcggaacgagggtagatgmtctgcttatacagaatggacatgttatgggtgttgaagtctctgattcaacaaataaattgcagttagactgtaagaggttgggatttgatgcagttattctggctgttggacattctgcacgtgatatatatcaaatgcttctttctcataatttggatt--------------------------tggtcccaaaagat--------tttgctgtgagt-----------tcttgt---------------gcatcacttgtgcaac-tttgc-tttgt-taatatat-ca----------------------tttcc------------------tgaaagca-------------aattcccctgcattt--------------------------ccaactttt-------gtcactttatcaatgt-------------tgcccagcatcaactga------------------------------catcacttacagc----------------------tagtgtgatcct-------------------------aaa----agcatcaaaacagttgttgtgagcatt--atcccatgattgaagtatg-tgaacttgcattggtg-------------------------------------------------------------------------------------------------------------------------------------------------aaacacatgaatakttwwwwymwkgatctgggaaaatg-----------------------------------------------------------------
>I23385_M169_Malvaceae_Ochroma_pyramidale_seq1
--------------------------------------------------------------------------------------------------------------------------------------------------------------------------------------------------------------------------------------------------------------------------------------------------------------------------------------------------------------------------------------------------------------------------------------------------------------------------------------------------------------------------------------------------gtttggaacgagggtagatgatctgctcatacagaatggacgtgttgtgggtgtgcaagtctctgattcaacaaataaattgcagtcaaattgcaagaagttgggatttgatgcggttattctggctgttggacattctgcacgtgatatatatcaaattcttctttctcataatgtggatt--------------------------tggttccaaaagat--------tttgctgtgagt-----------tcttct---------------gcaataattttccaac-tttgc-tttgt-tagtatat-ca----------------------ttgcc------------------tgaaagtt-------------catttccccgtgttt--------------------------ccacttgtt-------gtcactttactaatgc-------------ttcccagcatcaacaaa------------------------------catcgcttacagc----------------------tagtgtgatcct--------------------------aa----agcatcaaatctact----------------------------------------------------------------------------------------------------------------------------------------------------------------------------------------------------------------------------------------------------------------------------------------------------------
>I23387_M178_Malvaceae_Malvaviscus_arboreus_seq1
----------------------------------------------------------------------------------------------------------------------------------------------------------------------------------------------------------------------------------------------------------------------------------------------------------------------------------------------------------------------------------------------------------------------------------------------------------------------------------------------------------------------------------------------------tcggaacgagggtagatgatctgctcatacagaatgggcatgttgtggrcgtggaagtctctgattcaacaactaaattgcagtcagattgyaagaagttggkttttgatgctgttattctagctgttggscattctgcacgagatatatatcaaatgcttctttctcataatgtggatt--------------------------tggttccaaaagat--------tttgctgtgagt-----------------------------wmwksrwtwakyytkymas-ttyst-ttyky-wskywkrt-swyykmcw-------------krawkkymrywtsyymrmrtwkmwacttawwrwamcww--mtrmwsmywwkcmymmayaawt----------------------aagcacagacayyra-----gctacattatgcatgcctaaaacc----------------------------------------------------ctgctcttttaacsrttyygw--------------tarwkkaactattt--------------------attcaa----atcatcaa-----------------------------------------------------------------------------------------------------------------------------------------------------------------------------------------------------------------------------------------------------------------------------------------------------------------
>I23388_M180_Malvaceae_Triumfetta_lappula_seq1
---------------------------------------------------------------------------------------------------------------------------------------------------------------------------------------------------------------------------------------------------------------------------------------------------------------------------------------------------------------------------------------------------------------------------------------------------------------------------------------------------------------------------------------------------------------gtagatgatctgctcatccagaatagacgtgttatgggtgtccaagtctctgattcaacaaataaattgcagttggattgcaagaaattgggatttgatgcagttgttctggctgttggacattctgcacgtgatatatatcaaatgcttctttctcataatgtggatt--------------------------tggtcccaaaagat--------ttttctgtgagt-----------tcttct---------------gctttctttttgcaac-tttac-tttgt-taatttat-ca----------------------ttgcc------------------cgaaagca-------------ca-tcccctgcatct--------------------------ttaattgtt-------gtcactttaccagagg-------------tgccaaacatgaacaaa------------------------------caaaaattacagt----------------------tagtgtgatcct--------------------------aa----agcatgaaa----------------------------------------------------------------------------------------------------------------------------------------------------------------------------------------------------------------------------------------------------------------------------------------------------------------
>I23389_M181_Malvaceae_Pavonia_scheadiana_seq1
---------------------------------------------------------------------------------------------------------------------------------------------------------------------------------------------------------------------------------------------------------------------------------------------------------------------------------------------------------------------------------------------------------------------------------------------------------------------------------------------------------------------------------------------------------acgagggtagatgatctgctcatagagaatggacatgttgtgggcgtcgaaatctctgattcaacaaccaaattgcagtcagattgcgagaagttgggatttgatgcggttattctggctgttggacattctgcacgcgatatatatcaaatgcttctttctcataatgtggatt--------------------------tggttccaaaagat--------tttgccgtgagt-----------tctt------------------cattaaattttcaac-tttgc-tttgt-tagcatat-ca----------------------ttgt-------------------cgtgagtt-------------catttgcctgaaacc-------------------------------------------ttgcttcattaattc---------------------ttcattgag-----------------------------------------------------------ataca-tgatgcatgtcy--------------------------aa----awcacwgttcttttaacagt---------tttggaagagttgtkgktksttwwtty------------------------------------------------------------------------------------------------------------------------------------------------------------------------yyyyytttcaaaccctcaa----------------------------------------------------------------------
>I23390_M182_Malvaceae_Anoda_cristata_seq1
--------------------------------------------------------------------------------------------------------------------------------------------------------------------------------------------------------------------------------------------------------------------------------------------------------------------------------------------------------------------------------------------------------------------------------------------------------------------------------------------------------------------------------------------------gtttggaacgagggtagatgatctgctcatagagaatggacatgttgtgggcgtcgaaatctctgattcaacaacyaaattgcagtcagattgcgagaagttgggatttgatgcggttattctggctgttggacattctgcacgygatrtatatcaaatgcttctttctcataatgtggatt--------------------------tggttccaaaagat--------tttgccgtgagt-----------tctt------------------cattarwttttcaac-tttgc-tttgt-tagcatat-ca----------------------ttgt-------------------cgtgagtt-------------catttgcctgaaacc-------------------------------------------ttgcttcattaattc---------------------ttcattgag-----------------------------------------------------------ataca-tgatgcatgtct--------------------------aa----atcacagttcttttaacagt---------tttggaagagttgttggttgtttatty------------------------------------------------------------------------------------------------------------------------------------------------------------------------yyyyyttymaahccyymawttyyttyycyyytwttwtttgctaccaagtttttgatgat------------------------------
>I23391_M183_Malvaceae_Phymosia_umbellata_seq1
-------------------------------------------------------------------------------------------------------------------------------------------------------------------------------------------------------------------------------------------------------------------------------------------------------------------------------------------------------------------------------------------------------------------------------------------------------------------------------------------------------------------------------------------------------------------------------------------------tgggsgttaaagtctcygattcaacaactaaattgcagtcagattccaagaatttgggatttgatgcggttattatggctgttggacattctgcvcgtgatatatatcaaatgcttctttctcataatgtggagt--------------------------tggttccaaaagat--------tttgctgtgagt-----------tctt------------------yawtwwttywwcwwc-tyyty-kttsk-twkwmyat---------------------------------------------------------------------ywkyyksmwrwwwtkygycw---------------------kwmattmwtmamtka-sstwswyrwtkcatgkykawamyamwrkytkgkwwstrttsktrkwwgtt--------------------------ymkkkmtcyywwy----------------------yywwryssyctt---------------------------------------------------------------------------------------------------------------------------------------------------------------------------------------------------------------------------------------------------------------------------------------------------------------------------------------------------agcagt
>I23392_M187_Malvaceae_Ayenia_berlandieri_seq1
--------------------------------------------------------------------------------------------------------------------------------------------------------------------------------------------------------------------------------------------------------------------------------------------------------------------------------------------------------------------------------------------------------------------------------------------------------------------------------------------------------------------------------------------------------------------------------------tgggcatgttatgggtgttcaagtctctgattctgcaaataaattactattagaaagcaaggaattgggattcgatgcagttattctggctgttggacattctgcacgtgatatatatcaaatgattctttctcataatgttgagt--------------------------tggtcccaaaagat--------tttgctgtgagt-----------tcttct---------------gcattatttttgcagc-ttcaa-tttgt-tcatatat-aa----------------------ctgtc------------------tgaaaaaa-------------ctttttcctgcattt--------------------------tcaactatt-------gccagtttagtaatat-------------tcccctgcatcaacatcagt------------------------------------cagc----------------------tagtgatac------------------------------------------------------------------------------------------------------------------------------------------------------------------------------------------------------------------------------------------------------------------------------------------------------------------------------------------------------------
>I23393_M189_Malvaceae_Kearnemalvastrum_lacteum_seq1
------------------------------------------------------------------------------------------------------------------------------------------------------------------------------------------------------------------------------------------------------------------------------------------------------------------------------------------------------------------------------------------------------------------------------------------------------------------------------------------------------------------------------------------------------------asggtagakaatctgctcatacagaatraacakgttgtgggtgtcgaaatctctgattcaacaamtaaaktgcagtcagattgcgagaagttgggatttgatgcggttathctrgctgttggacattctgcacgtgatrtatatcaaatgcttctttctcataatgtggatt--------------------------tggttccaaaagat--------tttgccgtgagt-----------tctt------------------caytaatttttcaah-tttgc-tttgt-tagcatat-ca----------------------ttgc-------------------cgtgagtt-------------catttgyykraamyy-------------------------------------------hksytymwtkadmtm---------------------ywyrwtgmr-----------------------------------------------------------wkwcw-wrawsmmtgtyy--------------------------ww----wwmacagttytkkwarmrkt---------ktkgkwrkwkwtktyksttkywwayyy------------------------------------------------------------------------------------------------------------------------------------------------------------------------yymwhttyywwwccywywrtttyytwccaag--tttttgwykaysaakwtkgaattggcccgagtct----------------------
>I23394_M229_Malvaceae_Malvastrum_americanum_seq1
--------------------------------------------------------------------------------------------------------------------------------------------------------------------------------------------------------------------------------------------------------------------------------------------------------------------------------------------------------------------------------------------------------------------------------------------------------------------------------------------------------------------------------------------------gtttggaacaagggtagatgatctgctcatacagaatggacatgttgtgggtgtcgaaatctctgattcaacaactaaattgcagtcagattgcgagaagttgggatttgatgcggttattctggctgttggacattctgcacgtgatgtatatcaaatgcttctttctcatagtgtggata--------------------------tggttccaaaagat--------tttgccgtgagt-----------tctt------------------cattaatttttcaac-tttgc-tttgt-tagcatat-ca----------------------ttgc-------------------cgtgagct-------------catttgtctgaaact-------------------------------------------ttgcttcattgattc---------------------ttcattgag-----------------------------------------------------------gtaca-tgatgcgtgtct--------------------------aa----aacactattcttttaacagt---------ttkggaagagttgt-ggttgtttatt--------------------------------------------------------------------------------------------------------------------------------------------------------------------------tctctttcaaaccctcgatttcttttcctt--ttattttctacc--------------------------------------------
>I23395_M236_Malvaceae_Fuertesimalva_jacens_seq1
---------------------------------------------------------------------------------------------------------------------------------------------------------------------------------------------------------------------------------------------------------------------------------------------------------------------------------------------------------------------------------------------------------------------------------------------------------------------------------------------------------------------------------------------------------------------------------cagaatggacaggttgtgggagtcgatatctctgattcaacaactaaattgcagtcaggtcgcgagaagttggaatttgatgcggttattctggctgtcggacattctgcacgtgatatatatcaaatgcttctttctcataatgtggatt--------------------------tggttccaaaagac--------tttgccgtgagt-----------ttgt------------------cattaatttttcaac-tttgc-tttgtttagcatat-ca----------------------atgtcgtgag------------acgtgagtt-------------catttgcctgagtctgagtg-----------------cttactattatcg-------atagtctcagtaactt-------------g------atttattgca-----------------------------------------------------------acaggttggtttgcgggt--------------------------ag----agca----tcctcaggaact---------aatcaacagcatacaggttgtctatttt-----------------------------------------------------------------------------------------------------------------------------------------------------------gcgaagagagtaactgattttag------------------------------------------------------------------------------
>I23396_M019_Malvaceae_Allosidastrum_pyramidatum_seq1
---------------------------------------------------------------------------------------------------------------------------------------------------------------------------------------------------------------------------------------------------------------------------------------------------------------------------------------------------------------------------------------------------------------------------------------------------------------------------------------------------------------------------------------------------------------------------------cagaatggacatgttgtaggcgttgaagtctctgattcaacaactaaagtgcagtcagattgcaagaagttgggatttgatgcagttattatgactgttggacattctgcacgtgatatctatcaaatgcttctttctcataatgtggatt--------------------------tggttccaaaagat--------tttgccgtgagt-----------tcttcatgaaattgatgatgaatatggaattggcacc-aatga-atcacataacttat------------------------gttgtcatttcacagtg---ataccaagagctggaatc-------tattcgttaaagttctgggat--------------------ctgcttattaattg--attgtctcagtaactt-------------------gctttattggaacag--------------------------gttggtttgcgrg----------------------tagagcatcctc--------------------------------aggaactaatcaacgg---------------------------------------------------------------------------------------------------------------------------------------------------------------------------------------------------------------------------------------------------------------------------------------------------------
>I23397_M020_Malvaceae_Melochia_betonicifolia_seq1
---------------------------------------------------------------------------------------------------------------------------------------------------------------------------------------------------------------------------------------------------------------------------------------------------------------------------------------------------------------------------------------------------------------------------------------------------------------------------------------------------------------------------------------------------------------------------------cggaatgggcatgttattggagtccaggtctctgattcaacaaataaagagcagttagattgcaagaagttggaatttgatgcagttattcttgctgttggacattctgcgcgtgatatatatcaaatgcttcattctcataatgtggatt--------------------------tagtcccaaaagat--------tttgctgtgagt-----------tctcct---------------gcattatttgtgcaat-ttttc-tttgt-taatatat-ta----------------------ctgcc-----------------ttaagcata----------------ttccctgcattt---------------------------taactgttgtcacttatcacttcatccatgt-------------ttccaaaaatcagtcaa------------------------------catcacttacagc----------------------taatgtgatcct-------------------------aaa----ggcatcaaaataattatgtcaa---------cccgtaactgaaatatg-taaacttgttgcaaagc-------------------------------------------------------------------------------------------------------------------------------------------------------------------------------------------------------------------------------------------------------
>I23399_M022_Malvaceae_Gaya_dominguensis_seq1
----------------------------------------------------------------------------------------------------------------------------------------------------------------------------------------------------------------------------------------------------------------------------------------------------------------------------------------------------------------------------------------------------------------------------------------------------------------------------------------------------------------------------------------------------------------------------------------------------------aagtctctgattcatcaactaaagtgcagttagattgcaagaagttgggatttgatgcggttattatggctgttggacattctgcacgtgatatatatcaaatgcttctttctcataatgtggatt--------------------------tggttccaaaagat--------tttgccgtgagt-----------tctt------------------catgaatttttcaaccttttc-tttct-ttgtatat-ca----------------------ttgc-------------------cgtg--------------------------------------------------------------------------------------------------------------------------------------------------------------------------------------------------------------------------------------------------------------------------------------------------------------------------------------------------------------------------------------------------------------------------------------------------------------------------------------------------------------------------------------------------------------
>I23366_M015_Malvaceae_Firmiana_simplex_seq1
------------------------------------------------------------------------------------------------------------------------------------------------------------------------------------------------------------------------------------------------------------------------------------------------------------------------------------------------------------------------------------------------------------------------------------------------------------------------------------------------------------------------------------------------------------------------------------aatggacgtgttgtgggtgtgcaagtctctgattcaacaaataaattgcagwtggattgcaagaagttgggatttgatgcggttattctggctgttggacattctgcacgtgatatatatcaaatrmttctttctcataatgtggatt--------------------------tggtcccaaaagat--------tttgctgtgagc-----------tcttc-----------------sattaawtgtgaaag-ttttc-twtgt-taatataw-ta----------------------ttkcm------------------tgaaagtt-------------ctttctcttgtgtt---------------------------ccaattgtc-------atyactttactamkrc-------------tgccmagcattaacaaa------------------------------taktgcttatatc----------------------tastttgatcct--------------------------aa----agyatcaaatctactgatgtgggcatc-attcctatgactgaaagatt-------------------------------------------------------------------------------------------------------------------------------------------------------------------------------------------------------------------------------------------------------------------------
>I28591_M023_Malvaceae_Neobuchia_paulinae_seq1
---------------------------------------------------------------------------------------------------------------------------------------------------------------------------------------------------------------------------------------------------------------------------------------------cgtaagtttc-ataat-agattctctcctt-gtgaaattatattgtatatca--gataaaatacacttt------ccttttttgcatgtt---------tgattctaatt-agctcttttcctttt--gt---------------------------------------------------------------------------------------------------cttaggtggatattaggtttggaatgagggtagatgatctactcatacagaatggacatgttgtgggtgtgcaagtctctgattcaacaaataaattgcagtcagattgcaagaagttgggatttgatgcggttattctggctggtggacattctgcacgtgatatatatcaaatgcttctttctcataatgtggatt--------------------------tggttccaaaaaat--------tttgctgtgagt-----------tcttct---------------gcattaatttttcaac-attgc-tttgg-aaacatgt-ca----------------------ttgcc------------------tgaaagtt-------------tcctcccctgcgttt--------------------------ccacttgtc-------atcactttactaatgc-------------twcctaacatcaa------------------------------------------------------------------------------------------------------------------------------------------------------------------------------------------------------------------------------------------------------------------------------------------------------------------------------------------------------------------------------------------------------------------------------------------
>I28593_M024_Malvaceae_Carpodiptera_cubensis_seq1
--------------------------------------------------------------------------------------------------------------------------------------------------------------------------------------------------------------------------------------gatagactagttcctttagtccgtaacttccggcaacatcttcaatca--ttgggcgtgagt-tc-ata---agcttctcaccaa-ttgaaattgttgtttatctca--gatgaagtttgc-tt------cctttattgcatgttttcaaaat-ggattctaatt-ttctctttttcttatatgt---------------------------------------------------------------------------------------------------cttaggtagatatcaagttcggaacaagggtagatgatctgcttgtacaaaatgaacgtattgtgggtgtccaaatctctgattcaacaaataaattgcggtcagattccaaaaggttggaatttgatgcagttattctggcagttggacattctgcacgtgatatatatcaaatgcttctttctcataacgtggatt--------------------------tggtccccaaagat--------tttgctgtgagt-----------ttttc-----------------caataatt-tgaaac-ttttc-tttgt-tcatgtaa-ca----------------------ttgcc------------------tgaaatt--------------cattcccctgtgttt--------------------------ccaactgcc-------atcactttagtaaagc-------------tccccagcattaacaca------------------------------cattgcttacgac----------------------tagtgtgatcct---------------------------------------------------------------------------------------------------------------------------------------------------------------------------------------------------------------------------------------------------------------------------------------------------------------------------------------------------------
>I28594_M025_Malvaceae_Herrania_nitida_seq1
---------------------------------------------------------------------------------------------------------------------------------------------------------------------------------------------------------------tg-gaaagcctcatttgggaacagataggctggttcctttactccgtaactttcggcaacatcttcaatca--ttgggtgtgagttta-ataattaacttctttcctt-ttgatattaatgtgtatatca--gacaaagtttgc-tt------cctttattacaggt---caaaatgtgat-----tttgctttttcattttatatat--------------------------------------------------------------------------------------------------gcttaggtgactatcaagttcggaacgagggtagacgatctgctgatacagaatggacatgttatgggtgtccaagtctctgattcaacaaataaattgcagttagactgtaagaagttgggatttgatgcagttattctggctgttggacattctgcacgtgatatatatcaaatgcttctttctcataatttggatt--------------------------tggtcccaaaagat--------tttgctgtgagt-----------tcttgt---------------gcatcacttgtgcaac-tttgc-tttgt-taatatat-ca----------------------tttcc------------------agaaagca-------------cattccccggcattt--------------------------ccaactttt-------gtcactttatcaatgt-------------ggcccagcatcaaccaa------------------------------catcacttacagc----------------------tagtgtgatcct-------------------------aaa----agcatcaaaacagttgttgtgagcctt-aat------------------------------------------------------------------------------------------------------------------------------------------------------------------------------------------------------------------------------------------------------------------------------------------
>I28595_M184_Malvaceae_Guazuma_ulmifolia_seq1
g-----------------------------------------------------------------------------------------------------------------------------------------------------------------------------------------------------------------gaaagcctcatttgggaactgatgggctagttcctttactccgtaactttcggcagcatcttcaatca--ttgggtgtgagtctc-ataattaacctctttcctt-ttgaaattaatgtgtatatca--gacaaattttgc-tt------cctttag--------gttaaaatgtga------tttcctctgtcttcttatattt--------------------------------------------------------------------------------------------------gcttaggtgactattaagttcggaacaagggtggatgatctgctyatccagaatggacatgttatvggcrtccaadtctctgattcwacaaatcaattgcagttagatagcaaaaagttgggatttgatgcagttattctggccgttggacattctgcgcgtgatatatatcaaatgcttctttctcataatatcgatt--------------------------tggtcccaaaagat--------tttgctgtgagt-----------tcttct---------------gcattatttgtgcaac-tttgc-tttgt-taatawat-ca----------------------tttcc------------------tcaaaaca-------------cattcccttgcattt--------------------------ccaacyata-------ggcactctaaca-----------------------------------------------------------------------tacagc----------------------tattgtgatcca-------------------------aaa----agcatcaaaccya------------------------------------------------------------------------------------------------------------------------------------------------------------------------------------------------------------------------------------------------------------------------------------------------------------
>I28596_M026_Malvaceae_Ruizia_cordata_seq1
-----------------------------------------------------------------------------------------------------------------------------------------------------------------------------------------------------------------------------------------------------ttactccgtaacttccggcaacatcttcaatca--ttgggtgtgagtttg-attat-aacttcccaccct-ttgtaatta--gtgtatatca--gataaagtttgc-tt------cctttattgcaaattttcaaaa--agattccggtt-tgctcttttccttaaatgt---------------------------------------------------------------------------------------------------attaggtggatatcaagttcggaatgagggtagatgatttgctcatacagaatggatgcgttgtgggtgtgcaagtctctgattcaacaaataaattgcagttagatcgcaaagagttgggatttgatgctgttgttctggctgttggacattctgcacgtgatatatatcaaatgcttctttctcatgatgtggatt--------------------------tggtcccaaaaagt--------tttgctgtgagt-----------tcttc-----------------cattaattttgaaac-ttttc-tttgt-tag------------------------------ttatg------------------agatagta-------------tact-ccctgcattt--------------------------tctactgtc-------atcattttacata-gc-------------ttcccagcatcaataat------------------------------cattgcttacagc-----------------------tatgtggtcct--------------------------aa----agcatcacttctattaatgtgagcttc-attc-----------------------------------------------------------------------------------------------------------------------------------------------------------------------------------------------------------------------------------------------------------------------------------------
>I28597_M027_Malvaceae_Melhania_velutina_seq1
--------------------------------------------------------------------------------------------------------------------------------------------------------------------------------------------------------------------------------------gataggctagttccattactccgtaacttcctgcaacatcttcaatca--ttgggcgtgagtttc-attat-agcttcccaccct-ttgtaat----gcgtatatca--gataaagtttgc-tt------cctttactgcacattttcaaaa--agatttcggtt-tgctcttttccttaaatgt---------------------------------------------------------------------------------------------------attaggtggatatcaagttcggaacgagggtagatgatttgctaatacagaacggatgcgttttgggtgtgcaagtctctgattcaacaaataaattgcagttagatcgcaaagagttgggatttgatgctgttgttctggctgttggacattctgcacgtgatatatatcaaatgcttctttctcatgatgtggatt--------------------------tggtcccaaaaagt--------ttttctgtgagt-----------tcttc-----------------cattaactttgaaac-ttttc-ttttt-tag------------------------------ttgtg------------------agatagaa-------------t--------------------------------------------------------------------------------------------------------------------------------------------------------------------------------------------------------------------------------------------------------------------------------------------------------------------------------------------------------------------------------------------------------------------------------------------------------------------------------------------------------------------------------------------
>I28598_M028_Malvaceae_Glyphaea_brevis_seq1
--------------------------------------------------------------------------------------------------------------------------------------------------------------------------------------------------------------------------------------------------------------------------------------------------------------------------------aattaatgtg--tatca--gataaagtttgc-tt------cctttataacatgttttcaaaatgtgattctaatttgctctttatgtttatacat--------------------------------------------------------------------------------------------------gttcaggttactatcaagtttggaatgagggttgatgatctgctcatccagaatggaggtgttatgggtgtccacgtctctgattcaactaataaattgcagttggattgcaagaaattgggatttgatgctgttattctggctgttggacactctgcacgtgatgtatatcaaatgcttctttctcataatgtggaac--------------------------tggtcccaaaagat--------tttgctgtgagt-----------tcttgt---------------gcattatttgtgcaac-tttgc-tttgt-tagtatat-cac---------------------ttgtc------------------tcaaagca-------------ca-tccccttcattt--------------------------ccaatgctt-------gtcacgttaccagtgg-------------tgctcagcatca-caaa------------------------------catcgcttacagc----------------------tagtgtgat------------------------------------------------------------------------------------------------------------------------------------------------------------------------------------------------------------------------------------------------------------------------------------------------------------------------------------------------------------
>I28599_M029_Malvaceae_Desplatsia_dewevrei_seq1
----------------------------------------------------------------------------------------------------------------------------------------------------------------------------------------------------------------------gcatcatttgggaacrgataggctggttcctttactccgtaactttcggcaacatcttcagtca--ttgggcgtgagt-tc-ataattagctcttttctt--ttgaaattaatgtcaayatca--gataaagtttgc-tt------cctttatcacttgttttcaaagtgtgattctagtttgttttttatgtatryttgt--------------------------------------------------------------------------------------------------gctcaggttactatcaagtttggaacaagggtmgatgatctgatcatccagaatggacatgytatgggtgtccaagtctctgattcaacaaataaactgcagttggawtgcaagaagttgggatttgatgcagttdttctggctgttggrcattctgcacgtgatgtatatcaaatacttctgtctcataatgtggatc--------------------------tgstcccaaaagat--------tttkctgtgagt-----------tct------------------------tttgtgccac-tttgc-tttgt-taaaatat-aa----------------------tcrcc------------------wgaaggca-------------ta-ttccctgcattt--------------------------ccaattgtt-------gtcacattaccagtgg-------------tgtccagcatca-caaa------------------------------aatcacttaccac----------------------tagtgtgatccc-------------------------aaa-----gtgtcawataaattgkk-------------------------------------------------------------------------------------------------------------------------------------------------------------------------------------------------------------------------------------------------------------------------------------------------------
>I28600_M146_Malvaceae_Mortoniodendron_guatemalense_seq1
-----------------------------------------------------------------------------------------------------------------------------------------------------------------------------------------------------------------------cctcatttgggaacagataggctagttcctttactccgtaacttccggcaacatcttcaawca--ctgggtgtgagtttc-acaa--agcttctcact--------------------------------attagm-tt------cctttattgtatgttttcaaaat-ggattttgatt-tgctctttttcttatatgt---------------------------------------------------------------------------------------------------ctaaggtggatatcaagtttggaacgagggtagatgatctgctcatacagaatggacgtgttgtgggtgtgcaagtctctgattcaacaaaaaaattgcagttagattgcaagaagttggaatttgatgcggttattctggctgttggacattctgcacgtgatatctatcaaatgcttctttctcataatgtggatt--------------------------tgatcccaaaagat--------tttgctgtgagt-----------tcttc-----------------cattaatagygaaac-ttttc-tttct-taatatat-ca----------------------ttgcc------------------tgaaagtt-------------aattc-cctgtgttt--------------------------ccaactgtc-------atcactttactaatgc-------------tgcccagcatcaacaaa------------------------------cattgcttacagc----------------------tagtgtgmwy-----------------------------------------------------------------------------------------------------------------------------------------------------------------------------------------------------------------------------------------------------------------------------------------------------------------------------------------------------------
>I28601_M030_Malvaceae_Sparmannia_africana_seq1
--------------------------------------------------------------------------------------------------------------------------------------------------------------------------------------------------------------cca-attagctagagccgattcttgttrrrykrgttscwytactccsmarytttcggcaacatcttcaatca--ctgggcgtgagt-tc-ataattagcttctttctt--ttgaaattaatgtgtatatca--gataatgtttgc-ttccttaacctttattacatrttttcaaaatgttattctggtttgctcttaatttctctatgt--------------------------------------------------------------------------------------------------gctcaggttaccatcatgttyggaacaagggtagatgatctgctcatccagaatggacgtgttatdggtgtccaagtctctgattcmacaaataaattkcagwtggattgcaagaagttgggatttgatgcagttattctggccgttggacattctgcycgtgatatatatcaaatgcttctttctcataatgtggatt--------------------------tggtcccaaaagat--------tttgctgtaagt-----------tcttct---------------gcaatctgtgtgcaac-tttgc-tttgt-taatttat-ca----------------------ttgcc------------------tgaaagca-------------ca-tcccctgcatgt--------------------------tcaattgtt-------gtcacttyatcagtag-------------tgcccag------------------------------------------------------------------------------------------------------------------------------------------------------------------------------------------------------------------------------------------------------------------------------------------------------------------------------------------------------------------------------------------------------------------------------------------------
>I28602_M031_Malvaceae_Mollia_sp_seq1
-----------------------------------------------------------------------------------------------------------------------------------------------------------------------------------------------------------------------------------------------------------------------yaacatcttcagtsw--stgkgcstgwgtky--atmattagcttctttctt--ttgaaattaatgtgtatatca--gataacgtttac-tt------cctttatcatatgttttcaaagggtgattctcatttactctttctatgtgtgtgtgygygcgcgtgcgtgcgtgygcacgtgtgcrggmgggmgtgtgagtgygmrcgykagmgtgtgtgtgtdtrkttgcgtgcrtrhrtrhrtrtmcacgtgctcaggttactatcaagwtcggaatgagggtagatgathtggtcatcaagaatggatgtghtatgggtgtccaagtvtctgattcaactaahaaattgcdgttggattgcaagaagttgggatttgatgcagttattctggctgttggamattcagcacgtgatgtatatcaartgcttstttctcatadtgtgkathagataacrtttacttcctttmtmatatgktbhcaaadgvtgmttsccatttdctbtkwvt-----------bybtcy------------------------gtgyrav-tttkm-twtkt-taryrtrt-------------------------shdcv----------------hvtgwrwdthma--------------wtvcytbkwtyt--------------------------cmdrtktkt-------rtcasattamcnktkr-------------ywyccak----------------------------------------yatcactygcrgc----------------------tagtrtgatcct--------------------------aa----agcatcagwtgggatagaatcttgttgcatccagctggcatwtacyy--------------------------------------------------------------------------------------------------------------------------------------------------------------------------------------------------------------------------------------------------------------------------
>I28603_M223_Malvaceae_Gossypium_hirsutum_seq1
---------------------------------------------------------------------------------------------------------------------------------------------------------------------------------------------------------------------------------gaaccgataggctagttcctttactccgtaacttccgccaacatcttcaatca--ttgggtgtgagtctc-rttgt-tgcttctcttctt-ttgaaattatagtatatatcg--gataaattccrc--------tttsttaatgtagatt---------tgattctaattttgctctttttcttatgy-----------------------------------------------------------------------------------------------------cttaggtggatatcaggtttggaatgagggtagatgatctgctcatacagaatggacatgtagtgggtgtggaagtctctgattcaacaaataaattgaagtcagattgcaagaagttgggatttgatgcggttatycttgctgttggacattctgcacgtgacatatatcaaatkcttctttctcataacgtggatt--------------------------tgattccaaaagat--------tttgctgtgagt-----------actt------------------cattaatttttcaac-tttgc-tttgt-tagtatat-ca----------------------ttgcc------------------tgaacatt-------------catttccctgtgttt--------------------------ccacttgta---------------------------------------------------------------------------------------------------------------------------------------------------------mcgtact---------------------------------------------------------------------------------------------------------------------------------------------------------------------------------------------------------------------------------------------------------------------------------------------------------------------------
>I28604_M032_Malvaceae_Entelea_arborescens_seq1
------------------------------------------------------------------------------------------------------------------------------------------------------------------------------------------------------------------------------------------------ttcctttactccgcaactttcggcaacatcttcaatca--ctgggcgtgagt-tc-ataattagcttcgttctt--ttgaaattaatgtgtatatca--gataatkttygc-ttccttaacctttattacatgttttcaaaatgttattctggtttgctcttaatttctctatgy--------------------------------------------------------------------------------------------------gctcaggttaccatcatgttcggaacaagggtagatgatctgctcatccagaatggacgtgttatgggtgtccaagtctctgattccacaaataaattgcagttggattgcaagaagttggvatttgaygcagttattctggccgttggacattctgctcgtgatatatatcaaatgcttctttctcataatgtggatt--------------------------tggtcccaaaagat--------tttgctgtaagt-----------tcttct---------------gcattctgtgtgcaac-tttgc-tttgt-taatttat-ca----------------------ttgcc------------------tgaaagca-------------ca-tcccctgcatgt--------------------------tcaattgtt-------gtcactttatmagtgg-------------tgccsagcatyagccaa------------------------------catcccttacagm----------------------tagtgygatcct--------------------------aw----agcatcaaaccaacygttgtgagcgt-----------------------------------------------------------------------------------------------------------------------------------------------------------------------------------------------------------------------------------------------------------------------------------------------
>I28605_M235_Malvaceae_Abutilon_sp_seq1
----------------------------------------------------------------------------------------------------------------------------------------------------------------------------------------------------------------------------------------------------------------------------------------------------------------cttctctcatt-tcaaaattgtagtgtatatca--gataaaacgat--tt------tctttattgcatatt---------tgattctaatt-tttctcttttcttatacgt---------------------------------------------------------------------------------------------------cttaggtggaaatcaagtttggaacaagggtagatgatctgctcatacagaatggacatgttgtgggtgttgaagtctctgattcagcaactaaattgcagtcagattgcaagaatttgggatttgatgcggttattatggctgttggacattctgcacgtgatatatatcaaatgcttctttctcataatgtggatt--------------------------tggttccaaaagat--------tttgctgtgagt-----------tctt------------------cattaatttttcaac-ttctc-tttgt-ttgtatat---------------------------------------------------------------------catttgcctgaaatt-------------------------------------------ttgcttcattaat----------------------------------------------------------------------------------------------------------------------------------------------------------------------------------------------------------------------------------------------------------------------------------------------------------------------------------------------------------------------------------------------------------------------------------------------------------------------
>I28606_M033_Malvaceae_Reevesia_formosana_seq1
------------------------------------------------------------------------------------------------------------------------------------------------------------------------------------------------------------------------------------------------------------------------------------------aggcgtgagtttc-ataat-agcttctctcctt-tcgaaattattgtgtatatca--gataaaggttkc-tt------cctttattgcatgttttcaaaatgggtttctaatt-ttctcttttatttatatgt---------------------------------------------------------------------------------------------------cttaggtggaaatcaagttcggaatgagagtagatgatctgcttatacagaacggatgtgttgttggtgtacaagtctcggattcaacaaataaattgcagttagattgccaraagttgggatttgatgctgttattcttgctgttggacattctgctcgtgatatatatcaaatgcttctttctcataatgtggatt--------------------------tggtcccaaaagat--------tttkctgtgagt-----------tcttct---------------gcactaattgtgcaactttttc-tttgt-taatatat-ca----------------------ttgct------------------tgaaagtt-------------cattcccctgcattt--------------------------ccacctgtc-------atcaatttactaatgc-------------tgcccaccatcaacaaa------------------------------a-------------------------------------------------------------------------------------------------------------------------------------------------------------------------------------------------------------------------------------------------------------------------------------------------------------------------------------------------------------------------------------------------------
>I28607_M034_Malvaceae_Mansonia_altissima_seq1
------------------------------------------------------------------------------------------------------------------------------------------------------------------------------------------------------------------------------------------------------------gtaacttccggcgacatcttcagtca--ctgggcgtgagtttc-ataac-atcttcccttctt-ttgaaattattgtgtatatca--gataaagttttc------------ttatagcatgttttgaaaatgggattctaaat------------ttatatgt---------------------------------------------------------------------------------------------------cttaggtggaaatcaagtttggaacaagggtagatgatctgcttatacagaatagacgcgttgttggcgtacaagtctctgattcaacaaataaattgcggttagattgcaagaacttggaatttgatgcagttattctcgctgttggccattctgctcgtgatatatatgaaatgcttctttctcataatgtggatt--------------------------tggtcccaaaagat--------tttgctgtgagt-----------tctt------------------catcaattgtgcaac-tttga-tttgt-tattatat-ca----------------------ttgct------------------tcatagtt-------------gattccccttcaatt--------------------------cctactggc-------atcactttaataatgc-------------tgcccagctttaaaagg-------------------------------actgcttacagc----------------------tagcatgatccc--------------------------aa-----------------------------------------------------------------------------------------------------------------------------------------------------------------------------------------------------------------------------------------------------------------------------------------------------------------------------
>I28608_M035_Malvaceae_Hosfordia_alata_seq1
-------------------------------------------------------------------------------------------------------------------------------------------------------------------------------------------------------------------aaagcctcatttgggaactgataggctagttcctttactccgtaatttccgccaacatcttcaatca--ttgggygtgagtttc-ataat-agcttctctcatt-tyaaaattataktgtatwtyr--gatraaacsat--tt------tctttattgcatatt---------tgattctagtt-ttkctcttttcttatayrt---------------------------------------------------------------------------------------------------cttaggtggaaatcaagtttggaacaagggtagatgatctsctcatacagaatggrcatgttgtgggmgttgaagtctctgattcaacaacwamaktgcagtyagattrcaagaakytgggatttgatgcggttattatggctgttggacattctgcacgtgatatatatcaaatgcttctttctcataatgtggatt--------------------------tggttccaaaagat--------tttgcygtgagt-----------tctt------------------catkaatttthcaac-ttyth-yttdbttdktatat-ca----------------------ttks-------------------cstgarwt-------------twtkygcctgaaatt-------------------------------------------ttgattcattaattc---------------------ttcaatgag-----------------------------------------------------------atrca-tgatgcatgtct--------------------------aa----aatacag-ttttctaacagt---------tttggaagagttgttggt--------------------------------------------------------------------------------------------------------------------------------------------------------------------------------------------------------------------------------------------------------------------------
>I28609_M036_Malvaceae_Pentaplaris_davidsmithii_seq1
---------------------------------------------------------------------------------------------------------------------------------------------------------------------------------------------------------------------------------------------------------ttcgtaatttccgccaacatcttcaatcd--ctgggcgtgagtttc-ataat-agcttctctcctt-tccaaattatagtgtatatca--gataaaatccgc-tt------cctttattgcatgtt---------tgattctaatt-tgctctttttcttatatgt---------------------------------------------------------------------------------------------------cttaggtggatatcaagtttggaacaagggtagatgatctgctcatacagaatggacatgttgtgggcgtgcaagtctctgattcaacaaataaattgctgtcagattgcaagaagttgggatttgatgcggttattctggctgttggacattccgcacgtgatatatatcaaatgcttctttctcataatgtggatt--------------------------tggttccaaaagat--------ttttctgtgagt-----------tctt------------------cattaattttccaa--tttgc-tttgt-tagtacat-ca----------------------ttgcc------------------tgaaagtt-------------catttccctgcgttt--------------------------ccacttgtt-------gtaactttactaatgc-------------ttcctagcatcaaaaa-------------------------------catcgcttacagc----------------------tagtgtgatcct--------------------------ag-----------------------------------------------------------------------------------------------------------------------------------------------------------------------------------------------------------------------------------------------------------------------------------------------------------------------------
>I28610_M037_Malvaceae_Heritiera_littoralis_seq1
-----------------------------------------------------------------------------------------------------------------------------------------------------------------------------------ttggtgctccaaaaaatattttggttgatg-gaaagccccatttgggaacagataggctagtccctttactccgtaacttccggcaacatcttcagtta--ttgggtgtgagtctc-ataat-agcttatcaccct-ttggaattattgtgtatatca--gataaagttttc-tt------cctttattgcatgtt-tcaaaat-ggattttgat-------------------------------------------------------------------------------------------------------------------------ttaggtggatatcaagttcggaacgagggtagatgatctgctcatacaaaatggacgtgttgtgggtgtgcaagtctctgattcaacaaagaaattgcagttagattgcaataaattgggatttgatgcggttattctggctgttggacattctgcacgtgatatatatcaaatgcttctttctcataatgtggatt--------------------------tggtcccaaaagat--------tttgctgtgagt-----------gcttc-----------------cattaattgtaaaac-tcttc-tttgt-taatatat-ca----------------------ttgcg------------------tgaaagtt-------------cattctcctgtgttt--------------------------ccaactttc-------atcactttattaatgc-------------tccctagcatcaacaaa------------------------------catttcttacatc----------------------tagtgtgatcct--------------------------aa----a------------------------------------------------------------------------------------------------------------------------------------------------------------------------------------------------------------------------------------------------------------------------------------------------------------------------
>I28611_M062A_Malvaceae_Durio_zibethinus_seq1
----------------------------------------------------------------------------------------------------------------------------------------------------------------------------------------------------------------------------------------------------tttactccgtaacttccggcaacatcttcaatca--ctgggtgtgagtttc-ataat-agcttcttaccct-tcgaaattattgtgtatatca--gataaagtttgc-yt------cctttattgcatggtttcaaaat-ggattctaatt-tgctctttttcttatatgt---------------------------------------------------------------------------------------------------cttaggtggatatcaagtttggaacgagggtagatgatctgmttatagaggatggacatattgtgggtgtgcaagtctctgattcaacaaataaattgcagttagattgcaagaagttgggatttgatgcagttattctggctgttggacattctgcacgtgatacatatcaaatgcttctttctcataatgtggrtt--------------------------tggtcccaaaagat--------tttgctgtaagt-----------ttttc-----------------cattaattgtgaaac-ttttc-tttgt-taatatat-cw----------------------ttgcc------------------tgaaagtt-------------cattcccctgtattt--------------------------ccaactgtc-------atcactttactagtgc-------------tycccagcatcaacaaa------------------------------cattgcttaca---------------------------------------------------------------------------------------------------------------------------------------------------------------------------------------------------------------------------------------------------------------------------------------------------------------------------------------------------------------------------------------------
>I28612_M038_Malvaceae_Brachichyton_bidwillii_seq1
-------------------------------------------------------------------------------------------------------------------------------------------------------------------------------------------------------------------------------------------------------------------------------------------------------------------------ct-tttgaattattgtgtatatca--gataaagtttgc-tt------tctttattgcatattttcaaaat-ggattctgat-------------------------------------------------------------------------------------------------------------------------ttaggtggatatcaagtttggaacgagggtagatgatctgcttatacagaatggacgtgttgtgggtgtgcaagtctctgattcaaaaaataaattgcagttatattgcaagaagttgggatttgatgcggttattctggctgttggacattctgcacgtgatatatatcaaatgcttctttctcataatgtggatt--------------------------tggtcccaaaagat--------tttgctgtgagt-----------ttttc-----------------cattaattgtgaaag-ttttc-tttgt-taatgtat-ca----------------------ttgcc------------------tgaaagtt-------------cgttctcgtgtgttt--------------------------ccaattgtc-------atcactttactaatgc-------------tgcccagcatcaacaaa------------------------------tgttgcttacagc----------------------tagtgtgatcct--------------------------ga-----------------------------------------------------------------------------------------------------------------------------------------------------------------------------------------------------------------------------------------------------------------------------------------------------------------------------
>I28613_M039_Malvaceae_Eriotheca_macrophylla_seq1
-------------------------------------------------------------------------------------------------------------------------------------------------------------------------------------------------------------------------------------------------------------------------------------------ggcgtaagtttc-ataat-agattctctcctt-ttgaaattatagtgtatgtca--gataaaatacgc-tt------mctttattgcatgtt---------tgattcttatt-agctctttttcttat--gt---------------------------------------------------------------------------------------------------cttaggtggatgtcaaatttggaacaagggtagatgatctgctcatacagaatggacatgttgtgggtgtgcaagtctctgattcarcaaayaaattgcagtcagattgcaagaagttgggatttgatgtggttattctggctgttggacattctgcacgtgatatatatcaaatgcttctttctcataacgtggatt--------------------------tggttccaaaagat--------tttgctgtgagt-----------tcttct---------------gcattaattttccagc-cttgc-tttgt-taacatgt-ca----------------------ttgcc------------------tgaaagtt-------------tactcccctgctttt--------------------------ccacttgtc-------gtc---------------------------------------------------------------------------------------------------------------------------------------------------------------------------------------------------------------------------------------------------------------------------------------------------------------------------------------------------------------------------------------------------------------------------------------------------------------------------------
>I28614_M040_Malvaceae_Hydrogaster_trinervis_seq1
-------------------------------------------------------------------------------------------------------------------------------------------------------------------------------------------------------------------------------------agatagactggttcctctactccgtaactttcgacaacatcttcaatca--ctgggygtgagt-tc-atawttagcttctttctt--ttgaaattawtgt--gtatca--gahaaattttgc-tt------cctttatcac--atttgtaaagtdyrattctaattttcnywttatg--trtttgw--------------------------------------------------------------------------------------------------gctyaggttactatcaagttyggaatgagggtagatgatctygttrtwcagaatggacrtgyyatgggtgtccaagtctctgattcaacaaatamattgcagttkgrttgcaagaagttgggatttgatgcagttattctggctgttggacattctgcacgtgatgtatatcayatrcttctttctcataatgtggatc--------------------------tbgtcccaaaagat--------tttgcagtgagw-----------tcttct---------------acatyatytktgcaac-tttkc-tttgt-taatatah-ca----------------------tcacc------------------tgaaagta-------------ca-tcccmtgcattt--------------------------caaattgtt-------gtcgcattaccggtgg-------------tgcccggtatca-caag------------------------------catcactagcagc----------------------cagtgtgatcct-------------------------aaa-----gcatcaaataaattg---------------------------------------------------------------------------------------------------------------------------------------------------------------------------------------------------------------------------------------------------------------------------------------------------------
>I28615_M041_Malvaceae_Pterygota_brasiliensis_seq1
-------------------------------------------------------------------------------------------------------------------------------------------------------------------------------------------------------------------------------------------------------------taacttccggcaacatcttctatca--ctgggtgtgagtttc-ataat-agcttatcaccct-ttggaattaatgtgtgtatca--gataaagtttgc-tt------cctttattgcatgttttcaaaat-ggattctgat-------------------------------------------------------------------------------------------------------------------------ttaggtggatatcaagtttggaacaagggtagatgatctggtcatacagaatggacgtgttgtgggtgtgcaagtcactgattcaacaaataaattgcagttagattgcaagaagttgggatttgatgcggttattctggctgttggacattctgcacgtgatatatatcaaatgcttttttctcataatgtggatt--------------------------tggtcccaaaagat--------tttgctgtgagt-----------tcttc-----------------cattaattgtgaaag-ttttc-tttgt-ttatatat-ca----------------------ctgcc------------------tgaaggtt-------------cattctcctttgttt--------------------------ccaattgtc-------atcactttactaatgc-------------tacccagcatcaacaaa------------------------------tattgcttatagc----------------------tagtttgatcct--------------------------aa----aacatcaaatct-------------------------------------------------------------------------------------------------------------------------------------------------------------------------------------------------------------------------------------------------------------------------------------------------------------
>I28616_M042_Malvaceae_Leptonichya_maranta_seq1
-----------------------------------------------------------------------------------------------------------------------------------------------------------------------------------------------------------------------------------------------------------cgtaactttcgacaacatcttcagtca--ttgggtgtgagtttc-ataattagtttccttcctt-ttgaaattratgattttatca--gacraagtttgc-tt------actttattttatgt---caaaatgtgattttaatttgcactyccattttatatgt--------------------------------------------------------------------------------------------------gcttaggtgactatcaagtttggaacaagggtagatgatctgctcatacagaatggacgtgttatgggtgttgaagtctctgattctacaaataaattgcagttagattgcaagaaattgggatttgatgcagttattctggctgttggacattctgcacgtgatgtatatcaaatgcttctttctcataatgttgatt--------------------------tggtcccaaaagat--------tttgctgtgagt-----------tcttct---------------gcgtaa-----------------tttgt-taacatgt-ca----------------------ctgtc------------------tgaaagca-------------cattcccctgaattt--------------------------ctaaccattgtcaccygtcactttagcaatgt-------------tacccagtatcaacaaa------------------------------catcacttacagc----------------------tagtgaatttga-------------------------aag-----gtagctg-----------------------------------------------------------------------------------------------------------------------------------------------------------------------------------------------------------------------------------------------------------------------------------------------------------------
>I28617_M043_Neuradaceae_Neurada_procumbens_seq1
------------------------------------------------------------------------------------------------------------------------------------------------------------------------------------------------------------------------------------------------------------------------------------------------------------tcagcttctttcttc-tgaaaatcagtacatttattgctactgatattttkctt------actgtattacgtgtttatagacatttttcctaatactttgttttggtct--------------------------------------------------------------------------------------------------------gcctaggttactatcaagtttggaacaagggtggatgatcttctcatacaggatgggcgtgttgttggtgttaaagtttctgattcaagagataaattacaactagagtaccagaagttgggatttgatgcagtgattttggctgttgggcattctgcacgtgacacatatcaaatgcttatttctcataatgttgact--------------------------tgattccaaaagat--------tttgctgtgagt-----------tctttt-----------atttggatcacttgagcatt-ttttt-ttttt----------------------------------ttvtt-----------------ytkkgmmta-------------tmttytttkdthtmt-----------------------------------------------------------------------------------------------------------------------------------------------------------------------------------------------------aktwytggakaccmtg---------------------------------------------------------------------------------------------------------------------------------------------------------------------------------------------------------------------------------------------------------------------------------------------------------
>I28618_M044_Malvaceae_Pentace_laxiflora_seq1
-----------------------------------------------------------------------------------------------------------------------------------------------------------------------------------------------------------------------------------------------------tgagtaagca------gacagcatcttywatyr--ctkrgygwrart-ky-rwr---rgsttykcayska-ttgaaattattgctcatatca--gataaagttttc-tt------cctgtattacatgtttttgaagt-ggattctaatt-ttcttgttttcttatatgt---------------------------------------------------------------------------------------------------cttaggtggatatcaagttcggaactagggtagatgatctacttgtacataatgaacgtgttgtgggtgtccaagtgtctgattcaacaaataaattgcggtcagattgcaagaaattggaatttgatgcagttattctggcagttggacattctgcacgtgatatatatcaaatgcttctttctcataatgtggatt--------------------------tggtccctaaagaa--------tttgctgtgagt-----------ttttc-----------------cgataatttttaaac-ttttc-tttgt-tgatgtaa-bg----------------------ttgcc------------------tgaagtt--------------cattccc--gtgttt--------------------------cca--tatc-------atcactttactaatgc-------------tccggagcatcaacaaa------------------------------cattgtttacagc----------------------tagtt----------------------------------------------------------------------------------------------------------------------------------------------------------------------------------------------------------------------------------------------------------------------------------------------------------------------------------------------------------------
>I28619_M045_Malvaceae_Phragmotheca_mammosa_seq1
-------------------------------------------------------------------------------------------------------------------------------------------------------------------------------------------------------------------------------gggaacagataggctagttcctttactccgtaacttccgacaacatcttcaatca--ctgggcgtgagtttc-ataat-agcctccctcctt-tcaaaattatagtgtatatca--gataaaagccac-tt------cctttattgcatgct---------tgattctaatt-tgctctttttcttatatgt---------------------------------------------------------------------------------------------------cttaggtggatatcaagtttggaacaagagtagatgatctgcttatacagaatggacgtattgtgggtgtgcaagtctctgattcaacaaataaattgcagtcggattgcaagaagttgggatttgatgcggttattctggctgttggacattctgctcgtgatatatatcaaatgcttctttctcataatgtggatt--------------------------tggttccaaaagat--------tttgctgtgagt-----------ttttct---------------gcattaattttccaac-cttgc-tttgt-tagtatat-cg----------------------ttgcc------------------tgaaagtt-------------catttccctgcgttt--------------------------ccacttgtt-------gtcactttactaatgc-------------ttcccagcatcaacaaa------------------------------catcgct----------------------------tagtgtgatcct--------------------------aa----agcatcaaatc--------------------------------------------------------------------------------------------------------------------------------------------------------------------------------------------------------------------------------------------------------------------------------------------------------------
>I28620_M046_Malvaceae_Camptostemon_shultzii_seq1
---------------------------------------------------------------------------------------------------------------------------------------------------------------------------------------------------------------------------------------------------------------------------------------------cgtgagtttc-ataat-agcttctctcctt-tcgaaattatagtgtatatca--gataaaatccac-tt------tctttattgcatgta---------tgattctaatt-ttctctttttcttatacgt---------------------------------------------------------------------------------------------------cttaggtggatatcaagtttggaacaagggtagatgatctgctcatacagaatggacatgttgtgggtgtgcaagtttctgattcagcaaataaattgcagtcagattgcaaaaagttgggatttgatgcggttattctggctgttggacattctgcacgtaatatatatcaaatgcttctttctcataatgtgaact--------------------------tggttccaaaagat--------tttgctgtgagt-----------tcttct---------------tcattgatttttcaat-tttgc-tttgt-tagtatat-ca---------------------------------------------tgaaagtt-------------catttccacgtgttt--------------------------ccacttgtt-------gtaactttactaa-----------------------------------------------------------------------------------------------------------------------------------------------------------------------------------------------------------------------------------------------------------------------------------------------------------------------------------------------------------------------------------------------------------------------------------------------------------------------
>I28621_M153_Malvaceae_Trichospermum_sp_seq1
-----------------------------------------------------------------------------------------------------------------------------------------------------------------------------------------------------------------------------------acagctwgrcaagcagctc---------atttttgtcaataatctacatcagactgggcgtgagt-tc-atratwascwtmtytctk--ktrraattaatgtgtataycm---rtrrdgkttgr-yw------mmhwtrtcmsawnywwtmaragggtgattctbatttgytytttatgwatatatat----------------------------------------------------------------------------------------------acrtgcycaggttactatbaagttcggaatgagggtagatgatckggtcatccagaatggacgtgttatgggtgtccaagtctctgattcaacaaataaattgcagttsgattvcaagaagttgggatttgatgcarttattctggctgttggacattctgcacgtgatgtatatcadatgcttctttctcataatgtggatc--------------------------tggtcccaaaagdh--------tttgcygtgagt-----------tctty------------------------sstgcaac-tttgc-tttgt-taatatat-ca----------------------tcacy------------------tgaaagcasa--------------ttccctgrattt--------------------------ccaatttyt-------gtcactttakcagtgg-------------tgcccagcatca-caag------------------------------catcacttgcagc----------------------tagtgtgatcct--------------------------aa----agcatcaaataaaktgttgtgagcatc--atcccatagtgtataaac--------------------------------------------------------------------------------------------------------------------------------------------------------------------------------------------------------------------------------------------------------------------------
>I28623_M048_Malvaceae_Abroma_augusta_seq1
--------------------------------------------------------------------------------------------------------------------------------------------------------------------------------------------------------------------------------------------------------------------------------------------------------------agtttttttcctt-ttgaaattaatctgtatatca--aacaaattttgc-tt------ccttttttacatgt---caaaatgtgattttgatttgctctttcattttatatgt--------------------------------------------------------------------------------------------------gctcaggtgactatcatgtttggaacgagggtagatgatctactcatacagaatggacgtgttatgggtgtccaagtctctgattctacaaaacaattgcagttagattgcaagaaattggaatttgatgcagttattctggctgttggacattctgcacgtgatatatatcaaatgcttctttctcataacgttgatt--------------------------tggtcccaaaagat--------tttgctgtgagt-----------tcttct---------------gcattatttgtgcaac-ttttc-tttgt-ttatatat-cac---------------------tgtcca-----------------aaaaagcg-------------cattcccctgcactt--------------------------gcaactttt-------gtcactttggaaatgt-------------tccccagcatc----aa------------------------------catcacttacagg----------------------tartgtgatact-------------------------aaa----agcatcaaaccaattgttgt-----------------------------------------------------------------------------------------------------------------------------------------------------------------------------------------------------------------------------------------------------------------------------------------------------
>I28624_M049_Malvaceae_Corchoropsis_tomentosa_seq1
---------------------------------------------------------------------------------------------------------------------------------------------------------------------------------------------------------------------------------------------------------------------------------------------cataaatgta-tgtwt-wgyttytymyysk-ttraarywmtkrtkyawatya--gataaagtttgt-tt------cctttattgcatgttttcagaa--agattctggtt-tgctctttttcttatatgt---------------------------------------------------------------------------------------------------gttaggtggatatcaagtttggaacgagggtagatgatttgctcataaagaatggatgcgttgtgggtgtgcaagtctctgattcaacaaataaactgcagttagattgcaaggagttgggatttgatgctgttgttctggctgttggacattctgcacgtgatatatatcaaatgcttcttcaacataatgtggatt--------------------------tggtcccaaaaagt--------tttgctgtgagt-----------tcttc-----------------cattagttttgaaac-ttttcttttgt-tag------------------------------ttatg------------------tgaaagtg-------------tagtcccctgcattt--------------------------gctactgtc-------atcactttactta-ac-------------tgcccagcatcaataaa------------------------------cattgcctacagc----------------------ttgtgtgatctc--------------------------aa----agcatcacatmt-------------------------------------------------------------------------------------------------------------------------------------------------------------------------------------------------------------------------------------------------------------------------------------------------------------
>I28625_M193_Malvaceae_Apeiba_tibourbou_seq1
------------------------------------------------------------------------------------------------------------------------------------------------------------------------------------------------------------------------------tgggaacagataggctggttcctttactccgcaactttcggcaacatcttcaatca--ctgggtgtgagt-tc-ataattagcttctttctt--ttgaaattaatgtatatatca--gataatatttgc-ttccttaacctttattatatattttcaaaaagtgattccagtttgctctttatttctatatgt--------------------------------------------------------------------------------------------------ggtcaggttactatcatgttcggaacaagggcagatgatctgcttatccaaaatggatgtgttatgggtgtccaagtctctgattcaacaaataaattgcagttgaattgcaagaagttgggatttgatgctgttattctggccgttggacattctgctcgtgatacatatcaaatgcttctttctcataatgtggatt--------------------------tggtcccaagggat--------tttgctgtgagt-----------tcttct---------------gtattatctgtgcaac-tttgc-tttgt-taatttat-ca----------------------ttgcc------------------caaaagca-------------ca-tcccctgcattt--------------------------tcaattgtt-------gtcactttatcagtgg-------------tgcccagcatcaaccaa------------------------------catcacttacagc----------------------tagtgtgatcct--------------------------aa----agcatcaaaccaaccatt-------------------------------------------------------------------------------------------------------------------------------------------------------------------------------------------------------------------------------------------------------------------------------------------------------
>I28626_M226_Malvaceae_Helicteres_guazumifolia_seq1
----------------------------------------------------------------------------------------------------------------------------------------------------------------------------------actagtgctccgaaacacatattgattratgsaaaagcctcatttrggaabagatagkcyagttchtttactyysyrrytwmmssvawywtytycrrtya--stwgrcskgakykwm-awaah-----------ckc-tmraaayyrktgkgtatwthr--rmyrawgtt----tt------tttttattgtatgttttccadat-ggattctaatt-ttctcttttgtttatatkt------------------------------------------------------------------------------------------------tgttgtaggtgnawatyaagtthggaanbagggtagatgatctdcttatanagahtggandtgttdttggcdtgcaagtctctgattcaacaaataaattghagttagattgcaagaagttggaatttgatgcagytattcwydctgttggacattctrctcrtgatgcmtatcaaatgctthtttctcataatgtgdatt--------------------------tdgtcccraaagat--------tttghtgtgagt-----------tcttct---------------gcatyaattgtgcaac-tttgc-tttgt-taatat-----------------------------------------------------------------------dattcccctvcaatt--------------------------ccaagtatt-------dtcacyttactaatgc------cactattttccttacacacacacacacacrcw----------------------cactgcttgcagc----------------------tagtgtgatcct--------------------------aa----agcatcagatcttctg---tgagcatc-attcccatgatt---------------------------------------------------------------------------------------------------------------------------------------------------------------------------------------------------------------------------------------------------------------------------------
>I28628_M051_Malvaceae_Werklea_horrida_seq1
---------------------------------------------------------------------------------------------------------------------------------------------------------------------------------------------------------------------------------------------------------tccgtaacttccgccaacatcttcaatca--ctgggagtgagtttc-ataat-agcttctctcctt-tcaaaattatagcgtatatat--gataaagtctgt-tt------tctctatttcatatt---------ttattctaattatgctctttctcttatgt-----------------------------------------------------------------------------------------------------cttaggtggaaatcaagtttggaacgagggttgatgatctgctcatacagaatgggcatgttgtgggtgtggaagtctctgattcaacaactaaattgcagtcagattgcaagaagttgggttttgatgctgttattctagctgttggacattctgcacgagatatatatcaaatgcttctttctcataatgtgaatt--------------------------tggttccaaaagat--------tttgctgtgagt-----------tctt------------------cgttaatttttcaac-tttgt-tttct-tagcatatcca----------------------ttgcc------------------tggaagtt-------------catttcccagctttt--------------------------ctacttatt-------gt----------------------------------------------------------------------------------------------------------------------------------------------------------------------------------------------------------------------------------------------------------------------------------------------------------------------------------------------------------------------------------------------------------------------------------------------------------------------------------
>I28629_M052_Malvaceae_Spirotheca_rosea_seq1
--------------------------------------------------------------------------------------------------------------------------------------------------------------------------------------------------------------------------------------------------------------------cggcaacatcttcaatca--ctaggcgtgagtttc-ataat-agattctctcgtt-ttgaaattatagtgtatatca--gataaattacgc-tt------ccttttttgcatgtt---------tgattcgaatt-agctctttttcttat--tt---------------------------------------------------------------------------------------------------cttaggtggatgttaagtttggaacgagggtagatgatctgcttatacagaatggacatgttgtgggtgtgcaaktcactgattcaacaaataaattgcagtcagattgcaagaagttgggatttgatgcggttattctggctgttggacattctgcacgtgatatatatcaaatgcttctttctcataatgtggatt--------------------------tggttccaaaagat--------tttgctgtgagt-----------tcatct---------------gcattaattttctgac-cttgc-tttgt-taacatgt-ca----------------------ttgcc------------------tgaaagtt-------------tagtcccctgcgttt--------------------------ccacttgtt-------gtcaagttactgatgc-------------ctcccaacatcaataaa------------------------------cattgcttacagc----------------------tagtgtggtcct---------------------------------------------------------------------------------------------------------------------------------------------------------------------------------------------------------------------------------------------------------------------------------------------------------------------------------------------------------
>I28630_M053_Malvaceae_Huberodendron_swietenioides_seq1
---------------------------------------------------------------------------------------------------------------------------------------------------------------------------------------------------------------------------atttgggaacagataggctagttcctttacttcgtaacttccggcaacatcttcaatct--ctgggcgtgagtttc-ataat-agcttctctcctt-tctaaattktagcgtatatca--gataaaatctgc-tt------cctttattgcatgtt---------tgattctaatt-tgctctttttcttatattt---------------------------------------------------------------------------------------------------cttaggtggatatcaagtttggaacgagggtagatgatctgctcatacagaatggacgtgttgrgggtgtgcaagtctctgattcaacaaataaattgcagtcagattgcaagaagytgggatttgatgcrgttattctggctgttggacattctgcacgtgatatatatcaaatgctcctttctcamaatgtggatt--------------------------tggtcccaaaagat--------tttkctgtgagt-----------tcttct---------------gcattaattttccaac-cttgc-tttgt-tagtatat-ca----------------------ttgcc------------------tgaaagtt-------------catttccttgtgttt--------------------------ccacttgtt-------gtcactttaccaatgc-------------ttcccagcatcaacaag------------------------------cattgcttacagc----------------------taktgtgatcct-------------------------taa----agcatcaaatct-------------------------------------------------------------------------------------------------------------------------------------------------------------------------------------------------------------------------------------------------------------------------------------------------------------
>I28631_M054_Malvaceae_Trochetiopsis_benjaminae_seq1
-------------------------------------------------------------------------------------------------------------------------------------------------------------------------------------------------------------------------------------agataggctagttccattactccgtaacttccggcatcatcttcaatca--ttgggcgtgagtttc-attat-agcttcccaccct-ttgtaattat-ttgtatatca--gataaagtttgc-tt------cctttactgcacgttttcaaaa--aaatttcggtt-tgctcttttccttaaatgt---------------------------------------------------------------------------------------------------attaggtggatatcaagttcggaacgagggtagatgatttgctaatacagaacggatgcgttttgggtgtgcaagtctctgattcaacaaataaattgcagttagatcgcaaagagttgggatttgatgctgttgttctggctgttggacattctgcacgtgatatatatcaaatgcttctttctcatgatgtggatt--------------------------tggtcccaaaaagt--------ttttctgtgagt-----------tcttc-----------------cattaactttgaaac-ttttc-tttgt-tag------------------------------ttgtg------------------agatagta-------------tact-ccctgtattt--------------------------tctactttc-------attattttactta-gc-------------ttcccagcatcaataat------------------------------cattgcttacagc-----------------------tatgtggtcct--------------------------aa----agcatcacttctattaatttgagcttc-attcccagc------------------------------------------------------------------------------------------------------------------------------------------------------------------------------------------------------------------------------------------------------------------------------------
>I28632_M055_Malvaceae_Eriolaena_candollei_seq1
------------------------------------------------------------------------------------------------------------------------------------------------------------------------------------------------------------------------------------------------------------------------------------------------------------------------------------------------------------tgc-tt------cctttattgcacgttttcaaaa--agattcyggtt-tgctcttttccttaaatgt---------------------------------------------------------------------------------------------------attaggtggatatcaagttcggaacgagggtagatgatttgctcatacagaacggatghgntgtsggtgtgcaaktctctgattcaacaaataaattgcagttagatcgcaaagagttgggatttgatgctgttgttctggctgttggacattctgcacgtgatatatatcaaatgcttcthtctcatgatgtgratt--------------------------tggtcccaaaaagt--------tttgctgtgagt-----------tmttc-----------------cattaatkytkharc-ywkyc-tttgt-tdg------------------------------tthtk------------------arawabyg-------------wasy-yystksatkt--------------------------kytwcwsyy-------dtagatt------------------------------attaatga---------------------------------------------------------------------------------------------------------------------------------------------------------------------------------------------------------------------------------------------------------------------------------------------------------------------------------------------------------------------------------------------------------------------------------------
>I28633_M056_Malvaceae_Adansonia_digitata_seq1
---------------------------------------------------------------------------------------------------------------------------------------------------------------------------------------------------------------------------------gaacagataggctagttcctttastccgtaacttccggcaacatcttctatca--ctgggtgtgagtttc-ataat-agcttctctactt-ttg-aattatagtttatatca--gataaaatatgg-tt------cctttattgcaagtt---------tgattgtaatt-acctctgtttcttatacgt---------------------------------------------------------------------------------------------------vttaggtggatatcaagtttggaacgagggtagatgatctgctcatacagaatggacatgttgtgggtgttcaaatctctgattcaacaaataaattgcagtcagatagcaagaasttgggatttgatgcggttattctggctgttggacattctgcacgtgatatatatcaaatgcttctttctcataatgtggatt--------------------------tggttccaaaagat--------tttgctgtgagt-----------tcttct---------------gcattaatattgcaac-cttgc-tt----------gt-ca----------------------ttgcc------------------tgaaagtt-------------cactcccttgcgttt--------------------------ccacttgtc-------gtcattttactaatgc-------------ttcccaacatcaacaaa------------------------------cattgcttacagc----------------------tagtatgatcct--------------------------aa----agcatgaagtttaccgctgacag--------------------------------------------------------------------------------------------------------------------------------------------------------------------------------------------------------------------------------------------------------------------------------------------------
>I28636_M059_Malvaceae_Pterospermum_pierrei_seq1
-----------------------------------------------------------------------------------------------------------------------------------------------------------------------------------------------------------------------------------------------------------------------------------------------------------at-aacttctcaccct-ttgaaattattatgtatatma--gatcaaatttsc-tt------syktkwytgyrtgttttmagaa--agtttctggtt-tgctctttttcttatatat---------------------------------------------------------------------------------------------------cttaggtggatatcaagtttggaacaagggtagatgatctgctcatacacaatggacgcgttgtgggtgtacaagtcttggattcaacaaataaattgcagttagattgcaagaagttgggatttgatgctgttattctggctgttggacattctgcacgtgatatatatcaaatgcttctttctcatgatgtggatt--------------------------tggtcccaaaagat--------tttgctgtgagt-----------tcttc-----------------cattaattgtgaaag-tttgc-tttgt-taatatat-catcc-------------------ttagg------------------agaaagtg-------------cagtcctctgctttt--------------------------gcaactgtc-------atcactttactaatcc-------------tgcccagcatcaataaa--------------------------------------------------------------------------------------------------------------------------------------------------------------------------------------------------------------------------------------------------------------------------------------------------------------------------------------------------------------------------------------------------------------------------------------
>I28637_M060_Malvaceae_Duboscia_vifidiflora_seq1
---------------------------------------------------------------------------------------------------------------------------------------------------------------------------------------------------------------------------------------------------------tccgtaactttckgcracatcytcaatca--ctgggsgtgwrt-tc-atarttagcttcyttctt--ttgmaattaatgtgtatatca--gatwaagtttgc-tt------cctttatcacatkttttcaaadtgtgattctaatttkcwctttatgtatatwtgt--------------------------------------------------------------------------------------------------gctyaggttactatcaagtthkdaatgaggktrgatgatctgskmatcnagaatggrcgtgttwtkggtgtccaagtctctgattcaacaaataaattgcagntggattgcaagaagttgggatttgatgcagttattctggytgttggacwttctrydcgtgatgtatatcaaatgcttctttctcataatdtggatc--------------------------tggtcccaaaagat--------tttgctgtgagt-----------tmttct---------------gcattatttgtgcaac-tttgc-ttttt-taatatat-ca----------------------tcacc------------------tgaaagaa-------------ca-tcccctgcattt--------------------------ccaattgtt-------gtcacattaccagtgg-------------tgcccagcgtct-caaa------------------------------catcacttacagc----------------------tagagtgatcct-------------------------aagta--tgacttagaaggatagcttt--------ttcgtcttaatg---------------------------------------------------------------------------------------------------------------------------------------------------------------------------------------------------------------------------------------------------------------------------------
>I28638_M061_Malvaceae_Basiloxylon_brasiliensis_seq1
-----------------------------------------------------------------------------------------------------------------------------------------------------------------------------------------ctacaaacaatattttggttgatg-gaaagcctcatttgggaacagataggctagttcctttactccgtaacttccggctacatcttcaatca--ctgggtgtgagtttg-ataat-aacttatcaccct-ttggaattattgtgtgtatca--gataaagttttc-tt------cctttattgcatgttttcaaaat-ggattttgat-------------------------------------------------------------------------------------------------------------------------ttaggtggatatcaagtttggaacgagggtagatgatctgctcatacagaatggacgtgttgtgggtgtgcaagtctctgattcaacaaataaattgcagttagattgcaagaaattgggatttgatkcagttattctggctgttggacattctgcacgtgatatatatcaaatgcttctttctaataatgtggatt--------------------------tggtcccmaaagat--------tttgctgtgagt-----------ttttc-----------------cattaattgtgaaac-ttttc-tttgt-taacatat-ca----------------------ttgca------------------tgaaagtt-------------cattctcctttgttt--------------------------ccaactgtc-------atcactttactaatgc-------------tccccagcatcaacaaa------------------------------cattgcttacagc----------------------tagtgtgatcct--------------------------aa----agcattaaatctactgatgtg----------------------------------------------------------------------------------------------------------------------------------------------------------------------------------------------------------------------------------------------------------------------------------------------------
>I28639_M249_Malvaceae_Gyranthera_amphibiolepis_seq1
--------------------------------------------------------------------------------------------------------------------------------------------------------------------------------------------------------------------------catttgggaacagataggctagttcctttactccgtaacttccggcaacatcttcaatct--ctgggcgtgagtttc-ataat-agcttctctcctt-ttgaaattgtagtatatatca--gataaaatctgc-tt------cctttattgcatgtt---------tgattctaatt-tgctcttttacttatatgc---------------------------------------------------------------------------------------------------cttaggtggatatcaagtttggaacgagggtagatgatctgctcatacagaatggacgtgttgagggtgtgcaagtctctgattcaactaataaattgcagtcagattgcaagaagttgggatttgatgcagttattctggctgttggacattctgcacgtgatatatatcagatgctcctttctcataatgtggatt--------------------------tggttccaaaagat--------tttgctgtgagt-----------tcttct---------------gcattaaatttccaac-cttgc-tttgt-tagtatat-ca----------------------tagcc------------------tgaaagtt-------------cttttccctgtgttt--------------------------ccacttgtt-------gtcactttactaatgc-------------ttcccatcatcaacaag------------------------------cattgcttacagc----------------------tagtgtgatcct-------------------------taa----agca---------------------------------------------------------------------------------------------------------------------------------------------------------------------------------------------------------------------------------------------------------------------------------------------------------------------
>I28640_M062B_Malvaceae_Diplodiscus_paniculatus_seq1
----------------------------------------------------------------------------------------------------------------------------------------------------------------------------------------------------------------------------------------------------------------------------------------------------------------------------------------------------------------kc------tymkwrtmwkcwamwkwsawdat-ggattcwawww-ttytytyttkcywawwtkt---------------------------------------------------------------------------------------------------cktvggtdgatdtyrvvttygrwvytagggtagatgatctgcttgtacataatgaacgtgttgtgggtgtccaagtctctgattcaacaaataaattgcagtcagattgcaagaaattggaatttgatgcagttattctggcagttggacattctgcacgtgatatatatcaaatgcttctttctcataatgtggatt--------------------------tggtccctaaagat--------tttgctgtgagt-----------ttttc-----------------caataattttgaaac-ttttc-tctgt-tgatataa-ca----------------------ttgcc------------------tgaagtt--------------cattcctctgcatyt--------------------------ycaa-taty-------wtyrctkwrmtawtkm-------------taywgagcatcaacaaa------------------------------cattgcttacagc----------------------tagtttgatcy----------------------------------------------------------------------------------------------------------------------------------------------------------------------------------------------------------------------------------------------------------------------------------------------------------------------------------------------------------
>I28642_M064_Malvaceae_Burretiodendron_esquirolii_seq1
----------------------------------------------------------------------------------------------------------------------------------------------------------------------------------------------------------------------------------------------------------------cttccggcaccatcttcaatca--ctaggcgtgagtttc-ataat-aacttctcaccct-ttgaaattattgtgtatatca--gatcaagtttgc-tt------ccttcattgcatgttttccaaa--agcttatgctttgctctgtctttatatat-----------------------------------------------------------------------------------------------------cgtaggtggatataaagttcggaacgagggtagatgacctactcatacagaatggacatgttgtgggtgtgcaagtctctgattcaacaaataaattgcagttggattgcaagaagttgggatttgatgctgttattcttgctgttggacattctgcacgtgatatgtatcaaatgcttctttcttgtgatgtggatt--------------------------tggtcccaaaagat--------tttgctgtgagt-----------tcttc-----------------caataattgcggaac-tttgc-tatgt-taatatat-ca----------------------ttaca------------------tgaaagta-------------cagtcctctgagwmy---------------------------------------------------------------------------------------------------------------------------------------------------------k--------------------------------------------------------------------------------------------------------------------------------------------------------------------------------------------------------------------------------------------------------------------------------------------------------------------------------------------------------------------
>I28643_M065_Malvaceae_Hermannia_flammea_seq1
--------------------------------------------------------------------------------------------------------------------------------------------------------------------------------------------------------tggttgatg-ggaagcctcatttgggaactgacaggctggttactttacttcgtaactttcggcaacatcttcaatca--ttgggtgtgagtttccacartttgtttcattcctttttgaaattaatgtctttttca--gacaaagcttgc-tt------cctttttaacattt---caaaatgtgattctgattttcctttcattt-----------------------------------------------------------------------------------------------------------cataggtgactatcaagttcggaacaagggtagatgatctgctcattcagaatggacatgctatcggtgtccaagtctccgattcaactagtaaattgcatttagattgcaagaagcwkgaatttgatgcagttattcttgctgttggacattctgcacgtgatatatatcaaatgcttctttctcataatgtggatt--------------------------tggtcccaaaagat--------tttgctgtgagt-----------tctr------------------cattaattgtkcart-wtwkm-tttgt-gtgtctatatatata---------------tcattgcc------------------tgaaagca-------------cattccactgcattt--------------------------ctaactgttctcagctgtcattttcccaatgt-------------tgccaagaagaaattaa----c-------------------------aaacatttaccac----------------------taatgtga-------------------------------------------------------------------------------------------------------------------------------------------------------------------------------------------------------------------------------------------------------------------------------------------------------------------------------------------------------------
>I28644_M066_Malvaceae_Thomasia_solanaceae_seq1
---------------------------------------------------------------------------------------------------------------------------------------------------------------------------------------------------tatattggttgatg-gaaagcctcatttaggaacagataggctggttcctttactccgtaactttcggcagcatcttcaatca--ttgggggtgagtttc-ataattagcttattt-----tttaaattaatgc--atatca--gacaaagtttgc-tt------tctttattccaagt---caatatgtgattctaattagctctttctttttatatgt--------------------------------------------------------------------------------------------------gcttaggcgactatcaagttcggaacaagggtagatgatctgctcatacagaatggacgtgttatgggtgtccaagtctctgattcaacaaataaattgcagttagattgcaagaagttgggatttgatgcagttattctggctgttggacattctgcacgtgatacatatcaaatgcttctttctcataatgtggatt--------------------------tggtcccaaaagat--------tttgctgtgag--------------ttct---------------tcaatatttgtgcaac-ttcgc-ttcat-taataggt-cat---------------------tgtct------------------tgaaagta-------------cattcccctgcattt--------------------------ccaactgtt-------gtcactttacc--ctg-------------ttcccagcatc----aa------------------------------catcacttacagc----------------------tactttgatcct-------------------------aaa----agcatcaagtcagttgttgtgagcatc--attc----------------------------------------------------------------------------------------------------------------------------------------------------------------------------------------------------------------------------------------------------------------------------------------
>I28645_M067_Malvaceae_Guichenotia_ledifolia_seq1
-----------------------------------------------------------------------------------------------------------------------------------------------------------------------------------------------------------------------------------------------------ttactccgtaactttcggcaacatcttcaatca--ttgggggtgagtttc-ataattagcttcttt-----tttaaatcaatgc--atatca--gacaaagtttgc-tt------cctttattccatgt---caatat----------ttagctctttctttttatatgt--------------------------------------------------------------------------------------------------gcttaggcgactatcaagttcggaacaagggtagatgatctgctcatacagaatggatgtgttatgggtgtccaagtctctgattcaacaaataaattgcagttagattgcaagaagttgggatttgatgcagttattctggctgttggacattctgcacgtgatacatatcaaatgcttctttctcataatgtggatt--------------------------tggtcccaaaagat--------ttttctgtgagt-----------tcttct---------------tcattatttgtgcaac-ttcgc-ttcat-taatatgt-cat---------------------tgtct------------------tgaaagta-------------cattcccctgcattt--------------------------ccaactgtt-------gtcacttgacc--ctg-------------ttcccagcatcaacaaa------------------------------catcacttacagc----------------------tactttgatctt-------------------------aaa----agcatcaagtttgt-----------------------------------------------------------------------------------------------------------------------------------------------------------------------------------------------------------------------------------------------------------------------------------------------------------
>I28646_M068_Malvaceae_Helmiopsis_sp_seq1
---------------------------------------------------------------------------------------------------------------------------------------------------------------------------------------------------tattttggttgatg-gaaagcctcatttgggaacagataggctagttccactactccgtaacttccggcaacatcttcaatca--ttgggcgtaagcttc-attat-agcttcccaccct-ttgtaattattgtgtat-tca--gataaagtttgc-tt------cctttattgcacgttttcaaaa--agattccggtt-tgctcttttccttaaatgt---------------------------------------------------------------------------------------------------attaggtggatatcaagttcggaacgagggtagatgatttgctcatacagaacggatgtgttgtgggtgtgcaagtctctgattcaacaaataaattgcagttagatcgcaaagagttgggatttgatgctgttgttctggctgttggacattctgcacgtgatatatatcaaatgcttctttctcatgatgtggatt--------------------------tggtcccaaaaagt--------tttgctgtgagt-----------tcttc-----------------tattaattttgaaac-ttttc-tttgt-tag------------------------------ttatg------------------agatactg-------------tact-ctctgcattt--------------------------tctactgtc-------atcattttactta-gc-------------ttcccagcatctatatt------------------------------cattgcttacagc-----------------------tatgtggtcct--------------------------aa----ag-----------------------------------------------------------------------------------------------------------------------------------------------------------------------------------------------------------------------------------------------------------------------------------------------------------------------
>I28647_M069_Malvaceae_Cheirolaena_linearis_seq1
------------------------------------------------------------------------------------------------------------------------------------------------------------------------------------------------------------------------------------------------------tactccgtaacttccggcaacatcttcaatca--ttgggcgtgagtttc-attat-agcttcccaccct-ttttaattattgtgtatatca--gataaagttctc-tt------catttattacacgttttcagaa--agattctggtt-tgctcttttccttaaacgt---------------------------------------------------------------------------------------------------attaggtggatatcaagttcggaacaagggtagatgatttgctaatacataacggatgtgtagtgggtgtgcaagtctctgattcaacaaataaattgcagttagatcgcaaagagttggaatttgatgctgttgttctggctgttggacattcagcacgtgatatatatcaaatgcttctttctcatgatgtggatt--------------------------tgatcccaaaaagt--------tttgctgtgagt-----------tcttc-----------------cattaattttgaaac-ttttc-tttgt-tag------------------------------ttatg------------------agatagta-------------tact-ccatgcattg--------------------------tctactttc-------attattttactta-gc-------------ttgccagaatcaataat------------------------------catttcttacagc-----------------------tatgtggtcct--------------------------aa----accgtcact----------------------------------------------------------------------------------------------------------------------------------------------------------------------------------------------------------------------------------------------------------------------------------------------------------------
>I28648_M070_Malvaceae_Helmiopsiella_madagascariensis_seq1
-----------------------------------------------------------------------------------------------------------------------------------------------------------------------------------------------------------------------------------------------------------------------------------------------tgagtttc-attat-agcttcccaccct-ttgtaattattgtgtatatca--gataaagtttgc-tt------cctttattgcacattttcaaaa--agattctggtt-tgctcttttccttaaatgt---------------------------------------------------------------------------------------------------attaggtggatatcaagtttggaacgagggtagatgatttgctcatacagaacagatgcgttgtrggtgtgcaagtctctgattcaacaaataaattgcagttagatcgcaaagagttgggatttgatgctgttgttctggctgttggacattctgcacgtgatatatatcaaatgcttctttctcatgatgtgaatt--------------------------tggtcccaaaaagt--------tttgctgtgagt-----------tcttc-----------------tattaattttgaaac-ttttc-tttgt-tag------------------------------ttatg------------------agatactg-------------tact-ccctgcattt--------------------------tctactgtc-------atcattttactta-gc-------------ttcccagcatcaataat------------------------------cattgcttacagc-----------------------tatgtggtctt--------------------------ag----cttcccagcatcaataatcattgctta----------------------------------------------------------------------------------------------------------------------------------------------------------------------------------------------------------------------------------------------------------------------------------------------
>I28649_M071_Malvaceae_Goethalsia_meiantha_seq1
--------------------------------------------------------------------------------------------------------------------------------------------------------------------------------------------------------------------------------------gataagctggttcctttactccgtaactttcggcaacatcttcaatca--ctgggcgtgagt-tc-ataattagcttctttctt--ttgaaattaatgcgtatatca--gataaagtttgc-tt------cctttatcacatgttttcaaagtgtgattctaattttctctttacatatatatgt--------------------------------------------------------------------------------------------------gcttaggttaccatcaagtttggaatgagggtagatgatctgctaataaaaaatgggtgtgttatgggtgtccaagtctctgattcaacaaataaattgcagttggattgcaagaagttgggatttgatgcagttattctggctgttggacattctgcacgtgatgtatatcaaatgcttctttctcataatgtggatc--------------------------tggtcccaaaagat--------tttgctgtgcgt-----------tct------------------gcattatttgtacaac-tttgc-ttttt-taatatat-ca----------------------tcaac------------------tgaaagag-------------ca-tcccctgcattt--------------------------ccaattgtt-------gtcacattaccagcgg-------------tgcccagcatct-caaa------------------------------catcacttacagc----------------------tagagtgaccct-------------------------aaa-----gaatcaaatgaatttggttgagcatc--atcccatagtt---------------------------------------------------------------------------------------------------------------------------------------------------------------------------------------------------------------------------------------------------------------------------------
>I28650_M072_Malvaceae_Clappertonia_ficifolia_seq1
-------------------------------------------------------------------------------------------------------------------------------------------------------------------------------------------------------------------------------------------------------------------tcggcaacatcttcaatca--ctgggcgtgagt-tc-ataatttgcttctttctt--tcataattaatgtgtatatta--cac---gtttgg-tt------cctttattacatgttttcagaat-tgattcttgtttggccttattt----tatgt--------------------------------------------------------------------------------------------------gctcaggttactatcatgttcggaacaagggtagacgatctgctcatccagaatgactgtgttacgggtgtcaaagtctctaattcaacaaataaattgtcgttggattgcaagacatttggatttgatgcagttattctggctgttggacattctgcacgtgatatatatcaaatgcttctttctcataatgtggatt--------------------------tggtcccaaaagat--------tttgctgtgagt-----------tcttct---------------gcatc--tttcgcaac-tttgc-tttgt-taatttat-ca----------------------ttgcc------------------ctaaagca-------------ca-tcccttgcatat--------------------------tcaattgtt-------gtca------------------------------------------------a-----------------------catcaattacagt----------------------taatgtcatcct--------------------------aa----agcatcaaatcaatcgtggtgagcatc---atacataattgaaatatttttgaa-------------------------------------------------------------------------------------------------------------------------------------------------------------------------------------------------------------------------------------------------------------------
>I28652_M074_Malvaceae_Hildegardia_barteri_seq1
-------------------------------------------------------------------------------------------------------------------------------------------------------------------------------------------------------------------------------------------gctagttcctttacttcgtaacttccggcaacatcttcaatca--ctgggtgtgagtttt-ataat-agcttatcgcctt-ttgaaattaatgtctatatca--gataaattttgc-tt------cctttattgcatgttttcaaaat-ggactctgat-------------------------------------------------------------------------------------------------------------------------ttaggtggatatcaagttcggaacgagggtagataatctgctcatacggaatggacgtgttgtgggtgtgcaagtctctgattcaacaaataaattgcagttcgattgcaaaaagttgggatttgatgcagttattctggctgttggacattctgcacgtgatatgtatcaaatgcttctttctcatgatgtggatt--------------------------tggtcccaaaagat--------tttgctgtgagc-----------ttttc-----------------aattaattgtgaaag-ttttc-tttgt-taatatat-ta----------------------ttgcc------------------tgaaagtt-------------c--tcttttgtgttt--------------------------ccaattgtc-------atcactttactaaggc-------------tgcccagcattaacaaa------------------------------tattgcttacttc----------------------tagtttgatcc----------------------------------------------------------------------------------------------------------------------------------------------------------------------------------------------------------------------------------------------------------------------------------------------------------------------------------------------------------
>I28653_M168_Malvaceae_Theobroma_cacao_seq1
---------------------------------------------------------------------------------------------------------------------------------------------------------------------------------------------------------------------agcctcatttgggaacagataggctggttcctttactccgtaactttcggcaacatcttcaatca--ttgggtgtgagttta-ataattaacttctttcctt-ttgatattaatgtgtatatca--gacaaagtttgc-tt------cctttattacagtt---caaaatgtgat-----tttgctttttcattttatatat--------------------------------------------------------------------------------------------------gcttaggtgactatcaagttcggaacgagggtagatgatctgcttatacagaatggacatgttatgggtgttgaagtctctgattcaacaaataaattgcagttagactgtaagaggttgggatttgatgcagttattctggctgttggacattctgcacgtgatatatatcaaatgcttctttctcataatttggatt--------------------------tggtcccaaaagat--------tttgctgtgagt-----------tcttgt---------------gcatcacttgtgcaac-tttgc-tttgt-taatatat-ca----------------------tttcc------------------tgaaagca-------------aattcccctgcattt--------------------------ccaactttt-------gtcactttatcaatgt-------------tgcccagcatcaactga------------------------------catcacttacagc----------------------tagtgtgatcct-------------------------aaa----agcatcaaaacagttgttgtgagcatt---------------------------------------------------------------------------------------------------------------------------------------------------------------------------------------------------------------------------------------------------------------------------------------------a
>I28654_M105_Malvaceae_Pachira_aquatica_seq1
------------------------------------------------------------------------------------------------------------------------------------------------------------------------------------------------------------tgatg-gaaagcctcacttgggaacagataggctagttcctttactccgtaacttccggcaacatcttcaatca--ctaggcgtaagtttc-ataat-agattttctcctt-ttgaaattatagtgtatatca--gataaaatacgc-tt------cctttattgcatgtt---------tgattctaatt-agctctttttcttat--rc---------------------------------------------------------------------------------------------------cttaggtggatatcaaatttggaacaagggtagatgatctgctcatacagaatggacatgttgtgggtgtgcaaatctcggattcaacaaataaattgcggtcagattgcaagaagttgggatttgatgcggttattctggctgttggacattctgcacgtgatgtctatgaaatgcttctttctcataatgtggatt--------------------------tggttccaaaagat--------tttgctgtgagt-----------tcttct---------------gcattaatt-tccagc-cttgc-tttgt-taacttgt-ca----------------------ttgcc------------------tgaaagtt-----------------tccctgctttt--------------------------ccacttktc-------gtcactttactaaagc-------------ttcccaacatcaatgaa------------------------------cattgcttacagc----------------------tagcgtgatcct--------------------------aa----agcatcaagtttacttctgtgagtatc-attcccata------------------------------------------------------------------------------------------------------------------------------------------------------------------------------------------------------------------------------------------------------------------------------------
>I28655_M148_Malvaceae_Robinsonella_mirandae_seq1
---------------------------------------------------------------------------------------------------------------------------------------------------------------------------------------------------------------------------atttgggaactgataggctagttcctttactccgtaawttycgccaacatcttcaatcw--ttgggkgtgagtttc-ataay-agcttctctcatt-tcaaaattatagtgtatwtcg--gataaaamcat--tt------tctttattgcatatt---------tgattctartt-ttgctcttttcttatacgt---------------------------------------------------------------------------------------------------cttaggtggaaatcaagtttggaacaagggtagatgatctgctcatacagaatggacatgttgtgggcgttgaagtctctgaktcaacaactaaagtgcmgtyagattgcaagaagttgggatttgatgcggttatnatggctgttggacattctgcacgtgatvtatatcaratgcttctttctcataatgtggatt--------------------------tggttccaaaagat--------tttgccgtgagt-----------tctt------------------catgaatttttyaac-tttty-yttkk----watat-ca----------------------ttgc-------------------cmtgagtt-------------yatttgcctgaaact-------------------------------------------ttgcytcattaaytc---------------------ttcaatgag-----------------------------------------------------------ataca-tgatgcatgtct--------------------------aa----aatatagtttttttaacagt---------tttggaagagttgtc-----------------------------------------------------------------------------------------------------------------------------------------------------------------------------------------------------------------------------------------------------------------------------
>I28656_M002_Malvaceae_Tilia_americana_seq1
---------------------------------------------------------------------------------------------------------------------------------------------------------------------------------------------------------------------------------------ataagctagttcctttactccgtaacttccggcaacatcttcaatca--ctgggtgtgagtttc-ataat-agcttctcttctt-ttgaaattattgcgtatatca--gataaagtgtgc-tt------cctttactgcatgtttccaaaatgggattctaatt-tgctctttttcttatatgt---------------------------------------------------------------------------------------------------cwtaggtggatatcaagtttggaatgagggtagatgatctgctcatacagaatggacgtgttgtgggtgtgcaagtctctgattcracaaataaattgcagttagattgcaagaagttgggatttgatgcggttattctggctgttggacattctgcacgtgatatatatcaaatgcttctttctcataatgtggatt--------------------------tggtcccaaaagat--------ttttctgtgagt-----------tcttct---------------gcattaattgtgcgac-tttgc-tttgt-taatatat-ca----------------------ttgcc------------------tgaaagtt-------------cattcccctgtattt--------------------------ccaactgtc-------atcactttagtmatgc-------------tgcccagtgt-aacaaa------------------------------aattgcttacagc----------------------tagtgtg-tcct--------------------------aa----agcatcaaatctactg---------------------------------------------------------------------------------------------------------------------------------------------------------------------------------------------------------------------------------------------------------------------------------------------------------
>I28657_M180_Malvaceae_Triumfetta_lappula_seq1
--------------------------------------------------------------------------------------------------------------------------------------------------------------------------------------------------------------------------------------------------------ctccgcaactttcggcaacatcttcaatca--ctgggcgtgagt-tc------------------------aaattgatgtgtatatta--gatattgtttgc-tt------cctttattacatgttttcagaatgtgattctggtttgctctttat---tatatgt--------------------------------------------------------------------------------------------------gttcaggttagtatcatgtttggaacaagggtagatgatctgctcatccagaatagacgtgttatgggtgtccaagtctctgattcaacaaataaattgcagttggattgcaagaaattgggatttgatgcagttgttctggctgttggacattctgcacgtgatatatatcaaatgcttctttctcataatgtggatt--------------------------tggtcccaaaagat--------ttttctgtgagt-----------tcttct---------------gctttctttttgcaac-tttac-tttgt-taatttat-ca----------------------ttgcc------------------cgaaagca-------------ca-tcccctgcatct--------------------------ttaattgtt-------gtcactttaccagagg-------------tgccaaacatgaacaaa------------------------------caaaaattac----------------------------------------------------------------------------------------------------------------------------------------------------------------------------------------------------------------------------------------------------------------------------------------------------------------------------------------------------------------------------------------------
>I28658_M160_Muntingiaceae_Muntingia_calabura_seq1
---------------------------------------------------------------------------------------------------------------------------------------------------------------------------------------------------------------------------------------------------------------------------------------------------------------atttacttcccaatgaaagatgatgaatata------------------tt------agaatattgcatgagtatgacattaattcctgatattggttttttcggctttccttcctg-----------------------------------------------------------------------------------------atatgcttaggttgatatcatgtttggaacgcgggtcgatgatctgctaatccaggatggacgtgttacgggtgtcaatctttccaattcaagtgataaatcacagttagatcattgcaagttggaatttgatgcagtcattttagctgttggacattctgcacgtgatatatatcaaatgcttctttctcataatatgaact--------------------------tggtcccaaagaat--------tttgctgtgagtacatg------tctggat---------------caatgagcacttatc-tgtagttttatataataatg-catactt-----------------ctgca---------------------------------ccagtacatgtgcctgcatta------------------------ctctcactatt-------gttactttagct-----------------tgccatccatggttgacaag---------------------------tgttatttaaaac----------------------cagtagcatctt-------------------------aaagtacaccaacaatgttct-----------------------------------------------------------------------------------------------------------------------------------------------------------------------------------------------------------------------------------------------------------------------------------------------------------
>I9832_V002_Malvaceae_Luehea_speciosa_seq1
atattaagcaacaaaaatgatatgttcattaagaaaaaagaaagggaactathatcattccactcatawcttttacatgtagtattgtaattttaartcttkwhhnyttwhhhdbvhwtthsmmrrawwrrmykrmyymmmaawwwtyyhdtbtcagatcatgaahaccttggttcdgtttggygctccaaaaaatatattggtagatg-gaaagcctcatttgggaacagatrggctkgttcctttactchgtaactttcggcarcatcttcaatcr--ctgggtgtgagt-tc-ataattagctthtktctt--ttgaaattahtktgtatrnca--gatanagtttgc-tt------cctttatcacatgdtttcaaabtggrattctaatttgcactttatgtdtatatgy--------------------------------------------------------------------------------------------------gcthaggttachathhddthnndadtgagggtagatgatntggtcatccagartggangtgttatgggtgtccangtctctgnttbhacaaataaattgcagttggattgcaadaagttgggatttgatgcagttattctggcygttggacattctgbgvbbdddddwwwhnaambgcttctttctcatdawgtggatc--------------------------yggkcchaaaagat--------tttkctgtgagt-----------tctd------------------yrttatttntgcwam-tttbc-tttgt-caayrtat-ca----------------------tcacc------------------tgraavca-------------ca-tyccctgcaytt--------------------------ccdrttgtt-------gtcaywkyaccagbrg-------------yrhschgcrtca-caaa------------------------------catcahttacwgc----------------------taghgtgatcct--------------------------ra----agcatcaaatgaattgttgtgagcatc---tyccatvrtggatgtatgttgaacatgcaycarcgcrmaatkcaagtagggtatytgatgctctgrgaawtatgaatctgaaggaayagcwgtttcatcttagyatggggcatttggatggaacgatttcwtagycccccacctcttccattctttatttcctacccaaagactttatgaaaaagattgattttttaggttttgaattttccaaatttatcccttaaatagatgcaagtagaggagtataaaaccaaatgaatacaagtgtatgcacacagga
