# Supplementary material for: Localized Phylogenetic Discordance Among Nuclear Loci Due to Incomplete Lineage Sorting and Introgression in the Family of Cotton and Cacao (Malvaceae)
Source: Front Plant Sci. 2022 Apr 13;13:850521. doi: 10.3389/fpls.2022.850521 (PMC9043901; doi:10.3389/fpls.2022.850521)
Supplement: Supplementary file 1 [file Data_Sheet_1.ZIP › Alignments_v4/L207.fasta]

>I23352_M001_Malvaceae_Bombax_ceiba_seq1
--------------------------------------------------------------------------------------------------------------------------------------------------------------------------------------------------------------------------------------------------------------------------------------------------------------atgctgtaaccaaggaaaagtcccaaggatatttgttccggtcrgtgctgaartgyataccttacctrattraagaagttggcmgaakmgataagataactgaaataatacctcaacatgggataagcattgatcctggygtdcgtgaggaagcagttcaggtactgaaccggattgtmaggkaccttcctcatcgtcgctttgcagttatgagagggatggccaacttcatcctccgabtrcctgatgaattccctcttctgattcaaacgtcrttggnrcgactgttagaacttatgcgtttttggawwkyttgkwkdrbtwdtnntahwbndgawhaav---------hkgchcaagatgcaaagcvgatggtgcvgcaaaacartggattcaagaagtcttctttycawcmmvcaggggaagbtatbgagtttcgtgcatcagagatdgatgcarttggtcttatcttycttagctcbdhggatagbcagattcgtcacacagcvbtggagttrttgcgctgtgtacgtgccktaaggaaygacatacgagaccttacacttygygagcrgccrgatmatratataagatatgaagctgaacctatatttataattgatgtgytggaagaacatggggt--rggrkrtatwtwtdwt--------wtrwkwtsyystwtwtmwbwyw--------------twwwytwytywatkwmkt-kmwmtgtat-tctgaacttaa---gctgaatattgcaggag----gacatagttcagagttgttactgggactctggtcgtatgtttgattaccgacgagaatctgatgtaattcctcctgatgtgac--------------------tcttcagtc-----gataatatttg-agattcctgataagaacaggtgggcaaggtgtctta------------------------------------------------------------------------------------------------------------------------------------------------------------------------------------------------------------------------------------------------------------------------------------------------------------------------
>I23354_M003_Malvaceae_Herissantia_crispa_seq1
-------------------------------------------------------------------------------------------------------------------------------------------------------------------------------------------------------------------------------------------------------------------------------------------------------------gatgctgtaaccaaggaaaaatcccaaggatatttgttccgctcagtgctgaagtgcataccttacctgattgaagaagttggccgaagcgataagataactgaaataattcctcaacatgggataagcattgatcctggtgttcgtgaggaagccgttcaggtaatgaaccggattgtaaggtgccttcctcatcgtcgttttgcagttatgagagggatggccaacttcatyctacgactacctgatgaattccctcttctgattcaaacatcattggtacgaatgttagaacttatgcgtttttggagagcttgtctgattgatgataaactggaag------------------aagatgcaaagcagatggtgctgaaaaacagtagattccaaaactcttctttccatcaatcaggggaagctattgagtttcggacatcagagatagatgcagttggtcttatctttcttagctctgcggatagccagatccgtcacacagcattagagttattgcgctgtgtacgcgcgttaagaaatgacatacgagaccttacacttcgtgagcggctagaacatgatataagatatgaagctgaacctatatttataattgatgtgctggaagaacatggggt--gggatacatttatttcattatttcattatttccttaaattggctt--------attctgtgtaatttctctggac--------tgtat-tctgaacttaa---gctaaatattgcaggag----gacatagttcagagttgttactgggactctagtcgtctgtttgattataggcgagaatctgatgcaatccctcctgaggtgac--------------------tcttcagtc-----tataatatttg-agagtcctgacaagaacaggtgggcaaggtgtctt-------------------------------------------------------------------------------------------------------------------------------------------------------------------------------------------------------------------------------------------------------------------------------------------------------------------------
>I23355_M004_Malvaceae_Malva_arborea_seq1
----------------------------------------------------------------------------------------------------------------------------------------------------------------------------------------------------------------------------------------------------------------------------------------------------------------actgtaaccaaggataagtctcaaggatatttgtttcggtcagttctgaagtgcataccttacctgattgaagaagttggccgaagcgataagataaccgaaataatacctcaacacgggataagcattgaccctggtgttcgtgaggaagccgttcaggtaatgaaccggattgtaaggtaccttcctcatcgtcgctttgcagttatgagagggatggcctacttcatcctacgactacctgatgaattccctcttctgattcaaacatcattggtacgactgttagaacttatgcgtttctggagagcttgtctgattgatgataaactggaag------------------aagatgcaaaaccgatggtgcagcaaaacataagattcaagaactcttctttccatcaaccgggggaagctaatgagtttcgcgcggcagagatagatgcagttggtcttatctttcttagctctgtggatagccagatccgtcacacagcattagagttattgcgctgtgtacgtgccttaagaaatgacatacgagaccttacacttcgtgagcagccagaacatgacataagatatgaagctgagcctatatttataattgatgtgctggaagaacatgcggt--gggatacatttattcc--------atgatttcctttatttggctt--------attctgtgtaatgtttctgcac--------tgtat-tctgaacttcagctgctatatattgcaggag----gacatagttcagagttgttactgggactctggtcgtctttttgatcacaggcgagagtttgatgctatccctcctgaggttac--------------------tcttcagtc-----tataatattt--------------------------------------------------------------------------------------------------------------------------------------------------------------------------------------------------------------------------------------------------------------------------------------------------------------------------------------------------------------
>I23356_M005_Malvaceae_Lavatera_assurgentiflora_seq1
--------------------------------------------------------------------------------------------------------------------------------------------------------------------------------------------------------------------------------------------------------------------------------------------------------------atactgtaaccaaggataagtctcaaggatatttgtttcggtcagttctgaagtgcataccttacctgattgaagaagttggccgaagcgataagataaccgaaataatacctcaacacgggataagcattgaccctggtgttcgtgaggaagccgttcaggtaatgaaccggattgtaaggtaccttcctcatcgtcgctttgcagttatgagagggatggcctacttcatcctacgactacctgatgaattccctcttctgattcaaacatcattggtacgactgttagaacttatgcgtttctggagagcttgtctgattgatgataaactggaag------------------aagatgcaaaaccgatggtgcagcaaaacataagattcaagaactcttctttccatcaaccgggggaagctaatgagtttcgcgcggcagagatagatgcagttggtcttatctttcttagctctgtggatagccagatccgtcacacagcattagagttattgcgctgtgtacgtgccttaagaaatgacatacgagaccttacacttcgtgagcagccagaacatgacataagatatgaagctgagcctatatttataattgatgtgctggaagaacatgcggt--gggatacatttattcc--------atgatttcctttatttggctt--------attctgtgtaatgtttctgcac--------tgtat-tctgaacttcagctgctatatattgcaggag----gacatagttcagagttgttactgggactctggtcgtctttttgatcacaggcgagagtttgatgctatccctcctgaggttac--------------------tcttcagtc-----t-----------------------------------------------------------------------------------------------------------------------------------------------------------------------------------------------------------------------------------------------------------------------------------------------------------------------------------------------------------------------
>I23359_M008_Malvaceae_Althaea_officinalis_seq1
-----------------------------------------------------------------------------------------------------------------------------------------------------------------------------------------------------------------------------------------------------------------------------------------------------------------------------aaaagtctsaaggatatttgttccggtcagtgctgaagtgcataccttacctgattgaagaagttggmcgaagcgataagataaccgaaataatacctcaacatgggataagtattgatcctggtgttcgtgaggaagccgttcaggtaatgaaccggattgtaaggtaccttcctcatcgtcgctttgcggttatgagagggatggcctacttcatcctacgactacctgatgaattccctcttctgattcaaacatcattggtacgactgttagaacttatgcgtttttggagagcttgtctgattgatgataaactggaag------------------aagatgcaaaaccgatggtgcagcaaaacagtagattcaagaactcttctttccatcraccaggggaagctaatgagtttcgcgcagcagaaatagatgcagttggtcttatctttcttagctctgtggatagccagatccgtcacacagcattagagttactgcgctgtgtacgtgccttaagaaatgacatacgagaccttacacttcgtgagcagccagaacatgatataagatatgaagctgaacctatatttataattgatgtgttggaagaacatgcggt--gggatacatttattcc--------ataatttcctttatttggcttattctgccattctgtgtaacttctctgcac--------tgtat-tctgaacttaa---gctatatattgcaggag----gacatagttcagagttgttactgggactctggtcgtct-------------------------------------------------------------------------------------------------------------------------------------------------------------------------------------------------------------------------------------------------------------------------------------------------------------------------------------------------------------------------------------------------------------------------------------------------------
>I23360_M009_Malvaceae_Lagunaria_patersonia_seq1
------------------------------------------------------------------------------------------------------------------------------------------------------------------------------------------------------------------------------------------------------------------------------------------------------------------------------------------------------gtcagtgctgaagtgcataccttacttgattgaagaagttggccgaattgataaaataactgaaataatacctcaacatgggataagcattgatcctggcgttcgtgaggaagcagttcaggtactgaatcggattgtaaggtaccttcctcatcgtcgctttgcagttatgagagggatggccaacttcatcctccgactgcccgatgaatttcctcttctgattcaaacatcattggtgcgactgttagaacttatgcgtttttggagagcttgtctggttgatgataaaccgcaag------------------aagacgcaaaacagatggtgcagcaaaacagtagattcaagaactcttctttccatcgaccgggggaagctattgagtttcatgcttcagagatagatgctgttggtcttatctttcttagctctgtggatagccagatccgtcacacagcattggagttattgcgctgtgtacgtgccttaaggaatgacatacgagaccttacacttcgtgagcagccagatcatgatataagatatgaagctgaacctatwtttataattgatgtgctggaagaaaatggggt--gggatacatttatttt--------atgatttcctttatttgacgct-------attctgtgtaatttctctccgc--------tgcat-tctgaagttaa---actaaatattgcaggag----gacatagttcagagttgttactggga-------------------------------------------------------------------------------------------------------------------------------------------------------------------------------------------------------------------------------------------------------------------------------------------------------------------------------------------------------------------------------------------------------------------------------------------------------------------
>I23361_M010_Malvaceae_Allyogyne_huegelli_seq1
-----------------------------------------------------------------------------------------------------------------------------------------------------------------------------------------------------------------------------------------------------------------------------------------------------------------------------------------------------------------------yaccttacctgattgaagaagttggccgaattsataagataactgaaataatacctcagcatgggataagcattgatcccggcgttcgtgaggaagctgttcaggtactgaaccggattgtaaggtatcttcctcgtcgtcgctttgcagttatgagagggatggccaacttcatcctccgactacctgatgagttccctcttttgattcaaacatcattggtgcgactgttagaacttatgcgtttttggagagcttgtctgattgatgataaaatggaag------------------aaggtgcaaagcagatgctgcagcaaaatagtagattcaagagcacttctttccatcaaccagtggaagctattgagtttcgtgcatcagagatagatgcagttggtctcatctttcttagctctgtggacagtcagatccgtcacacagcattggagttat-------------------------------------------------------------------------------------------------------------------------------------------------------------------------------------------------------------------------------------------------------------------------------------------------------------------------------------------------------------------------------------------------------------------------------------------------------------------------------------------------------------------------------------------------------------------------------------------------------------------------------------------------------------------------------------------------------------------------------------------------------
>I23363_M012_Malvaceae_Napaea_dioica_seq1
----------------------------------------------------------------------------------------------------------------------------------------------------------------------------------------------------------------------------------------------------------------------------------------------------------------------------------------ggatatttgttccggtctgtgctgaagtgcataccttacttgattgaagaagttggccgaagcgataagataaccgaaataatacctcaacatgggataagcattgatcccggtgttcgtgaggaagccgttcaggtaatgaaccggattgtaaggtaccttcctcatcgtcgctttgcagttatgagagggatggcccacttcatcctgcgactacctgatgaattccctcttctgattcaaacatcattggtacgactgttagaacttatgcgtttttggagagcttgtctgattgatgataaactggacg------------------aagatgcaaaaccgatgcggcagttaaacagtaggtttaagaactcttctttccat-----------------------------------------------------------------------------------------------------------------------------------------------------------------------------------------------------------------------------------------------------------------------------------------------------------------------------------------------------------------------------------------------------------------------------------------------------------------------------------------------------------------------------------------------------------------------------------------------------------------------------------------------------------------------------------------------------------------------------------------------------------------------------------------------------------------------------------------------------------------
>I23364_M013_Malvaceae_Grewia_sp_seq1
-----------------------------------------------------------------------------------------------------------------------------------------------------------------------------------------------------------------------------------------------------------------------------------------------------------------------------------ctcaaggatatttgtttcggtcagtgctgaagtgcataccttacctgattgaagaagttggccgaagtgataagataactgaaataatacctcaacatgggataagcattgatcctggtgtacgtgaggaagcagttcaggtactgaaccgtattgtaaggtaccttcctcatcgtcgctttgcagttacgagagggatggccaacttcatcctccgactacctgatgaattccctcttctgattcaaacttcattggggcgactgttagaacttatgcgtttttggagagcttgtctgattgatgataagctggaacaag---------atgctcaagatgcaaagcgtatggtgccgcaaaataatggattcaagaagtcttctttccatcaacctggggaagtcattgagtttcgtgcctccgagatagatgcagttggtcttatttttcttagctctgtggatagccagatccgtcatacagcattagagttattgcgctgtgtacgtgccttaaggaatgacatacgagacattacacttcgtgagcagccagatcatagtttgagatatgaagctgaacccatatttataattgatgtgcttgaagaacatggggt--gggaaatatttagttt--------atgattcactgtttcttacttccaat--tttttttctcaagttctccatgaagt-gcaatgcat-tttgacg-taa---gccaaatattgcaggat----gacatagttcagagttgttactgggactctggtcgtctctttgattacaggcgagaatctgatgtaattcctcctgatgtgac--------------------tcttcagtc-----tattatatttg-agagtcctgataagaacaggtgggcgaggtgccttagtgagcttgtcaaatatgca----------------------------------------------------------------------------------------------------------------------------------------------------------------------------------------------------------------------------------------------------------------------------------------------------
>I23367_M016_Malvaceae_Kitaibelia_vitifolia_seq1
-----------------------------------------------------------------------------------------------------------------------------------------------------------------------------------------------------------------------------------------------------------------------------------------------------------------ctgtaaccaaggaaaagtctcaaggatatttgttccggtcagtgctgaagtgcataccttacctgattgaagaagttggccgaagcgataagataaccgaaataatayctmaacatgggataagyatygatcctggtgttcgtgaggaagccgttcaggtaatgaactggattgtaaggtaccttcctcatcgtcgctttgcggttatgagagggatggcctacttcatcctacgactacctgatgaattccctcttctgattcaaacatcattggtacgactgttagaacttatgtgtttttggagagcttgtctgattgatgataaactggaag------------------aagatgcaaaaccgatggtgcagcaaaacagtagattcaagaactcttctttccatcaaccaggggaagctaatgagtttcgcgcagcagaaatagatgcagttggtcttatctttcttagctctgtggatagccagatccgtcacacagcattagagttactgcgctgtgtacgtgccttaagaaatgacatacgagaccttacacttcgtgagcagccagaacatgatataagatatgaagctgaacctatatttataattgatgtgctggaagaacatgcggt--cggatacatttattcc--------atgatatttccacttgaacttctga----aatcttccaaaaacatttgtagat-----atttgt-cctatac----------aaataatataagcttctcaatatatatgaaagatcatatttttatactgatgcattcatatatcaaacaaaagtgtcaaatacgaatactttaaagaaaatgaagaatccaaataatgatatcttcaatccgatttgttacatttggatcttcccaataaagtgatgtaacca----------------------------------------------------------------------------------------------------------------------t-----------------------------------------------------------------------------------------------------------------------------------------------------------------------------------------------------------
>I23368_M017_Malvaceae_Sterculia_apetala_seq1
----------------------------------------------------------------------------------------------------------------------------------------------------------------------------------------------------------------------------------------------------------------------------------------------------------------gctgtaaccaaggaaaagtctcaaggatacttgttccgatcagtgctgaagtgcattccatacctgattgaagaagttggccgaagcgataagataactgaaataatacctcaacatggcataagcattgatcctggtgttcgtgaggaagcagttcaggtactgaaccggattgtaaggtaccttcctcatcgtcgttttgcagttatgagagggatggccaatttcatcctccgactacctgatgagttccctcttctgatccaaacgtcattggggcgactgttagaacttatgcgtttttggagagcttgtttgattgatgataaactggaacaag---------atgctcaggatgaaaagcgtacggtgcagcaaaacaatggattcaagaagtcttccttccatcaaccaggggaagctattgaattccatgcttcagagatagatgcagttggtcttatctttcttagctctgtggatagccagattcgtcacacggcattggagttattgcgctgtgtacgtgccttaaggaatgacatacaagagcttgcacttcgtgaacaaccagatcataatataagatatgaggctgaacccatatttatagttgatgtgctggaagaaaatggggt--gggatatatttagttt--------atgatttcctgtgtactactt--------attctatttaatttttctatgaagt-gcaatgca--tctgaacttaa---gctaaatattgcaggat----gacatagttcagagttgctactgggattttggtcgtctgtttgattgcagacgagaatctgat------------------------------------------------------------------------------------------------------------------------------------------------------------------------------------------------------------------------------------------------------------------------------------------------------------------------------------------------------------------------------------------------------------------------------
>I23369_M018_Malvaceae_Abelmoschus_esculentus_seq1
--------------------------------------------------------------------------------------------------------------------------------------------------------------------------------------------------------------------------------------------------------------------------------------------------------------------------------------awggatatttgttccgttcagtgctgaagtgcataccttacctaattgaagaagttggccgaattgataagataactgaaataatacctcagcacgggataagcattgatcccggtgttcgtgaggaagcagttcaggtactgaaccggattgtaagatgccttcctcatcgtcgctttgcagttatgagagggatggccaacttcatcctccgactacctgatgaatttcctcttctgattcaaacatcattggtgcgactgttagaacttatgcgtttttggagagcttgtctgattgatgataaaccggaag------------------aaggtgcaaagcagatgctgcagcaaaatattagattcaaaagcacttctttccatcaaccaggggatgctattgagtttcgtgcgtcagagatagatgcagttggtctcatctttcttagctctgtggacagccagatccgtcacacagcactggagttattgcgctgtgtgcgtgccttaaggaatgacatacgtgaccttacacttcgtgagcagacagatcatgatataagatttgaagctgaacctatatttataattgatgtgctggaagaacatggggt--gggatacatctatttt--------atgatttcctttatttgacat--------attctgtgtaatttctctgcagta----------t-tctgaac-taa---gctwtatattgcaggag----gacatagttcagagttgttactgggaatctggtcgtctgtttgattacaagcgagaatctgatgcaattcctcctgaggtgac--------------------tcttcaatc-----tataatatttg-agagtcctgataagaacaggtgggctaggtgtctcagtgagctcatcaaatatgctgctg------------------------------------------------------------------------------------------------------------------------------------------------------------------------------------------------------------------------------------------------------------------------------------------------
>I23376_M145_Malvaceae_Heliocarpus_appendiculatus_seq1
-------------------------------------------------------------------------------------------------------------------------------------------------------------------------------------------------------------------------------------------------------------------------------------------------------------gatgctgtaacaaaggaaaartctcaaggatatttgttccggtctgtgctgaagtgyataccttacctgattgaagaagttgggcgaagtgataagataactgaaataatacctcaacatgggataagcattgatcctggtgtycgtgaggaagcagttcaggtactgaaccgtattgtaaggkaccttcctcatcgtcgctttgcagttatgagagggatggccaacttcatccttcgactacctgatgaattccctcttctgattcaaacgtcattggggcgactgttagaacttatgcgtttttggagagcttgtctgattgatgataaavtggaacaag---------atgctcmagatgcaaagcgtgtggtgcagcaaaataaaggawtcaagaagtcttcattccatcaacctggggaagtaattgagtttcgtgcctcagagatagatgcagttggtcttatttttcttagctctgtggatagccagatccgtcayacagcattggagttattgcgctgtgtacgtgccttaaggaatgacatacgagaccttacccttcgtgagcagcctgatcatagtattagatatgaagctgaacctatatttataattgaygtgcttgaagaacatggggt--gggatatatwtayttw------ttwtkmyyysywktwtaytdcwwma------awwtytyytmwgwwstyykckrmsw-rswwkrwwk-tmtkmyswmmk-mwrmwwawyrywgsakgay----rwmrtagttcagagttgttactgggactctagtcgtctattcgattacagacgagaatctgacccaattcctcctgaggtgac--------------------tcttcagtc-----tataatatttg-agagtcctgataagaacaggtgggcaaggtgc---------------------------------------------------------------------------------------------------------------------------------------------------------------------------------------------------------------------------------------------------------------------------------------------------------------------------c
>I23377_M148_Malvaceae_Robinsonella_mirandae_seq1
------------------------------------------------------------------------------------------------------------------------------------------------------------------------------------------------------------------------------------------------------------------------------------------------------------------tgtaaccaaggaaaaatcccaaggatatttgttccgctcagtgctgaagtgcataccttacctgatwgaagaagttggccgaagcgataagataactgaaataatacctcaacatgggataagcattgatcctggtgttcgtgaggaagcwgttcaggtaatgaaccggrttgtaaggtgccttcctcatcgtcgttttgcagttatgagagggatgrccaacttcatcctacgactacctgatgaattccctcttctgattcaaacatcattggtacgaatgttagaacttatgcgtttttsgagagcttgtctgattgatgataaaatggaag------------------aagatgcaaagcakatggtgcagcaraacagtagattccagaactcttctttccatcaacyvggggaagctattgagtttcgkacatcagagatagatgcagttggtcttatctttcttwgctctgcggatagccagatccgtcacacagcattrgagttattgcgctgtgtacgtgcgttaagaaatgacatwcgagaccttrcacwtcgtgagcggccagaacatgatataagatatgaagctgaacctatatttataattgatgtgctggaagaacatggggt--gggatacmtttawttc--------atyatttcctttrtttggctt--------attctgtgtaatatctctggac--------wktat-tctgaa-----------aaatabtgcaggag----gacatagkkmmrwrktkywrmkkkgwywctggkmstctgktygwytrywkgmkwrmaksygakrmwmtsmykcmmkmsstsmykmkkywac------------tcttcagtc-----tataatatttg-agagtcctgataagaacaggtgggcaaggtgtcttagtgagctcatcaaatatgcagctgaactttgcccaagctcagttcaagatgcaaagtacgtccgataagatggttat------------------------------gaatatttgttacatctctttcgtaatgaatatttgttgcaataatkttattgtgtttcacgtaaaattttatcggattttcacttgattggtaatattagcaatttgtaaaaccaaatgagga------------------------------------------------------------------------------ttt
>I23378_M150_Malvaceae_Ceiba_pentandra_seq1
-------------------------------------------------------------------------------------------------------------------------------------------------------------------------------------------------------------------------------------------------------------------------------------------------------------gatgctgtaaccaaggaaaagtcycaaggatatttgttccggtcrgtgctgaartgyataccttacctrattraagaagthggcmgaagygataagataactgaaataatacctcaacatgggataagcattgatcctggcgtwcgtgaggaagcagttcaggtactgaaccggattgtmaggtaccttcctcatcgtcgctttgcagttatgagagggatggccaacttcatcctccgactgcctgatgaattccctcttctgattcaaacgtcrttggkdcgactgttagaacttatgcgtttttggaragcttgtytbattgatgataaactggmacaag---------atgctcaagatgcaawgcrgatggtgcdgcaaaacagtggattcaagaagtcttctttycaacaascaggggaagbtatygartttcrhgcatcagagatagaygcarttggtcttatcttycttagctcygtggatagycagrttcgtcacacagcrytggagttattgcgctgtgtacgtgccttaaggaatgacatacgagaccttacacttygygagcrgccrgatmatratataagatatgaagctgaacctatatttataattgatgtgttggaagaacatggggt--gggatatatttatttt--------atgatttcctgtttttcactta--------------ttaatttctctatgaagt-gcaatgtat-tctgaacttaa---gctgaatattgcaggag----gacatagttcagagttgttactgggactctggtcgtacgtttgattaccgacgagaatctgatgtaattcctcctgatgtgac--------------------tcttcagtc-----gataatatttg-agagtcctgataagaacaggtgggcaaggtgtcttagtgagcttgtcaaatatgcag--------------------------------------------------------------------------------------------------------------------------------------------------------------------------------------------------------------------------------------------------------------------------------------------------c
>I23383_M166_Malvaceae_Pseudobombax_ellipticum_seq1
--------------------------------------------------------------------------------------------------------------------------------------------------------------------------------------------------------------------------------------------------------------------------------------------------------------------taaccaaggaaaagtctcaaggatatttgttccggtcrgtgctgaagtgcataccttacctratwgaagaagttggccgaagcgayaagataactgaaataatacctcaacatgggataagcattgatcctggtgttcgtgaggaagcagttcaggtactgaaccggattgtmaggtaccttcctcatcgtcgctttgcagttatgagagggatggccaacttcatcctccnactacctgatgaattccctcttctgattcaaacvtcattggbrcgactgttagadctnatgcgtttttggavagcttgtbtkattgakgataaactggmacaag---------atgctcaagatgcraagcrgatggtgcrgcaaaacagtggattcamgaagtcttctttncawcaaccaggggaagytatygagtttcgygcatcagagatmgatgcrvttggtcttatctttcttagctccgtggatagccagattcgtcacacagcrttggagttattgcgctgtgtacgtgccttaaggaatgacatacgagaccttacasttygygagcwgccagatmatratataagatatgaagctgaacctatatttataattgatgtgctggaagaacatggggt--rggrkrtatwtwtwkt--------wyrwkwwyyystrtktmwywyw--------------twwwytwytywatkwmky-kmwwwrkwk-yswkawmttmw---gmwrwrwakykmarkak----krcatagttcagagttgttactgggactctggtcgtatgtttgattaccgacgagaatctgatgcaattcctcctgatgtgac--------------------tcttcaatc-----gataatatttg-agagtcctgataagaacaggtgggcaag--------------------------------------------------------------------------------------------------------------------------------------------------------------------------------------------------------------------------------------------------------------------------------------------------------------------------------
>I23384_M168_Malvaceae_Theobroma_cacao_seq1
---------------------------------------------------------------------------------------------------------------------------------------------------------------------------------------------------------------------------------------------------------------------------------------------------------------------------------------aggatatttgttccggtcagtgctcaagtgcataccttacctgattgaagaagttggccgaagtgataagataactgaaataatacctcaacatggtataagcattgatcctggtgttcgtgaggaagcagttcaggtactgaaccggattgtaaggtaccttcctcatcgtcgctttgcagttatgagagggatggccaacttcatcctccgactacctgatgaattccctcttctgattcaaacatcattggggcgactgttagaacttatgcggttttggagagcttgtctgattgatgataaactggagcaagatgctcaagatgctcaagatgctaagcgtatgttgcagcaaagcaatggattcaagaagtcttctttccatcaaccaggggaagctattgagtttcgtgcatcagagatagatgcagttggtcttatctttcttagctccgtggatagccagatccgtcacacagcgttggagttattgcgctgtgtacgtgccttaaggaatgacatacgagaccttacacttcgtgagcagccagatcatagtataagatatgaagctgaacctatatttataattgatgtgctggaagaacatggggt--gggctatatttagttt--------atgattccctttatatgacttt-------attttctttaatttctctatgaagttgcaatgtat-tctgaacttta--agttaaatattgcaggat----gacatagttcagagttgttactgggactctggccgtctgtttgattacagacgagaatctgatgtaattcctcctgaggtgac--------------------tcttcagtc-----tataatatttg-agagtcctgataagaacagatgggcaaggtgtcttagtgagatcgtcaagtatgcagctgaactttgccctagctcagttcaagatgcaaagtacgtacaataagataattat--------------------------------gtaattgttacatgtttttgcccaggaatgtgtgttgcaataatgtcattatgttttgcctagaa-ttgatgggatgttcttttgacaggtaatattatcaattaatgaaacctaatggagattagacttaagccctgggcatatttttagtatttgaggggtggaagaatgtgaaaacaatatctatggttcatacattttg
>I23385_M169_Malvaceae_Ochroma_pyramidale_seq1
--------------------------------------------------------------------------------------------------------------------------------------------------------------------------------------------------------------------------------------------------------------------------------------------------------------------taaccaaggaaaagtctcaaggatatttgttccggtcagtgctgaagtgcataccttacctaattgaagaagttggccgaagcgataagataactgaaataatacctcaacatggaataagcattgatcctggcgttcgtgaagaagcagttcaggtactgaaccggattgtcaggtaccttcctcatcgtcgctttgcagttatgagagggatggccaacttcatcctccgactacctgatgaattccctcttctgattcaaacgtcattggggcgactgttagaacttatgcgtttttggagggcttgtcttattgatgataaactagcac------------------aagatgcaaagcagatggtgcagcaaaacagtggattcaagaagtcttctttccatcaaccaggggaagctattgagtttcgtgcatcagagatagatgcagttggtcttatcttccttagctccgtggatagccagattcgtcacacagcattggagttattgcgctgtgtacgtgccttaaggaatgacatacgagaccttacacttcgcgagcagccagatcataatataagatatgaagctgaacctatatttataattgatgtgctggaagaacatggggt--gggatatatttagttt--------atgatttcctgtatattactt--------attctatttaatttctctatgaagt-gcaatgtat-tctgaacttaa---gct-aatattgcaggag----gacatagttcagagttgttactgggactttggtcgtctgtttrattacagacgagaatctgatgcaattcctcctgaggtgac--------------------tcttcagt------------------------------------------------------------------------------------------------------------------------------------------------------------------------------------------------------------------------------------------------------------------------------------------------------------------------------------------------------------------------------
>I23387_M178_Malvaceae_Malvaviscus_arboreus_seq1
-----------------------------------------------------------------------------------------------------------------------------------------------------------------------------------------------------------------------------------------------------------------------------------------------------------------------------------cccaaggatayttgttccgttcagtrctgaagtgcataccttacctgattgaagaagttggccgaattgataagataactgaaataatacctcaacacgggataagcattgatcccggygttcgtgaggaagcagttcaggtactgaaccggattgtaagataccttcckcatcgccgctttgcagttatgagagggatggccaacttcatcctcsgactacctgatgarttccctcttctgattcaaacatcattggtgcgactgttagaacttatgcgtttttggagagcttgtctgattgatgataaaccggaag------------------aaggtgcaaagcagatgctgcagcaaaayagtagattcaagagcacttctttccatcaaccaggggaacctatygagtttcgcgcatcagakatagatgcagttggtctcatytttcttagctctgtggaywgccagatccgtcacacagcwttggagttattgcgctgtgtacgtgccttaaggaatgacatacgagaccttacacttcgtgagcagacagatcatgatataagatatgaagcygaacctatatttataattgatgtgctggaagaacatggggt--aggatacaactatttt--------atgagatcctttatttgacat--------attctctataatttctctgcac--------tgtat-tctgaac-taa---gctatatattgcaggag----gacatagttcagagttgttactgggactctggtcgtctttttgattacaagcgagaatctgatgcaattccgcctgaggtgac--------------------tcttcaatc-----tataatatttg-agagtcctgataagaacaggtgggccaggtgtctcagtgagctcatcaaatattctgctgaacttt------------------------------------------------------------------------------------------------------------------------------------------------------------------------------------------------------------------------------------------------------------------------------------------
>I23388_M180_Malvaceae_Triumfetta_lappula_seq1
--------------------------------------------------------------------------------------------------------------------------------------------------------------------------------------------------------------------------------------------------------------------------------------------------------------atgctgtaacaaaggaaaartctcaaggatatttgttccggtctgtgctgaagtgcataccktacctgattgaagaagttgggcgaagtgataagataactgaaataatacctcaacatgggataagcattgatcctggtgtycgtgaggaagcagttcaggtactgaaccgtattgtaaggkaccttcctcatcgtcgctttgcagttatgagagggatggccaacttcatccttcgactacctgatgaattccctcttctgattcaaacgtcattggggcgactgttagaacttatgcgtttttggagagcttgtctgattgatgataaactggaacaag---------rtgctcaagatgcaaagcgtgtggtgcagmaaaataaaggawtcaagaagtcttcattccatcaacctggggaagtaattgagtttcgtgcctcagagatagatgcagttggtcttatttttcttagctctgtggatagccagatccgkcayacagcattggagttattgcgctgtgtacgtgccttaaggaatgacatacgagaccttacccttcgtgagcagcctgatcatagtattagatatgaagctgaacctatatttataattgaygtgcttgaagaacatggggt--gggatatatwtatttw------ttwtkmyyyyywktwtayywcwwma------awwtytyytmwgwwstyykckrvyw-rswwkrwwk-tmtkmyswmmk-mwrmwwawtaywgsakgay----rwmrtwswkmrkwgttrytrbkdskmywstmgtck---attcgattacagacgagaatctgatccaattcctcctgaggtgac---------------------------------------------------------------------------------------------------------------------------------------------------------------------------------------------------------------------------------------------------------------------------------------------------------------------------------------------------------------------------------------------------------t
>I23389_M181_Malvaceae_Pavonia_scheadiana_seq1
-----------------------------------------------------------------------------------------------------------------------------------------------------------------------------------------------------------------------------------------------------------------------------------------------------------------------------------cacaaggatatttgttccggtcagtgctgaagtgcataccttacgtgattgaagaagttggccgaagcgataagataaccgaaataatacctcaacatgggataagcattgatcctggtgttcgtgaggaagccgttcaggtaatgaaccggattgtaaggtaccttcctcatcgtcgctttgcatttatgagagggatggcctacttcatcctacgactacctgatgaattccctcttctgattcaaacatcattggtacgactgttagaacttatgcgtttttggagagcttgtctgattgatgataaactggaag------------------aagatgcaaaaccgatggtgcagcaaaacagtagattcaagaactcttctttccatcaaccaggggaagctaatgagtttcgcgcagcagagatagatgcagttggtcttatctttcttagctctgtggatagccagatccgtcacacagcattagagttattgcgctgtgtacgtgccttaagaaatgacatacgagaccttacacttcgtgagcagcgagaacatgatataagatatgaagctgaacctatatttataattgatgtgctggaagaacatgcggt--gggatacatttattcc--------atgatttcctttatttggctt--------attctgtgtaatttctctgcac--------tgtat-tctgaacttaa---gctatatattgcaggag----gacatagttcagagttgttactgggactctggtcgtctgtttgattacaggcgagagtctgatgcaatccctcctgaggtgac--------------------tcttcagtc-----tataatatttg-agagtcctgacaa-----------------------------------------------------------------------------------------------------------------------------------------------------------------------------------------------------------------------------------------------------------------------------------------------------------------------------------------------
>I23390_M182_Malvaceae_Anoda_cristata_seq1
-----------------------------------------------------------------------------------------------------------------------------------------------------------------------------------------------------------------------------------------------------------------------------------------------------------------ctgtaaccaaggacaagtcacaaggatatttgttccggtcagtgctgaagtgcataccttacgtgattgaagaagttggccgaagcgataagataaccgaaataatacctcaacatgggataagcattgatcctggtgttcgtgaggaagccgttcaggtaatgaaccggattgtaaggtaccttcctcatcgtcgctttgcatttatgagagggatggcctacttcatcctacgactacctgatgaattccctcttctgattcaaacatcattggtacgactgttagaacttatgcgtttttggagagcttgtctgattgatgataaactggaag------------------aagatgcaaaaccgatggtgcagcaaaacagtagattcaagaactcttctttccatcaaccaggggaagctaatgagtttcgcgcagcagagatagatgcagttggtcttatctttcttagctctgtggatagccagatccgtcacacagcattagagttattgcgctgtgtacgtgccttaagaaatgacatacgagaccttacacttcgtgagcagcgagaacatgatataagatatgaagctgaacctatatttataattgatgtgctggaagaacatgcggt--gggatacatttattcc--------atgatttcctttatttggctt--------attctgtgtaatttctctgcac--------tgtat-tctgaacttaa---gctatatattgcaggag----gacatagttcagagttgttactgggactctggtcgtctgtttgattacaggcgagagtctgatgcaatccctcctgaggtgac--------------------tcttcagt------------------------------------------------------------------------------------------------------------------------------------------------------------------------------------------------------------------------------------------------------------------------------------------------------------------------------------------------------------------------------
>I23391_M183_Malvaceae_Phymosia_umbellata_seq1
-------------------------------------------------------------------------------------------------------------------------------------------------------------------------------------------------------------------------------------------------------------------------------------------------------------------------aaggaaaaatctcaaggatatttgttccgctcagtgctgaagtgcataccttacctsattgaagrggtcggtcgaagtgataagataactgaaataatacctcaacatgggataagcattgatcctggtgttcgtgaggaagcygttcaggtaatgaaccggattgtaaggtgccttcctcatcgtcgttttgcagttatgagagggatggccaacttcatcctacgactwcctgatgaattccctcttctgattcaaacatcattggtacgaatgttagaacttatgcgtttttggagagcttgtctrattgatgataaattggaag------------------aagatgcaaagccgatggtgcagcaaaacagtagattccagaactcttctttccatcaaccaggggaagctattgagtttcggacatcagagatagatgcagttggtcttatctttcttagctctgcagatagccagattcgtcacacagcattagagttattgcgctgtgtacgtgcgttaagaaatgacatacgagacc----------------------------------------------------------------------------------------------------------------------------------------------------------------------------------------------------------------------------------------------------------------------------------------------------------------------------------------------------------------------------------------------------------------------------------------------------------------------------------------------------------------------------------------------------------------------------------------------------------------------------------------------------------------------------------------------------------------
>I23392_M187_Malvaceae_Ayenia_berlandieri_seq1
-------------------------------------------------------------------------------------------------------------------------------------------------------------------------------------------------------------------------------------------------------------------------------------------------------------gatgctgtaacgaaggaaaagtctcaaggatatttgtttcggtcagtgctgaagtgcataccttacttgattgaagaagttggtcgcagcgataagattactgaaataatacctcaacatgggataagcattgatcctggtgttcgtgaggaagcggttcaggtactaaaccggattgtaaggtaccttccccatcgtcggtttgcagttatgagagggatggccaacttcatcctccgacttcctgatgagtttcctcttctgattcaaacatccctggggcgactgttagaacttatgcgtttttggagagcttgtctgattgatgataaactggagcaagatgctcaagttgctcaagatgcaaagcttgttttgcagcaaaacaagggatttaagaagtcttcattccatcaaccagcggaaagtattgaatttcgtgcatcagaaatagatgctgttggtcttatctttcttagctctgtggatagccagatccgtcacactgcattggagctattgcgctgtgtgcgtgccttaaggaatgacatacgggaccttacactccgtgagcagccagatcataatataagatatgaagttgaacctatatttataattgatgtactggaagaamatggggt--gagttatat----ttc--------gtgatttcttttcactttc----------------tgtaatttctttattacag-gcaatgtat-tctgaacttat--------atattgcaggat----gacatagttcatagttgttattgggactctggtcgaatgttcgattacagacgagaatctgatgcaa-------------------------------------------------------------------------------------------------------------------------------------------------------------------------------------------------------------------------------------------------------------------------------------------------------------------------------------------------------------------------------------------------------------------------t
>I23394_M229_Malvaceae_Malvastrum_americanum_seq1
-------------------------------------------------------------------------------------------------------------------------------------------------------------------------------------------------------------------------------------------------------------------------------------------------------------gatgytgtaaccaaggataagtctcaaggatatttgttccggtcagtgctgaagtgcataccttacctgattgaagaagttggccgaagcgataagataaccgaaataatacctcaacatgggataagcattgatcctggtgttcgtgaggaagccgttcaggtaatgaaccggattgtaaggtaccttcctcatcgtcgctttgcagttaygagagggatggcttacttcatcctacgactacctgatgaattccctcttctgattcaaacatcattggtacgactgttdgaacttatgcgcttttggagagcttgtctgattgatgataaactggawg------------------aagatgcacmaccaatggtgcwgcaaaacagtagaatcaagaactctactttccatcaaccwggggaagctattgagtttcrygcagcbgagatagatgcagttggtcttatctttcttagctctgcggatagccagatccgtcacacagcattagagttattgcgctgtgtacgtgccttaagaaatgacataygagaccttacasttcgtgagcagccagaacatggtataagatatgaagctgaacctatatttataattgatgttctggaagaacatgcggt--aggatacgattattcc--------atgatttcctttatttggctt--------attctgtgtaatttctctgcac--------tgtat-ttttaacttaa---gctgaatattgcaggag----gacataatkcagagttgttactgggactctggtcgtctgtttgattgcaggcgagagtctgatgcaatccctcctgaggtgac--------------------tcttcaatc-----tataatatttg-agagtcctgataaaaacaggtgggcaaggtgccttagtgagctcatcaaatatg------------------------------------------------------------------------------------------------------------------------------------------------------------------------------------------------------------------------------------------------------------------------------------------------------
>I23395_M236_Malvaceae_Fuertesimalva_jacens_seq1
---------------------------------------------------------------------------------------------------------------------------------------------------------------------------------------------------------------------------------------------------------------------------------------------------------------tactgtaaccaaggataagtctcaaggatatttgtttcggtcagttctgaagtgcataccttacttgattgaagaagttggccgaagcgataagataaccgaaataatacctcaacacgggataagcattgatcctggtgttcgtgaggaagccgttcaggtaatgaaccggattgtaaggtaccttcctcatcgtcgctttgcagttatgagagggatggcctacttcatcctacgactacctgatgaattccctcttctgattcaaacatcattggtacgactgttagaacttatgcgtttttggagagcttgtctgattgatgataaactggaag------------------aagatgcaaaaccgatggtgcagaaaaacataagattcaagaactcttctttccatcaaccaggggaagctaatgagtttcgcgcagcagagatagatgcagttggtcttatctttcttagctctgtggatagccagatccgtcacacagcattagagttattgcgctgtgtacgtgccttaagaaatgacatacgagaccttacacttcgtgagcagccagaacatgatataagatatgaagctgagcctatatttataattgatgtgctggaagaacatgcggt--gggatacatttattcc--------atgatttcctttatttggctt--------attctgtgtagtatttctgcac--------tgtat-tctgaacttaagctgctatatattgcaggag----gacatagttcagagttgttactgggactctggtcgtctgtttgatcacaggcgagagtctgatgcaatccctcctgaggttac--------------------tcttcagtc-----tataatatttg-agagtcctgacaaaaacaggcgggcaaggtgtcttagtgagctcgtcaaatatgcagctgaactttgcccaagttctgttcaagatgcaaagtacgtccaataagatagtcacgaatttttttttttggataaatttagttatgaataattgtttcatacctttcctaaggaatatttgttgccgtgatgttattatgtttcacctagaa-tttatcagattctctcttgataggtaatattagcaacccacaaaatcaaatgagcacaaaaccaaa----------------------------------------tgaggattat----------------tcttt
>I23396_M019_Malvaceae_Allosidastrum_pyramidatum_seq1
-------------------------------------------------------------------------------------------------------------------------------------------------------------------------------------------------------------------------------------------------------------------------------------------------------------gatgctgtaaccaaggaaaaatcccaaggatatttgttccggtcagtgctgaagtgcattccttacctgattgaagaagttggccgaagcgataagataactgaaataatacctcaacatgggataagcattgatcctggtgttcgtgaggaagccgttcaggtaatgaaccggattgtaaggtgccttcctcatcgtcgttttgcagttatgagagggatggccaacttcatcctacgactaccagatgaattccctcttctgattcaaacatcattggtacgaatgttagaacttatgcgattttggagagcttgtctgattgatgataaactggaag------------------aagatgcaaagcaaatggtgcagcaaaacagtagattccagaactcttctttctatcaaccaggggaagctattgagtttcgcacatcagagatagatgcagttggtcttatctttcttagttctgcggatagccagatccgtcacacagcattggagttattgcgctgtgtacgtgcattaagaaatgacatacgagaccttacacttcgcgagcggccagaacatgatataagatatgaagctgaacctatatttataattgatgtgctggaagaacatggggt--gagatacatttgtttc--------attttttcctttatttggctt--------attctgtgtaatttctctggac--------tgtat-tctgaacttaa---gctaaatattgcaggag----gacatagttcagagttgttactgggactctggtcgtctgtttgattacaggcgagaatctgatgcaatccctcctgaggtgac--------------------tcttcagtc-----tataatatttg-agagtcctgataagaacaggtggg------------------------------------------------------------------------------------------------------------------------------------------------------------------------------------------------------------------------------------------------------------------------------------------------------------------------------------
>I23398_M021_Malvaceae_Sidastrum_micranthum_seq1
---------------------------------------------------------------------------------------------------------------------------------------------------------------------------------------------------------------------------------------------------------------------------------------------------------------------------------------aggatatttgttccgctcagtgctgaagtgcataccttacctgattgaagaagttggccgaagtgataagataactgaaataatacctcaacatgggataagcattgatcctggtgttcgtgaggaagcagttcaggtaatgaaccggattgtaaggtgccttccgcatcgtygttttgcagttatgagaggaatggccaacttcatcctackactacctgatgaattccctcttctgattcaaacatcattggtacgaatgttagaacttatgcgtttttggagagcttgtctgattgatgataaaatggaag------------------aagatgcaaagcagatggtgcagcaaaacagtagattccagaactcttctttccatcaaccaggggaagctattgagtttcgtacatcagagatagatgcagttggtctkatctttcttagctctgcagatagycagatccgtcacacagcattagagttattgcgctgtgtacgtgcgttaagaaatgacatacgrgaccttacacttcgtgagcggccagaacatgatataagatatgaagctgaacctatatttataattgatgtgctggaagaacatggggt--gggatacatttatttc--------atcattttctttgtttggctt--------attctgtgtaatatctctggac--------attat-tctgaacttaa---gctaaatattgcaggag----gatatagttcagagttgttactgggactcaggtcgtctgtttgattacaggcgagaatctgatgcaatccctcctgatgtgac--------------------tcttcagtc-----tataatatttg-agagtcctgataagaacaggtgggcaaggtgtcttagtgagctcatcaaatatgcagcagaactttgcccg-------------------------------------------------------------------------------------------------------------------------------------------------------------------------------------------------------------------------------------------------------------------------------------
>I23399_M022_Malvaceae_Gaya_dominguensis_seq1
--------------------------------------------------------------------------------------------------------------------------------------------------------------------------------------------------------------------------------------------------------------------------------------------------------------------taaccaaggaaaaatcccaaggatatttgttccgctcagtgctgaagtgcataccttacctgattgaagaagttggccgaagcgataagataactgaaataatacctcaacatgggataagcattgatcctggtgttcgtgaggaagccgttcaggtaatgaaccggattgtaaggtgccttcctcatcgtcgttttgctgttatgagagggatggccaacttcatcctacgactacctgatgaattccctcttctgattcaaacatcattggtacgaatgttagaacttatgcgtttttggagagcttgtctgattgatgataaactggaag------------------aagatgcaaagcagatggtgcagcaaaacagtagattccagaactcttctttccatcaaccaggggaagctattgagtttcggacttcagagatagatgcagttggtcttatctttcttagctctgcggatagccagatccgtcacacagcattagagttattgcgctgtgtacgcgcattaagaaatgacatacgagaccttacacttcgtgagcggctagaaaatgatataagatatgaagctgaacctatatttataattgatgtgctggaagaacatggggt--gggatacatttatttc--------attatttccttaatttggctt--------attctgtgtaatttctctggac--------tgtat-tctgaacttaa---gctaaatattgcaggag----gacatagttcagagttgttac------------------------------------------------------------------------------------------------------------------------------------------------------------------------------------------------------------------------------------------------------------------------------------------------------------------------------------------------------------------------------------------------------------------------------------------------------------------------
>I23366_M015_Malvaceae_Firmiana_simplex_seq1
--------------------------------------------------------------------------------------------------------------------------------------------------------------------------------------------------------------------------------------------------------------------------------------------------------------------------aggaaaagtctcaaggrtatttrttycggtcagtgccgaagtgcataccttacctgatwgaagaagttggccgaagygataagataactgaaataatacckcaacatgggataagyattgaycctggcgttcgtgaggaagcagttcaggtactgaaccggattgtaaggtaccttcctcatcgccgctttgcagttatgagagggatgdccaattttatcctccgactacctgatgagttccctcttctgatccaaacatcattgggtcgactcttagaacttatgcgtttttggagagcttgtttgattgatgataaaccggaacaag---------atgctcaagatgcaaagcatgtggtgcagaaaaacaatggattcaaaaagtcttctttccatcaaccaggggaagctattgaatttcgtgcttctgagatcgatgcagttggtcttatctttcttagctctgtggatagccagatccgtcacacagcattggagttattgcgctgtgtgcgtgccttaaggaatgacatacaagaggttgcacttcgtgaacaaccagatcataatataagatatgaggctgaacccatatttataattgatgtgctggaagaacatggggt--gggatatatttagttt--------atgatttcctgtatattactc--------attctatttaaattttctgcgaagt-gcaatgtat-tctgaacttaa---gctaaatattgcaggat----gacatagtgcagagttgttactgggactctggtcgtctgtttgattacagacgagaatctgatgcaattcctcctgacgtgac--------------------tcttcagt------------------------------------------------------------------------------------------------------------------------------------------------------------------------------------------------------------------------------------------------------------------------------------------------------------------------------------------------------------------------------
>I28591_M023_Malvaceae_Neobuchia_paulinae_seq1
-----------------------------------------tagrawwgtswrtwckgywwytat-----ymarctgctg-ggaatca---------------------------------------------------------------attwtctyt--rtcaaattacttgcktsaakatctrtt-gytgctats--raygctagrtttccr-ctyttgacttct------------atttrccky-ttatctggatgyartggcactkrccatatsaa---ttctatgcttt-ccagatgctgtaacyaaggaaaagtcycaaggatatttgttccggtcrgtgctgaartgbataccttacctrattdaagaagttggchgaagcgataagataactgaaataatacctcaacatgggataagcattgatcctggcgtwcgtgaggaagcagttcaggtactkaaccggattgtmaggtaccttcctcatcgtcgctttgcagttatgagagggatggccaacttcatcctccgactrcctgatgaattccctcttctgattcaaacgtcrttggkrcgactgttagaacttatgcgtttttggaragcttgtytkattgatgataaactggmacaag---------awgctcaagatgcaaagcdgatggtgcrgcaaaacagtggattcaagaagtcttctttycawcaascaggggaagytathgagtttcgygcatcagagatagaygcarttggtcttatcttycttagctcygkggatagycagattcgtcacacagcrhtggagttattgcgctgtgtacgtgccttaaggaatgacatacgagaccttacactttgcgagcagccagataataatataagatatgaagctgaacctatatttataattgatgtgctggaagaacatggggtagggggtatatttagttt--------atgatgtcctttatattactt--------attctatttaatttctctatgaagt-gcgatatat-tctgaactgaa---ggtaaatat---------------------------------------------------------------------------------------------------------------------------------------------------------------------------------------------------------------------------------------------------------------------------------------------------------------------------------------------------------------------------------------------------------------------------------------------------------------------------------------------------------
>I28594_M025_Malvaceae_Herrania_nitida_seq1
--------------------------------------------------------------------------------------taaatatctctatttgactatt----tgactcttttcgttttgaccctgagcatctatc--aaacattttcttt--ctcaaattacttgcttcaagatctgtt-ggtgctatg--aatgctaggtttcca-cttttaacttct------------attttcccc-ttatctggatgcaatggcacttgccatgtgaa---ttctatgcttt-ccagatgctgtaaccaaggaaaagtctcaaggatatttgttccggtcagtgctgaagtgcataccttacctgattgaagaagttggccgagttgataagataactgaaataatacctcaacatggtataagcattgatcctggtgttcgtgaagaagcagttcaggtactgaaccggattgtaaggtaccttcctcatcgtcgctttgcagttatgagagggatggccaacttcatcctccgactacctgatgaattccctcttctgattcaaacatcattggggcgactgttagaacttatgcggttttggagagcttgtctgattgatgataaactggagcaagatgctcaatatgctcaagatgcaaagcgtatgttgcagcaaagcaatggattcaagaagtcttctttccatcaaccaggggaagctattgagtttcgtgcatcagagatagatgcagttggtcttatctttcttagctctgtggatagccagatccgtcacacggcattggagttattgcgctgtgtacgtgccttaaggaatgacatacgagaccttacacttcgtgagcagccagatcatagtataagatatgaagctgaacc---------------------------------------------------------------------------------------------------------------------------------------------------------------------------------------------------------------------------------------------------------------------------------------------------------------------------------------------------------------------------------------------------------------------------------------------------------------------------------------------------------------------------------------------------------------------------------------------------------------------------------------------------------------
>I28595_M184_Malvaceae_Guazuma_ulmifolia_seq1
---------------------------------------------------------------------------------ttaattaaatatctctttttgatta----------ttttttctctttaaccctgagcatctatc--aaacattttcttt--ctcaaattgcttgcttcaaaatctttt-gctgctatg--aatgctaggtttcca-cttttaacttct------------attttcccc-atatctggatgcaatggcatgtgccatgtgaa---ttctatgcttt-ccagatgctgtaaccaaggaaaagtctcaaggatatttgttccggtcagtgctgaagtgcataccttacctgattgaagaggttggccgaagtgataagataactgagataatacctcaacatggtataagcattgatcctggcgttcgtgaggaagcagttcaggtactgaaccggattgtaaggtaccttccccatcgtcgctttgcagttatgagagggatggccaacttcatcctccgactacctgatgaattccctcttctgattcaaacatcattgggccgacttttagaacttatgcggttttggagagcttgtchgattgatgataaactggagcaag---------atgctaaagatgcaaagcgtgtgttgcagcaaagcaatggattcaagaagtcttctttccatcaaccaggggaagctattgagtttcgtgcatcagagatagatgcgattggtcttatctttcttagctccgtggatagccagatccgccacacagcattggagttattgcgctgtgtacgtgccttaaggaatgacatacgagatcttacacttcgtgagcagccagatcatagtataagatatgaagctgagcctatatttataattgatgtgctggaagaacatggggt--gggctatatatagttc--------atgatttactttatataactt--------aatttctttaaattttctatgaagt-gccgtgtat-tctgaactgaa---gttaaatattgcaggat----gacatagttcaaagttgttactgggactcaggtcgtctgtttg-------------------------------------------------------------------------------------------------------------------------------------------------------------------------------------------------------------------------------------------------------------------------------------------------------------------------------------------------------------------------------------------------------------------------------------------------a
>I28597_M027_Malvaceae_Melhania_velutina_seq1
-----------------------------------------------------------------------------------------------------------------------------tttycccctgggmatatttg--gagcattttcttt--actgaattagttgcttyargagctatt-gctgctatg--aatgctwggtatcya-cttttaayttca------------gtttcaccc-ttggatgga---aatggcactcrccatatgaa---ttctttgcttt-ccagatgckgtagccaaggagaagtctcaagg---tttgttccggtcagtgctgaagtgcataccttacctgattgaagaagttggccgaagcgayaakataactgaaatwatacctcagcatgggataagcattgaccccggsgttcgtgaggaagcagttcaggtactcaahcgdattgtaaggtaccttccwcatcgtcgytttgcagttatgagagggatggccaahttcatcctccgabtacctgatgaattccctcttctgatycaaacgtcattggggagabtgttagaacttatgcgtttttggcgagcttgtctgattgatgataaactggaacaag---------atgctcaagattcraagcrtatggtgcagcaaaacaatggatttaagaagtcttyttyccahcracbaggggaagctattgaattccgtgcatcagagatagatgcagttggtcttatttttcttagctcwgtggayagccagatccgtcacacagcattggagttattgygstgtgtgcgtgccttaaggaatgacatacgagaccttgcacttcgtkwgcaaccagatcatagyataagacacgaggcygaacccatattcataattgatgtgctggaagaacatgcggt---------------------------------------------------------------------------------------------------------------------------------------------------------------------------------------------------------------------------------------------------------------------------------------------------------------------------------------------------------------------------------------------------------------------------------------------------------------------------------------------------------------------------------------------------------------------------------------------------------------------------
>I28598_M028_Malvaceae_Glyphaea_brevis_seq1
---------------------------------------------------------------cttctgctcttctgttg-tcaatcaaatatctgcattttaca-----------tttttctcccctttccctgagcatctatgc-aacttttttcttt--cttgaatcacttgcttcgaggtgtgtt-gctgctatg--aatgcttggtttcca-ccctcaacattct-----------atttttgcc-ttatctggatgcaataaaacatgccatatgaa---ttttatgctta-gcagatgctgtaaccaaggaaaagtctcaaggatatttgttccggtcagtgctgaagtgcataccttacctgattgaagaagttggccgaagcgataagataactgagataatacctcaacatgggataagcattgatcctggcgttcgtgaggaagcagttcaggtactgaaccgtattgtaaggtaccttcctcatcgtcgctttgctgttatgagagggatggccaacttcatcctccgattgccagatgaattccctcttctgattcaaacgtcattggggcgactgttagaacttatgcgtttttggagagcttgtctgattgatgacaaactggaacaag---------atgctcaagatgcaaagcgtatggtgcagcaaaataatggattcaagaagtcttctttccatcaatctggagaagtaattgagtttcgtgcctcggagatagatgcggttggtcttatttttcttagctctgtggatagccagatccgtcacacagcattggagttattgcgctgtgtacgtgccttaaggaatgacatacgagaccttacacttcgcgaacagccagatcatagtatgagatatgaa-----------------------------------------------------------------------------------------------------------------------------------------------------------------------------------------------------------------------------------------------------------------------------------------------------------------------------------------------------------------------------------------------------------------------------------------------------------------------------------------------------------------------------------------------------------------------------------------------------------------------------------------------------------------------
>I28599_M029_Malvaceae_Desplatsia_dewevrei_seq1
-------------------------------------------------------ctcttattcttctgctcgtaagctg-ttaatccaatatctgtat----------------acttttcttttccttcccttagcatctgtac-aaccattttcttt--cttgaatcacttactttgagttgtgtt-gctgctatg--aatgctacattttga-cacttaacattttat---------ttgtttgcc-ttatctggatgt-atgacatgtgccatatgaa---atttatgcttt-tcagatgctgtaaccaaggaaaagtctcaaggatatttgttcaggtcggtgctgaagtgcataccttatctgattgaagaagttggccgaagtgataagataactgaaataatacctcaacatgggataagcattgatcctggcgttcgtgaggaagcagttctggtactgaaccgtattgtaaggtaccttcctcatcgtcgctttgcagttatgagagggatggctaacttcatcctccgactacctgatgaattccctcttctgattcaaacgtcattggggcgactgttagaacttatgcgtttttggagagcttgtctgattgatgataagttggaacaag---------atgctcaagaggcaaagcgtatggtgcagcaaaataatggattcaagaagtcttctttccatcaacctggggaagttattgagtttcgtgcctcggagatagatgcagttggtcttatttttcttagctctgtggacagccagatccgtcatacagcgttggagttattgcgctgtgtgcgtgccttaaggaatgatatacgagaccttacccttcgtgagcagccagatcatagtttgagatatgaagctgagcccatatttataattgatgtgcttgaagaacatggggt--gggatatatttagtct--------atgattccctgt--attacgtcaaat--tttttttcttaaggtctccatgaaat-ggaatgta-------------------------------------------------------------------------------------------------------------------------------------------------------------------------------------------------------------------------------------------------------------------------------------------------------------------------------------------------------------------------------------------------------------------------------------------------------------------------------------------------------------------------------ttc
>I28600_M146_Malvaceae_Mortoniodendron_guatemalense_seq1
--------------------------------------------aagtgtgaattctgttattcttmtkctmmtctgyygttgaatcaaatatctctatttaact--------------------tttttccatgggcatctaty--gagctttttcttt--atygaattacttgcwycaagagctatt-gctgctatg--aatgmtaggtttcca-cttttaacttht------------attttmcct-ttatctvratgcaatggcrcttgscawatgaat-tttytttgcttt-cmagatgctgtaaccaaggaaaagtctcaaggatatttgttccggtcagtgctgaagtgcataccttacctnattgaagaagtwggccgaagcgataagataactgaaataatacctcaacatgggataagcattgatcctgghgttcgtgaggaagcagttcaggtactgaaccggattgtaaggtaccttcctcatcgtcgctttgcagttatgagagggatggccaacttcatcctcmvactncctgatgaattccctcttctgatccaaacatcattggggmgactgttagaacttatgcgtttttggagagcttgtctgattgadgataaaytngaammak---------atgctcaagatgcaaagcrtatdgtdcagcaaaacaatgdatthaagaagtcttctttccatcaahnnggggaagcdattgantttcgtgcrtcagagatagatgcagttggtcttatctttctyagbtctgtggatagccagathcgtcacacagcaytggagttattgcgctgtgtacgtgccttaaggaatgacatacgagaccttgcactttgtgagcaaccagatcataatataagatatgaggctgaacccatatttataattgatgtgctggaagaacatggggt--gggatatatttagttt--------atgattccctatatattactt--------attttatttaatttctctatgtagt-gcaatgtat-tctgaatttaa---gctaaatattgcaggag----gacataatt------------------------------------------------------------------------------------------------------------------------------------------------------------------------------------------------------------------------------------------------------------------------------------------------------------------------------------------------------------------------------------------------------------------------------------------------------------------------------------
>I28601_M030_Malvaceae_Sparmannia_africana_seq1
-------------------------------------------------------------tttgtctgcacattctcta-tcaatcaaatgtctgtatttta---------------ctacttttccttccctgagyatctayac-aactgttttcttt--ctt------cttgcttcgaggtgtttt-gctcctatg--aatgcttggtttcca-ctcttaacattct-----------atgtttgcc-ttatttggatgcaatgacatgtgccatatgaa---ctatatgcttt-ccagatgctgtaaccaaggaaaagtctcaaggatatttgttccggtcagtgctgaagtgcataccttacctgattgaagaagttgggcraagcgataagataabtgaaataatacctcaacatgggataagcattgatcctggcgttcgtgaggaagcagttcaggtactgaaccgtattgtaaggtaccttcctcatcgtcgctttgcagttatgagagggatggccaactttatcctcbgactacctgatgaattccctctcctgattcaaacgtcattggggcgacttttagaacttatgcgtttctggagagcttgtctgattgatgataaactggaacaag---------atgctcaagatgcaaagcgtattgtgcagcaaaataatggattaaagaagkcttctttccatcaacctggggaagtaattgagtttcgtgcctcagagatagatgcagttggtcttatttttcttagctctgtggatagccagattcgtcatacagcattggagttattgcgctgtgtacgtgccttaaggaatgacatacgagaccttacacttcgtgagcagccagatcatagtttgagatatgaagctgaacctatatttataattgatgtgcttgaagaacatggggt--gggatatatttagttt--------atcattccctgtatatcactcaaaat---attt----------------------------------------------------------------------------------------------------------------------------------------------------------------------------------------------------------------------------------------------------------------------------------------------------------------------------------------------------------------------------------------------------------------------------------------------------------------------------------------------------------------------------------------------------------------
>I28604_M032_Malvaceae_Entelea_arborescens_seq1
---------------------------------------------------------------------------tgcta-tcaatmaaatgtctgtatwttac------------ttcttcttttccttccctgagcatctatac-aactattttcttt--cttgaatcacttgcttcgaggtgtttt-gctcctwtg--aatgcttggtttcca-ctcttaacrttct-----------atttttgcc-ttatcyggatgcaatgacatgtgccatatgaa---ctwtatgcttt-ccagatgctgtaaccaaggaaaagtctcaaggatatttgttccggtcagtkctgaagtgcataccttacctgattgaagaagttgggcgaagcgataagataactgaaataatacctcaacatgggataagcattgatcctggcgttcgtgaggaagcagttcaggtactgaaccgtattgtaaggtaccttccthatcgtcgctttgcagttatgagagggatggccaacttcatcctccgactacctgatgaattccctcttctgattcaaacgtcattggggcgacttttagaacttatgcgtttctggagagcttgyctgattgatgataaactggaacaag---------atgctcaagatgcaaagcgtaykgtgcagcaaaataatggattwaagaagtcttctttccatcaacctggggaagtaattgagtttcgtgcctcagagatagatgcagttggtcttatttttcttagctctgtrgatagccagattcgtcatacakcattggagttattgcgctgtgtacgtgccttaaggaatgacatacgagaccttacacttcgtgagcagccagatcatagtatgagatatgaagctgaacctatatttataattgatgtgcttgaagaacrtggggt--gggatatatttagttt--------aycattccctktatatcactthaaat---atttttcttaarttctctatgaagt-gcaatgtat-tctgac-ttaa---gctaaatattgcaggay----gacatagttcagggttgttactgggactctggtcgtctattt--------------------------------------------------------------------------------------------------------------------------------------------------------------------------------------------------------------------------------------------------------------------------------------------------------------------------------------------------------------------------------------------------------------------------------------------------g
>I28605_M235_Malvaceae_Abutilon_sp_seq1
----------------------------------------------------------------------------------------------------------------------------------------------------------atccct--atagaattacttgcttcaagatctgtt-gcttccatc--aatgctagatatccg-cttttgacttct------------atttatgcc-ttatctggatgcaatggcattttctatatgaa---ttctttgcttt-ccagatgctgtaaccaaggaaaaatcccaaggatatttgttccgctcagtgctgaagtgcataccttacctgattgaagaagttggccgaagcgataagataactgaaataatacctcaacatgggataagcattgatcctggtgttcgtgaggaagctgttcaggtaatgaaccggattgtaaggtgccttcctcatcgtcgttttgcagttatgagagggatggccaactttatcctgcgactacctgatgaattccctcttctgattcaaacatcattggtacggatgttagaacttatgcgtttttggagagcttgtctgattgatgataaactggaag------------------aagatacgaa---------gcagcaaaacagtagattccagaactcttctttccatcaaccaggggaagctattgagtttcggacatcagagatagatgcagttggtcttatctttcttagctctgcggatagccaaatccgtcacacagcattagagttattgcgctgtgttcgtgcattaagaaatgacatacgagaccttacacttcgtgagcggctagaacatgatataagatatgaagctgaacctatatttataattgatgtgctggaagaacatggggt--gggatatatttatttc--------attatttcctttttttggctt--------attctgtgtaattgctctggac--------tgtat-tctgaacttaa---gcgaaatattgcaggac----gacatagttcagagttgttactgggactctactcgtctgttt---------------------------------------------------------------------------------------------------------------------------------------------------------------------------------------------------------------------------------------------------------------------------------------------------------------------------------------------------------------------------------------------------------------------------------------------------
>I28606_M033_Malvaceae_Reevesia_formosana_seq1
---------------------------tgtaaa--------tagatgtgtgaattctgttactattctgctcatctgctg-tgaatttaatatctctactttact-------------------tttttaacctgagcatccttc--aaacattctcttc--atcgaagttgttgcttctggatctttt-gctgctatg--aatgctaggtttcca-cttttgactttt------------atttacacc-tta-------------------------tgag---ttctatgcttt-ccagatgctgtaaccaaggaaaagtctcaaggatatctgttccggtcagtgctgaagtgcataccttacctgattgaagaagttggccgaagcgataagataactgaaataatacctcaacatgggataagcattgatcctggcgttcgtgaggaagcagttcaggtactgaaccggattgtaaggtaccttcctcatcgtcgctttgcagttatgagagggatggccaacttcatcctccgacttcctgatgaattccctcttctgattcaaacgtcactggggcgactgttagaacttatgcgtttttggagagcttgtctgattgatgataaactggaacaag---------atgctcaagatgcaaagcagatggtccaacaaaacagcggattcaagaagccttctttccatcaaccaggggaagctattgagtttcgtgcatcagagatagatgcagttggccttatcttccttggctccgtggatagccagatccgtcacacagcactggagttattgcgctgtgtacgtgccttaaggaatgacatacgagagcttacacttcgtgagcagcctgatcataatataagatatgaagctgaacctatatttataattgatgtgctggaagaacatggggt--gggatatatttagctt--------ataatctcctgtatattactt--------attctatttaatttctctatgaagt-gcaatgtat-tctgaacttaa---gctaaatatttcaggag----gacatagt-------------------------------------------------------------------------------------------------------------------------------------------------------------------------------------------------------------------------------------------------------------------------------------------------------------------------------------------------------------------------------------------------------------------------------------------------------------------------------------
>I28608_M035_Malvaceae_Hosfordia_alata_seq1
--------------------cacatcttataaatagaaccatagaagtgagaagwctsttattattttgctcacctgctg-tgaatcraa---------------------------------------------------------------tatcccy--atagamttacttgcttcaagatctgtt-gctgctatc--aatgctagatatccg-tttttsacttct------------atttatgcc-ttatctggatgcaaygrcattttctatatrav---ttcthtgcttt-ccagatgctgtaaccaaggaaaaatcccaaggatatttgttccgctcagtgctgaagtgcataccttacctgattgaagaagtyggccgaagtgataagataacdgaaataatacctcaacatgggataagcattgatcctggtgtycghgaggaagccgttcaggtaatgaaccggattgtaaggtgccttcctcatcghcgttttgcagttatgagagggatggccaacttyatcctrcgactacctgatgaattccctcttctgattcaaacatcattggtacgaatgttagaacttatgcgtttttggagagcttgtctgattgatgataaattggaag------------------aagatgcaaagcagatggtgcaacaaaacagtagattccagaactcttctttccatcaaccaggggaagctattgagtttcggacatcagagatagatgcagttggtcttatctttcttagctctgcagatagccagattcgtcacacagcattagagttattgcgctgtgtacgtgcgttaagaaatgacatacgagaccttacacttcgtgagcggcaagaacatgatataagatatgaagctgaacc---------------------------------------------------------------------------------------------------------------------------------------------------------------------------------------------------------------------------------------------------------------------------------------------------------------------------------------------------------------------------------------------------------------------------------------------------------------------------------------------------------------------------------------------------------------------------------------------------------------------------------------------------------------
>I28610_M037_Malvaceae_Heritiera_littoralis_seq1
-----------------------------------------tagaagtgtgaattctattatacttctgctcatcttttg-tgaatcaaatatctyyaatytwya------------------yttytctcmytaggcatttatc--aagcattttcttt--attgaattacttggttcaagagctatt-gctgatgtg--aatgctaggtttctaccttttaacgtct------------attttcccc-ttgtctgggtgcaatgacacttgtcatatgga---atctttgtttt-ccagatgctgtaacgaaggaaaagtctcaaggatatttgttccggtcagtgctgaagtgcataccttacctgattgaagaagttggccgaagtgacaagataactgaaataatacctcagcatgggataagcattgatcctggcgttcgtgaggaagcagttcaggtactgaaccgaattgtaaggtatcttcctcatcgtcgctttgcagttatgagagggatggccaacttcatcctccgactacctgatgagttccctctcttgatccaaacgtcattggggcgactgttagaacttatgcgtttttggagagcttgtttgattgatgataaactggaagaag---------atgctcaagatgcaaagcatatggtgcagcaaaacaatggattcaagaagccttctttccatcaaccagcagaagctattgaatttcgtgcatcagagatagatgcagttggtcttatctttcttagctctgtggatagccagatccgtcacacagcattggagttattgcgctgtgtgcgtgccttaaggaatgacatacaagaccttgcacttcgagaaaaaccagatcataatataagatatgaagctgaacccatatttataattgatgtgctggaggaacatggggt--gggatatatttagttt--------ttgatttcctgtatattactt--------attctatttgatttttctatgaaat-gcaat-------------------------------------------------------------------------------------------------------------------------------------------------------------------------------------------------------------------------------------------------------------------------------------------------------------------------------------------------------------------------------------------------------------------------------------------------------------------------------------------------------------------------------------
>I28614_M040_Malvaceae_Hydrogaster_trinervis_seq1
----------------------------------------awaaaaatgtcaattctgttattcttttgctcataagctg-tcaatccaatatctgtatast--------------------------ttyyattggcatctrtra-aactattttcttt--cttgaatcacttgcttcraggtgagtt-gctrctytg--astgcttgktgttga-cacttaacawccadtrtarcatccatttttgcc-ttatctggatgs-atgacacrtgncatatgaa---ctthatgcttt-tcagatgctgtaaccaaggaaaagtctcaaggatathtgttccgytcggtgctgaagtgcataccttacctgatagaagaagttggccgaagtgahaagataactgaaataatacctcaacatgggataagcattgatcctggtgttcgtgaggaagcagttcaggtactgaaccgtattgtaaggtaccttcctcatcgtcgctttgcagttatgagagggatggccaactthatcctccgactacctgatgaattccctcttctaattcaaacatcattggggcgactgttagaactnatgcgtttttggagagcttgtctgattgatgataagctggaacaag---------atgntcaagatacaavnygtatggtgcagcaaaataatggdttcaagaagtcttctttccatcagcctggggaagtcattgagtttcgtgcctbngagatagatgcagttggtcttatttttcttagctctgtggatagccagatccgtcatacagcrttggagttattgcgctgtgtacgtgccttaaggaatgacatacragaccttamacttcktgagcrgccagatcatagtttgagatatgaagctgaacccatatttataattgacgtgcttgaagaacatggggt--gggatatatttagt-t--------atgatt-------------------------------------------------------------------------------------------------------------------------------------------------------------------------------------------------------------------------------------------------------------------------------------------------------------------------------------------------------------------------------------------------------------------------------------------------------------------------------------------------------------------------------------------------------------------------------------------
>I28615_M041_Malvaceae_Pterygota_brasiliensis_seq1
-------------------------------------------------------------------------yatgatc-tggaacttgctgttgtggtatttg-----------------ctttttctccctaggcatctgtc--aagcattttcttt--attgaattacttggttcaagagctatt-gctgctatg--aatgctaggtttcca-cttttaacttct------------attttcccc-ttgtctggatgcaatgacacttgccatatgaa---ttctttctttt-ccagacgctgtgaccaaggaaaagtctcaaggatatttattccggtcagtgttgaagtgcataccttatctgattgaagaagtcggccgaagcgataagataactgaaataatacctcaacatgggataagcattgatcctggcgttcgtgaggaagcagttcaggtactgaaccggattgtaaggtaccttcctcatcgtcgctttgcagttatgagagggatggccaatttcattctccgactacctgatgagttccctcttctgatacaaacatcattgggacgactgttagaacttatgcgtttctggagagcttgtttgattgatgataaactggaacaag---------atgctcaagattcaaagcatattgtgcagaaaaacaatggattcaagaagtcttcttttcttcaaccaggggaagctattgaatttcgtgcttcggagatagatgcagttggtcttatctttcttagctctgtggatagccagatccgtcacacatcattggagttattgcgctgtgtacgtgccttaaggaatgacatacaagagctagcactttatgaacaaccagatcataatataagatatgaggctgaacccatatttataattgatgtactggaagaacatggggt--gagatatatttagttt--------atgatttcctgtatattactt--------gttctatttaa--tttccatgaact-gcaatgtat-tctgaactww----------------------------------------------------------------------------------------------------------------------------------------------------------------------------------------------------------------------------------------------------------------------------------------------------------------------------------------------------------------------------------------------------------------------------------------------------------------------------------------------------------------------
>I28618_M044_Malvaceae_Pentace_laxiflora_seq1
-----------------------------------------------------------------------------------aaccagacatccctattttgct-----------------tttttttttcccagtcatctgtc--aagaattttcttt--attgaattgcttgcttcaagagctctt-gctgctatg--aatgctaggattcca-cttttaacttct------------attttcccccttatctggatgcaatgatacttgccatatgaa---ttctttgcttt-ctagatgctgtaatcaaggaaaagtctcaaggatatttgttccggtccgtgctgaagtgcataccttacctgattgaagaagttggccgaagtgataagatagctgaaataatacctcaacatgggataagctttgatcccggcgtccgtgaggaagcagttcaggtactgaaccggattgtaaggtatcttcctcatcgccgctttgcagttatgagagggatggccaacttcatccttcgactgcctgatgagtttcctcttctgatccaaacgtcattggggcgactgttagaacttatgcgtttttggagagcttgtctaattgatgataagctggaacaag---------atgctcaagacgcaaagcgtatggtgcagaaaaataatggattcaagaagtcttctttccatcaaccaggggaagctatagagtttcgtgcatcggagatagatgcagttggtcttatctttcttagctctgtggatagccagattcgtcacacggcattggagttattgcgctgtgtacgtgccttaaggaatgacatacgggaccttgcacttcgtgaacaaccagatcataatttaagatatgaggccgaacccatattcataattgatgttctggaagaacatggggt--gagatatgtttagttt--------ctcatttcctgtatat---------------------------------------------------------------------------------------------------------------------------------------------------------------------------------------------------------------------------------------------------------------------------------------------------------------------------------------------------------------------------------------------------------------------------------------------------------------------------------------------------------------------------------------------------------------------------------
>I28619_M045_Malvaceae_Phragmotheca_mammosa_seq1
tttacctgctacatagatagtctgtattgtaag--------gagaaatgtgaattctgttattattttgctcatctgctg-tgaatcgaata----------------------------------------ttgagcatctatg--aaatattttcwyk--rtcadattacttgcttcaagatctgtt-gctgctats--aatgctagrtttccd-cttttgacttct------------atttaccmc-ttdtctggatgcaatggcacttgccmtntgaa---ttctatncttt-ccagatgctgtaaccaaggaaaagtctcaaggdtatttrttccggtcagtgctgaagtgcataccttacctgattgaagaagtyggccgaagcgataagataactgaaataatacctcaacatgggataagcattgatcctggtgttcgtgaggaagcagttcaggtactgaaccggattgtanggtaccttcctcatcgtcgntttgcagttatgagagggatggccaacttcatcctccgdctacctgatgaattccctcttctgattcaaacdtcabtggkgcgactgttagaacttatgcgtttttggagagcttgtctgattgatgataaactggaacaag---------atgctcaagatrcaaagmggatggtgcagcaaaacagtggrttcavgaasthktctttncatcaaccaggggaagctattgagtttcahdcatcagagatagatgcagttggtcttatctthcttagctchgdggatagccagatccgtcacacagcattggagttattgcgctgtghacgtgccttaaggaatgacatacgagacctttcacttcatgagcagccagatcatagtagaagatatgaagttgaacccatatttataattgatgtgctggaagaacatggggt--gggatatatttagttc--------atgatttcctgtttattacyt--------a--ctgtttaatttctctatgaagt-gcaatgtat-tctgaacttaa---actaaatattgcaggag----gacatagttcagagttgttactgggactctggtcgtctgtttgattacagacgagaatctgatgcaattcct---------------------------------------------------------------------------------------------------------------------------------------------------------------------------------------------------------------------------------------------------------------------------------------------------------------------------------------------------------------------------------------------------------------------
>I28623_M048_Malvaceae_Abroma_augusta_seq1
--------------------------------------------------------tgttattcttctattcatatgctg-tcaattggatatctccatttgactatt----a---tactctggttttaatcctgaatatctgtc--aaacatttttttttccttgaattacttgcttcaagatctgtt-gctgctatg--aatgctaggtt--ca-cttttaacttgt------------attttcccc-ttatctggatgcaatggcacgtgccatatgaa---ttctatgcttt-ccagatgctgtaaccaaggaaaagtctcaaggatatttgttccggtcagtcctgaagtgtataccttacttgattgaagaagttggccgaagcgataagataactgaaataatacctcaacatgggataagcattgatcctggtgttcgtgaggaagcagttcaggtactgaaccggattgtaaggtatcttcctcatcgtcgctttgcagttatgagagggatggccaacttcatcctccgactgcctgatgaattccctcttttgattcaaacatcacttgggcgactgttagaacttatgcgtttttggagagcttgtctgattgatgataaattggagcaagatgctcaagatgctcaagatgcaaagcatattttgcagcataataagggattcaagaagtcttctttccatcaacctggggaagctattgaatttcgtgcatcagagatagatgcagttggtcttatctttcttagctccgtggatagccagatccgtcacacagcattggagttattgcgctgtgtacgtgccttaaggaatgacatacgagaccttacacttcgggagcagccagatcatagtctaagatatgaagctgaacctatatttataattgatgt---------------------------------------------------------------------------------------------------------------------------------------------------------------------------------------------------------------------------------------------------------------------------------------------------------------------------------------------------------------------------------------------------------------------------------------------------------------------------------------------------------------------------------------------------------------------------------------------------------------------------------------------
>I28625_M193_Malvaceae_Apeiba_tibourbou_seq1
-------------------------------------------------------------------------------g-tcaatcagatgtctgtattttac------------t-tycwttttyyccytgcragtatctatac-maytrttttcttt--cttgaatcacttgcttygagrtgttttmgctcctttg--aatgctrggtttcca-ctcttaacattct-----------atttttdcc-ttatctggatgvaatgacatgtgccatawgaa---ctttatgcttt-ccagatrctgtaaccaaggaaaadtctcaaggatatttgttccggtcagtgctgaagtgcataccttacctgattgaagaagttgggcgaabcgataagataactgaaataatacctcaacatgggataagcattgatcctggtgttcgbgaggaagcagtdcaggtactgaaccgtattgtaaggtaccttcctcatcgtcgctttgcagttatgagagggatggccaacttcatcctccgactacctgatgaattccctcttctgattcaaacdtcattggggcgacttttagaactkatgcgtttttggagagcttgtctgattgatgataaactggaacaag---------atgctcaagatgcaaagcatatkgtgcagcaaaataatggattcaagaagtcttctttccatcaacctggggaagtaattgagtthcgtgcctcagagatagatgcggttggtcttatttttcttagctctgtggatagccagawhcgtcatacrgcattggagttattgcgctgtgtacgtgccttaagraatgacatacgrgaccttacacttcktgagcakccagatcatagtatragatatgaagctgaacctatatttataatcgatgtgcttgaagaacatggggt--gggatatakttagttta-----tgatgattcccwgtatatcacttcaaat---rttttgcttaagttctmtatgarat-gcaatgtat-tctgac-ttaa---gcyaaatattgcaggat----gacatagttcagagttgttactgggactcttgtcgtctatttgattacagg-----------------------------------------------------------------------------------------------------------------------------------------------------------------------------------------------------------------------------------------------------------------------------------------------------------------------------------------------------------------------------------------------------------------------------------------c
>I28629_M052_Malvaceae_Spirotheca_rosea_seq1
---------------------------tgtaaa--------tagaaatgtgaattttkwyrttattwysctvaacttctg-ggaatcg---------------------------------------------------------------attatctct--attgaattacttgcttsaagrtctrtt-gctgctats--aatgctagrtttccd-cttttgacttct------------atttacmhy-ttatctggaygcaatggcacttrccatatgaa---ttctatgcttt-ccagatgctgtaaccaaggaaaagtcycaaggatatttgttccggtcagtgctgaagtgcataccttacctrattgargaagttggccgaagcgataagataactgaaataatacctcaacatgggataagcattgatcctgghgttcgtgargaagcagttcaggtactgaaccggattgtaaggtaccttcctcatcgtcgctttgcagttatgagagggatggccaacttcatcctccgactacctgatgaattccctcttctgattcaaacdtcattggtacgactgttagaacttatgcgtttttggaaagcttgtttgattgatgataaactggaacaag---------atgctcaagatgcaaagcaaatggtgaggsaaaacagtggattcaagaagtcttcttttcaacaaccaggggaagctattgagtttcgcgcatcagagatagatgcaattggtcttatatttcttagctccgtggatagccagattcgtcacacagcattggaattattgcgctgtgtacgtrccttaaggaatgacatacgagaccttacacttcgtgagcggccagatcatgatataagatatgaagctgaacctatatttataattgatgtgctggaagaacatggggt--atga---------------------------------------------------------------------------------------------------------------------------------------------------------------------------------------------------------------------------------------------------------------------------------------------------------------------------------------------------------------------------------------------------------------------------------------------------------------------------------------------------------------------------------------------------------------------------------------------------------------------
>I28631_M054_Malvaceae_Trochetiopsis_benjaminae_seq1
---------------------------------------------------aattctgctaccctattgttcattttctg-tgaaccaaatat--------------------ctattttacttttttctccattggaatatttg--gagcattttcttt--actgaattagttgcttcaggagctatt-gctgctatg--aatgcttggtatcta-cttttaacttca------------gtttcaccc-ttggatgga---aatggcactcaccatacgaa---ttctttgcttt-ccagatgctgtagccaaggagaagtctcaagg---tttgttccggtcagtgctgaagtgcataccttacctgattgaagaagttggccgaagcgataagataactgaaataatacctcagcatgggataagcatcgaccccggcgttcgtgaggaagcagttcaggtactcaaccgtattgtaaggtaccttcctcatcgtcgctttgcagttatgagagggatggccaatttcatcctccgactacctgatgaattccctcttctgattcaaacgtcattggggagattgttagaacttatgcgtttttggcgagcttgtctgattgatgataaactggaacaag---------attctcaagattcgaagcatatggtgcagcaaaacaatggatttaagaagtcttctttccatcaaccaggggaagctattgaattccgtgcatcagagatagatgcagttggtcttatttttcttagctctgtggatagccagatccgtcacacagcattggagttattgcgctgtgtgcgtgccttaaggaatgacatacgagaccttgcacttcgtgagcaaccagatcatagcataagatacgaggctgaacccatattcataattgatgtgctggaagaacatggggt--gggatatat--agttt--------atgtttcccggtgtattactt--------attctaatta---tttctattaaagcacaatgt-----------------------------------------------------------------------------------------------------------------------------------------------------------------------------------------------------------------------------------------------------------------------------------------------------------------------------------------------------------------------------------------------------------------------------------------------------------------------------------------------------------------------------------
>I28632_M055_Malvaceae_Eriolaena_candollei_seq1
-----------------------------------------------------------------------------ctg-tgaaccaaatat--------------------ctattttaccattttttccatgggcatatttg--gatcattttcttc--actgaattagttgcttcaagagctatt-gctgctatg--aatgctcggtatcta-cttttaacttca------------gtttcaccc-ttggatgaa---aatggcactyaccatatgaa---ttctttgcttt-ccagatgctgtagccaaggagaagtctcaagg---tttgttccggtcagtgctgaagtgcataccttacctgattgaagaagttggccgaagcgataagataactgaaataatacctcagcatgggataagcattgaccccggggttcgtgaggaagcwgttcaggtactcaaccgtattgtaaggtaccttccycatcgtcgctttgcagttatgagaggratggccaacttcatcctccgactacctgatgaattccctcttctgattcaaacrtcattgggragactgttagaacttatgcgtttttggcgagcttgtctgattgatgataaaytggaacaag---------atgctcaagattcaaagcgtatggtgcatcaaaacaatggatttaagaagtcttcttttcatcaaccaggggaagctattgaattccgtgcaycagagatagatgcwgttggtcttatttttctyagctctgtggatagccagatccgtcacacagcattggagttattgcgctgtgtgcgtgccttaaggaatgacatacgagaccttgcacttcgtgagcaaccagatcatagtataagatacgaggctgaacccatattcataattgatgtgctagaagaacatggggt--gggatatat--agttt--------atgtttccctgtgtattacttw-------aytytawttm---ytkytrttaaagcaaaatttat-tttgaacttgg-----ttaatattgcaggac----gacattg--------------------------------------------------------------------------------------------------------------------------------------------------------------------------------------------------------------------------------------------------------------------------------------------------------------------------------------------------------------------------------------------------------------------------------------------------------------------------------------
>I28633_M056_Malvaceae_Adansonia_digitata_seq1
--tatttggtat--------------ttgtaaa--------tagaaatgtgaattctgttattattttgctcatctgctg-ggaattg---------------------------------------------------------------attatctct--attgaattacttgcttcaagatctgtt-gctgctatc--aatgctagattt-tg-cttttgacttct------------acttacccc-ctatctggatgcaatggcacttgccatatgaa---ttctatgcttt-ccagatgctgtaaccaaggataagtcccaaggatatttgttccggtcggtgttgaagtgcataccttacctgattgaagaagttggccgaagcaataagataactgaaataattcctcaacatgggataagcattgatcctggtgttcgtgaggaagctgttcaggtactgaaccggattgtaaggtaccttcctcatcgtcgctttgcagttataagagggatggccaacttcatcctccgactacctgatgaattccctcttctgattcaaacgtcvttggtgcgactgttagaacttatgcgtttttggaaagcttgtctgattgatgataaactggaacaag---------atgctcaagatcaaaagcagatggtgcagcaa---agtggattcaagaagtcttctttccaycaaccaggggaagctattgagtttcacgcatcagagatagatgcagttggtcttatctttcttagctccgtggatagccagattcgtcacacagcgttggagttattgcgctgtgtgcgtgcgttaaggaatgacatacgagaccttacacttcgtgggcggccagatcatgatatgagatatgaagccgaaccaatatttataattgatgtgctggaagaacatgggg----------------------------------------------------------------------------------------------------------------------------------------------------------------------------------------------------------------------------------------------------------------------------------------------------------------------------------------------------------------------------------------------------------------------------------------------------------------------------------------------------------------------------------------------------------------------------------------------------------------------------
>I28635_M058_Malvaceae_Byttneria_aculeata_seq1
-----------------------------------------------------ttttagtgtttgactaatatttagttgttagagttgtggtctgcattgcagataaggtgtgatttctgtcattattctgctcagaacctgtca-----atttcattttaatttgagaacctatgaacgggtttttt-ccgccaatt-acttgctaggtttcta--ctttaactttt------------attttt--------------------------------------tttctatgcttt-caagatgctgtaaccaaggaaaagtctcaaggatatttgttccggtcagtgctgaagtgcataccttacttgattgaagaagttggccgcagcgataagattactgaaataatacctcaacatgggataagcattgatcctggtgttcgtgaggaagcagttcaggtactaaaccggattgtaaggtaccttcctcaccgtcgctttgcagttatgagagggatggccaacttcatccttcgacttcctgatgagttccctcttctgattcaaacatcgctggggcgactgttagaacttatgcgtttttggagagcttgtctgattgatgataaaatggagcaagatgctcaagttgctcaagatacaaagattgttttgcagcaaaacaa---atttaagaagtcttcattccatcaaccagcggaaactattgaattccgtgcctcagagatagatgctgttggtcttatctttcttagctctgtggatagccagatccgtcacaccgcattggagttattgcgttgtgtgcgagccttaaggaatgacatacgagaccttacactccgtgagcagcctgatcataatataagatatgaagttgaacctatatttataattgatgttctggaagaacatggggt--gagttatatttagttt--------atgattccttttcactttctc------------tgtgtaatttctctatgaggt-gcaatgtatttctgaacttgt--------atatttcaggat----gacatagttcatagttgttactgggactctggtc----------------------------------------------------------------------------------------------------------------------------------------------------------------------------------------------------------------------------------------------------------------------------------------------------------------------------------------------------------------------------------------------------------------------------------------------------------g
>I28637_M060_Malvaceae_Duboscia_vifidiflora_seq1
--------------------------------------------------taattctgtaattcttgtgctcataagctg-tcaatccaatatctatgtactttt-----------ttttttctttccttcccttagcatttatac-----atctacttt--cttgagtcagctgctttaaggtgtgtt-gctgctatg--aatgcaatgtttcca-ctcttaacattcttt---------ttttttgcc-ttatcccaatgcaatgacacgtgccatatgaa---ctttatgcttt-tcagatgctgtaaccaaggaaaagtctcaaggatatttgttccggtcagtgctgaagtgcataccttacctgattgaagaagttggccgaagtgataagataactgaaataatacctcaacatgggataagcattgatcccggtgttcgtgaggaagcagttcaggtattgaaccgtattgtaaggtaccttcctcatcgtcgctttgcagttatgagagggatggccaacttcatcctccgactacctgatgaattccctctcctgattcaaacgtcattggggcgactgttagaacttatgcgtttttggagagcttgtctgattgatgataaactggaacaag---------atgctcaagatgcaaagcacatggtgcagcaaaatagaggattcaagaaatcttctttccatcaacctggggaagtcattgagtttcgtgcctcagagatagatgcggttggtctaatttttcttagctctgtggatagccagatccgtcatacagcattggagttattgcgctgtgtacgtgccttaaggaatgacatacgagaccttacacttcgtgagcagccagaccataggatgagatatgaagctgaacctatatttataattgatgtgcttgaagaacatgcggt--gggatatatttagttt--------atgattccct---------------------------------------------------------------------------------------------------------------------------------------------------------------------------------------------------------------------------------------------------------------------------------------------------------------------------------------------------------------------------------------------------------------------------------------------------------------------------------------------------------------------------------------------------------------------------------------
>I28638_M061_Malvaceae_Basiloxylon_brasiliensis_seq1
---------------------------------------------------------------cttctgcccatctgctg-tgaatcaaatatctctattttaca------------------tttttctccctcggcatctatc--aaccattttctttg---------------ttcaagagctatt-gctgctctg--aattctaggtttcca-cttttaacttct------------attttcccc-ttgtctggatgcattgacacttgccatatgaa---ttctttgtttt-ccagatgctgtaaccaaggaaaagtctcaaggatacttgttccgatcagtgctgaagtgcattccttacctgattgaagaagttggccgaaghgataagataactgaaataatacctcaacatgggataagcattgatcctggtgttcgtgaggaagcagttcaggtactgaaccggattgtaaggtaccttcctcatcgccgctttgcagttatgagagggatggccaatttcatcctccgactacctgatgagttccctcttctgatccaaacgtcattggggcgactgttagaacttatgcgtttttggagagcttgtttgattgatgataaactggaacagg---------atgctcaagatgaaaagcgtatggtgcagcaaaacaatggattcaagaagtcttctttccatcaaccaggggaagctattgaatttcatgcatcagagatagatgcagttggtcttatctttcttagctctgtggatagccagattcgtcacacggcattggagttgttgcgctgtgtacgtgccttaaggaatgacatacaagagcttgcatttcgtgaacaaccagatcataatataagatatgaggctgaacccatatttataattgatgtgctggaagaacatggggt--gggacatatttagttt--------atgatttcctgtgtattaatt--------attctatttaatttttctacgaagt-gcaatgta--tctgaacttaa---gctaaatattgcaggat----gacatagttcagagttgct--------------------------------------------------------------------------------------------------------------------------------------------------------------------------------------------------------------------------------------------------------------------------------------------------------------------------------------------------------------------------------------------------------------------------------------------------------------------------
>I28640_M062B_Malvaceae_Diplodiscus_paniculatus_seq1
-----------------------------------------------------------------------------------------------------------------------------------------------------------------------------------------------------sy--gttgcaakrawtcma-tttttaacttct------------atttctccccttatctggatgcaatgatacttgccatatgaa---ttctttgcttt-ctagatgctgtaatcaaggaaaagtctcaaggatatttgttccggtccgtgctgaagtgyataccttacctgattgaagaagttggccgaagcgataaggtagctgaaataatacctcaacatgggataagctttgatcctggtgttcgtgaggaagcagttcaggtactgaaccggattgtaaggaatcttcctcatcgccgctttgcagtaatgagagggatggccaatttcatccttcgactgcctgatgagtttcctcttctgatccaaacgtcattggggcgactgttagaacttatgcgtttttggagagcttgtctaattgatgataaactcgaacaag---------atgctcaagacacaaagcgtatggtgcagaaaaataatggattcaagaagtcttctttccatcaaccaggggaagctattgagtttcgtgcatcggaggtagatgcagttggtcttatctttcttagctctgtggatagccagattcgtcacacggcattggaattattgcgctgtgtacgtgccttaaggaatgacatacgagaccttgcacttcgtgaacaaccagatcataatataagatatgaggstgaacccatattcatcattgatgttctggaagaacatggggt--gggatatgtttagttt--------ttcatttcctgtatattactt--------ata-----------------------------------------------------------------------------------------------------------------------------------------------------------------------------------------------------------------------------------------------------------------------------------------------------------------------------------------------------------------------------------------------------------------------------------------------------------------------------------------------------------------------------------------------------------------
>I28641_M063_Malvaceae_Brownlowia_peltata_seq1
----------------------------------------------------------------------------------------gacatccctattttact-----------------ttttttttccccagkcatctgtc--gagaattttcttt--attgaattgcttgcttcaggagctctt-gctgctatg--aatgctaggattcca-cttttaacttct------------atttttccc--tatctggatgcaatgatgcttgccatatgaa---ttctttgcttt-ctagatgctgtaatcaaggaaaagtctcaaggatatttgttccggtctgtgctgaagtgcataccttacctgattgaagaagttggccgaagcgataagatagctgaaataatacctcaacatgggataagctttgatcccggcgttcgtgaggaagcagttcaggtactgaaccggattgtaaggtatcttcctcatcgccggtttgcagttatgagagggatggccaacttcatccttcgactgcctgatgagtttcctcttctgatccaaacgtcattggggcgactgttagaacttatgcgtttttggagagcttgtctaattgacgataaactggaacaag---------atgctcaagacgcaaagcgtatggtgcagaaaaataatggattcaagaagtcttctttccatcaaccaggggaagctatagagtttcgtgcatcagagatagatgctgttggtcttatctttcttagctctgtggatagccagattcgtcacacggcattggagttattgcgctgtgtacgtgccttaaggaatgacatacgagaccttgcaattcgtgaacaaccagatcatagtataagatatgaggctgaacccatattcataattgatgttctg-----------------------------------------------------------------------------------------------------------------------------------------------------------------------------------------------------------------------------------------------------------------------------------------------------------------------------------------------------------------------------------------------------------------------------------------------------------------------------------------------------------------------------------------------------------------------------------------------------------------------------------------
>I28642_M064_Malvaceae_Burretiodendron_esquirolii_seq1
------------------------------------------------------------------------------------------------------------------------------------------------------------------------ttagttgcttcaaaagctatt-gctgctctg--aatgctgggtttcca-cttttaacttca------------atttcaccc-----ttggaagcaatagcacttgccttatgaa---ttctttgctct-gcagatgctgtaaacaaggaaaagtctcagggatatttgtttcggtcggtgctgaagtgcataccttacctgattgaagaagttggtcgaagcgataagataactgaaataataccccagcatgggataagcattgatcctggggttcgtgaggaagcagttcaggtactcaaccggattgtaaggtaccttcctcatcgccgctttgcagttatgagagggatggccaacttcatcctccgactacctgatgaattccctcttctgatccaaacgtcattgggtcgactgttagagcttatgcgtttctggagagcttgtctgattgatgataaactggaacaag---------atgctcaagatgcaaagcgtatgctgctgcaaaacaatggatttaagaagtcttctttccatcaaccaggggaagctattgaatttcgtgcatcagagatagatgcagttggtcttatctttcttagctctgtggatagccagattcgtcacacagcattggaattattgcgctgtgtacgtgccttacgaaatgacatacgagacattgcacttcgtgagcaaccagatcataacataagatatgaggctgaacccatattcataatagttgc-ctgaaagaagaa--------------------------------------------------------------------------------------------------------------------------------------------------------------------------------------------------------------------------------------------------------------------------------------------------------------------------------------------------------------------------------------------------------------------------------------------------------------------------------------------------------------------------------------------------------------------------------------------------------------------------------
>I28649_M071_Malvaceae_Goethalsia_meiantha_seq1
----------------------------------------------------------------------------gctg-tatatccaatatgtatat----------------gcatttttttcttgtcccctaacatctataccatctattctcttt--cttaaaccactcgcttcaaaatgtgtt-gctgctata--agtgctaggtttcca-ctcttaacattctgt---------ttttttgcc-taatctggatgcaatgacacatgccatgtaaa---ttttatgcttt-tcagatgctgtaaccaaggaaaagtctcaaggatatttgttccggtcagtgctgaagtgcataccttacctgattgaagaagttggccgtagtgataagataactgaaataatacctcaacatgggataagcattgatcctggcgttcgtgaggaagcagttcaggtactgaaccgtattgtaaggtaccttcctcatcgtcgctttgcagttatgagagggatggccaatttcatcctccgactacctgatgaattccctctcctgattcaaacatcattggggcgactgttagaacttatgcgtttttggagagcttgcctgattgatgataaactggaacaag---------atgctcaagatgcaaagcatatggtgcagcaaaataaaggattcaagaaatcttctttccatcaacctggggaagtcattgagtttcgtgcctcagagattgatgcagttggtctaatttttcttagctctgtggatagccagatccgtcatacagcattggagttattgcgctgtgtacgcgccttaaggaatgacatacgagaccttacacttcgtgagcagccagatcatagtatgagatatgaagctgaacctatatttataattgatgtgcttgaagaacatggggt--gggatatatttagttt--------atgattccctgccaattacttcaaat---ttttttcttaagttctccatgaagt-gcgatgtat-tctgac-ttaa---gctaaatattgcaggat----gacatagttcagagttgttactgcga------------------------------------------------------------------------------------------------------------------------------------------------------------------------------------------------------------------------------------------------------------------------------------------------------------------------------------------------------------------------------------------------------------------------------------------------------------------t
>I28650_M072_Malvaceae_Clappertonia_ficifolia_seq1
---------------------------------------------------------------------ctcatctgctg-tcaatgggttgtat-tattttactt---------cttttgtgttcccttccctgagcatctatak-aactattttattt--cttgaatcacttggttyaagktgkgtt-gctwmtatg--aatgctaggtttcct-ctgttaacmttct-----------awttttgwc-atatctrgatgcgatgrbrtgtgbcatatgattmactttatgctttyccagatgctgtaaccaaggaaaagtctcaaggatatttgttccggtctgtgctgaagtgcataccttacctgattgaagaagntggbcgaagtgataagataactgaaataatacctcaacatgggataagcattgatcctggtgttcgtgaggaagcagttcaggtactgaaccgtattgtaaggtaccttcctcahcgtcgctttgcagttatgagagggatggccaacttcatccttcgactacctgatgaattccctcttctgattcaaacgtcattggggcgactgttagaacttatgcgtttttggagagcttgtctnattgatgataaactkgmacaagaagctcaagatgmwmadsrtrcaaagcgtgtgrtgcagcaaaataaaggattcaagaagtcttcattccatcaacctggggaagtaattgagtttcgtgcctcagagatagatgcagttgghcttatttttcttagctctgtggatagccagatmcgtcatacdgcattggagttattgcgctgtgtacgkgccttaaggaatgacatacgrgaccttacacttcgtgagcadccagatcatagtatgagatatgaagctgaacctatatttataatcgangtgcttgaagaacatggggt--gggatatrtttagttt--------atgattccctgtatattacttcaaaa---twttmtcttaagttctctgtgaagt-gcaatgtay-tctgac-ttaa---gctaaatattgcaggat----gacatagttcarrgttgttactgggactctagtcgtct------------------------------------------------------------------------------------------------------------------------------------------------------------------------------------------------------------------------------------------------------------------------------------------------------------------------------------------------------------------------------------------------------------------------------------------------------a
>I28652_M074_Malvaceae_Hildegardia_barteri_seq1
----------------------------------------------------------------ttctactcatctgttg-taaatca-----------------------------------------------ggcatctatc--atgcattttcttt--attcaattamttggttcgagagctaat-gctgctatg--gatgctaggcttcca-cttttaacttct------------attttcccc-ttgtctggatgcaatgacacttgccktatgaa---ttctttgtttt-ccagatgctgtaaccaaggaaaagtctcaagggtatttgttccggtcagtgctgaagtgcatcccttacctgattgaagaagttggccgaagcgataagataactgaaataatacctcaacatgggataagtattgatcctggcgttcgtgaggaggcagttcaggtactgaaccggattgtaaggtaccttcctcatcgccgctttgcagttatgagagggatggccaattttatcctcmgactacctgatgagttccctcttctgatccaaacatcattggggcgactcttagaacttatgcgtttttggagagcttgtttgattgatgataaaccggaacaag---------atgctcaagatgcaaagcatatggtgcagaaaaacaatggattcaaaaagtcttctttccatcaaccaggggaagctattgaatttcgtgcttctgagatcgatgcagttggtcttatctttcttagctctgtggatagccagatccgtcacacagcattggagttattgcghtgtgtgcgtgccttaaggaatgacatacaagagcttgcacttcgtgaacaaccagatcataatataagatatgaggctgaacccatatttataattgatgtgctggaagaacatggggt--gggatatatttagttt--------atgatttcctgtattttactc--------attctwtttaaatcttctacgatgt-gcaatgtat-tmtaaactta----------------------------------------------------------------------------------------------------------------------------------------------------------------------------------------------------------------------------------------------------------------------------------------------------------------------------------------------------------------------------------------------------------------------------------------------------------------------------------------------------------------------
>I28653_M168_Malvaceae_Theobroma_cacao_seq1
----------------------------------------------------------ttatggttctgctcatcttctg-tcaactaaatatttctatttgactaat----tgactcttttctttttcaccctgagcatctatc--aaacattttcttt--ctcaaattacttggttcaagatctgtt-gctgctatg--aatgctaggtttcca-cttttaacttct------------attttcccc-ttatctggatgcaatggcacgtgccatgtgaa---ttctatgcttt-ccagatgctgtaaccaaggaaaagtctcaaggatatttgttccggtcagtgctcaagtgcataccttacctgattgaagaagttggccgaagtgataagataactgaaataatacctcaacatggtataagcattgatcctggtgttcgtgaggaagcagttcaggtactgaaccggattgtaaggtaccttcctcatcgtcgctttgcagttatgagagggatggccaacttcatcctccgactacctgatgaattccctcttctgattcaaacatcattggggcgactgttagaacttatgcggttttggagagcttgtctgattgatgataaactggagcaagatgctcaagatgctcaagatgctaagcgtatgttgcagcaaagcaatggattcaagaagtcttctttccatcaaccaggggaagctattgagtttcgtgcatcagagatagatgcagttggtcttatctttcttagctccgtggatagccagatccgtcacacagcgttggagttattgcgctgtgtacgtgccttaaggaatgacatacgagaccttacacttcgtgagcagccagatcatagtataagatatgaagctgaacctatatttataattgatgtgctggaagaacatggggt--ggg----------------------------------------------------------------------------------------------------------------------------------------------------------------------------------------------------------------------------------------------------------------------------------------------------------------------------------------------------------------------------------------------------------------------------------------------------------------------------------------------------------------------------------------------------------------------------------------------------------------------
>I28655_M148_Malvaceae_Robinsonella_mirandae_seq1
-------------tagatgctatgtgttataaatagaaccatagaagtgtgaagtctgttatttttttgctcacctgctg-tgaatygaa---------------------------------------------------------------twtccct--atagaattacttgcttcaakatcygtt-gctgctatc--aatgctakatatccr-cttttgacttct------------atttatgcc-ttatstggatgcaatgrcattttctatatgaa---ttctatgcttt-cyagatgctgtaaccaaggaaaaatcccaaggatatttgttccgctcagtgctgaagtgcataccttacctgathgaagaagttggccgaagcgataagataactgaaataatacctcaacatgggataagcattgatcctggtgttcgtgaggaagcdgttcaggtaatgaaccggrttgtaaggtgccttcctcatcgtcgttttgcagttatgagagggatgnccaacttcatcctacgactacctgatgaattccctcttctgattcaaacatcattggtacgaatgttagaacttatgcgtttttngagagcttgtctgattgatgataaaatggaag------------------aagatgcaaagcakatggtgcagcaraacagtagattccagaactcttctttccatcaacyrggggaagctattgagtttcgkacatcagagatagatgcagttggtcttatctttctttgctctgcggatagccagatccgtcacacagcattggagttattgcgctgtgtacgtgcgttaagaaatgacattcgagaccttgcacttcgtgagcggccagaacatgatataagatatgaagctgaacctatatttataattgatgtgctggaagaacatggggt--gggatacctttaattc--------attatttcctttatttggctt--------attctgtgtaatatctctggac--------tgtat-tctgaacttaa---gctaaatattgcaggag----gacatagttcagagttgttactgggactctggtcgtctgtttgatt-----------------------------------------------------------------------------------------------------------------------------------------------------------------------------------------------------------------------------------------------------------------------------------------------------------------------------------------------------------------------------------------------------------------------------------------------
>I28657_M180_Malvaceae_Triumfetta_lappula_seq1
---------------------------------------------------------------------------------------------------------------------------------------------------------------------aaattacttgcttcaagatctgtt-tctgctatcaaaatgctagacatccg-cttttgacttcc------------atttatgcc-ttatctggatgcaacggcattcaccatatgaa---ttctatgcttt-ccagatgctgtaaccaaggacaagtcacaaggatatttgttccggtcagtgctgaagtgcataccttacgtgattgaagaagttggccgaagcgataagataaccgaaataatacctcaacatgggataagcattgatcctggtgttcgtgaggaagccgttcaggtaatgaaccggattgtaaggtaccttcctcatcgtcgctttgcatttatgagagggatggcctacttcatcctacgactacctgatgaattccctcttctgattcaaacatcattggtacgactgttagaacttatgcgtttttggagagcttgtctgattgatgataaactggaag------------------aagatgcaaaaccgatggtgcagcaaaacagtagattcaagaactcttctttccatcaaccaggggaagctaatgagtttcgcgcagcagagatagatgcagttggtcttatctttcttagctctgtggatagccagatccgtcacacagcattagagttattgcgctgtgtacgtgccttaagaaatgacatacgagaccttacacttcgtgagcagcgagaacatgatataagatatgaagctgaacctatatttataattgatgtgctggaagaacatgcggt--gggatacatttattcc--------atgatttcc----------------------------------------------------------------------------------------------------------------------------------------------------------------------------------------------------------------------------------------------------------------------------------------------------------------------------------------------------------------------------------------------------------------------------------------------------------------------------------------------------------------------------------------------------------------------------------------
