# Supplementary material for: Localized Phylogenetic Discordance Among Nuclear Loci Due to Incomplete Lineage Sorting and Introgression in the Family of Cotton and Cacao (Malvaceae)
Source: Front Plant Sci. 2022 Apr 13;13:850521. doi: 10.3389/fpls.2022.850521 (PMC9043901; doi:10.3389/fpls.2022.850521)
Supplement: Supplementary file 1 [file Data_Sheet_1.ZIP › Alignments_v4/L242.fasta]

>I23357_M006_Sphaerosepalaceae_Rhopalocarpus_longipetiolatus_seq1
-------------------------------------------------------------------------------------------------------------------------------------------------------------------------------------------------------------------------------------------------------------------------------------------------------------------------------------------------------------------------------------------------------------------------------------------------------------------------------------------------------------------------------------------------------------------------------------------------------------------------------------------------------------------------------------------atcaggmttcggcaaccacttctcgtcggaggcgatcgccggtgctctcccccgcggccaaaacagccccctcatctgccccttcggcctctacgccgagcagatctccggcacctccttcactgctcctcgctccctcaatcaacgcacgtaat---------------------------------------------aaactcc-----------atctcttcttctc-----------------------------------------------------------------------------aa-------------------tgatcc---------------------------------atttcttct------------------------------------------------------------tcttcttckwtttttkkkttt-------tt---------------------gtt-tagttggttgta----tcggatcaa-------accgtcggttactcac--------------gaaccgttcaagccgcggaagccagctcacgggaggcttgtgagcgagttcgaccggtcgaacagttcggcgacgccgactca---------------------------------------------------------------------------------------------------------------------------------------------------------------------------------------------------------------------
>I23359_M008_Malvaceae_Althaea_officinalis_seq1
---------------------------------------------------------------------------------------------------------------------------------------------------------------------------------------------------------------------------------------------------------------------------------------------------------------------------------------------------------------------------------------------------------------------------------------------------------------------------------------------------------------------------------------------------------------------------------------------------------------------------------------------------------------------------------------------caggtttcggcaatgatttctcatcggaagcgatcgccggagctcttcctcgtggccaaaatagtccccttatttgcccttttagtctctatgctgagcaaatctctggcacttccttcacttctcctcgcaagcttaatcaacgcaggttttt-tat-tatgattttta----------taaaaaaataatttttaa------------t-----------------------------------------------------------------------------------------------cacatgacagt---------------------------------------------------------------c-----------------------------------------------------acgggttctagtcttggggtta-----------------------------aatactcggtggacagagtgtccggatcga-------gtaattagtctctgtctagagtgt-taaacaaaacagacaggcggggacagctggttcaaaacaaagggttttactagc---------------------------------------------------------------------------------------------------------------------------------------------------------------------------------------------------------------------------------------------------aatt
>I23362_M011_Thymelaeaceae_Daphne_odora_seq1
---------------------------------------------------------------------------------------------------------------------------------------------------------------------------------------------------------------------------------------------------------------------------------------------------------------------------------------------------------------------------------------------------------------------------------------------------------------------------------------------------------------------------------------------------------------------------------------------------------------------------------------------------------------------------------------------ctggcttcggcaaccacttctcgtcggaggcgatcgccggagctttgcctcgggatcagaataaccctctcgtttgccccttcggtctctacgccgagcaaatctccggcacctcattcacttcgcctcgcaagcttaatcagcgaaggtactt-gcg-atattccgat----------------tgagctcaactgaagattct-----------actagatctgttt-----------------------------------------------------------------------------gagacga----------aaactgcttt---------------------------------actttttgt------------------------------------------------------------tgactattggtctctgtggttgattggatt---------------------ttg-aagttggttcta----tcggatcaa-------gccatcggttacgcac--------------gagccgttcaagccacgagagccggctcacgagcggctgctgagtgagtttgagcggtccaacacatgcgct--------------------------------------------------------------------------------------------------------------------------------------------------------------------------------------------------------------------------------
>I23364_M013_Malvaceae_Grewia_sp_seq1
---------------------------------------------------------------------------------------------------------------------------------------------------------------------------------------------------------------------------------------------------------------------------------------------------------------------------------------------------------------------------------------------------------------------------------------------------------------------------------------------------------------------------------------------------------------------------------------------------------------------------------------------------------------------------------------accaatcaggattcggcaatcatttctcatctgaggcgatcgccggagctctgccacttggtcaaaatagtcctcttatttgcccttttggactttatgctgagcaagtctctggcacttccttcacttctcctcgtaagcttaatcaacgcaggtattg-cta-ctgcttt----------------------cagtctctca-tatttt-----tttgtcaaattgttctctttgttt--------------------------------------------tagtccaacttttgttttctggttatt------------------------------------------------------gacttgctttctttct----------------------------------------------------------------ttttaatgtctatgtga--------------------------------a-tagttggctata----tcgaatcaa-------accgtcggttactcac--------------gagccattttggcctcgaaccccgagtcataagaagctcgtgagtgaatttgacgggttgagcacggttgcgaaccccactcagcttcggtggaagcctgtggatattccggattcgccgaccgattttattgatggtttattcactatatgtggagctggcagctcattccttcgacatggatatgccattcacatgtaattggtattttagtatttattgccttcctttactcaatgtgatcattagcaacaatatcaaaatgttactatcttttacctgttgtcaaagaatta
>I23368_M017_Malvaceae_Sterculia_apetala_seq1
----------------------------------------------------------------------------------------------------------------------------------------------------------------------------------------------------------------------------------------------------------------------------------------------------------------------------------------------------------------------------------------------------------------------------------------------------------------------------------------------------------------------------------------------------------------------------------------------------------------------------------------------------------------------------cgatttgragtaccagtcaggattcgacaatcatttctcatcggaggcgatcgccggagctttgccacgtggccaaaacagtcctcttatttgcccttttggactgtatgctgaacaggtctctggcacttcctttacttctcctcgtaagcttaatcaacgcaggtaatg-ttc-caatttttt--------------------gaaaatttaa-aatttt-----t-----aattttattgttt--------------------------------------------------------------------tactgata-taaataaa-----atctaagctaag-------------------------------------ttttcca------------------------------tgaaagaa--------------------------tttgaatttttaaattgtcaca------------------------------tgttgattaga----ttaattaca-------gtaagtgttaaaagtt----------------------------------------tcagcactaac---------------------------------------------------ggtgcaaat----------------------gatatatttttttg-----------------------------------------------------------------------------------------------------------------------------------------------------------------ga
>I23369_M018_Malvaceae_Abelmoschus_esculentus_seq1
-------------------------------------------------------------------------------------------------------------------------------------------------------------------------------------------------------------------------------------------------------------------------------------------------------------------------------------------------------------------------------------------------------------------------------------------------------------------------------------------------------------------------------------------------------------------------aaatga-----------------------------------------------------------------------------------tttt--------------------------------------------------------tcaccagagctctgccacgtggacaaaatagccctcttatttgcccttttggactctatgctgagcagatctcaggcacttcctttactt---ctcgcaagcttaatcaacgcaggtgttt-wtt--------------------------aaaataaaaaatca-gatwtt----------taaacattttgtttactgrtg----------------------------------------------------------------------taawwaaaagr-----------------------------------------------agkttttttty-----c-------------------cywaaaarrawwaatcyttwms-----------sytkggktymawwawymarktkrwtttttttkkyyk----------------ggra-wwrktkgktwww----wwrrawyma-------amcmwysgkkrmyymm--------------srrscmwtttkgscssskkrwycsrmyymwwarrarsytkkkrrkkrawttkrm-------------------------------------------------------------------------------------------------------------------------------------------------------------------------------------------------------------------------------------------------c
>I23370_M105_Malvaceae_Pachira_aquatica_seq1
-------------------------------------------------------------------------------------------------------------------------------------------------------------------------------------------------------------------------------------------------------------------------------------------------------------------------------------------------------------------------------------------------------------------------------------------------------------------------------------------------------------------------------------------------------------------------------------------------------------------------------------------------------------------------------------gtatcaatctggattcggcaatcatttttcatcggaggcgatcgccggagctctgccaggtggccaaaatagtcctcttatttgcccttttggactctatgctgagcaggtctcgggcacttccttcacttctcctcgtaagcttaatcaacgcaggtaatg-tta-ttaaattttt----------------waaaaaawwttca-gatttt-----t-----gaacaatttgtt---------------------------------------------------------------------tagtgatg-taaataa----------aagctaag-------------------------------------tttctca------------------------------aaaaaaww--------------------------tttgaatttttgaacttattaattatag-------------------taa-atgtcggtttaa----ttata-----------gtaagtct------------------------------------------------------------------------------------------------------------------------------------------------------------------------------------------------------------------------------------------------------------------------------------------------------------------------------
>I23372_M140_Malvaceae_Chiranthodendron_pentadactylon_seq1
----------------------------------------------------------------------------------------------------------------------------------------------------------------------------------------------------------------------------------------------------------------------------------------------------------------------------------------------------------------------------------------------------------------------------------------------------------------------------------------------------------------------------------------------------------------------------------------------------------------------------------------------------------------------------cgatttggagtatcaatcaggattcggcaatcatttttcatcggaggcgatcgccggagctctgccacgtggccaaaatagtcctcttatttgcccttttggactgtatgctgagcagatctctggcacttcctttacttctcctcgtaagcttaatcaacgcaggtattg-ta--ctatttttg---------------------aaattttca-gatttt-----t-----ac------------------------------------------------------------------------------------------------------------------------------------------------------------------------------------------------------------------------------------------------------------------------------------------------------------------------------------------------------------------------------------------------------------------------------------------------------------------------------------------------------------------------------------------------------------------------------------------------------------------------------------------------------
>I23377_M148_Malvaceae_Robinsonella_mirandae_seq1
----------------------------------------------------------------------------------------------------------------------------------------------------------------------------------------------------------------------------------------------------------------------------------------------------------------------------------------------------------------------------------------------------------------------------------------------------------------------------------------------------------------------------------------------------------------------------------------------------------------------------------------------------------------------------taatttagagtatcaatcaggattcggcaatgatttttcatcggaggcgatcgccggagctctgccacgtggccaaaatagtccccttatttgcccttttggactctatgctgagcagatctctggcacttcctttacttctcctcgcaagcttaatcaacgcaggttttt-ttttcagattttt--------------------taactattcg-tttact-------------------------------------------------gatttga-----------------agggtttaatttagtttttcagttgtg-ctgattg-------------------------------------------------------ttttttt----------------------------------------------------------------ttttaatttcggtgtga--------------------------------a-tagttggttata----tagaatcaa-------accatcggttactcac--------------gagccatttcggcctcgtgarccaagtcataagaagcttgtgagtgaatttaacggaaccaacacagttgcgaacccgactcaactccggtggaagcctgtggatattcccg----------------------------------------------------------------------------------------------------------------------------------------------------------------------------------------
>I23384_M168_Malvaceae_Theobroma_cacao_seq1
----------------------------------------------------------------------------------------------------------------------------------------------------------------------------------------------------------------------------------------------------------------------------------------------------------------------------------------------------------------------------------------------------------------------------------------------------------------------------------------------------------------------------------------------------------------------------------------------------------------------------------------------------------------------------agatttggagtaccaatcgggattcggcaatcatttctcgtcggaggcgatcgctggagctttgccacgtggccaaaacagtcctcttatttgcccttttggactctacgctgagcagatttctggcacttccttcacttctcctcgtaagcttaatcagcgcaggtaaat-ctt-tactatcttagatcgtttattcgt-----tcatttgttg-aacttt-----t----aagtggacacgtgt-------------------------------------------------------------------ccatttaagatgaacaat-----attgaagtttgt-----------------------------------ctttttttt--------------------------ttacaattttaattttttaa-------------atttttttaatttactgtgtga--------------------------------a-tagttggttata----tcgaatcaa-------accatcggttactcac--------------gagccgttttggcctcgtgactcaagtcataagaagcttgtgagt-----------------------------------------------------------------------------------------------------------------------------------------------------------------------------------------------------------------------------------------------------------
>I23385_M169_Malvaceae_Ochroma_pyramidale_seq1
---------------------------------------------------------------------------------------------------------------------------------------------------------------------------------------------------------------------------------------------------------------------------------------------------------------------------------------------------------------------------------------------------------------------------------------------------------------------------------------------------------------------------------------------------------------------------------------------------------------------------------------------------------------------------------------------------------------tttcatcggaggcgatcgccggagctctgccacgtggccaaaatagtcctcttatttgcccttttggactctatgctgagcagatctctggcacttcctttacttctcctcgtaagcttaatcaacgcaggtaatg-tta-ctatttttt---------------------aatttttca-gatttt-----t-----aaagaatttgtt---------------------------------------------------------------------tagtgatg-taaataa----------aagctaag-------------------------------------t-----------------------------------------------------------------------------------------------------------------------------------------------------------------------------------------------------------------------------------------------------------------------------------------------------------------------------------------------------------------------------------------------------------------------------------------------------------------------------------------------
>I23387_M178_Malvaceae_Malvaviscus_arboreus_seq1
-------------------------------------------------------------------------------------------------------------------------------------------------------------------------------------------------------------------------------------------------------------------------------------------------------------------------------------------------------------------------------------------------------------------------------------------------------------------------------------------------------------------------------------------------------------------------------------------------------------------------------------------------------------------------------------------------gttcggcaacgatttttcatcggaggcgatcgccggagctcttccacgtggccagaatagtcctcttatttgccctttcggactctatgctgagcagatctccggcacttcctttacttctcctcgcaagcttaatcaacgcaggtaata-tta-ttttt---------------------ataaaacaaatca-gatttt-----t-----aaacaatttg-tt--------------------------------------------------------------------tactgatg-taaataa----------aagaagtt-------------------------------------ttttttc------------------------------ctaaaaag--------------------------aattaatctttacgcttgggtt------------------------------caataatcaaa----ttgatt------------------------------------------------tt----------------tttttttttttt---------------------------------------------------gtgggaac-------------------------------------------------------------------------------------------------------------------------------------------------------------------------------------------------------
>I23390_M182_Malvaceae_Anoda_cristata_seq1
------------------------------------------------------------------------------------------------------------------------------------------------------------------------------------------------------------------------------------------------------------------------------------------------------------------------------------------------------------------------------------------------------------------------------------------------------------------------------------------------------------------------------------------------------------------------------------------------------------------------------------------------------------------------------atttagagtaccaatcaggattcggcaatgatttttcatcggaggccatcgccggagctctgccacgtgcccaaaacagtccacttctttgmccttttggamtcwmtgctgagcwaawctmtggcacwtcctttacttctcmtcgcaascttaatcaacgcagktttga-tt------tttwt--------------------caactattcg-tttagt-----gatctgwgtaaaaagytgwggatt----------------------tttat-----------------cgggtttaatttaktttttcagtgttg-ctgat------------------------------------------------------tttttttctt----------------------------------------------------------------ctt--attttggtgtga--------------------------------a-tagctggttata----cagaatcaa-------accatcggtt----------------------------------------------------------------------------------------------------------------------------------------------------------------------------------------------------------------------------------------------------------------------------------------------------------------------------
>I23391_M183_Malvaceae_Phymosia_umbellata_seq1
------------------------------------------------------------------------------------------------------------------------------------------------------------------------------------------------------------------------------------------------------------------------------------------------------------------------------------------------------------------------------------------------------------------------------------------------------------------------------------------------------------------------------------------------------------------------------------------------------------------------------------------------------------------------------------------artcaggattcggmaatgatttttcatcggaggcsatcgccggagctctgccacgtgsccaraacagtccacttmtttgcccttttggactctaygctgagcaratctctggcacttcctttacttctcctcgcaagcttaatcaacgcaggtttga-ttt-----tttkm------------------amywwtyskttwmywwwyy-----krwawwaaaagstkwwkwt----t----------------------wtyrk-----------------kkkkwwtwwwttwkttttymrktgkks-----------------------------------------------------------ykrwtttttty----------------------------------------------------------------ttywwmttwykktgkkr--------------------------------k-kartwgktkrtw----mkrmrkmaw-------mmmaycakykrytmmy--------------sassmatttcggcctcgt--------------------------------------------------------------------------------------------------------------------------------------------------------------------------------------------------------------------------------------------------------------------------------------
>I23392_M187_Malvaceae_Ayenia_berlandieri_seq1
--------------------------------------------------------------------------------------------------------------------------------------------------------------------------------------------------------------------------------------------------------------------------------------------------------------------------------------------------------------------------------------------------------------------------------------------------------------------------------------------------------------------------------------------------------------------------------------------------------------------------------------------------------------------------------ttagaatatttatctggattcggcaataatttctcgtcggaagcgatcgccggagctttgccggtcggtcaaaacagtcctctgatttgccctttcgggctttacgctgaacagatctccggcacttctttcacttctcctcgtaagcttaatcaacgcaggtaaag-cttacaatttttt--------------------tagtatatgattatttt----at----tgaacaatcttttc--------------------------------------------------------------------ttgttgtt-tcaattt----------atgttgat------------------------------ctttgtttttttct-------------------------------------------------------------------------------------------------------------gttta-tagttggttata----tagaatcaa-------acca----------------------------------------------------------------------------------------------------------------------------------------------------------------------------------------------------------------------------------------------------------------------------------------------------------------------------------
>I23394_M229_Malvaceae_Malvastrum_americanum_seq1
-----------------------------------------------------------------------------------------------------------------------------------------------------------------------------------------------------------------------------------------------------------------------------------------------------------------------------------------------------------------------------------------------------------------------------------------------------------------------------------------------------------------------------------------------------------------------------------------------------------------------------------------------------------------------------gatttgaagtatcaatcaggtttcggcaatgacttttcatcggaagccatcrccggagctctgccacgtggccaaaatartccmcttatttgcccttttggtctctatgctgagcagatctctggcacttcctttacttctcctcgcaagcttaatcaacgcaggtttsk-ttt-tttwwwwwww---------wdwrdwttaattactattaa------------t----tatatccagtattaaaagt-------------------------------------------------------------tctactatta-ttacgaa----------aagcttggatcatctaktwkrsrrtwgwtmysatwrkkrwcwwrwwttktmm---ar-----------------------------------------------------------skykwsakwttawtytawwwsrkwtw-----------------kswwygr-wsrmwkgytsaattt------tttt-------tccctgaattttgtct----------gtgtgaatagttg-----------------------------------------------------------------------------------------------------------------------------------------------------------------------------------------------------------------------------------------------------------------------------------------------
>I23396_M019_Malvaceae_Allosidastrum_pyramidatum_seq1
-------------------------------------------------------------------------------------------------------------------------------------------------------------------------------------------------------------------------------------------------------------------------------------------------------------------------------------------------------------------------------------------------------------------------------------------------------------------------------------------------------------------------------------------------------------------------------------------------------------------------------------------------------------------------------tttagagtatcaatcaggattcggcaatgatttttcatcggaggccatcgccggagctctgccacgtggccaaaatagtccccttatctgtccttttggactctatgctgagcagatctctggcacttccttcacttctccccgcaagcttaatcaacgcaggtaggt-ttc-tcctcttttt----------------------cttttaa-gatttttcaactgtactctgacacttcctt--------------------------------------------------------------------tactcatt-tcaattat---------aagctaag-----------------------------------gtttttdtc---gg------------------------------------------------------atttaatttagtttttcagttgtgctgatttttttttttthhadttnbgkdkgaa-ddddbbdkdknd----wddradwwa-------amvhhnggddnhhnnv--------------vvvvchhtybngcswsrtgwrsymagkmwkawkargsctattaat-------------------------------------------------------------------------------------ttga----------------------------------------------------------------------------------------------------------------------------------------------------------------a-
>I23397_M020_Malvaceae_Melochia_betonicifolia_seq1
-----------------------------------------------------------------------------------------------------------------------------------------------------------------------------------------------------------------------------------------------------------------------------------------------------------------------------------------------------------------------------------------------------------------------------------------------------------------------------------------------------------------------------------------------------------------------------------------------------------------------------------------------------------------------------gatttsgactaccaatcgggcttcggcaatcatttctcgtcggaggccatcgccggagctctgccacgtggccaaaacaatcctcttatctgcccttttggactctacgccgagcagatctccggcacttccttcacttctcctcgcaagcttaatcaacgcaggtaatg-ttt-caaattttc------------------------------------------------aactaatttgttaaaagtg-----atataaaaagctaagctttag-----------------------------------ttaattatg-aaaattt----------tagttgaa-----------------------------ttacagttttttttt------------------------------------------------------------ttkgkttwawttttwwwawwwdbbttkddt-----------------------w-tdttttkttwtaawtwtdddatddd-------aamhbbbttwawtttc--------------agctcatgttgttaatgkkyymmwwttyhmammyytyhmawwtttwwma-------------------------------------------------------------------------------------------------------------------------------------------------------------------------------------------------------------------------------------------------------
>I23398_M021_Malvaceae_Sidastrum_micranthum_seq1
---------------------------------------------------------------------------------------------------------------------------------------------------------------------------------------------------------------------------------------------------------------------------------------------------------------------------------------------------------------------------------------------------------------------------------------------------------------------------------------------------------------------------------------------------------------------------------------------------------------------------------------------------------------------------------tagagtatcaatcaggatttggcaatgatttttcatcggaggcgatcgccggagctttgccacgtggccaaaatagtccccttatttgcccttttggactctatgctgagcagatatctggcacttctttyacttctcctcgcaagyttaatcaacgcaggtttct-ytt-ttytttywm--------------------kwtttttyma-swwtky----kt----wmmywkryktwmaywraww------------------------------------------------------------------------kcwaywawr---------------------------------------------------wkytwytwt------------------------------------------------------------kwwttttkwwtkwwkktkkra--------------------------------a-ywkkkkgykawm----wrkwrkywa-------wmyakmaktwactcac--------------gagyyaytymsrmsycrtkwmsmmmkyswkaasmarstyrtragwrsmtttaacggatctaacacggttgcaaacccgacccaactcc----------------------------------------------------------------------------------------------------------------------------------------------------------------------------------------------------------------
>I28592_M188_Cytinaceae_Bdallophytum_americanum_seq1
--------------------------------------------------------------------------------------------------------------------------------------------------------------------------------------------------------------------------------------------------------------------------------------------------------------------------------------------------------------------------------------cccat----gcttcccgcct---ctccac----------------------------------tttgtccac--------------------------------------------------------------------c---------------------agaagacgaatctt---tcatgggggagaaga---aa----------gcggcgggg--------agaacaaggggccccgg----------------aggaga---tttc-ttcgccgagctggagtatttatcaggattaggtaacagtttctcatccgaggcgattgacggtgccctgccgcgcggacagaataatcctcttacctgtccactcggtctttacgccgagcagatttccggcacctccttcacctcacctcgcaagctcaatcaacgaacgtaata-ttc-ctgacttcggc---------------gaagagttatctc-gctttt--gctt---------------------------------------------------------------------------------tctgctccttcaagtaaacgaacat-aggcagagctcgatgt--------------------------------gctcgctct---gc-----------------------------------------------------------ttcaaattttcgaaatggaacaaaatatcatcc--------------cat-ttgttgaaccaaaatttgaaattca-------tcgacaaatgaag-------------------------------------------------------------------------------------------------------------------------------------------------------------------------------------------------------------------------------------------------------------------------------------------------------------------------
>I28593_M024_Malvaceae_Carpodiptera_cubensis_seq1
----------------------------------------------------------------------------------------------------------------------------------------------------------------------------------------------------------------------------------------------------------------------------------------------------------------------cttgatctctatcc---------------------------------------------cttacttaat-----tttctacta-----------------------------aaaaatt--------ttgtaaaaa-a----aatttaaatcagacaaaggatttttc-------------------agaaaaaaa------------------------------aaacacggagaa-----agatggaggtgccagcagca----------gcgacagcggt--ggttacagaaggcgacggtt---------------t-gggggg---tttc-cctgatgacttgaagtaccagtcaggatttgacaatcatttctcctcggaggcgatcgccggagctttgccacgcggtcaaaatagtcctcttatttgcccttttggactgtatgctgagcagatctctgggacttcctttacttctcctcgtaagcttaatcagcgcaggtaata-tta-tattttact---------------------gaatttttg-gttttt-----t-----aaatgatctgttt--------------------------------------------------------------------tagtgata-caaataa----------aagccaagttt--------------------------------ctttttttc----------------------------aaaaaaaaaa--------------------------aaaaacagtttaaatcgtcaca-------------------------------------------------------------------------tg------------------------------------------------------------------------------------------------------------------------------------------------------------------------------------------------------------------------------------------------------------------------------------------------------------------------
>I28594_M025_Malvaceae_Herrania_nitida_seq1
------------------------------------------------------------------------------------------------------------------------------------------------------------------------------------------------------------------------------------------------------------------tcttcaact-------gaccaaactgccac-----------gtcaacatc-tcttgatctcaaatccatc----------------------------------------acgtccttcat-----tggttgcttt---cttgtc-ttatt----------------------------tgctcgtac------gattcaatcgaga----------------------------------------------------------------------------aagagag-----tgatggagaagccag-------------------cggcgga--gaccacaaaaggagacggtt---------------t-gggggg---tttt-cccgacgatttggagtaccaatcgggattcggcaatcatttctcgtcggaggcgatcgccggagctttgccaggtggccaaaatagtcctcttatttgcccttttggactgtacgctgagcagatttctggcacttccttcacttctcctcgtaagcttaatcagcgcaggtaaat-ctt-tactatcttcaatcttctgttcat-----tcatttgttg-aacttt-----t----aagttgacacgtgt-------------------------------------------------------------------ccatttaagctgaacaat-----attgaagtttgt-----------------------------------ctttttttt--------------------------ttcaa----------tttta-------------atttttttaatttactgtg-ga--------------------------------a-tagttggttata----tcgaatcaa-------accat---------------------------------------------------------------------------------------------------------------------------------------------------------------------------------------------------------------------------------------------------------------------------------------------------------------------------------
>I28595_M184_Malvaceae_Guazuma_ulmifolia_seq1
------------------------------------------------------------------------------------------------------------------------------------------------------------------------------------------------------------------------------------------------------------tacgtttcttgaact-------gaccaa-ttgccac-----------gtcaacatcaccttaatctcaatcc----t-------------------------------------t-----------------tacgtacgtc---cttttt-------------------aagatgc--------ttctcgtactcgtacgattcaatccagg----------------------------------------------------------------------------ctgagga-----agatggagaatccggcggygttgaccgtgaaaggmggcggattgaccgtgaaaggcggcggat---------------t-gggggg---cttt-ccygacgatttggagtaccaatcgggattcggaaatgatttctcgtcggaggctatcgccggagctttgccacgtggccaaaatagtcctctgatttgtccctttggactctacgccgagcagatttctggcacttccttcacttctcctcgtaagcttaatcaacgcaggtaagt-ctt---------------------------actayaaatttca-agcttt-----t----gacttcacacgtgt-------------------------------------------------------------------ccatttaag-cygacaat-----attgatgtttgt-----------------------------------gtttttcat--------------------------tttcaaatttaattttgatt-------------tttttkwraatttactgtgtga--------------------------------a-tagttggttata----tcgaatcaa-------accatcggttactcac--------------gagccgttttggcctcgtgaa-----------------------------------------------------------------------------------------------------------------------------------------------------------------------------------------------------------------------------------------------------------------------------------
>I28596_M026_Malvaceae_Ruizia_cordata_seq1
---------------------------------------------------------------------------------------------------------------------------------------------------------------------------------------------------------------------------------------------------------------------------------------------cacg----------tcaaccatctctttgatctcaattc--------------------------------------------tcatccg---------ttatcgttct---cttttatatt------------tattttattt--------gtttcttac-a----aattcgattcagtttc---------------------------------aaaca------------------------------aggaaccgagaa-----agatggagaagccag---cg----------atgacgacgac--aattagagaaggcaaaggtt---------------t-gggggaaccattt-cctgatggtttggagtaccaatcaggattcgacaatcatttctcctcggaggcaatcgccggagctttgccacgtcgccaaaacagtcctcttatttgcccttttggactctacgccgagcagatctctggcacttcctttacttctcctcgtaagcttaatcaacgcaggtaatt-tta-ctatttctca------------------------------gatttt----------taaataatcatttcagtgt----------------------attaaataaactct----cgattattattaaaatttttccatgacggtg-taaattaat----------------------------------------------att---ttttgctt------------------------------------------------aa--------tttagttattaa-ttttttttcg------------------------------gta-aaattgtttt------------------------------------------------------------------------------------------------------------------------------------------------------------------------------------------------------------------------------------------------------------------------------------------------------------------------------------------------------------
>I28597_M027_Malvaceae_Melhania_velutina_seq1
----------------------------------------------------------------------------------------------------------------------------------------------------------------------------------------------------------------------------------------------------------------------------------------------------------------------tttgatctcaatcc--------------------------------------------tcattcg---------ttatccttct---cttttatatt------------tattttattt--------gtttcttac-a----aatccgattcagtttc---------------------------------aaaca------------------------------aacaacggagaa-----agatggagaagccag----------------cgacgacgac--gattggagaaggccaaggtt---------------t-gagggaatcattt-cctgatgggttggagtaccaatcaggattcgacaatcatttctcctcggaggcgatcgccggagctttgccacgtcgccaaaacagtcctcttatatgcccttttgggctctacgccgagcagatctctggcacttcctttacttctcctcgtaagcttaatcaacgcaggtaatt-tta-gtatttctcg------------------------------gttttt----------taaataatcatttcagtgt----------------------attaaataaacgct----cgattattattaaaagtttttcatagcggtg-taaatgatt----------------------------------------------tttttgttttgctt------------------------------------------------aa--------ttttgttattga--tttttttca------------------------------gta-aaattgatttct----taaggcc-----------------------------------------------------------------------------------------------------------------------------------------------------------------------------------------------------------------------------------------------------------------------------------------------------------------------------------------------
>I28598_M028_Malvaceae_Glyphaea_brevis_seq1
------------------------------------------------------------------------------------------------------------------------------------------------------------------------------------------------------------------------------------------------------------------------------------------------------------------------------------------------------------------------------------------------------ctat---ctttta----------------gacaagatt---------ttatcgtam------aattcatttcagacaaaggttctttttttt-----------ttaaagagagaga------------------------------aaaaacagagag-----agatggagatgccag-------------------cggcgga--ggttgagaaaggcgacggtt---------------t-gggggg---tttt-tccgatgggttggagtaccaatcaggattcggcaatcacttctcgtcggaggcgattgccggagctttgccgcgtggccaaaatagccctcttatttgcccctttggactttacgctgagcaaatctctggcacttcattcacttctcctcgtaagcttaatcaacgcaggtaatg-cta-ctttgttattcc----------------------------cttcgt-----ttaggcatatagtttttgttggat----------------------tttag--------------------tcgaattattgttctctagttaaaattgttaag----------------------------------------------------ggtttatga----------------------------------------------------------------aattatagtatatacta--------------------------------a-taactgcctgtt----gcttttctt-------ttga----------------------------------------------------------------------------------------------------------------------------------------------------------------------------------------------------------------------------------------------------------------------------------------------------------------------------------
>I28599_M029_Malvaceae_Desplatsia_dewevrei_seq1
---------------------------------------------------------------------------------------------------------------------------------------------------------------------------------------------------------------------------------------------------------------------------------------------------------------------------------------------------------------------------------------------------cttctgt---tttatata------------------ttttta--------ttgtagtac------aattcaattcagacaaagtttgaa-tttt------tttttttaagagag----a------------------------------gaaaacagagta-----agatggagaggccag-------------------cgtcgga--ggttgaaaaaggcggcggat---------------t-gggggg---tttt-cccgatgatttggagtaccaatcaggattcggcaatcatttctcatcggaggcgatcgccggagctttgccacgtggccaaaatagtcctcttatttgcccttttggactctatgctgagcaagtctctggaacttccttcacttctcctcgtaagcttaatcaacgcaggtaatg-cttactgtttt----------------------caatctttca-tatttt-----tgtgtagtagtaatattttc---t----------------------ttcag--------------------tcaaactcgtgttttctggtgata-ctaataa----------ctgcctgttt-----------------------------cttttttcttttt----------------------------------------------------------------ttttaatgtttatgtga--------------------------------a-tagttggttata----tagaatcaa-------gccatcggttactcac--------------g-------------------------------------------------------------------------------------------------------------------------------------------------------------------------------------------------------------------------------------------------------------------------------------------------------
>I28600_M146_Malvaceae_Mortoniodendron_guatemalense_seq1
ga---------------------------------------------------------------------------------------------------------------------------------------------------------------------------------------------------------------------------------------------------------------------aattgt----ggtccaaaacattatt---g---tcagcaaacata-tcttgatctcaatcc---------------------------------------------cttacttcat-----ttattgttct---ctttt--------------------aagatt---------ttctcgcgc-a----aattcaaatcagacagttgttt-------------------------aaaaaaa------------------------------aaaawtcgagaa-----tgakggagaagccag-------------------cggcggc--tgttagagaaggcggcggtt---------------t-gggggg---tttt-cctgatgatttggagtaccaatcaggattcgacaaccatttmtcatcggaggctatcgccggagctttgccacgtggccaaaacagtcctcttatntgcccttttggactgtatgctgagcagatctctggcacttcctttacctctcctcgtaagcttaatcaacgcaggtattg-tta-ctatttttt--------------------gaaattttca-gttttt-----t-----aaatagtttgttt--------------------------------------------------------------------tagtgata-taaataa----------aagctaag-----------------------------------gtttttttt--------------------------------------------------------tttttttttttwawwtttcaaaccgtcgca------------------------------tgtcgattaaa----ttaatta-----------------------------------------------------------------------------------------------------------------------------------------------------------------------------------------------------------------------------------------------------------------------------------------------------------------------------------------------
>I28601_M030_Malvaceae_Sparmannia_africana_seq1
------------------------------------------------------------------------------------------------------------------------------------------------------------------------------------------------------------------------------------------------------------------------------------------------------------------------------------------------------------------------------ttcatttcttagtc----ttactatatt---ctcttt----------------taaaagcttt---------------------gacctttatttcagacaaaggtgatttc-----------------rgacmaargtgt-------kwtytttttctttttctgttttacgagtgggcaa-----agatggagaagccag-------------------cgacgga--gtttgttaaaggcgaccgct---------------tggggggg---kttt-cccgacgatttggagtaccagtcaggattygggaaccatttctcgtcggaggcgatwgccggagctttgccacgtggccaaaatagtcctcttatttgcccttttggactttacgctgagcaaatctctggcacttccttcacttctcctcgtaagcttaatcaaagaaggtattt-tta-ccattttym-------------------------------amyytt-----t----tttwwwwwwwaddttgttc----------------------------------------tctrgtwaacagggtttattaagtcattatt-ctaagaact---rccttttgcttat-----------------------------------kbttttttt-----------------------------------------------------------thcctttttaatgtttatgtga--------------------------------a-tagttggttata----tcgaatcaa-------accatcggttactcac--------------gag-----------------------------------------------------------------------------------------------------------------------------------------------------------------------------------------------------------------------------------------------------------------------------------------------------
>I28602_M031_Malvaceae_Mollia_sp_seq1
-------------------------------------------------------------------------------------------------------------------------------------------------------------------------------------------------------------------------------------------------------------------------------------------------cww-----------------tytytttttggatga--------------------------------------------aattacttcat-----ttattwtata---ttttyytctgwtttag------atttagattt--------tcatactac------aattcagttcggacaaagtttgcaktttta------tcaagagagagsraaaaa------------------------------kaacacagagma-----agatggagaakccag-------------------cgrcsrw--ggytgaaaaaggcggcggyt---------------t-gggggg---ytty-hccgatgatttrragtaccaatcaggatthggmaatcatttctcatcggaggcratcgcyggagcthtgccacvtggccaaaatagtcctcttatttgcccttwtggactttatgckgagcaaatctctggcacttccttcacttctcctcgtaagcttaatcaacgcaggtaatwgctm-ctgyttt----------------------caacctwtya-katttt----tkkkgkcatattahtttctttgagy----------------------ttthg--------------------tsgagctcttgtttactggttata-ctaataa-------------------------------------------------ctgtctttttttt----------------------------------------------------------------aataaatgtttatgcga--------------------------------a-tagttggttata----tcgaatcaa-------accatcggttactcac--------------gagccattttggcctcgaaccccaagtcataag-----------------------------------------------------------------------------------------------------------------------------------------------------------------------------------------------------------------------------------------------------------------------
>I28603_M223_Malvaceae_Gossypium_hirsutum_seq1
-------------------------------------------------------------------------------------------------------------------------------------------------------------------------------------------------------------------------------------------------------------------------------------------------------------------------------------------------------------------------------------------------------------------------------ggggggcaaaattt------------------a-----------------------------------------------------aaaaa------------------------------aaaaaccgagaa-----agatggagaaaccgg-------------------cggcgga--agttataaaaggcgaaggtt---------------g-ggggcg---tttt-cccgatgatttggaatatcattcaggatttggcaatcattttgaatcggaagcgatcgcaggagctctgccacgtggccaaaatagtcctcttatttgcccatttggactctatgctgagcagatctccggcacttcctttacttctcctcggaagcttartcaacgcaggtgytt-ttc------------------------t--------tttttca-gatttt-----t-----raataatttkttagtagt----------------------gttaaaaw----------------------------ttkrmtagcagtg-tatatgat-----aattcgcttgag-------------------------------------tttttag--------------------------------------------------------------taaattaaattttatttta--------------------------------a-attttgattaaa----ggaaaattg-------tttagcgttcatgttat--------tg--------attttgtct------------------------------------------------------------------------------------------------------------------------------------------------------------------------------------------------------------------------------------------------------------------------------------------
>I28605_M235_Malvaceae_Abutilon_sp_seq1
------------------------------------------------------------------------------------------------------------------------------------------------------------------------------------------------------------------------------------------------------------------------------------------------------------------------tgagcagtgt----------------------------------------------------------------------------------------------------acgactctccag---ctgatgctc-a----ttttcaattgaggcactc--------------------------------aaca------------------------------agaaggaaagaa-----aaaataaaacaccga-------------------gaaagat--ggttacaaaaggcgactctt---------------t-ggggcg---tttt-cctgatgatttagagtatcaatcaggattcggcaatgacttttcatcggaggcgatcgccggagctctgccacgtggccaaaacagtccacttgtttgccctttcggactctatgctgagcagatctctggcacttcgtttacttctcctcgcaagctcaatcaacgcaggtttga-ttt-ttttgaacta---------ttcgt-----ttactgttct-gacttc-----t-----gaataaaaagctaaggat----------------------tttaa------------------cgggtttaattagttttccakttgcg-ctgactttt----------------------------------------------tttttttttttttt----------------------------------------------------------------tttgaattttggtgtga--------------------------------a-tagttggttat-----------------------------------------------------------------------------------------------------------------------------------------------------------------------------------------------------------------------------------------------------------------------------------------------------------------------------------------------------------
>I28606_M033_Malvaceae_Reevesia_formosana_seq1
-----------------------------------------------------------------------------------------------------------------------------------------------------------------------------------------------------------------------------------------------------------------------------------------------------------------------ttgatttcaatcctttta----------------------------------------cgcacttcat-----ttattattct---cttttt----------------attaacattttctgga-ccaaaattac-a----aattcaattcagacaaag------------------------------------------------------------------tttccctgagaa-----agatggagaaactag-------------------cggcggc--cgtaataaaaggcgatggtt---------------t-tggggg---tttc-cctgacgatttagagtaccaatcaggattcggcaatcatttttcttcggaggcgatcgccggagctttgccacgtggccaaaatagtcctcttatttgcccttttggactctacgctgagcaaatctctggctcttcctttacttctcctcgtaagcttaatcaacgcaggtaata-taa-ttttactatt---------ttt-------------------ttttt-----t-----aaatgatttgctttta---------------------------------------------------------------------aata-tgaataa----------atataaat-------------------------------------tattaat------------------------------taaagcta---------------------------------------------------------------------------------------------------------------------------------------------------------------------------------------------------------------------------------------------------------------------------------------------------------------------------------------------------------------------------------------------------------------------------------------------------
>I28607_M034_Malvaceae_Mansonia_altissima_seq1
------------------------------------------------------------------------------------------------------------------------------------------------------------------------------------------------------------------------------------------------------------------------------------------------------------------------------cgataaagcc----------------------------------------aactactcaaa----------------------------------------aaaaaagttcaattt---ctgtaagac-a----aattcacttccgacga-------------------------------------------------------------------caaaaatagagaa-----atatggagaatccggcag----------------tggcgga--ggttataaaaggcgacgatt---------------t-ggggaa---tttt-cctgacgatttggagtaccaatcggggttcggcaatcatttttcgtcggaggcgatcgacggagctttgccgcgtggccaaaatagtcctcttatttgcccttttggactctatgctgagcaaatctccggcacttcttttacttctcctcgtacgcttaatcaacgcaggtaatg-tta-ctactcttg------------------aatattatttca-gattct-----c-----aagtaatttgtt------------------------------------------------------------------------------taagtaa----------aattgaac-----------------------------------ttttttttt---------------------------------------------------------------------------------------------------------------gag-tagttggcttta----tcgaatcaa-------gccatcggttactcac--------------gagccattttggcctcgtgaaccaagtcataagaagcttgtgagt-----------------------------------------------------------------------------------------------------------------------------------------------------------------------------------------------------------------------------------------------------------
>I28608_M035_Malvaceae_Hosfordia_alata_seq1
---------------------------------------------------------------------------------------------------------------------------------------------------------------------------------------------------------------------------------------------------------gtgtacgactctccag----------------------------------ctgatgaaa-ctcycaystcaatyt---------------------------------------------cttgcatcktt----taatyattct---cttty---------------a----gacwttt--------ttttcctac-a----atttcaatcragacrc-------------------------ttgaaagaaagaa------------------------------araaaraaagaa-----agaaagaaaaaacaaca---------------gagaaaaat--ggttwtaaaaggcgacgctt---------------t-ggggtg---tttt-cctgataatttagagtaccaatcaggattcrgcaatgatttttcatcggaggcgatcgccggagctctgccacgtggccaaaacagtccacttatttgcccttttggactctatgctgagcagatctctggcacttcctttacttctcctcgcaagcttaatcaacgcaggtttga-ttt----tttttt--------------------gaactattcg-------------------------------------------------------------------------------------------------tttactgatc-tgaataaa---------aarctaaggw-----------------------------------tttttatatcg--ggtttaa---------------------------------------------------tttagttttttcagtkgtgctkatttttttt---------------acat-ttttaaagtatk----tymmwtycw-------attytytttrwttkyt----------------------------------------ttg---------------------------------------------------------------------------------------------------------------------------------------------------------------------------------------------------------------------------------------------------------------------------
>I28609_M036_Malvaceae_Pentaplaris_davidsmithii_seq1
--------------------------------------------------------------------------------------------------------------------------------------------------------------------------------------------------------------------------------------------------------------------------------------------------------------------------------------------------------------------------------------------------------ct---ctttc--------------------aagatt---------ttttcgtat-a----aattcaattcagacacttgaagaaaa--------------gaaaaaaaaaaaaa------------------------------aaactccgagaa-----agatggagaagccgg-------------------cggcgga--agttatgaaaggcgacggtt---------------t-ggggga---tttt-catgatgatttggagtatcaatcgggattaggcaatcacttttcatcggaggcgatcgctggagctctgccacgtggccaaaatagtcctcttatttgcccttttggactctatgctgagcagatctctggcacttcctttacttctcctcgtaagcttaatcaacgcaggtaatc-tt--ttttttttt-----------------------ttttcca-gatttt-----t-----aaataatctgtt---------------------------------------------------------------------tagtgatg-taaataa----------aagctaag-------------------------------------tttttca------------------------------aaaaaataataa---------------------taataaatttttaatctt------tacg----------------------------tgtctgww----tryt--------------------------------------------------------------------------------------------------------------------------------------------------------------------------------------------------------------------------------------------------------------------------------------------------------------------------------------------------
>I28610_M037_Malvaceae_Heritiera_littoralis_seq1
-------------------------------------------------------------------------------------------------------------------------------------------------------------------------------------------------------------------------------------------------------------------------------------------------------------------------------------------------------------------------------------cttcat-----ttactgttag---atttt-----------------------------------taatcatac-a----aattcatttcagacaaagtttttttttt-----------tttcaaaaaaaaaag------------------------------ggaccccaakaa-----agatggagaagacag-------------------cagcggc--agttagagaaggcgacggtt---------------g-gggggg---tttt-cctgacgatttggagtaccagtcaggattcgacaatcatttctcatcggaggcgatcgccggagctttgccacgtggccaaaacagtcctcttatttgcccttttggactgtacgctgagcagatctctggaacttcctttacttctcctcgtaagcttaatcaacgcaggtaatg-ttt-ctatttttt------------------cgaaattttaaa-aatttt-----a-----atttaatttgttt--------------------------------------------------------------------tagtggta-taaataa----------aagc-aag-------------------------------------tttttca------------------------------taagagaa--------------------------tttgaatttttaaattgccgca------------------------------tgtcgattaaa----ttaattacg-------gtaagtgttaaaagt-----------------------------------------tcattgctaac---------------------------------------------------ggtgcaa---------------------------------------------------------------------------------------------------------------------------------------------------------------------------------------------------------
>I28611_M062A_Malvaceae_Durio_zibethinus_seq1
-----------------------------------------------------------------------------------------------------------------------------------------------------------------------------------------------------------------------------------------------------------------------------------------------------------------------------tcaa-----tcm----------------------------------------cwtacttcgt-----ttagtgttct---ctttt--------------------aagattt--------gaattttt----------------------------------------------ttttcaraaaaaaaa------------------------------aaryaccgagra-----agatggagaarcsag-------------------cggcrgt--ggtgakagatggcgacggtttggtgatggtggtggt-gggggg---tttt-cctgatgrtwtggaktaccaatcaggattcggcaatcatttctcatcggaggcgatcgccggagctttgccacgcggccaaaacagtcctcttatttgcccttttggactgtatgctgagcagatttccggcacttcctttacttctcctcgtaagcttaatcaacgcaggtactg-tta-cttttttttt---------tt--------dradtttthm-aaattt-----t-----aaawaatttattt--------------------------------------------------------------------tagtgata-taaataa----------aagctaag-------------------------------------tttttca------------------------------aaaaagaa--------------------------tttgatttttttttccgtgaat------------------------------agttggttata----tagaat--------------------------------------------------------------caaaccat--------------------------------------------------------------------------------------------------------------------------------------------------------------------------------------------------------------------------------------------------------------------------
>I28612_M038_Malvaceae_Brachichyton_bidwillii_seq1
---------------------------------------------------------------------------------------------------------------------------------------------------------------------------------------------------------------------------------------------------------------------------------------------cac-----------gtcaacatc-acattatcttat-----ttc----------------------------------------ctcacttcattt--attattgttat---ctttt--------------------aagattt--------taatc----------gattcaattcagagaaagttttt------------------ttaataaaaaaag-------------------------------------gagaa-----agatggagaaggcag-------------------cggtggc--ggttagagaaggcgacggtt---------------t-gggagg---tttt-cctgacgatttggagtaccaatcaggattcgacaatcatttctcatcggaggcgattgccggagctttgccacgtggccagaacagtcctcttatttgcccttttggattgtatgccgagcagatctctggcacttcctttacttctcctcgtaagcttaatcaacgcaggtaatg-tta-ctattttttt---------tttkk--ttkdaawttttaa-awtttt-----a-----atttaacttgtta--------------------------------------------------------------------tagtgata-taaataa----------aagctaag-------------------------------------tttttta------------------------------taaaagaa--------------------------tttgaattttgaaattg--------------------------------------tgaataaa----ttaattaca-------gtaagtgttaaaagtt----------------------------------------tcatcactaac---------------------------------------------------gctg------------------------------------------------------------------------------------------------------------------------------------------------------------------------------------------------------------
>I28613_M039_Malvaceae_Eriotheca_macrophylla_seq1
----------------------------------------------------------------------------------------------------------------------------------------------------------------------------------------------------------------------------------------------------------------------------------------------------------------------------------------------------------------------------------ccccttcrt-----ttatcaytmk---mtttc--------------------ragatt---------ttctcgtg--a----aaatcaattcagacactt----------------------caaaaaaaaaaaat------------------------------ttttaccgmgam-----rgatggagaagccgg-------------------cggcgga--ggttakaaarggcgacggtt---------------t-gggggg---tttt-cctsatgatttagagtatcaatctggattcggcaatcatttttcatcggaggcgatcgccggagctctgccacgbggccaaaatagtcctcttatttgcccttttggactctatgcbgagcagatctcgggcacttcyttyacttctcctcgtaagcttaatcaacgcaggtaatg-tta-ttawtttttt---------------twwthhhtttttca-gatttt-----k-----aaacratttgtt---------------------------------------------------------------------tagtgatg-taaataa----------aagctaag-------------------------------------tttttma------------------------------aaaaaaaa----------------------------tgaatttttaaacttattaattatag-------------------taa-gtgtcggtttaa----ttata-----------gtgagtcttaaa--------------------------------------------------------------------------------------------------------------------------------------------------------------------------------------------------------------------------------------------------------------------------------------------------------------------------
>I28614_M040_Malvaceae_Hydrogaster_trinervis_seq1
-----------------------------------------------------------------------------------------------------------------------------------------------------------------------------------------------------------------------------------------------------------------------------------------------------------------------------------------------------------------------------ccaatttattacatag---atattcttct---gtctta------------------gtagattt--------ttatagtacaa---caattcagttcagacaaagtttgtctttttttg-----ttttttagagagagagagagagaga----------------------aaagcaagagaaaga--agatggaaaagccat-------------------cggcaga--ggttgaaaaaggcggcagct---------------t-gggttg---tttt-tccgacgacttggagtacctatcaggattcggcaatgatttctcgtcggaggcgattgccggagctctgccacgtgaccagaacagtcctcttatctgcccttttggactttacgccgagcaaatctccggcacctccttcacttcccctcgtaagcttaatcaacgcaggtaatg-cta-ctgtttc----------------------cgatctttga-gttttg-----t----------------------------------------------------------------------tcgaactcttgttttctggttatg-gtaatga----------ctgctttt-----------------------------------ttttttttg-----------------------------------------------------------tcttttttggatgtttgtatga--------------------------------a-tagttggttgta----tcgaatcaa-------accatcggttacgcac--------------gagccgttctggcctcgaacacggagccat--------------------------------------------------------------------------------------------------------------------------------------------------------------------------------------------------------------------------------------------------------------------------
>I28615_M041_Malvaceae_Pterygota_brasiliensis_seq1
------------------------------------------------------------------------------------------------------------------------------------------------------------------------------------------------------------------------------------------------------------------------------------------------------------------------tgatctcaat---cccc----------------------------------------tatacttcat-----ttattgtcat---ctcaa--------------------aagattt--------tagtcttcc-a----aattcaagtcagacagtggttttttttt--------------------------------------------------------nttttccgagaa-----agatggagaaggcaa-------------------cagcggc--ggttagagaaggcggtggtt---------------t-ggaggg---tttt-cctgacgatttgatgtaccaatcaggattcgacaatcatttctcatcggaggcgatcgccggggctttgccacgtggccaaaacagtcctcttatttgcccttttggactttatgctgagcagatctctggcacttcctttacttctcctcgtaagcttaatcagcgcaggtagtg-tta-ctatatttt----------t---------gaatttgtaa-aaattt-----t----aatttaatttcttt--------------------------------------------------------------------tagtgata-taaacaa----------aagctaag-------------------------------------tttttca------------------------------taaaagaa--------------------------tttgaatttttaaattgtca--------------------------------tgtcgattaga----ttaagtaca---------------------------------------------------------------------------------------------------------------------------------------------------------------------------------------------------------------------------------------------------------------------------------------------------------------------------------------------
>I28616_M042_Malvaceae_Leptonichya_maranta_seq1
-------------------------------------------------------------------------------------------------------------------------------------------------------------------------------------------------------------------------------------------------------------------------ct-------gagcaa-------------------actgacaag-tcacaatcgcagagc-------------------------------------------tcaacrcttcat-----ttagtrttct---tttctc-----------------------ttt--------ttctcgtac------aattcaattaagacaaag------------------------------------------------------------------ggcagcygagaa-----agatggagaagccag-------------------cggcgaa--tgtcaaaaaaggcgacggtt---------------t-ggggtg---tttt-accgacgatttggagtaccagtcwggattcggcaatcatttctcgtcggaagcgatcgatggagcattgccacgtggycaaaacagccctttgatttgcccttttggactctacgctgaacagatctccggtacttccttcacttctcctcgtaagcttaatcaacgmaggtaatg-tta-caattat----------------------caatctttaa-gatttt----at----aaaattctaagctttcaa-------------------------------------------------------------------------gaaacaagg------------------------------------------------------------------------------------------aaaaaaar--------------------------rwtwarkttttaaattttga-----------------------------t-gkgttgacctc-----------------------------------------------------------------------------------------------------------------------------------------------------------------------------------------------------------------------------------------------------------------------------------------------------------------------------------------------------------
>I28617_M043_Neuradaceae_Neurada_procumbens_seq1
-------------------------------------------------------------------------------------------------------------------------------------------------------------------------------------------------------------------------------------------------------------------------------tcatctcagaaggctacttaattgattcgtcaaca-------aaactcaactc--------------------------------------------cccttctctttgacgccctgctttct---ctctgt----------------------------------atatttcacaa----------------------------------------------------------------gtca-------------------------------------tcatggagacgcaacc---------------------------ggtcaccaaaaccaacggctg--------------t--------tgtttc-tccgacaatttgaactacctgtcaggcttcggcaatcatttctcgacggaggcgctcgccggcgctctgcctgttgaccaaaacagtccccttatttgcccatatggtctttacgcagagcagatctccggtacctctttcacctctccccgcaacctcaataaacgcaggtacaa-ata-tatatactca----------------------tcatcca--------------gaaaacttaatattcatcgatt------------------------------------------------------------------------tcaatgatctt---------------------------------------------------------------------------------------------------------------------------------------------------------------------------------------------tcaacttac--------------------------------------------------------------------------------------------------------------------------------------------------------------------------------------------------------------------------------------------------------------------------------------------------------------------------------------------t
>I28618_M044_Malvaceae_Pentace_laxiflora_seq1
------------------------------------------------------------------------------------------------------------------------------------------------------------------------------------------------------------------------------------------------------------------------------------------------------------------------------------------------------------------------------------------tt----------trwt---attaa--------------------atgattt--------tggtaatac-a----aatttaagtcagacaamggatttttcagagatttttcagagaaaaaaaagaaaa------------------------------aaatcccgagaa-----agatggaggagacagcagcg----------gcgacagcggt--ggttacmrarsrcgacggtt---------------c-gggggg---ytttctchgatgacttgaagtaycaatcaggatttgacaatcatttctcatcrgaggcgatcgccggagctytgccacgtggtcagaacagtcctcttatttgcccttttggactgtatgctgagcagatctccggcacttcctttactwctcctcgywagmttwaycadygcwgktratm-ttk-atatwwwas--------------------kgrattttta-gtttgt-----t-----awatgatctgttttaa----------------------------------------------------------------awratgata-caaakaa----------rcggagagta--------------------------------taatttttacstcw--agcacygctgctrrccarhtttkkvraaaaamwwaraar-------------------styamatgtdkagtatcatgtc-----------------------------ttatggavtaaw----thaatymwa-------kthdgtcwwsw---------------------------------------------------------------------------------------------------------------------------------------------------------------------------------------------------------------------------------------------------------------------------------------------------------------------------
>I28619_M045_Malvaceae_Phragmotheca_mammosa_seq1
--------------------------------------------------------------------------------------------------------------------------------------------------------------------------------------------------------------------------------------------------------------------------------------gaactgccac-----------gtcaacata-tcttgattttcaacc--------------------------------------------ctttacttcat-----ttgtcattct---ctttc--------------------aagatt---------ttctcggac-a----aattcaattcagacactttttttttggt-----------t-------aaaaaaa------------------------------aaaatcctagaa-----agatggagaagccgg-------------------cggcgga--ggttataaaaggctgcggtc---------------t-gggggc---tttt-cctgctgatttggaatatcaatcaggattcggcaatcacttttcatcggaggcgatcgccggagctctgccgcgtggycaaaatagtcctcttatttgcccttttggactctacgctgagcagatctctggcacttcctttacttctcctcgtaagcttaatcaacgcaggtaatg-tta-ttatttttt---------------------aatttttca-gatttt-----t-----aattaatttgtt---------------------------------------------------------------------tagtgatg-taaataa----------aagctaag-------------------------------------kttttmwttmwt-----------tyktttagtgatgtaaataaaarctamgtttttctttctttttttttttttgaatttttaaactt------tac-------------------------gtgtcggtttag----ttatttaaaat----agtaagtgttaaaa--t----------------------------------------------------------------------------------------------------------------------------------------------------------------------------------------------------------------------------------------------------------------------------------------------------------------------
>I28620_M046_Malvaceae_Camptostemon_shultzii_seq1
--------------------------------------------------------------------------------------------------------------------------------------------------------------------------------------------------------------------------------------------------------------------------------------------------------------------------------------------------------------------------------------------------------------------------------------------------------------------------attcagacacttaaaagacg--------------gaaagaaaaaaaaaa-------------------------tttaaaaacccgagaa-----aaatggagaagccga-------------------cggcgga--ggttataaaaggcgacggtt---------------t-gggatg---tttt-cctgatgatttggagtatcaatcaggattcggcaatcatttttcatcggaggcaatcgccggagctctgccacgtggccaaaatagcccccttatttgcccttttggactttatgctgagcagatctctggcacttcctttacttctcctcggaagcttaatcaacgcaggtgtta-tt--tttmttttt---------------------agvttttca-gatttt-----t-----amwtaakttgtt---------------------------------------------------------------------tgwtgatt-taaatag----------aasmydyb-------------------------------------wytdttb------------------------------yyywararayrt---------------------wyrttwcggtttaat-----------------------------------------------------------------------------------------------------------------------------------------------------------------------------------------------------------------------------------------------------------------------------------------------------------------------------------------------------------------------------------------------------------
>I28621_M153_Malvaceae_Trichospermum_sp_seq1
-----------------------------------------------------------------------------------------------------------------------------------------------------------------------------------------------------------------------------------------------------------------------------------------------------------gtcgccayr-tctccatctctatct--------------------------------------------ctttgcttcat-----ttattatactatattcttttgt-------------tttagaattt--------tatacgtac------aattcagttckgacaaagtttgtactagtmt--wttttttgttcwagagagaga------------------------------aaaagcrgagaa-----agatggagaagccag-------------------yggcgga--ggntgaaaaaggcggcggct---------------t-ggggtg---tttt-tccgatgatttggagtaccaatcaggattcggcaatcakttctcatcggaggcgatcgccggagctttgccacgtggccaaantagtcctcttatatgcccttttggactttatgctgagcaaatctctggcacttcctthacttctcctcgcaagcttaatcaacgcaggtaaag-cta-nhgtctt----------------------caatctttca-tatttt-----tgtgtcattttattttctktcact----------------------ttcagttcga------------acntcgaactcttgttttctagtcatg-ctaataa----------ctgccttt------------------------------ctawatttctttta----------------------------------------------------------------aamaaatgtttwtgyca--------------------------------a-tagttggttata----tcgaatcaa-------accatcggttactcac--------------gagccattttggcctc----------------------------------------------------------------------------------------------------------------------------------------------------------------------------------------------------------------------------------------------------------------------------------------
>I28623_M048_Malvaceae_Abroma_augusta_seq1
------------------------------------------------------------------------------------------------------------------------------------------------------------------------------------------------------------------------------------------------ttgcgagctccgtacgtctctccagtt-------gaccaaactgccac-----------gtcaacatc-tcgctgtcccaatcc--------------------------------------------tttttcttcat-----ttattagtat---gatt------------------------------------ttctcttac------aattcaattcagacagttttttttttcctaa-----------------------------------------------------aaaaccagagaa-----aaatggagaagcagg-------------------cggcgga--tgttattaaaggcgacggtt---------------t-ggggtg---tttt-cccgacgatttggattaccagtcaggattcggcaatcatttctcttcggaggcgatcgccggagctttgccacgtggccaaaacagtcctcttatttgtccttttggactctatgctgaacagatctccggcacttccttcacttctcctcgtaagctgaatcaacgcaggtaatg-cta-caacttt----------------------cagtctttca-gatttt-----t----taatcaattttttc-----att------------------tttcaattgta---------------------------tttttagtgata-taaa-------------aagctaag-------------------------------------ctttcaa------------------------------aaaaaaat--------------------------attgagtttttatatggtaagagttaaaagttttagtggc--ggtgtata-tgattgtttagt----tgaatttta---------------------------------------------------------------------------------------------------------------------------------------------------------------------------------------------------------------------------------------------------------------------------------------------------------------------------------------------
>I28624_M049_Malvaceae_Corchoropsis_tomentosa_seq1
ta-------------------------------------------------------------------------------------------------------------------------------------------------------------------------------------------------------------------------------------------------------------------------------------------tacg--------tcaacatcatc-tcttgatctcaatcc--------------------------------------------tcttcctatatcaa--tctcttttat---ttattt------------------atttatttatt-----tttccttac-a----aattcgattcagtttc---------------------------------aaaca------------------------------aggagccgagaa-----agatggagaaaccagcgacg----------acgacgacgac--agttagagaaggcgaaggtt---------------t-gggggg---tttt-cccgatgatttgcagtatcaatcaggattcgacaatcatttctcatcggaagcgatcgccggagctttgccacgtggccaaaacagtcctcttatttgcccttttggactctacgctgagcagatctccggcacttcttttacttctcctcgtaagctgaatcaacgcaggtaatt-tta-ctatttctta----------------aaaaggaaagtcaaaattata---gt---------------------------------------------------------------------------------taaagtaatagtg-ttagtag-----------------------------------------------------tttcttttt----------------------------------------------------------------gcttaatttt---------------------------------------a-ttattaattttc---ttaaggcctaa------gttaatgtt-----------------------------------------------------------------------------------------------------------------------------------------------------------------------------------------------------------------------------------------------------------------------------------------------------------------------------
>I28625_M193_Malvaceae_Apeiba_tibourbou_seq1
------------------------------------------------------------------------------------------------------------------------------------------------------------------------------------------------------------------------------------------------------------------------------------------------------------------------------------------------------------------------------------------ta----ttactattttt-gctcttt----------------taaaagctct---------------------ggtctacatttcagacaaaggtggtt------------------------------------------ttttttcttgtctgtttta--ataagagaa-----agatggagaagccag-------------------cggcaga--ggttgtaaaaggcgacggct---------------t-gggggg---tttt-tccgacgatttggagtaccagtcaggattcggaaaccatttctcgtcggaagcgatagcgggagctttgccaggtggccaaaatagtcctcttatttgcccttttggactttacgctgagcaaatctctggcacttcctttacttctcctcgtaagcttaatcaaagaaggtattc-tta-ccattttca-------------------------------atcttt-----t----tagatttttgttctctggt----------------------------------------taaaactgttagggttgattaaattatcata-ctgagaact---gccttttgc-----------------------------------------ttctctt-----------------------------------------------------------ttgttttttaatgtttatgtga--------------------------------a-tagttggttata----tcgaatcaa-------accatcggttactcac--------------gagccattttggcctc----------------------------------------------------------------------------------------------------------------------------------------------------------------------------------------------------------------------------------------------------------------------------------------
>I28626_M226_Malvaceae_Helicteres_guazumifolia_seq1
----------------------------------------------------------------------------------------------------------------------------------------------------------------------------------------------------------------------------------------------------------------tctctccaacttcaatggattaagattgccat-----------gtcaacagc-tcttgatcttcaat----------------------------------------------ctcttttaat-----tcatttctct---ttgtt--------------------aagatt---------atcttggac-a----agtccacttctgacacaa------------------------------------------------------------------aaacaccgagaa-----agatggagaagccgg-------------------cgtcgga--ggttagaaaaggtgacgaat---------------t-ggggag---tttt-cctgacgatttgaagtaccaatcaggattcggcaatcatttttcgtcggaggcgatcgatggcgctctgccacgtggccaaaatagtcctcttatttgcccttttggactttacgctgagcaaatctctggcacttcttttacgtctcctcgtgtgcttaatcaacgcaggtaatg-tta-ttagtcttt--------------------gaatatttca-gattct-----t----taagttatttgttttttyt----------------------ttttttt---------------ggccggaagtaatttgttttagtaatg-taaataa----------aagctgat--------------------------------tttttttttgtt----------------------------------------------------------------gttgaatttttgttttgtga-----------------------------g-tagttggctata----tagaatcaa-------gccatcggttactcac----------------------------------------------------------------------------------------------------------------------------------------------------------------------------------------------------------------------------------------------------------------------------------------------------------------------
>I28628_M051_Malvaceae_Werklea_horrida_seq1
----------------------------------------------------------------------------------------------------------------------------------------------------------------------------------------------------------------------------------------------------------------------------------------------------------------cgac-tcttgatctcaa-----tct----------------------------------------catacatcatttt-tcattcattat---ctttc--------------------aaagatt--------ttcaaatac-a----aattcaattccgayaccg-----------------------------cataaaa------------------------------ataccccgggaa-----acatggaga---cgg-------------------cggcgga--tgccatcaaatgcgacggtt---------------t-ggggaa---attt-actgataatttagagtaccaatcaggattcggcaacgatttttcatcggaagcgatcgccggagctctaccacgtggccaaaacagccctcttatttgccctttcggactctatgctgagcagatctccggcacttcctttacttctcctcgcaagcttaatcaacgcaggtacta-tta-ttt------------------------aaaaacaaatca-gatttt-----t-----aaacaatttg-tg--------------------------------------------------------------------tactgatg-taaataa----------aagaagtt-------------------------------------ttttccc------------------------------ctaaaaag--------------------------aattaatctttacgcttgggtt------------------------------caa------------------------------------------------------------------------------------------------------------------------------------------------------------------------------------------------------------------------------------------------------------------------------------------------------------------------------------------------------------------
>I28629_M052_Malvaceae_Spirotheca_rosea_seq1
-------------------------------------------------------------------------------------------------------------------------------------------------------------------------------------------------------------------------------------------------------------------------------------tgaaatgccac-----------gtcaactcc-tcttgatctcaa-------------------------------------------------tccccttat-----ttatcactct---ctttc--------------------aatagt---------ttctcgta--c----aaatccttccagggacttca---------------------aaaaaacagaaaa------------------------------attttccgagaa-----agatggaaaagccag-------------------cggctga--ggttaaaaaaggcgacggtt---------------t-gggggg---tttt-cctgatgatttagagtatcaatctggattcggcaatcatttttcatcggaggcgatcgccggagctctgccacgtggccaaaatagtcctcttatttgcccttttggactgtatgctgagcagatctcgggcacttcctttacttctcctcgtaagcttaatcaatgcaggtaatg-tta-ttaatttttt---------tta---gaagaaaaattcag-attttt-----t-----aaacgattcggt---------------------------------------------------------------------tagtgacg-taaataa----------aagctaag-------------------------------------tttttca------------------------------aaaaaaaaaaa--------------------------gaaattttaaacttattaattatag-------------------taa-gtgtcggattaa----ttata-----------gta-----------------------------------------------------------------------------------------------------------------------------------------------------------------------------------------------------------------------------------------------------------------------------------------------------------------------------------
>I28631_M054_Malvaceae_Trochetiopsis_benjaminae_seq1
---------------------------------------------------------------------------------------------------------------------------------------------------------------------------------------------------------------------------------------------------------------------------------------------------------------ycatctctttgatctcaatcc--------------------------------------------tcattcg---------ttatccttct---cttttatatt------------tattttattt--------gtttcttac-a----aatccgattcagtttc---------------------------------aaaca------------------------------aggaacggagaa-----agatggagaagccag----------------cgacgacgac--gattggagaaggccaaggtt---------------t-gagggaatcattt-cctgatgggttggagtaccaatcaggattcgacaatcatttctcctcggaggcgatcgccggagctttgccacgtcgccaaaacagtcctcttatatgcccttttgggctctacgctgagcagatctctggcacttcctttacttctcctcgtaagcttaatcaacgcaggtaatt-tta-ctatttctcg------------------------------gttttt----------taaataatcatttcagtgt----------------------attaaataaacgct----cgattattattgaaagtttttcatagcggtg-taaatgatt----------------------------------------------tttttgttttgctt------------------------------------------------aa--------ttttgttattga--tttttttca------------------------------gta-aaattgatttct----taaggcctatgttaatgt------------------------------------------------------------------------------------------------------------------------------------------------------------------------------------------------------------------------------------------------------------------------------------------------------------------------------------
>I28632_M055_Malvaceae_Eriolaena_candollei_seq1
------------------------------------------------------------------------------------------------------------------------------------------------------------------------------------------------------------------------------------------------------------------------------------------------g----------gtgacca--------aaatsagtcc--------------------------------------------ttttccg---------ttatcattct---cttttatatt------------tattttattt--------gtttckwac-a----aayymgaykmakyytc---------------------------------aaaca------------------------------agaaaccgagaa-----agatggagaagccag---cg----------acgacgacgac--gattagagaaggccaaggtt---------------t-gggggaatcattt-cctgatggkttggagtaccaatcaggattcgayaatcatttctcctcggaggcgatmgccggagctttgccacgtcgccaaaacagtcctcttatttgcccttttggactctacgccgagcagatctctggcacttcctttacttctcctcgtaagsttaatcaacgsaggtaatt-tta-ctatttctca------------------------------gatttt----------taaataatcatttcdgtgt----------------------attaaataaacgct----cggtaattattaaaagttttccataactgtg-taaatgatt----------------------------------------------ttt--gttttk--------------------------------------------------------------------------------------------------------------------------------------------------------------------------------------------------------------------------------------------------------------------------------------------------------------------------------------------------------------------------------------------------------------------------------------------------------------------------------------------
>I28635_M058_Malvaceae_Byttneria_aculeata_seq1
-------------------------------------------------------------------------------------------------------------------------------------------------------------------------------------------------------------------------------------------------------------------------------------------------------------------------------------------------------------------------------------ttttatggtt------------------------------------------------------ttctcggat------agctcagttcagatttgagagaaagatttaattttgggggttaattccgataag------------------------------aatatcaggaaa-----agatggagaagccag-------------------ctgcaga--tgttaaaaaaggcgactttt---------------t-ggggtg---cttt-cccgatcacttggcgtacctttcaggattcggcaataatttctcgtcagaagctatcgccggagctttgccgcatggtcaaaacaatcctctgatttgcccgtttggactttacgccgaacagatctctggcacttctttcacttctcctcgtaagcttaatcaacgcaggtaacg-tta-ctatgattat---------tttattgaactaacttttct-----------------ggttaaatttgtttagagt---------------------------------------------------------------ttataatattaaaataacttctatttatgttatt-----------------------------tttcattttttttct----------------------------------------------------------------ttttcctgtttat------------------------------------------------------------------------------------------------------------------------------------------------------------------------------------------------------------------------------------------------------------------------------------------------------------------------------------------------------------------------------------------------------------
>I28636_M059_Malvaceae_Pterospermum_pierrei_seq1
----------------------------------------------------------------------------------------------------------------------------------------------------------------------------------------------------------------------------------------------------------------------------------------------------------------------------------------------------------------------------------gaattttct----------------------------------------------------------tttccgtac-a----aattcagygc----------------------------tatttcaagcaagaaa-----------------------------------cmgagaa-----agatggagaagccat-------------------cgacgac--ggttggagaaggcgaaggtt---------------t-gagggg---tttt-ggtgatggtttggagtaccaatcaggattcgacaaccatttctcatcggaggcgatcgccggagctttgccacgtggccaaaacagtcctcttatttgcccctttggtctctatgctgagcagatctctggcacttcctttacttctcctcgtaagcttaatcaacgcaggtaatt-ttt-tactatttt------------------tgaaaattattt-gttttt-----t--------------tttt--------------------------------------------------------------------cagtgatgttaaataa----------aagctagg-------------------------------------tttttca------------------------------aaaatctg--------------------------attgaatttgtaatttgtkacg------------------------------tgtccgtcaaa----cttatagtg-------ata---ttgaataatt----------------------------------------tcctcttaagg-------------------------------------------------------------------------------------------------------------------------------------------------------------------------------------------------------------------------------------------------------------------
>I28637_M060_Malvaceae_Duboscia_vifidiflora_seq1
-----------------------------------------------------------------------------------------------------------------------------------------------------------------------------------------------------------------------------------------------------------------------------------------------------------------------------tctatct--------------------------------------------ctttaattcat-----ttattattgt---tctgtttagatttttat--ggtacaattcttt--------ttttggtac------aattcaattcggacaaagtttgtattttt------gttttccaagagagaggga------------------------------aaaaacagagga-----agatggagaagccag-------------------cggcgga--agttgaaaaaggcgacggtt---------------g-gggggg---tttt-cccgatgatttagagtaccagtcaggattcggcaatcatttctcatcggaggcgatcgccggagctttgccacgtggccaaaatagtcctcttatttgccctttcggactttacgctgagcaaatctctggcacttccttcacttctcctcgtaagcttaatcaacgcaggtaatg-ctc-cttttct----------------------caatctttca-tatttt-----tgtgtcaataaaatttgtttgaat----------------------tttag--------------------tcgaactcttgttatctggttata-ctaatag----------ctgcc----------------------------------ttttgcttcttct----------------------------------------------------------------ttttaatgtttatgtgt--------------------------------a-tagttggttata----tcgaatcaa-------accatcggttactcac--------------gagccatttt----------------------------------------------------------------------------------------------------------------------------------------------------------------------------------------------------------------------------------------------------------------------------------------------
>I28638_M061_Malvaceae_Basiloxylon_brasiliensis_seq1
---------------------------------------------------------------------------------------------------------------------------------------------------------------------------------------------------------------------------------------------------------------------------------tggttggcttaccat-----------gtcaacatc-tcttggtctcaat---ccct----------------------------------------tatacttcat-----ttattgttac---ctttc--------------------aagatta--------tgatcttac-a----acttcatttcagacaaaggtt-------------------------gaaaaaaa------------------------------aacccccgagaa-----agatggagaaggcag-------------------cagcggc--ggttagggaaggcgacagtt---------------t-gggggg---tttt-cctgacgatttggagtaccagtcaggattcgacaatcatttctcatcggaggcgatcgccggagctttgccacgtggccaaaacagtcctcttatttgcccttttggactgtatgctgagcaaatctctggcacttcctttacttctcctcgtaaggttaatcaacgcaggtaatg-tta-ctattttty--------------------gaaattttaa-aatttt-----t----aattttatttgttt--------------------------------------------------------------------tagtgata-taaataaa-----atctaagctaag-------------------------------------ttttcca------------------------------taaaagaa--------------------------tttgaatttctaaattatcaca------------------------------tgttg----------------aca-------gtaagtgttaaaagtt----------------------------------------tcagcactaac---------------------------------------------------ggtgcaaat----------------------gataaatttt-----------------------------------------------------------------------------------------------------------------------------------------------------------------------
>I28639_M249_Malvaceae_Gyranthera_amphibiolepis_seq1
------------------------------------------------------------------------------------------------------------------------------------------------------------------------------------------------------------------------------------------------------------tacgtttctccaact-------gatgaaactgcca-----------------------------------------------------------------------------------cgtcttcat-----ttatcatatg---ctttc--------------------aagatt---------ttctcgta--a----aaatcaattcagacactc-----------------------------aaagaaa------------------------------gaatcccgacta-----agatggagaagccgg-------------------cggcgga--ggttataaaaggcgacggtt---------------t-gggcgg---tttt-cctgatgatttggagtatcaatcaggattcggcaatcatttttcatcggaggcgatcgccggagctctgccacgtggccaaaatagtcctcttatttgtccgtttggactctatgctgagcagatctctggcacttcctttacttctcctcgtaagcttaatcaacgcaggtgatg-tta-ttattttta-----------------------attttca-gatttt-----tt---aaaataatttgtt---------------------------------------------------------------------tagtgatg-taaataa----------aagcaaag-------------------------------------ttt-ttt------------------------------ttaaaaaaata-----------------------tttgaatttttaaactt------tacg-------------------------tgtcggtttaa----ttat-------------------------ta-------------------------------------------------------------------------------------------------------attatagtc-------------------------------------------------------------------------------------------------------------------------------------------------------------------------------------------------------
>I28640_M062B_Malvaceae_Diplodiscus_paniculatus_seq1
-----------------------------------------------------------------------------------------------------------------------------------------------------------------------------------------------------------------------------------------------------------------------------------------------------------------------------------------------------------------------------------------------------------------------------------------------------ygggaatac-a----aatttaattcaaaggattttt--------------------cagaaaaagwawa------------------------------aaatccsgagaa-----agatggaggagacagcagcg----------gcgacagcggt--ggttacgaaaggcgacggtt---------------c-gggcgg---tttt-tctgatgacttgaagtatcagtcaggttttgacaatcatttctcatcggaggygatcgccggagctttgccacgtggtcaaaacagtcctcttatttgcccttttggactttacgcagagcagatctccggcacttcttttacttctcctcgtaagcttaatcagcgcaggttagtgtta-aaattttcacc-------------------------------------------------------------------------------------------------------------------------------tgacgrwg-ymaatkatg-----------------------------------------------------------------------------------------------------------------------------------------------------------------------------------------------------------------------------------------------------------------------------------------------------------------------------------------------------------------------------------------------------------------------------------------------------------------------------------------------------------------------------------------------------
>I28641_M063_Malvaceae_Brownlowia_peltata_seq1
-----------------------------------------------------------------------------------------------------------------------------------------------------------------------------------------------------------------------------------------------------------------------------------------------------------------------------------------------------------------------------------------------------------------------------------tcaatgattt--------tggtaatat-a--caagtttaagtcagacaaaggatttttcagagaa-----aaaaaaaataaaagaaa------------------------------aaatcccgagaa-----agatggaggagacagcagca----------gcgacagcggt--ggttaaaaagcgcgacggtt---------------c-ggaggg---gttt-tccgatgacttgaaataccaatcaggatttgacaatcatttctcatcagaggcgatcgccggaggtttgccacgtggtcagaacagtcctcttatttgcccttttggactgtatgctgagcagatctccggcacttcctttacttctcctcgtaagcttaatcagcgcaggtaata-ttt-atattttac--------------------tgaattttta-gtttgt-----t-----aaatgatctgtcttaaa----------------------------------------------------------------taatgata-caaataa----------aagccaag-------------------------------------tttttcc------------------------------aaaaaagg----------aa-----------------aaatggtcacatgt------------------------------gga-ttatggactaaa----ttaattaaa-------gtcagtcttaattttcacc-------------------------------------------------------------------------------------------------------------------------------------------------------------------------------------------------------------------------------------------------------------------------------------------------------------------
>I28642_M064_Malvaceae_Burretiodendron_esquirolii_seq1
-------------------------------------------------------------------------------------------------------------------------------------------------------------------------------------------------------------------------------------------------------------------------------------------------------------------------------------------------------------------------------------------------------------------------------------------kw--------taktcatac-a----aattcaatccarty-------------------ty--------------rwwrr------------------------------wsawwcyragaa-----rgmtggagaaggcag-------------------cgaaggc--gtttagagaaggcga-------------------------agg---tttt-cctgatgatatggagtaccaatcaggattcgacaatcatttctcatcggaggcgattgccggagctttgccacgtggccaaaacagtcctcttatttgcccttttggactctatgccgagcagatctccggcacttcttttacttctcctcgtaagctaaatcaacgcaggtaatt-ttt-tttttttta--------------------cctttgttca-tatttt-----c-----aaattatttgttt--------------------------------------------------------------------cagtggtattaaataaac---gctagccgctagg-------------------------------------tttttca------------------------------aaaatcaa--------------------------attgaatttctttttaaggcttatat---------------------agg-ttattggtttaa----t-----------------------------------------------------------------------------------------------------------------------------------------------------------------------------------------------------------------------------------------------------------------------------------------------------------------------------------------------------
>I28643_M065_Malvaceae_Hermannia_flammea_seq1
-------------------------------------------------------------------------------------------------------------------------------------------------------------------------------------------------------------------------------------------------------------------------ct-------gaccaaactaccac-----------gtcatcatc-tcttgatctcaatct---------------------------------------------cttactcagt-----acttgcttca---gtttca----------------agtataatcacca----caccttttac-g----aattca-------------------------------------------caaca------------------------------aagaacagagaa-----agatggagaaaccga-------------------caactac--agataagaaaggcgacggtt---------------t-gggggt---tttt-cccgacgatttggagtaccaatcgggattcgataatcatttctcatcggaggcaatcgccggagctttgccacgtggccagaacagtcctcttatttgcccttttgggctctacgccgagcagatatccggcacttcctttacttctcctcgtaagctcaaccaacgcaggtaatt-tct-caataattt-----------------gtttaatgatata-atttcc-----t--aatatatgatcagtcccaaaaa---------------------------------------agaagaagaaaagattagcttgctagctttaattaattact-------------------------------------------------------------------------------------ataataagaagca--------------------------ttaaagtttttgagtaatgatat--------------------------t-ttacttgttaaa----------------------------------------------aagaggatcactttgttt------------------------------------------------------------------------------------------------------------------------------------------------------------------------------------------------------------------------------------------------------------------------------------------
>I28644_M066_Malvaceae_Thomasia_solanaceae_seq1
--------------------------------------------------------------------------------------------------------------------------------------------------------------------------------------------------------------------------------------------------------------------------------------------------------------------------------actt--------------------------------------------tccttcctaattaaa-taagtatacc---tttaaatcaattacagta----ctaaaaattgtgtatatattttgcttcca---tattttcagacaga---tatatattttcttttc--------------aaaagata------------------------------aagaacagagat-----agatggagcagtcag-------------------ccgtagc--ggttaagaaaggtgacgctt---------------t-gggggg---tttt-cccgaagatttggagtaccaatcgggattcggcaatcatttctcgtcggaggccatcgccggagctctgccacgtggccaaaataatcctcttatttgcccttatggactctatgctgagcaagtctccggcacttccttcacctctcctcgtaagcttaatcaaagcaggtaatg-tta-ctgcttt----------------------caatctttca-ggttt----------------------------------------------------tttgattaa---------ttataataagattaaaagtttactgacggtg-tatgtgata----atttgagctgaa-----------------------------------atttcatcggac-------------------------------------------------------------gcttgttttttggtttaagttaat-----------------------gaa-tacttgtttatgg---tttagtata-------attatcataactgcat--------------------------cct-----------------------------------------------------------------------------------------------------------------------------------------------------------------------------------------------------------------------------------------------------------------------------------------
>I28645_M067_Malvaceae_Guichenotia_ledifolia_seq1
------------------------------------------------------------------------------------------------------------------------------------------------------------------------------------------------------------------------------------------------------------------------------------------------------------------------------aaactt--------------------------------------------tccttcctaattaaattaagtatacc---ttttaaatcattagagtg----ct-gaaattgtgtatatattttgcttcca---tattttcagatagatagtatatattttcttttc--------------aaaagata------------------------------aagaacagagaa-----agatggagaagtcag-------------------ccgtagc--ggttgagaaaggtgacgctt---------------t-ggggag---tttt-cccgaagatttggagtaccaatcgggattcggcaatcatttctcgtcggaggccatcgccggagctctgccacgtggccaaaataatcctcttatttgcccttatggcctctatgctgagcaagtctccggcacttccttcacctctcctcgtaagcttaatcaaagcaggtaatg-tta-ctgcttt----------------------caatctttca-gatttt-----t----tgaataatttgttttttaagtttttaattgaaacgtatctatttgattga---------ttataataagattaaaagtttactgacggtg-taaatgata----attttagctgaa-----------------------------------atttcatcggac-------------------------------------------------------------gcttgttttttggtctaagttaat-----------------------gaa-tacttgttta------------------------------------------------------------------------------------------------------------------------------------------------------------------------------------------------------------------------------------------------------------------------------------------------------------------------------------------------------------
>I28646_M068_Malvaceae_Helmiopsis_sp_seq1
----------------------------------------------------------------------------------------------------------------------------------------------------------------------------------------------------------------------------------------------------------------------------------------------------------------------------------------------------------------------------------atccg---------ttaccattct---cttttatatt------------tattttattt--------gtttcttac-a----agttcgattcagtttc---------------------------------aaaca------------------------------aggaactgagaa-----agatggagaagccagcgacg----------acgacgacgac--gattagagaaggccaaggtt---------------t-gggggaatcattt-cctgatggtttggagtaccaatcaggattcgacaatcatttctcctcggaggcgatcgccggagctttgccacgtcgccaaaacagtcctcttatttgcccttttggactctacgccgagcagatctctggcacttcctttacttctcctcgtaagcttaatcaacgcaggtaatt-tta-ctgtttctca------------------------------gatttt----------taaataatcatttcagtgt----------------------attaaataaacgat----cggttattattaaaagttttccataacggtg-taaatgatt----------------------------------------------ttt--gtttttctt------------------------------------------------aa--------tttagttattaatttttttttca------------------------------gta-aaattgatttct----tatggcctatgttaatgttattgatttaatctc------------------------------------------------------------------------------------------------------------------------------------------------------------------------------------------------------------------------------------------------------------------------------------------------------------------ctt
>I28647_M069_Malvaceae_Cheirolaena_linearis_seq1
------------------------------------------------------------------------------------------------------------------------------------------------------------------------------------------------------------------------------------------------------------------------------------------------------------caaccatctctttgatctcaatcc--------------------------------------------tcatccgt--------ttattgtttc---cttttttatt------------tattttattt--------gtttcttacaa----aattcgattcaggttc---------------------------------aaaca------------------------------aggaaccgagaa-----agatggagaagccagcttcg----------acgacgacggc--gattggagaaggccaaggtt---------------t-ggggggatcattt-cctgatggtttggagtaccagtcaggattcgacaatcatttctcctcggaggcgatcgccggagctttgccacgtcgccaaaacagtcctcttatttgcccttttggactctacgccgagcagatctctggcacttccttcacttctcctcgtaagcttaatcaacgcaggta-------------tctca------------------------------gatttt----------taaataatcatttcagtgt----------------------attaaataaacgct----tgattattattaaaagtttttcaaagcggtg-tagatgatt----------------------------------------------ttt--tttttgctt----------------------------------------------------------------tattaa--tttttttca------------------------------gta-acattgatttct----taaggtctatgttaatgttattg-------------------------------------------------------------------------------------------------------------------------------------------------------------------------------------------------------------------------------------------------------------------------------------------------------------------------------
>I28648_M070_Malvaceae_Helmiopsiella_madagascariensis_seq1
--------------------------------------------------------------------------------------------------------------------------------------------------------------------------------------------------------------------------------------------------------------------------------------------ccacg----------tcaaccatctctttgatctcaatcc--------------------------------------------tcatccg---------ttatcattct---cttttatatt------------tattttattt--------gtttcttac-a----aattcgattcagtttc---------------------------------aaaca------------------------------agaaaccgagaa-----agatggagaagccag---cg----------acgacgacgac--gattagagaaggccaaggtt---------------t-gggggaatcattt-cctgatggtttggagtaccaatctggattcgataatcatttctcctcggaggcgatcgycggagctttgccacgtcgccaaaacagtcctcttatttgcccttttggactctacgccgagcagatctctggcacttcctttacttctcctcgtaagcttaatcaacgcaggtaatt-tta-ctatttctca------------------------------gatttt----------taaataatcatttcggtgt----------------------attaaataaacgct----cggtaattattaaaagttttccataacggtg-taaatgatt----------------------------------------------ttt--gttttgctt------------------------------------------------aa--------tttagttattaa-ttttttttca------------------------------gta-aaattgatttct----taaggcctatgttaatgttattgatttaatctc------------------------------------------------------------------------------------------------------------------------------------------------------------------------------------------------------------------------------------------------------------------------------------------------------------------tct
>I28649_M071_Malvaceae_Goethalsia_meiantha_seq1
--------------------------------------------------------------------------------------------------------------------------------------------------------------------------------------------------------------------------------------------------------------------------------------------------------------gccatc-tctggatctctatct--------------------------------------------ctttacttcat-----ttattattgt---tctgtt-------------------taaattt--------ttatagtac------aattcaattcggacaaagtttgtatttt-------gttttctaagagagaa---------------------------------aaaaacaaagaa-----agatggagaagccag-------------------cggcaga--agttgaaaaaggcgacggtt---------------t-gggggg---tttt-tccgatgatttagagtaccaatcaggattcggcaatcatttctcatcggaggcgatcgccggagctttgccacgtggccaaaacagtcctcttatttgcccttttggactttatgctgagcaaatctctggcacttccttcacttctcctcgtaagcttaatcaacgcaggtaatg-cta-ctttatt----------------------caatctttcgttatctt-----ggtgtcatataaatttctttgaat----------------------tttac--------------------tagaactcttgtcctctggttata-ctgataa----------ctgcctgttgc---------------------------tttttgttttttcc----------------------------------------------------------------tttaaatgtttatgtga--------------------------------a-tagttggctata----tcgaa-------------------------------------------------------------------------------------------------------------------------------------------------------------------------------------------------------------------------------------------------------------------------------------------------------------------------------------------------
>I28650_M072_Malvaceae_Clappertonia_ficifolia_seq1
-----------------------------------------------------------------------------------------------------------------------------------------------------------------------------------------------------------------------------------------------------------------------------------atcgaactgccac-----------gtcaacctc-tctcgatgttaatct--------------------------------------------ctttgcttaat-----ttttttttct---ctcttt------------------taaaaactc-----------------a----cttacaattcagacaaaaggtgttt--------------------------------------acttttttctctgtcttgtttttattaagggaa-----agatggagaaaccag-------------------cggtgga--ggttgtaaaaggcgacggct---------------t-gggggg---gttt-accgacgatttggagtaccagtcaggattcggcaatcatttctcgtcggaggcgatccccggagctttgccacgaggccaaaatagtcctcttgtttgcccttttggactttacgctgagcaaatctctggcacttccttcacttctcctcgtaagcttaatcagcgaaggtattcgtta-ccatttgtt-------------------------------gtagtca---attagtcatttaatatctgttgaac----------------------tttagtggaagtcttctctgttttgggtttagtacgtagatttattatt-ctaataa----------ctgtcttttt--------------------------cttcttctttttttctcct------------------------------------tttcttg-------------tgtctttttaatgtttatgtga--------------------------------a-tagttggttata----tcgaatcaa-------g-------------------------------------------------------------------------------------------------------------------------------------------------------------------------------------------------------------------------------------------------------------------------------------------------------------------------------------
>I28652_M074_Malvaceae_Hildegardia_barteri_seq1
---------------------------------------------------------------------------------------------------------------------------------------------------------------------------------------------------------------------------------------------------------------------------------------------cac-----------gtcaacatc-tcttgatctcaat---ctct----------------------------------------tttgcttcat-----ttattgttat---ctttt--------------------aagatgt--------ctttcttac-a----aattcaatttggacaaagttttttcc---------------caataaaagagaa------------------------------aaaacccgagaa-----agatggagaaggcgg-------------------c-----------------aggcgacggtt---------------t-gggggg---tttt-cctgacgatttggattaccaatccggattcgacaatcatttctcatcggaggcgatccccggagctttgccacgtggccaaaacagtcctcttatttgcccttttggactgtatgctgagcagatctctggcacttcctttacttctcctcgtaagcttaatcaacgcaggtaata-tta-cttttttttt---------ttttttttttttttttttaa-aattct-----t----aatataatttgttt--------------------------------------------------------------------tagtgata-taaatga----------aagctaat-------------------------------------gttttca------------------------------taaaagaa--------------------------tttgagtttttaaatcgtcact------------------------------tgtcgataaaa----ttagttact-------gtaagtgttaaa--------------------------------------------------------------------------------------------------------------------------------------------------------------------------------------------------------------------------------------------------------------------------------------------------------------------------
>I28653_M168_Malvaceae_Theobroma_cacao_seq1
---------------------------------------------------------------------------------------------------------------------------------------------------------------------------------------------------------------------------------------------------agatctcgacacgtctcttcagct-------gaccaaactgccac-----------gtcaacatc-tcttgatcgcagattcttc----------------------------------------acgtccgtcac-----tggtgacttt---cttgtc-agatt----------------------------ttctagtac------gattcaatccaga----------------------------------------------------------------------------cagagaa-----agatggagaagccag-------------------cggcgga--gaccacaaaaggcaacggtt---------------t-gggggt---tttt-cccgaagatttggagtaccaatcgggattcggcaatcatttctcgtcggaggcgatcgctggagctttgccacgtggccaaaacagtcctcttatttgcccttttggactctacgctgagcagatttctggcacttccttcacttctcctcgtaagcttaatcagcgcaggtaaat-ctt-tactatcttagatcgtttattcgt-----tcatttgttg-aacttt-----t----aagtggacacgtgt-------------------------------------------------------------------ccatttaagatgaacaat-----attgaagtttgt-----------------------------------ctttttttt--------------------------ttacaattttaattttttaa-------------atttttttaatttactgtgtga--------------------------------a-tagttggttata----------------------------------------------------------------------------------------------------------------------------------------------------------------------------------------------------------------------------------------------------------------------------------------------------------------------------------------------------------
>I28655_M148_Malvaceae_Robinsonella_mirandae_seq1
atc------------------------------------------------------------------------------------------------------------------------------------------------------------------------------------------------------------------------------------------------------------------------------------------------------------------ttttcatctcaatct---------------------------------------------ctttcatcttt----ttatcaytct---cttttctc-----------------aaacatt--------ttctactac-a----atttcaatt---------------------------------------aagaaa------------------------------aaaaaccgagaa-----aaatggagaaggtgg-------------------cgacgga--ggttataaaaggcgatgctt---------------t-ggggtg---tttt-cctgatratttagagtatcaatcaggattcggcaatgatttttcatcggaggcgatcgccggagctctgccacgtggccaaaatagtccccttatttgcccttttggactctatgctgagcagatctctggcacttcctttacttctcctcgcaagcttaatcaacgcaggttttt-ttttcagattttt--------------------taactattcg-tttact-------------------------------------------------gatttga-----------------agggtttaatttagtttttcagttgtg-ctgattk------------------------------------------------------tttttttt----------------------------------------------------------------tttwawttycggtgtga--------------------------------a-tagttggttata----tagaatcaa-------accatcggttactcac--------------gagccatttcggcctc----------------------------------------------------------------------------------------------------------------------------------------------------------------------------------------------------------------------------------------------------------------------------------------
>I28656_M002_Malvaceae_Tilia_americana_seq1
----------------------------------------------------------------------------------------------------------------------------------------------------------------------------------------------------------------------------------------------------------------------------------------------ac-----------gtcaacatc-tcttgatctcaa-----tcc----------------------------------------cttacttcat-----ttattgttct---ctttt--------------------aagatt---------ttctcgtcc-a----gattcaattcagacagttgttttca----------------aaaaaaataaaaa------------------------------aaaaatcgagaa-----agatggagaaaccag-------------------cgacagt--ggttagagaaggcggcagtt---------------t-ggggga---tttt-cctgatgatttggagtaccahtctggattcgaaaaccatttctcatcggaggcgatcgccggagctttgccacgtggccaaaatagtcctcttatttgcccttttggactgtatgctgagcagatctctggcacttcctttacttctcctcgtaagcttaatcaaagaaggtattg-tta-ctatttttt--------------------gaatttttca-gatttt-----------aaatagtttgttt--------------------------------------------------------------------tagtgata-taaataa----------aagctaag-------------------------------------tttttta------------------------------at--------------------------------tttgaagtttcaaactgccaca------------------------------tgtcgattaaa----ttaattata-------gtaagtgttaaaaatt----------------------------------------tcacta------------------------------------------------------------------------------------------------------------------------------------------------------------------------------------------------------------------------------------------------------------------------
>I28658_M160_Muntingiaceae_Muntingia_calabura_seq1
--------------------------------------------------------------------------------------------------------------------------------------------------------------------------------------------------------------------------------------------------------------------------------------------------------------------------ctaccaatca--------------------------------------------gctctttatac----atctcttgact---cttcca----------------------------------tttgatcat--------------------------------------------------------------------c---------------------ggaagacgagagca---tggtggagaaggcgg---cg----------gcggcggcggc--agttagaacaagaggcatcgg----------------aggaga---tttc-tccgccgagatggagtatttatcaggattgggtaacagtttctcgtccgaggcgattgatggtgcccttcctcgcggccagaacagtcctctaatctgtcccttcggcctctacgccgagcaggtttccggcacctccttcacgtctcctcgcaagctcaatcaacgcacgtaagg-ttt-ctggct-----------------------------ttca-gcggtg--gctt---------------------------------------------------------------------------------caagtcgacggagcttggcggtgct-ctctggagctcgaagt--------------------------------gctcagttc---cg-----------------------------------------------------------ctttattatatattattatttttattatta------------------ag-atgttgaaccaacattttaaattac-------ttttttaacaaaacgaaatattatttaattaatttatttaat--------------------------------------------------------------------------------------------------------------------------------------------------------------------------------------------------------------------------------------------------------------------------------------------
>I9832_V002_Malvaceae_Luehea_speciosa_seq1
atcattaaatgcactgtttccgctgctattaccctaatttccagtaattgacaagtaacggaaataatcacatgttcatggtcacataataatcaagtaattatctcttcctttcctttttttttttggatgaaatcagaaatctcttcctttctttttaattgaacagcttccaacccgaagtcactaaaattaacggtcaggatcttctcaataatttacctaatccaaaagagtagtcgcagagctctgtacgtctcattaact-------gaccgaactgccac-----------gtcgccatg-tctccgtctcaatct-ctttgctttccttttttgttcttggttacactcaatgccttttacttcatttat-----ttattattgt---tctcttta------------------agcttt--------ttatagtcc------aattcaattcggacaaactacgaagtctta---aattttcttaagagaaaa--g------------------------------aaaaacagagaaaaattagatggagaagccag-------------------cggcgga--ggttgagaaagg---cggtt---------------c-gggatg---tttt-cccgatgatttggagtaccagtccggattcggcaatcatttctcatcggaggcgatcgccggagctttgccacgtggccaaaatagtcctcttatttgcccttttggactttatgctgagcaaatctctggcacttccttcacttctcctcgcaagcttaatcaacgcaggtaata-ctc-ct--ttctt--------------------caatctttca-tatttt-----tgtgtcatatgattttctttgaat----------------------tttag--------------------tcgaactcttgttctctggttata-ctaataa----------ccgactattg------------------------------------cgtcat----------------------------------------------------------------ttttaatgtttatgtga--------------------------------a-tagttggttata----tagaatcaa-------accatcggttactcac--------------gagccattttggcctcgaaccccaagtcataagaagcttgtgagtgaatttgacgggtccaacacggttgcgaaccccactcagctccggtggaagcctgtggatattcccgattcgccgac-----------------------------------------------------------------------------------------------------------------------------------------------------------------------------c
