# Supplementary material for: Localized Phylogenetic Discordance Among Nuclear Loci Due to Incomplete Lineage Sorting and Introgression in the Family of Cotton and Cacao (Malvaceae)
Source: Front Plant Sci. 2022 Apr 13;13:850521. doi: 10.3389/fpls.2022.850521 (PMC9043901; doi:10.3389/fpls.2022.850521)
Supplement: Supplementary file 1 [file Data_Sheet_1.ZIP › Alignments_v4/L106.fasta]

>I23352_M001_Malvaceae_Bombax_ceiba_seq1
--------------------------------------------------------------------------------------------------------------------------------------------------------------------------------------------------------------------------------------------------------------------------------------------------------------------------------------------------------------------------------------------------------------------------------------------------------------------------------------------------------------------------------------------------------------------------------------------------------------------------------------------------------------------------------------------------------------------------------------------------------------------------------------------------------------------------------------------------------------------------------------------------------------------------gcagagggactaagtgktgaaggaattttagagaactggtcaaaaataaagccagtaatcatggaagaatgggatgaaaacagggatgctttaattgatctttttggaaaggttagggatgaatggatggataacgacttggcaacttggattggtgccaataggtat--ttttatca-ag---------------------c-tgtta--------agttagactagaaatgcaatgtttct----------------------actataggcatgacc-agtc-aacctaaaataattga---tgtaatggtt----------tatgttat---------------tcatactt-------gggtgtgagtgtcggat---------------------------------acgagtat------gtattcgacatggat-----------------------atgttcaattttttctt---------------------------------------ttatgtttttcaatgtttttggagga------------tcct---------------------------------------------------------------------------------------------------------------------------------------------------------------------------------------------------------------------------------------------------------------------------------------------------------------------------------------------------------------
>I23353_M002_Malvaceae_Tilia_americana_seq1
------------------------------------------------------------------------------------------------------------------------------------------------------------------------------------------------------------------------------------------------------------------------------------------------------------------------------------------------------------------------------------------------------------------------------------------------------------------------------------------------------------------------------------------------------------------------------------------------------------------------------------------------------------------------------------------------------------------------------------------------------------------------------------------------------------------------------------------------------------------------------------------------------------------------ttgcagagggactaactgtcgaaagaattttagagaactggtcaaaaataaagtcagtaatcatggaagaatgrgatgaaaacarggatgctttaattgatctttttggraaggttagrgatgaatggatggataaggacttggcaacttggattggtgcaaataggtat--tttaatca-ag---------------------cttgtta--------agttagaccagagatgtaatgtttct----------------------actataggcatgatc-tayg-aacctaaagtaattga---tgtcaatagg----------tatatcaa------------------------------aattgttaacagaccaa----------------------------------ttcataa------agtgatgactcaaatttaaagcaaaaga----------gagcctaactagta-acaa------------------------------------cagatgttaakcag--taatgatacat------------actttaagactgattgttc------tggcatttttt----tgcatcaaacgttgagttga-------------------------------------------------------------------------------------------------------------------------------------------------------------------------------------------------------------------------------------------------------------------------------------------------------
>I23354_M003_Malvaceae_Herissantia_crispa_seq1
------------------------------------------------------------------------------------------------------------------------------------------------------------------------------------------------------------------------------------------------------------------------------------------------------------------------------------------------------------------------------------------------------------------------------------------------------------------------------------------------------------------------------------------------------------------------------------------------------------------------------------------------------------------------------------------------------------------------------------------------------------------------------------------------------------------------------------------------------------------------------------------------------------------------ttgcagagggacttactattgatggtattwtagagaactggtcaaaaataaagccagtaatcatggaagaatgggatgaaaacarggatcctttaattgatcttttcggaaaggttagggatgaatggatggataatgacatggcaacatggattggtgcaaataggtat--tttaatcagag---------------------cttgttaagc--cagagttagatcagagatgcaatgtttct----------------------attatgggcatgatc-aata-aatctgaagtatctta---tgtgaatatg----------ttaatcaa------------------------------aattgtcaataaatcaatgaccctttatgttacatgcttaagactctgaattttgtaatgg-catttgttgcatcatccattgagttgagta---------gttgactatcagtta-ttaa---------------------------------tagaagatgcttatcctgcttatcctgcag---------gttctatccaggtg--------------------------------------------------------------------------------------------------------------------------------------------------------------------------------------------------------------------------------------------------------------------------------------------------------------------------------------------------------
>I23357_M006_Sphaerosepalaceae_Rhopalocarpus_longipetiolatus_seq1
---------------------------------------------------------------------------------------------------------------------------------------------------------------------------------------------------------------------------------------------------------------------------------------------------------------------------------------------------------------------------------------------------------------------------------------------------------------------------------------------------------------------------------------------------------------------------------------------------------------------------------------------------------------------------------------------------------------------------------------------------------------------------------------------------------------------------------------------------------------------------------------------------------------------------------gacttactgttgaggggatactggagaactggtcaaagataaaaccagtcattatggaagaatggggtgagaacaaggatgctctaattgatctttttggaaaggttagagatgagtggatggataaggacttgacaacttggattggtgcaaataggtaa--tttttcca-ag---------------------cttgtta--------agggagagcagacatgtacaattcta-------------------------attggaatgata-aatgaaacttgaagcaactaa-----------------------tatagtag-----------------gtacaca-----aagctgtttaagagggagcaatt--------------------atacaaagattcctattctactcttgatgaataaaacataaagccaaaga-------ccaaagttctatctttt-gctatgattcat---------------------------agaggtgcttaat----------------------------------------------------------------------------------------------------------------------------------------------------------------------------------------------------------------------------------------------------------------------------------------------------------------------------------------------------------------------------------------------
>I23360_M009_Malvaceae_Lagunaria_patersonia_seq1
---------------------------------------------------------------------------------------------------------------------------------------------------------------------------------------------------------------------------------------------------------------------------------------------------------------------------------------------------------------------------------------------------------------------------------------------------------------------------------------------------------------------------------------------------------------------------------------------------------------------------------------------------------------------------------------------------------------------------------------------------------------------------------------------------------------------------------------------------------------------------------------------------------------------------cagagggactaactgttgaaagtattttagagaactggtcaaaaataaagccagtaatcatggaagaatggaatgaaaatagggatgctttagttgatctttttggaaaggttagggatgaatggatggataacgacatggcaacatggattggtgcaaataggtat--tttcatcagcg---------------------cttgttaagt--tagtgttatacaagagacgcaatgtttct----------------------attatcggcatgatc-aatg-tacctaaagtatttta---tgtgaatatg----------tttatcaa------------------------------aattgttaatggaccgg----------------------------------ttcataa------attgatgactcaaatgtaaagcaaaaga----------gagtctaactagga-agaa------------------------------------cagat-----------------------------------------------------------------------------------------------------------------------------------------------------------------------------------------------------------------------------------------------------------------------------------------------------------------------------------------------------------------------------------------------------
>I23364_M013_Malvaceae_Grewia_sp_seq1
------------------------------------------------------------------------------------------------------------------------------------------------------------------------------------------------------------------------------------------------------------------------------------------------------------------------------------------------------------------------------------------------------------------------------------------------------------------------------------------------------------------------------------------------------------------------------------------------------------------------------------------------------------------------------------------------------------------------------------------------------------------------------------------------------------------------------------------------------------------------------------------------------------------------ttgcagagggactaactgttgaaggaatactggaaaactggtcaaaactaaagccagtaatcatggaagaatgggatgaaaacagagatgatttagttgatctttttggaaaagttagggatgaatggatggataaggacttggcaacgtggattggtgcaaacaggtag--tatgatga-ag---------------------cttgtta--------agtgagatcagggatgtaatgtttcta------------------------------atgatc-gatgaaacctacaatga------------------------ggcgttatctt------------------------------aattgttaacagakcaa---------------------------------atccatca------agtgataactcaaatg----------------------tggcctaacgagta-acaa------------------------------------catatgttaaaccw-gttatgttatgt------------aggttgaggctgaattttgt---tctggcattcttc----atatataactattaacaaaagttgcttttctt-------------------------------------------------------------------------------------------------------------------------------------------------------------------------------------------------------------------------------------------------------------------------------------------
>I23368_M017_Malvaceae_Sterculia_apetala_seq1
-----------------------------------------------------------------------------------------------------------------------------------------------------------------------------------------------------------------------------------------------------------------------------------------------------------------------------------------------------------------------------------------------------------------------------------------------------------------------------------------------------------------------------------------------------------------------------------------------------------------------------------------------------------------------------------------------------------------------------------------------------------------------------------------------------------------------------------------------------------------------------------------------------------------------------gagggactaactgttgaagaaatcttagaaaactggtcaaaaataaaaccagtaatcatggaagaatgggatgaacacagggatgctttaattgatctttttggaaaggttagggatgaatggatggataaggacttggcaacttggattggtgcaaataggtat--tttaatca-ag---------------------cttgcta--------agttagaccagagatgtaatgtttct----------------------attataggtatgatc-aatg-aacctaaagtaattga---tgtgaaaagg----------tatatcta------------------------------aattgttaacagaccaa----------------------------------tttataa------agtgatgactcatatgtaaagcagaaga----------gagccaaactacta-acaa------------------------------------tagatgttaaacca-cttatgttacat------------actttaaga----------------------------------------------------------------------------------------------------------------------------------------------------------------------------------------------------------------------------------------------------------------------------------------------------------------------------------------------------------
>I23369_M018_Malvaceae_Abelmoschus_esculentus_seq1
-------------------------------------------------------------------------------------------------------------------------------------------------------------------------------------------------------------------------------------------------------------------------------------------------------------------------------------------------------------------------------------------------------------------------------------------------------------------------------------------------------------------------------------------------------------------------------------------------------------------------------------------------------------------------------------------------------------------------------------------------------------------------------------------------------------------------------------------------------------------------------------------------------------------------tgcagagggactgactgttgaagatattttagacaagtggtcaaaaataaagcctgtaatcatggaagaatgggatgaaaacagggatgctttaattgatctttttggaaaggttagggatgaatggatagataacgacttggctacttggattggtgcaaataggtat--tttaatcagag---------------------cttgttaagt--tagagttagacaagagatgcaatgtttct----------------------attataggcaatatc-aatg-aacctaaagtgtttta---tgtgaatatg----------cttattga------------------------------aactattaataaaccaa----------------------------------ttcataa------atttat-------------------------------------------------------------------------------------------------------------------------------------------------------------------------------------------------------------------------------------------------------------------------------------------------------------------------------------------------------------------------------------------------------------------------------------------------------------------------------------------------
>I23370_M105_Malvaceae_Pachira_aquatica_seq1
----------------------------------------------------------------------------------------------------------------------------------------------------------------------------------------------------------------------------------------------------------------------------------------------------------------------------------------------------------------------------------------------------------------------------------------------------------------------------------------------------------------------------------------------------------------------------------------------------------------------------------------------------------------------------------------------------------------------------------------------------------------------------------------------------------------------------------------------------------------------------------------------------------------------------------------------------------gaactggtcaaaaataaagccagttatcatggaagaatgggatgaaaacagggatgctttaattgatctttttggaaaggttagggatgaatggatggataaggacttggcaacttggattggtgcaaataggt--------atca-at---------------------cttgtta--------agttagaccagaactgcaatgtttct----------------------attatatgcatgatc-aatg-aacctaaa--------------------------------------------------------------------------------------------------------------------------------------------------------------------------------------------------------------------------------------------------------------------------------------------------------------------------------------------------------------------------------------------------------------------------------------------------------------------------------------------------------------------------------------------------------------------------------------------------------------------------------------------
>I23371_M137_Malvaceae_Dombeya_wallichii_seq1
-----------------------------------------------------------------------------------------------------------------------------------------------------------------------------------------------------------------------------------------------------------------------------------------------------------------------------------------------------------------------------------------------------------------------------------------------------------------------------------------------------------------------------------------------------------------------------------------------------------------------------------------------------------------------------------------------------------------------------------------------------------------------------------------------------------------------------------------------------------------------------------------------------------------------------gagggactaactgttgaatttattttagagaattggctaaaactgaagtcagtaatcatggaagaatggaatgaaamcagggaygctttaattgatctttttggaaaggttagggatgaatggatggatacggacttgacaacttggattggtgcaaataggtat--cttaatca-ag---------------------cttgttagttgat-----------agagatg-aatgtttct----------------------attaaaggcatgata-aatg-aacctaaagtaattga---tgtgaacagc----------tttatcaa------------------------------aattggggacacactaa---------------------------------actcatga------aatgttgactaaagtagtatcaaaattg---------gttgttcatcattttgattgctctttttctttctgcctcatctcagagccagtttgcagatgctttatga---------------------cgagagcttgcaggagtaactatcccttctgaaaggatata------------------------------------------------------------------------------------------------------------------------------------------------------------------------------------------------------------------------------------------------------------------------------------------------------------------------------
>I23372_M140_Malvaceae_Chiranthodendron_pentadactylon_seq1
-----------------------------------------------------------------------------------------------------------------------------------------------------------------------------------------------------------------------------------------------------------------------------------------------------------------------------------------------------------------------------------------------------------------------------------------------------------------------------------------------------------------------------------------------------------------------------------------------------------------------------------------------------------------------------------------------------------------------------------------------------------------------------------------------------------------------------------------------------------------------------------------------------------------------------------------------ggaattttagagaactggtcaaaaataaagccagtaatcatggaagaatgggatgaaaacagggatrctttrrttgatcttttyggaaaggttagggatgaatggatggataaggacttggcaacttggattggtgcaaataggtat--tttaatcr-ag---------------------cttgtta--------agttagacyagagatgyaatgtttct----------------------attataggcatgatc-aatg-aacctaamgywattga---tgtgagtagg------------tatcaa------------------------------aactgttaacagaccaa---------------------------------tttcataa------agtgatgactcaaatgtaaagcaaaaga----------tagcctaactagta-------------------------------------------gatgttaaacta-gttatgttatat------------ct-ttaagactctgaactct-gttctggca-------------------------------------------------------------------------------------------------------------------------------------------------------------------------------------------------------------------------------------------------------------------------------------------------------------------------------------
>I23373_M141_Malvaceae_Quararibea_funebris_seq1
------------------------------------------------------------------------------------------------------------------------------------------------------------------------------------------------------------------------------------------------------------------------------------------------------------------------------------------------------------------------------------------------------------------------------------------------------------------------------------------------------------------------------------------------------------------------------------------------------------------------------------------------------------------------------------------------------------------------------------------------------------------------------------------------------------------------------------------------------------------------------------------------------------------------ttgcagagggactaactgttgaaggaattttagagaactggtcaaaaataaagccagttatcatggaagaatgggatgaaaacagggatgctttaattgatctttttggaaaggttagggatgaatggatggataaggacttggcaacttggattggtgcaaataggtat--tttaatca-ag---------------------cttttta--------tgttagaccggagatgcaatgtttct----------------------attatasgcaggatc-aatg-aacctaaagyatttga---tgtgaatagg----------tatatgaa------------------------------aattgttgatagaccaa----------------------------------ttcataa------attgatgactcaratgtyatgt----------------tggtccgaytcttc-atct---tttttg----------------------aartattcatgtttgacacccatgtctgacat------------ttattcaaacttaagtatgggaccctccaaatatat----agaaaaaattaaacatacacgtgtc-----------------------------------------------------------------------------------------------------------------------------------------------------------------------------------------------------------------------------------------------------------------------------------------------ga-
>I23374_M142_Malvaceae_Hampea_nutricia_seq1
--------------------------------------------------------------------------------------------------------------------------------------------------------------------------------------------------------------------------------------------------------------------------------------------------------------------------------------------------------------------------------------------------------------------------------------------------------------------------------------------------------------------------------------------------------------------------------------------------------------------------------------------------------------------------------------------------------------------------------------------------------------------------------------------------------------------------------------------------------------------------------------------------------------------------------------actgttgaagatattttagagaactggtcaaagataaagccagtaatcatggaagaatgggatgaaaacagggatgctttaattgatcttttcggaaaggttagggatgaatggatggataatgacctggcaacttggattggtgcaaataggtatactttatttaaag---------------------cttgttaagt--tcgagttagaacagagatgta-------------------------------------------------------------------------------------------------------------------------------------------------------------------------------------------------------------------------------------------------------------------------------------------------------------------------------------------------------------------------------------------------------------------------------------------------------------------------------------------------------------------------------------------------------------------------------------------------------------------------------------------------------------------------------------------------------
>I23376_M145_Malvaceae_Heliocarpus_appendiculatus_seq1
-------------------------------------------------------------------------------------------------------------------------------------------------------------------------------------------------------------------------------------------------------------------------------------------------------------------------------------------------------------------------------------------------------------------------------------------------------------------------------------------------------------------------------------------------------------------------------------------------------------------------------------------------------------------------------------------------------------------------------------------------------------------------------------------------------------------------------------------------------------------------------------------------------------------------------gggactaactgttgaaggaatactggaaaactggttcaaactaaagccggtgattatggtagagtgggatgaaaacagggatgatttaatcaatctttttggaaaggttagggatgaatggatagataaggacttggcaacttggattggtgcaaacaggtaa--ttagatca-aagcttg-------------taacttgtta--------agttagaccagagatgtaatgttttta------------------------------atgatc-aata-------aagtaatggt---cacaaatagt----------tacatcaa------------------------------aatcattaaaagaccaa---------------------------------atccagaa------a------------------------------------------------------------------------------------------------------------------------------------------------------------------------------------------------------------------------------------------------------------------------------------------------------------------------------------------------------------------------------------------------------------------------------------------------------------------------------------------------------
>I23377_M148_Malvaceae_Robinsonella_mirandae_seq1
---------------------------------------------------------------------------------------------------------------------------------------------------------------------------------------------------------------------------------------------------------------------------------------------------------------------------------------------------------------------------------------------------------------------------------------------------------------------------------------------------------------------------------------------------------------------------------------------------------------------------------------------------------------------------------------------------------------------------------------------------------------------------------------------------------------------------------------------------------------------------------------------------------------------------------gacttactgttggaggtattttagagaactggtcaaaaataaagccaataatcatggaagaatgggatgaaaacaaggatgctttaattgatcttttcgggaaggttagggacgaatggatggataatgacattgcaacatggattggtgcaaataggtat--tttaatcagag---------------------cttgttaagt--ttgagttagatcaaagatgcaatgtttct----------------------attatgggcatgatc-aatg-cacctgaagtatttta---tgtg--tatg----------tttattga------------------------------aattgttaatagaacaa----------------------------------ttaatag------atcaatgactaaaatgcaaagcaaaaga----------gaggctaactagta-acac------------------------------------caggtggtaaaccc-attatgttacat------------gc-ttaagactctgaatt-------------------------------------------------------------------------------------------------------------------------------------------------------------------------------------------------------------------------------------------------------------------------------------------------------------------------------------------------
>I23378_M150_Malvaceae_Ceiba_pentandra_seq1
---------------------------------------------------------------------------------------------------------------------------------------------------------------------------------------------------------------------------------------------------------------------------------------------------------------------------------------------------------------------------------------------------------------------------------------------------------------------------------------------------------------------------------------------------------------------------------------------------------------------------------------------------------------------------------------------------------------------------------------------------------------------------------------------------------------------------------------------------------------------------------------------------------------------------cagaggggctaactgttgaaggaattttagagaactggtcaaaaataaagccagtaatcatggaagaatgggatgaaaacagggatgctttaattgatctttttggaaaggttagggatgaatggatggataacgacttggcaacttggattggtgccaataggtat--ttttatca-ag---------------------c-tgtta--------agttagactagaaatgcaatgtttct----------------------attataggcatgatc-agtg-aacctaaaataattga---tgtaatgagt----------tatgttgc---------------tcatactt-------gggtgtgagtgtcggat---------------------------------acaagtat------gtatccgacatagat-----------------------atgttcaatt-------------------------------------------------------------------------------------------------------------------------------------------------------------------------------------------------------------------------------------------------------------------------------------------------------------------------------------------------------------------------------------------------------------------------------------------------------
>I23379_M160_Muntingiaceae_Muntingia_calabura_seq1
--------------------------------------------------------------------------------------------------------------------------------------------------------------------------------------------------------------------------------------------------------------------------------------------------------------------------------------------------------------------------------------------------------------------------------------------------------------------------------------------------------------------------------------------------------------------------------------------------------------------------------------------------------------------------------------------------------------------------------------------------------------------------------------------------------------------------------------------------------------------------------------------------------------------------------------------------------------tggttaaaactaaaaccagttattatggaggaatggggtgaagacagagattctctcattgatctttttggtaagattagggatgaatggatggaaagggacttgaacacatggattggtgctaataggtac--gttgatcc-acacatggattggtgctaataggtacgttgatccctaagatgggagcacgcaggtgcagttgct-----------------------tcatgggcatgcta-agtgaaacctagagtaactaa---tgcatataggcacgcttagctatgttaa------------------------------gataagcaaatattaca---------------------------------atttatctcacactcacaatggatca-------------------------------------------------------------------------------------------------------------------------------------------------------------------------------------------------------------------------------------------------------------------------------------------------------------------------------------------------------------------------------------------------------------------------------------------------------------------------------------------
>I23380_M161_Malvaceae_Hibiscus_tiliaceus_seq1
----------------------------------------------------------------------------------------------------------------------------------------------------------------------------------------------------------------------------------------------------------------------------------------------------------------------------------------------------------------------------------------------------------------------------------------------------------------------------------------------------------------------------------------------------------------------------------------------------------------------------------------------------------------------------------------------------------------------------------------------------------------------------------------------------------------------------------------------------------------------------------------------------------------------------agagggactaactgttgaagatattttagagaactggtcaaaaataaagcccgtaatcatggaagaatgggatgaaaacaaggatgctttaattgatctttttggaaaggttagggatgaatggatagataacgacttggctacttggattggcgcaaataggtat--tttaaccagaa---------------------cttgttaagt--tagagttagaccagagatgcaatggttct----------------------attgtaggcaatatc-aatg-aacctaaagtgtatta---tgtgaatatg----------cttatcga------------------------------atttgttaataaaccaa----------------------------------ttcataa------atttatgactcaaatgtaaagcaaaagg----------gagcgtaactagta-acac------------------------------------cagatgttaaaccc-gttatgttacat------------gctttaagaatgaaaacttt-ttagtggcattttct-----gtatcaggcattgaatta--------------------------------------------------------------------------------------------------------------------------------------------------------------------------------------------------------------------------------------------------------------------------------------------------------
>I23381_M162_Bixaceae_Bixa_orellana_seq1
--------------------------------------------------------------------------------------------------------------------------------------------------------------------------------------------------------------------------------------------------------------------------------------------------------------------------------------------------------------------------------------------------------------------------------------------------------------------------------------------------------------------------------------------------------------------------------------------------------------------------------------------------------g---------------------------------------------------------------------------------------------------------------------------------------------------------------------------------------------------------------------------------------------------------------tagcagagggacttactgttgaaggcatattggaaaactggtcgaaactgaaaccagtcattatggaagaatggggagagaacagggatgctctaatcaatctttttggaaaggttagggatgaatggatggataacgacttggctacgtggattggtgctaataggtac--tttgactt-ag---------------------cttgtt---------agatggaccagatatttacggctcat----------------------attataggcattatctggtgaaaattaaagcaattga---tgcac-----------tagatgcatgaa-------------------actca--cc--aagaggaagcaaacaatc--------------------taaatttc----aattataac-----catgatgaatcaaagttagagcgatgcaca----aaggtgccctcttttgtcaaaaa------------------------------------taaacgtacagtcaccatgtatttaaaggtt---cataatgatcatacctgcaggtt------------------------------------------------------------------------------------------------------------------------------------------------------------------------------------------------------------------------------------------------------------------------------------------------------------------------------------------------a
>I23382_M163_Bixaceae_Cochlospermum_vitifolium_seq1
--------------------------------------------------------------------------------------------------------------------------------------------------------------------------------------------------------------------------------------------------------------------------------------------------------------------------------------------------------------------------------------------------------------------------------------------------------------------------------------------------------------------------------------------------------------------------------------------------------------------------------------------------------------------------------------------------------------------------------------------------------------------------------------------------------------------------------------------------------------------------------------------------------------------------------------------------atattggagaattggtcaaagttaaaaccggtcattatggaagaatggggtgagaacagggatgatctaatcaatctttttggaaaggttagggatgaatggatagataacgacctggctacttggatcggtgctaataggtacw-tttgatct-ag---------------------cttgttt-----------------acatgttcaaaacttcaa---------------------attacaggcataatc-gctgaaacctgatgaaattga---tacaa-----------cagttatatcag-------------------actct--tc--aagagggagcaaaaatata-------------------taaacttcattcatttatggtga---atcaatcggacaaaaaaaaaamaaaaam-----aaaddbbbtttthtwttychawam--------------------------------cmawthhathhmaatcatgcctgcagattaagttcatgccagaggattkwsasagaattttta--------------------------------------------------------------------------------------------------------------------------------------------------------------------------------------------------------------------------------------------------------------------------------------------------------------------------------------------att
>I23383_M166_Malvaceae_Pseudobombax_ellipticum_seq1
---------------------------------------------------------------------------------------------------------------------------------------------------------------------------------------------------------------------------------------------------------------------------------------------------------------------------------------------------------------------------------------------------------------------------------------------------------------------------------------------------------------------------------------------------------------------------------------------------------------------------------------------------------------------------------------------------------------------------------------------------------------------------------------------------------------------------------------------------------------------------------------------------------------------------cagagggactaaccgttgaaggaattttagagaactggtcaaaaataaagccrgtactcatggaagaatgggatgaaaacagggatgctttaattgatctttttggaaaggttagggatgaatggatggataaggacttggyaacttggattgstgcaaataggtat--tttaatca-ag---------------------cttgtta--------agttagactaaaaatgcaatgtttct----------------------atyata-gcatgatc-aatg-aacctaaagtaattga---tggaataggc----------tatgttat---------------gcatactc-------gggtgtgagtgttggat---------------------------------atgagtat------gtatctgacatgaat-----------------------atgatcaatttttt-ttaa------------------------------------aaaaagtttttcaatgtatttggagga------------tccttggagagtcatatcat-tatrcsatgtycraa----ggkataggccatgagttttggacatg-------------------------------------------------------------------------------------------------------------------------------------------------------------------------------------------------------------------------------------------------------------------------------------------------
>I23384_M168_Malvaceae_Theobroma_cacao_seq1
----------------------------------------------------------------------------------------------------------------------------------------------------------------------------------------------------------------------------------------------------------------------------------------------------------------------------------------------------------------------------------------------------------------------------------------------------------------------------------------------------------------------------------------------------------------------------------a-------------------------------------------------------------------------------------------------------------------------------------------------------------------------------------------------------------------------------------------------------------------------------------------------------------------------------------ttgcagagggactaacygtagaaggaatattagaaaactggtcaaaactaaagccagtaatcatggaagaatggaatgaaaacagggwtgctttaattkatcttttkgraargktwdggrwkgahdvgdwvddbdmwvhytkgrhmrstknrrdtvgbkmnwwtdrbbad--vytdayhn-dr---------------------yhdghdh--------rrtbrrdgmadhyktdhrwvattdht----------------------dtnawwrgvwddath-aadr-wwsytaamdwamywra---tkcraawagg----------katrwcwm------------------------------aawtgtwaasmgacmar---------------------------------wdwcahma------artgwkrrmycarwtrywwwrcaaaaga----------tagcctaactagta----------------------------------------acaaatgttaaacca-gttactttacat------------actttaagagtatatattttttgcataaaacatcgagttgaccctcagttattaataga-----------------------------------------------------------------------------------------------------------------------------------------------------------------------------------------------------------------------------------------------------------------------------------------------------aga
>I23385_M169_Malvaceae_Ochroma_pyramidale_seq1
-----------------------------------------------------------------------------------------------------------------------------------------------------------------------------------------------------------------------------------------------------------------------------------------------------------------------------------------------------------------------------------------------------------------------------------------------------------------------------------------------------------------------------------------------------------------------------------------------------------------------------------------------------------------------------------------------------------------------------------------------------------------------------------------------------------------------------------------------------------------------------------------------------------------------------------------gttgaaggaattttagaaaactggtcaaaactaaagccactaatcatggaagaatgggatgaaaacagggatgctttaattgatcttttcggaaaggttagggatgaatggatggataaggacttggcaacttggattggtgcaaataggtat--tttaatca-ag---------------------cttgtta--------agttagaccagagatgtaatgtttct----------------------atta---------------------------------------------------------------------------------------------------------------------------------------------------------------------------------------------------------------------------------------------------------------------------------------------------------------------------------------------------------------------------------------------------------------------------------------------------------------------------------------------------------------------------------------------------------------------------------------------------------------------------------------------------------------------
>I23387_M178_Malvaceae_Malvaviscus_arboreus_seq1
---------------------------------------------------------------------------------------------------------------------------------------------------------------------------------------------------------------------------------------------------------------------------------------------------------------------------------------------------------------------------------------------------------------------------------------------------------------------------------------------------------------------------------------------------------------------------------------------------------------------------------------------------------------------------------------------------------------------------------------------------------------------------------------------------------------------------------------------------------------------------------------------------------------------------cagtgggactaactgttgaaaatattttagagaactggtcaaaaataaagccagtaatcatggaagaatgggatgaaaacagggatgctttaattgatctttttggaaaggttagggatgaatggatagataacgacttggctacttggattggcgcaaataggtat--tttaatcagag---------------------cttgttatgt--twgagttrraccakagatgcaatgtttcc----------------------attataggcaatatc-raca-aacctaaartgtttta---tgtgmwtays--------------------------sw--------------------wwyygwwwwwrwtmmaa---------------------------------wwccwawwyyt-awrwytmwraykyaaakswaaagmrarmsw----------rasymkwamyasya-rmwy------------------------------------ywradsyyrwwmys-ktwmwksywywa------------rswktrarartgaaaacctt-ttaktkwywkywtkw----rkmtcaagc------------------------------------------------------------------------------------------------------------------------------------------------------------------------------------------------------------------------------------------------------------------------------------------------------------------
>I23388_M180_Malvaceae_Triumfetta_lappula_seq1
----------------------------------------------------------------------------------------------------------------------------------------------------------------------------------------------------------------------------------------------------------------------------------------------------------------------------------------------------------------------------------------------------------------------------------------------------------------------------------------------------------------------------------------------------------------------------------------------------------------------------------------------------------------------------------------------------------------------------------------------------------------------------------------------------------------------------------------------------------------------------------------------------------------------------------------tgttgaaggaatactggaaaactggttcaaactaaagccggtgattatggcagagtgggatgaaaacagggatgatttaatcgatctttttggaaaggttagggatgaatggatagataaggacttggcaacttggattggtgcaaacaggtaa--ttagatca-aagcttg-------------taacttgtta--------agttagaccagagatgtaatgttttta------------------------------atgatc-aata-------aagtaatggt---cacaaatagt----------tacatcaa------------------------------aatcattaaaagaccaa---------------------------------atccagaa------agtgataagttaagcctaaagcaaaaga----------tatcctaatgagtt-aaa-------------------------------------tatatgttagaaaa-gt-----------------------------------------------------------------------------------------------------------------------------------------------------------------------------------------------------------------------------------------------------------------------------------------------------------------------------------------------------------------------------------------
>I23396_M019_Malvaceae_Allosidastrum_pyramidatum_seq1
--------------------------------------------------------------------------------------------------------------------------------------------------------------------------------------------------------------------------------------------------------------------------------------------------------------------------------------------------------------------------------------------------------------------------------------------------------------------------------------------------------------------------------------------------------------------------------------------------------------------------------------------------------g---------------------------------------------------------------------------------------------------------------------------------------------------------------------------------------------------------------------------------------------------------------ttgcagagggacttactattgacgatattttagagaactggtmaaagataaagccggtaatcatggaagaatgggatgaaaacagggatgctttaattgatcttttcgggaaggttagggatgaatggatggataacgacatggcaacatggattggtgcaaataggtat--tttagtcagag---------------------cttgttaagt--tagaattagatcagagaggcaatgtttct----------------------attatgggcatgatc-aatg-aacctgaagtatttta---tgtgaatatg----------tttatcga------------------------------aattgttaatagaacaa----------------------------------ttaatag------attgatcactcaaatgcaaagcaaaaga----------gaggctaactagta-acac------------------------------------caggtggtaaaccc-attatgttacat------------gc-ttaagactctgaatttt-gtaatggca-------------------------------------------------------------------------------------------------------------------------------------------------------------------------------------------------------------------------------------------------------------------------------------------------------------------------------------
>I23397_M020_Malvaceae_Melochia_betonicifolia_seq1
--------------------------------------------------------------------------------------------------------------------------------------------------------------------------------------------------------------------------------------------------------------------------------------------------------------------------------------------------------------------------------------------------------------------------------------------------------------------------------------------------------------------------------------------------------------------------------------------------------------------------------------------------------g---------------------------------------------------------------------------------------------------------------------------------------------------------------------------------------------------------------------------------------------------------------ttgcagaaggactaactgttgaaggaatattagaaaactggtcaaaactaaagccagtaatcatggaagaatggggtgaaaaccgggatgcattgattgatctttttggaaaggttagggatgaatggatggacagggacttggcaacttggattggtgcaaataggtat--tttgatcaaag---------------------cttgctg--------agttagaccagatatgtattatttat----------------------ataatcaacatgacc-aatgaaacctaaagtaattga---tttgagtagg----------tacatta-------------------------------agttgttaagagaccaa---------------------------------atccacaa------agtaatgactcaaatgtaaagcttaaga----------tagcctaacaagta-gcaa------------------------------------aaaatgttaaacca-gttatcttacat------------actttaagactgaattatat---tctggcatttt---------------------------------------------------------------------------------------------------------------------------------------------------------------------------------------------------------------------------------------------------------------------------------------------------------------------------------
>I23398_M021_Malvaceae_Sidastrum_micranthum_seq1
--------------------------------------------------------------------------------------------------------------------------------------------------------------------------------------------------------------------------------------------------------------------------------------------------------------------------------------------------------------------------------------------------------------------------------------------------------------------------------------------------------------------------------------------------------------------------------------------------------------------------------------------------------------------------------------------------------------------------------------------------------------------------------------------------------------------------------------------------------------------------------------------------------------------------------------------ggaggtattttagagaactggtcaaaaataaagccagtaatcatggaagaatgggatgaaaacagggatgctttaattgatctttttggaaaggttagggatgaatggatggataatgacatggmaacatggattggtgcaaataggtat--tttaatcagag---------------------cttgttaagt--tagagtaagatcagagatgcaatgtttct----------------------attatgggcatgatc-watg-aacctgaagtattctt---tgtgaatatg----------tttatcga------------------------------aattgttaattgaacaa----------------------------------ttaatag------atcagtgactcaaatgcaaagcaaaaga----------gaggctaactagta-acag------------------------------------caggtggtaaaccc-attatgttacat------------gc-ttaagactctg-----------------------------------------------------------------------------------------------------------------------------------------------------------------------------------------------------------------------------------------------------------------------------------------------------------------------------------------------------
>I28591_M023_Malvaceae_Neobuchia_paulinae_seq1
-----------------------------------------------------------------------------------------------------------------------------------------------------------------------------------------------------------------------------------------------------------------------------------------------------------------------------ctggagagtagattaccttctattcggaaatcttcggtgggtg-tatatctaa---------tgcccatgactctgccttgaarc----gatc-ttttgaa----------tatggcgtatttaag-----------------------------atcca--ctatagttcg-ttttactttattctt------------aattaga--tttctttcaatg-------atgttgatctcgacctaa--------agac-------------------------------------tgt-ggttcaa-tttgcaagt---------------------------------------------------------------------------------------------------------------------------------------------------------------------------------------------------------------------------------------------------------------ttgcagagggactaactgttgaaggaattttagagaactggtcaaaaataaagccagtaatcatggaagaatgggatgaaaacagggatgctttaattgatctttttggaaaggtcagggaygaatggatggataacgacttggcaacttggattggtgccaacaggtat--ttttatca-ag---------------------cttgtta--------agttagactagaaatgcaatgtttct----------------------attataggcatgatc-agtg-aacctaaaaaaattga---tgtaatgggc----------tatgttac---------------tcatactt-------gggtgtgagtgtcggat---------------------------------atgagtat------gtatccracatggat-----------------------atgttc-----------------------------------------------------------------------------------------------------------------------------------------------------------------------------------------------------------------------------------------------------------------------------------------------------------------------------------------------------------------------------------------------------------------------------------------------------------
>I28592_M188_Cytinaceae_Bdallophytum_americanum_seq1
------------------------------------------------------------------------------------------------------------------------------------------------------------------------------------------------------------------------------------------------------------------------------------------------------------------------------------------------ctattcgaaaatcatcagtatgta-----------------tacagccat--------------------gatt------------------atgaagttattcacac----------------------------gttta-gttactgatcc-agtcactttatacac---------------------attctttaaattg------ctattggggaggacttat-------------------------------------------------cgt-ggttgaa-tttgcaagg---------------------------------------------------------------------------------------------------------------------------------------------------------------------------------------------------------------------------------------------------------------ttgcagatggactaactgtcgaaggaatattagagaactggttaaaactgaaaccagttatcatggaagaatgggctgaaaacagggatgccctaattgatctttttggaaagattagggatgagtggatgcacagggatttgggaacttggattggtgctaataggtat--gttacttc------------------------cctttta--------agatgaatcaaatttgtaaagttcct-----------------------ttcttggcatgcta------aatctaattcagttga---tgcatttacgcacattgaaccttgtcta------------------------------gagaactgaataacaaa---------------------------------attt----------------------------------------------------------------------------------------------------------------------------------------------------------------------------------------------------------------------------------------------------------------------------------------------------------------------------------------------------------------------------------------------------------------------------------------------------------------------------------------------------------------c
>I28593_M024_Malvaceae_Carpodiptera_cubensis_seq1
-----------------------------------------------------------------------------------------------------------------------------------------------------------------------------------------------------------------------------------------------------------------------------------------------------------------------------------------gtaccttatattcggaaatcttcggtgggtg-tatatatac----------gcccataactttgccttgatgc----tgtc-ttttgca----------tatggagtatctaag-----------------------------attca--ttacttttgg-ttatgytttattgga-------------------------tttctgta-------atattkgtctgtacytaa--------agtt-------------------------------------tga-tgttcaa-tttgcaagg---------------------------------------------------------------------------------------------------------------------------------------------------------------------------------------------------------------------------------------------------------------ttgcagagggtttaaatattgatggaattttagaaaactggtcaaaactaaagccgatcatcatggaagaatgggatgaaaacagggatgatttaattgatctttttggaaaggttagggatgaatggatggataatgacttggccacttggattggtgcaaataggtat--attaatct-ag---------------------cttgttc--------agttagaccagagatgatttctttaaaaaataaaaaataaraaaaagggttataggcatgatc-aatg-aaactaaagtacttga---tttgaatagg----------tttatcaa------------------------------aattgttagccaaccaa---------------------------------attcatga------agtgtttgctcaaatgtaaagcaaaaga----------tagcctar---------------------------------------------------------------------------------------------------------------------------------------------------------------------------------------------------------------------------------------------------------------------------------------------------------------------------------------------------------------------------------------------------------------------------------------------------------
>I28594_M025_Malvaceae_Herrania_nitida_seq1
----------------------------------------------------------------------------------------------------------------------------------------------------------------------------------------------------------------------------------------------------------------------------------------------------------------------------ggtggagatgagagtaccttctattcggaaatattcggtgggtc-tatatatat----------gcccatgactctggcttgaagc----tatc-ttttgga----------aatggagtatctaag-----------------------------atcca--ctcttgttag--cttgctttatttta------------aattaga--tttctttctata-------atatttgtctggacctaa--------agtc-------------------------------------tgt-ggttcaa-tttgcaagg---------------------------------------------------------------------------------------------------------------------------------------------------------------------------------------------------------------------------------------------------------------tcgcagagggactaaccgtacaaggaatattagaaaactggtcaaaactaaagccagtaatcatggaagaatggaatgaaaacagggatgctttaattgatctttttggaaaggttagggatgaatggatggacaaggacttggctacttggattggtgcaaataggtat--attgatca-ag---------------------cttgtta--------agttggagcatatgtgtaacatttct----------------------attagaggcatgatc-aatgaaacctaaagtaattga---tgcgaatagg----------tatatcaa------------------------------aattgttaacagaccaa---------------------------------attcataa------agtgatggctcaaatgtaaagcaaaaga----------tagtctaactagta-ataa------------------------------------ca--------------------------------------------------------------------------------------------------------------------------------------------------------------------------------------------------------------------------------------------------------------------------------------------------------------------------------------------------------------------------------------------------------
>I28595_M184_Malvaceae_Guazuma_ulmifolia_seq1
-----------------------------------------------------------------------------------------------------------------------------------------------------------------------------------------------------------------------------------------------------------------------------------------------------------------------------gtggagatgagagtaccttctattcggaaatcttcggtgggtc-tatatatat----------gcccatgattctgtcttgaagc----tatc-ttttggc----------tatggagtttctaag-----------------------------atcyg--ctcttcttat--yttgttttattcta------------aattata--tttctttctata-------atat--gtctggacctaa--------agtt-------------------------------------tgt-ggttcaa-tttgcaagr---------------------------------------------------------------------------------------------------------------------------------------------------------------------------------------------------------------------------------------------------------------ttgcagagggactaactgttgaaggaatattagaaaactggtcaaaaataaagccagtaatcatggaagaatggaatgaaaacaggaatgctttaattgatctttttggaaaggttagggatgaatggatggacaaggacttggcaacttggattggtgcaaataggtat--attgatca-ag---------------------cttgtta--------agttgaactagatgtctaatttttct----------------------attagasgcatgatc-aatgaaacccaaagtaattga---tatgaatagg----------tatatcaaaaaagtaattgatgckaatagttatatcagaattgttaacrgaccaa---------------------------------attgatga------agtgatgactcaactttaaagcataaga----------tagcctaa---------------------------------------------------------------------------------------------------------------------------------------------------------------------------------------------------------------------------------------------------------------------------------------------------------------------------------------------------------------------------------------------------------------------------------------------------------
>I28596_M026_Malvaceae_Ruizia_cordata_seq1
--------------------------------------------------------------------------------------------------------------------------------------------------------------------------------------------------------------------------------------------------------------------------------------------------------------------------------------------------------------------------atatatatgac----------cataactctgccttgaggc----tat--tttygga----------tatgaagtgtctaag-----------------------------atcca--cyacwgttcg--ttcac----ttctc------------rattagt--tttctttctata-------atagtga-maggacctaaagtgataaagtc-------------------------------------tat-tgttcat-tttgcaagg---------------------------------------------------------------------------------------------------------------------------------------------------------------------------------------------------------------------------------------------------------------ttgcggagggactaactgttgaatttaktttagagaattggstaaaactgaagycrgtaatcatggaagaatggratgaaaacagggatgctttaattgatctttttggaaaggttagrgatgaatggatggatacggacttvacaacttggattggtgcaaataggtat--yttaatca-ag---------------------cttktta--------agttagat-agagatgaawdkttyhw----------------------attaaaggcatgata-aatg-aacctaaagtaattga---tgtgaacagc----------ttyatcaa------------------------------aattggggacacaacaa---------------------------------actcwtga------arwkykgamt--aaattaatgcaaaatt----------tt---------------------------------------------------------------------------------------------------------------------------------------------------------------------------------------------------------------------------------------------------------------------------------------------------------------------------------------------------------------------------------------------------------------------------------------------------------------
>I28597_M027_Malvaceae_Melhania_velutina_seq1
--------------------------------------------------------------------------------------------------------------------------------------------------------------------------------------------------------------------------------------------------------------------------------------------------------------------------------------------------------------------------------------------------------------------------------------------------------------------------------------------------------------------ttctc------------aattaga--tttctttctata-------atagtga-caggacctaaagtgat--agtc-------------------------------------tat-tgttcat-tttgcaagg---------------------------------------------------------------------------------------------------------------------------------------------------------------------------------------------------------------------------------------------------------------ttgcggagggactaactgttgaatttattttagagaattggctaaaactgaagccagtaatcatggaagagtggaatgaaaacagggatgatttaattgatcttttcggaaaggttagggatgaatggatggatacggacttgacaacttggattggtgcaaataggtat--cttaatca-ag---------------------cttgtta--------agttaaat-agagatg-aatgtttct----------------------attaaaggcatgata-aatg-aaaataaagtaattga---tktggacagc----------tttatcaa------------------------------aattrgksmcwcmsyaa---------------------------------mcttryra------aawgwwsamt--araytaatgyma-------------------------------------------------------------------------------------------------------------------------------------------------------------------------------------------------------------------------------------------------------------------------------------------------------------------------------------------------------------------------------------------------------------------------------------------------------------------------------
>I28598_M028_Malvaceae_Glyphaea_brevis_seq1
---------------------------------------------------------------------------------------------------------------------------------------------------------------------------------------------------------------------------------------------------------------------------------------------------------------------------------------------------------------------------------------------------------------ggg----catc-ttttgga----------tatgaagtatccaag-----------------------------ttcca--ctcttgttca--mttactttattata------------aattag-----tctctatataattatatatattggtctgaacctaa--------agtc-------------------------------------tgt-ggttcaa-tttgcaagg---------------------------------------------------------------------------------------------------------------------------------------------------------------------------------------------------------------------------------------------------------------ttgcagagggactaaatgttgaaggaatactagaaaactggtcaaaactaaagccagtaatcatggaagaatgggatgaaaacagggattctttgatagatctttttggaaaggttagggatgaatggatggataaggactttgcaacgtggattggtgcaaacaggtat--tttgatca-ag---------------------cttatta--------agttacaccagagatgtaatgtttcta------------------------------attatc-aatgaaacctaaagtaaaagagacaacaaatagg----------tacatcaa------------------------------aatcgttaacagaccaa---------------------------------atccataa------agcaataactcaaatgtaaggcaaaaga----------tagcctaatgagtg-c-------------------------------------------------------------------------------------------------------------------------------------------------------------------------------------------------------------------------------------------------------------------------------------------------------------------------------------------------------------------------------------------------------------------------------------------------
>I28599_M029_Malvaceae_Desplatsia_dewevrei_seq1
--------------------------------------------------------------------------------------------------------------------------------------------------------------------------------------------------------------------------------------------------------------------------------------------------------------------------------------------------------aaatcttcggtgggtg-tatgtatac----------gcccataactctggcttgaagc----taca-ttttgat-aattgga--tatagagtatctaag-----------------------------tttca--ctcttattgg--cttactttattata------------aattaga--tttccttctaca-------atattactctgagactaa--------agtc-------------------------------------tgg-ggttcaattttgcaagg---------------------------------------------------------------------------------------------------------------------------------------------------------------------------------------------------------------------------------------------------------------ttgcagagggactaactgttgaaggaatactagaaaactggtcaaaactaaaaccagtaatcatggaagaatgggatgaaaacagggatgctttagtcgatctttttggaaaagttagggatgaatggatggataaggacttgggaacatggattggtgcaaacaggtaa--tttgatca-ag---------------------cttgtta--------agttagatcagggatgtaatgtttcta------------------------------atgatc-aatgaaacctaaagtactgga---cactaatagg---------tattatcat------------------------------aattgttaac---tcaa---------------------------------atgtataa--------------------------gcaaacga----------tagcctaacaagta-acaa------------------------------------catatgttaaacca-gttatattacat------------aggttgaggctg-------------------------------------------------------------------------------------------------------------------------------------------------------------------------------------------------------------------------------------------------------------------------------------------------------------------------------------------------------
>I28600_M146_Malvaceae_Mortoniodendron_guatemalense_seq1
----------------------------------------------------------------------------------------------------------------------------------------------------------------------------------------------------------------------------------------------------------------------------------------------------------------------------------------------ttctattcagaaatcttcggtgggtg-tatatctat----------gcccataacactgccttgaagc----tatc-ttttgga----------tatggagtgtctaag-----------------------------atcct--ctactgtttg--tttactttattcgt------------gattaga--tttccttctaca-------ttattggtctggacctaa--------agtc-------------------------------------tgt-ggttcaa-tttgcaagg---------------------------------------------------------------------------------------------------------------------------------------------------------------------------------------------------------------------------------------------------------------ttgcagagggactaactgttgaaggaattttagaaaactggtcaaaactaaagccagtaatcatggatgaatgggatgaaaaccgggatgctttaattgatctttttggaaaggttagggatgaatggatggataaggacttgccaacttggattggtgcaaataggtat--cttaatca-ag---------------------cttgtta--------agttagaccagggatgaaatatttct----------------------attataggcatgatt-aata-aatctaaagtaattga---tgtgaatagg----------tttatcaa------------------------------aattgttaatagatcaa---------------------------------tttcataa------agtgtagactcaaatgtaaagcaaaaga----------tagcctaactagta-acaa------------------------------------taaatgtt--------------------------------------------------------------------------------------------------------------------------------------------------------------------------------------------------------------------------------------------------------------------------------------------------------------------------------------------------------------------------------------------------
>I28601_M030_Malvaceae_Sparmannia_africana_seq1
------------------------------------------------------------------------------------------------------------------------------------------------------------------------------------------------------------------------------------------------------------------------------------------------------------------------------------------------------------------tgggta-tacattgat----------gcctataactatggcttgaagc----tatatttttgta----------tatggagtatttaag-----------------------------ttyca--ctcttgtccg--cttacgctattaaa------------aattaga--tttccttctata-------atattggtctgaacctaa--------agtc-------------------------------------ygt-ggttcaa-tttgcaagg---------------------------------------------------------------------------------------------------------------------------------------------------------------------------------------------------------------------------------------------------------------ttgcagagggmctaactgttgaaggaatabtagaaaactggtttaaaytaaagccagtaatcatggaagaatgggatgaaaacagggatgctttaattgatctttttggcaaggttagggatgaatggatggataatgamttggctwcttggathggtgcaaacaggtat--ttybayca-ag---------------------cttgtta--------agttarrccagacatgtaatgttttta------------------------------atgatc--atgaaacctagagtmrttga---catgaatagg----------tatatcaa------------------------------aatcgttaatggaccam---------------------------------atccatat------agtgataactcraatgtaaagcaaaaga----------tagcctaacaagta-gtaa------------------------------------catatgttaaaccatgttac--------------------------------------------------------------------------------------------------------------------------------------------------------------------------------------------------------------------------------------------------------------------------------------------------------------------------------------------------------------------------------------
>I28602_M031_Malvaceae_Mollia_sp_seq1
gtat-------------------------------------------------------------------------------------------------------------------------------------------------------------------------------------------------------------------------------------------------------------------------------------------------------------------------------------------------------------gtgtgta-tatatatat-------atatgccgtaactttggcttgaagc----tatc-ttgtggataactgga--gatagagtatccaag-----------------------------ttcca--ttcttcttgg--cttactttatcata------------aattagatttttccttctaca-------acattgctctgaacctaa--------agtc-------------------------------------tgt-gcttcaa-atcacaagg---------------------------------------------------------------------------------------------------------------------------------------------------------------------------------------------------------------------------------------------------------------ttgcagagggactaactgttgaaggaatactggaaaattggtcaaaactaaagccagtaatcatggaagaatgggatgaaaacagggatactttaatcgatctctttggaaaagttagggatgaatggatggataaggacgtggcaacttggattgctgcaaacaggtaac----------at-------------------gatctgtta--------agttagatcgtggatgtaatgtttcta------------------------------agtatc-aatgatacctaaagtgattga---cacaaatagg---------------------------------------------------tcttaacagaccaa---------------------------------atccataa-------------------------------aga----------tatcctaatgagta-acaa------------------------------------catatgttaaacca-gttatgctacat------------aggttgaggctkaattttgtt----------------------------------------------------------------------------------------------------------------------------------------------------------------------------------------------------------------------------------------------------------------------------------------------------------------------------------------------
>I28603_M223_Malvaceae_Gossypium_hirsutum_seq1
---------------------------------------------------------------------------------------------------------------------------------------------------------------------------------------------------------------------------------------------------------------------------------------------------------------------------------------------cttcgattcggaaaacttcggtgggtg-tataaataa---------tgcccatgactctaccttgaagc----tata-ttttcga----------tatggagtatctaag-----------------------------atcca--ctatgattcatttttactttattctt------------aattaga--tttctttctata-------atattggtctggacctaa--------agcc-------------------------------------aat-ggttcaa-tttgtaagg---------------------------------------------------------------------------------------------------------------------------------------------------------------------------------------------------------------------------------------------------------------ttgcagaaggactaactgttgaagatattttagagaactggtcaaaaataaagccagtaatcatggaagaatgggatgaaaacagggatgctttaattgatctcttcggaaaggttagggatgaatggatggataatgacctagcaacttggattggtgcaaataggtatattttatttaaag---------------------cttgttaagt--tggagttaggccagagatgcaatgtttct----------------------attataggcttgatc-aatg-aacctaaagtatttga---tgtgaatatg----------tttatcaa------------------------------aattgttaatagacgaa----------------------------------tcaataa------gtatatgactcaaatgtaaagcaaaaga---------------------------------------------------------------------------------------------------------------------------------------------------------------------------------------------------------------------------------------------------------------------------------------------------------------------------------------------------------------------------------------------------------------------------------------------------------------------------
>I28604_M032_Malvaceae_Entelea_arborescens_seq1
---------------------------------------------------------------------------------------------------------------------------------------------------------------------------------------------------------------------------------------------------------------------------------------------------------------------------------------------------------------------------------------------------------------------------ttttgta----------tatggagtttctaag-----------------------------ttcca--ctc-tgtctg--cttacactattcta------------aattaga--tttccttctata-------atattggtctgaacctaa--------agtctgtggttttggcccaaaaaaaaaaaaaaactaaagtttgt-ggttcaa-tttgcaagg---------------------------------------------------------------------------------------------------------------------------------------------------------------------------------------------------------------------------------------------------------------ttgcagagggactaactgttgaaggaatactagaaaactggtttaaattaaagccagtaatcatggaagaatggggtgaaaacagggatgctttaattgatctttttggcaaggttagggatgaatggatggataatgacttggctacttggatcggtgcaaacaggtat--tttgatca-ag---------------------cttgtta--------agttagaccagagatgtaatgtttcta------------------------------atgatc--atgaaacctagagtaattga---catgaatagg----------tatatcaa------------------------------aatcgttaatggaccaa---------------------------------atccatat------agtgataactcaaatttaaagcaaaaga----------tagcctaacaagta-gt------------------------------------------------------------------------------------------------------------------------------------------------------------------------------------------------------------------------------------------------------------------------------------------------------------------------------------------------------------------------------------------------------------------------------------------------
>I28605_M235_Malvaceae_Abutilon_sp_seq1
---------------------------------------------------------------------------------------------------------------------------------------------------------------------------------------------------------------------------------------------------------------------------------------------------------------------------------------------------------------------------------a---------cggccatgactctgccttgaagc----tatc-ttttcaa----------aattgagtatttaag-----------------------------attca--ccatcattta--tttactttattctt------------aattaga------tttctata-------gtatgggtcttgacctaa--------agtc-------------------------------------agt-ggttcaa-tttgcaagg---------------------------------------------------------------------------------------------------------------------------------------------------------------------------------------------------------------------------------------------------------------ttgcagagggacttactattgaaggtattttagagaactggtcaaaaataaagccagtaatcatggaagaatgggatgaaaacagggatgctttaattgatcttttcggaaaggttagggatgaatggatggataatgacatggcaacatggattggtgcaaataggtat--tttaatcagag---------------------cttgttaagt--tagagctagatcaaagatgcaatgtttct----------------------gttatgggcatga---aatg-agcctgaagtatttta---tgtgaatatg----------tttatcga------------------------------gattgttaatggaacga----------------------------------ttaatag------atcgatgagtcaaatgcaaagcaaaaga----------gagg-------------------------------------------------------------------------------------------------------------------------------------------------------------------------------------------------------------------------------------------------------------------------------------------------------------------------------------------------------------------------------------------------------------------------------------------------------------
>I28606_M033_Malvaceae_Reevesia_formosana_seq1
-----------------------------------------------------------------------------------------------------------------------------------------------------------------------------------------------------------------------------------------------------------------------------------------------------------------------------------------------tctattcgtaaatcttcggtgggtg-tatatttta---------tgcccataactctgctttgaagc----tatc-ttttgga----------tttggaatagccaag-----------------------------atcaa--ctattgctcg--tttactttattctt------------aattaga--tttcttcctatg-------atattggtctggg-ctaa--------agtc-------------------------------------tct-ggttcaa-tttgcaagg---------------------------------------------------------------------------------------------------------------------------------------------------------------------------------------------------------------------------------------------------------------ttgcagagggactaactgttgaaggaattctagaaaactggtcaaaactaaagccagtaatcatggaagaatgggatgaaaacagggatgctttaattgatctttttggaaaggttaaggatgaatggatggataaggacttgtcaacttggattggtgcaaataggtac--ttcaatca-aa---------------------cttcttag-----------------------------ttct----------------------attataggcatgatc-aatg-aaactaaagtaattga---tgtgaataga----------tatatcat------------------------------cattgttaacacaccaa---------------------------------attcatca------agtgatc------------------------------------------------------------------------------------------------------------------------------------------------------------------------------------------------------------------------------------------------------------------------------------------------------------------------------------------------------------------------------------------------------------------------------------------------------------------------------------------------
>I28607_M034_Malvaceae_Mansonia_altissima_seq1
------------------------------------------------------------------------------------------------------------------------------------------------------------------------------------------------------------------------------------------------------------------------------------------------------------------------------------------------ctatacggaaatcttcagtgggtg-catatatat----------gctcataactctgccttgaagc----tatcttttcggatatgca---ctacacagtatctaag-----------------------------attca--atattgctag-------tttattttt------------aatttga--tctcttttgata--------tattagtcagga-ctaa--------tgtc-------------------------------------tgt-gattcaa-tttgcaagg---------------------------------------------------------------------------------------------------------------------------------------------------------------------------------------------------------------------------------------------------------------ttgcggagggactaaccgttgaagtaattctagaaaactggtcaaaactaaagccaataatcatggaagaatggaatgaaaacagggatgatttaattgatctttttggaaaggttagggatgaatggatggataacgacttggcaacttggattggtgcaaataggtac--tttaatca-aa---------------------tttgttaag----------------------------ttct----------------------attgtagacatgatc-aatg-aacataaggtaattcatg---------------------tataccaa-----------------------------taactgtttacaygccaa---------------------------------atttctca------agtgata-----aatatgtataataaga----------tagaactactaaca----------------------------------------ataaatgttaaacat-gttaagttacat------------actttaagaatcaaaatttt-gctctgtcac------------------------------------------------------------------------------------------------------------------------------------------------------------------------------------------------------------------------------------------------------------------------------------------------------------------------------------
>I28608_M035_Malvaceae_Hosfordia_alata_seq1
----------------------------------------------------------------------------------------------------------------------------------------------------------------------------------------------------------------------------------------------------------------------------------------------------------------------------------------------------------------tatarayw-rwaaamtma---------yrgmywykwcwytgsmttsaary----kwtc-ttttcaa----------ahttgagtatctaag-----------------------------attcr--ctatcattta--tttactttrttctt------------aattaga------tttctata-------gtatgggtctagacctaa--------agtc-------------------------------------agt-gkttcaa-tttgcaagg---------------------------------------------------------------------------------------------------------------------------------------------------------------------------------------------------------------------------------------------------------------ttkcagagggacttacyattgaaggtattttagagaactggtcaaaaataaagccagtaatmatggaagaatgggatgaaarcagggatgctttaattgatctttthggaaaggttagggatgaatggatggataatgacatggcaacatggattggtgcaaataggtat--tttaatyagag---------------------cttgttaagt--tagagctagatcaaagatgcaatgtttct----------------------attatgggcatgatc-aatg-aacctgaagtattyta---tgtgaatatg----------tttatcga------------------------------aattgttaatagaacaa----------------------------------ttaatag------attgatgatttaaatgcaaagcaaaaga----------gaggctaact-------------------------------------------------------------------------------------------------------------------------------------------------------------------------------------------------------------------------------------------------------------------------------------------------------------------------------------------------------------------------------------------------------------------------------------------------------
>I28609_M036_Malvaceae_Pentaplaris_davidsmithii_seq1
-------------------------------------------------------------------------------------------------------------------------------------------------------------------------------------------------------------------------------------------------------------------------------------------------------------------------------------------------------------------------------------------------tgactctgccttgaggc----tatc-tttttga----------tatggagtatctaag-----------------------------atcca--ctatcattct--tttactttattctt------------aattaga--tttctttctata-------atattggtctggacctaa--------agtc-------------------------------------tgt-ggttcaa-tttgcaagg---------------------------------------------------------------------------------------------------------------------------------------------------------------------------------------------------------------------------------------------------------------ttgcagagggactaactgttgaaggtattttagagaactggtcaaaaataaagccagtaatcatggaagaatgggatgaaaataaggatgctttaattgatctttttggaaaggttagggatgaatggatggataaggacttggcaacttggatttgtgcaaataggtat--tttaatca-ag---------------------cttgttaagt--tagagttagaccagagatgcaatgtttct----------------------attataggcatgata-aatg-aacctaaagtatttga---tgtgaatttg----------tatatcaa------------------------------aattgttaacagaccaa----------------------------------ttcataa------attgatgacttaaatgtaaagcaaaaga----------gagcctaact-------------------------------------------------------------------------------------------------------------------------------------------------------------------------------------------------------------------------------------------------------------------------------------------------------------------------------------------------------------------------------------------------------------------------------------------------------
>I28610_M037_Malvaceae_Heritiera_littoralis_seq1
---------------------------------------------------------------------------------------------------------------------------------------------------------------------------------------------------------------------------------------------------------------------------------------------------------------------------------------------------------aatcttcggtgggtg-taratwtat----------rsmmayaactctgtcatgaacc----tatc-ttttaga----------tatggactatctaag-----------------------------atcca--ctattgttcg--tttactttattctt------------aattaga--tttctttctata-------atattggtctggacctaa--------agtc-------------------------------------cgt-gtttgaa-tttgcaagg---------------------------------------------------------------------------------------------------------------------------------------------------------------------------------------------------------------------------------------------------------------ttgcagagggactaactgttgaagaaatcttagaaaactggtcaaaaataaaaccagtaatcatggaagaatgggatgaaaacagggatgctttaattgatctttttggaaaggttagggatgaatggatggataaggacttgacaacttggattggtgcaaataggtat--tttaatca-ag---------------------cttgtta--------agttagaccagagatgtaatgtttct----------------------attataggtatgctt-aatg-aacttaaagtaatcga---tgtgtaaagg----------tatatcta------------------------------aattgttaacagaccaa----------------------------------ttcataa------agtgatgactcgtatgtaaagcaaaaaa----------gagcctac---------------------------------------------------------------------------------------------------------------------------------------------------------------------------------------------------------------------------------------------------------------------------------------------------------------------------------------------------------------------------------------------------------------------------------------------------------
>I28611_M062A_Malvaceae_Durio_zibethinus_seq1
-------------------------------------------------------------------------------------------------------------------------------------------------------------------------------------------------------------------------------------------------------------------------------------------------------------------------------------------------------------------------------------------------------------gaagc----tatt-tttcgga----------tatggagtatctaag-----------------------------atcca--ctatttttcg--cttactttattctt------------aattaga--tttatctttata-------atattggtctggacctaa--------agtc-------------------------------------tgt-agttctt-tttgcaagg---------------------------------------------------------------------------------------------------------------------------------------------------------------------------------------------------------------------------------------------------------------ttgcagagggactaactgttgagagaattttagaaaactggtcaaaactaaagccagtaatcatggaagaatggaatgaaaacagggacgctttaattgatctttttggaagggttagggatgaatggatggataaggacttggcaacttggattggtgcaaataggtat--cttaatca-ag---------------------cttctta--------agttaggccagagatgaaatgtttct----------------------attgtaggcatgatc-aata-agcctaaagtaattga---tgtgaatatg----------tatatcaa------------------------------aattgtcaacggaccaa---------------------------------attcataa------agtgatgactcaaatataaagcaaaaga----------tagcctaaatagta-acaa------------------------------------caaatgttaagcca-gttatt-------------------------------------------------------------------------------------------------------------------------------------------------------------------------------------------------------------------------------------------------------------------------------------------------------------------------------------------------------------------------------------
>I28612_M038_Malvaceae_Brachichyton_bidwillii_seq1
------------------------------------------------------------------------------------------------------------------------------------------------------------------------------------------------------------------------------------------------------------------------------------------------------------------------------------------------------------------------------------------------------------agaatc----taty-kwtkrga----------trtgkactakstaartgtatgctcatattataaaaattatcgatatcsa--ywwktattcg--tttactttattctt------------aattaga--tttctttctatr-------ataatggtctggacctaa--------agtc-------------------------------------tgt-gtttcaa-tttgcaagg---------------------------------------------------------------------------------------------------------------------------------------------------------------------------------------------------------------------------------------------------------------ttgcagagggactaactgttgaagaaatcttagaaaactggtcaaaaataaaaccagtaatcatggaagaatgggatgaaaacagggatgctttaattgatctttttggaaaggttagggatgaatggatggataaggatttggcaacttggattggtgcaaataggtat--tttaatca-ag---------------------cttgtta--------agttagaccagagatgtaatgtttct----------------------attataggtatgatc-aatg-aacctgaagtaattga---tgcgaaaaggt--------atatatcca------------------------------aattgttaacagaccaa----------------------------------ttcatac------agtgatgactcatatataaagaaaaaga----------gagcctaactagaa-a-------------------------------------------------------------------------------------------------------------------------------------------------------------------------------------------------------------------------------------------------------------------------------------------------------------------------------------------------------------------------------------------------------------------------------------------------
>I28613_M039_Malvaceae_Eriotheca_macrophylla_seq1
-----------------------------------------------------------------------------------------------------------------------------------------------------------------------------------------------------------------------------------------------------------------------------------------------------------------------------------------------------mrkaratcttcggtgggtg-tatatctaa---------tgcccgtgactctgtctcgaagc----tatc-ttttgaa----------tatggagtatctaag-----------------------------atcca--ctatcgtttg-ttttactttattctt------------aattaga--tttctttctata-------atgttgatctggtcctaa--------agtc-------------------------------------tgt-gkttcaa-tttgcaagg---------------------------------------------------------------------------------------------------------------------------------------------------------------------------------------------------------------------------------------------------------------ttgcagagggactaactgttgaaggaattttagagaactggtcaaaaataaagccagtaatcttggaagaatgggatgaaaacagggatgctttaattgatcttttyggaaaggttagggatgaatggatggataaggacttggcaacttggattggtgcaaataggtat--tttaayca-ag---------------------gttgtta--------agttagactagaactgcaatatttct----------------------attataggcatgatc-aatg-aacctaaagtaattga---tgtaataggc----------tatgttac---------------tcgtactc-------gggtgtgagtgtcggaa---------------------------------atragtat------gtatccgacacaggt-----------------------atgtttaatttttt-tgaa------------------------------------agtttttcactata----------------------------tttgga----------------------------------------------------------------------------------------------------------------------------------------------------------------------------------------------------------------------------------------------------------------------------------------------------------------------------------------------------------
>I28614_M040_Malvaceae_Hydrogaster_trinervis_seq1
-----------------------------------------------------------------------------------------------------------------------------------------------------------------------------------------------------------------------------------------------------------------------------------------------------aatgttttgcttgtcaggttgttgttggagatgagaataccttctattcggaaatcttcggtgggtg-tgtacatat--------atgcccct--------------------aatc---------------------------cctaaa-----------------------------ttcta--ctcctattgg--cttactt----------------gctggattaa--tttcctcctaaa-------ttattgctctgaacctaa--------agtc-------------------------------------tgt-ggttcta-tttgcaagg---------------------------------------------------------------------------------------------------------------------------------------------------------------------------------------------------------------------------------------------------------------ttgcagagggactaactgttgaaggaatactggaaaactggtcaaaaataaagccagtaatcatggaagaatgggatgaaaacagggatgctttaatcgacctctttggaaaagttagggatgaatggatggataaggacttggcaacttggatttgtgcaaacaggtaa--tatgatca-ag---------------------cttggtaaa------agttagattggggatgtaatttttcca------------------------------atgatc-aatgaaacctaaagtaatgga---cacacatagg----------tatatcat------------------------------aatccttaacagaccaa---------------------------------atccataa------agtgataacccaaatgtagagccaaaga----------tagcctaatgagta-acaa------------------------------------catatgttaaacca--------------------------------------------------------------------------------------------------------------------------------------------------------------------------------------------------------------------------------------------------------------------------------------------------------------------------------------------------------------------------------------------
>I28615_M041_Malvaceae_Pterygota_brasiliensis_seq1
----------------------------------------------------------------------------------------------------------------------------------------------------------------------------------------------------------------------------------------------------------------------------------------------------------------------------------------------------------------------------------------------aaataataatgctt---ayc----twtc-ttttrkm----------twykkwstwtstwak-----------------------------ttcta--ctattgtttg--tttactttattcgt------------aattaga--tttctttttata-------atattggtctggacctta--------agtt-------------------------------------cac-gtttcaa-tttgcaagg---------------------------------------------------------------------------------------------------------------------------------------------------------------------------------------------------------------------------------------------------------------ttgcagagagactcactgttgaagaaatcttagaaaactggtcaaaaataaaaccagtaatcatggaagaatgggatgaaaacagggatgctttaattgatctttttggaaaggttagggatgaatggatggatcaggacttggcaacttggattggtgcaaataggtat--tttaatca-ag---------------------cttgtta--------agttagaccagggatgtaatgtttc-----------------------attataggtatgatc-aatg-aacctaaactaattga---tgtgaaagg-----------tatatcta------------------------------aattgttaacagaccaa----------------------------------ttcacaa------agtgatgactcatatgtgaagcaacaga----------gagcctaactrrk----------------------------------------------------------------------------------------------------------------------------------------------------------------------------------------------------------------------------------------------------------------------------------------------------------------------------------------------------------------------------------------------------------------------------------------------------
>I28616_M042_Malvaceae_Leptonichya_maranta_seq1
--------------------------------------------------------------------------------------------------------------------------------------------------------------------------------------------------------------------------------------------------------------------------------------------------------------------------------------------------attcggaaatcttcggtgggtg-tatatatat----------gcccataactctggcgtgaagc----tatc-ttytgka----------tatggagtatctaag-----------------------------atcca--ctcttgtttg--cttactttattcta------------aattaga--tttctttctata-------atattggtctggayctga--------agtc-------------------------------------tgt-gtttcaa-tttgcaagg---------------------------------------------------------------------------------------------------------------------------------------------------------------------------------------------------------------------------------------------------------------ttgcagggggactaactgttgaaggtatattagaaaactggtcaaaactaaagcctgtaatcatggaagaatgggatgaacacagggatgstttaattgatctttttggaaaggttagggatgaatggatggatacggacttggcaacttggattggtgcaaataggtat--tttgatca-ag---------------------cttg-----------agatagaccagagatgtaatttatchaata---------------------------atgatc-aata-aaactaaagtaattga---tgyaaatagg----------tatatcaa------------------------------aattgttaatggaccra---------------------------------atccataa------agagatgact-gaatgtagagcaaaaga----------tagccttactagta-acaa------------------------------------catatttta-------------------------------------------------------------------------------------------------------------------------------------------------------------------------------------------------------------------------------------------------------------------------------------------------------------------------------------------------------------------------------------------------
>I28617_M043_Neuradaceae_Neurada_procumbens_seq1
----------------------------------------------------------------------------------------------------------------------------------------------------------------------------------------------------------------------------------------------------------------------------------------------------------------------------------------------tcctgcttagaaactt-----------tgtgtttgc---------ttgccataagtttgatctgtgcc----catt----------------gattgatagtggtttaat----------------------------tttcaaggtagcactag-tttaagttccttgtttaagaaaaaaacaataaga--attacctgcaca---------------ctgcacttga--------tgtg-------------------------------------ttt-ggtttgcatctgcaagg---------------------------------------------------------------------------------------------------------------------------------------------------------------------------------------------------------------------------------------------------------------ttgctgagggactcactattgaagggatcctggagaactggtcaaagctgaagcctgtcattatgggagagtggggtgaagatagggatgctttaatcaatcttttcggaaaggtcagggatgaatggatggataatgacctgtcaacttggattggtgcaaataggtatt----------ggata---------------aatcttgtta--------agcaggac----aacataaagttccaagaa-----------------tatatttagcatgatc-actgagacccagaacaagcagt--ttcagttaacagggatctagcatgttaa--------------------------------------------------------------------------------attcctatcttttgcgtgataattta-------------------------------------------------------------------------------------------------------------------------------------------------------------------------------------------------------------------------------------------------------------------------------------------------------------------------------------------------------------------------------------------------------------------------------------------------------------------------------------------
>I28618_M044_Malvaceae_Pentace_laxiflora_seq1
-------------------------------------------------------------------------------------------------------------------------------------------------------------------------------------------------------------------------------------------------------------------------------------------------------------------------------------------------------------------------------------------------ttgc-atgcgtttccat----tgcc-atttgga----------tatggagtacctaag-----------------------------atcca--ttacttttgg--tttgctttatgctt------------tattgga--tttctttctata-------atatcggtctgtacctaa--------agtt-------------------------------------tgt-ggttcaa-tttgcaagg---------------------------------------------------------------------------------------------------------------------------------------------------------------------------------------------------------------------------------------------------------------ttgccgagggattaactattgaaggaattttagagaattggtctaaactaaagccaatcattatggaagaatgggatgaaaacagggatgatttaattgatctttttggaaaggttagggatgaatggatggataaggacttggcaacttggattggtgcaaataggtat---ctcatca-ag---------------------cttgttc--------agttagaccagagatgaaatgtttcttttat----------------agttataggcatggtt-tatg-aacctaaagttattga---tttgaatagg----------tttatcaa---------------tattgaty-------tattgctaacaaaccaa---------------------------------attcacat------agtgttggctcaaacgtaaagcaaaaga----------tagcctaactggta-a-------------------------------------------------------------------------------------------------------------------------------------------------------------------------------------------------------------------------------------------------------------------------------------------------------------------------------------------------------------------------------------------------------------------------------------------------
>I28619_M045_Malvaceae_Phragmotheca_mammosa_seq1
--------------------------------------------------------------------------------------------------------------------------------------------------------------------------------------------------------------------------------------------------------------------------------------------------------------------------------------------------attcggaaatctttggtgtgtg-tatatctaa---------tgcccatgactcttccttgacgc----tatc-ttttgga----------catggagtttctaaa-----------------------------atcca--ctttcgttcg--ttkacttcattctt------------aatttga--tttctttgtatg-------atattggtctgggcctaa--------agtc-------------------------------------tgtggtttcaa-tttgcaagg---------------------------------------------------------------------------------------------------------------------------------------------------------------------------------------------------------------------------------------------------------------ttgcagagggactaactgttgaaggaattttagagaactggtcaaaaataaagccagtaatyatggaagaatgggatgaaaacagggatgctttagttgatctttttggaaaggttagggatgaatggatggataaggacttggcaacttggattggtgcaaataggtat--tttaatca-ag---------------------cttttta--------agttagaccagagatgcaatgtttct----------------------attataggcatgatc-aatg-aacctaaagtatttga---tgtgaatagg----------tatatcaa------------------------------aattgttaatagaccaa----------------------------------ttcataa------attgataactcaaatgctatgt----------------tkgtmcgactcttc-atct------------------------------------ttcttgtagtat----------------------------------------------------------------------------------------------------------------------------------------------------------------------------------------------------------------------------------------------------------------------------------------------------------------------------------------------------------------------------------------------
>I28620_M046_Malvaceae_Camptostemon_shultzii_seq1
-------------------------------------------------------------------------------------------------------------------------------------------------------------------------------------------------------------------------------------------------------------------------------------------------------------------------------------------------------------------------------------------------------------------------a-ttttgtt----------kmtrraktatctaag-----------------------------attca--ctatcattca--tttactttatyvyt------------aattagr--yttytkymtwta-------atattggtttkgacctaa--------agtc-------------------------------------tgt-kgttcaa-tttgcaagg---------------------------------------------------------------------------------------------------------------------------------------------------------------------------------------------------------------------------------------------------------------ttgcagagggactaacagttgaaagtattttagagaactggtcaaaaataaggccagtaatcatggaagaatgggatgaaaacagggatgctttaatagatctttttggaaaggttagggatgaatggatggataatgacatggcaacttggattggtgcaaatacgtat--tttaatcaaag---------------------cttgttaagt--tagagtttgaccagagatgcaatgtttct----------------------attataggcatgatc-aatg-wacctaaagtatttta---tgtgaatatg----------tttattga------------------------------aattgt-----------------------------------------------------------------------------------------------------------------------------------------------------------------------------------------------------------------------------------------------------------------------------------------------------------------------------------------------------------------------------------------------------------------------------------------------------------------------------------------------------------------------------------------------------------------
>I28621_M153_Malvaceae_Trichospermum_sp_seq1
----------------------------------------------------------------------------------------------------------------------------------------------------------------------------------------------------------------------------------------------------------------------------------------------------------------------------------------actgccttctattcggaaatcttcggtgggtg-cwkatatak----------gcccataattctggcttgaagc----tatc-ttttggataattgkatatagaatatatctaag-----------------------------ttctt--ttcttattgg--cttacttcattata------------aacaaga--tytccttttaca-------atattgctctgaacctma--------agtc-------------------------------------tgt-scttcma-kdtgmaaggttgmhgakkkactmamkgtkkaagkamtavkkkwmarwtsgthmaawctgaagccagtaatcatggaagaatgggatbaaaacagggatgctttantcgatctttttggavadkwtakgkmtkwmkkkatggatrakgrctkgbmaamttkkatwkgwgmwmacakgtaamatgatcaakmtbkktaakttagamcagggatktaatktttctawtgaamratkaaacctwaagkswktgmhwcaadtwgswakrttgcagagggactaactgttgaaggaatagtggaaagttggtcaaaactgaagccagtaatcatggaagaatgggatsaaaacagggatgctttartcgatctttttggaaaagttagggatgaatggatggataaggrcttggcaacttggattggtgcaaacaggtaa--catgatca-ag---------------------cttgtta--------agttagaccagggatgtaatgtttcta------------------------------atgaac-ratgaaacctwaagtgattga---cacaaatagg----------tatatcat------------------------------aaccattaacagaccaa---------------------------------atccataa------aktgat-----------aaagctaaaga----------tarcytaacaagtg-agaa------------------------------------caaatcttaaacct-wttatgttacctaggt---------------------------------------------------------------------------------------------------------------------------------------------------------------------------------------------------------------------------------------------------------------------------------------------------------------------------------------------------------------------------
>I28623_M048_Malvaceae_Abroma_augusta_seq1
-------------------------------------------------------------------------------------------------------------------------------------------------------------------------------------------------------------------------------------------------------------------------------------------------------------------------------------------------------------------------------tgc----------gcccataactctggcttgaagc----tatc-ttttgta----------tatggagtatctaag-----------------------------atcca----cttgtttg--cttactttattcta------------aattaga--tttctttctataa-----tatatcagtagggtcctaa--------agtc-------------------------------------tgt-ggttcaa-tttgcaagg---------------------------------------------------------------------------------------------------------------------------------------------------------------------------------------------------------------------------------------------------------------ttgcagagggactaactgttgaaggaatattagaaaactggtcaaaactaaagccagtgatcatggaagaatgggatgaaaatagggatgctttaatcgatctttttggaagggttagggatgaatggatggataaggacttggcaacttggattgatgcgaataggtat--ttgatcaa-ag---------------------cttg-----------agttagaccagagatgtaatttttcttata---------------------------atgatc-aataaaacctaaagtaattga---tacaaattgg----------tatatcaa------------------------------aattgttaactgaccaa---------------------------------atccataa------agagatgactca-atgtaaagcaagaga----------tgg-ctaacaagta-acaa------------------------------------catatgttaaacca-gttatgctaca--------------------------------------------------------------------------------------------------------------------------------------------------------------------------------------------------------------------------------------------------------------------------------------------------------------------------------------------------------------------------------
>I28624_M049_Malvaceae_Corchoropsis_tomentosa_seq1
---------------------------------------------------------------------------------------------------------------------------------------------------------------------------------------------------------------------------------------------------------------------------------------------------------------------------------agactcgagtaccttctattcggaaatcttcggtgggtg-tatatatgt----------gcctataactctgccttgaggc----tat--ttttgga----------tatggagtgtctaag-----------------------------atccactctactgtttg--ttcactttattctc------------gattaga--tttttttctatg-------atagtga-taggacctaa--------agtc-------------------------------------tat-tgttcat-tttgcaagg---------------------------------------------------------------------------------------------------------------------------------------------------------------------------------------------------------------------------------------------------------------ttgcggagggactaactgttgagtttattttagagaactggttaaaactaaagccggtaatcatggaagaatggaatgaaaacagggatgctttaattgatctttttggcaaggttagggatgaatggattgatacggacttggcaacttggattggtgcaaataggtat--cttaatca-ag---------------------cttgt------------ttagat-atagatgaaatatttca----------------------attaaaggcatgatc-aatg-aacctaaagtaattga---tgtgaatagc----------tttatcaa------------------------------aattgggaacagaccaa---------------------------------actcatga------aatgttgact-aaatgtaatgcaaaatt----------tagcctaactgttg-ataa------------------------------------aaaatgttataccatctatg--------------------------------------------------------------------------------------------------------------------------------------------------------------------------------------------------------------------------------------------------------------------------------------------------------------------------------------------------------------------------------------
>I28625_M193_Malvaceae_Apeiba_tibourbou_seq1
---------------------------------------------------------------------------------------------------------------------------------------------------------------------------------------------------------------------------------------------------------------------------------------------------------------------------------------------cttctatccggaagtcttcggtgggta-tacatagac----------gcctataactctggattgaatc----tgtc-ttttgga----------tawggagtatctaat-----------------------------ttcca--ctcttgttcg--cttatgctattata------------aattaga--tttccttttata-------atattggtctgaacctag--------tgtc-------------------------------------tgt-ggttcaa-tttgcaagg---------------------------------------------------------------------------------------------------------------------------------------------------------------------------------------------------------------------------------------------------------------ttgcagagggactaactgttgaaggaatactagcaaactggttaaaaataaagccagcaatcatggaagaatgggatgaaaacagggatgctttaattaatctttttggcaaggttagggatgaatggatggataatgacttggctacttggatcggtgcaaacaggtat--tttgatca-ag---------------------cttgtta--------agttagaccagagata-----------------------------------------ataacc-agcgaaacctaaagtggttga---catgaattgg----------tataccaa------------------------------aatcataaacagatgaa---------------------------------atctataa------agtgataactcaaatgtatggcaaaaga----------tagcctaacaagta-gaaa------------------------------------catatgttaaacta--------------------a-----------------------------------------------------------------------------------------------------------------------------------------------------------------------------------------------------------------------------------------------------------------------------------------------------------------------------------------------------------------------
>I28626_M226_Malvaceae_Helicteres_guazumifolia_seq1
--------------------------------------------------------------------------------------------------------------------------------------------------------------------------------------------------------------------------------------------------------------------------------------------------------------------------------------------------attcggaaatcttcggtgggtg-tatatat------------gctcataactctgccttgaagc----tatctttttggatatgca---ctatgcagtatctaag-----------------------------atcca--atattgcttg--tttactttattttt------------aattaga--tcgcttttgata--------tattagtttgga-ctaa--------tgtc-------------------------------------tgt-gattcaa-tttgcaagg---------------------------------------------------------------------------------------------------------------------------------------------------------------------------------------------------------------------------------------------------------------ttgcagagggactaactgttgaaggaattctagaaaactggtcaaatctaaagccagtaatcatggaagaatggggtgaaaacagggactatttaattgatctttttggaaaggttagggatgaatggatggataacgacttggcaacttggattggtgcaaacaggtac--tttaatcaaaa---------------------cttgttt---------------------------------t----------------------gttacaggcatgaac-aatg-gacataaagtaattcata---------------------tatagcaa------------------------------aactgtttagacacaaa---------------------------------atttctca------agtgatcact-caacctaaatcatgaga----------tggaactactaaca----------------------------------------ataaatgttaaacca-----------------------gttagttaagaatctatatttt-gctctgta--------------------------------------------------------------------------------------------------------------------------------------------------------------------------------------------------------------------------------------------------------------------------------------------------------------------------------------
>I28628_M051_Malvaceae_Werklea_horrida_seq1
---------------------------------------------------------------------------------------------------------------------------------------------------------------------------------------------------------------------------------------------------------------------------------------------------------------------------------------------------ttcggacatcttcggtgagtg-tatacataa---------tgtccatggctctyccttgaagh----tatc-ttttyga----------tatggagtatctaag-----------------------------attca--cyatcattca--tttacctk-------------------------------aytctata-------atactactytgaacctaa--------attc-------------------------------------ctt-ggttcaa-yatgcaagg---------------------------------------------------------------------------------------------------------------------------------------------------------------------------------------------------------------------------------------------------------------tygcagagggactdactgttgaagatattttagagaactggtcaaaaataaagccwgtaatcatggaagaatgggatgaaaacagggatgctttaattgatmtttttggaaagrttagggatgaatggatagataacgacttggctacttggattggcgcaaataggtat--tttaatyagag---------------------cttgttawgy--tagagttaraccagagatgcaatgtttct----------------------att-taggcaatatc-aawg-arcctaaaatgtttta---tgtgaatatg----------cttttcga------------------------------aattgttaataaaccaa----------------------------------ttcataa------atttatgactcaaatgtaaagcaaagga----------gagcctaacttgca-acac------------------------------------cagatattaa------------------------------------------------------------------------------------------------------------------------------------------------------------------------------------------------------------------------------------------------------------------------------------------------------------------------------------------------------------------------------------------------
>I28629_M052_Malvaceae_Spirotheca_rosea_seq1
----------------------------------------------------------------------------------------------------------------------------------------------------------------------------------------------------------------------------------------------------------------------------------------------------------------------------------------------------------------------tg-tatatctaa---------tgcccatgactctgcctcgaagc----tatc-tgttgaa----------tatggagtatctaag-----------------------------atcca--ctatatttcg-tttta-tttattctt------------aattaga--tttctttcaatg-------atgttgatctggacctaa--------agtc-------------------------------------ggt-ggttcaa-tttgcaagg---------------------------------------------------------------------------------------------------------------------------------------------------------------------------------------------------------------------------------------------------------------ttgcagagggactaacagttgaaggaattttagagaactggtcaaaaataaagccagtaatcattgaagaatgggatgaaaacagggatgctttaattgatctttttggaaaggttagggatgaatggatggataaggactttgcaacttggattggtgcaaataggtat--tttaatca-ag---------------------cttgtta--------agttagactagaaacgcaatgcttct----------------------attataggcatgctc-aagg-aacctaaagtaattga---tgtaattgtc----------tatgttct---------------tcatactc-------gggtgtgagtgtcggat---------------------------------atgagtat------gtattcgatataaat-----------------------atgttcaacttttt-tt---------------------------------------taatgtttttcaatgt-----------------------------------------------------------------------------------------------------------------------------------------------------------------------------------------------------------------------------------------------------------------------------------------------------------------------------------------------------------------------------------------
>I28630_M053_Malvaceae_Huberodendron_swietenioides_seq1
----------------------------------------------------------------------------------------------------------------------------------------------------------------------------------------------------------------------------------------------------------------------------------------------------------------------------------------------ttctattcggaaatcttcggtgagcg-tatatctaa---------tgcctatractcttccttgaagc----tatc-ttttgga----------tatggagtatctaag-----------------------------atcca--ctatcrttcg-ttttactttgttctt------------aattaga--ttwctttctata-------atattgatctggacctaa--------agtc-------------------------------------cgt-ggttcaa-tttgcaagg---------------------------------------------------------------------------------------------------------------------------------------------------------------------------------------------------------------------------------------------------------------ttgcagagggtctaactgttgaaagaattttagagaactggtcaaaaataaagccagtaatcatggaagaatgggacgaaaacagggatgctttaattgatctttttggaaaggttagggatgaatggatggataaggacttggcaacttggattggtgcaaataggtat--tttaatca-aa---------------------cttgtta--------agttagaccaaagatgcaatgtttct----------------------attataggcatgatc-tatcttacytggact--tggg---tgtgaatgtc---------ggataccggcatatt------------------------taatgtttgyaaagttt---------------------------------ttctattt------atttggaaggtccttggagagtcatattccc-------atgcctatatctga------------------------------------------aaata----------------------------------------------------------------------------------------------------------------------------------------------------------------------------------------------------------------------------------------------------------------------------------------------------------------------------------------------------------------------------------------------------
>I28631_M054_Malvaceae_Trochetiopsis_benjaminae_seq1
----------------------------------------------------------------------------------------------------------------------------------------------------------------------------------------------------------------------------------------------------------------------------------------------------------------------------------------agtaccttctattcggaaatcttcggtgggtg-tatata---------------ccatatctcttccttggggt----tat--ttttga-----------tatgaagtgtctaag-----------------------------atcca--ctactgttc---ttcac----ttctc------------aattaga--tttctttctata-------atagtga-caggacctaaagtgat--agtc-------------------------------------tat-tgttcat-tttgcaagg---------------------------------------------------------------------------------------------------------------------------------------------------------------------------------------------------------------------------------------------------------------ttgcggagggactaactgttgaatttattttagagaattggcaaaaactgaagccagtaatcatggaagagtggaatgaaaacagggatgatttaattgatcttttcggaaaggttagggatgaatggatggatacggacttgacaacttggattggtgcaaataggtat--cttaatca-ag---------------------cttgtta--------agttagat-agagatg-aatgtttct----------------------attaaaggcatgata-aatg-aaaataaagtaattga---tgcggacagc----------tttatcaa------------------------------aattggggacacactaa---------------------------------actcatga------aaagttgact--aaattaatgcaaaatt----------cagtct--ctstta-acaa------------------------------------caaatgttatacca--------------tct---------------------------------------------------------------------------------------------------------------------------------------------------------------------------------------------------------------------------------------------------------------------------------------------------------------------------------------------------------------------------
>I28632_M055_Malvaceae_Eriolaena_candollei_seq1
-------------------------------------------------------------------------------------------------------------------------------------------------------------------------------------------------------------------------------------------------------------------------------------------------------------------------------------------------------------------tggtg-tatatatattaatatatgtgaccataactctgccttcaggc----tat--ttttgga----------tatgaagtgtctaag-----------------------------atcca--cwactgttcg--ttcac----ttctc------------gattakatttttytttctrta-------atagtga-caggacctaaagtgataaagtc-------------------------------------tat-tgttcat-tttgcaagg---------------------------------------------------------------------------------------------------------------------------------------------------------------------------------------------------------------------------------------------------------------ttgcrgagggactdactgwtraatttatttkagagaattggctaaaactgaagccdrtaatcayggaagaatggratgaaamcagggatgytttaattgatctttttggaaaggttagggatgaatggatggatacggacttgacaacttggattggtgcaaataggtak--cttaatca-ag---------------------cttgtta--------akttagat-rgagatgaaatdtttmt----------------------athaaaggcatgata-aatg-aacctaaagtaattga---tgtgaacagc----------tttgtcaa------------------------------aattrgggacataccaa---------------------------------actcatga------aatgt--------------------------------------------------------------------------------------------------------------------------------------------------------------------------------------------------------------------------------------------------------------------------------------------------------------------------------------------------------------------------------------------------------------------------------------------------------------------------------------------------
>I28633_M056_Malvaceae_Adansonia_digitata_seq1
-----------------------------------------------------------------------------------------------------------------------------------------------------------------------------------------------------------------------------------------------------------------------------------------------------------------------------------------------------------wcwtcggtg-----tatatctaa---------tgcccatgattctaccccgaagc----tatc-ttttgaa---------tttggagttatctaag-----------------------------atcca--ctatagttcg-twttactttattctt------------aattaga--tttctttcaatg-------atrttgrtctggacctaa--------artc-------------------------------------yrb-ggttcaa-tttgcaagg---------------------------------------------------------------------------------------------------------------------------------------------------------------------------------------------------------------------------------------------------------------ttgcagagggactaactgttgaaggavtyttagaraactgktcaaarmtaaaghcdsyaatcatgkargaatgggatgaaaacadggatgctttaattgadcttttyggaaadgttaggghtgaatggatggataaggacttggcaacttggattggtgcaaatagstat--tttaatca-ag---------------------cthgttr--------aghtasacbagaratgyaatgtttct----------------------aytatarkcaygatc-aatg-aacctwaamtrattga---tryrawrmgstatbw-wattcatatwsaggtrtsar----------------------trtygkmwayrrrycaa---------------------------------atttatac------gtatccaacacagat-----------------------ahgttcattttttt-------tccttt----------------------------taagwwytw-------------------------------------------------------------------------------------------------------------------------------------------------------------------------------------------------------------------------------------------------------------------------------------------------------------------------------------------------------------------------------------------------
>I28635_M058_Malvaceae_Byttneria_aculeata_seq1
-----------------------------------------------------------------------------------------------------------------------------------------------------------------------------------------------------------------------------------------------------------------------------------------------------------------------------------------------------------------------------tatac----------------atttctagtttgaagc----tatc-ctttgga----------tatggattatctaag-----------------------------atcaattcttctgcttt--tttattctacactag--------------------tttgsytytatg-------atat--------gtctgagcta----agtt------------------------------------ctat-tgtttaa-tttacaagg---------------------------------------------------------------------------------------------------------------------------------------------------------------------------------------------------------------------------------------------------------------ttgctgagggattaactgttgaagcaatattggaaarctggttaaaactaaaaccggtgatcttggaagaatggaatgaaaatagggaccctttaattgatctttttggaaaggttagggatgaatggatggattcagacttggcaacttggattggtgcaaacaggtac--tttatctg-----------------------gcttg-----------aggtagaccagagatgtatattttttaatagc---------------tataatagatattatc---------------------------------------------------------------------------------aaaactgtaaacagaataa---------------------------------gtccataa------agaaattactca-acataaagtaacaca----------tagacttacaagta-------------------------------------ataataaatgttaaagca--------------------------------------------------------------------------------------------------------------------------------------------------------------------------------------------------------------------------------------------------------------------------------------------------------------------------------------------------------------------------------------gagcca
>I28636_M059_Malvaceae_Pterospermum_pierrei_seq1
------------------------------------------------------------------------------------------------------------------------------------------------------------------------------------------------------------------------------------------------------------------------------------------------------------------------------------------------------------------------------------------------------------------------------------------------------------------------------------------------------------ttgttatattctc------------aattaga---ttttttctata-------atggtg----cgacctaa--------agtc-------------------------------------tat-tgtttat-tttgcaagg---------------------------------------------------------------------------------------------------------------------------------------------------------------------------------------------------------------------------------------------------------------ttgcagagggactaactgttgagggaattttagagaactggttcaaactaaagccagtaatcctggaagaatggaacgaaaacagggatgctttaattgatctttttggaaaggttagggatgaatggatggatacggccttggcaacttggattggtgcgaataggtat----taatcg-ag---------------------cttgtta--------agttagat-ggagatgagatattcct----------------------attaaaggcatgatc-catg-aacctaaaataattta---tgtgaataga----------acagacta------------------------------aatt-----------at---------------------------------attcatga------agt----------------------------------------------------------------------------------------------------------------------------------------------------------------------------------------------------------------------------------------------------------------------------------------------------------------------------------------------------------------------------------------------------------------------------------------------------------------------------------------------------
>I28637_M060_Malvaceae_Duboscia_vifidiflora_seq1
--------------------------------------------------------------------------------------------------------------------------------------------------------------------------------------------------------------------------------------------------------------------------------------------------------------------------------------------------attcggaagtcttcggtgggtg-tatatttat----------gtccataactctggcctgaagc----tatc-ttttggataattggt--tatatagtatcaaat-----------------------------ttcct--ctcttattgg--cttactttattata------------aattaga--tttctttctgta-------acattggtctaaaccgaa--------agtc-------------------------------------ttt-ggttcaa-tttgcaagg---------------------------------------------------------------------------------------------------------------------------------------------------------------------------------------------------------------------------------------------------------------ttgcagggggactaactgttgaaggaatactagaaaactggtcaaaactaaagccagtgatcgtggaagaatgggatgaaaacagggatgccttaatcgaccttttcggaaaagttagggatgaatggatggataacgacttggcaacttggattggtgcaaacaggtaa--tacgatct-ag---------------------cttgtta--------agttagaccggggatgtaatgtttcta------------------------------acgatc-aatgtagcct-aagcaattga---cacaaatagg----------tataccat------------------------------aatggataacagaccaa---------------------------------atccattg------agtgataactcaaatgtaatgcaaaaga----------tagcctcatgagta-ataa------------------------------------catatgttacatgg-gtggc--------------------------------------------------------------------------------------------------------------------------------------------------------------------------------------------------------------------------------------------------------------------------------------------------------------------------------------------------------------------------------------
>I28638_M061_Malvaceae_Basiloxylon_brasiliensis_seq1
-----------------------------------------------------------------------------------------------------------------------------------------------------------------------------------------------------------------------------------------------------------------------------------------------------------------------------------------------------cggaaatcttcggtgggtg-tatatatatata--tatatgccaataactctgtcttgaatc----tatc-ttttgga----------tatggactatctaag-----------------------------atcca--ctattttaaa--tttacttttttttttt------tttaaattaga--tttctttctata-------atattggtctggacctaa--------aatc-------------------------------------cat-gtttcaa-tttgcaagg---------------------------------------------------------------------------------------------------------------------------------------------------------------------------------------------------------------------------------------------------------------ttgcagagggactaactgttgaagaaatcgtagaaaactggtcaaaaataaaaccagtaatcatggaagaatgggatgaaaacagggatgctttaattgatctttttggaaaggttagggatgaatggatggataaggacttggcaacttggattggtgcaaataggtat--tttaatca-ag---------------------cttgtta--------agttagaccagagatgtaatgtttct----------------------attataggtatgatc-gatg-aacctaaagtaattga---tgtgaaaagg----------tatatcta------------------------------aattgttaacagaccaa----------------------------------tttataa------agtgatgactcatatgtaaagcagaaga----------gacccaaactacta-acaa------------------------------------ctgatgttaaacca-cttatgt------------------------------------------------------------------------------------------------------------------------------------------------------------------------------------------------------------------------------------------------------------------------------------------------------------------------------------------------------------------------------------
>I28639_M249_Malvaceae_Gyranthera_amphibiolepis_seq1
------------------------------------------------------------------------------------------------------------------------------------------------------------------------------------------------------------------------------------------------------------------------------------------------------------------------tgttgcttgagactagaataccttttattcaaaaatcttcggtgggtgacatatacatgc-------------taactctgccttgaagc----watc-ttttgga----------tayggartatctarg-----------------------------atcca--cyatyrttct-ttttactttkttmtt------------aattmga--tttctttctata-------atattggtcyrgacctaa--------agkc------------------------------------thgt-ggttcaa-tttgchagg---------------------------------------------------------------------------------------------------------------------------------------------------------------------------------------------------------------------------------------------------------------ttgcagagggrctaactgttgaaggaattttagadaactggtcwaaamtaaagccastaatcatggaagavtgggatgaaaacrgggatgctttaattgatctttttggdaaggttagggatgaatggatggataaggacttggcaacttggattggtgcaaataggtat--tttaatsa-ag---------------------cttgtta--------rgytagaccdgagatgyaatgyttct----------------------athataggcatgatc-aatk-aacctaaagtaattga---tgtgaatagg------------tahcaw------------------------------aattstwwrywgrycmr---------------------------------abttwtmat----twktratgwytcwawtrtarasmwaggtatatcctatgttactttkrytm------------------------------------------------------------------------------------------------------------------------------------------------------------------------------------------------------------------------------------------------------------------------------------------------------------------------------------------------------------------------------------------------------------------------------------------------------
>I28640_M062B_Malvaceae_Diplodiscus_paniculatus_seq1
---------------------------------------------------------------------------------------------------------------------------------------------------------------------------------------------------------------------------------------------------------------------------------------------------------------------------------------------------------------------------------------------cccataac-ttgccttgacat----tgtc-ttttgga----------tatggagtatctaag-----------------------------atcca--ttacttttgg--tttactttattctt------------tattgga--tttctttctata-------atattggtctgtacctaa--------agtt-------------------------------------tgt-ggttcaa-tttgcaagg---------------------------------------------------------------------------------------------------------------------------------------------------------------------------------------------------------------------------------------------------------------ttgcagagggattaactattgaaggaattttagagaattggtcaaaactaaagccaatcatcatggaagaatgggatgaaaacagggatgatttaattgatctttttggaaaggttagggatgaatggatggataaggacttggcaacgtggattggtgcaaataggtat---ctcatca-ag---------------------cttgttc--------agttagaccagagatgaaatgtttcttttat----------------ggttataggyrwrgtt-tgtk-aacctaaak-------------------------------------------------------------------------------------------------------------------------------------------------------------------------------------------------------------------------------------------------------------------------------------------------------------------------------------------------------------------------------------------------------------------------------------------------------------------------------------------------------------------------------------------------------------------------------------------------------------------------------------------
>I28641_M063_Malvaceae_Brownlowia_peltata_seq1
-------------------------------------------------------------------------------------------------------------------------------------------------------------------------------------------------------------------------------------------------------------------------------------------------------------------------------------------------------------------------------------------tgcccagaactttgccttgacat----tgtc-ttttgga----------tatggagtatctaag-----------------------------atcca--ttacttttgg--tttactttatgcat------------tattgga--tttctttctata-------atatcrgtctgtamctaa--------agtt-------------------------------------tgc-tgttcaa-tttgcaagg---------------------------------------------------------------------------------------------------------------------------------------------------------------------------------------------------------------------------------------------------------------ttgcagagggattaactattgaaggaattttagagaattggtcaaaactaaagctattcattatggaagaatgggatgaaaacagggatgatttaattgatctttttggaaaggttagggatgaatggatggataaggacttggcaacttggattggtgcaaataggtat---ctcatca-ag---------------------cttgttc--------agttagaccagagatgaaatgtttcttttat----------------agttataggcatggtt-tatg-aacctaaagttattga---tttgaatagg----------tttatcaa---------------tattgatt-------tattgttaacaaaccaa---------------------------------attcacat------agtgt--------------------------------------------------------------------------------------------------------------------------------------------------------------------------------------------------------------------------------------------------------------------------------------------------------------------------------------------------------------------------------------------------------------------------------------------------------------------------------------------------
>I28642_M064_Malvaceae_Burretiodendron_esquirolii_seq1
-----------------------------------------------------------------------------------------------------------------------------------------------------------------------------------------------------------------------------------------------------------------------------------------------------------------------------------------------------------------gtgggtg-tatatatat----------gcctgtacttctgcctttaggctag------ttttgga----------tatggattatctaag-----------------------------atcca--ctactatttg------ttttattctc------------gattaga---tttcttctaca-------atggtgt----gacctaa--------agtc-------------------------------------tat-tgttcat-twtgcaagg---------------------------------------------------------------------------------------------------------------------------------------------------------------------------------------------------------------------------------------------------------------ttgcagagggactaactgttgaaggrattttagagaactggttcaaactaaagccartaatcatggaagaatggamtgaaaacagggaygatttarttgrtctttttggaaaggttagrgatgaatggatggatacrgayhtsrcaacttggattggtgcaaataggtat--attaatca-ag---------------------cttgtta--------agttagat-agagatgaaatatttctt---------------------gttaaaagcatgatc-aacaacaacaacaacaactaa-------------------------------------------gcctt-------------aatcccaaataattggg-----------------------------------------------gtcggttatttg-------------------------------------------------------------------------------------------------------------------------------------------------------------------------------------------------------------------------------------------------------------------------------------------------------------------------------------------------------------------------------------------------------------------------------------------------------------------------------------------
>I28643_M065_Malvaceae_Hermannia_flammea_seq1
-----------------------------------------------------------------------------------------------------------------------------------------------------------------------------------------------------------------------------------------------------------------------------------------------------------------------------------------------------------------gtgggtg-tatat--------------tcctataactctgacttggaac----tatc-ttttaga----------atagaagcatcaaag-----------------------------attca--ctcttgyttg--cttatatgatattag-------------------tctgactctgatc--------------tctggatctaa--------agta-------------------------------------tgt-ggttcaa-tttgtaaga---------------------------------------------------------------------------------------------------------------------------------------------------------------------------------------------------------------------------------------------------------------ttgcagagggagtaactgttgaaggcatattagaaaactggtcaaagataaagccagtaatcatggaagaatggggtgaagacaaggatgctttgattgatctttttggaaaggttagggatgaatggatggacaatgacttggcaacttggattggtgcaaataggtac--tttcacaa-----------------------gcttttt---------agttagaccagtgatgtaacatttcy----------------------accataggtatgagc-agagagwyataaagtawtaattgatgcaaatagg----------tatgtcaa------------------------------akttgttaacagaacaa---------------------------------aktcatat------agtgatgactcaaatgtaactcgraaaa----------tagcttaac--------------------------------------------------------------------------------------------------------------------------------------------------------------------------------------------------------------------------------------------------------------------------------------------------------------------------------------------------------------------------------------------------------------------------------------------------------
>I28644_M066_Malvaceae_Thomasia_solanaceae_seq1
-----------------------------------------------------------------------------------------------------------------------------------------------------------------------------------------------------------------------------------------------------------------------------------------------------------------------------------------gtaccttctattcggaaatcttcggtgggtg-tatatatat----------gcctgtaactctggcttgaagc----tatc-ttttgga----------tatggaatatttaag-----------------------------atcca--ctcttgttct--cttactttattcta------------aattaga--tttccttctatt-------actttggtccggacctaa--------agtc-------------------------------------tgt-ggttcaa-ttcgcaagg---------------------------------------------------------------------------------------------------------------------------------------------------------------------------------------------------------------------------------------------------------------ttgcagagggagtaaccgttgaagacatattagaaaactggtcaaagctaaagccagtaatcgtggaagaatgggatgaaaacagggatgctttaattgatctttttggaaaggttagggatgaatggatggataatgacttggcaacttggattggtgcaaataggtat--tttgatca-ag---------------------cttgtta--------agttag-ccagagatgtcatgttttt----------------------attataggcatgacc-aatgaaacctaaagtaattga---tgtgaatagg----------tatatcaa------------------------------aattgttagcagaccaa---------------------------------atccataa------agtgctgcctcaaatggaaagctgaaga----------tagcctaacaggga-acaa------------------------------------gaaatgttaaacta--------------------------------------------------------------------------------------------------------------------------------------------------------------------------------------------------------------------------------------------------------------------------------------------------------------------------------------------------------------------------------------------
>I28645_M067_Malvaceae_Guichenotia_ledifolia_seq1
-----------------------------------------------------------------------------------------------------------------------------------------------------------------------------------------------------------------------------------------------------------------------------------------------------------------------------------------------------------------gtgggtg-tatatatat----------gcctgtaactctggcttgaagc----tatc-ttttgga----------tatggaatatttaag-----------------------------atcca--ctcttgttcg--cttactttattcta------------aattaga--tttccttctatt-------acattggtccggacctaa--------agtc-------------------------------------tgg-ggttcaa-tttgcaagg---------------------------------------------------------------------------------------------------------------------------------------------------------------------------------------------------------------------------------------------------------------ttgcagagggactaactgttgaagacatattagaaaactggtcaaagctaaagtcagtaatcatggaagaatgggatgaaaacagggatgctttaattgatctgtttggaaaggttagggatgaatggatggataatgacttggcaacttggattggtgcaaataggtat--tttgatca-ag---------------------cttgtta--------agttag-ccagagatgtcatgttttt----------------------attataggcatgacc-aatgaaacctaaagtaattga---tgtggatagg--------tatatatcaa------------------------------aattgttagcagaccaa---------------------------------atccataa------agtgctgcctcaaatggaaagctgaaga----------tagcctaaca-gga-acaa------------------------------------gaaatgttaaac----------------------------------------------------------------------------------------------------------------------------------------------------------------------------------------------------------------------------------------------------------------------------------------------------------------------------------------------------------------------------------------------
>I28646_M068_Malvaceae_Helmiopsis_sp_seq1
-----------------------------------------------------------------------------------------------------------------------------------------------------------------------------------------------------------------------------------------------------------------------------------------------------------------------------------actagagtaccttctattcggaaatcttcggtgggtg-tatatatgt----------gaccataactctgccttgaggc----tat--tttygka----------tatgaagtgtctaag-----------------------------atyca--ctactgytcg--ttcac----ttctc------------rattakatttttytttctrta-------atwgtga-caggacctaaagkgataaagwc-------------------------------------tat-tgttcrt-tttgsaagg---------------------------------------------------------------------------------------------------------------------------------------------------------------------------------------------------------------------------------------------------------------ttgcggakggactaactgttgaatttattttagagaattggctaaaactgaagcyrvtaatcmtggaagaatggrahgaaamcagggatgctttaattgatctttttggaaagbttagggatgaatggatgdatacrgactbgacaacttggattggtgcdaatagdtat--ytwaatca-rg---------------------cttkttd--------agttagay-agagatgaaatgwttct----------------------attaaaggcatgatw-watg-aacctwaagtaattga---tgtraacrgc----------tttatcaa------------------------------aaytggggacvcachaa---------------------------------actcatga------aatgttgact--aaaktartrycaaawt----------yg--sttgytcatc-attt------------------------------------trawtgttctttttctttctgcctcat-------------------------------------------------------------------------------------------------------------------------------------------------------------------------------------------------------------------------------------------------------------------------------------------------------------------------------------------------------------------------------
>I28647_M069_Malvaceae_Cheirolaena_linearis_seq1
-----------------------------------------------------------------------------------------------------------------------------------------------------------------------------------------------------------------------------------------------------------------------------------------------------------------------------------------gtaccttctattcggaaatcttcggtgagtg-tatatactatata--------ccataactcttccttgaggc----tat--tttt-ta----------tatgaagtgtctaag-----------------------------atcca--ctactgttca--ttcac----ttctc------------aattaga--tttctttctata-------atcgtga-catgacctaaagtgataaagtc-------------------------------------tat-tgttcat-tttgcaagg---------------------------------------------------------------------------------------------------------------------------------------------------------------------------------------------------------------------------------------------------------------ttgcggagggactaactgttgaatttattttagagaattggctaaaactgaagccagtaatcatggaagagtggaatgaaaacagggatgatttaattgatctttttggaaaggttagagatgaatggatggatacggacttgacaacttggattggtgcaaataggtat--cataatca-ag---------------------cttgtta--------agttagat-agagatg-aatgtttct----------------------attaaaggcatgata-aatg-aacctaaagtaattga---tgtgaacagc----------tttatcaa------------------------------aattggggacacactaa---------------------------------actcatga------aaagttgact--aaattaatgcaaaatt----------cagcctcgctgttg-acaa------------------------------------caaa------------------------------------------------------------------------------------------------------------------------------------------------------------------------------------------------------------------------------------------------------------------------------------------------------------------------------------------------------------------------------------------------------
>I28648_M070_Malvaceae_Helmiopsiella_madagascariensis_seq1
----------------------------------------------------------------------------------------------------------------------------------------------------------------------------------------------------------------------------------------------------------------------------------------------------------------------------------------------ttctattcggaaatcttcggtgggtg-tatatatgt----------gaccataactctgccttgaggc----tat--ttttgga----------taygaagtgtctaag-----------------------------atcca--ctacygttcg--ttcac----ttcty------------gattaga--tttctttctata-------atagtga-caggacctaaagtgataaagtc-------------------------------------tat-tgttcat-tttgcaagg---------------------------------------------------------------------------------------------------------------------------------------------------------------------------------------------------------------------------------------------------------------ttgcggagggactaacagttgaatttattttagagaattggctaaaactgaagcyaataatcatggaagaatggaatgaaaacagggatgctttaattgatctttttggaaaggttagggatgaatggatggatacagacttgacaacttggattggtgcaaataggtat--cttaatca-ag---------------------cttgtta--------atttagat-agagatg-aatgtttct----------------------attaaaggcatgata-aatg-aaccttaagtaattga---tgtgaacagc----------tttatcaa------------------------------aattggggacacactaa---------------------------------actcatga------aaagtttact--aaattaatgcaaaa-------------agcctcgctgttg-acaa------------------------------------caaat-----------------------------------------------------------------------------------------------------------------------------------------------------------------------------------------------------------------------------------------------------------------------------------------------------------------------------------------------------------------------------------------------------
>I28649_M071_Malvaceae_Goethalsia_meiantha_seq1
--------------------------------------------------------------------------------------------------------------------------------------------------------------------------------------------------------------------------------------------------------------------------------------------------------------------------ttgctggagatgagaataccttctatccggaagtctttggtgggtg-tatatttat----------gcctataactctggcttgaagc---------ttttggataattgat--tatatagtatcaaa------------------------------ttcct--ctcttattgg--cttactttattata------------agttaga--tttctttctata-------atattggtctggacccta--------agtc-------------------------------------tgt-ggttcaa-tttgcaagg---------------------------------------------------------------------------------------------------------------------------------------------------------------------------------------------------------------------------------------------------------------ttgcagagggactaacagttgaaggaatactagaaaactggtcaaaactaaagccagtaatcatggaagaatgggatgaaaacagagatgccttaattgatctttttggaaaagttagggatgaatggatggataatgacttggcaacttggattggtgcaaacaggtaa--tatgatct-tg---------------------cttgtta--------agtcagaccatggatgtaatgtttcta------------------------------atgatc-aatgtaacctaaagtaactgt---cacaaatagg----------tatatcat------------------------------aatcgataacagaccaa---------------------------------atccataa------agtgataactcaaatacaatgcaaaagg----------tagcctaatgagta-ataa------------------------------------catatgttaaacca-gtca---------------------------------------------------------------------------------------------------------------------------------------------------------------------------------------------------------------------------------------------------------------------------------------------------------------------------------------------------------------------------------------
>I28650_M072_Malvaceae_Clappertonia_ficifolia_seq1
-----------------------------------------------------------------------------------------------------------------------------------------------------------------------------------------------------------------------------------------------------------------------------------------------------------------------------ctggagacgagaatrccttctattcggaaatcttyggtgggtg-tacayatat----------gcccttaactmtggcttgaagc----tgtc-ttttgga----------tatgaagtatctaag-----------------------------ttcca--cycgtttttk--ctwactttatkawa------------aattaga--tttccttmtata-------attttggtytgaacctaa--------agtc-------------------------------------tgt-ggttcaa-tttgcaagg---------------------------------------------------------------------------------------------------------------------------------------------------------------------------------------------------------------------------------------------------------------ttgcagasggactaactrttgaaggahtactagaaaactggtcaaaactaaagccagtnatcatggaagaatggaatgaaaanagggatgcthtaatcgatctttttggaaaggttagggatgaatggatggataaggacttagcaacttggattggtgcaaacaggtat--ttkrwbba-ag---------------------htwgkta--------asttad-ccagagatgtaatgtttcta------------------------------atgatc-aata-------aagtaattga---cacaaatrgt----------wwcatcaa------------------------------aattattwacagacsaa---------------------------------atccagaa------agtgataacttaaatgtaaascaaaaka----------takcctaatgakta-atar------------------------------------catatgttaaataa-gccatgtwacat------------agtttaagactgagttttttagtggtaaca-------------------------------------------------------------------------------------------------------------------------------------------------------------------------------------------------------------------------------------------------------------------------------------------------------------------------------------
>I28652_M074_Malvaceae_Hildegardia_barteri_seq1
---------------------------------------------------------------------------------------------------------------------------------------------------------------------------------------------------------------------------------------------------------------------------------------------------------------------------------------------------------aatcttctgtgggtg-tatatatat----------gcctttaacactgtcttgaatc----tatc-ttttgga----------tatggactgtcttag-----------------------------atcca--ctgttgttcg--tatactttattctt------------aattagg--tttctttcttta-------atattggtctggacctaa--------agtc-------------------------------------ctt-gtttcaa-tttgcaagg---------------------------------------------------------------------------------------------------------------------------------------------------------------------------------------------------------------------------------------------------------------ctgcagagggactaactgttgaagaaatcttagaaaactggtcaaaaataaaaccagtaatcatggaagaatgggatgaaaacagggatgctttaattgatctttttggaagggttagggatgaatggatggataatgacttggcaacttggattggtgcaaataggtac--tttaatca-ag---------------------cttgtta--------agttagaccagagatgtaatgtttct----------------------attataggtatgatc-aatg-aaccgaaattaattga---tgtgaaaagg----------tatatcta------------------------------aattgtcaacaggccaa----------------------------------ttcataa------agtgatgactcatatgtaaagcgatagagatt---agggagcgtaactagta-acaa------------------------------------cagatgttaa------------------------------------------------------------------------------------------------------------------------------------------------------------------------------------------------------------------------------------------------------------------------------------------------------------------------------------------------------------------------------------------------
>I28653_M168_Malvaceae_Theobroma_cacao_seq1
----------------------------------------------------------------------------------------------------------------------------------------------------------------------------------------------------------------------------------------------------------------------------------------------------------------------gttgttggtggagatgagagtacctttyattyggraatswyygrtgrgyc-wrtakatay----------kcyswtkmctytkkywygawgcacctymtc-twwygaa----------artkgrgtatctaag-----------------------------atccd--ytwtygtkrg--sttghktyrttwwr------------aawtvkw--httsdtkctmhag------atatttgtytggacctaa--------agtc-------------------------------------tgh-ggttcaa-tttrcaagr---------------------------------------------------------------------------------------------------------------------------------------------------------------------------------------------------------------------------------------------------------------ttgcagagggactaachgtagaaggaatattagaaaactggtcaaaactaaagccagtaatcatggaagaatggaatgaaaacaggghtgctttaattkatckttttggaaaggttagkdwkgamwggatggacaakgactdggcaacttggathggtgcavataggtat--nttgahca-ag---------------------cttrtta--------agtwkkagvwkatktdtaamatttmt----------------------attatargcatgaty-aatgaaacctwaagtaattga---tgcgaatagg----------tatatcaa------------------------------aattgttaacadaccaa---------------------------------attcawaa------agkgatgrctcaaatgtaaagcraaaga----------tagccyaastrrya----------------------------------------acaaatgtgaaacca-gttactttatat------------aat----------------------------------------------------------------------------------------------------------------------------------------------------------------------------------------------------------------------------------------------------------------------------------------------------------------------------------------------------------------
>I28654_M105_Malvaceae_Pachira_aquatica_seq1
-----------------------------------------------------------------------------------------------------------------------------------------------------------------------------------------------------------------------------------------------------------------------------------------------------------------------------ctggagagtagattaccttctattcggaaatcttcggtgggtg-tatatctaa---------tgcccatgactctgccttgaagc----tatc-ttttgaa----------tatggagtatctaag-----------------------------atcca--ctatcgttca-ctttamtttaatctt------------aattaga--tttctttctata-------atgttgatctggacctaa--------agtc-------------------------------------tgt-ggttcaa-tttgcaagg---------------------------------------------------------------------------------------------------------------------------------------------------------------------------------------------------------------------------------------------------------------ttgcagagggactaactgttgaaggaattttagagaactggtcaaaaataaagccagtwatcatggaagaatgggatgaaaacagggatgctttaattgatctttttggaaaggttagggatgaatggatggataaggacttggcaacttggattggtgcaaataggtat--cttaatca-ag---------------------cttgtta--------agttagacyagaactgcaatgtttct----------------------attatakgcatgatc-aatg-aacctaaagtaattga---trtaataggc----------tatgtt-------------------------------------------------------------------------------------------------------actcatacty---------------------gggtgtaagtgtcg-cata------------------------------------tgaatatgtatctgacatatgt------------------------------------------------------------------------------------------------------------------------------------------------------------------------------------------------------------------------------------------------------------------------------------------------------------------------------------------------------------------------------------
>I28655_M148_Malvaceae_Robinsonella_mirandae_seq1
-----------------------------------------------------------------------------------------------------------------------------------------------------------------------------------------------------------------------------------------------------------------------------------------------------------------------------ctggagagtagattaccttctattcggaaatcttcggtgggtg-tataaataa---------tggcaatgactctgccttgaagc----tatc-ttttcaa----------tattgagtatctaag-----------------------------actca--ctatcattta--tttactttattctt------------aattaga------tttctata-------gtatgggtctagacctaa--------agtc-------------------------------------agt-ggttcaa-ttttcaagg---------------------------------------------------------------------------------------------------------------------------------------------------------------------------------------------------------------------------------------------------------------ttgcagagggacttactgttggaggtattttagagaactggtcaaaaataaagccaataatcatggaagaatgggatgaaaacaaggatgctttaattgatcttttcgggaaggttagggacgaatggatggataatgacattgcaacatggattggtgcaaataggtat--tttaatcagag---------------------cttgttaagt--ttgagttagatcaaagatgcaatgtttct----------------------attatgggcatgatc-aatg-cacctgaagtatttta---tgtg--tatg----------tttattga------------------------------aattgttaatagaacaa----------------------------------ttaatag------atcaatgactaaaatgcaaa-----------------------------------------------------------------------------------------------------------------------------------------------------------------------------------------------------------------------------------------------------------------------------------------------------------------------------------------------------------------------------------------------------------------------------------------------------------------------------------
>I28656_M002_Malvaceae_Tilia_americana_seq1
-------------------------------------------------------------------------------------------------------------------------------------------------------------------------------------------------------------------------------------------------------------------------------------------------------------------------------------tagagtaccttctattcggaaatcttcggtgggtg-tatatatat--------atgcccttaactctgccttgaagc----tatc-ttttgga----------tatggagtatctaag-----------------------------atcca--ctaytgttyr--tttaytttattctt------------aattaga--tttctttctata-------atattggtctggacctaa--------agtc-------------------------------------cgt-ggttcaa-tttgcaagg---------------------------------------------------------------------------------------------------------------------------------------------------------------------------------------------------------------------------------------------------------------ttgcagagggactaactgtygaargarttttagaraactggtcaaaaataaaghcagtaatcatggaagaatgdgatgaaaacarggatgctttaattgatctttttggraaggttagrgatgaatggatggataaggacttggcaacttggattggtgcaaataggtat--tttaatca-ag---------------------cttgtta--------agttagaccagagatgtaatgtttct----------------------aytataggcatgatm-wayg-aacctaaagtaattga---tgtsaatagg----------yatatcaa------------------------------aattgttaacagaccaa----------------------------------ttcataa------agtgrtgamtcaaatgtaaagcaaaaga----------gakyctaactagta-acaa------------------------------------sagatgttaaacc---------------------------------------------------------------------------------------------------------------------------------------------------------------------------------------------------------------------------------------------------------------------------------------------------------------------------------------------------------------------------------------------
>I28657_M180_Malvaceae_Triumfetta_lappula_seq1
-------------------------------------------------------------------------------------------------------------------------------------------------------------------------------------------------------------------------------------------------------------------------------------------------------------------------------------gagagtaccttctattcggaaatcttckgtgggtg-tacatatat---------gcccttaaactctaacttgaagc----tttc-tgttgga----------tatgaactatctaag-----------------------------ttaca--ctcttttt---gctkactttattata------------aattaga--gttccttctgta-------attttggtmtgaacctaa--------agtc-------------------------------------tat-gattcaa-tttkcaagg---------------------------------------------------------------------------------------------------------------------------------------------------------------------------------------------------------------------------------------------------------------ttgcagagggactaactgttgaaggaatactggaaaactggttcaaactaaagccggtgatbatggcagagtgggatgaaaacagggatgmtttaatcgatctttttggaaaggttagggatgaatggatagataakgacttggcaacttggattggtgcaaacaggtaa--ttaratca-arvytkk-------------taacttgtta--------agttagaccagagatgtaatgtttyta------------------------------atgatc-aata-------aagtaatggw---cacaaayagt----------tacatcaa------------------------------aatcattaawagaccaa---------------------------------atccagaa------agtgataagttaagcctaaagcaaaaga----------tatcctaatgagtt-aaa-------------------------------------tatatgtta-------------------------------------------------------------------------------------------------------------------------------------------------------------------------------------------------------------------------------------------------------------------------------------------------------------------------------------------------------------------------------------------------
>I28658_M160_Muntingiaceae_Muntingia_calabura_seq1
----g----------------------------------------------------------------------------------------------------------------------------------------------------------------------------------------------------------------------------------------------------------------------------------------------aaaatgttttacttgtgaggttgctcctggagatgagagtaccttctattcgaaaatcatcggtgcgta-----------------tttggccat--------------------tact------------------ttattagcatct-taa----------------------------attga-gttgctgatac-agttattttgataca---------------------tctttctagatta------ctatatgtaagttttttt-------------------------------------------------tgt-gcttcaa-tttacaagg---------------------------------------------------------------------------------------------------------------------------------------------------------------------------------------------------------------------------------------------------------------ctgcagagggactaactgttgaaggaatattaggtaactggttaaaactaaaaccagttattatggaggaatggggtgaagacagagattctctcattgatctttttggtaagattagggatgaatggatggaaagggacttgaacacatggattggtgctaataggtac--gttgatcc-acacatggattggtgctaataggtacgttgatccctaagatgggagcacgcaggtgcagttgct-----------------------tcatgggcatgcta-agtgaaacctagagtaactaa---tgcatataggcacgcttagctatgttaa------------------------------gataagcaaatattaca---------------------------------atttatctcacactcacaatggatc--------------------------------------------------------------------------------------------------------------------------------------------------------------------------------------------------------------------------------------------------------------------------------------------------------------------------------------------------------------------------------------------------------------------------------------------------------------------------------------------
>I9832_V002_Malvaceae_Luehea_speciosa_seq1
ttaatgctccaccttctttgaatggttgttatcaccctgtcactttatgttgctcagtgcttattggtttagaaggtgctagtcactttcttatcaaggcattcaatttatttggaattttatggatggtttatttctaaagaatgtaactttagaagaattgcttttcagttttcattgctgagtggtagtttatctttgagctaaatagtrgaatttgtgraasaaagctttgytgaaactaatgccttdtaatgtkgcaggtccgacctgtggttgaaactgggtatgagaatgttttacttgtgaggttgttgctggagatgagaatrccttcdattcrgaaatcttcggtrggtg-tatayatat----------gcmcataacyctgrcttgaagc----tatc-ttttggataattggt--tttagagtatctaag-----------------------------ttcca--ctcttattgg--cttactttattata------------aattaga---hthcdtctata-------atatyggtctgaacttaa--------agtc-------------------------------------tgt-ggttcaa-tttgcaagg---------------------------------------------------------------------------------------------------------------------------------------------------------------------------------------------------------------------------------------------------------------ttgcagagggactaacwgttgamggaatanthvaaaactggtcaaaactaaaghcagtaatcatggaagaatggdatgaaracagngatgctttaatcgatctttttggaaaagtdagggatgaatggatgvataaggacttggcaacttggattggtgcaaataggtaa--tatgatca-ag---------------------cttgtta--------rkdtrvwnvwgvdwkdyarknthkmym------------------------------adgdwb-rwta-advytwvwvwwrwtsa---vwsaanhmdr----------nabwdmww------------------------------awwwktdwwmasdvmmm---------------------------------awhhmymw-----aakbrwdahybharwkdwraagchaaaga----------tagcccaactagta-acaa------------------------------------catat-ttaaacca-gttatgctgtat------------aggttgaggctgaattttgt---tctggcattcttt----atgtaaaactattaacagaagatgcttttcttgcaggttttatccaggggttcctgatgcccttaaattcgctagctcaaatatatatatatagtcaccacaaaacaggtataagaagtttgtttttgctactgcctctctcctttgttttttctactgcccctctcccctctctcgatctttttcacataaacacacacagatgcacatgaaaataaagaggaaaattgctacccacaagaaatgagaaaggttgtggccatacgtgtagtctgaccccaattcagaaatttaaaatggaaagcaaagccaaaa
