# Supplementary material for: Localized Phylogenetic Discordance Among Nuclear Loci Due to Incomplete Lineage Sorting and Introgression in the Family of Cotton and Cacao (Malvaceae)
Source: Front Plant Sci. 2022 Apr 13;13:850521. doi: 10.3389/fpls.2022.850521 (PMC9043901; doi:10.3389/fpls.2022.850521)
Supplement: Supplementary file 1 [file Data_Sheet_1.ZIP › Alignments_v4/L143.fasta]

>I23352_M001_Malvaceae_Bombax_ceiba_seq1
-----------------------------------------------------------------------------------------------------------------------------------------------------------------------------------------------------------------------------------------------------------------------------------------------------------------gttcgacagaaggaatgcaaaatgcttctttcctgtatttcacggttcc---agggaagagcatcgctcgccaactcgaaactcttctgatcaaccaactcttaaccgaaggcttcccgcttgccaatttggccgacggtaagc-atcagaatttcggcacatccagcctctc-----------attagacagtttaactgttgcct-gacga--------gtc-------------------------------aaaatgaag------------------aacatgg--------ttca-tg-ttttccatc--------------aa------------aatgtaaatcaa-tatgt-aaattttttt---tct--ttgtaacaacattggaattcgatctcga------------------atcgatgtt-------gaagtggttgcagc--------aattttg-cctttt----gatctcag-ttgctccactt---atcattta--------------------------------------------------------------------------------------------------------------------------------------------------------------------------------------------------------------------------------------------------------------------------------------------------------------------------------------------------------
>I23354_M003_Malvaceae_Herissantia_crispa_seq1
-------------------------------------------------------------------------------------------------------------------------------------------------------------------------------------------------------------------------------------------------------------------------------------gatcttgatggtagagttcgttcgcatcgttcaaaggaagggatgcaaaacgcttctttcctatatttaacagttcc---agggaagagcatcgctcgccaactcgaaacccttctaatcaaccaactcttaagtcaaggcttccccatcgccaacttggccgacggtaagc-atcagaatttcggcacatctagtatctc-----------attcgacagcataaccgtttcct-aacta--------gtt-------------------------------gaaatgcag-----------------aaacatgg--------ttca-tg-ttatccacc---------------a------------aatgtacatcaa-tctgt-aatttttgt------------ttctaacaacta-------ttttga------------------atcgatttt-------taagtggcggcagc--------aattttg-cc-ttc----gatctcgg-ttgctccactt---cctttgta---------------------catgc--atcacccttgtaacaa--------------------------aagggtaaaattttc-tagtca-tcact--------ttaatcagcatgtatgtattaagtccatttt---------------------------------------------------------------------------------------------------------------------------------------------------------------------------------------------------------------
>I23355_M004_Malvaceae_Malva_arborea_seq1
-------------------------------------------------------------------------------------------------------------------------------------------------------------------------------------------------------------------------------------------------------------------------------------gatcttggcggtcgagttcgttcacatcgttcaaaggwagggatgcaaaatgcttctttcctatattttacggttcc---agggaagagcaycgctcgccaactcgaaactcttttaatcaaccaacttccaaatcaaggcttycygattgccaatttggccgatggcaakc-atcagaatttcggsacatccagtmtcty-----------cctagayagcataaccgtcgcct-aacga--------gwt-------------------------------gaaatgagg-----------------aracawgg--------ttca-tc-ttatccatc---------------a------------aatgtacatcaa-tatgt-aattctttt------------taacaamaatggc------tttcga------------------atcaactta-------gaagtttcggcagc--------aattttg-cc-ttt----gatctcgg-ctgccccactt---ttctagtc---------------------atcac--ttaatcagcat------------------------------------------------------------------------------gtatccgtaaactc---------------------------------------------------------------------------------------------------------------------------------------------------------------------------------------------------------------------
>I23356_M005_Malvaceae_Lavatera_assurgentiflora_seq1
----------------------------------------------------------------------------------------------------------------------------------------------------------------------------------------------------------------------------------------------------------------------------------------cttggcggtcgagttcattcacatcgttcaaaggaagggatgcaaaatgcttctttcctatattttacggttcc---agggaagagcaccgctcgccaactcgaaactcttttaatcaaccaacttccaaatcaaggctttccgattgccaatttggccgatkgcaagc-atcagaatttcggmwcatmcagtatctc-----------cmtagatagcataaccgtcgcct-aacga--------gat-------------------------------gaaatgagg-----------------agacatgg--------ttca-tc-ttatccatc---------------a------------aatgtacatcaa-tatgt-aattctttt------------taacaacaatggc------tttcga------------------atcaactta-------gaagtttcggcagc--------aattttg-cc-ttt----gatctcgg-ctgccccactt---ttctagtc---------------------atcac--ttaatcagcat-----------------------------------------------------------------------------------------------------------------------------------------------------------------------------------------------------------------------------------------------------------------------------------------------------------------
>I23359_M008_Malvaceae_Althaea_officinalis_seq1
-----------------------------------------------------------------------------------------------------------------------------------------------------------------------------------------------------------------------------------------------------------------------------------------ttgatggtcgagttcgttcacatcgttcaaaggaagggatgcaaaatgcttctttcctatatttgacggttcc---agggaagagcatcgctcgccagctcgaaactcttttaatcaaccaactcctaaatcaaggcttcctgattgccaatttggccgatgccaagc-atcagaatttcggcacatccagtctctc-----------attagacagcataaccgttgcct-aacga--------gtt-------------------------------gaaatgagg----------------aaaacatgg--------ttca-tg-tcatccatc---------------a------------aatgtacatcaa-tatgt-aattttttt-----------atcgtaacaatgga------tttcga------------------atcgacgta-------gaagcggtggcag-----------------------------------------ccactt---gccttgta---------------------catgc--atcacccttat------------------------tataacaaagggtaaaattttc-t-----------------------------------------------------------------------------------------------------------------------------------------------------------------------------------------------------------------------------------------------------------------
>I23360_M009_Malvaceae_Lagunaria_patersonia_seq1
-------------------------------------------------------------------------------------------------------------------------------------------------------------------------------------------------------------------------------------------------------------------------------------------------------------------tcaaaggaagggatgcaaaatgcttctttcctatattttacggttcm---agggaagarcatcgcccgcyaactcraaactcttcwaatcaacyaactcttaagtcaagscttcccgatcgcmaatgtagctgatggcawgc-atcagaatttcggcacatccaatctmtc-----------atttgacagtgtaaccattgcct-aacga--------gtt-------------------------------aaaatgggg-----------------aaacttgg--------ttca-tg-ttatccttc---------------a------------aatgtacatcaa-tattt-aatattttt-------------ttcaacaatgga------ttttga------------------attga------------------------------------------------------------------------------------------------------------------------------------------------------------------------------------------------------------------------------------------------------------------------------------------------------------------------------------------------------------------------------------------------------------------------------------------
>I23361_M010_Malvaceae_Allyogyne_huegelli_seq1
----------------------------------------------------------------------------------------------------------------------------------------------------------------------------------------------------------------------------------------------------------------------------------------------------------------------------------------gcttctttcttatacttcacagttcc---agggaagagcatcgcccgccaactcgaaactcttctagtcaaccaactcttaagtcaaggcttcccgattgccaatttggctgatggcaagc-atcagaattttggcacatccagtctctc-----------attcgataacataacagtcgctt-aacga--------gtt-------------------------------aaaacgggt-----------------atacatgc--------ttca-tg-ttatccacc---------------a------------aatgtacatcaa-tatgt-acttttttt-------------tataacaatgga------tctcga------------------attgacgta-------gaagtggccgcatc--------aattttg-cc-ttc----gatctcgg-ttgctcca----------------------------------------------------------------------------------------------------------------------------------------------------------------------------------------------------------------------------------------------------------------------------------------------------------------------------------------------------------------------
>I23364_M013_Malvaceae_Grewia_sp_seq1
----------------------------------------------------------------------------------------------------------------------------------------------------------------------------------------------------------------------------------------------------------------------------------------cttgaaggccgaattcgcgcccatcgtttgaaggatgggatgcaaaatgcatctttcctgtatttcwtagttcc---aggcaaaagcatcgctcgccaactagaaactcttgtcatcaaccaactcktaagcgaaggcttccccctcaccaacgtggccgatggcaagc-atcaaaattttggcacatctagtctctc-----------attaggcggcataactgttccct-aamat--------gtt-------------------------------cagaaagga---------------------------------atca--------------------------aaa------------aatgt------a-catgt-aatttttgc-------------agcaacaattgt-----ttttcga------------------atctatgtg-------acagtggatgcaac--------aattttg-tt-ttt----gatgttag-ttgctccactt---g----------------------------catgc--agcaccbttgtgacca-------------------------aaagggtaacattttg-ttgtta------------------tcagcatgtatcta-tgattcggttttgaggtgtaagtkkymawwwtksmwwwttwmytysgkkg--------------------------------------------------------------------------------raaawtwmywwwaa---------------------------------------------------------------------------
>I23365_M014_Malvaceae_Callirhoe_bushii_seq1
-----------------------------------------------------------------------------------------------------------------------------------------------------------------------------------------------------------------------------------------------------------------------------------------------------------------------------------------------------------ctgttcc---aggaaagagcatcgctagccaattagagactcttctcatcaaccagcttccattccatggcttcagagttgctaacctggctgatggaaagc-atcgtcatttcggcacttcaactttctcccagaactcttattatgcgtcacag----------aatcaaacttcttgtc----------------act------------gaatcgcggca-------------agagctgtggt-------tctaatg-------------------agaaaaatactgctgctccagcat------aatagcttcatttttttgc--cactca---------------------tcttgg------------------aaggaggtcagtaattcaagttggttcacc--------aattttg-tt-tct----tatggtga-ccactcatttc---atttcctgta------------------attttt--gtcatttttgatt----------------------gggtggtgaggttaaggatttt-------------------------------------------------------------------------------------------------------------------------------------------------------------------------------------------------------------------------------------------------------------------
>I23367_M016_Malvaceae_Kitaibelia_vitifolia_seq1
--------------------------------------------------------------------------------------------------------------------------------------------------------------------------------------------------------------------------------------------------------------------------------------atcttgacggtcgagttcrttcacatcgttcaaaggaagggatgcaaaatgcttctttcctatatttgacggttcc---agggaagagcatcgctcgccarctcgaaactcttttaatcaaccaactyctaaatcaaggcttccygattgccaatttggccgatggcaagc-atcagaatttcggcacatccagtctctc-----------aytagacagcatwaccgttgcct-aacga--------gtt-------------------------------gaaatgagg-----------------aaacatgg--------ttca-tg-ttatccatc---------------a------------aatgtacatcaa-tatgt-aatttttttt------aattataacaacaatggc------tttcga------------------atcaatgta-------gaagccgcggcagc--------aattttg-cc-ttt----gatctcgg-ttgccccactt---ggcttgta---------------------catgc--atcacccttat------------------------tataacaaagggtaaaattttc-tagtcg-tcac---------ttattcagcatgtatcta-taactccattttga-------------------------------------------------------------------------------------------------------------------------------------------------------------------------------------------------------------
>I23368_M017_Malvaceae_Sterculia_apetala_seq1
-------------------------------------------------------------------------------------------------------------------------------------------------------------------------------------------------------------------------------------------------------------------------------------gatcttgatggtcgagttcgttcacatcgttcaaaggatgggatgcagaatgcttctttcctatacttcacagttcc---agggaagagcattgctcgccaactagaaactcttctcatcaaccaactcctcggtcaaggcttcccacttgccaatctggccgatggcaagc-atcagaattttggcacatccagtctttc-----------aatgggcagcataactgttgcct-aacga--------gtt-------------------------------aaaa--acg-----------------gaacatgg--------ttca-cg-ttttccatc---------------a------------aatgt------a-tatgt-aatttttc------------aagacaacaatgga-------tttga------------------atcgatgta-------gcagtggctgcagc--------agttttg-ct-ttc----gatgtcag-ctgctccactg---acagtgtactgt--gt------------acatgc--atgacccttgca---------------------------accaagtgtaaaattttg-ttgttg-taac----------caatcagcatgtatctg-aagtcc--atttgagatgta----------------------------------------------------------------------------------------------------------------aatgagcagcattgcc-------------------------------------------------------------------tctt
>I23369_M018_Malvaceae_Abelmoschus_esculentus_seq1
-----------------------------------------------------------------------------------------------------------------------------------------------------------------------------------------------------------------------------------------------------------------------------------------------gtcgagtacgtacacatcgctccaaggaagggatgaaaagtgcttctttcttatacwtaacagttcc---agggaaaagcatcgctcgccaactcgaaactcttctaatcaaccaactcttgagtcaaggcttttctattgccaatttggctgatggcaagc-atcagaatttcggcacatccaatctctc-----------attcgatagcataaccgtcgcct-aatga--------gtt-------------------------------aaaaggagg-----------------atacatgt--------ggca-tg-ttacccatc---------------a------------aatgtatatcga-tatgt-aatttttt----------------taactatggg------ttccga------------------atcgacata-------gaagtggccgcaac--------atttttg-cc-ttg----gatctcgg-ttgctccactt---gttttgta---------------------catgc--acc-------------------------------------------------------------------------------------------------------------------------------------------------------------------------------------------------------------------------------------------------------------------------------------------------------------------------
>I23371_M137_Malvaceae_Dombeya_wallichii_seq1
--------------------------------------------------------------------------------------------------------------------------------------------------------------------------------------------------------------------------------------------------------------------------------------atcaggatrgtcgagttcgwtctcatcgwtcaaaggcagggatgcaaaatgcttcattcctgtatttcacagttcc---ggggaagagcatcgctcgccaactagaaacacttctcatcaaccaactctcaattcaaggcttcacactcacaaatctggccgacggcaagc-atcacaattttggcacttccagtctctc-----------attaggcagcataactgttgcct-aacaa--------gca-------------------------------taaagagaara-----------aawrraamrkgrwyr----kkkyw-yr-tktyycmym--------------wm------------aawrt------r-yayrt-rwwmtttkt------------gacaaacgatgra------tttcgt------------------atcaatytagtta---gcagtggctgcagc--------aattttg-ct-ttt----gatgtcag-ttgctccactttctgctgtgta---------------------catgcttgttacccttgtta--------------------------tccaagggtaaaatttag-tagtttttaac----------ttatc----------------------------------------------------------------------------------------------------------------------------------------------------------------------------------------------------------------------------------------
>I23372_M140_Malvaceae_Chiranthodendron_pentadactylon_seq1
-------------------------------------------------------------------------------------------------------------------------------------------------------------------------------------------------------------------------------------------------------------------------------------gatcttgatggtcgagttcgttcgcatcgttcaaaggaagggatgcaaaatgcttctttcttatatttctcagttcc---agggaagagcattgctcgccaactagaaactcttttaatcaaccaactcttaagtcaaggcttcccactcaccaatttggctgacggtaagc-atcagaattttggcacatccagtctctc-----------attagacagcataactgttgcct-aacga--------gtt-------------------------------aaaatgagg-----------------aaacatgg--------ttca-tg-ttttctatc---------------a------------aat-------------------------------------------------------------------------------------------------------------------------------------------------------------------------------------------------------------------------------------------------------------------------------------------------------------------------------------------------------------------------------------------------------------------------------------------------------------------------------------------------------------------------------
>I23373_M141_Malvaceae_Quararibea_funebris_seq1
---------------------------------------------------------------------------------------------------------------------------------------------------------------------------------------------------------------------------------------------------------------------------------------tcttgatggtcgtgttcgttcgcatcgttcaaaggaagggatgcaaaatgcttctttcctttatttcacagttcc---aggaaagagcatcgctcgccaactagaaactcttctcatcaaccagctcttaagtcaaggcttcccrctcaccaatttggctgacggcaagc-atcagaaytttggcacatccagtctatc-----------attagacagcctaactgttgcct-aacga--------gtt-------------------------------aaaatgagg------------------aacatgg--------ttca-tc-ttttccatc---------------a------------aatgtatatcaa-tatgt-aatttttttw---attttttgtaaaagcaacaga------tttcaa------------------atcgatgta-------gaaatggctgcagc--------aattttg-cc-ttt----gatctcag-ttgctccactt---gctgtgta---------------------catgc--ttaatccccct-------------------------gtaaccgagggtaaa-------------------------------------------------------------------------------------------------------------------------------------------------------------------------------------------------------------------------------------------------------------------------
>I23374_M142_Malvaceae_Hampea_nutricia_seq1
-------------------------------------------------------------------------------------------------------------------------------------------------------------------------------------------------------------------------------------------------------------------------------------------------cgaattcgttcacatcgttcaaaggacgggatgcaaaatgcttctttcttatatttcacagttcc---aggaaagagtatcgctcgccaacttgaaactcttctaatcaaccaactcttaagtcaaggcttcccgatcgccaacttggccgatggtaagc-atcagaatttcggcacatccagtctctc-----------atttgatggtataaccgtagcct-aatga--------gtt-------------------------------aaaa-------------------------------------------tg--------------------------------------tatat----caa-tacgt-aatttatatca---------------------------------------------------aaagcgacata-------gaagtggcggcagc--------aattgtg-cc-ttt----gatctcgg-ttgctccactt---gctttgta---------------------catgc--ataaccctttcaacca---------------------------agggtaaag------------------------------------------------------------------------------------------------------------------------------------------------------------------------------------------------------------------------------------------------------------------------
>I23376_M145_Malvaceae_Heliocarpus_appendiculatus_seq1
---------------------------------------------------------------------------------------------------------------------------------------------------------------------------------------------------------------------------------------------------------------------------------------tcttgatggccgagttcgttcacatcgttcaaaagacggtatgcaaagtgcctctttcctgtatttcatagttcc---agggaagagcattgcccgccaactagaaactctcatcatcaaccagctcttatgccaaggcttccccctcaccaatctggccgatggcaagc-atcagaatttcggcacatccagtctctc-----------gttaggcggcataactgtcccct-aacat--------gtt-------------------------------aaaa--atg-----------------gaacagaga-------ttca-tgttcttacatc---------------a------------aatgt------g-tatgt-agtttctgc-------------aacaacaacaatatttttttcgag------------------atcgatgta-------gcagtggatgtaac--------aattttg-tt-ttt----gatgtcag-ttactccactt---gctgcgtat-----atyacatattcaatgcatgc--agctccctttgttcca-------------------------aaaggggaaatttttg-t-----------------------------------------------------------------------------------------------------------------------------------------------------------------------------------------------------------------------------------------------------------------
>I23377_M148_Malvaceae_Robinsonella_mirandae_seq1
--------------------------------------------------------------------------------------------------------------------------------------------------------------------------------------------------------------------------------------------------------------------------------------atcttgatggtagagttcgatcgcatcgttcaaaggaagggatgcaaaacgcttctttcctttatttaacagttcc---agggaagagcatcgctcgccaactcgaaactcttctaatcaaccaactattaagtcaaggcttcccgattgccaacttggccgatggtaagc-atcagaattttggtacatctagtctctc-----------attcgacagcataaccgttgcct-aacaa--------att-------------------------------gaaatgcgg-----------------aaacatgg--------ttca-tg-ttatccatc---------------a------------aatgtacatcaa-tctgt-aatttttat------------ttctaacgacga-------ttttga------------------atcgaaatt-------ttagtggcggcagc--------aattttg-cc-tct----gatctcgg-ttgctccactt---gctttgta---------------------catgc--atcacccttataacaa--------------------------aagggtaaaatttt--------------------------------------------------------------------------------------------------------------------------------------------------------------------------------------------------------------------------------------------------------------------
>I23378_M150_Malvaceae_Ceiba_pentandra_seq1
----------------------------------------------------------------------------------------------------------------------------------------------------------------------------------------------------------------------------------------------------------------------------------------------ggtcgagttcgttcccatcgttcgacagaaggaatgcaaaatgcttctttcctgtatttcacggttcc---agggaagagcatcgctcgccaactggaaactcttctgatcaaccaactcttaagccaaggcttcccgctcgccaatttggccgacggtaagc-atcagaatttcggcacatccagccactc-----------attagacagtttaactgttgcct-gacga--------gtc-------------------------------aaaatgaag------------------aacatgg--------ttca-tg-ttttccatc--------------aa------------aatgtaaatcaa-tatgt-aaattttttt---ttttcttttgttaacattggaattcgatctgga------------------atcgatgtt-------gaagt--------------------------------------------------------------------------------------------------------------------------------------------------------------------------------------------------------------------------------------------------------------------------------------------------------------------------------------------------------------------------------------------------------------------------
>I23379_M160_Muntingiaceae_Muntingia_calabura_seq1
--------------------------------------------------------------------------------------------------------------------------------------------------------------------------------------------------------------------------------------------------------------------------------------atctcgacggccgartcagtgcccaccgctcaaaggaagggatgcagaatgcctctttcctttatttcaaagttcc---aggaaagagcattgcctgccaaatggaaacacttctcatcaaccaactgtacagccaaggcttccaacttaccaacttggctgatggcaagc-atcggaatttcggcacgtccagtctctc-----------actaggcagcataactgtttcat-aggaa--------atc-tgcagccctcaacccttcat----------------------------------------------------ttca-tg-taaactgtggaacttggaagggaaa---------cccaatat--------cacat--------------------cctgccaacacaaga-----acccaca------------------ctagaagtt-------tcagaggcagcagc--------aattttg-tg-tctc-------caag-ttgctccttcc---agagttta---------------------tatgc--atcacctcaatggcttggtgaatattttgtctattcaacacttaaaatggaaacttcattgtgt-----------------------------------------------------------------------------------------------------------------------------------------------------------------------------------------------------------------------------------------------------------t
>I23381_M162_Bixaceae_Bixa_orellana_seq1
--------------------------------------------------------------------------------------------------------------------------------------------------------------------------------------------------------------------------------------------------------------------------------------atcttgagggtcggatacgtgcacatcggtcgaaggaagggatgcagaatgcttctttcctttacttcgtagttcc---agggaagagtatggcttgccagctagaaactcttctcattaaccagctcgatagtcaagacttcccgctggcaaacttggctgatggaaagc-ataggaactttggcacatcaagcattaa-----------cttcagcagtgtaactgtggttt-agcac--------attatgcatgcttgacccaattatattttgtagtggcagtagg--------------------------------------cgtattctcatc---------------g------------gatgtgtacagg-catgt-aatttagcg-------------actgaagaaggg-------tttgg------------------attgtaatt-------ccaatggctgcagc--------tgttttg-gt-tct----gattttag-ctgctccactt---gtagggtt---------------------tgtct--ttagtctcaaccg----------------------gaatggcccgggtatgat-----------------------------------------------------------------------------------------------------------------------------------------------------------------------------------------------------------------------------------------------------------------------
>I23382_M163_Bixaceae_Cochlospermum_vitifolium_seq1
--------------------------------------------------------------------------------------------------------------------------------------------------------------------------------------------------------------------------------------------------------------------------------------atcttgatggtcgagtacgtgcacaccgttccaaggaagggatgcagaatgcctctttyctttatttyrtggttcc---aggaaagagcatggcttgccaactagaaactcttctgattaaccagctgcacagtcaagacttcccgctgaccaacttggctgacggcaagc-atcggaattttggcacatcaagcctgtc-----------attaagcggtttaactgttgttt-aacact------tattttgcattccttggctcatcattctgtaggttaaaaaaaga----------------------------gta--ttct-ggbgtttccatc---------------a------------attgtacattaa-tgtaa-gtttt---t-------------agtgacaaacaa-------ttgga------------------ttggaagtc-------gytgtgacagcagc--------agttttg-ct-ctt----gatgtcag-ttgctccacta---gcaatata---------------------tgthc-----atcctcactc----------------------cacagtccagggtataatttgtatctccc-tt---------------------------------------------------------------------------------------------------------------------------------------------------------------------------------------------------------------------------------------------------------
>I23384_M168_Malvaceae_Theobroma_cacao_seq1
----------------------------------------------------------------------------------------------------------------------------------------------------------------------------------------------------------------------------------------------------------------------------------------cttsatggtcgagttcgttctcatcgttcgaaggaaggaatgcaaaatgcaaccttcctttatttcattgttcc---agggaagagtatcgctcgccaactagaaactctcctgatcaaccaactctcaagtcaaggcttcccactcaccaatctggccgatggcaagc-atcagaattttggcacatccagtctctc-----------attaggcagcataactgttgcct-aatga--------gtt-------------------------------aaaa--agg-----------------aaccgtgg--------ttca-tg--tttccatc---------------g------------aatgt------a-aatgt-aatatttgt-------------gacaacaacaga------tttcga------------------atccatgta-------gcagtggctgcagc--------aattttg-ct-ttt----gatttcag-ttgctccactt---gctgtgtt------gt------------acatgca-atcacccatgta---------------------------acaaagggtaaaattttg-ttgtta-gaac----------ttatcagcatgtatcta-tgagtactttttgaggtgta----------------------------------------------------------------------------------------------------------------tatgagtca------------------------------------------------------------------------------
>I23385_M169_Malvaceae_Ochroma_pyramidale_seq1
-------------------------------------------------------------------------------------------------------------------------------------------------------------------------------------------------------------------------------------------------------------------------------------------------cgagttcgttcgcatcgttcaagggaagggatgcaaaatgcttctttcctgtatttcacagttcc---agggaagagcattgctcgccmactagaaactcttctaatcaaccaactcttaagtcaaggcttcccactcaccaatttggctgatggcaagc-atcagaattttggcacatccagtctctc-----------attagacagcataactgttgcct-aatga--------gtt-------------------------------aaaatgagg------------------aacatgg--------ttca-tg-ttttctatc---------------a------------aatgtatatcaa-tatgt-aaatttttt-----------gtaacaacaatgga------tttcga------------------atcgatgta-------gaagtggctacagc--------aattttg-cc-ttt----gat------------------------------------------------------------------------------------------------------------------------------------------------------------------------------------------------------------------------------------------------------------------------------------------------------------------------------------------------------------------------------------
>I23387_M178_Malvaceae_Malvaviscus_arboreus_seq1
-------------------------------------------------------------------------------------------------------------------------------------------------------------------------------------------------------------------------------------------------------------------------------------------------------------------tccaaggaagggatgaaaaatgcttctttcttatrcttaacagttcc---agggaaaagcattgctcgccaactcgaaactcttctaatcaaccaactcttaagtcaaggcttcccagttgccaatttggccgatggcaagc-atcagaattttggcacatccagtctctc-----------atttgatagcataactgtcacct-aacga--------gtt-------------------------------aaaacaggg-----------------atacatgc--------tgac-tg-ttgtccatc---------------a------------aatgtacattga-tatgt-aatttttt----------------taacaatggg------ttccga------------------gtcgacgta-------gaagtggccgcaac--------aattttg-cc-ttg----gatcttgg-ttgctccactt---gttttrka---------------------catgc--accwcccttgta----------------------acacwgtaacaggktaaaatttc-tagtca-tctc---------ttattcagcatgtatctatgag------------------------------------------------------------------------------------------------------------------------------------------------------------------------------------------------------------------------
>I23388_M180_Malvaceae_Triumfetta_lappula_seq1
-------------------------------------------------------------------------------------------------------------------------------------------------------------------------------------------------------------------------------------------------------------------------------------gatcttgatggccgagttcgtkcacatcgttcaaaagacggtatgcaaagtgcctctttcctgtatttcatagttcc---agggaagagcattgcccgccaactagaaacystcrtcatcaaycagctcttaagccaaggcttccccctcaccaatctrgccgatggmaagc-atcagaatttcggcacatccastctcty-----------gttaggcggcataactgtcccctaaacat--------gtt-------------------------------aaaa--ctg-----------------gaacaagga-------ttca-tgttcttacatc---------------a------------aatgt------g-tatgt-agtttctgc-------------aacaacaacaatagttttttcgag------------------atcgatgta-------gcagtggatgtaac--------aattttgttt-ttt----gatgtcag-ttgctccactt---gctgtgtat-----attacatat-----gcatgc--agctcccttagttcca-------------------------aaaagggaaatttttg-ttgtt-------------------------------------------------------------------------------------------------------------------------------------------------------------------------------------------------------------------------------------------------------------
>I23389_M181_Malvaceae_Pavonia_scheadiana_seq1
--------------------------------------------------------------------------------------------------------------------------------------------------------------------------------------------------------------------------------------------------------------------------------------atcttgacggtcgagttcgttcacatcgttcaaaggaagggatgcaaaatgcttctttcctatatttgacrgttcc---agggaagagcatcgctcgccaactcgaaactcttttaatcaaccaactcctaaatcaaggcttcccgatygccaatttggccgatggcaagc-atcagaatttcggcacatccagtctctc-----------attagacagcataaycgttgcct-aahga--------gtt-------------------------------gagatgagg-----------------aaacatgg--------ttca-tg-tyatccatc---------------a------------aatgtacatcaa-twtgt-ahttttttt--------adtathahaacaabrdw------tbdhdt------------------cgaadcrdm-------rdwgkbkssmbhdv--------wwytbbs-yy-tkw----kmtckskk-kysccmcwyky---syyktryr---------------------catgc--atcactctt-------------------------------------------------------------------------------------------------------------------------------------------------------------------------------------------------------------------------------------------------------------------------------------------------------------------
>I23390_M182_Malvaceae_Anoda_cristata_seq1
-------------------------------------------------------------------------------------------------------------------------------------------------------------------------------------------------------------------------------------------------------------------------------------gatcttgacggtcgagttcgttcacatcgttcaaaggaagggatgcaaaatgcttctttcctatatttgacagttcc---agggaagagcatcgctcgccaactcgaaactcttttaatcaaccaactcctaaatcaaggcttcccgatygccaatttggccgatggcaagc-atcagaatttcggcacatccagtctctc-----------attagacagcataaycgttgcct-aamga--------gtt-------------------------------garatgagg-----------------aaacatgg--------ttca-tg-tyatccatc---------------a------------aatgtacatcaa-tttgt-atttttttt--------agtataacaacaatgga------tttcga------------------atcaacgta-------gaagtggcgacagc--------aattttg-cc-ttt----gatctcgg-ttgcccc-----------------------------------------------------------------------------------------------------------------------------------------------------------------------------------------------------------------------------------------------------------------------------------------------------------------------------------------------------------------------
>I23392_M187_Malvaceae_Ayenia_berlandieri_seq1
----------------------------------------------------------------------------------------------------------------------------------------------------------------------------------------------------------------------------------------------------------------------------------------------------------------cgatcgaaggaaggcctgcaaaatgcctctttcctctacttcatggttcc---ggggaagagcattgctcgcgaattagaaacactcgtcatcaaccaactctcgattcaaggctttccactcaccaaccttgtggatggcaagc-atcagaactttggaacatccaatcwtac-----------attagacagcataattgttgcct-aataa--------gta-------------------------------aaaaaggagcac-----------t------------------tttactg------------------------ta------------ggtat--------tgaat-----------------------------------------attttg------------------atccatgta-------gtagtggctgcagc--------aattttg-tt-ttt----aatttcag-ttgctccactt---gctttgta---------------------catgt----caccattgtag----------------------ggtagataaagggtaggttttttttccct-taaatatgactcaattatgaggatt-------ttgtactgtcttaaggtcta--------------------------------------------------------------------------------------------------------------attataagctgattttctttcttcat-----------------------------------------------------ctgtagtcca
>I23393_M189_Malvaceae_Kearnemalvastrum_lacteum_seq1
-------------------------------------------------------------------------------------------------------------------------------------------------------------------------------------------------------------------------------------------------------------------------------------gatcwtgacggtcgagttcgttcacatcgttcaaaggaagggatgcaaaatgcttctttcctatatttgacggttcc---agggaagagcatcgctcgccaactcgaaactcttttaatcaaccaactcctaaatcaaggcttyccgatygccaatytggccgayggcaagc-atcagaatttcggcacatccagtctctc-----------attagacagcataaccgttgcct-aatga------------------------------------------------gga-----------------aaacatgg--------ttga-tg-tcatccatc---------------a------------aatgtacatcaa-tgtgt-aatttttta------------tcataacaatgga------ttccga------------------atcgacgta-------gaagtggtggcagc--------aattttg-cc-ttt----gatctcgg-ttgccccactt---gccttgta---------------------catgc--atcacccttat------------------------tataacaaagggtaaaattttc-tagtca-tcac---------ttagtcagcatgtatcta-taactccattttgaggtttc----------------------------------------------------------------------------------------------------------------tatga----------------------------------------------------------------------------------
>I23394_M229_Malvaceae_Malvastrum_americanum_seq1
------------------------------------------------------------------------------------------------------------------------------------------------------------------------------------------------------------------------------------------------------------------------------------------tgatggtcgaattcgttcacatcgttcaaaggaagggatgcaaaatgcktctttcctatatttgayggttcc---agggaagagcatcgctcgycaactygaaactcttttaatcaaccaactcctaaatcaaggcttcctgatcgccaatttggctgatggcaagc-atcagaattttggcacatccagtctctc-----------attagacggcataacmgttgcct-aacra--------gtt-------------------------------gaaatgagg-----------------aaacatgg--------ttca-tg-ttatccaty---------------a------------catgtacatcaa-tatgt-aattttctta------tattataacaacaatggt------t----------------------------------------------------------------------------------------------------------------------------------------------------------------------------------------------------------------------------------------------------------------------------------------------------------------------------------------------------------------------------------------------------------------------------------------------------------------------
>I23395_M236_Malvaceae_Fuertesimalva_jacens_seq1
---------------------------------------------------------------------------------------------------------------------------------------------------------------------------------------------------------------------------------------------------------------------------------------------------------ttcacatcgttcaaaggcagggatgcaaaatgcttctttcctatattttacggttcc---agggaagagcatcgctcgccaattcgaaactcttttaatcaaccaacttccaaatcaaggcttcccgattgccaatttggccgatggcaagc-atcagaatttcggcacatccagtctctc-----------cctagacagcataaccgtcgcct-aacga--------ttt-------------------------------gaaatgagg-----------------agacatgg--------ttca-tc-tcatccatc---------------a------------aatgtacatcaa-tatgt-aattctttt-------------aacaacaatggc------tttcga------------------atcaactta-------gaagtttcggcagc--------aattttg-cc-ttt----gatctcgg-ctgccccactt---ttctagtc---------------------atcac--ttaatca---------------------------------------------------------------------------------------------------------------------------------------------------------------------------------------------------------------------------------------------------------------------------------------------------------------------
>I23396_M019_Malvaceae_Allosidastrum_pyramidatum_seq1
--------------------------------------------------------------------------------------------------------------------------------------------------------------------------------------------------------------------------------------------------------------------------------------------atggtagagttcgttcgcatcgttcaaaggaagggatgcaaaacgcttctttcctatatttaacagttcc---agggaagagcatcgctcgccaacttgaaactcttctaatcaaccaactcttaagtcaaggcttcccaattgccaacttggccgatggtaagc-atcagaatttcggcacatctaatctttc-----------attcgacagtataaccgtagcct-aacaa--------gtt-------------------------------gaaatgcgg-----------------aaaca-----------------g-ttatccatc---------------g------------aatgtacatcaa-tctgt-aatttttat------------ttctaacaatga-------ttttga------------------atcgacgta-------taagtggcggcaac--------aattttg-cc-ttg----gatctcgg-ttgctcca----------------------------------------------------------------------------------------------------------------------------------------------------------------------------------------------------------------------------------------------------------------------------------------------------------------------------------------------------------------------
>I23397_M020_Malvaceae_Melochia_betonicifolia_seq1
------------------------------------------------------------------------------------------------------------------------------------------------------------------------------------------------------------------------------------------------------------------------------------------tgatggccgagtacgttcacatcgttcaaagaaagggatgcaagatgcttcatttttatatatcacagttcc---aggaaagagcattgctcgggaattagaaaccattctcatcaacaaactctcaaatcaaggcctcccgctcgccaatcttgcagatggcaagc-atcagaattttgggacatccagtctctc-----------cctaggcagcatgactgttgcct-aactg--------tga-------------------------------tgaatcata------------------aacacagt-------ttca-tg-tattccctt--------------aa------------aatgt------a-tagac------------------actagacagtggatgga------cttgga------------------accattgta--ta---gcagtggctgcagc--------aattttggtt-ttt----gatttcag-ttgctccactt---gctgtgta---------------------catgc--attaccctt--------------------------tgtaggccagggtaaagtttttgttgtta-taac----------ttacaagcatgtatcta----------------------------------------------------------------------------------------------------------------------------------------------------------------------------------------------------------------------------
>I23398_M021_Malvaceae_Sidastrum_micranthum_seq1
--------------------------------------------------------------------------------------------------------------------------------------------------------------------------------------------------------------------------------------------------------------------------------------atcttgatggtagagtacgtwcacatcgttcgaaggaagggatgcaaaatgcttctttcctatatttaacagttcc---agggaagagcatcgctcgccaactcgaaactcttctaatcaaccaactcttaagtcaaggcttcccgctagccaacttggccgacggtaagc-atcagaattttggcacatctagtctmtc-----------atttgacagcataaccattrcct-aacaa--------gtt-------------------------------gaaatgcag-----------------aaacatgg--------ttca-tg-tcatccatc---------------a------------aatgtacatcaa-tctgt-aatttttgt------------ttctaacaayga-------ttttga------------------atcgacatt-------taagtggcagcaac--------aatttag-cc-ctg----gatctcgg-ttgctccactt---gctttgta---------------------catgc--atcacccttgtaacaa--------------------------aagggtaaaattttc-tag---------------------------------------------------------------------------------------------------------------------------------------------------------------------------------------------------------------------------------------------------------------
>I23399_M022_Malvaceae_Gaya_dominguensis_seq1
---------------------------------------------------------------------------------------------------------------------------------------------------------------------------------------------------------------------------------------------------------------------------------------------------------------------------------gcaaaacgcttcattcctatatttaacagttcc---agggaagagcatcgctcgccaactcgaaactcttctaatcaaccaactcttaagtcaaggcttcccaatcgccaacttggccgatggtaagc-atcagaatttcggcacatctagtctctc-----------attcgacagcataaccgtttcct-aacta--------gtt-------------------------------gaaatgcag-----------------aaacatg----------------------------------------------------------------------------------------------------------------------------------------------------------------------------------------------------------------------------------------------------------------------------------------------------------------------------------------------------------------------------------------------------------------------------------------------------------------------------------------------------------------------------------------------------------------------------------------
>I23366_M015_Malvaceae_Firmiana_simplex_seq1
-----------------------------------------------------------------------------------------------------------------------------------------------------------------------------------------------------------------------------------------------------------------------------------------------gtcgagttcgttcgcatcgttctaaggatgggatgcgaaatgcttccttcctgtatttcacagttcc---agggaagagcattgctcgccaactagaaactcttctcatcaaccaactcttaagtcaaggcttcccactcaccaatctggccgatggcaagc-atcagaattttggcacatccagtctttc-----------gttaggcagcataaccgttgcct-aatga--------gtt-------------------------------taaa--ggg-----------------gaacatgg--------ttca-tg-ttgtccatc---------------a------------aatgt------a-tatgt-aattttttg------------tgacaacaatggt-------tttga------------------attgatgta-------gcagtggctgcagc--------agttttg-ct-taa----gatatcag-ttgctccactc---gctgtgtactgt--gt------------acatgc------------------------------------------------------------------------------------------------------------------------------------------------------------------------------------------------------------------------------------------------------------------------------------------------------------------------------
>I28591_M023_Malvaceae_Neobuchia_paulinae_seq1
--------------------------------------------------------------------------------------------------------------------ggagaggt---atttctcccatcgattc-atcgtt------------tcattgttgatttcaccattgaagttaca----aaaaagtt---gcatcttcaaatctat---atcttatac---catgcaatttgt--------c-tttg----tagacggatgatctcgatggtcgagttcgttcccatcgttcgacagaagggatgcaaaatgcttctttcctgtatttcacagttcc---agggaagagcatcgctcgccaactcgaaactcttgtgatcaaccaactcttaagccaaggcttcccgctcgccaatttggccgacggtaagc-atcagaattttggcacatccagcctctc-----------cttagacagtttaactgttgcct-gacga--------gtc-------------------------------aaaacgaag------------------aacatgg--------ttca-tg-ttttccatc--------------aa------------aatgtaaatcaa-tatgt-aaattttttt---ttt--ttgtaacaa------------------------------------------------------------------------------------------------------------------------------------------------------------------------------------------------------------------------------------------------------------------------------------------------------------------------------------------------------------------------------------------------------------------------------------------------------------------------------------
>I28593_M024_Malvaceae_Carpodiptera_cubensis_seq1
--------------------------------------------------------------------------------------------------------------------------------------------agtt-attgcat-----------tattatttaattcaacctttgaagttaca-----gaaagtt---gtagcctcaaaattag---gtcttatat---catgc-atttat--------c-tttgcaaacagactgatgatcttgatggtcgagttcgttcgcatcgttcaaaggacgggatgcaaaatgcttctttcttgtatttcacggttcc---agggaagagcattgctcgccaaatagaaacgcttctcattaaccaactctcgagtcaaggcttctcactcaccaatctggccgatggcaagc-atcagaattttggcacatccagcctctc-----------attggacagcataactgtcgcct-aacaa--------ggtt--------------------------aaaagaaaaaatg-----------------gaacatga--------ttca-tg-ttctccatc--------------aa------------aatat------a-tatgt-aattttttttaaaaatt-tctgacaagaaatgga------tttcgaa-----------------atcactgta-------gcagtggctgcagc--------aattttg-ct-ttt----gatatcag-ttgctccactt---gctgtgta---------------------gatgc------------------------------------------------------------------------------------------------------------------------------------------------------------------------------------------------------------------------------------------------------------------------------------------------------------------------------
>I28594_M025_Malvaceae_Herrania_nitida_seq1
----------------------------------tataggtgcttcttgctt---------------------------gtatgtcatgttcagacctgataagaaactatatattggagaggt---atttctctgatctactc----gtt------------ttattattgatttgaccttttacgttacac-acagaaactt---gtagctcc-aacgtag---atcttatac---catgc-atttgt--------c-tttgcaaacagacggatgatcttgatggtcgagttcgttctcatcgttcgaaggaagggatgcaaaatgcaaccttcctttatttcattgtccc---agggaagagtattgcccgccaactagaaactctcctcatcaaccaactctcaagtcaaggcttcccactcaccaatctggccgatggcaagc-atcagaattttggcacatccagtctctc-----------attagggagcataactgtcgcct-aatga--------gtt-------------------------------aaaa--agg-----------------aaccatgg--------ttta-tg--tttccatc---------------a------------aatgt------a-aatgt-aatttttgt-------------gacaacaacaga------tttcga------------------atccatgta-------acagtggctgcagc--------aattttg-ct-ttt----gatttcag-ttgctccactt---actgtgtt------gt------------acatgca-atcaccca--------------------------------------------------------------------------------------------------------------------------------------------------------------------------------------------------------------------------------------------------------------------------------------------------------------------
>I28595_M184_Malvaceae_Guazuma_ulmifolia_seq1
---------------------------------ccataggcgcttcttgcgt---------------------------gtatgtcatgttcagacctgataagaagctatatattggagaggt---atttatctgatttactctgttgtt------------ttgttattgattccaccttttactttacac---agaaagtt---gtagctac-aacrtag---atctgatac---catgc-atttgt--------t-tctgcaaacagacggatgatcttgatggtcgagttcgttcccatcgttcaaaggaagggatgcaaaatgcaactttcctttatttcatagttcc---agggaagagtattgctcgccaactagaaactctcctcattaaccaactctcaagtcgaggcttcccactcaccaatctggctgatggcaagc-atcagaattttggcacatccagtctcac-----------attaggcagcataactgttgcct-aatgw--------gct-------------------------------gaaa--agg-----------------aaccatag--------ttaa-tg--attccatc---------------a------------aatgt------a-tatgt-aattcttgt-------------gacaagaacaga------tttcgg------------------atccatgta-------gcagtggctgcagc--------aattttg-ct-ttc----gatttcag-ttgctccactt---gctgtgta-------t------------acatgc--atcagtcgcccatgta-----------------------accaa------------------------------------------------------------------------------------------------------------------------------------------------------------------------------------------------------t-------------------------------------------------------------------------
>I28596_M026_Malvaceae_Ruizia_cordata_seq1
--------------------------------actattggtgcttcttgtgt---------------------------gtatgtcatgttcagacctgataagaagctatacatcggagaggt---aatt-tcggatctaccc-atagcat-----------tattatttaatctgaccttt---------------------------------gwagtag---atcttatac---catgc-ttttat--------cttttcccaacagacagaygatcttgatggycgagttcgttctcatcgttcaaaggcagggatgcaaaatgcttcattcctgtatttcacagttcc---ggggaagagcatygctcgccaactagaaacacttctcatcaacmaactctcaattcaaggcttctcactcacaaatctggccgacggcaagc-atcacaattttggcacttccagtctctc-----------attaggcagcataactgttrcct-aayaa--------gcataaaga-------------------------gaaaaaatg-----------------gaacatggtts----rtkca-tg-tttcccatc--------------aa------------aatgt------a-catgt-aatcttcgt------------gataaacgatgga------tttcgt------------------atcaatttagtta---gcagtggctgcagc--------aattttg-ct-ttt----gatgt----------------------------------------------------------------------------------------------------------------------------------------------------------------------------------------------------------------------------------------------------------------------------------------------------------------------------------------------------------------------------------
>I28597_M027_Malvaceae_Melhania_velutina_seq1
------------------------------------------------gtgt---------------------------gtatgtcatgttcagacctgataagaaactatacatcggagaggt---aatt-ttggatctactc-atagcat-----------tattatttaatccgaccttt---------------------------------gaagtag---atcttatac---catgc-ttttat--------cttttcccaacagacagacgatcttgatggtcgagttcgttctcatcgttctaaggcagggatgcaaaatgcttcgttcctgtatttcacagttcc---ggggaagagcattgcccgccaactggaaacgcttctcatcaaccaactctcaattcaaggcttctcactcacaaatctggccgacggcaagc-atcacaattttggcacttccggtctctc-----------attaggcagcataactgttgcct-aacaa--------a--------------------------gagaaacaaaaaaatg-----------------gaacatgg--------tcca-tg-tttcccatc--------------aa------------aatgt------a-catgt-aatttttgt------------gacaaacgatgag------gttcgt------------------atcaaattagtca---gcagtggctgcagc--------aattttg-ct-ttt----gatatcag-ttgcttcactt---t---------------------------------------------------------------------------------------------------------------------------------------------------------------------------------------------------------------------------------------------------------------------------------------------------------------------------------------------------------------
>I28598_M028_Malvaceae_Glyphaea_brevis_seq1
------------------------------aagaaggagagrsktyttgsrttggaattgatgaggtaaaaaaagaatggyrtgyvatrtwmrgwysysataagaaactatatattggagaggt---atttctctgatyyamatcaatttt------------tttttattagtttracctgtcaagttacrm-acaggaagtt---rtagattc-aatgtggtagaactaatag---catgc-atttgk-------tc-tttgcaaacmgacggatkatcttgatggccgagtccgtgmcyatmktttgaaggackgkatgcaaaatgccwctttcctgtatttcrtagttcc---agggaagagcattgctcgccaactagaaactcttatcatcaaccaactcttaagccaaggcttcccgctcaccaatctggcygatggcaagygatcayaattttggcacatccaatctctc-----------gttaggwggcataactgttccct-aacat--------gtt-------------------------------tara--aag-----------------gaacatgg--------tyca-tg-ttttagatc---------------a------------agtgt------a-tttgt-aatttttgc------------aacaaacaatgat-----ttttcga------------------gtcgatgta-------gcagtggatgcaac--------aattttg-tt-ttt----gatgtcagtttgctccactt-------------------------------------------------------------------------------------------------------------------------------------------------------------------------------------------------------------------------------------------------------------------------------------------------------------------------------------------------------------------
>I28599_M029_Malvaceae_Desplatsia_dewevrei_seq1
----------------------------------------------------------------------------------------gttcagacctgataagaagctatatattggagaggt---atttctctgatctacat-tatgtt------------ttttcattggtttgacctatcaagttgtgc-acgggaagct---gtagcttc-aatgaggtgaaacttacac---ctagc-atttgtgatttgtct-ttgcaatacagacggatgatcttgatggccgaattcgtgcccaccgttcaaaggatgggatgcaaaatgcctctttcctgtatttcatggttcc---aggcaagagcatcgctcgccaactagaaactcttgtcatcaaccaactcttaagccaaggcttcccgctgaccaatctggctgatggcaaac-atcaaaattttggcacatccagtctctc-----------attaggcggcataactgttccgt-aacat--------gtt-------------------------------caga--aag-----------------gaacatgg--------ttca-tg-ttttacatc---------------a------------aatgt------a-tatgt-aatttttgc-------------aacaacaattgt-----tttttga------------------atagatgtg-------ccggtggttgcaac--------aaatttg-tt-ttt----gatgttag-ttgctccactt---gctgtgtac-----at------------gcatgc----cacccttgtga---------------------------------------------------------------------------------------------------------------------------------------------------------------------------------------------------------------------------------------------------------------------------------------------------------------
>I28600_M146_Malvaceae_Mortoniodendron_guatemalense_seq1
----------------------------------------tgcttcttgtgt---------------------------gtatgtcatgttcaaacctgataagaaactatatatcggagaggt---atttctcgaatctactc-attgcat-----------tattatttaatttgacctttgaagttgcaacacagaaagtt---gtagcctc-aaagtaa---------cat---catgc-atttat--------c-tttgcaaacagacagatgatcttgatggtcgagttcgttggcatcgttcaaaggaagggatgcaaaatgcttctttcctttatttcacagttcc---agggaagagcatcgcccgccaactagaaacacttcttatcaaccaactctcaagtcaaggcttctcactcaccaatctggcagatggcaagc-atcagaattttggcacatccagtctctc-----------attaggcaccataactgttgcct-aacga--------gtt-------------------------------aaaaaaagaaaaaaa---aaaaaaaggaagacgg--------ttca-tg-ttttccatc--------------aa------------gatgt------a-tatgt-atattttgt-------------gacaacaatgga------tttcga------------------atcaatgtg-------acag---------------------------------------------------------------------------------------------------------------------------------------------------------------------------------------------------------------------------------------------------------------------------------------------------------------------------------------------------------------------------------------------------------------------------
>I28601_M030_Malvaceae_Sparmannia_africana_seq1
caattgctgcccgggaacagcctcctccatcaactattggtgcttcttgygt---------------------------gtatgtcatgttcagacccgataagaaactatatattggagaggt---atttctctgatctacat-cattat------------ttttcattggcttgacctttcaagttac------------------------------tgtagaacttatac---catgc-atttgt--------c-tttgcwaacagacggatgatcttgagggccgagtccgtrcccatcgttcaaaggacrggatgcaaaatgcvtctttcctgtatttcatagttcc---agggaagagcatcgctcgccagctagaaactcttrtcatcaaccaactcttaagccaaggcttccyrctcaccaatctggcygatggtaagc-aycagaattttggcacatccagtctcty-----------attaggcggyataactgttccct-aacat--------gta-------------------------------ga----------------------------------------ttca-tg-ttttagatc---------------a------------aatgt------a-tatgt-agtttttgg-------------aacaacaatgg----tttttcggg------------------atcgatgta-------gcartggatgcaac--------gattttgttt-ttt----datgtaag-ttgctccactt---gctgtgtaa-----at------------gcatgc--atcacccttgaat---------------------------------------------------------------------------------------------------------------------------------------------------------------------------------------------------------------------------------------------------------------------------------------------------------------
>I28602_M031_Malvaceae_Mollia_sp_seq1
-----------------------cctccatcaactrtaggwgcttcttgcrt---------------------------gtatgtcatgttcagaccygataagaaactatatattggmgaggt---awttctctgatctacrt-ratgt-------------tttttattgktttgacctttcaagttacrc-rcdgraagct---ctagcytc-aatgtggtgraacttacacc--catgc-atktst--------c-tttgcwtacagacggatgatcttgatggccgaattcgtgcccatcgttcaaaggatgggatgcaaaatgcytckttcctgtatttcatdgttcc---aggcaaaagcrthgctcgncavctmgaaactgtcgtcatcaaccaactcttargccaaggcttcchdctcaccaatctggccgatggcaagc-atcaaaattttggcacatcsastvdctc-----------attaggcggcataactgttccct-aacat--------gtt-------------------------------aaga--aag-----------------gahcaytaacatagyycvyr-tk-ttttkcatc---------------a------------aatgt------a-catgt-aattttggc-------------aacaacaattg------tttttgw------------------gtcaatgta-------gccgtggatgcaaccaaaaaaaamttttk-tt-ttt----gatgttag-ttgctccactw---gctgtgtac-----ggtgtacat-----gcatgc--agtg------------------------------------------------------------------------------------------------------------------------------------------------------------------------------------------------------------------------------------------------------------------------------------------------------------------------
>I28604_M032_Malvaceae_Entelea_arborescens_seq1
------------------------------------------------gcgt---------------------------gtatgtcatgttcagacccgataagaaactatatattggagaggt---atktctctgatcyacat-matatttt--------ktttttcwytggtttgacattttaagtwayac-a--ggaagtt---ktagcttc-aatgtcrtagaacttattatacaatgc-atttgt--------c-tttgcaaacagacggatgatcttgatggcmgartccgtgchcatcgttcaaaggacgggatgcaaaatgcctctttcctgtatttcatagttcc---agggaagagcatcgctcgccagctagaaactcttgtcatcaaccaactcttaagccaaggcttcccgctcaccaatctggccgatggtaagc-atcagaattttggcacatccagtctctc-----------attaggcggcataactgttccct-aacat--------gta-------------------------------ga----------------------------------------ttca-tg-ttttagatc---------------a------------aatgt------a-tatgt-aatttttgg-------------aacaacaatgg-----------------------------------------------------------------------------tt-ttt----ygggwwmg-wtgywsyastt---gctgtgtaa-----at------------gcatgc--atcacccttgaatcca-------------------------aaagggtaaaattttg-ttgttc-tcac-------------------------------------------------------------------------------------------------------------------------------------------------------------------------------------------------------------------------------------------------------
>I28605_M235_Malvaceae_Abutilon_sp_seq1
----------------------------------------------------------------------------------------------------------------cattggagaggt---atttctttgatcgattc-attgtt------------ttattgtt------------------------------------gtatcatcgaatataa---aatttatac---aatgc-atttat----------tttgccaacagacggatgatcttgatggtagagtccgttcgcatcgttcaaagcaagggatgcaaaacgcttctttcctatatttaacagttcc---agggaagagcatcgctcgccaactcgaaactcttctaatcaaccaactcttaagtcaaggcttcccgcttgccaacttggccgacggtaagc-atcagaatttcggcacatctagtctctc-----------attcgacagcataaccgtcgcct-aacga--------gtt-------------------------------gaaatccag-----------------aaacatgg--------ttcc-tg-ttattcatc---------------a------------aatgtacatcaa-tctgt-aatttttgt------------ttctaacaacga-------ttttgg------------------atccacgtt-------taagtggcggcagc--------aattttg-cc-ttc----gat------------------------------------------------------------------------------------------------------------------------------------------------------------------------------------------------------------------------------------------------------------------------------------------------------------------------------------------------------------------------------------
>I28606_M033_Malvaceae_Reevesia_formosana_seq1
-----------------------------------------------------------------------------------------ttcagacctgataaaaaactatatattggagaggt---atttcattgatccactc-attrctt-----------tcattattaattcgacctttgaagttacac---acaaattt---gwagcttc-aatgtag---atcttacac---tatgc-atttgw--------c-tttgcaaacagacggatgatcttgatggtcgagttcgttcacatcgttcaaaggawgggatgcaaaatgcttctttcctctatttcacggttcc---agggaagagcatcgctcgacaactagaaactcttcttatcaaccaactmttgagtcaaggcttcccactcaccaatctggccgatgggaagc-atcagaattttggcacatccagtctctc-----------rttaggcagcataacggttgcct-aacaa--------gtt-------------------------------agaa--atg-----------------gaacatgg--------ttca-tg-ttttccatc--------------aa------------aatgt------a-tatgt-aattttactt--atttttatgtgaaaacartgga------tttcga------------------atcgatgta-------gcagtggctgcagc--------aattttg-cc-ttt----gatatcag-ttg---------------------------------------------------------------------------------------------------------------------------------------------------------------------------------------------------------------------------------------------------------------------------------------------------------------------------------------------------------------------------
>I28607_M034_Malvaceae_Mansonia_altissima_seq1
---------------------------------------------cttgcgt---------------------------gtatgtcatgtttaggcccgacaaaaaactatatatcggagaggt---atttctttgatccttta-attgcc------------ttatgattaattcgacctataaagttgcac---acaaaatt---gtagcttc--atatag---atcttacac---catgc-atttgt--------c-tctgtgaacagacggatgatcttgatggtcgagttcgttcacatcgttcaaaggaagggatgcaaaatgcatctttcctgtatttcacagttcc---agggaagagcatcgcccgccaactagaaactcttctcatcaaccaactctcgagtcaaggcttcccactctccaatctggctgatgggaagc-atcagaatttcggcacatccagtctcac-----------tttagayggyataaaggttgcct-aacaa--------gtt-------------------------------agaa--atg-----------------gaacaagg--------tccg-tc-ttttccgta--------------aa------------aatgt------a-cgtgt-aattgtttt----------tctgaaaacaatgga------tttcgagt---------------catcaatgtc-------gcagtgactgcagc--------aattttg-cc-tyt----satattag-ttgctccactt---gccgtgta---------------------catgc--atcacatcaccctaaacc----------------------------------------------------------------------------------------------------------------------------------------------------------------------------------------------------------------------------------------------------------------------------------------------------------
>I28608_M035_Malvaceae_Hosfordia_alata_seq1
ctatcgctgcaagggaacagccaccgccatcaactattggggcttcttkyrw---------------------------rtmtgtmatgttcagacctgataagaaactatacattggagaggt---atttc-----tcgattc-attgtt------------ttattgtt------------------------------------gtatcatcgaatataa---adtttatac---aatgc-atttat----------tttgccaacagacggatgatcttgatggtagagttcgttcgcatcgttcaaagcaagggatgcaaaacgcttctttcctatatttaacagttcc---agggaagagcatcgctcgccaactygaaactcttctaatcaaccaactcttaagtcraggcttcccratcgccaacttggcygacggtaagc-atcagaatttyggcacatctagtctctc-----------attcgacagcataaccgttgcct-aacga--------gtt-------------------------------gaaatccag-----------------aaacatgg--------ctca-tg-ttattcatc---------------a------------aatgtacatcaa-tctgt-aatttttat------------ttctaacarcga-------ttttgg------------------atcga------------------------------------------------------------------------------------------------------------------------------------------------------------------------------------------------------------------------------------------------------------------------------------------------------------------------------------------------------------------------------------------------------------------------------------------
>I28609_M036_Malvaceae_Pentaplaris_davidsmithii_seq1
----------------------------------------------------------------------------------------------------------------------agaggt---atttatctgatctattc-gttgttt-----------ttattgttgatttgatctttgaagttacac---agaaagwt---gtatgttgaaatgtaa---atcttatac---catgc-atttat--------c-tttgcaaacagacggatgatcttgatggtcgagttcgttcgcatcgttcaaatgaagggatgcaaaattcttctttcctgtatttcacggttcc---agggaagagcatcgctcgccaactagaaactcttctaatcaaccaactcttaactcaaggcttcccactcaccaatttggccgacggcaagc-atcagaattttggtacatccaatctctc-----------attagacagcataaccattgcct-aacga--------gtt-------------------------------aaaattagg-----------------aaacatgg--------ttca-tg-ccatccatc---------------a------------tatgtatatcaa-tatgt-aatttttttt-------------ataacaatgga------ttttga------------------atcgacgta-------gaagtggccgcagc--------aat------------------------------------------------------------------------------------------------------------------------------------------------------------------------------------------------------------------------------------------------------------------------------------------------------------------------------------------------------------------------------------------------------
>I28610_M037_Malvaceae_Heritiera_littoralis_seq1
---------------------------------------------------------------------------------------------------------------atattggagaggt---atttctctgatccatgc-attgcttt---------attattattaatttgaccgttgaagtcgcagagctgaaagtt---gtagcttc-aatgtag---atcttacac---cttgc-atttgt--------g-tttgcaaacagactgacgatcttgatggtcgagtccgatcccatcgttcaaaggatgggatgcgaaatgcttctttcctgtatttcacagttcc---agggaagagcattgctcgccaactagaaactcttctcatcaaccaactcttaagtcaaggcttcccacttgccaatctggccgacggcaagc-atcagaattttggcacatccagtctttc-----------gttaggcagcataactgttgcct-aacga--------gtt-------------------------------aaaa--agg-----------------gaacatgg--------ttca-tg-ttttccatc---------------a------------aatgt------a-tatgt-aatttttta------------tgacaacaatgga-------tttga------------------atcgatgta-------gcagtggctgcagc--------agttttg-ct-ttc----gatgtcag-ttgctc------------------------------------------------------------------------------------------------------------------------------------------------------------------------------------------------------------------------------------------------------------------------------------------------------------------------------------------------------------------------
>I28611_M062A_Malvaceae_Durio_zibethinus_seq1
-------------------------------------------------------------------------------------------------------gaaactatatatcggagaggt---atttctctgatccactt-attgct------------ttattgttaatttgatctacgaagttgcac--acaaaaatt---gtagcctc-aatgtag---atcttaccc---aatgc-atttat--------c-tttgcaaacagacggatgatcttgatggtcgagttcattcgcatcgttcaaaggaatggatgcaaaatgcctccttcctgtacttagtagttcc---agggaagagcattgctcgccaactagaaactcttctcgtcaaccaactctcaagtcaaggcttcccactcaccaacctggccgacggcaagc-atcagaattttggcacatccagcttctc-----------attaggcagcatgactgttgcct-agcgg--------gtt-------------------------------aaaa-aaag-----------------caacatgg--------tcca-tg-tttttcatc--------------aa------------aatgt------a-tattt-aattttttg------------cgacaacaatgga------tttcga------------------atccatgta-------gcagtggctgcagc--------aattttg-ct-ttt----aatgtcag-ttgctccactt---gctgtgta---------------------catgc--atcaccctggcgaggaca---------------------------------------------------------------------------------------ttttaaggtgta----------------------------------------------------------------------------------------------------------------tatgagt--------------------------------------------------------------------------------
>I28612_M038_Malvaceae_Brachichyton_bidwillii_seq1
----------------------------------------------------------------------------------tgtcatgttcagacctgataagaaactatatattggagaggt---atttctctgatccactc-attgct------------ttattattaatttgacctttgaagttgctgaacataaagtt---gtaccttc-aatgtag---atcttacac----atgc-atttgt--------c-tttgcaaacagacagacgatcttgacggtcgagttcgttcgcatcgttcaaaggatgggatgcgaaatgctactttcctgtatttcacagttcc---agggaagagcattgctcgccaactagaaactcttctcatcaaccaactcttaagtcaaggtttccctcttaccaatctggctgatggcaagc-atcagaattttggcacatccagtctttc-----------attaggcagcataaccgtcgcct-aacga--------gtt-------------------------------aaaa--agg-----------------gaacatgg--------ttca-tg-ttttccatc---------------t------------aatgt------a-aatgt-aattttttc-----------atgacaackatgga-------ttcga------------------atcgatgta-------gctgtggctgcagc--------agttttg-cc-ctc----gata-----------------------------------------------------------------------------------------------------------------------------------------------------------------------------------------------------------------------------------------------------------------------------------------------------------------------------------------------------------------------------------
>I28613_M039_Malvaceae_Eriotheca_macrophylla_seq1
--------------------------------------------------------------------------------------------------------------------ggagaggt---atttctctgatygattc-atcgttt-----------tcattgytgatttcactgttgaagttaaga---agaaagtt---gcatcttcaaatctaa---gtcttatac---catgc-atttgt--------c-tttg----tagacrgatgatctcgatggtcgagttcgttcccatcgttcgaaagaagggatgcaaaatgcttctttcctgtatttcacggttcc---agggaagagcgtcgctcgtcaactcgaaactcttctgatcaaccaactyctaagtcaaggcttcccgctcgccaatttggccgacggtaagc-atcagaatttyggcacatccagcctctc-----------gttcgacagtttaactgttgtct-aacga--------gtc-------------------------------aaaatgaag------------------aacatgg--------ttcg-tg-tcttccatc--------------aa------------aatgtaaatcaa-tatgt-aaaatttttt----------tttgcaacaacaa------------------------------------------------------------------------------------------------------------------------------------------------------------------------------------------------------------------------------------------------------------------------------------------------------------------------------------------------------------------------------------------------------------------------------------------------------------------------------
>I28615_M041_Malvaceae_Pterygota_brasiliensis_seq1
----------------------------------------------------------------------------------------------------------actatatattggagaggt---atttctctggtccacta-attgct------------ttattattaatttgacctttgaagtcgcagaacagaaagtt---gtagcttcaaatgtag---atcttacac---tatgc-atttgt--------c-tttgcaaacagacggatgatcttgatggtcgagttcgttcgcatcgttcaaaagatgggatgcgaaatgcttctttcctgtattttacagttcc---agggaagagcattgctcgccaattagaaactcttctcatcaaccaactcttaagtcgaggcttcccactcaccaatttggctgacggcaagc-atcagaattttggcacatccagtctttc-----------gttaggcagcataaccgttgcct-aacaa--------gtt-------------------------------gtaa--agg-----------------gaacatgg--------ttcg-tg-ttctccatc---------------a------------aatgt------a-tatgt-aatttgttg---------------tgacaacagg------atttga------------------atcgatgta-------tcagtggctgmagc--------agttttg-ct-tta----gatat----------------------------------------------------------------------------------------------------------------------------------------------------------------------------------------------------------------------------------------------------------------------------------------------------------------------------------------------------------------------------------
>I28616_M042_Malvaceae_Leptonichya_maranta_seq1
--------------------------------------------------------------------------------------------------gataggaaactatatattggagaggt---atttccctgatcctctc-attgtt------------ttataaatga-ttgacctttgaatttacac-ayacaaagtt---gtagcttc-aatgttg---atcttatac---catgc-atttgt--------c-tttgcaaacagacggataatatttatactcgagttcagtcacatcgttcaaaggaagggatgcaaaatgcctctttcctgtatttcatagttcc---agggaagagcatcgctcgccaactagaaactcttctcatcaaccaactcttcagtgaaggcttcttggtcaccaatctggtggatggcaagc-atcagaattttggcacatcaaatctctc-----------actaggtggcttacctgttgcct-aatga--------gtt-------------------------------aara--------------------aggaacgtgc--------ttca-tg-tattccattt-------ccatcaaa------------tatgt------g-tatgt-aatttt--------------gtgaaaacaatgga------tttcga------------------atgg-------------------------------------------------------------------------------------------------------------------------------------------------------------------------------------------------------------------------------------------------------------------------------------------------------------------------------------------------------------------------------------------------------------------------------------------
>I28617_M043_Neuradaceae_Neurada_procumbens_seq1
---------------aacagccacctccatcaacgataggcgcttcttgcgt---------------------------ctatgtgatgttcagacctgataacaaattatacatcggacaggt---attacttaaacctattt-----------------attttttaccagcttcaatttttctggtgtgaaattgttattt----------------------attctgaat-gctatgc--------------ac---------tagacggacaatcttgatggccgtgtccgtgcacatcgattaaaggaagggatgcagaatgctggtttcctttatttcatagttccagaagggaagagcatggcttgccaactagaaactcttctcatcaaccagctcaatagtcgaggcttcctgctgaccaacttggctgatggcaagc-accggaatttcggtacatcgtctgtctc-----------accgggcactgtatctgttttgt-gatta--------atc-------------------------------tgca------g-------------cagctcaagc--------ctct-tg-ggtcatggc----------actgta-----------tggtgt--attaa-cttattaatcttcagc--------------------------tagctttaaa------------------aaaaattga-------acattgtatgtaaat-------------------------g--------------------------------------------------------------------------------------------------------------------------------------------------------------------------------------------------------------------------------------------------------------------------------------------------------------------------------------------------------------------------------------
>I28618_M044_Malvaceae_Pentace_laxiflora_seq1
---------------------------------------------------------------------------------------tgttcagacctgataagaaactatatatcggcgaggt---atttttcgtatttactc-attgcat-----------tattattttattcaacctttgaagttacac-gcagaaagtt---gtagtctcatgg-tag---atcttatac---catgc-attttt--------c-tttgcaaacagacrgatgatcttgatggtcgagttcgttcccatcgttcaaaggatgggatgcaaaatgcttctttcttgtatttcacagttcc---cgggaagagcattgctcgccaactagaaacgcttctcattaaccaactctctgctcaaggcttctygcttaccaatctggccgatggcaagc-atcagaattttggcacatccagtctctc-----------attagacagcataactgttgcct-aacaa--------ggt-------------------------------aaaagaaag-----------------gaccatgg--------ttga-tg-ttctccatc--------------aa------------aatat------a-tatgt-aatttttc------att-tctgacaagrvdkgva------ttycaga-----------------aycavbktm-------hbtgca-----------------------------------------------------t---gctkys----------------------------------------------------------------------------------------------------------------------------------------------------------------------------------------------------------------------------------------------------------------------------------------------------------------------------------------------------------
>I28619_M045_Malvaceae_Phragmotheca_mammosa_seq1
-----------------------------ycaactataggcagttcttgcgt---------------------------atatgtcatgtttagacctgataagaaactatatattggagaggt---atttctctgatctattc-attgttt-----------ttatcattgatttgatccttcaagttacac---agaaagtt---gtatgttcaaatgtac---atcttatgc---catgc-atttgt--------c-tttgtaaacagacggatgatcttgatggccgagtttgttcgcatcgttcaaaggaagggatgcaaaatgcttctttcctgtatttcacagttcc---agggaagagtatcgctcgccaactagaaacgcttctcatcaaccaactcttaagtcaaggcttcccactcaccaatttggctgacggcaagc-atcagaattttggcacatccagtctatc-----------attagacagcataactgtagtct-aacga--------gtt-------------------------------aaaatgagg------------------aacatgg--------ttca-tg-ttgtccatc---------------a------------aatgtatatcaa-tatgt-aattttttt--------------gtaacaacgga------tt--------------------------atgta-------gaaatggctgcagc--------aattttg-cc-ttt----gatctcag-ttgctcctctt---gctgtgta---------------------catgc--ataacccctgt---------------------------aaccaagggtaaaat-----------------------------------------------------------------------------------------------------------------------------------------------------------------------------------------------------------------------------------------------------------------------
>I28623_M048_Malvaceae_Abroma_augusta_seq1
------------------------------------------------------------------------------------------------------agaaactatatattggagaggt---attcctctgatctactc-actgtt------------ttattattaatttgacctttgaatttacac---agaaattt---gtagcttc-aatgtag---atcttatac---catgc-atttgt--------c-tttgtcaacagacggatgatcttgatggtcgagttcattcacatcgttcaaaggaagggatgcaaaatgcctctttcctgtatttcatagttcc---agggaagagcatcgcccgtgaactagaaactcttgtcatcaaccaactctcaagtcaaggcttcccgctcaccaatctggcggacggaaagc-atcagaactttggcacatccaatctctc-----------attaggcagcatcactgtagcct-aatga--------ctt--------------------------------------------------------------------------------------------------------aa------------aatgt------a-tatgt-aatttttgt----------------gacaatgga------ttgcaa------------------atctatgta-------gcagtggctgcagc--------aattttg-ct-tct----gatgtcag-ttgctccactt---gctgtgta---------------------catgc--atctctcttgtgacca---------------------------agggtaaattattg-ttgttg-taac----------tcatcagcatgtatatc-------------------------------------------------------------------------------------------------------------------------------------catgagtcc------------------------------------------------------------------------------
>I28624_M049_Malvaceae_Corchoropsis_tomentosa_seq1
-----------------------------------------------------------------------------------------------------------ctatacatcggagaggt---aattc-cggatctactc-atagcat-----------tattgtttaatctgacctttgaagctacac-acatgaagctttagtagcctc-aaagtaga-tatcttatac---catgc-ttttat--------c-tttcccaacagacagatgatcttgatggtcgagttcgttctcatcgttcaaaggcagggatgcagaatgcttcattcctgtatttcacggttcc---cgggaagagcattgctcgccaactagaaacacttctcatcaaccaactctcagctcaaggcttctcgctcacaaatctggccgacggcaagc-atcacaattttggcacatccagtctctc-----------attaggcggcataactgttgcct-aacaa--------gta-------------------------------aaaaacaaaaacaaaaacaaaaaatggaacatgg--------ttcattg-ttttccatc--------------aa------------aatgt------a-catgt-aatttttgt------------gacaaacaatgga------tttcga------------------atcgatttggttt--agcagtggctgcagc--------aattttg-cttttt----gatatcag-ttgctccactt---gctgc-----------------------------------------------------------------------------------------------------------------------------------------------------------------------------------------------------------------------------------------------------------------------------------------------------------------------------------------------------------
>I28625_M193_Malvaceae_Apeiba_tibourbou_seq1
--------------------------------------------tcttgcgt---------------------------gtatgtcatgttcagacccgataagaaactatwtattggagaggt---atttctctgwtcsacat-maywt-------------tttttactagtttgacctttcaagttagac-atakgaagtt--------------------------tatay---matgc-atttgt--------c-tttgcaaacagacwgacratcttgatggccgagtttghgcccatcrttcraaggacgggatgcaaaatgcctctttcctvtatttcrtagttcc---agggaagagcattgctygccagctagaaactcttatcatcaaccaactcytaagccaaggcttcccgctcaccaatctggccgatggcaagc-atcagaattttggcacatccagtctbtc-----------dthaggcggcttaachgttgcct-aacat--------gtt-------------------------------aaar--aar-----------------ddamacaga-------ttca-tg-ttttacatc---------------a------------watgt------accaagt-aattwtkgr-------------aacaacratgtt-----ttttcgtg-----------------gtcgatgta-------rcagtggcagygac--------rattttg-tt-ttt----gatgyaag-ttgctccactt---gctttgtaa-----at------------gcatgc--atcatccttgcatcma-------------------------agagggtaaaattttg-ttgtta-ttact--------taaatcag--------------------------------------------------------------------------------------------------------------------------------------------------------------------------------------------------------------------------------------
>I28626_M226_Malvaceae_Helicteres_guazumifolia_seq1
----------------------------------------------ttgcgt---------------------------gtatgtcatgttcagacctgataaaaaactatatattggagaggt---atttctttgatccagtc-attgct------------ctattattacttcwacctttgaagttagac-----agattt---gcagcttc-aatatag---atcttacac---catgc-atttgt--------c-tttgcgaacagacagatgatcttgatggtcgagttcgttcacatcgtttgatggaagggatgcagagtgcatctttcctgtatttcactgttcc---agggaagagcatcgctcgccaactagaaactcttctcatcaaccaactttcaagtcaaggcttctcactctccaatgttgctgatgggaagc-atcagaatttcggcacatcctatctctc-----------attaggcagtgtaacggttgcct-aacaa--------gtc-------------------------------agag--atg-----------------gaaaaagg--------tcca-tc-ttttccata-------------aaa------------aatgt------a-tattt-aattgcttt----------tctgaaaacaatgga------tttt-------------------catcgatgta-------gcagtggctgcagc--------aattttg-cc-ttt----ga-------------------------------------------------------------------------------------------------------------------------------------------------------------------------------------------------------------------------------------------------------------------------------------------------------------------------------------------------------------------------------------
>I28628_M051_Malvaceae_Werklea_horrida_seq1
---------------------------------------------------------------------------------------------------------------acattggagaggt---atttctctattctattc-atcg--------------tcatcgttgatttgatctttgaagttaaaa---agaaagtt---gtatctcaaaatgtaa---atcttatgc---catga-atttgt--------c-tttgtgagcagacagatgatctagatggccgagtacgtacacatcgttccaaggaagggatgaaaaatgcttctttcttatacttaacagttcc---agggaaaagcatcgctcgccaactcgaaacacttctaatcaaccaactcttaagtcaaggcttcccagttgccaattcggctgatggcaagc-atcagaatttcggcacatccagtctctc-----------attcgatagcataactgtcgcct-aatga--------gtt-------------------------------aaaacagga-----------------atacatgc--------ttaa-tg-ttatccatc----------------------------aatgtacattga-tgtgt-aattttttt----------------aacaatggg------ttccga------------------atc---gta-------gaagtggccgcaac-----------------------------------------------------------------------------------------------------------------------------------------------------------------------------------------------------------------------------------------------------------------------------------------------------------------------------------------------------------------------------------------------------------------
>I28629_M052_Malvaceae_Spirotheca_rosea_seq1
----------------------------------------------atgcgt---------------------------atatgtcatgttcagacctgataagaaactgtatatcggggaggt---atttctctgatcgattc-atcgttt-----------tcattgttgatttcacagttgaagttacga---agaaagtt---gcatcttcaaatctaa---ttcttatac---catgcaatttgt--------c-tttg----cagacggatgatctcgatggtcgagttcgttcccatcgttcgacagaggggatgcaaaatgcttctttcctgtatttcacggttcc---agggaagagcatcgctcgccaactcgaaactcttctgatcaaccaactcttaagtcaaggcttcctgctcgccaatttggctgacggtaagc-atcataatttcggcacatccggcctctc-----------attagacagcttaactgttgcct-aacga--------atc-------------------------------aaaatgaag------------------aacatgg--------ttca-tg-ttttccatc-------------aaa------------aatgtaaatcaa-tacgt-aaatttttcc---ttt--ttatagcaacaatggatttcgatttcga------------------atggatgttt------gaagtggttgcagc--------aattttg-c------------------------------------------------------------------------------------------------------------------------------------------------------------------------------------------------------------------------------------------------------------------------------------------------------------------------------------------------------------------------------------------------
>I28630_M053_Malvaceae_Huberodendron_swietenioides_seq1
------------------------------------------cttcttgcat---------------------------atatgtcatgttcagacccgatacgaaactctatatcggagaggt---atttctctgatcgattc-ttcgttt-----------tcattgttgatttcacctttgaagttacaa---agaaagtt---gtatcttcaaaygtaa---atcttatac---catgc-atttgt--------c-tttkcaaacagacggatgatctcgatggtcgagttcgttcgcatcgatcgaaggaagggatgcaaaatgcttctttcctgtatttcaaggttcc---agggaagagcatcgctcgccaactcgaaactcttytaatcaaccaactcttaagtcgaggcttcccacttgccaatttgrcygacggtaagc-atcarmattttggcacatccagtctctc-----------attrgacagcttaactgtygcct-aacga--------gtt-------------------------------aaaatgrag------------------amcatgg--------ttca-tg-ttttccatc--------------aa------------aatgtatatcaa-tatgt-aaaattttt-----------gcaacaacaatg-------------------------------------------------------------------------------------------------------------------------------------------------------------------------------------------------------------------------------------------------------------------------------------------------------------------------------------------------------------------------------------------------------------------------------------------------------------------------------
>I28631_M054_Malvaceae_Trochetiopsis_benjaminae_seq1
------------------aacctcctccatcaactattggtgcttcttgtgt---------------------------gtatgtcatgttcagacctgataagaaactatacatcggagaggt---aatt-ttggatctactc-atagcat-----------tattatttaatccgaccttt---------------------------------gaagtak---atcttatac---catgc-ttttat--------cttttcccaacagacrgacgatcttgatggtcgagttcgttctcatcgttctaaggcagggatgcaaaatgcttcgttcctgtatttcacagttcc---ggggaagagcattgcccgccaactggaaacgcttctcatcaaccaactctcaattcaaggcttctcactcacaaatctggccgacggcaagc-atcacaattttggcacttccggggtctc-----------attaggcagcataactgttgcct-aacaa----------------------------------agagaaacaaaaaaatg-----------------caacatgg--------tcca-tg-tttcccatc--------------aa------------aatgt------a-catgt-agtttttgt------------gacagacgatgac------------------------------atgcatgtacaca---gcagaaagtgaagc--------aacatgg-tc-cat----gtttccca-tca-----------------aa----atgt------------acatgt--agtttttgtg------------------------------------------------------------------------------------------------------------------------------------------------------------------------------------------------------------------------------------------------------------------------------------------------------------------
>I28632_M055_Malvaceae_Eriolaena_candollei_seq1
-----------------------------------------gcttcttktst---------------------------gtatgtcatgttcagacctgataagaaactatacatcggagaggt---aatt-ttkgatctactc-atagcat-----------tattatttaatctgaccttt---------------------------------gwagtas---atcttatac---catgc-tttway--------cttttcccaacagacagaygatcttgayggtcgagttcgttctcatcgttcaaaggcagggatgcaaaatgcttcattcctgtatttcacagttcc---ggggaagagcakygctcgccarctagaaacactyctcatcaaccaactctcaattcaaggcttctcactcrcaaatctgkccrayggcaagc-atcrcaattttggcacttccagtctctc-----------attaggcavyataactgttgcct-aacaa--------gcawaaagaga---------------------aaaaaaaaatg-----------------gaacatgattg----gttca-tg-tttcccatc--------------aa------------aatgt------a-catgt-aatttttgt------------gacaaacgatgra------tttcgt------------------atcaatttagtta---gcagtggctgcagc--------aattttg-ct-ttt----gat------------------------------------------------------------------------------------------------------------------------------------------------------------------------------------------------------------------------------------------------------------------------------------------------------------------------------------------------------------------------------------
>I28633_M056_Malvaceae_Adansonia_digitata_seq1
----------------------------------------tgcttcttgcgt---------------------------gtatgtcatgttccgrcctgataagaaattgtatatcggagaggt---atttctctgatcgattc-attgttt-----------ttattgttaa-----------------------agaaagtt---gtatcttcaaatctaa---atcttatac---catgc-attttt--------c-tttg----tagaccgatgatctcgatggtcgagttcgttcccatcgttcgacagagggaatgcaaaatgcttctttcctgtatttcayggttcc---agggaagagcatcgctcgccaactcgaaactcttctgatcaaccaactcttaagtcaaggcttcccgctcgccaatttggccracggtaagc-atcagcattttggcacatccagtctctc-----------attagacagtttaactgttgcct-aacga--------atc-------------------------------aaaatgaag------------------aacatgg--------ttca-tg-tttttygtc--------------aa------------aatgtatatcaa-tatatatatatatat---atgtatttgttacaacaacgga------tttcgatttcgatttcgatttcaaatcggtgtt-------gaagtg-------------------------------------------------------------------------------------------------------------------------------------------------------------------------------------------------------------------------------------------------------------------------------------------------------------------------------------------------------------------------------------------------------------------------
>I28636_M059_Malvaceae_Pterospermum_pierrei_seq1
-------------------------------------------------------------------------------------------------------------------------------gttt--------------------------------------------------------------------------tattagcctc-aaagtag---atcttatac---ggtgc-tkytwt--------c-tttccaaacagactgatgatcttgatgggcgagttcgtgctcatcgttcgaaggcagggatgcaaaatgcttcgttcctgtatttcacagttcc---agggaagagcatcgctcgccaactagaaacacttctcatcaaccaactctcaagtcaaggcttctcactcacaaatctggccgatggcaagc-atcacaattttggcacatccaatctctc-----------gttaggcagcataactgttgcct-aaaag--------------------------------------------------------------------gaacatgg--------ttca-tg-ttytccatc--------------aa------------aatgt------a-tatgt-aatttctgt-------------gacaacattgga------tttcga------------------atcgaatcarwks----------------------------------------------------------------------------------------------------------------------------------------------------------------------------------------------------------------------------------------------------------------------------------------------------------------------------------------------------------------------------------------------------------------------------------
>I28637_M060_Malvaceae_Duboscia_vifidiflora_seq1
---------------------------------ctataggtgcttcttgcct---------------------------ttatgtcatgatcagacccgataagaaactgtatatcggagaggt---atttctatgatctacat-tatgttct----------tttttatcggtttgagctttcaacttacac-ac-ggaagtt---gtagcttc-aatgtggtgaaccttacac---catgc-atttgt--------c-tctgcatacagacagatgatctcgatggccgagttcgtgcccatcgttcaaaagatgggatgcaaaatgcctctttcctgtatatcatagttcc---agggaaaagcatcgctcgccagctagaaactcttgtcatcaaccaactcttaagccaaggcttcccgctcaccaatctggccgatggcaaac-atcaaaatttcggcacatccagtctctc-----------attagaaggcataactgttccct-aacat--------gtt-------------------------------aaga--aag-----------------taacatgg--------ttca----tgtcaaatc---------------a------------aatgt------a-tatgt-aatttttac-------------------aatgct-----ttttcga------------------atcaatgta-------gcggtggatgcaac--------aattttg-tt-ttt----gatgttag-ttgctccacct---gctgcgtac-----at------------gcatgt--agcacccttgtgacca-------------------------aaagggtaaaat-----------------------------------------------------------------------------------------------------------------------------------------------------------------------------------------------------------------------------------------------------------------------
>I28638_M061_Malvaceae_Basiloxylon_brasiliensis_seq1
-----------------------------------------------------------------------------------------------------aagaaactatatattggagaggt---atttctctgatccactt-attgct------------ttattattaatttgaccattaaagtcgcggagctgaaaatt---gtagcttc-attgtag---atcttagcc---cttgc-gtttgt--------cttttgcaaacagacggatgatctagatggtcgagttcgttcacatcgttcaaaggatgggatgcaaaatgcttctttcctatacttcacagttcc---agggaagagcattgctcgccaactagaaactcttctcatcaaccaactcttaattcaaggcttcccacttgccaatctggcmgatggcaagc-atcagaattttggcacatccagtctttc-----------aataggcagcataaccgttgcct-aacga--------gtt-------------------------------aaaa--acg-----------------gaacatgg--------ttca-cg-ttttctatc---------------a------------aatgt------a-tatct-aatttttca------------tgacaacaatgga-------tttga------------------atcgatgta-------gcagtggctgcagc--------agttttg-ct-ttt----gatgtcag-ctgctccactc---acwgtgtactgt--gt------------acatgc--atgaccctt-------------------------------------------------------------------------------------------------------------------------------------------------------------------------------------------------------------------------------------------------------------------------------------------------------------------
>I28639_M249_Malvaceae_Gyranthera_amphibiolepis_seq1
----------------------------------------cgcttcttgcgt---------------------------atatgtcatgttcagacccgatacgaaactttatattggagaggt---atttctctgatctattc-atcgttt-----------tcattgttgatttcacctttgaagttacaa---agaaagyt---gtatcttcaaatgtaa---atcttatac---taggc-atttct--------c-tttgcaaacagaccgatgatctcgatggtcgagttcattcgcatcgatcaaaggaagggatgcaaaatgcttctttcctgtatttcacggttcc---agggaagagcatcgctcgccaactcgaaactcttctaatcaaccaactcttmagtcaaggcttcccactcgccaatttggctgacggtaagc-atcagaattttggcacatccagtctckc-----------attagacagcttaastgtcgcct-aacga--------gtt-------------------------------aaaatgaag------------------arcatgg--------ctca-tg-ttttccatc--------------aa------------aatgtatatcaa-tatgt-aaaattttt----------tgtaacaacaatagat-----tttcra------------------agcgatgtt-------atagtggctgcagc--------aattttg-cctttt----gatctcgg-ttgctccactt---gccakrk---------------------------------------------------------------------------------------------------------------------------------------------------------------------------------------------------------------------------------------------------------------------------------------------------------------------------------------------------------
>I28641_M063_Malvaceae_Brownlowia_peltata_seq1
--------------------------------------------------------------------------------------------------------------tatatcggcgaggt---atttttcagatttactc-attgcat-----------tgttattttattcaacctttgaagttacat--gcagaaatt---gtagtctc-atagtag---atcttatac---catgc-attttt--------c-tttgcaaacagacggatgatcttgatggtcgagttcgttgccatcgttcaaaggacgggatgcaaaatgcttctttcctgtatttcacagttcc---cgggaagagcattgctcgccaactagaaacgcttctcattaaccaactctctactcaaggcttctcgcttaccaatctggccgatggcaagc-atcagaattttggcacatccagtctctc-----------gttagacagcgtaactgttgcct-aacaa--------ggt-------------------------------aaaagaaag-----------------gaacatgg--------ttca-tg-ttctccatc--------------aa------------aatat------a-tatgt-aatttttca------tt-tctggcaagaaatgga------tttcaaa-----------------atcactgta-------gcagtggcggcagc--------aattttg-ct-ttc----gatatcag-ttgctccactt---gctgtgta---------------------gatgc--at--------------------------------------------------------------------------------------------------------------------------------------------------------------------------------------------------------------------------------------------------------------------------------------------------------------------------
>I28642_M064_Malvaceae_Burretiodendron_esquirolii_seq1
------------------------------------------------------------------------------------------------------------------tcggagaggta----acctcggatgtactc-gttgcatt--------attattattttctctgacctttgaacactcat-----aaagccttactaacctc---------------------aacgtgc-tcttat--------c-tttcccaacagacagatgatcttgatggtcgagttcgttctcatcgttcgaagcctgggatgcagaacgctacattcttgtattttatggttcc---agggaagagcattgctcgccaactagaaacacttctcatcaaccaactctcaagtcaaggcttcccactcacaaatgtggccgatggcaagc-accacaattttggcacatccagtctctc-----------attaggcagtattactgtttcct-aa---------------------------------------------------aag-----------------gaacatgg--------ctca-tg-ttttccatc--------------aa------------aatg---------tgtgt-aatttttgt-------------gagaacattgga------tgccca------------------attcgaatgtagc---agagtggttgcagc--------aattttg-ct-ttttttaattatcag-ttgct-------------------------------------------------------------------------------------------------------------------------------------------------------------------------------------------------------------------------------------------------------------------------------------------------------------------------------------------------------------------------
>I28644_M066_Malvaceae_Thomasia_solanaceae_seq1
---------------------------------------------------t---------------------------gtatgtcatgttcagacctgataagaagctgtatattggagaggt---atttctctgatccagta-attgtt------------ttcttattgatttgacttttcaagttacac-aaagaaagtt---gtaacttc-aatgtag---gtcttatac---catgc-atttgt--------c-tttgt--acagacggatgatcttgatggtcgagttcgttctcatcgttcaaagaaagggatgcaagatgcctctttcctgtactttatagttcc---agggaagagcatcgctcgcgaactagaaactcttctcatcaaccaactctcaaatcaaggcctcccgctcaccaatcaggctgacggaaagc-atcagaattttggcacatccggtctctc-----------attaggcggcataactgttgcct-aacga--------gtt-------------------------------acaa--------------------aggaacacgg--------ttca-tg-tttcccatc---------------a------------aatgt------a-tatgt-aatcttccg------------tgacaacaatgga------tttcga------------------attgaagta-------gcagtggatgcagc--------aattttg-gt-ttt----gat-tcag-ttgctccactt---gctgtgta---------------------catgc--atcacccattcaccca------------------ttgtaaccagggacaaggt-----------------------------------------------------------------------------------------------------------------------------------------------------------------------------------------------------------------------------------------------------------------------
>I28645_M067_Malvaceae_Guichenotia_ledifolia_seq1
----------------------------------------tgcgtcttgcgt---------------------------gtatgtcatgttcagacctgataagaagctgtatattggagaggt---atttctctgatccagta-attgtt------------ttcttattgatttgacttttgaaattacacaaaagaaagtt---gtagcttc-aatgtag---gtcttatac---catgc-atttgt--------c-tttgc--acagacggatgatcttgatggtcgagttcgttctcatcgttcaaagaaagggatgcaagatgcctctttcctgtatttcatagttcc---agggaagagcatcgcccgccaactagaaacgcttctcatcaaccaactctcaaatcaaggcctccctctcaccaaccaggctgacggaaagc-atcagaattttggcacatccagtctctc-----------attaggcggcataactgtttcct-gacga--------gtt-------------------------------acaa--------------------aggaacacgg--------ttca-tg-tttcccatc--------------aaa----------taatgt------a-tatgt-aatcttccg------------tgacaacaatgga------tttcaa------------------attgtagca-------gcagtggatgcagc--------aattttg-gt-ttt----gat-tcag-ttgctccactt---gctctgta---------------------catgc--atca------------------------------------------------------------------------------------------------------------------------------------------------------------------------------------------------------------------------------------------------------------------------------------------------------------------------
>I28646_M068_Malvaceae_Helmiopsis_sp_seq1
--------------------------ccatcaactattggtgcttcttgtgt---------------------------gtatgtcatgttcagacctgataagaagctatacatcggggaggt---aatt-tyggatctactc-rtagcat-----------tattatttaatctgaccttt---------------------------------gwrgtag---atcttatay---catry-ttttat--------mttttcccaacagacagaygatcttsatggtcgagttcgttctcatcgttcaaaggcagggatgcaaaatgcttcattcctgtatttcacagttcc---ggggaagagcatygctcgccaamtrgaaacacttctcatcaaccaactctcaattcaaggcttctcactcacaaatctggccgacggcaagc-atcacaattttggcacttccagtctctc-----------attaggcagcataactgttgcct-aacaa--------gcataragagk----------------aaaaaaaaaaaaaawg-----------------gaacatgg--------ttca-tg-tttcccatc--------------aa------------aatkt------a-catgt-aatytttgt------------gacaaacgatgra------ttycgt------------------atcaatttagwta---gcagyggctgcagc--------aattttg-ct-ttt----gatatcag-ttgctycactt---tctgc-----------t-----------acatgcttgttacccttgttagccaag---------------------------------------------------------------------------------------------------------------------------------------------------------------------------------------------------------------------------------------------------------------------------------------------------------
>I28647_M069_Malvaceae_Cheirolaena_linearis_seq1
-------------ggaacaacctcctccatcaactatcggtgcttcttgtgt---------------------------gtatgtcatgttcagacctgataagaaactatacatcggagaggt---aatt-ttggatcgactc-atagcat-----------tattatttaatccgacctta---------------------------------gaagtag---atcttatac---catgc-ttttat--------cttctcccaacagacggacgatcttcatggtcgagttcgttctcatcgttcaaaggcagggatgcagaacgcttcattcctgtatttcacagttcc---agggaagagcattgctcgccaactagaaacccttctcatcaaccaactctcaacccaaggcttctcgctcgcaaatctggccgacggcaagc-atcacaattttggcacttctggcctctc-----------agtaggcagcataacggttgcct-aacaa--------aagcataaag-------------------agaaacaaaaaatg-----------------gaacatgg--------tcca-tg-tttcccatc--------------aa------------aatgt------a-catgt-aagtttggt------------gacaaacgatgag------ttccgc------------------atcaatttagtca---gcagtggctgcagc--------aattttg-ct-ttt----gatatc---------------------------------------------------------------------------------------------------------------------------------------------------------------------------------------------------------------------------------------------------------------------------------------------------------------------------------------------------------------------------------
>I28648_M070_Malvaceae_Helmiopsiella_madagascariensis_seq1
------------------------------------------------gtgt---------------------------gtatgtcatgttcagacctgataagaagctatacatcggagargt---aatt-ttkgatctactc-atagcat-----------tattatttaatctgacctty---------------------------------gwhgtws---atcttatac---catgc-tyttat--------cttttcccaacagacagaygatcttsatggtcgagttcgttctcatcgttcaaaggcagggatgcaaaatgcttcattcctgtatttcacagttcc---ggggaagagcatygctcgccaactwgaaacacttctcatcaaccaactctcaattcaaggcttctcactcacaaatctggccgahggcaagc-atcacaattttggcacttccagtctctc-----------attaggcasyrtaactgttgcct-aacaa--------gcrtaaagaga---------------naaaawrraamadradk-----------------rrmchtgg--------ttca-tg-tttcccatc--------------aa------------aatgt------a-catgt-aatytttgt------------gacaaacgatgga------tttcgt------------------atcaatttagttw---gcagtggctgcagc--------aattttg-cw-ttt----gatatcag-tt----------------------------------------------------------------------------------------------------------------------------------------------------------------------------------------------------------------------------------------------------------------------------------------------------------------------------------------------------------------------------
>I28649_M071_Malvaceae_Goethalsia_meiantha_seq1
--------------------------------------------------------------------------------------------agacccgataagaaactgtatatcggagaggt---acttctgtgttctacat-tatgttca----------tttatattggtttgacttttcaagttacac-ac-agaagct---gtagcttc-aatgtactgaaccttacac---cctac-atttgt--------c-tttgcatacagactgacgatcttgatggccgagttcgtgcccatcgttcaaaggatgggatgcaaaatgcctctttcctgtatatcatagttcc---aggaaaaagtatcgctcgtcaactggaaactcttgtcatcaaccaactcttaagccaaggcttcccgctcaccaatctggccgatggcaagc-atcaaaattttggcacatcaagtctctc-----------attagaaggcataactgttccct-aacat--------gtt-------------------------------agga--aag-----------------gaacatgg--------ttca-tgtttttacatc---------------a------------aatgt------a-tatgt-aatctttgc-------------aacatcaacggt-----gtttcga------------------atcgatttg-------gcagtggatgcaac--------aattttg-tt-ttt----gatgttag-ttgctccactt---gctgtgtac-----at------------gcatgt--agaacccctgtaacca-------------------------ttt--------------------------------------------------------------------------------------------------------------------------------------------------------------------------------------------------------------------------------------------------------------------------------
>I28650_M072_Malvaceae_Clappertonia_ficifolia_seq1
---------------------------------------------------------------------------------------tgttcagacccgacaagaaactatatattggagaggt---atttctctgatctacat---------c------attttctattggttttaacgtttcaagttacat-agacaaagtt---gtagattc-aatacggtagaacttacacca-tatac-atttgt--------c-ttcacaaacagactgacgatcttgatggccgagttcgtgcacatcgttcaaaagatgggatgcaaaatgcctctttcctgtatttaatagttcc---agggaagagcatcgcccgccaactagaaactctcatcatcaaccaactctcaagccaaggcttccccctcaccaatctggccgatggcaagc-atcagaattttggcacatccagtctctc-----------gttaggcggcataactgtcccct-aacat--------gtt-------------------------------aaaa--atg-----------------gaacacaga-------ttca-tg-ttttacacc---------------a------------aatgt------a-tatgt-aacttctgc-------------aacgacagtagt----ttttcgag------------------atcgatgta-------gcagtggatgcaac--------aattttg-ttattt----gatgtcag-ttgctccactt---gct------------------------------------------------------------------c------------------------------------------------------------------------------------------------------------------------------------------------------------------------------------------------------------------------------------------------------------------------------------------
>I28652_M074_Malvaceae_Hildegardia_barteri_seq1
-----------------------------------------------------------------------------------------------------------------------------------------------------------------------------------------------ttaacagaaagtt---gtagcttcaaatgtcg---atcttacac---tatgc-atttgt--------c-tttgcaagcagacggatgatcttgatggtcgagttcgttcgcatcgttctaaggatgggatgcgaaatgcttctttcctatatttcacagttcc---aggaaagagcattgctcgccagctagaaactgttatcatcaaccaactcctaaatcaaggtttcccactcaccaatctggctgacggcaagc-atcagaattttggcacatccagtctttc-----------gttaggcagcataatcatcgcct-aacga--------gtt-------------------------------taaa--ggg-----------------gaacatgg--------ttca-tg-atgtccatc---------------a------------aatgt------a-tatgt-aattttttg------------tgacaacgatgga-------tttga------------------atcgatgta-------gcagtggctgcagc--------agttttg-ct-ttc----gatatcag-ttgctccactt---gctgtgtaatgt--gt------------acatgc--atgac-----------------------------------------------------------------------------------------------------------------------------------------------------------------------------------------------------------------------------------------------------------------------------------------------------------------------
>I28653_M168_Malvaceae_Theobroma_cacao_seq1
------------------agcctcctccttcaactataggtgcttcttgctt---------------------------gtatgtcatgttcagacctgataagaaactatatattggagaggt---atttctctgatctactt-gatgtt------------ttattattgatttgaccttttacgttacac-acagaaactt---gtagctcc-aacgtgg---atcttatac---catgc-atttgt--------c-tttgcaagcagacggatgatcttgatggtcgagttcgttctcatcgttcgaaggaaggaatgcaaaatgcaaccttcctttatttcattgttcc---agggaagagtatcgctcgccaactagaaactctcctgatcaaccaactctcaagtcaaggcttcccactcaccaatctggccgatggcaagc-atcagaattttggcacatccagtctctc-----------attaggcagcataactgttgcct-aatga--------gtt-------------------------------aaaa--agg-----------------aaccgtgg--------ttca-tg--tttccatc---------------g------------aatgt------a-aatgt-aatatttgt-------------gacaacaacaga------tttcga------------------atccatgta-------gcagtggctgcagc--------aattttg-ct-ttt----gatttcag-ttgctccactt---gctgtgtt------gt------------acatgca-atcacccatgta---------------------------acaaagggtaaaattttg-ttgtta-gaac-------------------------------------------------------------------------------------------------------------------------------------------------------------------------------------------------------------------------------------------------------
>I28654_M105_Malvaceae_Pachira_aquatica_seq1
-------------------------------------------ttcttgtgt---------------------------gtatgtcatgttcagacccgataagaaactgtatgtcggagaggt---atttctctgatcgattc-atcgttt-----------tcattgttgatttcaccgttgaagttatga---agaaagtt---gaatcttcaaatctaa---gtcttatac---catgc-atttgt--------c-tttg----tagacggatgatctcgatggtcgagttcgttcccatcgttcgaaagaagggatgcaaaatgcttctttcctgtatttcacggttcc---agggaagagcgtcgctcgccaactcgaaactcttctgatcaaccaactcttaagccaaggcttcccgctcrccaatttggccgacggtaagc-atcagaatttcggcacatccagcctctc-----------gttggacagtttaactgttgtct-aacga--------gtc-------------------------------aaaatgaag------------------aacatgg--------ttcg-tg-tcttacatc--------------aa------------aatgtaaatcaa-tatgt-aaattttttt---tt--------gcaacaatggatttcgatttcga------------------atc--------------------------------------------------------------------------------------------------------------------------------------------------------------------------------------------------------------------------------------------------------------------------------------------------------------------------------------------------------------------------------------------------------------------------------------------
>I28655_M148_Malvaceae_Robinsonella_mirandae_seq1
------------------------------------tcggggcttcttgcgt---------------------------atatgtcatgttccgacctgataagaaactatacatyggagaggt---atttytctgatsgattc-attgtt------------ttattttt------------------------------------rtatcttcgaatataa---attttatac---aatgc-atttat----------tttgccaacagacggatgatcttgatggtagagttcgwtcgcatcgttcraaggaagsgatgcaaaacgcttctttcctdtatttaacagttcc---agggaagagcatcgctcgccaactcgaaactcttctaatcaaccaactmttaastcaaggyttcccratygccaacttggccgayggtaagc-atcagaatttyggyacatctagtctctc-----------attcgacagcataaccgttgcct-aacra--------rtt-------------------------------gaartgcrg-----------------aaacatgg--------ttca-tg-ttatccatc---------------a------------aatgtacatcwr-tmwkt-wwtwtttmt------------ttctaacracga-------ttttga------------------atcgacgtt-------twagtggcggca-------------------------------------------------------------------------------------------------------------------------------------------------------------------------------------------------------------------------------------------------------------------------------------------------------------------------------------------------------------------------------------------------------------------
>I28656_M002_Malvaceae_Tilia_americana_seq1
----------------------------------tataggtgcttcttgtgt---------------------------gtatgtcatgttcaaacctgataagaaactatatatcggagaggt---atttctcgaatctactc-tttgcat-----------tattatttaatttgacctttgaagttrcaacacagaaagtt---gtagcctc-aaagtag---atcttatac---catgc-atttat--------c-tttgcaaacagacagatgatcttgatggtcgagttcgttcgcatcgttcaaaggaagggatgcaaaatgcttctttcctttatttcacagttcc---agggaagagcatcgctcgccaactagaaacacttctmattaaccaactctcaagtcaaggcttctcactcaccaatctagccgatggcaagc-atcagaattttggcacatccagtctctc-----------attaggcagcacaactgttgcct-aacga--------gtt-------------------------------aaaacaaaa--------------aaggaacatgg--------ttca-tg-ttttccatc--------------aa------------aatgt------a-tatgt-aattttct-----------------gacaacgga------ttttga------------------atcaatgta-------acagtggctgcagc--------aattttg-ct-ttt----gatatcag-ttgctcca----------------------------------------------------------------------------------------------------------------------------------------------------------------------------------------------------------------------------------------------------------------------------------------------------------------------------------------------------------------------
>I28657_M180_Malvaceae_Triumfetta_lappula_seq1
-------------------------------aactatatctgcttcttgcgt---------------------------gtatrtcatgttcagacccgataagaaactatatatcggagaggta-catttctctgatctccat-cattttct---------------------------------attasat-agrgaaagtk---gtagattc-aatgcagtaaaacttatattmccatac-atttkt--------c-ttggcamacagacygaygatcttgatggccgagttcgtkcacatcgttcaaaagacggtatgcaaagtgcctctttcctgtatttcatagttcc---agggaagagcattgcccgccaactagaaacystcrtcatcaaycagctcttaagccaaggcttccccctcaccaatctrgccgatggmaagc-atcagaatttcggcacatccagtctctt-----------gttaggcggcataactgtcccct-aacat--------gtt-------------------------------aaaa--atg-----------------gaacagaga-------ttca-tgttcttacatc---------------a------------aatgt------a-tatgt-agtttctgc-------------aacaacaacaatagttttttcgag------------------atcgatgta-------gcagtggatgtaam--------aattttg-tt-ttt----gatgtcag-ttactccactt---gctgtgtat-----attacatatt----------------------------------------------------------------------------------------------------------------------------------------------------------------------------------------------------------------------------------------------------------------------------------------------------------------------------------------
>I28658_M160_Muntingiaceae_Muntingia_calabura_seq1
------------------------------------------------------------------------------tgtatactatg--------------------atatgctcaagaaaatcaattgctctgtaccacatgactgaaaacatcagctatgttctagcaccttcatgtgcaaagtttgca-gtggaaaact---gtgttttc-aatgtag---aggtttgac---tctga-ttttac--tctctgc-tactgcatcagacggatgatctcgacggccgagtcagtgcccaccgctcaaaggaagggatgcagaatgcctctttcctttatttcaaagttcc---aggaaagagcattgcctgccaaatggaaacacttctcatcaaccaactgtacagccaaggcttccaacttaccaacttggctgatggcaagc-atcggaatttcggcacgtccagtctctc-----------actaggcagcataactgtttcat-aggaa--------atc-tgcagccctcaacccttcat----------------------------------------------------ttca-tg-taaactgtggaacttggaagggaaa---------cccaatat--------cacat--------------------cctgccaacacaaga-----acccaca------------------ctagaagtt-------tcagaggcagcagc--------aattttg-tg-tctc-------caag-ttgctccttcc---agagttta---------------------tatgc--atcacct---------------------------------------------------------------------------------------------------------------------------------------------------------------------------------------------------------------------------------------------------------------------------------------------------------------------
>I9832_V002_Malvaceae_Luehea_speciosa_seq1
--------------gaacagcctcctccakcaactataggagcttcttgcgt---------------------------gtatgtcatgttcagacccgataagaaactttatattggagaggt---atttatctgatctacat-aatgt-------------tttgtattggtttgacctttctaattgcac-acggcaaggt---gtatcttc-aatgtggtgaaacttacac---catgc-gtttgt--------c-tttgcatacagacggatgatcttgatgggcgagttcgtgcccatcgttcaaaagatgggatgcaaaatgcctctttcatgtatttcatggttcc---agggaaaagcatcgctcgccaactggaaactgttgtcatcaaccaactctcaagccaaggcttcccgctcaccaatctggccgatggcaagc-atcaaaattttggcacatccagtctctc-----------attaggcggcataactgttccct-aacat--------gtt-------------------------------aaga--aag-----------------gagcatgg--------ttca-tg-ttttacatc---------------a------------aatgt------a-tatgt-aatttttgc-------------aacaacaatggt-----tttccga------------------atcgatgta-------gcggtggatgcaac--------aattttg-tt-ttt----gatgttag-ttgccccactc---gttgtgtac-----at------------gcatga--agcacccttgtaacca-------------------------aaagggtaaaaattttgctgtca-tcac---------tttgtcagcatttatcta-tgattccattttgaggtgtaagtagtcavtattgcatctttgccaaagtagtactcttcagtttaagattttgacaactattgtcttataagattgaaaattattggataataatccttaaatttccaataaaatcaattaataatttttaataataataaataaataaaacatgaaaaacagaaaaccgtttaccgtaaaaagagctgctcgatttca
