# Supplementary material for: Localized Phylogenetic Discordance Among Nuclear Loci Due to Incomplete Lineage Sorting and Introgression in the Family of Cotton and Cacao (Malvaceae)
Source: Front Plant Sci. 2022 Apr 13;13:850521. doi: 10.3389/fpls.2022.850521 (PMC9043901; doi:10.3389/fpls.2022.850521)
Supplement: Supplementary file 1 [file Data_Sheet_1.ZIP › Alignments_v4/L19.fasta]

>I23352_M001_Malvaceae_Bombax_ceiba_seq1
---------------------------------------------------------------------------------------------------------------------------------------------------------------------------------------------------------------------------------------cattgaattttccaacaagttttaagcagagggcaatgctggttgatgaaatctggcacgctgctggagatgaagcgtccgatgttgattggtatgtgaagcgcactgtccttggagggatatattcgacaacagaggtttacatgctgactgacagctccccaggtttat---ttcct-ttacctttatgtgcttagaactttgatgtgtatat--atcattgtttcatctg-----------------tgattttctaatggagagttat--gc------------------------------------ttttctggcagagtttcgtgatacatggctgttcttggatgatcg--------ggtgaaagatgcttttgatttgaagaagtcaatccaggaggtagtct---cttcctccatcccttttccatttt----------------------------------------------------------------------------------
>I23353_M002_Malvaceae_Tilia_americana_seq1
-----------------------------------------------------------------------------------------------------------------------------------------------------------------------------------------------------------------------------------catccattgaatgttccaacaagttttaagcagagggcaatgctggttgatgaaatctggcatgctgctgragatgaggcctctgatgtagattggtatgtgaagcgcactgtccttggagggatatactcaacaacwgagatttacatgctgactgacagctccccaggtthat---ttsyt-tdmcyttwwkgykywkarmwbykwkdkkhdwmhwh--htbkktthnwhmdhdg-----------------hbttyywbbvdwkdwgmwrsvw--kythdwwdryrk---hwywtywwytd-vyhdhbw----tyykbbrbmvkwkbbtswtvhwdsrykryybkkbkwdrnwbrbbk--------kddrdwhgmwkhwkwbdwkhhrrrrrvdanhmwsbmskwvkwhkyyy---yymmmwmmawts-----------------------------------gagaaaaatgaactctt----------------------------------------aa
>I23354_M003_Malvaceae_Herissantia_crispa_seq1
-------------------------------------------------------------------------------------------------------------------------------------------------------------------------------------------------------------------------------ggcccatccattgaatgttccgacaagttttaagcagagggcaatgctggttgatgaaatctggcatgccgctggagacgaggcctctgatattgattggtatgtgaagcgcactatccttggagggatatactcaactacagagatttacatgctgactgaccgctcaccaggtttat---atcct-ttacctttatgcaattaga-----------------------------------------------------agtttgtagtggagatgcaa--gcttttagatag---catttcatttg-attatgg----ttttccggcagagtttcgggatacatggttgttcttggatgatcg--------ggttaaagacgcttttgatatgaagaaggcattccaggaggtagtct---ctctgaccatcccttttccttttgaaatctggtttagaaatcttaatgaaatgacattgttgca-----------------------------------------g
>I23355_M004_Malvaceae_Malva_arborea_seq1
-----------------------------------------------------------------------------------------------------------------------------------------------------------------------------------------------------------------------------taggcacatccattgaatgttcctacgagttttaagcaragagcaatgctggttgatgaaatctggcatgctgctggagacgakgcctctgatatagattggtatgtgaagcgcactgtccttggagggatatactcaacaacaragatttacatgctgactgabcgctccccaggtt------------ttacctttrtgcaattaga-----------------------------------------------------actttttagtggaaatgcta--gcttttagatag---yttttcattta-cttat------tttcccagcagagtttcgtgacacatggttgttcttggatgatcg--------ggttaaagacgcttttgatttgaagaaaacattccatgaggtaatct---ctcccgccatcctttttcctttaggaatctggtttagaaatctt-atgaaatgacattg-----------------------------------------------
>I23356_M005_Malvaceae_Lavatera_assurgentiflora_seq1
-----------------------------------------------------------------------------------------------------------------------------------------------------------------------------------------------------------------------------taggcacatccattgaatgttcctacgagttttaagcaaagagcaatgctggttgatgaaatctggcatgctgctggagacgakgcctctgatatagattggtatgtgaagcgcactgtccttggagggatatactcaacaacaragatttacatgctgactgaycgctccccaggtt------------ttacctttvtgcaattaga-----------------------------------------------------actttttagtggaaatgcta--gcttttagatag---cttttcattta-cttat------tttcccagcagagtttcgtgacacatggttgttcttggatgatcg--------ggttaaagacgcttttgatttgaagaaaacattccakgaggtaatct---ctccygccatcctttttcctttaggaatctggtttagaaatctt-atgaaatgacattgttgcaggcaacgtattt------------------------------
>I23359_M008_Malvaceae_Althaea_officinalis_seq1
-------------------------------------------------------------------------------------------------------------------------------------------------------------------------------------------------------------------------------ggcgcatccattgaatgttcctacgagttttaagcagagagcaatgctggttgatgaaatctggcatgctgctggagacgaggcctctgatatcgattggtatgtgaagcggactgtccttggagggatatactcaacaacagagatttacatgctgactgaccgctccccaggtt------------ttacctttatacaattaga-----------------------------------------------------actttctagtggaaatgcaa--gcttttagatag---cttttcattta-ctta-------tttccaagcagagttttgtgacacgtggttgttcttggatgatcg--------ggttaaagacg-------------------------------------------------------------------------------------------------------------------------------------------------
>I23367_M016_Malvaceae_Kitaibelia_vitifolia_seq1
-------------------------------------------------------------------------------------------------------------------------------------------------------------------------------------------------------------------------------ggcgcatccattgaatgttcctacgagttttaagcagagagcaatgctggttgatgaaatctggcatgctgctggagacgaggcctctgatattgattggtatgtgaagcgcactgtccttggagggatatactcaacaacagagatttacatgctgactgaccgctccccaggtt------------ttacctttatgcaattaga-----------------------------------------------------actttctagtggaaatgcaa--gctattagatag---cttttcattta-cttat------tttcccagcagagtttcgtgacacgaggttgttcttggatgatcg--------ggtcaaagacgcttttgatttgaagaaaacattccaggaggtagtct---ctcctgccatcccttttcctctaggaatctggtttagaaatcttaatgaaatgacatcgttgcaggcaacgtatttggcggaagct--------------------
>I23368_M017_Malvaceae_Sterculia_apetala_seq1
-----------------------------------------------------------------------------------------------------------------------------------------------------------------------------------------------------------------------------taggcacatccattgaatgctccaacaagttttaagcagagggcaatgctggttgatgaaatctcgcatgcttctggagatgacccctctgatgtagattggtatgtgaagcgcactgtccttggagggatatactcaacaacagagatttacatgctgactgacagctccccaggtttat---ttcct-ttagctttttgtgcttacaactttgatgtatatac--gtctttgttttatcag-----------------tgactttctaatggagatgcaa--ttatttagatat---catttcattta-tttatta----ttttctggcagagttttgtgatacatggctattcttggatgatcg--------ggtaaaagatgcttttgatttgaagaagacaatccaagaggtactct---cacccatcattctttttccttttttttwccct--------ttktcttttgagtagtgcatt-------------------------------------------tt
>I23370_M105_Malvaceae_Pachira_aquatica_seq1
--------------------------------------------------------------------------------------------------------------------------------------------------------------------------------------------------------------------------------gcacatccattgaatgttccaacaagttttaagcagcgggcaatgctggttgatgaaatctggcatgctgctggagatgaggcatccgatgttgattggtatgtgaagcgcactgtccttgcggggatatactcaacaacagagatttacatgctgactgacagctccccaggtttat---ttcct-ttacctttttgtgcttagaactttgatgcgtatac--atcattgtttcatctg-----------------tgattttctaatggagatgcaa--gc------------------------------------ttttctaacagactttcgtgatacatggcttttcttggatgatcg--------ggtga-------------------------------------------------------------------------------------------------------------------------------------------------------
>I23371_M137_Malvaceae_Dombeya_wallichii_seq1
-----------------------------------------------------------------------------------------------------------------------------------------------------------------------------------------------------------------------------------------------------------------------gcgatgctggttgatgaaatctggcatgctgctggagatgaagcctctgatatcgattggtatgttaagcgcaccgtccttggaggaatatactcgacaacggagatttacatgctgactgacagctccccaggtttat---ttcctattacctttatgcttctagaacattgatgtgtatgc--atctccgtatcatctg-----------------ccactttctggtggagatgcaa--rgttctagatag---catttcattta-cttgtca--ttwtttctggcagagtttcgtgatacatggctgttcttggatgatcg--------agtgaaagatgcttttgmcttcaagaagactatccaagaggtagtct---ccccctccattcctt-------------------------------------------------------------------------------------------
>I23372_M140_Malvaceae_Chiranthodendron_pentadactylon_seq1
-----------------------------------------------------------------------------------------------------------------------------------------------------------------------------------------------------------------------------------------ttgaatgttccaacaagttttaagcagagggcaatgctggttgatgaaatctggcatgctgctggagatgaagcctccgatgtagattggtatgtaaagcgcactgtccttggagggatatactcgacaacagagatttacatgttgactgacagctccccaggtttat---ttcct-tcacctttatgcgtttagaactttgatgtgtatac--gtctttgtttcatcag-----------------tgactttctagtggagatgcaa--gcttttagatag---catttcactat-attactc---agactcgggtgtgagtgtcggatacgtgtatggtgtcggatacgtgtatgtgtttgctacggatatgttcaattt----------------------------tttcttagtttttccatgtatttgga-------------------------------------------------------------------------------gg
>I23373_M141_Malvaceae_Quararibea_funebris_seq1
-----------------------------------------------------------------------------------------------------------------------------------------------------------------------------------------------------------------------------taggcacatccattgaatgttccaacaagttktaagcagagggcaatgctggttgatgaaatctggcatgctgctggagatgaggcctctgatgttgattggtatgtgaagcgcactgtgcttggagggatatactcgacaacagagctttacatgttgactgacagctccccaggtttat---ttcct-ttacctttacgcgcttagaactttgacgtgcatac--atctttgtttcatcag-----------------tgactttctagtggagatgcat--gcttttagatag---catttcatttc-cttatta----ttttctggcagaatttcgtgatacatggctgttcttggatgatcg--------ggtgaaagatgcttttgatttgaagaagtctatacaggaggtagtct---ctctctccctccctccatcccttttcctt-----------tttctttctaaaaa--------------------------------------------------gc
>I23377_M148_Malvaceae_Robinsonella_mirandae_seq1
------------------------------------------------------------------------------------------------------------------------------------------------------------------------------------------------------------------------------aggcccatccattgaatgttccgacgagttttaagcaragggcaatgctggttgatgaaatctggcatgcsgctggagacgaggcctctgatattgattggtatgtgaagcgcactgtccttggaggratatactcaactacagagatttacatgctgacygaccgctcaccrggttwat---ttcct-ttacctttatgcaattaga-----------------------------------------------------actttctagtggagatgcaa--rcttttagatag---catttcatttg-cttatcr----ttttcyggcagagtttcgtgatacatggttgttcttggatgatcg--------ggttaaagatgcttttgatttgaagaagacattccaggaggtagtct---ctccgascatcccttttccttttgaaatctggtttagaaatcttaatgaaatgacattgttgca-----------------------------------------g
>I23378_M150_Malvaceae_Ceiba_pentandra_seq1
---------------------------------------------------------------------------------------------------------------------------------------------------------------------------------------------------------------------------------cacatccattgaattttccaacaagttttaagcagagggcaatgctggttgatgaaatctggcacgctgctggagatgaagcgtctgatgttgattggtatgtgaagcgcactgtccttggagggatatattcaacaacagagatttacatgctgactgacagctccccaggtttat---ttcct-ttacctttatttgcttagaactttgatgtgtatat--atcattgtttcatctg-----------------tgattttctaattgagaggcaa--gc------------------------------------ttttctggcagagtctcgtgatacatggctgttcttggatgatcg--------ggtgaaagatgcttttgatttgaagaagacaatccaggaggtagtct---ctccctccatccatgttccattttctttct-----aaaagtcttcttctgaaaaattt------------------------------------------------
>I23383_M166_Malvaceae_Pseudobombax_ellipticum_seq1
------------------------------------------------------------------------------------------------------------------------------------------------------------------------------------------------------------------------------aggcacatccgttgaatgttccgacaagttttaagcagagggcaatgctggttgatgaaatctggcatgctgttggagatgaggcgtccgatgttgattggtatgtgaagcgcactgtccttggagggatatactcaacaacagagatttacatgctgactgacagctccccaggtttat---ttcct-tttcatttatgtgctaagaactttgatgtgtatac--atcattgtttcatctg-----------------tgattttctaatggagaggcaa--gc------------------------------------ttttctggcagagtttcgtgatacatggctgttcttagatgatcg--------ggtgaaagacgcttttgatttgaagaagacaatccaggaggtagtctctcctccctccatcccttttccattttctctc------aaacatgcttttttgaaaawtttgcatatg------------------------------------tttta
>I23385_M169_Malvaceae_Ochroma_pyramidale_seq1
-----------------------------------------------------------------------------------------------------------------------------------------------------------------------------------------------------------------------------taggcacatccattgaatgttccaacaagttttaagcagagggcaatgctggttgacgaaatctggcatgctgctggagatgaggcctctgatgttgattggtatgtgaagcgcactgtccttggagggatatactcaacaacagagatttacatgctgactgacagctccccaggtttat---ttcct-ttacctttatgcgcttagaactttgatatgtatac--atatttgtttcatcag-----------------tgactttctagtggagatgcaa--gcttttagatagcaacatttcattta-cttatca----ttttgtggcagagtttcgtgatacgtggctgttcttggatgatcg--------agtgaaagatgcttttgatttgaagaagacaatccaggaggtagtct---ctccctccctccatcccttttcct----------------------------------------------------------------------------------
>I23389_M181_Malvaceae_Pavonia_scheadiana_seq1
----------------------------------------------------------------------------------------------------------------------------------------------------------------------------------------------------------------------------------------------------gacgagttttaagcagagagcaatgctggttgatgaaatctggcatgctgctggagacgaggcctctgatattgattggtatgtgaagcgcactgtccttggagggatatactcaacaacagagatwtacatgctgactgacctctccccaggtt------------ttacctttatgcaattaga-----------------------------------------------------actttctagtggagatgcaa--gcttttagatag---catttcattta-cttatcg----tttcccggcagagtttcgtgatacgtggttgttcttggatgatcg--------ggttaaagacgcttttgatttgaagaaaacattccaggaggtagtct---ctcccgccatcccttttcctttaggaatctggtttagaaatcttaatgaaatgacaytgttgcaggcaacgtatttggcggaagctgttggtgct----------g
>I23390_M182_Malvaceae_Anoda_cristata_seq1
------------------------------------------------------------------------------------------------------------------------------------------------------------------------------------------------------------------------------------atccattgaatgttgcgacgagttttaagcagagagcaatgctggttgatgaaatctggcatgctgctggagacgaggcctctgatattgattggtatgtgaagcgcactgtccttggagggatatactcaacaacagagatatacatgctgactgacctctccccaggtt------------ttacctttatgcaattaga-----------------------------------------------------actttctagtggagatgcaa--gcttttagatag---catttcattta-cttatcg----tttcccggcagagtttcgtgatacgtggttgttcttggatgatcg--------ggttaaagacgcttttgatttgaagaaaacattccaggaggtagtct---ctcccgccatcccttttcctttaggaatctggtttagaaatct---------------------------------------------------------------
>I23395_M236_Malvaceae_Fuertesimalva_jacens_seq1
---------------------------------------------------------------------------------------------------------------------------------------------------------------------------------------------------------------------------------cacatccattgaatgttcctacgagttttaagcagagagcaatgctggttgatgaaatctggcatgctgctggagacgaggcctctgatatagattggtatgtgaagcgcactgtccttggagggatatactcaacaacagagatttacatgctgactgaccgctccccaggtt------------ttacctttgtgcaattaga-----------------------------------------------------actttttagtggaaatgcta--gcttttagatag---cttttcattta-cttat------tttcccagcagagtttcgtgacacatggttgttcttggatgatcg--------ggttaaagacgcttttgatttgaagaaaacattccaggaggtaatct---ctcctgccatccctttttctttaggaatctggtttagaaatcttaatsaaatgacattgttgcaggcaacgtatttggcggaagctgttggtgctggaatgggggg
>I23398_M021_Malvaceae_Sidastrum_micranthum_seq1
-----------------------------------------------------------------------------------------------------------------------------------------------------------------------------------------------------------------------------taggcccatccattgaatgttccgacgagttttaagcagagggcaatgctggttgatgaaatctggcatgctgctggagacgaggcctctgatattgattggtatgtgaagcgcactgtccttggagggatatactcaactacagagatttacatgctcactgaccgctcaccgggtttat---ttctt-ttacctttatgcwwtyd-----------------------------------------------------kwwmyytytakbvrakwwgham--dytytdrkanag---vwkywmryttk-yhbatdg----ywttyyrkywgvktttbbhdwtmyrkvdkmgttybwbgrtrmwyg--------gkywwwvkwkgstkwtsrkktkaardakrcwttysakkwgrwrrwsw---chyygaccatcccttttcctttggaaatctggtttagaaatcttaatgaaatgacaatgttg------------------------------------------ca
>I23399_M022_Malvaceae_Gaya_dominguensis_seq1
------------------------------------------------------------------------------------------------------------------------------------------------------------------------------------------------------------------------------aggcccatccattgaatgttccgacaagttttaagcagagggcaatgctggttgatgaaatctggcatgccgctggagacgaggcctctgatattgattggtatgtgaagcgcactgtccttggaggtatatactcaactacagagatttacatgctgactgaccgctcaccaggtttat---atcct-ttactttaatgcaattaga-----------------------------------------------------actttgttgtggatatgcaa--gcctttagatag---catttcatttg-mttatgg----ttttmmgsmagagtttmgggatacaygggggttmttggatgatmg--------ggttaamgamgcttttgatttgaagaagacattccaggaggtagtct---ctctggccatcc----------------------------------------------------------------------------------------------
>I28591_M023_Malvaceae_Neobuchia_paulinae_seq1
---------------------------------------------------------gcaagcgccctacatatcaaaatggcctcaagctctcagcatccaagtaccagaccttata----catttgttcctttt-aaaggactagattac---tttagtca-aaggc-ttcactcttcaaaaaacatg-----gttttt------tctaacattctttgtaggcacatccattgaattttccaacaagttttaagcagagggcaatgctggttgatgaaatctggcatgctgctggagatgaagcgtccgatgttgattggtatgtgaagcgcactgtccttggagggatatattcaacaacagagatttacatgctgactgacagctccccaggtttat---ttcct-ttacctttatgtgcttagaactttgatgtgtatat--atcattgtttcatctg-----------------tgattttctaatggaaaggcat--gc------------------------------------ttttctggcagagtttcgtgatacgtggctgttcttggatgatcg--------ggtgaaagatgcttttgatttgaagaagacaatccaagagg-------------------------------------------------------------------------------------------------------------------
>I28593_M024_Malvaceae_Carpodiptera_cubensis_seq1
--------------------------------------------ttcgcctagaaatgcaagcgccctacatatcaaaatggcctcaagctctaagcatccaagtatcagtccttgca-ccttttttcttcttgct-aaagaactatgttgc----ttagtca-aagcc-ttcagyctttaagacaagt---------ttt------cgttacattctttgtaggcacatccattgaatgttcctacaagttttaagcagcgggcaatgttggttgatgaaatctggcatgctgctggagatgaggcctctgatatagattggtatgtgaagcgcactgtccttggagggatatactcaacaacagagatttacatgctcactgacagctccccaggtttat---ttccttagccttttatgtgttcaggacttttatg----------tcttcatttcattag-----------------tggctttcttgtggagatgcaa--gcttttagatag---cacttcattta-ctcatca----ttttctggcagagtttcgtgatacgtggatgttcttggatgatcg--------ggtgaaagatgcttttgat-----------------------------------------------------------------------------------------------------------------------------------------
>I28596_M026_Malvaceae_Ruizia_cordata_seq1
----------------------------tccaagcttttaaggattcgcctagaaatgcaagcaccwtatatatcaaaatggcctcaagcwctcagcatccaagtactaactttwatg----hctttttccttttt-aaagcactagbttatghatttwgttkaaagcc-ttcactctttaagaygactg-ttttgtgttt------gctaacattcattgtaggcacatccattgaatsttccracaagttttaagcagagggcratgctggttgatgaaatctggcatgctgctggagatgaagcctchgatatcgattggtaygttaagcgcacygtycttggaggaatatactcaacaacagagatttacatgctgactgacagctccccaggtttat---ttcmtattacctttatgctyctagaacattratgtgtatgc--atmtctgtatcatctg-----------------cyactttcyrgtggagatgcaa--agttctagatrg---catttcattta-cttgtca--ttttttytggcagagtttcgtgatacatggctgttcttggatgatcg--------agtgaaagat--------------------------------------------------------------------------------------------------------------------------------------------------
>I28597_M027_Malvaceae_Melhania_velutina_seq1
---------------------------------------------------------------------tatatcaaaatggcctcaagctctcagcatccaagtactaactttaatg-c--cttttttccttttt-aaagcactagcttatgcttttagttgaaagcc-ttcactctttaagatgactg-ttttgtgttt------tctaacattcattgtaggcacatccattgaatgttccgacaagttttaagcagagggcgatgctggttgatgaaatctggcatgctgctggagatgaagcctctgatatcgattggtatgttaagcgcaccgtccttggaggaatatactcaacaacggagatttacatgctgactgacagctccccaggtttat---ttcctattacctttatgctcc-------------------------------------------------------ccactttctggtggagatgcaa--agttctagatag---cattttattta-cttgtca--ttttttctggcagagtttcgtgatacatggctgttcttggatgatcg--------agtgaaagatgcttttgatttcaagaagactatccaag----------------------------------------------------------------------------------------------------------------------
>I28598_M028_Malvaceae_Glyphaea_brevis_seq1
-------------------------------------------------mymraaatgcaagcaccctacatatcaaaatggcctcaagctctcagcatccaagtactagtccctgca-------tttttcttctc--aagggttaatttgc----tatctca-tggcc-ttttatctttgcaattgttt-tcaaaattgt------aacaacattc---acaggcacatccattgaatgttccaacaagctttaagcagcgggcaatgctggtcgatgaaatctggcatgccgcgggtgatgaggcctctgatgtagattggtatgttaagcgcactgtccttggagggatatactcaacgacagagatttacatgctgactgacagctccccaggtttac---ttcct-ttatctttctatcctcagatctttgatttat------atttttgtttcatcagggaaggaaaaagaagaataaaaattcagtggagatgcaa--ccttttagatgg---catttcattta-ctaacttcacagtttttggcagag----------------------------------------------------------------------------------------------------------------------------------------------------------------------------------------------------
>I28601_M030_Malvaceae_Sparmannia_africana_seq1
--------tgattcctagccagcgcattgccaagcttgtgagaattcgcctagaaatgcaagcaccctacatatcaaaatggcctcaagctctcagcatycaagtacymrtccctaca-------dttctcttgtg--aagtgttaatttgc---taatctcr-tvram-ttttayytttgcaactgttt-tgaaatttkt------tatgacattctttacaggcacatccawtgaatgttcccacaagctttaagcagcgggcratgctggttgatgaaatctggcatgctgcaggtgatgaggcctctgatgtagattggtatgttaagcgcactgtccttggagggatatactcaacgacwgagatttacatgctgactgacagctcbccaggttwwc---ttyct-ttatctttctgtdcttgtatctttgatgtatatdc--atykttgtttcatcag-----------------tgacttccttgtggagattcaa--ccttttagatgg---catttcaatta-ctcactacacagtttctgacagagtttcgtgatacatggacgttcttggatgagcg--------ggtgaarratgyttttga------------------------------------------------------------------------------------------------------------------------------------------
>I28604_M032_Malvaceae_Entelea_arborescens_seq1
--------------ctagccagcgcattgccaagcttgtgagaattcgcctagaaaygcaagcaccctacatatcaaaatggcctcaagctctcagcatccaagtacymgtccctama-------tttctctcgtg--amgwgtta-tttgc----tatctca-tggac-ttttatctttgcaactgttt-tgaarwttgt------tatgamattckttacaggcacatccattgaatgttcccacaagctttaagcagcgggcvatgctggttgatgaaatctggcatgctgcaggtgatgaggcctctgatgtagattggtatgttaagcgcactgtccttggagggatatactcaackacagagatttacatgctgactgacagctccccaggtttac---ttcct-ttatctttctgtgcttstatctttgrtgtatatayawatctttgtttcatcag-----------------tgacttccttgtggagatrcaa--csttttagatgg---catttcaatta-ctcacttcacagtttctgacagagtttcgtgatacatggatgttcttggatgatcg--------ggtgaaagatgcttttg-------------------------------------------------------------------------------------------------------------------------------------------
>I28605_M235_Malvaceae_Abutilon_sp_seq1
--------------------------------------------ttcgcctagaaatgcaagcaccctacatatcgaaatggcctcaagctctcagtatccaagtaccagaccttatgcc--tatttcttcttgtc-aaattactagtttac----ttagtc--aaagc-cgaacccttcaagacaactttttttttttct------tctaacattctttgtaggcccatccattgaatgttccgacaagttttaagcagagggcaatgctggttgatgaaatctggcatgctgctggagatgaggcctctgatattgattggtatgtgaagcgcactgtccttggagggatatactcaactacagagatttacatgctgactgaccgctcaccaggtttat---ttcct-ttacctttatgcaattaga-----------------------------------------------------actttctagtggagatgcaa--gcttttagatag---catttcatttg-cttatcg----ttttccggcagagtttcgtgatacgtggttgttcttggatgatcg--------ggttaaagatgcttttgatttgaagaagacattccaggaggta-----------------------------------------------------------------------------------------------------------------
>I28608_M035_Malvaceae_Hosfordia_alata_seq1
----------------------------------------------------gaaatgcaagcaccctacatatcgaaatggcctcaagctctcagtatccaagtaccagaccttatacc--tattttttcttgtc-aaattactagtttgt----ttagtc--aaagt-cgaatcctttaagacaac----tttttttcc------cccaacattctttgtaggcccatccattgaatgttccgacgagttttaagcagagggcaatgctggttgatgaaatctggcatgccgctggagacggggcctctgatattgattggtatgtgaagcgcactgtccttggagggatatactcaactacagagatttacatgctgactgaccgctcaccaggtttat---atcct-ttacctttatgcaattaga-----------------------------------------------------actttctagtggagatgcaa--gcttttagatag---catttcatttg-cttatcg----ttttctggcagagtttcgtgatacgtggttgttcttggatgatcg--------ggttaaagacgcttttgatttgaagaagacattccaggaggtagtct---c---------------------------------------------------------------------------------------------------------
>I28610_M037_Malvaceae_Heritiera_littoralis_seq1
-----------------------------ccaagcttgtaaggattcgtttagaaatgcaagcaccttacatatcaaaatggcctcaagctctcagcatccaagtaccagtccttata----ccttatttcttgct-aaaggactagtttac----ttattca-aagcc-ttcac----taagaaaactt--------ttt------tctgacattctttgtaggcacatccattgaatgttccaacaagttttaagcagagggcaatgctggttgatgaaatctcgcatgccgctggagatgacccctctgatgtagattggtatgtgaagcgcactgtccttggagggatatactcaacgacagagatttacatgctgactgacagctccccaggtttat---tccct-ttacctttatgtgcttgcaacttcgatgtgtatgc--atctttggttcatcgg-----------------tgac-ttctagtggagatgcaa--gtatttagatag---tatttcattta-tttatca----ttttctagsagwgtttmgtgatwmwtkgctgttcttggattgtcttcttca--aatcaaaagcatctttca------------------------------------------------------------------------------------------------------------------------------------------
>I28611_M062A_Malvaceae_Durio_zibethinus_seq1
acaacatttgattcctagtcaacgtatctccaagcttgtaaggattygcctagaaatgcaagcgccctacatatcaaaatggcctcaagccctcagcatccaagtacctgtccttsta----ccttttttcttgtt-aacggactattttac----ttrgtcg-aagtc-ttcactcwttaagtcaacta--------ttt------tctaacattctttgtaggcacatccattgaatgttccaacaagttttaagcagagggcactgctggttgatgaaatctggcatgcwgcgggagatgaggcctttgatgtagactggtatgtgaagcgcactgtccttggagggatabactcracagcagagatttacatgctgactgacagctccccaggtttat---ttcct-ttacctttatgtgctttgaattttgatgtgtatac--atctttgcttcatcag-----------------tgactttctagtggagatgcaa--gcttttagacag---catttcatttattttatca----ttttctggcagagtttcgtgatacatggctgttcttggatgatck--------ggtgaaagatgcttttgatttgaagaagacaa----------------------------------------------------------------------------------------------------------------------------
>I28613_M039_Malvaceae_Eriotheca_macrophylla_seq1
-----------------gccaacgaatttccaagcttgtaaggattcgcctagaaatgcaagcgccctatatatcaaaatggcctcaagctctcagcattcaagtaccagaccttata-c--tgatttttcttgtt-aaaggactagtttac----ttagtcg-aagcc-ttcagtctttaagacaactg-------tttt------tctaacattcttt-taggcacatccattgaatgttccaacaagttttaagcagcgggcaatgctrgtygatgaaatctggcatgctgctggagatgaggcatccaatgttgattggtatgtgaagcgmactgtccttgcrgggatatactcaacracagagattttcatgctgactgabagctccccaggtttat---ttcst-ttacctttttgtgcttagaactttgatgcgtatac--atcattgtttcatctg-----------------tgattttctaatggagatgcaa--gc------------------------------------ttttctggcagagtttcgtgatacatggcttttcttggatgatck--------ggtgaaagatgcttttgatttgaagaagacaatccaggaggtagtc--------------------------------------------------------------------------------------------------------------
>I28614_M040_Malvaceae_Hydrogaster_trinervis_seq1
----------------agccagtgcattgccaagcttgtaagaattcgcctagaaatgcaagcaccctacatatcaaaatggcctcaagctcttagcatccaagtactagtcccaaca-------tttttcctgtc--aagtgttaattagc----tatttca-tggtg-ttttatctttgctaccgttc-tcaaaactgt------agtaacattctttacaggcacatccattgaatgttccgacaagctttaagcagcgggcaatgctggttgatgaaatctggcatgctgctggagatgagacstctgatatagattggtatgttaagcgcactgtccttggggggatttattcaacaacagagatttacatgctgactgacagttccccaggtatacagtatcct-tt-----------------------------------atctttgtttcatcag-----------------tgacttcattgttgagatgcaaccccttttagatgg---gattacatttt-ctcacatcacagtttctggcagagtttcgtgatacgtggctgttcttggatgaccg--------ggtgaaagatgcttttgatttgaagaagaca-----------------------------------------------------------------------------------------------------------------------------
>I28615_M041_Malvaceae_Pterygota_brasiliensis_seq1
---------------------amgcatctccaagcwtgwaaggattcgcctagaaatkcaagcgccttacatatcaaaatggcctcaagctctaagcatccaagtaccagtccttata----acatttttcttgct-aaaggattagttgcc----ttagtca-aagcc-ttcactccttaagacagttg--------ttt------tctaacattccttgtaggcacatccattgaatgttccaacaagttttaagcagagggcaatgctggttgatgaaatctggcacgcagctggagagacttcctctgatttagattggtatgtgaagcgcactgtccttggagggatatactcaacaacagagatttacatgctgactgacagttccccaggtttat---ttcct-ttgcctttatgtggttacaactttgatgtgtatgc--atctttgtttcatcgg-----------------ta-------------------------tttatgtag---catttcattta-tttatct----ttttctrkywgwgywtygtgatacatggttgkgrtgaygagatt---------------------------------------------------------------------------------------------------------------------------------------------------------------------
>I28616_M042_Malvaceae_Leptonichya_maranta_seq1
--------------------------ttgccaagcttgtaaggagtcgcctagaaatgcaagcaccctacatatcaaaatggccacaagctctcagcattcaagtaccattcctgatt----ccttttttcttgtt-gaagtaatagtttac----tktgtca-aagcc-ttcagtttttaagacagttg--------ttc------tctaacattctttgtaggcacatccattgaatgttcctacaagttttaagcagcgggcratgctggttgatgaaatctggcatgctgcvggtgatgaagcctacgatgtagattggtatgtgaagcgcactgtccttggagggatatactcaactacagagatttacatgctgactgacagctccccaggttcat---tattt-ttacctttatgtgcttagatctttgatgtgtgtac--atctttgtttgat--g-----------------tgaykttattatggagatgcaa--ccttcaagatag---catttcattta-cttacca----ttttcttacagagtttcgtgacacatgggtgttcttggatgatcg--------ggtgaaagatgcttttgacctg--------------------------------------------------------------------------------------------------------------------------------------
>I28618_M044_Malvaceae_Pentace_laxiflora_seq1
------------------------catctccaagcttgtaaggattcgcctagaaatgcaagcgccctacatatcaaaatggcctcaagctctaagcatccaagtaccagtcctagcgcc--tttttcttcttgct-aaaggaataatttac----ttagttg-aaggc-ttcactctttaagacaactg--------att------tgtaacattctttgtaggcacatccattgaatgttcctacaagttttaagcaaagggcaatgctggttgatgagatctggcatgctgctggagatgaggcctctgatatagattggtatgtgaagcgcactgtccttggagggatatactcaacaacagagatttacatgctgactgacagctcaccaggtttat---tccct-taaccttcatgtgtttagaacttttatgtctatac--agctttgtttcattgg-----------------tggctttcttgttgagatgcaa--gcttttagatag---caattcattta-ctcatta----ttttctggcagagtttcgtgatacatggctgttcttggatgatcg--------ggt---------------------------------------------------------------------------------------------------------------------------------------------------------
>I28619_M045_Malvaceae_Phragmotheca_mammosa_seq1
-------------cctagccaacgcatctgcaagcttgtaaggattcgcctagaaatgcaagcgccctacatatcaaaatggcctcaagctctcagcattcaagtacctgaccttata----tcttttttcttrtt-aaacgactagtttrc----ttrgtca-aagcc-ttcaccctttgagacaactg-------tttt------tctaacattctttgtaggcacatccattgaatgttccaacaagttttaagcagagggcaatgctggttgatgaaatctggcacgctgctggagatgaggcctctgatgttgattggtatgtgaagcgcactgtccttggagggatatactcaacaacagagatttacatgctgactgacagctccccaggtttat---ttcct-ttacctttatkcgctgagaactttgatgtgcatac--attgttgtttcatcag-----------------tcactttccagtggagatrcaa--gcttttagatag---catttcattta-ctdatca-----tttctggcagagtttcgtgatacatggctgttcttggatgatcg--------ggtgaaagatgcctttgatttgaagaagac------------------------------------------------------------------------------------------------------------------------------
>I28621_M153_Malvaceae_Trichospermum_sp_seq1
---------gattcctagccagcgcattgccaagcttgtaaggattcgcctasaaatgcaagcaccctacatatcaaaatggcctcaagctctcagcatccaagtactagtccctaca-------tttttcttgtc--aagtgttaatttgc----taattta-cggcc-ttttatcttnmctactgttc-tcaaaatcat------hataacattctttacaggcacatccattgaatgttccgacaagctttaagcagcgggcaatgctggthgatgaaatctggcatgctgctggggatgaggcctctkatanagattggtatgttaagcgcactgtccttggdgggatttactcaacgacagagatttacatgctgactgacagctccccaggtctac---ttcct-ta-----------------------------------atctttgtttcatcag-----------------tgactgacttgtcgagatgcaaccccttttagatgg---catttcatttt-ctcacttcacagtttctagcagagthtcgtgatacttggctgttcttggatgaccg--------ggtgaaagatgcttttgatttgaagaagacaattcaggaggtcatct---ctccs---------------------------------------------------------------------------------------------------tc
>I28623_M048_Malvaceae_Abroma_augusta_seq1
-------------------------------------gtaaggattcgcctagaaatgcaagctccctacatatcaaaatggccacaagctctcagcatccaagtaccagcccttctt----cctttatttttcttaaaagtatttgtttac----tttgtca-aagcc-ttcagtatttaagacaattg--------ttc------tctaacattatttgtaggcacatccattgaatgttcctacaagttttaagcagcgggcaatgctggttgatgaaatctggcatgctgctggtgatgaagcctctgatgtagattggtatgtgaagcgcactgtccttggagggatatactcaacaacagagatttacatgctgactgacagctccctaggtttat---tattt-ttaccctgatgtgctaagatctttgatttgtatac--atctttgtttaat--g-----------------tgactttgttatggagatgcaa--ccttcaagatag---cattttattta-cttacca----ttttctgacagagtttcgtgacacatgggtgttcttggatgatcg--------ggtgaaagatgcttttgacctgaag-----------------------------------------------------------------------------------------------------------------------------------
>I28624_M049_Malvaceae_Corchoropsis_tomentosa_seq1
------------------------------caagcttttaaggattcgcctagaaatgcaagcaccttatatatcaaaatggcctcaagctctcagcatccaggtactagctcttata----ccttttcccttgtt-aaagcacta-----tgcttttagttg-aaccc-ttcactctttaagacaactg-ttttgtgttt------tctaacattcattgtaggcacatccattgaatgttccaacaagttttaagcagagggcaatgctgattgatgaaatctggcatgctgctggagatgaagcctctgatatcgattggtatgttaagcgcactgtccttggagggatatactcaacaacagagatttacatgctgactgacagctccccaggtttat---ttcctattacctttatgctcctagaacattgatgcgtatac--atctttgtttcattag-----------------tgactttccagtggagatgcaa--agtcctagatag---catttcattta-cttttca--ttttttctggcagactttcgtgatacatggctgttcttggatgattg--------gttacacgaaac------------------------------------------------------------------------------------------------------------------------------------------------
>I28625_M193_Malvaceae_Apeiba_tibourbou_seq1
c-aaaatttgattcctagccagcgcattgccaagcttgtgagaattcgcctagaaatgcawgcaccctacatatcaaaatggcctcaagctctcagcatccaagtactagtcchtac---------ttctctygts--aagtrttaatttgc----tatctca-tggacattttatctttgcaactgttt-tgaaaattgt------tawgacattctttacaggcacatccattgaatgttccaacaagctttaagcagcgggcaatgctggttgatgaaatctggcatgctgcaggtgatgaggcctctgatgtagattggtatgttaagcgcactgtccttggagggatatactcaacdacagagatttacatgttgactgacagctccccaggtttac---ttcct-ttatctttctgtgcttgtatctttgatgkatataa--atctttgtttcatcag-----------------tgacttkcttgtggagatgcaa--cattttagatgg---catttcatttr-cttacytmayrgtttctggcagagtttcgtgatacatggctgttcttggatgatcg--------ggtgaaagatgcttttgatttgaagaa---------------------------------------------------------------------------------------------------------------------------------
>I28629_M052_Malvaceae_Spirotheca_rosea_seq1
----------------------cgaatctccaagcttgtaaggattcgcctagaaatgcaagcaccctacatatcgaaatggcctcaagctctcagcatccaagtaccagaacttgtg----cctttattctcttt-aaaatactagtttac---tctagtca-aaggc-ttcactctttaacaaaaaaa----tkttttt------tcaaacattctttataggcacatccattgaatgttccaacaagttttaagcagagggcaatgctggttgatgaaatctggcatgytgccggagaggacgcgtccaatgttgattggtatgtgaagcgcactgtccttggagggatacactcaacaacagagatttacatgctgactgacagctccccaggtttat---ttcct-ttaccttcatatgctaagaactttgatgtgtatac--atcattgtttcatctg-----------------tgattttctaatagagaggcaa--gc------------------------------------ttttctggcagagtttcgtgatacatggctgttcttggatgatcg--------ggtgaaagacgcttttgatttgaagaagacaatccaggaggtagtc--------------------------------------------------------------------------------------------------------------
>I28630_M053_Malvaceae_Huberodendron_swietenioides_seq1
----catttgattcctagccaacgaatctccaagcttgtaaggattcgcctagaaatgcaagcgtcatacataacgaaatggcctcaagctctcagcatccaagtaccagaccttata-t--ctatttttcttgtt-gaaagactagtttac----ttagtca-aagcc-ttcactctttaagacaactg-------tgtt------gctaactttctatktaggcacatccattgaatgttccaacaagttttaagcagagagcaatgctggttgatgaaatctggcatgctgctggtgatgaggcctctgatgttgattggtatgtgaagcgcacngtccttggagggatatactccacaacagagatttacatgctgacggacagctccccgggtttat---ttcct-ttacctttatgcgcttagaactttgatgagt--------------ttcatcag-----------------tgactttctagtggagatttaa--gcttttaaatag---catttcattta-cttatca----tttcctggcagagtttcgtgatacgtggcggttcttggatgatcg--------ggtgaaagatgcttttgattttaagaagacaatcctgg----------------------------------------------------------------------------------------------------------------------
>I28631_M054_Malvaceae_Trochetiopsis_benjaminae_seq1
---------------------acgcatctccaagcttttaaggattcgtctagaattgcaagcaccttatatatcaaaatggcctcaagctctcagcatccaagtactaactttaatg-c--cttttttcctttyt-aaagcactagcttatgcttttagttkaaagcc-ttcactctttaagatgactg-ttttgtgttt------gctaacattcattgtaggcacatccattgaatgttccgacaagttttaagcagagggcgatgctggttgatgaaatctggcatgctgctggagatgaagcctctgatatcgattggtatgttaagcgcaccstccttggaggaatatactcaacaacggagatttacatgctgactgacagctccccaggtttat---ttcctattacctttatgctcc-------------------------------------------------------ccactttctggtggagatgcaa--agttctagatag---catttcattta-cttgtca--tttttyctggcagagtttcgtgatacatggctgttcttggatgatcg--------agtgaaagatgcttttgatttcaagaagactatccaagaggtagtct---ccccctccattt----------------------------------------------------------------------------------------------
>I28632_M055_Malvaceae_Eriolaena_candollei_seq1
-----------------------------------------------------------------cttatatatcaaaatggccycaagctctcagcatccaagtactaactttaatg----cytttttccytttt-aaagcrctagcttrtgcttttagttgaaagcc-ttcactctttaagatgactg-ttttgtgytt------gctaacattcattgtaggyacatccattgaatgttccgacaagttttaagcagagggcgatgctggttgatgaaatctggcatgctgctggagatgaagcctctgatatcgattggtatgttaagcrcaccgtccttggaggaatatactcaacarcggagrtttacatgctgactgacagctccccaggtttat---ttystattacctttatgyttctagaacattgatgtgtatrc--atctctgtatcatstg-----------------csactttctggtggagatgcaa--agttctagatag---catttcattta-cttgtcat-ttttttctggcagagtttcgtga--------------------------------------------------------------------------------------------------------------------------------------------------------------------------------------------
>I28633_M056_Malvaceae_Adansonia_digitata_seq1
--------------------------------------------ttcgcctagaaatgcaagcgccctacatatcaaaatggcctcaagctctcagcatccaagtaccagaccttata-ctctgatttttcttgtt-gaaggactagtttac----ttggtcg-aagcc-atcactttttaagacaactg--------ttt------tctaccattctttgtaggcgcatccattgaatgttccaacaagctttaagcagagggcaatgctggttgatgaaatctggcatgctgccggagatgaggcgactgatgttgattggtatgtgaagcgcactttccttggagggatatactcaacaacagagatttacatgctaactgacagctccccaggtttac---ttcct-ttgccttaatgtgcttagaactttgatgtgyatac--awcgttgattcatctg-----------------tgatattctaataaagattcaa--gc------------------------------------ttttctggcagagtttcgtgatacatggctgttcttggatgatcg--------ggtgaaagatgcttttgatttgaagaagacaatccaggaggtagtct-------------------------------------------------------------------------------------------------------------
>I28636_M059_Malvaceae_Pterospermum_pierrei_seq1
---------------------------------------------------------------------------------------agctctcagcatccaggtactcgttcttata----cctttttctttgtt-aaagcactagtttata--cttagttt-aagcc-ttcattctttaaggcaactg--------ttt------tctaacgttctttgtaggcacatccattgaatgttccaacaagttttaagcagagggcaatgctggttgatgaaatctggcatgctgctggagaygaggcctctgatattgattggtatgttaagcgcaccgtccttggagggatatactcaacaacagagatttacatgctgactgacagctccccaggtttat---ttcct-ataccgttatgctcttaaaactttgatgtgtgtac--atctttgtttcattag-----------------tgactttctagtggagatgcaa--acttctagatag---catttcatttg-cttgtca----ttttgtggcagagtttcgtgatacatgg-------------------------------------------------------------------------------------------------------------------------------------------------------------------------------------
>I28637_M060_Malvaceae_Duboscia_vifidiflora_seq1
---------gattcccagccagcgcatagccaagctcgtaagaattcgcctagaaatgcaagcaccctacatatcaaaatggcctcaagctctcagcatccaagtactagtccctaca-------tttttcttgtc--cagtgttaatatgc----tatttca-tggcc-ttttatatttgcaactgtt--tcaaaattgt------aataacattcattacaggcacatccattgaatgtaccaacaagctttaagcagcgggcaatgctggttgatgagatctggcatgctgctggtgatgaggccgctgatgtagattggtatgttaagcgtactgtccttggagggatttactcaacgacagagatttacatgctgactgacagctccccaggtttac---ttcctttt-----------------------------------atctttgtttcatcag-----------------tgacttccttgtggagatgcaaccccttttaggtgg---caattcatttt-ctcacttcacagtttctggcagagtttcgtgatacatggctgttcttggatgaccg--------ggtgaaagatgcttttgatttgaagaagacamttcaggagg-------------------------------------------------------------------------------------------------------------------
>I28638_M061_Malvaceae_Basiloxylon_brasiliensis_seq1
-----------------------------------ttgtaaggattcgcctagaaatgcaagcgccttacatatcaaaatggcctcaagctctaagcatccaagtaccagtccttata----ctttatttctttct-aaaggactagtttac----ctagtca-aagcc-ttcactctttgagacaactg--------ttt------ttaaacattctctgtaggcacatccattgaatgctccaacaagttttaagcagagggcaatgctggttgatgaaatctcgcatgcttctggagatgacccctctgatgtagattggtatgtgaagcgcactgtccttggagggatatactcaacaacagaaatttacatgctgactgacagctccccaggtttat---ttcct-ttagctttatctgcttacaactttgatgtatatac--atctttgtttcatcag-----------------tgactttctaatggagatgcaa--ttatttagatat---catttcattta-tttatta----ttttctggcagagtttcgtgatacatggctattcttggatgatcg--------------------------------------------------------------------------------------------------------------------------------------------------------------------
>I28639_M249_Malvaceae_Gyranthera_amphibiolepis_seq1
------------------ccaacgaatctccaagcttgtaaggattcgcctagaaatgcaagctccctacatatcgaaatggcctcaagctctcagcatccaagtacctggccttata-t--ctattgttcttgtt-aaaagactagtttac----ttagtca-aagcc-ttcactctttaagacaactg-------tttt------tctaacattctttgtaggcacatccattgaatgttccaacaagttttaagcagagagcaatgctggttgatgaaatctggcatgctgctggtgatgaggcctctgatgttgattggtatgtgaagcgcrctgtccttggagggatatactcaacaacagagatttacatgctgacggacagctccccgggttttt---ttcct-ttacctttatgcgcttagaactttgatgtgt--------------ttcatcag-----------------tgactttctagcggagatgcaa--gcatttagatag---catttcattta-tttatct----tttcctggcagagtttcgtgatacatggcggttcttggatgatcg--------gatgaaagatgcttttgatttgaagaagacaatccaggagg-------------------------------------------------------------------------------------------------------------------
>I28640_M062B_Malvaceae_Diplodiscus_paniculatus_seq1
-----------------------------------------------------------------------------------------------------------------------c--tttttcttcttgct-aaaggactaatttac----ttagttg-aaggc-ttcactccttaagacaactg--------att------tgtaacattctttgtaggcacatccattgaatgttcctacaagttttaagcaaagggcaatgctggttgatgaaatctggcatgctgctggagatgaggcctctgatatagattggtatgtgaagcgcactgtacttggaggaatatactcaacaacagaggtttacatgctgactgacagctccccaggtttat---tccct-taaccttcatgtgtttagaacttttatgtctatac--adctgtgtttcathrg-----------------tggctttcttgcdrmgatkcaa--gcttttatatag---cacttcattta-ctcatta----ttttctggcagagtttcg-----------------------------------------------------------------------------------------------------------------------------------------------------------------------------------------------
>I28641_M063_Malvaceae_Brownlowia_peltata_seq1
---------------------------ctccaagcttttaaggattcgcctagaaatgcaagcaccctacatatcaaaatggcctcaagctctaagcatccaagtaccagtccttgtgcc--tttttcttcttgct-aaaggactgatttac----ttagttg-aaggc-ttcactctttaagacaactg--------att------tgtaacattctttgtaggcacatccgttgaatgttcctacaagttttaagcaaagggcaatgctggttgatgaaatctggcatgctgctggagatgaggcctctgatatagattggtatgtgaagcgcactgtccttggagggatatactcaacaacagagatttacatgctgactgacagctcaccaggtttat---tccct-taaccttcatgtgtttagaacttttatgtctatac--agctttgtttcattag-----------------tggctttcttgtggagatgcaa--gcttttagatag---cacttcattta-ctcatta----ttttctggcagagtttcgtgatacatggctgttcttggatgatcg--------g-----------------------------------------------------------------------------------------------------------------------------------------------------------
>I28646_M068_Malvaceae_Helmiopsis_sp_seq1
---------------------------------------aaggattcgcctagaaatgcaagcaccttatatatcaaaatggcctcaagctctcagcatccaagtachaactttwatg----mctttttccttttt-aawgcactadyttrtgcttttagttgwaagcc-tbcactctttaagaygdctg-ttttgtgttt------gctaacattcattgtaggcacatccattgaatvttccgacaagttttaagcagagggcdatgctggttgatgaaatytggcatgctgctggagatgaagcctctgatatcgattggtahghkaagcgcacygthcttggaggaatatactcaacaacrgagatttacatgctgactgacagctccccaggtttat---htcmtaktacctttatgcttctagaacantgatgtgtatgc--atntctgtatcatctg-----------------ccactttcbrgtggagatgcaa--agttctagatag---catttyattta-cttgtca--ttttttctggcagagtttcgygatacatggctgttcttggatgatcg--------agtgaaagatgcttttgat-----------------------------------------------------------------------------------------------------------------------------------------
>I28647_M069_Malvaceae_Cheirolaena_linearis_seq1
------------------------------------tttaaggatccgcctagaaatgcaagcaccttatatatcaaaatggcctcaagctctcagcatccaagtactaactttaatg----cctttttcctttct-aaagcaccagcttatgcttttagttaaaagcc-ttcactctttaagatgactg-ttttgtgttt------gctaacattcattgtaggcacatccattaaatgttccgacaagttttaagcagagggcaatgctgattgatgaaatctggcatgctgctggagatgaagcctctgatatcgattggtatgttaaacgcaccgtccttggaggaatatactcaacaacggagatttacatgctgactgacagctcgccaggtttat---ttcctattacctttatgcttctagaacattgatgtgtatgc--atctctgtatcatctg-----------------ccactttctggtggagatgcaa--agttctagatag---aatttcattta-cttgtcat-ttttttctggcagagtttcgtgatacatggctgttcttggatgatcg--------agtgaaagatgcttttgatttc--------------------------------------------------------------------------------------------------------------------------------------
>I28648_M070_Malvaceae_Helmiopsiella_madagascariensis_seq1
----------attcctagccaacgcatctccaagcttttaaggattcgcctagaaatgcaagcaccttacatatcaaaatggcctcaagctctcagcatccaggtactaactttaatg----cctttttccttttt-aaagcactagcttgtgtttttagttgaaagty-ttcactctttaagatgactg-ttttgtgttt------gctaacattcattgtaggcacatccattgaatgttccgacaagttttaagcagagggcgatgctggttgatgaaatctggcatgctgctggagatgaagcctccgatatcgattggtatgttaagcgcaccgtccttggaggaatatactcaacaacggagatatacatgctgactgacagctccccaggtttat---ttyctattaccattatgcttctagaacattgatgtgtatgc--atctchgtatcatctg-----------------ccactttctggtggagatgcaa--agttctagatag---catttcattta-cttgtca--ytttttctggcagagtttcatgatacatggctgttcttggatgatcg--------ag----------------------------------------------------------------------------------------------------------------------------------------------------------
>I28649_M071_Malvaceae_Goethalsia_meiantha_seq1
-----------------------------------------gaattcgcctagaaatgcaagcaccctacatatcaaaatggcctcaagctctcagcatccaagtactattccctaca-------ttttccttgtc--aagtgtaaattttc----tatttca-tggcc-ttttatctttgcaactgtt--tcaaaattgtaataacaataacattcattacaggcacatccattgaatgttccgacaagctttaagcaacgggcaatgctggttgatgagatttggcatgctgthggtgatgaggcctctgatgtagattggtatgttaagcgcactgtccttggagggatttactcaacgacagagatttacatgctgactgacagctccccaggtttac------tt-tt-----------------------------------atctttgtttcatsag-----------------tgacttccttgtggagatgcaa-ccggtttagatgg---catttgatttt-ctcacttcacattttctggcagagtttcgtgatacatggctgttcttggatggccg--------ggtgaaagatgcttttgatttgaagaagacaattcaggaggtta----------------------------------------------------------------------------------------------------------------
>I28654_M105_Malvaceae_Pachira_aquatica_seq1
---------------tagccaacgaatttccaagcttgtaaggattcgcctagaaatgcaagcgccctatatatcaaaatggcctcaagctctcagcattcaagtaccagaccttata-c--tgatttttcttgtt-gaaggactagtttac----ttagtcg-aagac-ttcagtctttaagacaactg-------tttt------tctaacattcttt-taggcacatccattgaatgttccaacaagttttaagcagcgggcaatgctggttgatgaaatctggcatgctgctggagatgaggcatccgatgttgattggtatgtgaagcgcactgtccttgcggggatatactcaacaacagagatttacatgctgactgacagctccccaggtttat---ttcct-ttacctttttgtgcttagaactttgatgcgtatac--atcattgtttcatctg-----------------tgattttctaatggagatgcaa--gc------------------------------------ttttctracagactttcgtgatacatggcttttcttggatgatcg--------ggtgaaagatgcttttgatttgaagaagacaatccaggaggtagtctt------------------------------------------------------------------------------------------------------------
>I28655_M148_Malvaceae_Robinsonella_mirandae_seq1
----------attcctagccaacgcattgccaagcttgtaaggtttcgcctagaaatgcaagcaccctacatatcgaaatggcctcaagctctcagtatccaagtaccagaccttatacc--tattttttcttgtc-raadtrctagtttac----ttagtc--aamrc-ygaaccytttaagacaac---wtttttttct------tctaacawtctttgtaggcccatccattgaatgthycgrcdagttttaagcaragggcaatgctggttgatgaaatctggcatgcsgctggagrcgaggcctctgatattgattggtatgtgaagcgcactgtccttggaggratatactcaactacagagatttacatgctgacygacbgctcaccdggttwat---ttcct-ttacctttatgcaattaga-----------------------------------------------------actttctagtggagatgcaa--dcttttagatwg---catttcatttg-cttatcd----ttttcygrcagagtttcgtgatacatggttgttcttggatgatcg--------ggttaaagaygcttttgatttgaagaagacattccaggaggtagtct---ctccgaccatcccttt------------------------------------------------------------------------------------------
