# Supplementary material for: Localized Phylogenetic Discordance Among Nuclear Loci Due to Incomplete Lineage Sorting and Introgression in the Family of Cotton and Cacao (Malvaceae)
Source: Front Plant Sci. 2022 Apr 13;13:850521. doi: 10.3389/fpls.2022.850521 (PMC9043901; doi:10.3389/fpls.2022.850521)
Supplement: Supplementary file 1 [file Data_Sheet_1.ZIP › Alignments_v4/L104.fasta]

>I23352_M001_Malvaceae_Bombax_ceiba_seq1
----------------------------------------------------------------------------------------------------------------------------------------------------------------------------------------------------------------------------------------------------------------------------------------------------------------------------------------------------------------------------------------------------------------------------------------------------------------------------------------------------------------------------------------------------------------------------------------------------------------------------------------------------------------------------------------------------------------------------------------------------agtgatccagcatttgatttgaagccgttttctcaacggaaaagaacccagccatcagagcttgtagggccatggaaggtgtttgaag------------------------------------------------------------------------------------------------------------------------------------------------------------------ttagtgccactccyatatatggt---gatgatatggtagctgaaggaagc---ga------tggagccccttatgtgtacctttgcactgaaaccttaaagaagaggagcttgcccgagagttcggtctactttagggaggaagagatg--ctggacctgcaggatgttacggttctttggctacccggtggtgtgac--------aagttatgtcaatgttagtaacgatggcattcttactattggagtaggatggtattcggatgagggaatcaaccttgttatggagcgagattatggtgtagatgggaagctgaaagaagttagatggaaatctgaggtaaagagaaggtgg-------gatgattcagtttctttgtaagtat--------------------------tttacctaaac------------------------------------------------------------------------------------------tatgact--tttgta-------atgctt------tacttatc--------------------------------aac----------------agaaaatgcttttgtat--------------------------------------------------------------------------------------ggc----------------------aaactcttt-----------atcagaag----------------------------------------------------ata-------------------aa-------------------------------------------ataaaatgagacccag-------------------------------------------------------tttgtaatga-----------------------------------------------tttgtaagc-tggg--------------------------------atttgaacccggatctaa-tgc--------------------catttcctaaggttgcaaatgagtaatcttggat----------------catattcgtaatcccagatgttta----------------------------------
>I23353_M002_Malvaceae_Tilia_americana_seq1
--------------------------------------------------------------------------------------------------------------------------------------------------------------------------------------------------------------------------------------------------------------------------------------------------------------------------------------------------------------------------------------------------------------------------------------------------------------------------------------------------------------------------------------------------------------------------------------------------------------------------------------------------------------------------------------------------------------------------------------------------------atccagagtttgatttgaagccattttctcaacggaaaagaacccagccatcagagcttgtagggccatggaaggtgtttgaag------------------------------------------------------------------------------------------------------------------------------------------------------------------ttagtgccactccaatatatggt---gacgagatggtagctgcagaaagc---aa------tggtgctccttatgtgtacctttgcacagaaaccttaaagaagaggagcttgcctgagagttcagtccactttagagaggaagagatg--ctagacatgcaggatgttacagttctttggctaccgggcggtgtgac--------tagttatgttgatgttagcaaggataghattcttactattggagtaggatggtactcagatgagggaatcaaccttgttatggagcgagattatggcatagatgggaagctcaaggaagttagatggaaaactgaggtaaagagaaggtgg-------cctgatccactttctttgtaaata---------------------------tttacc------------------------------------------------------------------------------------------------ttttttt-tttkta-------aagct-------aacttctc--------------------------------aac----------------acgaaatgctttgtatggaattattttgccaaccttgatgatagagtgtactytgtattttgggtatctttaat-------acttgtagctytatgttttttgttt----------------------tttttttcc-----------hhhhwttw----------------------------------------------------haa-------------------aa-------------------------------------------aaaaaammammhhwaw-twadkdww-t-------------------wwtttttwwwdkk-------------ttwawttth-----------------------------------------------hythmaaat-atat--------------------------------ctaa--------------------------------------------gttgcataataatgatatcta---------------------------------------------------------------------------------
>I23354_M003_Malvaceae_Herissantia_crispa_seq1
-----------------------------------------------------------------------------------------------------------------------------------------------------------------------------------------------------------------------------------------------------------------------------------------------------------------------------------------------------------------------------------------------------------------------------------------------------------------------------------------------------------------------------------------------------------------------------------------------------------------------------------------------------------------------------------------------------------------------------------------------------------cggagtttgatttgaagccattttctcaacggagaagaaccaagccatcagagctttcagggccatggaaggtgtttgaag------------------------------------------------------------------------------------------------------------------------------------------------------------------ttagtgccactcctatatatggtgacgacgatatcgtagccgcagaaagc---aatggtggtggtcccccttatgtttacctttgcaccgaaaccataaagaagaggagtttgccggagagttcagtctactttagagaggaagagatg--ctggacatgcaggacgttacggttctctggctacctggcggtgtgac--------gagttacgtcgacgttagtaatgatggcattcttaccatcggagtcggatggtactcggacgagggaatcaaccttgttatggagcgagattatggcatggatgggaagctgaaggaagttagatggaaatctgagctcaagagaaggtgg-------actgatccagtttccttgtaaatattaa-----------------------------------------------------------------------------------------------------------------------------ttttactttttgtaattgt-aatgct-------aacatcccaa------------------------------aac----------------atgaaatgcttttgtat--------------------------------------------------------------------------------------ggc----------------------aaactccatgt------tacgttacaag----------------------------------------------------ata-------------------aa-------------------------------------------ataaaatgagattgaggaacataaatcctgagtttggggaa-------------------------caaatataacaacgtatgtaa--------------------------------aaactagttttaataaatttaaaat-----------------aactcgcgtattcatggagacactaattagagcaaga------------------gatttgagatttctgtccacgagccttactata---------------------------------------------------------------------------
>I23355_M004_Malvaceae_Malva_arborea_seq1
------------------------------------------------------------------------------------------------------------------------------------------------------------------------------------------------------------------------------------------------------------------------------------------------------------------------------------------------------------------------------------------------------------------------------------------------------------------------------------------------------------------------------------------------------------------------------------------------------------------------------------------------------------------------------------------------------------------------------------------------------------------------------------------------------------------------------------------------------------------------------------------------------------------------------------------------------------------------------------------------------------------------------atatggt---gatgataatgtagctgaagaaagc---aa------cggtgccccttatgtgtacttttgcaccgaaaccttaaagaagaggagctcgcccgagagttcagtccacttcagagaggaagagatg--ctagacatgcaggatgctacgattctctggctacctggcggtgtgac--------gagttatgttgatgtcagtaatgatgggattcttactattggagtcggttggtactcggatgagggaatcaaccttgtcatggagcgagattacggcatggatgggaagctgaaggatgttcgaatgaaaactgaggtcaagagaagatgg-------actgatccagtctctttgtaaatagtag-----------------------tttacctaaaa--------------------------------------------------------------------------------------cctatattactt-tttgtgattgt-aatgtt-------aacttcac--------------------------------aac----------------aagaaatgatttatacg---------------------------------------------------------------------------------------gg----------------------gatctccat-----------gttataat----------------------------------------------------ata-------------------ta-------------------------------------------ataaaatgagat-----taagg---------------------------------aata-------------taaaa-------------------------------------------------------------------------------------------------------------------------------------------------------------------------------------------------------------------------------------------------------
>I23356_M005_Malvaceae_Lavatera_assurgentiflora_seq1
-----------------------------------------------------------------------------------------------------------------------------------------------------------------------------------------------------------------------------------------------------------------------------------------------------------------------------------------------------------------------------------------------------------------------------------------------------------------------------------------------------------------------------------------------------------------------------------------------------------------------------------------------------------------------------------------------------------------------------------------------------------------------------------------------------------------------------------------------------------------------------------------------------------------------------------------------------------------------------------------------------------------------------------gt---gatgataatgtagctgaagaaagc---aa------cggtgccccttatgtgtacttttgcaccgaaaccttaaagaagagragctcgcccgagagttcagtcyacttcagagaggaagagatg--ctagacatgcaggatgctacgattctctkgctacctggcggygtkac--------gagttatgttgatgtcagtaatgatggsattcttactatbggagtyggktggtactcggatgagggaatcaaccttgttatggagcgagattacggcatggatgggaaactgaaggatgttcgaatgaaaactgaggtcaagagaagatgg-------actgatccagtttctttgtaaatagtag-----------------------tttacctaaaa--------------------------------------------------------------------------------------cctatattactt-tttgtaattgt-aatgct-------aacttcac--------------------------------aac----------------aggaaatgatttgtatg---------------------------------------------------------------------------------------gg----------------------g--------------------------------------------------------------------------------------------------------------------------------------------------------------------------------------------------------------------------------------------------------------------------------------------------------------------------------------------------------------------------------------------------------------------------------------------------------------------------------------
>I23359_M008_Malvaceae_Althaea_officinalis_seq1
-------------------------------------------------------------------------------------------------------------------------------------------------------------------------------------------------------------------------------------------------------------------------------------------------------------------------------------------------------------------------------------------------------------------------------------------------------------------------------------------------------------------------------------------------------------------------------------------------------------------------------------------------------------------------------------------------------------------------------------------------------------------------------------------------------------------------------------------------------------------------------------------------------------------------------------------------------------------------------------------------------------------------------------------------------------------aa------tgatgccccttatgtgtacctttgcaccgaaacsttaaagaagaggagcttrcccgagagttcagtttactttagagaggaagagatg--gtagacatgcaggacgctacggytctctggctacctggcggcgtgac--------gagttatgttggcgtcagtaacgatggaattcttactatcggagtcggatggtamtcggatgagggaatcaaccytgttatggaacgagattatggcatggatgggaaactgaakgaagttagaatgaaatckgaggtcaagagaagatgg-------actgatccagtttctttgtaaatattag-----------------------tttacctaaac---------------------------------------------------------------------------------------ataaattactt-ttagtaattgt-aatgcta------aacttcac--------------------------------tac----------------aggaaatg---------------------------------------------------------------------------------------------------------------------------------------------------------------------------------------------------------------------------------------------------------------------------------------------------------------------------------------------------------------------------------------------------------------------------------------------------------------------------------------------------------------------------------------------------------------------------------------------------------------
>I23360_M009_Malvaceae_Lagunaria_patersonia_seq1
--------------------------------------------------------------------------------------------------------------------------------------------------------------------------------------------------------------------------------------------------------------------------------------------------------------------------------------------------------------------------------------------------------------------------------------------------------------------------------------------------------------------------------------------------------------------------------------------------------------------------------------------------------------------------------------------------------------------------------------------------c-agtgatccggagtttgatttgaagccattttctcaacggaaaagaacacggccatcagaacttgtagggccatggaaggtgtttgaag------------------------------------------------------------------------------------------------------------------------------------------------------------------ttagtgccactccgatatacggt---gacgatacggaagctgcagaaagc---aa------tggtgccccttatgtgtacctttgcaccgaaaccttaaagaagaggagcttgccagagagttcagtctacttcagagaggaagaagag--ctagacatgcaggatgttacagttctttggctacctggtggtgtgac--------gagttatgttgacatcagtaacgatggcattctgactatcggagttggatggtactcggatgagggaatcaaccttgttatggagcgagattatggcatcgacgggaagctgaaggaagttagatggaaaactgaggtcaagagaaggtgg-------actgatccagtttctttgtaaattttaa----------------------gtttacctatac---------------------------------------------------------------------------------------atgcattactt-tttgta-------atgct-------aactt-----------------------------------aac----------------atgaaatgctttgtatg---------------------------------------------------------------------------------------gc----------------------aaactccat-----------tttakaat----------------------------------------------------ata-------------------aa-------------------------------------------ataaaatgaagattaaggaaggttcagttgcaaatagacacttacggatatgctagacgccatgtc----atgcagattggg----------------------------------------------ccaatcagc--------------------------------------------cccttatatatttat--------------------ctttgggcagtattctatttatactgagcc------------------------------------------------------------------------------
>I23364_M013_Malvaceae_Grewia_sp_seq1
-------------------------------------------------------------------------------------------------------------------------------------------------------------------------------------------------------------------------------------------------------------------------------------------------------------------------------------------------------------------------------------------------------------------------------------------------------------------------------------------------------------------------------------------------------------------------------------------------------------------------------------------------------------------------------------------------------------------------------------------------cc-agtgatctagaatttgatttgaagcccttttcacaacggaaaagaacgcaaccatcagagcttacgggacattggaaggtgtttgaag------------------------------------------------------------------------------------------------------------------------------------------------------------------ttagtgccattccaatatatggt---gatgaaactgtagctgaagaaagc---aa------tggtgccccttacgtgtacctttgcacagaaaccttaaagaagaggagcttgcctgagagttcaatctactttggagaggaagagatg--gtagacgtgcaggatgttactgttctttggctgccgggcggtgtgac--------aggatatgttgatgttaataaagatggaattcttaccattggagtgggatggtactcagaagaaggaatcaaccttgtaatggagcgggattatgacatagatggaaagcttaaggaagttagatcgaaatccgaggtaaagagaaggtgg-------cctgatccactccccgtgtaaata---------------------------tgcacctgaattt---------------------------------------------------------------------------------------ttattwtct-ttcgta-------atggc-------aacttctcaamattagagtgcgatgtttttttagctcttcaacat-------atatgtaagaagaacccttatatt-------------------------------------------------------------------------------------tgac-------------------ggaaaaatcggc-----------accaatgg-----------------ctgtgtgattt--------------gtgaagacggata-------------------agggaa---------------------------------------atcaaatgtggattttggatgacatggcatc------------------------------------ttatgtggcagccatttcac--------------------------------------ttttccatcaac------t-----------------------------aattgga------------------------------------------------------------------------------------------------------------------------------------------------
>I23367_M016_Malvaceae_Kitaibelia_vitifolia_seq1
--------------------------------------------------------------------------------------------------------------------------------------------------------------------------------------------------------------------------------------------------------------------------------------------------------------------------------------------------------------------------------------------------------------------------------------------------------------------------------------------------------------------------------------------------------------------------------------------------------------------------------------------------------------------------------------------------------------------------------------------------------------------atttgaagccattttctcaacggaaaagaaccaagccatcagaacttgtagggccatggaaggtgtttgaag------------------------------------------------------------------------------------------------------------------------------------------------------------------ttagtgccactccgatatatggt---gacgataccgtagctgaagaaagc---aa------tgatgccccttatgtgtacctttgcaccgaaaccttaaagaagaggagcttacccgagagttcagttcactttagagaggaagagatg--ctagacatgcaggacgctacggttctctggctacctggcggcgtgac--------gagttatgttggcgtcagtaacgatggcattcttactatcggagtcggatggtactcagatgagggaatcaaccttgttatggaacgagattatggcatggatgggaagctgaaggaagttagaatgaaatctgaggtcaagagaagatgg-------actgatccagtttctttgtagatattgg-----------------------tttacctaaac---------------------------------------------------------------------------------------ataaattactt-tttgtaattgt-aatgcta------aacttcac--------------------------------cac----------------gggaaatgctttgtgtg---------------------------------------------------------------------------------------gg----------------------gaactccat-----------gttagaag----------------------------------------------------ata-------------------aa-------------------------------------------ataaaaagagat-----taagg---------------------------------aaca-------------taaaagtgc-----------------------------------------------ttaataggt-tcag--------------------------------ttgcaaacatataccc----------------------------ttgggccatgtt----------------------------------------------------------------------------------------------
>I23368_M017_Malvaceae_Sterculia_apetala_seq1
-----------------------------------------------------------------------------------------------------------------------------------------------------------------------------------------------------------------------------------------------------------------------------------------------------------------------------------------------------------------------------------------------------------------------------------------------------------------------------------------------------------------------------------------------------------------------------------------------------------------------------------------------------------------------------------------------------------------------------------------------------------------ttgatttgacaccattttctcaacggaaaagaatccagccatcagagcttgtagggccatggaaggtgtttgaag------------------------------------------------------------------------------------------------------------------------------------------------------------------ttggtgctactccaatatatggt---gatgagatggcaggtgcagaaggc---ga------tgatgccccttgtgtgtacctwtgcacagaaaccttaaagaagaggagcttacccgagmgttcagtttactttagagagga----------------------------------------------------------------------------------------------------------------------------------------------------------------------------------------------------------------------------------------------------------------------------------------------------------------------------------------------------------------------------------------------------------------------------------------------------------------------------------------------------------------------------------------------------------------------------------------------------------------------------------------------------------------------------------------------------------------------------------------------------------------------------------------------------------------------------------------------------------------------------------------------------------------------------------------------------------------------------------------------------------------------------------------------------------------------------------------------------------
>I23369_M018_Malvaceae_Abelmoschus_esculentus_seq1
--------------------------------------------------------------------------------------------------------------------------------------------------------------------------------------------------------------------------------------------------------------------------------------------------------------------------------------------------------------------------------------------------------------------------------------------------------------------------------------------------------------------------------------------------------------------------------------------------------------------------------------------------------------------------------------------------------------------------------------------------------------------------------------------------------------------------------------------------------------------------------------------------------------------------------------------------------------------------------------------------------------------------------------------------------------------------------------------------------------------------------------------------------------------------------------------------------------------------------------------------------accctcactatcggagttggatggtactcggacgagggaatcaaccttgttatggagcgagattatggtacagatgggaagctgaaggaagttagatggaaatctgaggttaaaagaaggtgg-------gctgatccagtgtctttgtaaatattaa-------------------------------------------------------------------------------------------------------------------------------------------------aatactt-----gwwcwtmwy--------------------------------rmt------------------akk---------------------------------------------------------------------------------------------------------------------------rmwctwkrt-----------ktwmrwas----------------------------------------------------aws-------------------wa-------------------------------------------mmkkratrwkaktaarargcgctttagatgcrcsyrkkkcmamr-----------------wtrwkkysrrawwaawmkrwttwyrkktawwkytkymyktsckdtkkt---------yysrkymrwskcrkywmwtgkkwkakwtcrrystkksamgswtttkattyrkykrkktwtwrkmtkkwamatrmsa----------------------------------------------------------------------------------------------------------------------------------
>I23370_M105_Malvaceae_Pachira_aquatica_seq1
---------------------------------------------------------------------------------------------------------------------------------------------------------------------------------------------------------------------------------------------------------------------------------------------------------------------------------------------------------------------------------------------------------------------------------------------------------------------------------------------------------------------------------------------------------------------------------------------------------------------------------------------------------------------------------------------------------------------------------------------------------------------------------------------------------------------------------------------------------------------------------------------------------------------------------------------------------------------------------------------------------------------------------------------------------------------------------------------------------------------------------------------------------------------------------------------------------------------------------atgttgatgttagtaacgatggtgttcttactatcggagtaggatggtattcagatgagggaatcaaccttgttatggagcgagattatggcgtagatgggaagctgaaagaagttagatggaaatctgaggtaaagagaaggtgg-------gttgatccagtttctttgtaagtat--------------------------tttacctatac------------------------------------------------------------------------------------------tatgactt-tttgta-------atgctt------tacttctc--------------------------------cag----------------aggaaatgcattggtat--------------------------------------------------------------------------------------ggc----------------------aaactc-tt-----------atcataag----------------------------------------------------ata-------------------aa-------------------------------------------ataaaatgagaaccag-------------------------------------------------------tttgtaatga-----------------------------------------------tttgtaagc-tggg--------------------------------atttgaacccagatctga-tgc--------------------catttcctaaggttgcaaatgagtactcttggat----------------tatattcctaatcccagatgt-------------------------------------
>I23371_M137_Malvaceae_Dombeya_wallichii_seq1
-------------------------------------------------------------------------------------------------------------------------------------------------------------------------------------------------------------------------------------------------------------------------------------------------------------------------------------------------------------------------------------------------------------------------------------------------------------------------------------------------------------------------------------------------------------------------------------------------------------------------------------------------------------------------------------------------------------------------------------------------------------------------------------------------------------------------ccgtggaaggtgtttgaag------------------------------------------------------------------------------------------------------------------------------------------------------------------ttagtgccattccaatatatggt---gacgagacattagctgaagaaggc---aa------tggtaccccttatgtgtacctttgcacagaaacyttaaagaagaggagcttgcctgagagttyagtatactttagagaggaagagatg--ctagacatgcaagatgttacaattctttggctacckggcggyrtgac--------tagttatgttratgttrataaggatggcattctaactattggagtaggatggtactcagatgagggaatcaaccttgttatggarcgagattatggcattgatgggaagctcaaggaagttagrtggaaatckgaggtgaagagaagatgg-------accgatccycttcctttgtaaata---------------------------tttayctaaatr----------------------------------------------------------------------------------------wtstyyyyt-yttktwd-------bdmm-------vrmhdcty--------------------------------hhc----------------vvvamamwmhbyhwtdt-------------------------------------------------------------------------------------wrdh----------------------wwdsbmrrh-----------symgkdvs----------------------------------------------------vkr-------------------ktgkkkkt-------------------------------------rwaawdtgtgttcaat-----------------------------------------------------aattawggttgtatgaa----------------------------------------gttcaatgttt------t------------------------------atgtagaggatctcatga----------------------------------------------------------------------ttcataagctggtaa-----------------------------------------------
>I23372_M140_Malvaceae_Chiranthodendron_pentadactylon_seq1
-----------------------------------------------------------------------------------------------------------------------------------------------------------------------------------------------------------------------------------------------------------------------------------------------------------------------------------------------------------------------------------------------------------------------------------------------------------------------------------------------------------------------------------------------------------------------------------------------------------------------------------------------------------------------------------------------------------------------------------------------------gtgatccagagtttgatttgaagccattttctcaacggaaaagaacccagccatcagagcttgtagggccatggaaggtgtttgaag------------------------------------------------------------------------------------------------------------------------------------------------------------------ttagtgccactccgatatatggt---gacgatacggtagctgcagaaagc---aa------cggcgccccttatgtgtacctttgcaccgaaaccttaaagaagaggagcttgcccgagagttcggtctactttagggaggaagagatg--gtagacatgcaggatgttacagttctttggctaccgggcggcgtgac--------tagttatgttgatgttagtaacgatggcattcttactattggagtaggatggtactcagatgagggaatcaaccttgttatggagcgagattatggcatagatgggatgctcaaggaagttagatggaaatctgagctaaagagaaggtgg-------cctgatccagtttctttgtaaata---------------------------tttacctaaac------------------------------------------------------------------------------------------ttttactt-tctgta-----------------------------------------------------------------------------------atgctttgtatg---------------------------------------------------------------------------------------gc----------------------aaactccgt-----------attagaat----------------------------------------------------ata-------------------aa-------------------------------------------ataaaatgagattaag-aacgta-----------------------acatatccgaatatcatatt----attcctaatgt-----------------------------------------------ttaatgtttcacag--------------------------------ataaa---------------------------------------acaaccattcttttgcaggtgaattta------------------------aacaataaaagcagtcattctttt-------------------------------
>I23373_M141_Malvaceae_Quararibea_funebris_seq1
----------------------------------------------------------------------------------------------------------------------------------------------------------------------------------------------------------------------------------------------------------------------------------------------------------------------------------------------------------------------------------------------------------------------------------------------------------------------------------------------------------------------------------------------------------------------------------------------------------------------------------------------------------------------------------------------------------------------------------------------------agtgatccagagtctgatttgaagccattttctcaacggaaaagaacccaaccatcagagcttgtgggaccatggaaggtgtttgaag------------------------------------------------------------------------------------------------------------------------------------------------------------------ttagtgccactccaatatatggt---gatgatatggtagctgcagaaagc---aa------tggtgcctcttatgtgtacctttgcactgaaaccttaaagaagaggagcttgcccgagagttcagtctactttagggaggaagagatg--ctagacatgcaggatgttacagttctttggctaccaggcggtgtgac--------aagttatgttgatgttagtaacgatggcattcttactattggagttggatggtactcaaatgaaggaatcaaccttgtcatggagcgagattatggtacagatgggaagctgaaggaagttagatcgaaatctgagttaaagagaaggtgg-------gctgatccagtttctttgtraata---------------------------tttaccta-------------------------------------------------------------------------------------------------------------------------------aacttctc--------------------------------aac----------------aggaaatgctttgtatg---------------------------------------------------------------------------------------gc----------------------aaaccccgt-----------attactgtttactgtcaga-----------------------------------------aga-------------------aaga-----------------------------------------acataaaagtgctgaa-taagtt-----------------------aagttgcgaaaggacttatttcgaatgtgcggttg-----------------------------------------------tggaccggt-gaag--------------------------------atgagtcctcttatatya-------------------------tattattttttttatacaaaaaagtcacagtttggg----------------gataaaaaaatga------------------------------------------
>I23374_M142_Malvaceae_Hampea_nutricia_seq1
-------------------------------------------------------------------------------------------------------------------------------------------------------------------------------------------------------------------------------------------------------------------------------------------------------------------------------------------------------------------------------------------------------------------------------------------------------------------------------------------------------------------------------------------------------------------------------------------------------------------------------------------------------------------------------------------------------------------------------------------------------------------------------------------------------------------------------------------------------------------------------------------------------------------------------------------------------------------------------------------------------------------------------------------------------------------------------------------------------------------------------------------------------------------------------------------------------------------------------------------------------cacccttactatcggagtcggatggtactcggatgagggaatcaaccttgttatggagcgagattacggcattgatgggaagttgaaggaagttagatggaaatcagaggtcaagagaaggtgg-------tctcatccagtttctttgtaaatttgtcagtt---------------------------------------------------------------------------------------------------------------------------------tttgta-------atgct-------aacttctc--------------------------------aac----------------aggaaatgcttgtatgt----------------------------------------------------------------------------------------------------------attgcaaactagat-----------gtttgaat----------------------------------------------------aaa----------------------------------------------------------------atgagattatgctaga----------------------------------------------agctatgtcatgttgatgtgtactcatggat------------------------cac---attcctgaagaggtttaatgttgca--------------------ccaggcctgtcaattttgtaacaa------------------acttgaaactgattccatccatgaacttaaatccgaaatcatcaaaac--------------------------------------------------------------ccgg
>I23377_M148_Malvaceae_Robinsonella_mirandae_seq1
------------------------------------------------------------------------------------------------------------------------------------------------------------------------------------------------------------------------------------------------------------------------------------------------------------------------------------------------------------------------------------------------------------------------------------------------------------------------------------------------------------------------------------------------------------------------------------------------------------------------------------------------------------------------------------------------------------------------------------------------------------agagtttgatttgaagycattttctcaacggagaagaaccaarccatcagagctttcagggccatggaaggtgtttgaag------------------------------------------------------------------------------------------------------------------------------------------------------------------ttagtgccactccaatatatggt---gacgatattgtagccgcagaaagc---aa------tggtcccccttatgtrtacctttgcactgaaaccwtaaagaagaggagyttgccggagagttcagtctactttagagaggargagatg--ctggacatgcaggatgttacggttctctggctacctgrmggygtgac--------gagttacgttgacgtcagtaaygatggcattcttacyatyggagtnggatggtacwcagatgagggaatcaaccttgttatgkagcgagattatggcatggatgggaagctgawggaagttakwtggaaatctgagctcaagagaaggtgg-------actgatccagtttccttgtaaatattaat----------------------tttactt-------------------------------------------------------------------------------------------------------tttktrwwwkt-rwwrykm-----wmaymycmm--------------------------------mas----------------mrrawrykyttktatrksrm------------------------------------------------------------------------------------------------------------amwcymyrt-----------kwyamrak----------------------------------------------------awr----------------------------------------------------------------rwaawarrakrtyawkrarrw----------------------------------------------awrwrwwrakryyyrrtcawwtmwttt-----------------------ccgwttmatkatccataaatattaattttttt-----------caaattttcgaggtttgtgactgtccttccaataat-----------------ttattctcctaagatttgtaggcagacaggcatgcagatgagta-------------------------------------------------------------------
>I23378_M150_Malvaceae_Ceiba_pentandra_seq1
----------------------------------------------------------------------------------------------------------------------------------------------------------------------------------------------------------------------------------------------------------------------------------------------------------------------------------------------------------------------------------------------------------------------------------------------------------------------------------------------------------------------------------------------------------------------------------------------------------------------------------------------------------------------------------------------------------------------------------------------------------------tttgatttgaagccgttttctcaacggaaaagaacccagccatcagagcttgtagggccatggaaggtgtttgaag------------------------------------------------------------------------------------------------------------------------------------------------------------------ttagtgccactcctatatatggt---gatgatatggtagctgaaggaagc---ga------tggagccccttatgtgtacctttgcaccgaaaccttaaagaagaggagcttgcccgagagttcggtctactttagggaggaagagatg--ctggacctgcaggatgttacggttctttggctaccgggtggtgtgac--------aagttacgttgatgttwgtaacgatggcattcttactattggggtaggatggtattcggatgagggaatcaaccttgttatggagcgagattatggtgtagatgggaagctgaaagaagttagatggaaatctgaggtaaagagaaggtgg-------gatgattcagtttctttgtaagtat--------------------------tttgcctaaac------------------------------------------------------------------------------------------tatgactt-tttgta-------atgctt------tacttctc--------------------------------aac----------------aggaaatgcttttgtat--------------------------------------------------------------------------------------ggc----------------------aaactcttt-----------atcagaag----------------------------------------------------ata-------------------aa-------------------------------------------acaaaatgagatccag-------------------------------------------------------tttgtaatga-----------------------------------------------tttgtaagc-tggg--------------------------------atttgaacccggatctga-tgc--------------------catttcctaaggttgcaaatgagtactcttggat----------------catattcttaatcccagatgtttaatgtttcacagatataaaagcaat----------
>I23380_M161_Malvaceae_Hibiscus_tiliaceus_seq1
----------------------------------------------------------------------------------------------------------------------------------------------------------------------------------------------------------------------------------------------------------------------------------------------------------------------------------------------------------------------------------------------------------------------------------------------------------------------------------------------------------------------------------------------------------------------------------------------------------------------------------------------------------------------------------------------------------------------------------------------------------------------------------------------------------------------------------------------------------------------------------------------------------------------------------------------------------------------------------------------------------------------------------------------------gctgcagaaagc---aa------tggtgccccgtatgtgtacatttgcatggaaaccttaaagaagaggagcttgcccgagagttcaggctactttagagaggaagaggtg--ctggacatgcaggatgttacagttctttggctacctggcggtgtgac--------gagttatgttgatgttagtaacgatggcacgctcactattggagttggttggtactcggatgagggaatcaaccttgttatggagcgagattatggtatagatgggaagctgaaggaagttagatggaaatctgaggtcaaaaggaggtgg-------gctgagccagtgtctgtataaatattaa-----------------------aacacctaagcttgt----------------------------------------------------------------------------------agtattaccttttgttgtaataccagatactgtttgaaaatgtatcatcatt--------------------------aac---------------aaggcggcgattgagact--------------------------------a-----------------------------------------------------------------tcacagcacccagacagatggtgcc--------atcgaact--------------c-------------------------------------atg----------------------------------------------------------------gctctacagtactgga----------------------------------------------------ttcttaaggttcataacacttctcg------------------------tggcggatgctttgacaaacatggcattagag------------------ttattgatttcaagttacagccccccggatgtggt--------------------------------------------------------------------------------------------------------------------------
>I23382_M163_Bixaceae_Cochlospermum_vitifolium_seq1
-------------------------------------------------------------------------------------------------------------------------------------------------------------------------------------------------------------------------------------------------------------------------------------------------------------------------------------------------------------------------------------------------------------------------------------------------------------------------------------------------------------------------------------------------------------------------------------------------------------------------------------------------------------------------------------------------------------------------------------------------------------------------------------------------------------------------------------------------------------------------------------------------------------------------------------------------------------------------------------------------------------------------------------------------------------------------------actccctatgtgtacctttgcacagaatccttaaagaagagatacatgcctgagagttcagtctactttggagaggaagagatg--ttagacatgcaggatgttactgtactgtggctgcctggtggtgtgac--------gggttatgttgacatyaacaaggaaggcatcctkaccattggagttggatggtattcagatgagggaataaaccttgtcatggagagggattatgacatagatgggaagctcaaggaagtacgatataaatcagaagtaaaacgaagatgg-------tcagatccacttcccgtgtaaaag---------------------------twtagttgaattt------------------------------------------------------------------------------------tgtttttgghtt-gttctat------awdrt-----------------------------------------------ary--------------wamkyrkrtrwyrwwtakw-----------------------------------------------------------------------------------------------------mwaawwtrmmaaakmaggtg----------------------------------------------------------------------aca-------------------aatattcaaat----------------------------------ttgcggcataattatg-----------------------------------------------------gtttgaaagtta-------------------------------------------ttatttgg------------------------------------------------------------------------------------------------------------------------------------------------------------------------------------------------
>I23383_M166_Malvaceae_Pseudobombax_ellipticum_seq1
-------------------------------------------------------------------------------------------------------------------------------------------------------------------------------------------------------------------------------------------------------------------------------------------------------------------------------------------------------------------------------------------------------------------------------------------------------------------------------------------------------------------------------------------------------------------------------------------------------------------------------------------------------------------------------------------------------------------------------------------------------------gcgtttgatttgaagccattttctcaacggaaaagaacccagccatcagagcttgtagggccatggaaggtttttgaag------------------------------------------------------------------------------------------------------------------------------------------------------------------ttagtgccactcctatatatggt---gatgatatggtagctgaagaaagt---ga------tggagccccttatgtatacctttgcactgaaaccttaaagaagaggagcttgccagagagttcggtctactttagggaggaagagatg--ctagacatgcaggatgttacggttctttggctaccgggcggtgtgac--------aagttatatcgatgttagtaacgatggcattcttactattggagtaggatggtattcggatgagggaatcaaccttgttatggagcgagattatggtgtagatgggaagctgaaagaagttagatggaaatctgaggtaaagagaaggtgg-------gctgatccagttgctctgtaagtat--------------------------tttacctaaac------------------------------------------------------------------------------------------tacgacct-tttgta-------atgctt------tacttctc--------------------------------aac----------------aggaagtgcttttgtat--------------------------------------------------------------------------------------ggc----------------------aaactc-tt-----------ataggaag----------------------------------------------------ata-------------------aa-------------------------------------------ataaaatgagatctag-------------------------------------------------------tttgtaatga-----------------------------------------------tttgtaagc-tggg--------------------------------atatgaacccagatctgattgc--------------------catttcctaaggttgcaaatgagtactcttggat----------------caaattcctaatcctagatgtttaatgtttcacagatat-------------------
>I23384_M168_Malvaceae_Theobroma_cacao_seq1
--------------------------------------------------------------------------------------------------------------------------------------------------------------------------------------------------------------------------------------------------------------------------------------------------------------------------------------------------------------------------------------------------------------------------------------------------------------------------------------------------------------------------------------------------------------------------------------------------------------------------------------------------------------------------------------------------------------------------------------------------c-agtgatctcaagtttgatttgaagccattttctcaacgaaaaagaacccagccatcagagcttacagggccatggaaggtgtttgagg------------------------------------------------------------------------------------------------------------------------------------------------------------------ttagtgccactccaatatatggt---gacgagattgaagctgcagaaagc---aa------tggtgccccttatgtgtacctttgcacagaaaccttaaagaagaggagcttgcctgagagttcagtctacttcggagaggaagagatg--ctagacatgcaagatgtcactgttctttggctgcctggtggtgtgac--------tggttatgttgatgttgataaggatggcattcttactattggagtcggatggtactcagacgagggaatcaaccttgttatggagcgtgattatggcttagatgggaagctcaaggaagtacgatggaaatctgaggtaaagagaaggtgg-------tctgatccacttcctgtgtaaata---------------------------tctatctcgaact---------------------------------------------------------------------------------------------ttttctttca-------atgtt-------aatttccc--------------------------------aac----------------acgaaatgccttgtata---------------------------------------------------------------------------------cctttgag----------------------atattacac----------------------------------------gtacat-------------------------gta-------------------aattgttactt-----------------------ttcatgtagtaatggagttttgttctgggtgttacta-------------------cattactcttagct--------aaataaataaatgt-----------------------------------------------ttgacggat-------------------------------------gtgcaaacagtcatacccacgtaa------------agttaccgacaacctgctgatcaagaaaagagctccagcg------------tgagcagcctgagaaaaat-------------------------------------------
>I23385_M169_Malvaceae_Ochroma_pyramidale_seq1
-------------------------------------------------------------------------------------------------------------------------------------------------------------------------------------------------------------------------------------------------------------------------------------------------------------------------------------------------------------------------------------------------------------------------------------------------------------------------------------------------------------------------------------------------------------------------------------------------------------------------------------------------------------------------------------------------------------------------------------------------------------------gatttgaagccattttctcaacggaaaagaacccagccatcagagcttgtagggccatggaaggtgtttgaag------------------------------------------------------------------------------------------------------------------------------------------------------------------ttagtgccactccgatatatggt---gacgatatggttgctgcagaaagc---aa------tggtgccccttatgtgtacctttgcaccgaaaccttaaagaaaaggagcttgcccgagagttcagtccactttagggaggaagagatg--ctggacatgcaggatgttacagttctttggctaccgggcggtgtgac--------aagttatgttgatgttagtaacgatggcattcttactattggagtaggatggtactcatacgagggaatcaaccttgttatggagcgagattatggcatagatgggaagctgaaggaagttagatggaaatctgaggtaaagagaaggtgg-------gctgatccagtttctttgtaaata---------------------------tttacctaaat------------------------------------------------------------------------------------------ttttactt-tttgta-------atgct-------aacttctc--------------------------------agc----------------aggaaatgctttgtatg---------------------------------------------------------------------------------------gc----------------------aaactccgt-----------atcagaag----------------------------------------------------ata-------------------aa-------------------------------------------ataaaatgagattaag-aaagtaaca----------------------------------------------tgaaagtgc-----------------------------------------------tgaataagt-tcag-t--------------------------tggtttgcaaacagacttct---------------------------ttcgagtgctgtacagaagaggttacagtctaatcatt---------------------------------------------------------------------
>I23387_M178_Malvaceae_Malvaviscus_arboreus_seq1
--------------------------------------------------------------------------------------------------------------------------------------------------------------------------------------------------------------------------------------------------------------------------------------------------------------------------------------------------------------------------------------------------------------------------------------------------------------------------------------------------------------------------------------------------------------------------------------------------------------------------------------------------------------------------------------------------------------------------------------------------------------------------------------------------------------------------------------------------------------------------------------------------------------------------------------------------------------------------------------------------------------------------------------------------------------------------------------------------------------------------------------------------------------------------------------------------------------------------------------------------------acccttactattggagttggatggtactcggacgagggaatcaaccttgtcatggagcgagattatggtatagatgggaagttgaaggaagttagatggaaatctgagstaaaaagaaggtgg-------gctgatcccgtgtctttgtaaatattaa-------------------------------------------------------------------------------------------------------------------------------------------------aatacct-----gaacktgtc--------------------------------aat------------------gga---------------------------------------------------------------------------------------------------------------------------aaactttat-----------gttagaag----------------------------------------------------atg-------------------ga-------------------------------------------atggaatgagatkaagaaac---------------------------------------------------ataaaggtagttctaggttctgtcggataggccattgcagtctgcagatgagtagtcttggatcgtatgaggtttcaatc---------tctcttattgcacttttcaatcttcaatatagaaatc-------------------------------------------------------------------------------------------------------------------------------
>I23388_M180_Malvaceae_Triumfetta_lappula_seq1
---------------------------------------------------------------------------------------------------------------------------------------------------------------------------------------------------------------------------------------------------------------------------------------------------------------------------------------------------------------------------------------------------------------------------------------------------------------------------------------------------------------------------------------------------------------------------------------------------------------------------------------------------------------------------------------------------------------------------------------------------------------------------------------------------------------------------------------------------------------------------------------------------------------------------------------------------------------------------------------------------------------------------------tggt---gacggtaccgtagccagagaaagc---aa------tggtgccccttatgtgtacctttgcaccgaaaccttaaagaagaggagcttgcccgagagttcggtctactttagagaggaagagatg--cttgacatgcargatgttacggttctttggttacctggcggmgtgac--------aagttatgttgatgtcaktaaagatggcattcttactataggagtcggatggtactcggatgagggaatcaaccttgwtatggagcgatattacggc-----------------------------------------------------------------------------------------------------------------------------------------------------------------------------------------------------------------------------------------------------------------------------------------------------------------------------------------------------------------------------------------------------------------------------------------------------------------------------------------------------------------------------------------------------------------------------------------------------------------------------------------------------------------------------------------------------------------------------------------------------------------------------------------------------------------------------------------------------------------------------------------------------------------------------------------
>I23389_M181_Malvaceae_Pavonia_scheadiana_seq1
-----------------------------------------------------------------------------------------------------------------------------------------------------------------------------------------------------------------------------------------------------------------------------------------------------------------------------------------------------------------------------------------------------------------------------------------------------------------------------------------------------------------------------------------------------------------------------------------------------------------------------------------------------------------------------------------------------------------------------------------------------------------atgatttgaagccattttctcaacggaaaagaaccaagccatcagagcttgtagggccatggaaggtgtttgaag------------------------------------------------------------------------------------------------------------------------------------------------------------------ttagtgccactccratatatggt---gacgrtaccgtagcyrragaaagc---aa------tggtgccccttaygtgtacctttgcaccgaaaccttaaagaagaggagcttgcccgagagttcrgtctactttagagaggaagagatg--ctwgacatgcaggabgttacggttctytggytacctggcgghgtgac--------ragttatgttgayrtcagtaamgatggcattcttactatmggagtcggatgrtactcggatgagggaatcraccttgttatggagcgakattacggcatggatgggaarctgaaggaagttdgaatgaaawctgaggtcaakagaagatgg-------actgatccwgtttctttgtaaatattar-----------------------tttrccyaaac---------------------------------------------------------------------------------------ytataytactt-tttgtaattgt-aatgct-------aacttcac--------------------------------aac-------------------aaatgctttgtatg---------------------------------------------------------------------------------------gg----------------------gaactccat-----------gttagaag----------------------------------------------------ata-------------------aa-------------------------------------------ataaaatgagat-----taagg---------------------------------aacataa----a-actgtaaaagtgc-----------------------------------------------ttaataggt-tcag--------------------------------ttgtaatcagatactt----------------------------ttgggccatgttttgaacaaaacaatatgact---------------------------ggctagaaatttgtataacccaatt----agccccatactcttttac
>I23390_M182_Malvaceae_Anoda_cristata_seq1
-----------------------------------------------------------------------------------------------------------------------------------------------------------------------------------------------------------------------------------------------------------------------------------------------------------------------------------------------------------------------------------------------------------------------------------------------------------------------------------------------------------------------------------------------------------------------------------------------------------------------------------------------------------------------------------------------------------------------------------------------------------------atgatttgaagycattttctcaacggaaaagaaccawrccatcagagcttgyaggkccatggaaggtgtttgaag------------------------------------------------------------------------------------------------------------------------------------------------------------------ttagtgccactccgatatatggt---gacgataccgtagcygaagaaagc---aa------tggtgccccttaygtgtacctttgcaccgaaaccttaaagaagaggagcttgcccgagagttcrgtctactttagagaggaagagatg--ctwgacatgcaggaygttacggttctytggytacctggcgghgtgac--------ragttatgttgayrtcagtaamgatggcattcttactatmggagtcggatggtactcggatgagggaatcaaccttgttatggagcgakattacggcatggatgggaagctgaasgaagttdgaatgaaawmtgaggtcrakarrakrkrs-------wswkmycctgtttctttgtaaatattar-----------------------tttrccyaaac---------------------------------------------------------------------------------------ytataytactt-tttgtaattgt-aatgcta------aacttcac--------------------------------aac----------------aggaaatgctttgtatg---------------------------------------------------------------------------------------gg----------------------ggactccat-----------gttagaag----------------------------------------------------ata-------------------aa-------------------------------------------ataaaatgagat-----taagg---------------------------------aaca-------------taaaagtgc-----------------------------------------------ttaataagt-tcag--------------------------------ttgcaaatagatactt---------------------------ctttggccatgttttgaacaaaaatatatgat---------------------------------------------------------------------------
>I23391_M183_Malvaceae_Phymosia_umbellata_seq1
-----------------------------------------------------------------------------------------------------------------------------------------------------------------------------------------------------------------------------------------------------------------------------------------------------------------------------------------------------------------------------------------------------------------------------------------------------------------------------------------------------------------------------------------------------------------------------------------------------------------------------------------------------------------------------------------------------------------------------------------------------------------ttgatttgaagccattttctcaacggagaagaaccaagccatcagagctttcagggccatggaaggtgtttgaag------------------------------------------------------------------------------------------------------------------------------------------------------------------ttagtgccagtccgatatatggt---gacgatatcgtagccgctgaaagc---aa------tgrtcccccttatgtatacctttgcaccgaaaccataaagaagaggagtttgccggagagttcagtctacttcagagaggaagagatg--ctagacatgcaggatgttactgttctvtggctacctggtggtgtgac--------gagttatgttgacgtcagtaacgatggcaytcttaccatcggagtcggatggtactcagatgagggaatcaaccttgtaatggagcgtgattatggcatggaygggaagctgaaggaagttagatggaaatctgagctcaagagaaggtgg-------acvgatccagtttycttgtaaatatta------------------------attgtgtacat---------------------------------------------------------------------------------------------------tttgtaattgt-aatgct-------aacatccm--------------------------------aaca------------ggaaagaaatgcttttgtgt--------------------------------------------------------------------------------------ggcagc------------------aaaacaccat-----------gttacaad----------------------------------------------------ataa------------------aa-------------------------------------------rwwwrayrwrawwawg----------------------------------------------------aacataaaaatgc-----------------------------------------------ctaatagat-tcagttgc--------------aaaccaatcaatgcatgtttatttttatttccgtttwatkakrkkyydkrktchwrysytaaksmmtktcrktkywsraykwkagtattc---aatg-------------------------------------------------------------------
>I23392_M187_Malvaceae_Ayenia_berlandieri_seq1
----------------------------------------------------------------------------------------------------------------------------------------------------------------------------------------------------------------------------------------------------------------------------------------------------------------------------------------------------------------------------------------------------------------------------------------------------------------------------------------------------------------------------------------------------------------------------------------------------------------------------------------------------------------------------------------------------------------------------------------------------------------------------------------------------------------ctaacagggtcatggaaggtgtttgaag------------------------------------------------------------------------------------------------------------------------------------------------------------------taagtgccactccaatatatggt---gatgagtcaatagctgcagaaagc---ag------tggcgccccttatgtgtacctttgcacagaaaccttaaagaagaggagcttacccgagagttcattctgtttcagagaagaagatata--ccggacatacaggatgttacggttctttggctgcctggtggtgtgac--------tggttacgtcgatgtaaaaagggatggtattcttactatcggagtaggatggtactcagatgagggaattaaccttgttatggagcgggattatggcgtagatgggaagctcaaggaagtcagatggaaatctgaggtaaagagaaggtgg-------cctcatcctattcctgtgtaatgataacattttgat-------aacaccaatttgtttagaaataccgt-------------------------------------------------------------taaactagcaatgaaatagttctttaattt--------------------------gatttttctt------------------------------aatgtacactgattaaaaactaacataattcatata-------------------------------------atcatctgca-----------------------gtcattggttgtcagtagttcact------------gtgacataatttatg----------tttggtagtt--------------------------------------------------ataa------------------aa-------------------------------------------ataaaatataaatggaacaacaa----------------------------------------------------------------------------------------------------------------------------------------------------------------------------------------------------------------------------------------------g--------------------------------------------------------------
>I23393_M189_Malvaceae_Kearnemalvastrum_lacteum_seq1
----------------------------------------------------------------------------------------------------------------------------------------------------------------------------------------------------------------------------------------------------------------------------------------------------------------------------------------------------------------------------------------------------------------------------------------------------------------------------------------------------------------------------------------------------------------------------------------------------------------------------------------------------------------------------------------------------------------------------------------------------------------tatgatttgaagccattttctcaacggaaaaggaccaagccatcagaacttgcagggccatggaaggtgtttgaag------------------------------------------------------------------------------------------------------------------------------------------------------------------ttagtgccactccgatatatggt---gacgataccgtagctaaagaaagc---aa------tggtgccccttatgtgtacctttgcaccgaaaccttaaagaagaggagcttgcccgagagtkcagtctactttagagaggaagaratg--stagacatgcaggacgttacrgttctctggctacmtggyggcgtgac--------gagttatgttgatrtcagtaatgatggcattctwaytathggagtcggatggtactcggatgagggaatcaacctygttatggagcgagattacggcatggatgggaagctgaargaagttrgaatgaaatcwgaggtcaagagaagatgg-------rctgatccagtttctttgtaaatattag----------------------ttttacctaaac---------------------------------------------------------------------------------------ttaaattactt-tttgtaactgt-aatgtta------aatttcac--------------------------------aat-------------------aaatgctttgtatg---------------------------------------------------------------------------------------gg----------------------gaactacat-----------gttagaagataaaataaaatgggattaaggaacata--------------aaagtgcttaata-------------------aa-------------------------------------------ataaaatgggat-----taagg---------------------------------aaca-------------taaaagtgc-----------------------------------------------ttaataggt-tcag--------------------------------ttgcaaacagatactt----------------------------ttcggccatgatttgaagaaaaatatatgact---------------------------ggctagaaatttgtatg------------------------------
>I23394_M229_Malvaceae_Malvastrum_americanum_seq1
------------------------------------------------------------------------------------------------------------------------------------------------------------------------------------------------------------------------------------------------------------------------------------------------------------------------------------------------------------------------------------------------------------------------------------------------------------------------------------------------------------------------------------------------------------------------------------------------------------------------------------------------------------------------------------------------------------------------------------------------------------------tgatttgaagccattttctcaacggaaaagaaccaagccatcagaacttgtagggccatggaaggtgtttgaag------------------------------------------------------------------------------------------------------------------------------------------------------------------ttagtgccactccgatatatggt---gacaataccgtaactgaagaaagc---aa------tggtgccccttatgtgtacmtttgcamcgaaaccttaaagaagaggagcttgcccgagagttcagtmtacttcagagaggaagaratg--ctagacatgcaggacgttacggttctctggctacctggyggcgtrac--------gagttatgttgatgtcagtaatgatggcattcttactattggagtcggatggtactcggatgagggaatcaaccttgttatggagcgagattayggcatggatgggaagctgaaggaagtcagaatgaaaacggaggtaaagagaagatgg-------actgatccagtttctttgtaaatattar----------------------ttttacmtaaac---------------------------------------------------------------------------------------ttaaattacyt-tttgtaattgt-aatgct-------aacttcac--------------------------------aac----------------aggaaatgctttgtatg---------------------------------------------------------------------------------------ag----------------------gaactacat-----------gttagaag----------------------------------------------------ata-------------------ga-------------------------------------------atawaatgagat-----taaggw--------------------------------waca-------------taaaartgc-----------------------------------------------ttaataggt-tcaa--------------------------------ttgcaaacagatacct----------------------------ttgggcaatcttttgaacaaaaatakakrawtkwrkkmcmmwrycmksmmmaaaatttgaattagggatttgcctttg----------------------------
>I23395_M236_Malvaceae_Fuertesimalva_jacens_seq1
---------------------------------------------------------------------------------------------------------------------------------------------------------------------------------------------------------------------------------------------------------------------------------------------------------------------------------------------------------------------------------------------------------------------------------------------------------------------------------------------------------------------------------------------------------------------------------------------------------------------------------------------------------------------------------------------------------------------------------------------------------------------------------------------------------------------------------------------------------------------------------------------------------------------------------------------------------------------------------------------------------------------------------------------------------agaaagc---aa------cggtgctccttatgtgtacttttgcaccgaaaccttaaagaagaggagctcgcccgagagttcagtccacttcagagaggaagagatg--ctagacatgcaggatgctacgattctctggctacctggcggtgtgac--------gagttatgtcgatgtcagtaatgacggcattcttactatcggagttgggtggtactcggatgagggaatcaaccttgtcatggagcgagattacggcatggatgggaagctgaaggatgttcgaatgaaaactgaggtcaagagaagatgg-------actgatccagtttctttgtaaatagtag-----------------------tttacctaaaa--------------------------------------------------------------------------------------cctatattactt-tttgtaattgt-aatgct-------aacttcac--------------------------------aac----------------aggaaatgattygtacg---------------------------------------------------------------------------------------gg----------------------gatctccat-----------gttataat----------------------------------------------------ata----------------------------------------------------------------ataaaatgagattaaaataagg---------------------------------aata-------------tcaaagtgc-----------------------------------------------ttaataggt-----ca-----------------------------gttgctggtaaagatgtgggctaaac-----------------------------------------------------------------------------------------------------------------------------
>I23396_M019_Malvaceae_Allosidastrum_pyramidatum_seq1
--------------------------------------------------------------------------------------------------------------------------------------------------------------------------------------------------------------------------------------------------------------------------------------------------------------------------------------------------------------------------------------------------------------------------------------------------------------------------------------------------------------------------------------------------------------------------------------------------------------------------------------------------------------------------------------------------------------------------------------------------c-ggtgatgtggagtttgatttgaagccattttctcaacggagaagaaccaagccatcggagctttcaggaccatggaaggtgtttgaag------------------------------------------------------------------------------------------------------------------------------------------------------------------ttagtgccactccgatatatggt---gacgatatcttagccgcagaaagc---aa------tggtcccccttatgtatacctttgcaccgaaaccttaaagaagaggagcttgccggagagttcagtctactttagagaggaagagatg--ctggacatgcaggatgttactgtactctggctacctggcggtgtgac--------gagttacgttgacgtcagtaacgacggcattcttactatcggagtcggatggtactcagatgagggaatcaaccttgttatggagcgggattatggcatggatgggaagctgaaggaagttagatggaaatctgagctcaagagaaggtgg-------actgatccagtttccttgtaaatattaa-----------------------------------------------------------------------------------------------------------------------------tttttctttttgtaattgt-aatactaaca--taaagtacctatttg---------------------taaaaaattttagtt--gagtcactaagaacgttttgtatg------------------------------------------------------------------------------ttcattttgatca--------------tttaacacgttttcta---------tgttcatattt--------------------------------------------------gta----------------------------------------------------------------attgaaagacgttaag------------------------------------------------------tacaacaatgtgactgt---------------------------------------ttttagtttttataat-------------------------------tatgtaattaatcatattatttatactt---------------------------------------------------------------------------------------------------------------------------
>I23397_M020_Malvaceae_Melochia_betonicifolia_seq1
-------------------------------------------------------------------------------------------------------------------------------------------------------------------------------------------------------------------------------------------------------------------------------------------------------------------------------------------------------------------------------------------------------------------------------------------------------------------------------------------------------------------------------------------------------------------------------------------------------------------------------------------------------------------------------------------------------------------------------------------------ac-agtgatctggagtttgatctgaagccattttctcaacgaaaaagaacccagccgtcagagcttacagggccatggaaggtgtttgaag------------------------------------------------------------------------------------------------------------------------------------------------------------------ttagtgccactccgatatatggc---gatgacac---agctgcagaaagc---aa------tggtgccscttacgtgtacctttgcacagaaaccttaaagaagaggagtttgcctgagagttcagtctacttcggagaggaagagatc--ctggacatgcaagatgttactgttctttggctgccaggtggtgtgac--------tggttacgttgatgttaataaggatgggattcttacaattggagtaggatggtactcagaggagggaatcaacctcgtaatggagcgcgattatggcatagatgggaagcttaaagaagtcaggtggaaatctgaggtaaagagaaggtgg-------actgatccacttccagtgtaaatattaggt------------------aactttgcacacaaaa-------------------------------------------------------------------------------------------tgttt-tttgtggc-----aaattc------ggcatcacaa-------------------------tacaaaat---------gagataaaagaaatgtactgtaaa-----------------------------------------------tgtgctgaataaattgagag---------gacaatgtccagcta--------------------acatcccaa----tgttcttgtttgaarcaaaag----------accttttatat----------------tcgagttgtata-------------------tattttttcga------------------------------agttttgagttgggatctga-----------------------------------------------------gtgttaaaatta----------------------------------------------ctaatctggtgtcagga-----------------------------tttgtgaaggg-------------------------------caaatatgtttttctttggg-----------------------------------------------------------------------------------------
>I23398_M021_Malvaceae_Sidastrum_micranthum_seq1
-------------------------------------------------------------------------------------------------------------------------------------------------------------------------------------------------------------------------------------------------------------------------------------------------------------------------------------------------------------------------------------------------------------------------------------------------------------------------------------------------------------------------------------------------------------------------------------------------------------------------------------------------------------------------------------------------------------------------------------------------------------------------------------------------------------------------------------------------------------------------------------------------------------------------------------------------------------------------------------------------------------------------------------------------------------------------------cccccttatgtatacctttgcaccgaaaccataaagaaaaggagtttgccggagagttcagtctactttagagaggaggagatg--ctggacatgcaggatgttacggttctctggctacctggaggtgtgac--------gagttacgttgacgtcagtagcgatggcattcttactatcggagtcggatggtactcagatgagggaatcaaccttgttatggagcgagattatgggatggatgggaagctgaaggaagttagatggaaatctgagctcaagagaaggtgg-------actgatccagtttccttgtaaatattawtttca--------------------------------------------------------------------------------------------------------------------------------cttgtwrtwrt-wrtrmtrmy----awcmymmcarsm----------------------------rrc---------------rrsrrdsrmykytdtwkk----------------------------------------------------------------------------------------------------------dtrrwmwmcwyyrt-----------swcamrak--aw-------------------------------------------------------------------------------------------------------------------ataaaawkrcwtwahr---------------------------------------------------kawymwrwmrmwamytwmtwtw------------------------------wtywktgttttgtttaac-----ga-----------------------------tacatgaatattaatgtttttttttggag--------------taattgtcccttctgtgccgagggttggaggaatctattcgt-------------------------actttcatttt------------------------------
>I23399_M022_Malvaceae_Gaya_dominguensis_seq1
---------------------------------------------------------------------------------------------------------------------------------------------------------------------------------------------------------------------------------------------------------------------------------------------------------------------------------------------------------------------------------------------------------------------------------------------------------------------------------------------------------------------------------------------------------------------------------------------------------------------------------------------------------------------------------------------------------------------------------------------------------------gtttgatatgaagccattttctcaacggagaagaaccaagccgtcagagctttcagggccatggaaggtgtttgaag------------------------------------------------------------------------------------------------------------------------------------------------------------------ttagtgccactccaatatatggt---gacgataccgtagctgcagaaagc---aatggtggtggtcccccttatgtttacctttgcaccgaaaccgtaaagaagaggagtttgccggagagttcactctactttagagaggaagagatg--ctggacatgcaggatgttacggttctctggctacctggcggtgtgac--------gagttacgttgatgtcagcaacgatggcattcttaccatcggagtcggatggtactcggatgagggaatcaaccttgttatggagcgagattatggcatggatgggaagctgaaggaagttagatggaaatctgagctcaagagaaggtgg-------actgatccagtttccttgtaaatat---------------------------------------------------------------------------------------------------------------------------tattttacttttttttgtaattgt-aatgct-------aacatcccac------------------------------aac----------------aggaaatgctattgaat--------------------------------------------------------------------------------------ggc----------------------aaactccat-----------gttacaag----------------------------------------------------ata-------------------aa-------------------------------------------ataaaatcagattaagattaacatagggg--------------------------------------aygtatataaataatgggaa--------------------------------gtgggcttctcaataaga---------------------------------------------------------------------------------atgaactatcttgtccat----------------------------------------------------------------------------------------
>I23366_M015_Malvaceae_Firmiana_simplex_seq1
-----------------------------------------------------------------------------------------------------------------------------------------------------------------------------------------------------------------------------------------------------------------------------------------------------------------------------------------------------------------------------------------------------------------------------------------------------------------------------------------------------------------------------------------------------------------------------------------------------------------------------------------------------------------------------------------------------------------------------------------------------------------------------------------------------------------------------------------------------------------------------------------------------------------------------------------------------------------------------------------------------------------------------------------------------ctgcagaaggc---aa------tgatgcatcttatgtgtacctttgcrccgaaaccttaaagaagaggagcttgcctgagagttcagtttactttagagaggaagagatg--gtagacatgcaggatattacagttctttggctaccgggcggtgtgac--------cagttatgttgatgttagtaaggatggcattcttactattggagcgggatggtactcagatgagggaatcaaccttgttatggagagagattatggcatagatgggaagctgaaggaagtgagatggaaatcggaggtaaagag------------------------------------------------------------------------------------------------------------------------------------------------------------------------------------------------------------------------------------------------------------------------------------------------------------------------------------------------------------------------------------------------------------------------------------------------------------------------------------------------------------------------------------------------------------------------------------------------------------------------------------------------------------------------------------------------------------------------------------------------------------------------------------------------------------------------------------------------------------------------------------------
>I28591_M023_Malvaceae_Neobuchia_paulinae_seq1
----------------------------------------------------------------------------------------------------------------------------------------------------------------------------------------------------------------------------------------------------------------------------------------------------------------------------------------------------------------------aaagta-------------------------------------------aaaatggtttgtg----cta-------------------------cttt----------------------------------------------------------------atgcctagtgaa-----------attttca-gcatctgatagg-------------------agcttgg-ttagttata------aagagaac---------------------tccgtgacctatg----atgttcttgatgaaactgatttc-ttgcggt-------------------------tatatgtagtttgaac-agtgatccagcatttgatttgaagccgttttctcaacggaaaagaacccagccatcagagcttgtagggccatggaaggtgtttgaag------------------------------------------------------------------------------------------------------------------------------------------------------------------ttagtgccactcctatatatggt---gatgatatggtagctgacggaagc---ga------tggagccccttatgtgtacctttgcaccgaaaccttaaagaagaggagcttgcccgagagttcggtctactttagggaggaagagatg--ctggacctgcaggatgttacggttctttggctacctggtggtgtgac--------aagttatgttgatgttagtaacgatggcattcttactattggagtaggatggtattcggatgagggaatcaaccttgttatggagcgagattatggtgtagatgggaggctgaaagaagttagatggaaatctgaggtaaagagaaggtgg-------gctgattcagtttccttgtaagtat--------------------------tttacctaaac------------------------------------------------------------------------------------------tatgac-t-tttgta-------atgctt------tacttctc--------------------------------aac----------------aggaaatgcttttgtgt--------------------------------------------------------------------------------------ggc----------------------aaactcttt-----------atcagaag----------------------------------------------------ata-------------------aa-------------------------------------------ataaaatgagacccag-------------------------------------------------------tttg---------------------------------------------------------------------------------------------------------------------------------------------------------------------------------------------------------------------------------------------------------
>I28593_M024_Malvaceae_Carpodiptera_cubensis_seq1
-------------------------------------------------------------------------------------------------------------------------------------------------------------------------------------------------------------------------------------------------------------------------------------------------------------------attattctgttg-----catgctctgagttctg-taattcaagcatttg--aaaaac----------------------------------------ttagaaatggt-tgtc----caa-------------------------ctct----------------------------------------------------------------atatctagtaaa-----------attatca-gcatcagctggg------------------gagtttgc-ttagttata-------agagat----------------------cttgtgacttatg----atgttaataatgaaactgatttt-gtgcta--------------------------tacatgtagcctgact-agtgatccggagtttgatttgaagccattttctcaacggaaaagaacccagccatcagagcttgtagggccatggaaggtgtttgaag------------------------------------------------------------------------------------------------------------------------------------------------------------------tcagtgccactcctatatatggt---gacgagatggtagctgcagaaagc---aa------tggtgttccctatgtgtacctctgcacagaaacgttaaagaaaaggagcttgcctgagagttcagtctactttagagaggaagagata--atagacatgcaagatgttaccgttctttggctaccgggtggtgtgac--------tagttatgtggatgttagtaacgatggcgttctcactatcggagtaggatggtactcagatgagggaatcaacctggttatggagcgagattatggcatagatgggaagctcaaggaagttagatggaaatctgaggtaaagagaaggtgg-------cctcatccaccttctctgtaaata---------------------------tagaact------------------------------------------------------------------------------------------------tttttt-ttttta-------attcc-------aacttctg--------------------------------aac----------------acgaagtgctttgtttg---------------------------------------------------------------------------------------gc----------------------aaatttagt-----------gtcagaag-----------------------------------------------------------------------------------------------------------------------ataaaatgagataaaagtaatg--------------------------------------------------tagaagtgc-----------------------------------------------tcaatgagt-tcgg--------------------------------ttgcaaacatcttttc---------------------------tttagatatcaattt--------------------------------------------------------------------------------------------
>I28594_M025_Malvaceae_Herrania_nitida_seq1
---------------------------------------------------------------------------------------------------------------------------------------------------------------------------------------------------------------------------------------------------cttcaggatcaaaggtattcct--atactccattcttgtccag---tttctagtttgctgtgtaattaatctgata-----tatgttctgaattcca-tgattcaagcattac--aaagtc-------------------------------------------aaaatgatttatgctgactt--------------------------------------------------------------------------------------------tatgcctagggag-----------gttatca-gcatagg---------------------------------------------------------------------------------------------aagttcatcatggaactgatttt-gattgtt----------------------------gtaaataatgaac-agtgatctggagtttgatttgaagccgttttctcaacgaaaaagaacccagccatcagagcttacagggccatggaaggtgtttgagg------------------------------------------------------------------------------------------------------------------------------------------------------------------ttagtgccactccaatatatggt---gacgagattgaagctgcagaaagc---aa------tggtgccccttatgtgtacctttgcacagaaaccttaaagaagaggagcttgcctgagagttcagtctacttcggagaggaagagatg--ctagatatgcaagatgccactgttctttggctgcctggtggtgtgac--------tggttatgttgatgttgataaggatggcattcttactattggagtcggatggtactcagacgagggaatcaaccttgttatggagcgtgattatggcttagatgggaagctcaaggaagtccgatggaaatctgaggtaaagagaaggtgg-------tctgatccacttcctgtgtaaata---------------------------tgtatctcaaact---------------------------------------------------------------------------------------------ttttctctca-------atgtt-------aatttccc--------------------------------aac----------------acgaaatgccttgtcta---------------------------------------------------------------------------------catttgac----------------------atattacat----------------------------------------gtacat-------------------------gta-------------------aattgttacat-----------------------tt-------------------------------------------------------------------g--------agataaataaatgt-----------------------------------------------tcgacggat-------------------------------------gtgcaaacacctgtacccacgtaa------------agtta-------------------------------------------------------------------------------------------------------------
>I28595_M184_Malvaceae_Guazuma_ulmifolia_seq1
------------------------------------------------------------------------------------------------------------------------------------------------------------------------------------------------------------------------------------------cctgcaaatcttcaggatgaaaggtattcc-----actacattcttgttcag---tttctagtttgccgtgcagttaatctgata-----catgytctgaaccca--tgattcaagcattaa--aaagtc-------------------------------------------aagatgatttatgctgactt--------------------------------------------------------------------------------------------tatgcttagggaggt-----taaggttatca-gcatag----------------------------------------------------------------------------------------------aagttcatgatgaaat--atttt-gattgwt----------------------------gtaaataatgaac-agtgatctagacttggatgtgaagccattttctcttcgaaaaagaacccagccttcagagcttacagggccatggaaggtgttcgaag------------------------------------------------------------------------------------------------------------------------------------------------------------------ttagtgccattccaatatacggt---gatgacattgaagctgaagaaakh---aa------tggtgccccttatgtgtacctttgcacagaaaccttaaagaagaggagcttgcctgagagttcagtctacttcggagaggaagagatg--cttgacatgcaagatgtcacagtyctttggctacctggtggtgtgac--------tggttatgttgatgttaacaadgatggcattcttactattggagttggatggtactcagatgaaggtatcaaccttgtcatggagcgcgattatggcttagatgggaagctcaaggaagtccgatggaagtccgaggtaaagmgaaggtgg-------cctgatccacttcctgtgtaaatg---------------------------tttttctgttttt-------------------------------------------------------------------------------------------tgtttttgttca-------atgca-------aatttcta--------------------------------ata----------------atgagatgtattgtcta---------------------------------------------------------------------------------tattt--c----------------------atattacat----------------------------------------gtacat-------------------------gta-------------------aattgct-tat-----------------------ttcatctggtaattgagttttgttctggat----------------------------------------------------------atgt-----------------------------------------------ttggt-act-------------------------------------gtg---------------------------------------------------------------------------------------------------------------------------------------------------
>I28596_M026_Malvaceae_Ruizia_cordata_seq1
----------------------------------------------------------------------------------------------------------------------------------------------------------------------------------------------------------------------------------------------------------------------------------------------------------------------------------------------------------------------------------------------------------------------------cgtttgtg----cta-------------------------tttttatgcctagtgaattatcagcataagatgaggaatttgcttataag------------------agatctagtgaa------------ttatca-gcataagatggg------------------gaatttgc-----ttata-------agagat----------------------ctcgtgacttatg----atgtygwtgatgaaactgattyc-atgctat--------------------tgctatacatktagtctgagc-agcgatccagggttcgatatgaaaccattstctcaacggaaaagaayyckrccatcagagcttgtagggccrtggaaggtgtttgaag------------------------------------------------------------------------------------------------------------------------------------------------------------------ttagtgccattccaatatatrgt---gacgagacaktasctgaagmaggc---ar------yggtaccccttatgtgtacctttgcacagaaacyttaaagaagaggagcttgcctgagagttcagtatactttagagaggaagagatg--ctagacatgcaagatgttacaattctttggctacckggyggygtgac--------tagttatgttgatgttaataaggatggcattctaactattggagtaggatggtactcagatgagggaatcaaccttgttatggagcgagattatggcattgatgggaagctcaaggaagttaggtggaaatcbgaggtsaagrgaagatgr-------wcyrathcbcytcctttgtaaata---------------------------wttayctaaata-------------------------------------------------------------------------------------atgttbthtctt-bttgta-------acgmc-------aacttctc--------------------------------rac----------------acraaactctttgtaat---------------------------------------------------------------a--------------------tkggc----------------------aaactcggt-----------gycrgaag----------------------------------------------------ata-------------------ggktggtt-------------------------------------gtaaaatgtg-ttcaa--------------------------------------------------------taattatgg----------------------------------------------ttgyatgag------------------------------------------------------------------------------------------tttkrtrmwgrggrtytmr------------------------gaaa---------------------------------------------------
>I28597_M027_Malvaceae_Melhania_velutina_seq1
----------------------------------------------------------------------------------------------------------------------------------------------------------------------------------------------------------------------------------------------------------------------------------------------------------------------------------------------------------------------------------------------------------------------------------------------------------------------------------------------------------------------------------------------------------------------------------------------------------------------a-------agagat----------------------ctcgtgacttatg----atgttgatgatgaaactgattcc-atgctat--------------------tgctatacatgtagtctgagc-agcgatccagagttcgatatgaaaccattctctcaacggaaaagagttaggccatcagagcttgtagggccgtggaaggtgtttgaag------------------------------------------------------------------------------------------------------------------------------------------------------------------ttagtgccattccaatatatggt---gacgagacattagctgaagaaggc---aa------cggtaccccttatgtgtacctttgcacagaaaccttaaagaagaggagcttgcctgagagttcagtattctttagagaggaagagatg--ctagacatgcaagatgttacgattctttggctacctggcggtgtgac--------tagttatgttgatgttaataaggatggcattctaactattggagtaggatggtactcagatgagggaatcaaccttgttatggagcgagattatggcatcgatgggaagctcaaggaagttaggtggaaaacggaggtgaagagaagatgg-------accgatcctcttcctttgtaaata---------------------------tttacctaaata-------------------------------------------------------------------------------------atactctctctt-tctgta-------acgac-------agcttctc--------------------------------aac----------------gcaaatctctttgtaat---------------------------------------------------------------a--------------------ttggc----------------------aaactcagt-----------gccg------------------------------------------------------------------------------ggttggtt-------------------------------------gtaaaatgtg-ttcaa--------------------------------------------------------taattttgg-----------------------------------------------caaacaagt-acaa--------------------------------atgaa-------------------------------------------acaattatgtgc------------------------------------------------------------------------------------------
>I28598_M028_Malvaceae_Glyphaea_brevis_seq1
----------------------------------------------------------------------------------------------------------------------------------------------------------------------------------------------------------------------------------------------------------------------------------------------------------------------------------------------------------------------------------------------------------------------------------------------------------------------------------------------------------------------------------------atgcctagta----------aaaattatca-tcatcaaatagg------------------gagtttactttgattataactcataagrgacc---------------------ttcctgacttakg----atggccataatgaagctgatttc-mtgtgtt----------------------------atgctatgtgacctagygatctagagcttgatttgaagccattttcccaacggaaaagaacccggcchtcagagcttacaggatcatggaaggtgtttgaar------------------------------------------------------------------------------------------------------------------------------------------------------------------ttagtgccattccaatatatggt---gatgagamggtagttgcagaaagc---aa------yggyaccccttatgtgtacctttgcacagaaaccttaaagaagaggagcttgcccgagagttcagtctacttyggagaggavgagatr--ctagacatgcaggatgttacagttctttggctgccgggcggtgtgac--------tggatatgtcgatgttaataaagatgggattcttaccattggagtaggatggtactcagaggagggaatcaaccttgttatggagcgggattatgacatagatgggaagcttaaggaagtcagatcgaaatctgaggtcaagagaagatgg-------cccgatccactccctgcgtaaatg---------------------------tttacctgtat-----------------------------------------------------------------------------------------ttttcattttcctgta-------atgtc-------agctcctc--------------------------------aac---------------attgaaatgctttac----------------------------------------------------------------------------------------tggcca-----------------aaaaaacagaaa--------aacattgaaat------------------------------------------gctttgtatagta-------------------aaattg---------------------------------------gtacaagaagatgtaa----------------------------------------------------------------------------------------------------------------tgaatatat-------------------------------------atg---------------------------------------------------------------------------------------------------------------------------------------------------
>I28599_M029_Malvaceae_Desplatsia_dewevrei_seq1
-----------------------------------------------------------------------------------------------------------------------------------------------------------------------------------------------------------------------------------------tcctgcaaatcttcatcttcaaaggtagcatt--ctaatccattccccctcaga--tctgaaccttggtgtgcaattcttccattgcttg--------------------------------------------------------------------------------tatcaaattgatttgtggtatctc--------atttactagcgggata-ttt----------------------------------------------------------------------------------------agtagca------------------------------------------------------------------------------------tgccttccttatg----atggccatggtgaaactgattct-atgtgtc----------------------------atgctatgtgacc-agtgatctagaatttgatttgaagccattttctcagcggaaaagaacccagccatcagagcttacaggaccatggaaggtgtttgaag------------------------------------------------------------------------------------------------------------------------------------------------------------------ttagtgccattccaatatatggt---gatgagactgtagctgcagaaagc---aa------tggtgccctttatgtgtacctttgcacagaaaccttaaagaagaggagcttgcctgagagttcagtctactttgcagaagaagagatg--ttagacatgcaggatgttacagttctttggttgccaggcggtgtgac--------aggatatgttgatgttaataaagatgggattcttactattggagtaggatggtactcagaagagggaatcaaccttgttatggagcgggattatgacgtagatgggaagcttaaggaagtgagatggaaatctgaggtaaagagaaggtgg-------cctgatccactccctgggtaaata---------------------------tttacttgaat-------------------------------------------------------------------------------------------tttatttacttgta-------atgtc-------gtcttctc--------------------------------aat---------------attaagatgcttttgtat------------------------------------------------------------------------------cc-------------------------------caatcttgt-----------gtaatgaa--------------------t-------------------------------ata-------------------ataa-----------------------------------------ctatttcatgatcaaa---------------------------------------gacg--------tgtattcgtattcgttcga----------------------------------------tctttatgataactagaa-----------------------------catatggt-----------------------------------------------------------------------------------------------------------------------------------------------
>I28600_M146_Malvaceae_Mortoniodendron_guatemalense_seq1
--------------------------------------------------------------------------------------------------------------------------------------------------------------------------------------------------------------------------------------------------------tgatgaaaggtattcct--ttactccatttctcttcaga--tctgtattttgatgtgcaattattcagttg-----catgttctgagttctg-tgattcaagcatttg--aaagtt-------------------------------------------aaaatggtttvkg----cta-------------------------ctht----------------------------------------------------------------mksccmagtgaa-----------attatca-gcatcagatggr------------------sagwdtgc-ttabwtata-------agagat----------------------cthgtgayttatg----aygttgatgatgaaaytgatttc-mtrcta--------------------------tatrtgtagtctgaam-aktgatmmagagtwtgatttgaagccattttctcaacrkaaaagarccmakccatcagagctygtaggrcmatggaaggtgtttraag------------------------------------------------------------------------------------------------------------------------------------------------------------------ttaghvccactccaatatatggt---gacgagatggtagctgcagaaagh---av------ygdtgccccttatgtgtacctttgmacagaaaccttaaagaagaggagcttgcctgagagttcagtctahtttagagaggaagagatg--mbagacrtgcdggatgttacagttctttggctwchdgdmbgtgtgac--------tagttatgttgatgttadtaaggatggcattcttactatykgagtaggatggtactcagatgagggaatcaaccttgttatggagcgagattatggcatagatgggaagcthaaggadgttagatggaaatctgaggtaaagagaagdtgg-------cvdbatccrctttctttgtaaatw---------------------------tttahhttwhttyttgtaatgccatcaa----------------------------------------------------------------gtgattgaattttytbt-kttktdw-----watgct-------aacttctc--------------------------------aac----------------actaaatgatctgtatk---------------------------------------------------------------------------------------------------------------gaattattttgcctaccttgatgagagt-----------------------------------------------------------------------------------------------------------------------gtattatgtattttgg---------------------------------------------------------------------------------------------------------gcatccywtgawgatt-gtagct--------------------------agggttgta-------------------------------------------------------------------------------------------------------------------------------------------------
>I28601_M030_Malvaceae_Sparmannia_africana_seq1
----------------------------------------------------------------------------------------------------------------------------------------------------------------------------------------------------------------------------------------------------------------------------------------------------------------------gttcagatgt---acagatwatgagagttgctgttt-------------------------------------------------------------atgaagaacagtggg--tgagtcctgc-----------------------a-------------------------------------------------------aatctttatgatcvaaggtatccttctatactgttcg-tcttcatatctg------------------tatttctt-hggcttatg-------a-------------------------------------tta----tcagtcgtggtaaagatgatttc-atg---------------------------------tgttatgtaacc-agygatctagagtttgatgtraagccattttctcaacggaaaagaacccagccatcagagcttacyggacmatggaaagtgtttgaag------------------------------------------------------------------------------------------------------------------------------------------------------------------ttagtgccattccaatatatggt---gatgagacrgtagctgaagaaagc---aa------cagtgtcccttatgtgtacctttgcacggaaaccttaaagaagaggagcttgcctgagagttcagtctattttggagaggaagagatg--ctagatatgcgggatgttacggttctttggctgccaggcggcgtgac--------cggatatgttgatgttaataaagatgggattctcaccattggagtaggatggtactcagaggagggaatcaaccttgttatggagcgggattatgacatagatgggaagcttaaggaagttaaatggaaatctgaagtamagagaaggtgg-------cctgatccattccctgtgtaaatattta-----------------------yytayctggacct-------------------------------------------------------------------------------------------------ttttca------------------------------------------------------------------------------tgcagatgtggtgtatg---------------------------------------------------------------------------------------gc----------------------aaacttast-----------------------------------------------------------------------ata-------------------gaag-----------------------------------------gtgtaatgaatccatga-----------------------------------------------------tttaagattgcgatat----------------------------------------ttttagtgact------a-----------------------------attacaaaaaaaaaactta-------------------------gttt-------------------------------------------------------------------------------------------------------
>I28602_M031_Malvaceae_Mollia_sp_seq1
----------------------------------------------------------------------------------------------------------------------------------------------------------------------------------------------------------------------------------------------------rtwtygggcagaggcatagc---------------------------------------tgmwwttrwwcyatgggcta-caaawtytctmtctgg-rtmttssrytsyatr------------ggcccttt----------------------------awcaramtrayyycwtstmtgtm--------wytyrytrkckgsayr-tttca-----------------------------------------------------------tagcyksyctrkwrar-----------attatcm-raactaaat----------------------------------------------aggaact---------------------ytcckkacttaca----attgcaacgatgaaactgatyty-------------------------------gtgycatgccktgtgacc-agtgaygtrgaattkgagttgaagccattttcccaacrgaaaagaacccwgccatcagavctyacagggccatggaaggtvtttgaag------------------------------------------------------------------------------------------------------------------------------------------------------------------ttagtgccatyccaatatatggt---gatgagactgaagctgcagaaagc---aa------tggtgccycttatgtgtahctttgcacagaaaccttaaagaadaggagcttgcccgagagttcagtctactttggagavgaagagatg--ttagacdtgcaagatgttacdsttctttggctgccgggcggtgtsac--------aggatatgttgatgttaataaagatggkattcttactattggagtaggatggtactcagaagagggagttaaccttgttatggagcgggattatgacatagatgggaagcttaaggaagtcagatgkwagtmtgagktaaagagawggtgg-------ccwgatccactccctgtktaadat--------------------------atttacctgaat-------------------------------------------------------------------------------------------tttatttamttgkrrtrw---------------aaywymtm--------------------------------aay---------------aktmarwtryyttkwrky------------------------------------------------------------------------sw-------------------------------------awacytgat-----tkggtcatccarst----------------------------------------------------rtr-------------------awmamtayygt-------------------wwymkycamwwrartkwwaaamaktayyakw-------------------------------------------------------------------------------------------------------twtagtymyttaammgtyw------------------------------------------------------------------------------------------------------------------------------------------------------------------------------------------
>I28603_M223_Malvaceae_Gossypium_hirsutum_seq1
------------------------------------------------------------------------------------------------------------------------------------------------------------------------------------------------------------------------gaagaagagtgggtgagtcccgcaaaaattcaacttgaaaggtattct----------------gtttcaa--tccgtatttacatgttcgataattcttttgcatg----------------------------------------------------------------------------------------------------------------------------------------------------------------------------------------------------------------------------------------------------------------------------------------------------------------------------------------atattygcratgaaacttatttc-atgatat-------------------------tatatgtagtgtg----agtgatccggagtttgatttgaagccattttctcaacggaaaagaacccraccatcagagcttgtagggccatggaaggtgtttgaag------------------------------------------------------------------------------------------------------------------------------------------------------------------ttagtgccactcctatatatggt---gatgagacagtagctgcrgaaagc---aa------tggtrccccgtacgtgtacctttgcaccgaaaccataaagaagaggagcttgccggagagttcagtgtactttagagaagaagaggtg--ctagacatgcaggatgttacggttctttggctacctggcggtgttac--------aagttatgtggatgtaagtaacgatggcactcttactatcggagtcggatggtactcagatgagggaatcaaccttgttatggagcgagattacggcatygatgggaagttgaaggaagttagatggaaatcagaggtcaagagackgtgg-------tctcatccagtttctttgtaaatttattactt---------------------------------------------------------------------------------------------------------------------------------tttgta-------atgct-------aacttcac--------------------------------aac----------------agcaaatgcttatatgt----------------------------------------------------------------------------------------------------------attgcaagctacat-----------gtttgaat----------------------------------------------------aaa----------------------------------------------------------------atgagataatgctaga----------------------------------------------agctttgtcatcttgatggat-------------------------------------cgcattccttaagatgtttaatgttgca--------------------ccaggcctgtcagtt---------------------------------------------------------------------------------------------------------------------------------------------
>I28604_M032_Malvaceae_Entelea_arborescens_seq1
------------------------------------------------------------------------------------------------------------------------------------------------------------------------------------------------------------------------------------------------------------------------------------------------------------------------------------catgttctgagtttta-tgatc-------------------------------------------------------------aaaatgatttgtggtatgtc--------atytastarctggata-tttcg-----------------------------------------------------------tagtatgcymgtgag------------attatca-gcctcaaatagg------------------gagtttgc-ttgattrta-------agagacc---------------------ttcmtracttatr----atgrycaygdtgaagctgatttc-atgtbtc----------------------------atgctaygtgacc-agtgatctagagtttgatktgaagccattttctcaacggaaaagaacycagccdtyrgagcttaccggaccatggaaagtgtttgaag------------------------------------------------------------------------------------------------------------------------------------------------------------------ttagtgccattccaatatatggt---gatgagacggtagctgaagaaagc---aa------tggtgtcccttatgtgtacctttgcayggaaaccttaaagaagaggagcttgcctgagagttcagtytattttggagaggaagagatg--ctagacatgcaggatgttrcdgttctttggctgccaggcggcgtgac--------yggatahgttgatgttaataaagatgggattcttactattggagtaggatggtactcagabgarggaatcaaccttgttatggagcgggattatgacwtagatgggaagcttaaggaagttaaatkgaaatctgaagtaaagagaaggtgg-------cctgatccactccctktgtaaatattca-----------------------cw----tggactt-------------------------------------------------------------------------------------------------ttttca------------------------------------------------------------------------------trcaaatgctttgtatg---------------------------------------------------------------------------------------gc----------------------aaacttckt-----------------------------------------------------------------------aga-------------------gaag-----------------------------------------gtgtaatgtacttcttacatttcwmwatawttg----------------------------------wysyttttrgstyaaatca----------------------------------------ctttaatcatt------a-----------------------------attataa------------------------------------------------------------------------------------------------------------------------------------------------
>I28605_M235_Malvaceae_Abutilon_sp_seq1
-----------------------------------------------------------------------------------------------------------------------------------------------------------------------------------------------------------------------------------------------------------------------------------------------------------------------------------------------------------------------gagttgcta---ctta-----------------------------tgaagaagagtgggtgagtcctg----ca-aatattcatgatgaaag---------------------------------------------------------------------gtatcc-tttaa-----------accatcc-------------ccgt------------ttcaatctgt-atttttatg-------tttgata---------------------tttctgttgcatg----atgttcttgacgaaactgatttc-gtgaggt-------------------------tatatttagattgaac-agtgatgcggagtttgatttgaagccattttctcaacggagaagaaccaagccatcagagctttcagggccatggaaggtgtttgaag------------------------------------------------------------------------------------------------------------------------------------------------------------------ttagtgccactccgatatatggt---gacgatatcctagccgctgaaagc---aa------tggtcccccttatgtatacctttgcaccgaaaccataaagaagaggagtttgccggagagttcagtctactttagagaggaagagatg--ctggacatgcaggatgttacggttctgtggctacctggcggcgtgac--------gagttacgttgacgtcagtaacgatggcattcttaccatcggtgtcggatggtactcagatgagggaatcaaccttgtaatggagcgagattatggcatggatgggaagctgaaggaagttagatggaaatctgagctcaagagaaggtgg-------acagatccagtgtccttgtaaatac---------------------------------------------------------------------------------------------------------------------------taattgtgtacatttcgtaattgt-aatgct-------aacatccc--------------------------------aac----------------aggacatgctttttgta-------------------------------------------------------------------------------------tggc----------------------aaactccat-----------gttacaag----------------------------------------------------ata-------------------aa-------------------------------------------ataaaatgaggttcag----------------------------------------------------atcataaaagtgc-----------------------------------------------gtaatagat-tcag--------------------------------ttgcaa------------------------------------------------------------------------------------------------------------------------------------------------
>I28606_M033_Malvaceae_Reevesia_formosana_seq1
-------------------------------------------------------------------------------------------------------------------------------------------------------------------------------------------------------------------------------------------------------------------------------------------------------------------actattctgtca-----catgtttctatttttg-tgattgaaggattkg--aaagtt-------------------------------------------aaaatctcatatac---tta-----------------------------------------------------------------------------------------------------------------------------------------------------------------------------------atagatc---------------------tccrtgacttrgt---gatgttcatgatgaaactgatttc-gggtgctatat---------------------tatatgtagtttgaac-agtgatcccgagtttgatttgaagccattttctcaacggaaaagaactcatccttcagagcttctagggccatggaaggtgtttgaaa------------------------------------------------------------------------------------------------------------------------------------------------------------------ttagtgccactccaatatatggt---gaygacatgttagccgaagaaagc---aa------tggtgccccttatgtgtacctttgcactgaaaytttaaaaaagaggagcttgcctgagagttcagtctaytttagagaggaagagatg--cttgatatgcaggatgtcacaattctttggctaccgggmggtgtgac--------tagttatgttgatgttggtaaggatggcattcttactattggagtaggatggtactcaaatgagggactcaaccttgtcatggagcgagattatggcatagatgggaagctcaaggaagttagatgcaaatctgaggtaaagagaaggtgg-------cctgatccagtttctttgta----------------------------------------------------------------------------------------------------------------------------------------------------------atgct-------cacttctc--------------------------------aag----------------ccgaaatgctttgtatg---------------------------------------------------------------------------------------gc----------------------agactcgga-----------gtcagaag-----------------------------------------------------------------------------------------------------------------------ataaaatgagataaagaaa-----------------------------------------------ctaatgtaaaagtga-----------------------------------------------tgaataa---------------------------------------------------------------------------------------------------------------------------------------------------------------------------------------------
>I28608_M035_Malvaceae_Hosfordia_alata_seq1
------------------------------------------------------------------------------------------------------------------------------------------------------------------------------------------------------------------------------------------------------------------------------------------------------------------------------------------------tccg-atgtacagataat---gagagttgcta---ctta-----------------------------tgaagaagagtgggtcagtcctg----ca-aatattyatgakgaaag---------------------------------------------------------------------gtatccttttat-----------accattc-------------ctgt------------tccaatctgtaatttttatk-------tttgata---------------------tttctgktgcatg----atgttcatgatgraactgattty-gtgaggt-------------------------tatatttagattgaac-artgatgcggagtttgatttgaagccattttctcaacggagaagaaccaagccatcagagctttcwgggccatggaaggtgtttgaag------------------------------------------------------------------------------------------------------------------------------------------------------------------ttagtgccactccgatatatggy---gacgatatcrtagccgchganagc---aa------tggtcccccttatgtatacctttgcaccgaaaccataaagaagaggagtttgccrgagagttcmgtctactttagagaggaagagatg--ctagacatgcaggatgttackgttctctggctaccwggyggtgtgac--------gagttaygttgacgtcagtaacgatggcattcttaccatcggagtyggatggtactcagatgagggaatcaaccttgtaatggagcgagattatggcatggatgggaagctgaaggaagttagatggaaatctgagytcaagagaaggtgg-------acygatccrgtttccttgtaaatat---------------------------------------------------------------------------------------------------------------------------taatygtgtacdttttgtaattgt-aatgct-------aacatccc--------------------------------aac----------------aggaaatgcttttgtrt--------------------------------------------------------------------------------------ggca---------------------aaacaccgt-----------gttacaag----------------------------------------------------ata-------------------aa-------------------------------------------ataaaatgagattaag----------------------------------------------------aacat-----------------------------------------------------------------------------------------------------------------------------------------------------------------------------------------------------------------------------------------------------------
>I28609_M036_Malvaceae_Pentaplaris_davidsmithii_seq1
------------------------------------------------------------------------------------------------------------------------------------------------------------------------------------------------------------------------------------------------------------------------------------------------------------------------------------------------------cayrttarmrkwtg--mmmrty-------------------------------------------wrrakrgtttgtg----cta-------------------------cttc----------------------------------------------------------------atgcctagtgag-----------attttca-gcatatgatggg-------------------aacttgc-ttagctata-------agagttc---------------------tccttgacttatg----atgttcatgatgaaactgatttt-gtgaggt-------------------------tatatgtagcttgaac-agtgatctggagtttgatttgaatccattttctcaacggaaaagaacccagccatcagagcttgtagggccatggaaggtgtttgaag------------------------------------------------------------------------------------------------------------------------------------------------------------------ttagtgccaccccgatatatggt---gatgatatggtagctgcagaaagc---aa------tggtgccccttatgtgtacctttgcaccgaaaccataaagaagaggagcctgcctgagagttcagtctactttagagaggaagaggtg--ctagacatgcaggatgttaccgttctttggctaccaggcggtgtgac--------aagttatgttgatgttagtgacgatggcattcttacaattggagtaggctggtactcagatgagggaatcaaccttgttatggagcgagattatggcatagatgggaagctgaaggaagttagatggaaaactgaggtcaagagaaggtgg-------gctgatccagtttctttgtaaata---------------------------tttacccaaac---------------------------------------------------------------------------------------ttatattactt-tttgta-------atgct-------aacttttc--------------------------------aac----------------aggaaatgctttgtatg---------------------------------------------------------------------------------------gc----------------------aaactccat-----------gtcagaag----------------------------------------------------ata-------------------aa-------------------------------------------ataaaatgagcctaag-aaagt---------------------------------aaca-------------taaaagtgc-----------------------------------------------ttaataggt--------------------------------------------------------------t----------------c-----------------------------------------------------------------------------------------------------------
>I28610_M037_Malvaceae_Heritiera_littoralis_seq1
t------------------------------------------------------------------------------------------------------------------------------------------------------------------------------------------------------------------------------------------------------g--------------------------------------------------------------------------------------------------------------aaagtt-------------------------------------------aaaatggtttgtg----cta-------------------------cttt----------------------------------------------------------------atgcctagtgaa-----------attattaagcatcagacgtg------------------gtgtttaa-ttagttatt-------agagtt----------------------cttgtgacttgtg----atgctgatgttgaaactgatttc-gagctatatata-------------------atatatgtagtctgagc-agtgatccagagtttgatttgacgccgttctctcaacggaaaagaatccagccatcagagcttgtagggccatggaaggtttttgaag------------------------------------------------------------------------------------------------------------------------------------------------------------------ttagtgctactccaatatatggt---gatgagatggcaactgcagaaggc---aa------tgatgccccttatgtttacctttgcacagaaaccttaaagaagaggagcttgcctgagagtttggtctactttagagaggaagagatg--gtagacatgcaggacattacagttctttggctacagggcggtgtgac--------cagttatgtagatgttagtaaagatggcattcttactattggagtaggatggtactcagatgagggaatcaatcttgttatggagcgagattatggcatagatgggaagctgaaggaagttagatggaaatctgaggtaaagagaaggtgg-------gctgatccactttctgtgtaaata---------------------------tttgcctaaat------------------------------------------------------------------------------------------ttttatat-tttgta-------atgctag---ctagcttctc--------------------------------aac----------------accaaatgctttgcaatgtaatactttg----------------------------------------------------------------------------------------------------atcttgcat-----------cctgttta----------------------------------------------------tta-------------------aa-------------------------------------------atgcaacaatgtctaa---------------------------------------------------------------------c----------------------------------a----ttgttaacaaac-accg--------------------------------atga--------------------------------------------------------------------------------------------------------------------------------------------------
>I28611_M062A_Malvaceae_Durio_zibethinus_seq1
----------------------------------------------------------------------------------------------------------------------------------------------------------------------------------------------------------------------------------------------------------------------------------------------------------------------------------------tttttaggtttg-tgatttaagcttttg--aaagtta------------------------------------------aagacggattgca----ttatatc----atctactggtcgga---cttt----------------------------------------------------------------atgcctagtgaa-----------attatca-gcatcggatggg-------------------agtttgc-ttagttata-------acaaatc---------------------tccatgacttatg----atgctcatgatgaaactgatttc-gtacgtt--------------------------atatttagtttgaac-agtgatctggagtttgatttgaagccattttctcaacggaaaagaacccaaccgtcagagcttgtagggccatggaaggtgtttgaag------------------------------------------------------------------------------------------------------------------------------------------------------------------ttagtgccacaccaatatatggt---gacgagacggtagctgcagaaggc---ag------tggtgcctcttacgtgtacctttgcacagaaaccttaaagaagaggagcttgcctaagagttcagtctactttagagaggaagaaatg--gtaaacatgcaggatgttacagttctttggctactggggggtgtgac--------tagttatgttgatgttagtaaggatgggattcttactattggagtaggatggtactcagatgagggaatcaaccttgctatggaacgagattatggcatagatgggaagctcaaggaagttagatggaaatctgaggtaaagaaaaggtgg-------cctgatccactttctttgtaaatcatagtg--------------------acaaacattaac--------------------------------------------------------------------------------------aatatacgaatcataggtgtattt-ggtgtct-----atcgtttac--------------------------------atc---------------agtaaaattcattaggct-------------------------------------------------------------------------------------agga----------------------aggggaagg-----------atcagtag--------------------------------------------------------------------------------------------------------------------------gaacgagacc-----------------------------------------------------------------------------------------------------------------------------------------------------------------------------------------------------------------------------------------------------------------------------------------------------------------------
>I28612_M038_Malvaceae_Brachichyton_bidwillii_seq1
-----------------------------------------------------------------------------------------------------------------------------------------------------------------------------------------------------------------------------------------------------------------------------------------------------------------------------------------------------------------------------------------------------------------------------------a----ttc-------------------------tttt----------------------------------------------------------------attccatttctg-----------ttcag---atctgtattttgatgtgcaatctttctgttgcatgttc-tgagttatg-------cgattcaagcatttgaaagttgaaatggtttgtgacttatg----atgttgatgttgaaactggtttc-gtgctatatata-------------------atatatgtagtctgagc-agtgatccagagtttgatttgacaccattttctcaacggagaagaatccagccatcagagcttgtagggccatggaaggtgtttgaag------------------------------------------------------------------------------------------------------------------------------------------------------------------taagtgctactccaatatatggt---gatgagatggcagctgcagaaggc---aa------tgatgtcccttatgtgtacctttgcacagaaactttaaagaagaggagcttgcctgagagttcagtctactttagagaggaagagata--gtagacatgcaggatgttacagttctttggctaccaggcggtgtkac--------cagctatgttgatgttagtaaggatggaattcttactattggagtaggttggtactcagatgagggaatcaaccttgttatggagcgagattatggcatagatgggaagctgaaggaagttagatggaaatctgaggtaaagagaaggtgg-------ccygatccactttctgtgtaaata---------------------------tttgcctaggt-----------------------------------------------------------------------------------------ktttatatt-tttgwg-------atgct-------aacttctc--------------------------------aac----------------accaaatgctttgcaatgtaatactttg----------------------------------------------------------------------------------------------------atctttcgc-----------cctgttta----------------------------------------------------tta-------------------aa-------------------------------------------atacaacaatgtc---------------------------------------------------------------------------------------------------------------------------------------------------------------------------------------------------------------------------attggactccat-------------------------gcatacaaa----------------------------------------------
>I28613_M039_Malvaceae_Eriotheca_macrophylla_seq1
t------------------------------------------------------------------------------------------------------------------------------------------------------------------------------------------------------------------------------------------------------------------------------------------------------ttttgatgtgcaataattctgttg-----catgttttgagtgatt-agattcaagcatttg--aaaact-------------------------------------------aaaatggtttgtg----cta-------------------------cttt----------------------------------------------------------------atgcctagtgaa-----------attttca-gcatgtgatcgg-------------------agcttgc------------------gataac---------------------tccatgacttgtg----atgytcatgatgaaactgatttc-gtgtggt-------------------------tatgtgtagtttgaac-artgatccagcgtttgatttgaagccattttctcaacggaaaagaacccagccatttgagcttgtagggccttggaaggtgtttgaag------------------------------------------------------------------------------------------------------------------------------------------------------------------ttagtgccactccgatatatggt---gacgatatggtaggtgtagaaagc---ga------tggagccccttatgtgtacctttgcaccgaaaccttaaagaagaggagcttgcccgagagttyggtctactttagggaggaagagatg--ctagacatgcaggatgttacrgttctttggctaccgggcggtgtgac--------aagttatgtcaatgttagtaacgatggtgttcttactatcggagtaggatggtattcggatgagggaatcaaccttgttatggagcgagattatggcgtagatgggaagctgaaagaagttagatggaaatctgaggtaaagagaaggtgg-------gttgatccagtttctttgtaagtat--------------------------tttacctata----------------------------------------------------------------------------------------------------tttgta-------gtgctt------tacttctc--------------------------------aag----------------aggaaatgctttggtat--------------------------------------------------------------------------------------ggc----------------------aaacta-tt-----------atcrtaag----------------------------------------------------ata-------------------aa-------------------------------------------ataaactgagaaccag-------------------------------------------------------tttgtaatga-----------------------------------------------tttgtaagc-tggg--------------------------------atttgaac----------------------------------------------------------------------------------------------------------------------------------------------
>I28614_M040_Malvaceae_Hydrogaster_trinervis_seq1
----------------------------------------------------------------------------------------------------------------------------------------------------------------------------------------------------------------------------------------------------------------------------------------------------gtatcttggtgtgcaattcttgcattg----------------------------------------------------catgt----------------------------atcaaaatgatttgttgtatcta--------atttactagcgggata-tttcg-----------------------------------------------------------taacatgcctaatgtg-----------attatca-acatcaaac--------------------------------------------------------------------------ttcttgacttatg----attgcaatgatgaaactgacttt-gtgtcat-------------------------------ctgtgtgatc-agcgatgtagaattcgatttgaagccattttaccaacggaaaagaacccagccatcggagcatacaggactgtggaaggtgtttgaag------------------------------------------------------------------------------------------------------------------------------------------------------------------ttagtgccattccactagatggt---gatgcgactgaagctgcagaaagc---aa------tggtgccccttatgtgtacctttgcacagaaaccttaaagaagaggagcttccctgagagttcagtctactttggagaggaagagatg--ttggacatgcaggatgttacagttctttggctgccaggcggtgtgac--------aggatatgttgacgttaataaagatgggattcttactattggagtaggatggtactcagaagagggaatcaaccttgtcatggagcgggattatgacatagatggaaagcttaaggaagtgagatggaaatcggaggtaaagagaaggtgg-------cccgatccactccctgtgtaaatac-----------------------------acttgaatta---------------------------------------------------------------------------------------atttttttttcttgta-------ttgtc-------aacttctc--------------------------------aacat-------t------aaaggatgctttgtatc------------------------------------------------------------------------------ct-------------------------------aaacttgat-----------aggaggtg--------------------------------------------------tgatg-------------------aatacttg-------------------------------------atgtaatgtaaccacgaaataaa---------------------------------------------------------------------------------------------------------ttaataggg-------------------------------------atattata----------------------------------------------------------------------------------------------------------------------------------------------
>I28615_M041_Malvaceae_Pterygota_brasiliensis_seq1
-------------------------------------------------------------------------------------------------------------------------------------------------------------------------------------------------------------------------------------------------------a-------------------------------------------------------------------------------------------------------------------------------------------------------------------------------------------------------------------------------------------------------------------------------------------------------gttatta-tcatcagatgggc--------------------------ttagtttta-------agagtt----------------------ctcgtgacttatg----atgttgatattgaaactgatttc-gtgctatatatatatatatatatacacacacacatatatagtctgagc-agtgatccagagtttgatttgacaccattttctcaacggaaaagaatccagccatcagagcttgtagggccatggaaagtgtttgaag------------------------------------------------------------------------------------------------------------------------------------------------------------------ttagtgctactccaatatatggt---gatgagatggcagttgcagaaggc---aa------tgatgccccttatgtgttcctttgcacagaaacattaaagaagaggagcttacccgagagttcagtctactttagagaggaagagatg--atagacatgcaggacgttacagttctttggctaccgggcggtgtgac--------cagttatgttgatgttagtaaggatggcattcttactgttggagtaggatggtactcaaatgagggaattaaccttgttatggaacgagattatggcatagatgggaagatgaaggaagttagatggaaatctgaggtaaagagaaggtggcctgaatcctgatccagtttctgcgtaaata---------------------------tttgcctaaat-----------------------------------------------------------------------------------------ttttatatt-tttgta-------atgct-------aacttctc--------------------------------aac----------------accaaatgctttgca------------------------------------------------------------------------------------------------------------------------------------------tta----------------------------------------------------tta-------------------aa-------------------------------------------atgcaccaatgtctaa-ca-----------------------------------------------------------tcg-----------------------------------------------kgtacaaac-tccg--------------------------------atga------------------------------------------------tgtgtcg--atactccat-------------------------gtgaacaaaagcacaatgtcaccatctcwdhm-----------------------
>I28616_M042_Malvaceae_Leptonichya_maranta_seq1
---------------------------------------------------------------------------------------------------------------------------------------------------------------------------------------------------------------------------------------------------------------------------------------------------tgta-cttgatgtgcaattattctatca-----catattctgagttcta-tgattcacgcatctg--aaagtt-------------------------------------------aaaatggtttgtg----ctgtctc----atatattagtctga---cttt----------------------------------------------------------------atgcattatgag-----------attatca-gaatcagataga------------------gagtttgc-ttgattata-------agagatc---------------------tccg-------------atgttcatgacgaaactgatttt-gtktgtt-------------------t---------tgtattgtgaat-agtgatwtggagtttgatttgaagccattttctcaacggaaaagaatccaaccatcagakctcacagggccatggaaggtgtttgaag------------------------------------------------------------------------------------------------------------------------------------------------------------------ttagtgcgattccaatatatggt---gatgagatggaadctacagaaagc---aa------tgctgcyccttatgtgtacctttgcacagaaaccttaaagaraaggagcttgcctgagagttcagtctactttrgcgaggaagagata--ctagacatgcaggghgttactgttctttggctccctggcggcgttac--------tggttatgttgatgttaataaggatggcattcttactattggagtaggatggtattcagaggagggaatcaaccttgttatggagcgggattatggcattgatgggaagcttaaggaagtcagatggaaatctgaggtaaagagaaggtgg-------cctgatccatttcctatgtaaatat--------------------------tttaccatggttt-----------------------------------------------------------------------------------ttcgtttttattttgttgta-------atgct-------aatctctca-------------------------------aac----------------atgaaacgctttgtrtg---------------------------------------------------------------------------------------gc----------------------aaactcggc-----------accagaag-----------------------------------------------------------------------------------------------------------------------ataaaatgagataaaagaaagtaatg-----------------------taattaaaag-----------gatcaaagtccc----------------------------------------------t---------------------------------------------------------------------------------------------------------------------------------------------------------------------------------------------------
>I28618_M044_Malvaceae_Pentace_laxiflora_seq1
--------------------------------------------------------------------------------------------------------------------------------------------------------------------------------------------------------------------------------------------------------------------------------------------------------------------ttattctgcta-----catgttttgagttctg-tgattcaagcatttg--aacaag----------------------------------------ttaaaaattgtctgtc----cca------------------------tttct----------------------------------------------------------------atgcttagtaaa-----------actatt--gcatcagatggg------------------gagtttac-acggttata-------agagat----------------------ctcaagacttatg----atgttaatgatgaaactgattcc-gtgcaatatatga------------------ttatatgtagtctgaac-agtgatccagagtttgatgtgaagccattttctcaacggaaaagaacccagccatcagagcttgtagggccatggaaggtgtttgaag------------------------------------------------------------------------------------------------------------------------------------------------------------------taagtgccactccaatatatggt---gacgacatggtatctgcagaaagc---aa------tggtgccccttatgtgtacctctgcacagaaaccttaaagaagaggagcttgcctgagagttcagtctactttagagaggaagagatg--ctagacatgcaagatgttactgttctatggctgccaggtggtgtgac--------tagttatgttgatgttagtaacgatggcattctcacgattggagtaggatggtactcagatgagggaatcaacctggttatggagcgagattatggcatagatgggaagctcaaggaagttagatggaaatctgaggtaaagagaaggtgg-------cctcatccaccttctttgtaaata---------------------------tttaccac----caccaccacccccc----------------------------------------------------------------------ctttattttttct-tttgta-------atcct-------aacttctg--------------------------------aac----------------acgaagtgct------------------------------------------------------------------------------------------------------------------------attcagt-----------gtcagaag-----------------------------------------------------------------------------------------------------------------------ataaaatgagataa-------------------------------------------------------------aagtgc-----------------------------------------------tcaataagt-tagg--------------------------------ttgcaaacggac------------------------------------------------------------------------------------------------------------------------------------------
>I28619_M045_Malvaceae_Phragmotheca_mammosa_seq1
-----------------------------------------------------------------------------------------------------------------------------------------------------------------------------------------------------------------------------------------------------------------------------------------------------------------------ttctgttg-----catgttttgagttttg-tgattcaagcatttg--aaagtt-------------------------------------------aaaatggtttgta----cta-------------------------cttt----------------------------------------------------------------atgcgtagtgaa-----------atcatca-gcctcagatggg-------------------cgtttgc-ttagttata-------agatatc---------------------tccgtgacttgtg----atgttcacggtaaaactgatttc-atgaggt-------------------------tatatgtagtttgaac-agtgatccggagtttgatttgaagccattttctcaacgaaaaagaacccaaccatcagagcttgtagggccatggaaggtgtttgaag------------------------------------------------------------------------------------------------------------------------------------------------------------------ttagtgccactccgatatatggt---gacgatatggtagctgcagaaagc---aa------tggtgccccttatgtgtacctttgcactgaaaccttaaagaagaggagcttgcccgagagttcagtctactttagagaagaagagatg--ctagacatgcaggatgttacagttctttggctaccaggcggtgtgac--------aagttatgttgatgttagtaacgatggcattcttactattggagtcggatggtactcaaatgaaggaatcaaccttgttatggagcgagattatggcatagatgggaagctgaaggaagttagatggaaatctgaggtaaagagaaggtgg-------gctgatccagtttctttgtaaata---------------------------tttacctg-------------------------------------------------------------------------------------------------------------------------------aacttatc--------------------------------aac----------------aggaaatgctttgtatg---------------------------------------------------------g----a------------------------------------------------aaaccccgt-----------atcagaag----------------------------------------------------ata-------------------aa------a-----------------------------------attataatgagattaag-aaagtaaca----------------------------------------------taaaagtgctgaa-------------------------------------------taagtaagt-tcag--------------------------------ttgcaaacggacttcttt----cgat----------------tgtgcggttgtggactggtgaa--------------------------------------------------------------------------------------
>I28620_M046_Malvaceae_Camptostemon_shultzii_seq1
------------------------------------------------------------------------------------------------------------------------------------------------------------------------------------------------------------------------------------------------------------------------------------------------------------------------------------------------------------------------------------------------------------------------------------------t-------------------------tttc----------------------------------------------------------------atgttcaatga--------------------------------------------------------------------------------------------------------ttctgttgcatg----ctgttcatgatgaaactgatttc-gtgaggt-------------------------tatatgtagtttgaac-agtgatccggagtttgatttgaagccattttctcaacgggaaagaacccatccatcagagcttgtagggccatggaaggtgtttgaag------------------------------------------------------------------------------------------------------------------------------------------------------------------ttagtgccactccgatatatggt---gacgatatggtagctgcagaaagc---aa------tggtgccctttatgtgtacctttgcaccgaaaccttaaagaagaggagcttacccgagagttcagtctactttagagaggaagaggtg--ctagacatgcaggatgttacagttctttggctacctggcggtgtgaa--------gagtaaggttgatgtcagtaacgatggcactcttactattggagttggatggtactcagatgagggaatcaaccttgttatggagcgagattatggcatcgatgggaagctgaaggaagttggatggaaatctgaggtcaagagaaggtgg-------gctgatccagtttctttgtaaatattaa-----------------------tttacctaagc---------------------------------------------------------------------------------------ttgcactactt-tttttaa-------tgct-------aacttctc--------------------------------aac----------------aggaaatgctttgtatg---------------------------------------------------------------------------------------gc----------------------aaactccat-----------gttagaag----------------------------------------------------w------------------------------------------------------------------------------------------------------------------------------------------------------------------------------------------------------------------------------------------------------------------------------------------------------------------------------------------------------------------------------------------------------
>I28623_M048_Malvaceae_Abroma_augusta_seq1
-------------------------------------------------------------------------------------------------------------------------------------------------------------------------------------------------------------------------------------------------------------------------------------------------------------------------ctgttg-----c--attctgagctcta-taattcaagcatttg--aaagtt-------------------------------------------aaaatggtttgtg----ctgtctc----atacactagttgga---cttt----------------------------------------------------------------atgctttgctag-----------attatca-gca-cagataaa------------------gagtttgc-ttgattata-------agagatc---------------------cccg-------------atgt---tgatcaaactgatttt-gtttg-t-------------------t---------agtactgtgaac-agtggtctggagtttgatttgaagccattttctcaacggaaaagaacccagccatcagagctaacagggtcatggaaggtgtttgaag------------------------------------------------------------------------------------------------------------------------------------------------------------------ttagtgccactccaatatatggt---gatgagatggtatttgcagaaagc---aa------tggtgctccttacgtctacctttgcacagaaaccttaaagaaaaggagcttgcctgagagttcagtctacttcggagaggaagagata--ctagacatgcaggatgttacggttctttggctgcctggcgatgttac--------tggttatgttgatgttaataaggatggcgttcttactattggagtcggatggtactcagaggagggaatcaaccttgttatggagcgagattatggcatagatgggaagcttaaggaagttagatataaatctgaggtaaagagaaggtgg-------cctgatccccttcatttgtaaata---------------------------tttacctggtt------------------------------------------------------------------------------------------ttttattttgttgta-------atgct-------aatttctc--------------------------------aac----------------atgaaatgcttcgtatg---------------------------------------------------------------------------------------gt----------------------aaactcggc-----------accggaag-----------------------------------------------------------------------------------------------------------------------acaaaatgag--------------------------------------------------------------------------------------------------------------------------------------------------------------------------------------------------------------------------------------------------------------------------------------------------------------------------
>I28624_M049_Malvaceae_Corchoropsis_tomentosa_seq1
--------------------------------------------------------------------------------------------------------------------------------------------------------------------------------------------------------------------------------------------------------------------------------------------------------------------------------------------------------ttcaagcatttg--acagtt-------------------------------------------gaaattgtttgtg----cta-------------------------tagt----------------------------------------------------------------atgcctagtgaa------------ttatca-gcatcatatggg------------------gaatttgc-ttagctata-------ggagat----------------------ctcatgacttatg----atgttgatgatgatactgatttc-attctat--------------------tgctatatatgtagtctgaac-agtgatcccgggtttgatatcaagccattttctcaacggaaaagaacccgaccatcagagcttgtagggccgtggaaggtgtttgaag------------------------------------------------------------------------------------------------------------------------------------------------------------------ttagtgccattccaatatacagt---gacgagacagtagatgcagaaagcgatgg------tggtgccccgtatgtgtacctttgcacagaaaccttaaagaagaggagcttgcctgagagttcagtatactttagagaggaagagatg--ctagacatgcaagatgttacaattctttggctaccgggcggtgtgac--------tagttatgttgatgttaataaggatggcgttcttactattggagtaggatggtactcagatgagggaatcaaccttgttatagagcgagattatggcattgatggcaagctcaaggaagttaggtggaaatctgaggtgaagcgaaggtgg-------actgatcctcttcctttgtaaaaa---------------------------tttacctaaatg-------------------------------------------------------------------------------------tt-cttatcttt-tttgta-------atgcc-------aacttctc--------------------------------aac----------------atgaaactctttgtatt---------------------------------------------------------------------------------------gc----------------------aaactcagt-----------ctcagaag----------------------------------------------------atattttgagaggaaaaaaaatggtagatt-------------------------------------gtaaaaagtg-ctcaa--------------------------------------------------------taattttgg-----------------------------------------------t-tgcatac-ttgc--------------------------------atgaa-------------------------------------------atggttt-----------------------------------------------------------------------------------------------
>I28626_M226_Malvaceae_Helicteres_guazumifolia_seq1
-----------------------------------------------------------------------------------------------------------------------------------------------------------------------------------------------------------------------------------------------------------------------------------------------------------------------ttctgttg-----catattgtgagttctg-taatttagcta--------------------------------------------------------------------------------------------------------------------------------------------------------------------ctatatgcctagtgaa-----------ttaatca-gcatcaa--------------------tagtagcttgc-ttaattata-------agagatc---------------------tttgtgacttact----atgttcatgataaaactgattcc-attcatt--------------------------atttgtagtttgagc-ggtggtccagagtttgatttgaagccattttctcaacggaaaagaacccaaccatcagagcttgtagggccatggaaggtgtttgaag------------------------------------------------------------------------------------------------------------------------------------------------------------------ttagtgccactccgatatatggt---gacgagatgatggctgaaggaagc---ac------tggtgccccttatgtgtacctttgcacagaaaccttgaagaagaggagtttgcctgagagttctgtctactttagagaggaagagatg--atagatatgcaagatattactattctttggttacccggcggtgtaac--------tagttatgttgatgttaacaaggatgggattcttactattggggtaggatggtactcagatgagggaatcaaccttgtcatggagcgagattacggtatagatgggaagctcaatgaagttagatggaaatctgaggtaaagcgaaggtgg-------tcttatccacttcctttgtaagta---------------------------ttcacctgtttttc------------------------------------------------------------------------------------------------cttgta-------atgct---------------------------------------------agaag-------------agaataaaatgagatgaagaaaatgatgtaa--------------------------------------------------------------------------tagctc---------------tcaataactttggt----------cgcgaagag--------------------actgctt-------------------------ttg-------------------aaaggg---------------------------------------ataatgtcacacttga---------------------------------------------------------------------------------------------------------------ctttgtaaattttgt-t-----------------------------tatatagtac---------------------------------------------------------------------------------------------------------------------------------------------
>I28628_M051_Malvaceae_Werklea_horrida_seq1
----------------------------------------------------------------------------------------------------------------------------------------------------------------------------------------------------------------------------------------gtcctgcacatatccgtgataaaaggtattctt--ctattacgtttctgtttcgatctttgtattcacgctttcaataattcttttgcctg----------------------------------------------------------------------------------------------------------------------------------------------------------------------------------------------------------------------------------------------------------------------------------------------------------------------------------------atgttcatgatgaaactgatgtc-acgaggt-------------------------tatatgtagtttgaac-agtgatccagagtttgatttgacgccattttctcaacggaaaagaactckgccatcagagcttgtagggccatggaaggtttttgaag------------------------------------------------------------------------------------------------------------------------------------------------------------------ttagtgccactccgatatatggt---gatgataatgtaactgcagaaagc---aa------tggtaccccatatgtrtacctttgcatggaaacgttaaagaagaggagcttgcccgagagttcaggctactttagagaggaagaggtg--ctagacatgcagaatgttacagttctctggctacctggtggtgtgac--------gagttatgttgatgtcggtaacgatggcaccctcactattggagttggatggtactcggatgagggaatcaaccttgttatggagcgagattatggtatagatgggaagctgaaggaagttagatggaaatctgaggtaaaaagaaggtgg-------gctgatccagtgtctttgtaaatattaaa-------------------------------------------------------------------------------------------------------------------------------------------------atacct-----gaacttggc--------------------------------aat----------------gggaagt-----------------------------------------------------------------------------------------t-------------------------------aaactttgt-----------gttagaag-----------------------------------------------------------------------------------------------------------------------ataaaatggaattgtt---------------------------------------------------------------------g----------------------------------------ttttgattaat-ttag--------------------------------gtataatcttgaaaaaga-------------------------gttaagttt--------------------------------------------------------------------------------------------------
>I28629_M052_Malvaceae_Spirotheca_rosea_seq1
-----------------------------------------------------------------------------------------------------------------------------------------------------------------------------------------------------------------------------------------------------------------------------------------------------------------------------------------------------tgattcnatcatttg--aaagta-------------------------------------------aaaatggtttgtg----cta-------------------------cttt----------------------------------------------------------------atgcctagtgaa-----------attttta-gcatcggatagg-------------------agcttgc-ttagttata------aagagaac---------------------tccgtgacttatg----atgttaatgatgaaactgatttt-gtgcggt-------------------------tatatgtagtttgaac-agtgatccatcgtttgatttgaagccattttctcaacggaaaagaacccagccatcagagcttgtagggccatggaaggtgtttgaag------------------------------------------------------------------------------------------------------------------------------------------------------------------ttagtgccactcctatatatggt---gatgatatggtagctgaagaaaac---gg------tggagccccttatgtgtacctttgcaccgaaaccttaaagaagaggagcttgcccgagagtttggtctactttagggaggaagagatg--ctagacatgcaggatgttacgattctttggctaccgggtggtgtgac--------aagttatgtcaatgttagtaacgatggcattcttactattggagtaggatggtattcggatgagggaatcaaccttgttatggagcgagattatggcgtagatgggaagctgaaagaagttagatggaaatctgaggtaaagagaaggtgg-------gctgatccagtttcttcgtaaata---------------------------tgtacctaaac------------------------------------------------------------------------------------------catgactt-tttgta-------acgctt------tacttctc--------------------------------aac----------------aggaaatgtttttgtac--------------------------------------------------------------------------------------ggc----------------------aaactc-tt-----------acttgaag----------------------------------------------------ata-------------------aa-------------------------------------------ataaaatgagacccag-------------------------------------------------------tttgtaatga-----------------------------------------------tttttaggc-tggg--------------------------------atttgaaccc--------------------------------------------------------------------------------------------------------------------------------------------
>I28630_M053_Malvaceae_Huberodendron_swietenioides_seq1
-----------------------------------------------------------------------------------------------------------------------------------------------------------------------------------------------------------------------------------------------------------------------------------------ttcaga--tatgtattttgatctgcaataattctgttg-----catgttttgaggtctg-tgattcaagcatttg--aaagtt-------------------------------------------aaaatggttttttt--gcta-------------------------cttt----------------------------------------------------------------atgcctagtgaa-----------aatttca-gcatcagatggg------------------aattttgc-ttagttata-------aaagatc---------------------ttcgtgactcatg----atgttgmtgacgaaactgatttt-gtgcggt-------------------------catatgtagtttgaac-agtgatccggactttgatttgaagccattttctcaacggaaaagaacccagccatcagagcttgtagggccatggaaggtgtttgaag------------------------------------------------------------------------------------------------------------------------------------------------------------------ttagtgccactccgatatatggt---gacgatatggtagchgcagaaagc---aa------tggagccccttacgtgtacctttgcactgaaaccttaaagaagaggagcctgcccgagagttcagtctactttagggaggaagagata--ctagacatgcaggatgttacagttctttggctaccgggcggcgtgac--------aagttatgtcgatgttagtaacgatggcattcttactattggagtaggatggtactcagatgaggggatcaaccttgttatggagcgagattatggcatagatgggaagctgaaggaagttagagggaaaactgaggtmaagagaaggtgg-------gctgatccagtttctttgtaaata---------------------------twtacctaaac---------------------------------------------------------------------------------------tacttttactt-ttctta-------atgct-------------------------------------------------------------------------------------------------------------------------------------------------------------------------ggc----------------------aaactccat-----------atcagaagataaaataa------------------------------------------aata-------------------aaataaa--------------------------------------ataaaatgagattaag-aaagtaacg----------------------------taaaa-------------ttgcggttg-----------------------------------------------tggactggg-aaag--------------------------------aggagta-----------------------------------------------------------------------------------------------------------------------------------------------
>I28631_M054_Malvaceae_Trochetiopsis_benjaminae_seq1
------------------------------------------------------------------------------------------------------------------------------------------------------------------------------------------------------------------------------------------------------------------------------------------------------------------------------------------------------gatttaaccatttg--aaagty-------------------------------------------gaaatagtttgtg----cta-------------------------tttttatgcctagwgaattatcrgyataaratgrggaatttryttataag------------------agatctagtgaa------------ttatca-gcataagatggg-------------------aacttgc-----ttata-------agagat----------------------gtcgtgrcttatg----atgtygatgatgaaactgmttyc-atgctat--------------------tgctatwcatgtagtctgagc-agcgatccagdgwtcgatatgaaaccabwctctcadcggaaaagavhymdrccatcagagcttgtagggccgtggaaggtgtttgaav------------------------------------------------------------------------------------------------------------------------------------------------------------------ttagtgccattccwatahatdgt---gahgagacaktagctgaagaaggc---aa------ckgtacccnttatgtgtacctthghacagaaachttaaagaagaggagcttgcctgagagttcagtabwctttagagaggaagagatg--ctagacatgcaagatgttacdattctttggctaccdggcgghgtgac--------tagttatgttgatgttaataaggatggcattctaactathggagtaggatggtactcagatgagggaatcaabcttgttatggagcgagattatggcathgatgggaagctcaaggaagthaggtggaaadckgaggtgaagagaagatgg-------accgatcchcttcctttgtaaata---------------------------tttahctaaaka-------------------------------------------------------------------------------------atdhtctctctt-tytgtr-------acgmc-------aacttctc--------------------------------avc----------------rcraawctctytgtaat---------------------------------------------------------------r--------------------ttrgc----------------------aaactcrgt-----------ghcgggat----------------------------------------------------ata-------------------ggktggtt-------------------------------------gtaaaatgtg-ttcra--------------------------------------------------------taattwtgg-----------------------------------------------yaaayaag---try--------------------------------awrwrr--------------------------------------wwcaatkwtgttctgwag----------------------------------------------------------------------------------------
>I28632_M055_Malvaceae_Eriolaena_candollei_seq1
--------------------------------------------------------------------------------------------------------------------------------------------------------------------------------------------------------------------------------------------------------------------------------------------------------------------------------------------------------------------------------------------------------------------------------------------------------------------------------------------------------------------------------------------------------------------ym-scataagatggg------------------gmktwtkc-----ttata-------mgagat----------------------stcgtgacwtatg---ratgtygatgatgaaactrattcc-atgctat--------------------tgctatamatgtagtctgagc-agcgatccagggttcgatatgaaaccattctctcaahrgaaaagaattcrgccatcagagcttgtaggkccgtggaaggtgtttgaag------------------------------------------------------------------------------------------------------------------------------------------------------------------ttartgcyattccaatatatrgt---gacgagavaktagctgaagaaggc---aa------tggyaccycttatgtgtacctttgcacagaaacywtaaagaagaggagcttgcctgagagttcagtatactttagagaggaagagatg--mtagacatgcaaratgttacaattctytggctacckggyggygtgac--------tnkwkatgttgatgttaataaggatgghrttctaactattggagtaggatggtactcagatgagggaatcaaccttgttatggagcragattatgkcattgatgggaagctcaaggaagttaggtggaaatcdgaggtgaagagaagatgg-------accgatccycttcctttgtaaata---------------------------tttacctaaata-------------------------------------------------------------------------------------awvtdhtctcty-tttgta-------acgac-------wwcttctc--------------------------------gac----------------rcaaaactctttgtaat---------------------------------------------------------------a--------------------ttggc----------------------aaactcagt-----------gccg------------------------------------------------------------------------------ggttggtt-------------------------------------gtaaaatgtk-ttcaa--------------------------------------------------------trwk--------------------------------------------------------------------------------------------------------------------------------------------------------------------------------------------------------------------------------------------------------
>I28633_M056_Malvaceae_Adansonia_digitata_seq1
----------------------------------------------------------------------------------------------------------------------------------------------------------------------------------------------------------------------------------------------------------------------------------------------------------------gcaataattctgttg-----catgttttgagttctg-tcaattaagcaattgaaaaagta-------------------------------------------aaaatggtttgtg----cta-------------------------cttt----------------------------------------------------------------atgcctagtgaa-----------attttca-gcatcagatggg-------------------agcttgc-ttagtta---------agrgaac---------------------tctgtaacctatg----atgttcatgatgaaactgatttc-gtgcggt-------------------------tatatgtagtttgacc-agtgatttagcatttgatttgaagccattttchcaacggaaaagaacccaaccttcagagcttgtagggccatggaaggtgtttgaag------------------------------------------------------------------------------------------------------------------------------------------------------------------ttagtgccactccaatatatggt---gacgatatggtagctgcagaaagc---ga------tgtggccccttatgtgtacctttgcaccgaaaccttaaagaagaggagcttgccagagagttcagtatattttmgagaggaagagatg--ctggacatgcaagatgttacgattctttggctmcctggcggcgtgac--------aagttatgtcgatgttagygaygatggcattctcactatcggagtaggatggtattcggatgagggaatcaaccttgttatggagcgggattatggcacmgatgggaagctgaaagaagttagatggaaatctgaggtaaagagaaggtgg-------gctgatcyagtttctttgtagatat--------------------------tttacctaaac------------------------------------------------------------------------------------------tatgacttatttgta-------atgctt-----ttgcttctc--------------------------------aacat-------t----aaaggaaatgcttttggat--------------------------------------------------------------------------------------ggc----------------------aaactc-gt-----------atcagaag----------------------------------------------------ata-------------------aa-------------------------------------------ataaaatgagatccag-------------------------------------------------------tttgtaatgtg---------------------------------------------ctttgtatgc-tggg--------------------------------attgaacccag-atctga-tgc--------------------------------------------------------------------------------------------------------------------------------
>I28635_M058_Malvaceae_Byttneria_aculeata_seq1
-----------------------------------------------------------------------------------------------------------------------------------------------------------------------------------------------------------------------------------ggtatctcctgcaaatcttccctatgaaaggtatattcttttgtgtgattcccgtttcag--atctttactcgatgtacaattatactgctgcttg------tttgagttcta-tgatttgagcatttg----------------------------------------------------------------------------------------------------------------------------------------------------------------------------------------------------------------------------------------------------------aaaattt---------------------wgcatgtttcatg--atatcaatagaatcacacagactct----------------------------------gctattactgtaaac-agtgatctggattttgattcgaagccattttctcaacgtcaaagaacgcagccgtcagagctaacaggatcatggaaggtgtttgaag------------------------------------------------------------------------------------------------------------------------------------------------------------------taagtgccactccaatatatggc---gatgactcgatagatgcagaaagc---aa------tgatcccccttacgtgtacctttgcacagaaaccttaaagaagaggagcttacchgagagttcrgtctatttyagagaggaagagatg--ccggacatgcaggatgttacgattctttggctkcctggtggtgtgac--------tggttacgtcgatgttaacaaggatggcattcttactatcggagtaggatggtactcggaggagggaattaaccttgtcatggagcgtgattatggcatggacgggaagctcaaggaagtcagatggaaatccgaggtaaagagaaggtgg-------cctgattcacttattgtatgatgttaatatttttattacacaaaccacaaatttgtctagaaat--------------------------------------------------------------------------------gatcatattttagttt--------------------------aat----------------------------------------------------------caaaggtttaatgct---------------------------------------caatttgg-----------------------acccttaattttgaatggcagagc------------gtctaaggaccc------------------caact--------------------------------------------------ata-------------------aacatgt--------------------------------------tcaaattaggacctaa-----------------------------------------------------------------------------------------------------------acttattg-------------------------------------------------------------------------------------------------------------------------------------------------------------------------------------------------
>I28636_M059_Malvaceae_Pterospermum_pierrei_seq1
------------------------------------------------------------------------------------------------------------------------------------------------------------------------------------------------------------------------------------------------------------------------------------------------------------------------------------------------------------------------------------------------------------------------------------------------------------------------------------------------------------------------------------------------------------------------------------------------------------------------------------------------------------------------------------------------------------------------------------------------------------------------------------------------aacccggccatcagaacttgtagggccgtggaaggtgtttgaag------------------------------------------------------------------------------------------------------------------------------------------------------------------ttagtgccattccaatttatggtgacgacgagacagtagccggagaaagc---ag------tggtgccccttatgtgtacctttgcacagaaaccttaaagaagaggagtttgcccgagagttcagtatactttagagaggaagaggtg--ttagacatgcaagatgttacggttctttggctaccgggcggtgtaat--------tagttatgttgatgttaataaagatggcattcttactattggagtaggatggtactcagatgaaggaatcaaccttgttatggagcgagactatggcttagatgggaagctcaaggaagtcagatggaaatctgaggtgaagagaaggtgg-------actgatcctcttcctttgtagata---------------------------tttacctgaat-----------------------------------------------------------------------------------------------ctt-cttgta-------atgcc-------aacttctc--------------------------------aac----------------acgaaatgct-------------------------------------------------------------------------------------------------------------------------------------------------------------------------------------------------------------------------------------------------------------------------------------------------------------------------------------------------------------------------------------------------------------------------------------------------------------------------------------------------------------------------------------------------------------------------------------------------------------
>I28637_M060_Malvaceae_Duboscia_vifidiflora_seq1
----------------------------------------------------------------------------------------------------------------------------------------------------------------------------------------------------------------------------------------------------------------------------------------------------------tggtgtgcaattcttccattgcatg------------------------------------------------tatgt----------------------------atcataatgatttgtgatatcac--------a-ttacta-ctagata-tttca-----------------------------------------------------------tagaatgcctggtgag-----------atcatcc-gcagcaaat----------------------------------------------agggatc---------------------ttcctgaattttattagatagccatggtgacagtcattta-atgtgtt----------------------------gtgcaatttgacc-agcgatgtagagtttgatttgaagccattttctcaacggaaaagaacccatccatcagagcttacaggaccatggaaggtgtttgaag------------------------------------------------------------------------------------------------------------------------------------------------------------------ttagtgccattccaatatatagt---gatgagacagtagctacaaaaagc---aa------tggtgccccatatgtgtacctttgtacagaaacattaaagaagagaaccttgcctgagagttcagtctcctttggagaggaagagatg--ttagacatgcaggatgttacagttctttggctgccgggcggtgtgac--------aggatatgttgacgctaataaagatgggattcttaccattggagtaggatggtactcagaagagggaatcaaccttgttatggagcgagattatgacatagatgggaagcttaaggaagtcagatggaaatctgaggtcaagagaaggtgg-------cctgatccactccctgtgtaaata---------------------------tttacctgaat-----------------------------------------------------------------------------------------cttttggtttcttgta-------atgtc-------aacttctc--------------------------------aacat-------taagatgaagagatgtgatggata-------------------------------------------cgg-------------------------------------------------------------------------------------gttgtaac--------------------------------------------------ggaaa-------------------aaa------------------------------------------gtaaaaagggattata----------------------------------------------------gtcgtggaaactggc--------------------------------------------ttctacaaat--------------------------------------------------------------------------------gtttagggatattttggctgg--------------------------------------------------------------------------------------
>I28638_M061_Malvaceae_Basiloxylon_brasiliensis_seq1
-----------------------------------------------------------------------------------------------------------------------------------------------------------------------------------------------------------------------------------------------------------------------------------------------------------------------------------------------------------------atg--agagttgwta---mttatgaagaagagtgggtgagtcctgcaaatcttcaggatgaaaggta----ttc-------------------------tttt----------------------------------------------------------------attccaaatctg-----------ctcat---atctgtattttgatgtgcaattattctgttgcatgttc-tgagtt--------------------------------------ctcgtgacttatg----acgttgatgttgaaactgatttc-gtgctatatata-------------------atacatgtagtctgaac-agtgatccagagtttgacttgacaccattttctcaacggaaaagaatccagccatcagagcttgtagggccatggaaggtgtttgaag------------------------------------------------------------------------------------------------------------------------------------------------------------------ttggtgctactccaatatatggt---gatgagatggcaggtgcagaaggc---aa------tgatgccccttgtgtgtacctttgcacagaaaccttaaagaagaggagcttgcccgagagttcagtctactttagagaggaagagata--gtagacatgcaggatattacatttctttggctaccgggtggtgtgac--------cagttatgttgatgttagcaaggatggcattcttactattggagtaggatggtactcagatgagggaatcaaccttgttatggagcgagattatggcacagatgggaagctgaaggaagttagatggaaaactgaggtaaagagaaggtgg-------cctgatacactttgtgcgtaaata---------------------------tttgcctaaat-----------------------------------------------------------------------------------------ttttatggt-tttgta-------acgcc-------aacttctc--------------------------------aac----------------accaaatgctttacaatgttaagcttag----------------------------------------------------------------------------------------------------atctttcat-----------actgttta----------------------------------------------------tta-------------------aa-------------------------------------------atgcaacaacgtctaa-ca-----------------------------------------------------------tcg-----------------------------------------------ttgccaagc-tccg--------------------------------atgg------------------------------------------------tgtgtcatcggaatccat-------------------------ggtacaaaaagcacgatg-------------------------------------
>I28639_M249_Malvaceae_Gyranthera_amphibiolepis_seq1
---------------------------------------------------------------------------------------------------------------------------------------------------------------------------------------------------------------------------------------------------------------------------------------------------------------------------gttg-----aatgttttgagttctg-tgattcaagcatttg--aaagtt-------------------------------------------aaaatggtttgtt----cta-------------------------cttt----------------------------------------------------------------atgcctagtg-a-----------aatttca-gcatcagatggg------------------aactttgc-tttgttata-------aaagatc---------------------tctgtgacttatg----atgttcatgacaaaactgatttc-gtgcggt-------------------------tatatgtagtttgaac-agtgatccagactttgatttgaagccattttctcatcggaaaagaatccagccatcggatcttgtagggccatggaaggtgtttgaag------------------------------------------------------------------------------------------------------------------------------------------------------------------ttagtgccactccgatatatggt---gacgatatggtagccgcagaaagc---aa------tggggcgccttacgtgtacctttgcaccgaaaccttaaagcagaggagcctgcccgagagttcagtctactttagggaggaagagatg--ctagacatgcaggatgttacagttctttggctaccgggcggtgtgac--------aagttatgtcgatgttagtaacgatggcgttcttactgttggagtaggatggtactcagatgagggaatcaaccttgttatggagcgagattatggcatagatgggaagctgaaggaagttagagggaaaactgaggtaaagagaaggtgg-------gctgatccagtttctttgtaaata---------------------------tttacctaaac---------------------------------------------------------------------------------------tacttttactt-ttctta-------atgct-------------------------------------------------------------------------------------------------------------------------------------------------------------------------ggc----------------------aaactccat-----------atcagaagataa-----------------------------------------------aata-------------------aaataa---------------------------------------aataaatgatattaag-aaagtaacg----------------------------taaaa-------------gagcggttg-----------------------------------------------tggactggt-gaag--------------------------------atgagtattcttagatca-------------------------tattatttttttttt--------------------------------------------------------------------------------------------
>I28640_M062B_Malvaceae_Diplodiscus_paniculatus_seq1
-------------------------------------------------------------------------------------------------------------------------------------------------------------------------------------------------------------------------------------------------------------------------------------------------------------------------------------------------------------------------------------------------------------------------------------------------------------------------------------------------------------------------------------------------------------------tc--acatcagatggg------------------gagtttgc-atggttata-------agagat----------------------cttgtgacttatg----atgttaatgatgaaactgattcc-gtgctatatattg------------------ttatatgtagtctgaac-agtgatccagagtttgatgtgaagccattttctcaacggaaaagaacccagccatcagagcttgtagggccatggaaggtgtttgaag------------------------------------------------------------------------------------------------------------------------------------------------------------------tcagtgccactccaatatatggt---gacgacatggtatctgcagaragc---aa------tggtgccmcttacgtgtacctctgcacagaaacrttaaagaagaggagcttgcctgagagttcagtctactttagggaggaagagatg--ctagacatggaagatgttactgttctatggctaccaggtggtgtgac--------tagttatgttgatgttagtaacgatggcattctcacgattggagtaggatggtactcagatgagggaatcaacctggttatggagcgagattatggcatagatgggaagctcaaggaagttagatggaamtctgaggtaaagagaaggtgg-------cctcatccaccttctttgtaaata---------------------------tttaccacaccacattttcctttttt----------------------------------------------------------------------tttttttttttcy-tttkkw-------awycy-------wamytt----------------------------------------------------------------------------------------------------------------------------------------------------------------------------------------------------------------------------------------------------------------------------------------------------------------------------------------------------------------------------------------------------------------------------------------------------------------------------------------------------------------------------------------------------------------------------------------------------------------------------------------------------------------------------
>I28641_M063_Malvaceae_Brownlowia_peltata_seq1
--------------------------------------------------------------------------------------------------------------------------------------------------------------------------------------------------------------------------------------------------------------------------------------------------------------akmmyattattctgcta-----catgttttgagttctg-yratwyrmsyggttk--aacaag----------------------------------------ttaaaaattgtctgtc----cca-------------------------ctct----------------------------------------------------------------atacctagtaaa-----------attatc--gcaacagatggg------------------gagtttgc-atggcttta-------agagat----------------------ctcatgacttatg----atgttaatgatgaaactgattcc-gtgctatatatga------------------ttatatgtagtctgaac-agtgatccagagtttgatgtgaagccattttctcaacggaaaagaacccagccatcagagcttgtagggccatggaaggtgtttgaag------------------------------------------------------------------------------------------------------------------------------------------------------------------tcagtgccactccgatatatggt---gacgacatggtatctgcagaaagc---aa------ttgtgccgcttatgtgtacctctgcacagaaaccttaaagaagaggagcttgcctgagagttcagtctactttagagaggaagagatg--ctagacatgcaagacgttactgttctatggctaccaggtggtgtgac--------tagttatgttgatgttagtaacgatggcattctcacgatcggagtaggatggtactcagatgagggaatcaacctggttatggagcgagattatggcatagatgggaagctcaaggaagttagatggaaatctgaggtaaagagaaggtgg-------cctcatccaccttctttgtaaata---------------------------tttaccc-----cccccccamccctc----------------------------------------------------------------------ccctttttttttt-tswgca-------tatct-------actttct---------------------------------------------------------------------------------------------------------------------------------------------------------------------------------------------------------------------------------------------------------------------------------------------------------------------------------------------------------------------------------------------------------------------------------------------------------------------------------------------------------------------------------------------------------------------------------------------------------------------------------------------------------------------------
>I28642_M064_Malvaceae_Burretiodendron_esquirolii_seq1
-----------------------------------------------------------------------------------------------------------------------------------------------------------------------------------------------------------------------------------------------------------------------------------------------------------------------------------------------------------------------------------------------------------------------------------------------------------------------------------------------------------------------------------------------------------------------------catggg------------------gaatttgc-tcagttata-------agagat----------------------ctcgtgacttata----atatagatgatgaaactgat---------------------------------------atgtagtctgaac-agtgatccagagtttgatctgaagccattttctcaacgacaaagaacgcagccagcagaacttgtagggccatggaaggtgtttgaag------------------------------------------------------------------------------------------------------------------------------------------------------------------ttagtgccattccaatatacggg---gatgagacgttagctgctgaaagc---aa------tggtgtcccttatgtgtacctttgcacagaaaccttaaagaagaggagcttgccggagagttcagtatacttcagagaggaagaggtg--ctagacatgcaagacgttacrgttctttggctaccgggcggcgtcac--------tagttatgttgatgttaataaggatggcattcttactattggagtaggatggtactcagatgagggaatcaaccttgtaatggagcgagattatggcttagatgggaagctcaaggaagttagatggaaatccgaggtgaagagaaggtgg-------actgatcctcttcctatgtaaata---------------------------tttacctaaatgttt---------------------------------------------------------------------------------ttttttatatctt-tttgta--------------------------------------------------------------------------------------------------------------------------------------------------------------------------------------gt------------------------------------------gtcaagag----------------------------------------------------ata-------------------------------------------------------------------------------------------------------------------------------------------------------------------------------------------------------------------------------------------------------------------------------------------------------------------------------------g--------------------------------------------------------------
>I28644_M066_Malvaceae_Thomasia_solanaceae_seq1
-----------------------------------------------------------------------------------------------------------------------------------------------------------------------------------------------------------------tgtttatgaggaacagtgggtgagccctgcaaatcttcatgatcaaaggtattctc--atattccattcttgttcat---tttgtggtttactgtccaattattctg-----------------------------------------------------------------------------------------------------------------------------------------------------------------------------------------------------------------------------------atttcaacgattcaaaagaa---t------------caaaacattc-----------------aaaagtc---------------------ataatgatttatgc-tgatattcgtgatgaaattgatttc-atttgtt----------------------------ataaataatgaac-agtgatctggcgtttgatttgaagccattttctcaacgaaaaagaacccggtcgtcagagcttacagggccatggaaggtgtttgaag------------------------------------------------------------------------------------------------------------------------------------------------------------------ttagtgccactccaatatatggt---gacgagatggtagctgcagaaagc---aa------tggtgtcccttatgtgtacctttgcacggaaaccttaaagaagaggagcttgcctgagagttcggtctgtttcggagaggaggagatg--ctggacatgcaagatgtcaccatcctttggctgccaggtggtgtgac--------tggttatgttgatgttgataaggatggtattcttaccattggggtagggtggtactcagaggagggaatcaaccttgttatggagcgcgattatggcatagatgggaagcttaaggaagtcagatggaaaactgaggtaaagagaaggtgg-------actgatccacttcctgtgtaaatatttg-------------------------------------------------------------------------------------------------------------------------------------cccgta-------atgcc-------gatttgtc--------------------------------aac----------------gcgtactgctttgtatt---------------------------------------------ga-------------------------------------tcggtt-----------------------------------------gtttagaa----------------------------------------------------ata-------------------aaacaaacaca-------------------------cgagtataaatggaaaaacaccaat----------------------------------------------------gttctgaagataacatttc--------------------------------------atttcatttcatctcaaac-----------------------------gttgaacttacatacattacagga-------------------------------------------------------------------------------------------------------------------------------
>I28645_M067_Malvaceae_Guichenotia_ledifolia_seq1
-------------------------------------------------------------------------------------------------------------------------------------------------------------------------------------------------------------------------aggaacagtgggtgagccctgcaaatcttcccgatcagaggtgttctc--atattccattcttgttcat---tttgtggtttgctgtgcaattattctgatacctc------------ttctg-----------------------------------------------------------------------------------------------------------------------------------------------------------------------------------------------------------atttcaacgattcaaaacat------------------------tc-----------------aaaagtc---------------------ataacgatttatgc-cgacattcatgatgagattgatttc-atttgtt----------------------------ataaataatgaac-agtgatctggcgtttgatttgaagccattttctcaacgaaaaagaacccagccgtcagagcttacggggccatggaaggtgtttgaag------------------------------------------------------------------------------------------------------------------------------------------------------------------ttagtgccactccaatatatggt---gacgagatggtagctgcagaaagc---aa------tggtgtcccttatgtgtacctttgcacggaaaccttaaagaagaggagcttgcctgagagttcggtctgtttcggagaggaagagatg--ctagacatgcaagatgtcaccatcctttggctgccaggtggtgtgac--------tggttatgttgatgttaataaggatggtattctcaccattggggtaggatggtactcagaggagggaatcaaccttgttatggagcgcgattatggcatagatgggaagcttaaggaagtcagatggaaaactgaggtaaagagaaggtgg-------aatgatccacttcctgtgtaaatatttg-------------------------------------------------------------------------------------------------------------------------------------cccgta-------atgct-------gatttgtc--------------------------------aat----------------gcgtactgctttgtatt---------------------------------------------ga-------------------------------------tcggtt-----------------------------------------gtttagaa----------------------------------------------------ata-------------------aaacacacaca-------------------------cgagtataaatggaacgacaccaat----------------------------------------------------gttctgaagataa-----c--------------------------------------atttcatttcatctcaaac-----------------------------tttgaacttacatacattacaggag------------------gaacaa------------------------------------------------------------------------------------------------------
>I28646_M068_Malvaceae_Helmiopsis_sp_seq1
------------------------------------------------------------------------------------------------------------------------------------------------------------------------------------------------------------------------------------------------------------------------------------------------------------------------------------------------------------------------aktt-------------------------------------------gaaatcgcttgtg----cta-------------------------tttttgtgcctagtgaactatcagcatmagatgagggttttgctwataagtgatctagtgaattatcaggatctagtgaa------------ttatca-gcataagatggg------------------gaatttgc-----tcata-------agagat----------------------ctcgtgacttatg----atgtygatgatgaaactrattyc-atgctat--------------------tgctatamatgtagtctgagc-agcgatccagggttcratatgaaaccattctctcaacrgaaaagaahycrrccatcagagcttgtagggccgtggaaggtgtttgaag------------------------------------------------------------------------------------------------------------------------------------------------------------------ttaghgccvttccwatatatagt---gacgagacaktagctgaagaaggc---aa------bggtaccccttatgtgtacctttgcacagaaacywtaaagaagaggagcttgcctgagagthcagtatactttagagaggaagagatg--mtagacatgcaagatgttacaattctttggntacckgghggygtgac--------tagttatgttgatgttaataaggatggcattctaactattggagtaggatggtactcagatgagggaatcaaccttgttatggagcgagattatggcattgatgggaagctcaaggaagttaggtggaaatcbgaggtgaagagaagatgg-------rccgatccbcttcctttgtaaata---------------------------kttacctaaatr-------------------------------------------------------------------------------------wt---ctsttty-ttagtc-------acghc-------aactthtb--------------------------------rac----------------acraaactctytrtaat---------------------------------------------------------------a--------------------ttggc----------------------aaamtcggt-----------gycggaag----------------------------------------------------ata-------------------ggktggtw-------------------------------------gtaaaatgtgtttcaa--------------------------------------------------------taattwtgg----------------------------------------------ttgyatgark---------------------------------------------------------------------------------ttcaatgtttttatgtagrggrtyaac------------------------gataatgag----------------------------------------------
>I28647_M069_Malvaceae_Cheirolaena_linearis_seq1
----------------------------------------------------------------------------------------------------------------------------------------------------------------------------------------------------------------------------------------------------------------------------------------------------gtgkawwtmrtatgagttttcctgttg-----ca--ttctgagttctt-ggatttaag--------------------------------------------------------------------------------------------------------------------------------------------------------------------------agatctaatgaa------------ttatcm-rywyaagwtggg------------------gaatttgc-----ttata-------agakat----------------------ctybtgacttrtg----atgyygrtgatgaaactgattyy-atgctat--------------------tgctatacatgtagtctgagc-aghgatccagdkttcsatatgaaaccrttctctcaacggaaaagaayycadccatcagagcttgtagggccgtggaaggtgtttgaarttaktgmhatkcyaakmkatdgtgmcgakmyaktakctbragawkkmwwydrtacmmmwtmtstgtamywtkrcwcagaaacyttwwrbhmkakkagctygmmbkagagtymaktmtrmwkhmkagaggaagagatkmtagamaygcrakaygtgtttgaavttagtgccattccaatatatdgt---gacgagacaktagctgaagaaggc---aa------cggtaccccttatgtgtacctttgcacagaaachttaaagaagaggagcttgcctgagagttcagtatactttagagaggaagagatg--ctagacatgcaagangttacwattctttggctaccnggcgghgtgac--------tagttatgttgatgttaataaggatgdcattctaacdattggagtaggatggtactcmgatgagggaatcaaccttgttatggagcgagattatggcdtngatgggaagctcaaggaagttaggtggaaatcdgaggtgaagagaagatgg-------accgatcchmttcctthgtaaata---------------------------tttacctaaatr----------------------------------------------------------------------------------------dtbtyyhht-ttykkwd------vsgmc-------aacttcwc--------------------------------aac----------------amraaactctgtaatat-------------------------------------------------------------------------------------yggc----------------------aaactcrgt-----------gyccgaag----------------------------------------------------atd-------------------ggktggyt-------------------------------------gtaaaatgygttcaa--------------------------------------------------------------ttgtaagaa----------------------------------------kttyagyawwy------w-----------------------------rrtryarakgawmymatga----------------------------------------------------------------------ttcawrmg------------------------------------------------------
>I28648_M070_Malvaceae_Helmiopsiella_madagascariensis_seq1
----------------------------------------------------------------------------------------------------------------------------------------------------------------------------------------------------------------------------------------------------------------------------------------------------------------------------------------tgctgagttatt-ggatttaagcattta--aaagtt-------------------------------------------gaaatcgtwtktg----ctw------------------------wtwwk----------------------------------------------------------------akryctagtgaa------------ttatca-gcataagatsgg------------------gaatttts-----ttata-------agagat----------------------ctcgtgacttatg----atgtyratkatgaaactrattyc-atgctat--------------------tgctatamatgtagyctgagc-agcgatccagggttcgatatgaaaccattctctcaacggaaaagaayhcgrccatcagagcttgtagggccktggaaggtgtttgaag------------------------------------------------------------------------------------------------------------------------------------------------------------------ttagtgccrttccaatatatagt---gacgagacaktagctgaagaaggc---aa------hggtaccccttatgtgtacctttgcacagaaacywtaaagaagaggagcttgcctgagagttcagtatactttagagaggaagagatg--mtagacatgcaagatgttacaattctttggctaccvggyggygtgac--------tagttatgttgatgttaataaggatggcattctaactattggagtaggatggtacthagatgagggaatcaaccttgttatggagcgagattatggcattgatgggaagctcaaggaagttaggtggaaatckgaggtgaagagaagatgg-------accgatcchcttcctttgtaaata---------------------------tttacctaaatr-------------------------------------------------------------------------------------wt---ctctmtt-ttagta-------acghc-------aacttctc--------------------------------rac----------------acraaactctttgtaat---------------------------------------------------------------a--------------------ttggc----------------------aaaytcrgt-----------gycggaag----------------------------------------------------ata-------------------ggktggtt-------------------------------------gtaaaatgtg-ttcaa--------------------------------------------------------taattttgg----------------------------------------------ttgcatgag------------------------------------------------------------------------------------------tgtggtaatgggggttgct------------------------acttatgaagacaagtaggtgwky-------------------------------
>I28649_M071_Malvaceae_Goethalsia_meiantha_seq1
------------------------------------------------------------------------------------------------------------------------------------------------------------------------------------------------------------------------------------------------------------------------------------------------------------------aattcttccattgc----------------------------------------------------acat----------------------------atcaaattgatttgtgttattgc--------atttactagctagata-ttcca-----------------------------------------------------------tggtatgcctgttgag-----------atcatca-gcagcaaat----------------------------------------------agggatc---------------------ttcctggattttattagatagccatggtgaaagtcaattt-atgtgtt----------------------------gtgccatttgacc-agtgatgtagagtttgatttgaagccattttctcaacggaaaagaactcagcctttggagcttacaggaccatggaaggtgtttgaag------------------------------------------------------------------------------------------------------------------------------------------------------------------ttagtgccattccaatatatagt---gatgagacagtagctacagaaagc---aa------tggtgctccttatgtgtacctttgtacagaaaccttaaagaagaggagcttgcctgagacttcagtctactttggagaggaagagatg--ttagacatgcaggatgttacagttctttggctgccgggcggggtgac--------aggatatgttgacgttaatgaagatgggattcttaccattggtgtaggatggtactcagaagagggaatcaaccttgttatggagcgagattatgacatagatgggaagcttaaggaagtcagatggaaatctgaggtgaagagaaggtgg-------cctgatccactccctgtgtaaata---------------------------tttacctgaat-----------------------------------------------------------------------------------------cttttgttttcttgta-------atgcc-------aactcctc--------------------------------aacat-------taagatgaaaagatgtaatgaata-------------------------------------------cgg-------------------------------------------------------------------------------------gttgtaac--------------------------------------------------cgact-------------------aa-------------------------------------------attaaaatggattata----------------------------------------------------gtcgtggaaattggc--------------------------------------------ttccaaaaat--------------------------------------------------------------------------------gtttagggatatttt--------------------------------------------------------------------------------------------
>I28650_M072_Malvaceae_Clappertonia_ficifolia_seq1
-----------------------------------------------------------------------------------------------------------------------------------------------------------------------------------------------------------------------------------------------------------tcaaaggtatcctt--ctgttcaattcatt----ga--tccatatcttg-tctgccattcttccattgcatg------------------tgattgtggtatgtt-------------------------------------------------------------------------------atctactagctggata-tttca-----------------------------------------------------------tggtatgactagtgag-----------attatca-gcatcaaaattac----------------------------------------------------------------------ttgctgacttatg----attgcaatagtgaaaccgatttccatgtgctatgc-----------------------------atgtgaac-agtgatctagagcttgatttgaagccattttctcaacggaaaagaacccaagcatcagagcttacaggaccatggaaggtgtttgaag------------------------------------------------------------------------------------------------------------------------------------------------------------------ttagtgccattccaatatatggt---gatgaagcagtaggtgcagaaagc---aa------cggtgcctcttatgtatacctttgtaccgaaactttaaagaggaggagcttgcctgagaattcagtctactttggagaggaagagatg--gtagacatgcaggatgttacagttctttggctaccgggtggtgtgac--------tggatacgttgatgttaataaagatggaattcttaccatcggagtaggatggtactcagaggagggaatcaaccttgttatggagcgcgattatgacatagatgggaagcttaaggaagtcaaatggaaatctgaggtaaagagaaggtgg-------cctgatccactacctatgtaaata---------------------------tttacctggat---------------------------------------------------------------------------------------------------tttgtcc------atggaa------aacgatgt--------------------------------aac----------------tgaaaacaaattaaaaa---------------------------------------------------------------------------------------gcat--------------------aaaatttgtttg-tcttaacattcggaa-----------------------------------------------------------------------------------------------------------------------ttaaaatattgccttg----------------------------------------------gtttatttcatggaagtggcatct----------------------------------------cttgggtgcaattacagc-----------------------------aatata-------------------------------------------------------------------------------------------------------------------------------------------------
>I28652_M074_Malvaceae_Hildegardia_barteri_seq1
-------------------------------------------------------------------------------------------------------------------------------------------------------------------------------------------------------------------------------------------------------------------------------------------------------------------------------------------------------------------------------------------------------------------------------------------------------------------------------------------------------------------------------------------------------------------------------------------------------------------------------------------------------------------------------------------------------tatatatat----------------atatatatatagtctgggc-agtgatccagagtttgatttgacaccattttctcaacggaaaagaatccagccatcagagctggtagggtcatggaaggtgtttgaag------------------------------------------------------------------------------------------------------------------------------------------------------------------ttagtgctactccaatatatggt---gatgagacggcagctgcagaaggc---aa------tgatgcatcttatgtgtacctttgcaccgaaaccttaaagaagaggagcttgcctgagagttcagtttactttagggaggaagagatg--gtagacatgcaggatattacagttctttggctaccgggcggtgtgac--------cagttatgttgatgttagtaaggatggcattcttactattggagtaggatggtactcagatgagggaatcaaccttgttatggagcgagattatggcatggatgggaagctgaaggaagtgagatggaaatcggaggtaaagagaaggtgg-------cctgattcactttctttgtaaata---------------------------tttgcctaaat-----------------------------------------------------------------------------------------ttttatatt-tttaca-------tcgct-------aacttctc--------------------------------aac----------------accaaacgctttgctatgtgatactttg----------------------------------------------------------------------------------------------------atctttcat-----------cctgttta----------------------------------------------------tta-------------------aa-------------------------------------------atgcaacaatgtc---------------------------------------------------------------------------------------------------------------------gacaaac-tccg--------------------------------ataaa---------------------------------------tccggtgatgtgtcat-tgactcc----------------------------------------------------------------------------------
>I28653_M168_Malvaceae_Theobroma_cacao_seq1
-----------------------------------------------------------------------------------------------------------------------------------------------------------------------------------------------------------------------------------------------aaatcttcaggatcaaaggtattcct--atactccattcttgtccag---tttctagtttgctgtgtaattaatctgaga-----catgttctgaattcca-tgattcaagcgttaa--aaagtt-------------------------------------------gaaatgatttatgctgactt--------------------------------------------------------------------------------------------tatgcttagggag-----------gttatca-gcatagg---------------------------------------------------------------------------------------------aagttcatcatgaaactgatttc-gattgtt----------------------------gtaaataatgaac-agtgatctcaagtttgatttgaagccattttctcaacgaaaaagaacccagccatcagagcttacagggccatggaaggtgtttgagg------------------------------------------------------------------------------------------------------------------------------------------------------------------ttagtgccactccaatatatggt---gacgagattgaagctgcagaaagc---aa------tggtgccccttatgtgtacctttgcacagaaaccttaaagaagaggagcttgcctgagagttcagtctacttcggagaggaagagatg--ctagacatgcaagatgtcactgttctttggctgcctggtggtgtgac--------tggttatgttgatgttgataaggatggcattcttactattggagtcggatggtactcagacgagggaatcaaccttgttatggagcgtgattatggcttagatgggaagctcaaggaagtacgatggaaatctgaggtaaagagaaggtgg-------tctgatccacttcctgtgtaaata---------------------------tctatctcgaact---------------------------------------------------------------------------------------------ttttctttca-------atgtt-------aatttccc--------------------------------aac----------------acgaaatgccttgtata---------------------------------------------------------------------------------cctttgag----------------------atattacac----------------------------------------gtacat-------------------------gta-------------------aattgttactt-----------------------ttcatgtagtaatggagttttgttctgggtgttacta-------------------cattactcttagct--------aaataaataaatgt-----------------------------------------------ttgac-----------------------------------------------------------------------------------------------------------------------------------------------------------------------------------------------
>I28654_M105_Malvaceae_Pachira_aquatica_seq1
---------------------------------------------------------------------------------------------------------------------------------------------------------------------------------------------------------------------------------------------------------------------------------------------------------------tgcaataattctgttg-----catgttttgagttatt-agattcaagcatttg--aaaact-------------------------------------------aaaatggtttgtg----cta-------------------------cttt----------------------------------------------------------------atgcctagtgaa-----------aatttca-gcatgtgatcgg-------------------agcttgc-ttagttata------acgattac---------------------ttcatgacttatg----atgttcatgatgaaactgatttc-gtgtggt-------------------------tatgtgtagtttgaac-agtgatccagcgtttgatttgaagccattttctcaacggaaaagaacccagccattcgagcttgaagggccttggaaggtgtttgaag------------------------------------------------------------------------------------------------------------------------------------------------------------------ttagtgcvattccgatatatggt---gacgatatggtaggtgtagagagc---ga------tggagccccttatgtatacctttgcaccgaaaccttaaagaagaggaacttgcccgagaggtcggtctactttagggaggaagagatg--ctagacatgcmggatgttacggttctttggctaccgggcggtgtgac--------aagttatgttgatgttagtaacgatggtgttcttactatcggagtaggatggtattcagatgagggaatcaaccttgttatggagcgagattatggcgtagatgggaagctgaaagaagttagatggaaatctgaggtaaagagaaggtgg-------gttgatccagtttctttgtaagtat--------------------------tttacctatac------------------------------------------------------------------------------------------tatgactt-tttgta-------atgctt------tacttctc--------------------------------cag----------------aggaaatgcattggtat--------------------------------------------------------------------------------------ggc----------------------aaactc-tt-----------atcataag----------------------------------------------------ata-------------------aa-------------------------------------------ataaaatgagaaccag-------------------------------------------------------tttgtaatga---------------------------------------------------------------------------------------------------------------------------------------------------------------------------------------------------------------------------------------------------
>I28655_M148_Malvaceae_Robinsonella_mirandae_seq1
---------------------------------------------------------------------------------------------------------------------------------------------------------------------------------------------------------------------------------------------------------------------------------------------------------------------------------------aatgggrgttccg-atgtacagataat---gagagttgcta---ctta-----------------------------tgaagaagagtgggtcagtcctg----ca-aatattcakgatgwaag---------------------------------------------------------------------gtatccttttat-----------accattt-------------ctgt------------ttcaatctgt-atttkcatg-------tttgata---------------------tttctgttgcatg----atgttcatsaygaaactgatttc-rtgrggt-------------------------tatatttagattgaac-agygatgcrgagtttgatttgaagycattttctcaacggagaagaaccaarccatcagagctttcagggccatggaaggtgtttgaag------------------------------------------------------------------------------------------------------------------------------------------------------------------ttagtgccactccratatatggt---gacgatatygtagccgcagaaagc---aa------yggtcccccttatgtrtacctttgcactgaaaccwtaaagaagaggagyttgccggagagttcagtctactttagagaggadgagatg--ctggacatgcaggatgttacggttctctggctacctgdmgghgtgac--------gagttacgttgacgtcagtaaygatggcattcttachatnggagthggatggtacwcagatgagggaatcaaccttgttatgkagcgagattatggcatggatgggaagctgadggaagttakwtggaaatctgagctcaagagaaggtgg-------actgatccagtttccttgtaaatat---------------------------------------------------------------------------------------------------------------------------taattttacwttttttgtaattgt-aatgct-------aacatccc--------------------------------aac----------------agsaaatgcttttrtat--------------------------------------------------------------------------------------ggc----------------------aaactccat-----------gttacaag----------------------------------------------------ata-------------------aar------------------------------------------rtaaaakgwsattaag----------------------------------------------------gaaataagagttgagatccggtc----------------------------aaatatttttttattcwt----------------------------------------------------------------------------------------------------------------wa-------------------------------------------------------------------------
>I28656_M002_Malvaceae_Tilia_americana_seq1
----------------------------------------------------------------------------------------------------------------------------------------------------------------------------------------------------------------------------------------------------------------------------tattccatttctgttctga--tctgtattttgatgtgcaattattctgttg-----catgtcttgagttctg-tgattcaagyatttg--aaagtt-------------------------------------------aaaatggtttgtgctt-ctc--------atatactagtcmaa---ctyt----------------------------------------------------------------atgcckagtgar-----------attatca-gymtcagatrgk------------------gagtttgc-ttvrttata-------agagatc---------------------cycgtgacttatg----atgytsatgatgaaahtgattty-dtgykht--------------------------atdwgtastytgaac-dgtgatcyrgagtttgatttgaagccattttctcaacggaaaagaaccmagccrtcagagctydbagggycatggaaggtgtttgaagttaktgam----------------------------------------------------------------------------------------------------------------------------------------------------------ttagtgccactccaatatatggt---gacgagatggtagctgcagaaagc---aa---tggtgchgcychttatgtgtacctttgcacngaaaccttaaagaagaggagcttgcctgagagttcagtcyactttagagaggaagagatgctctagacatkcaggatgttacvgttctttggctaccrggcggtgtdactakbtaygtagttatgttgatgttadyaaggatddhattmthastattggagtaggatggtactcagatgagggaatcaaccttgttrhggwgcgagattatgrcatagatgggaagctcaaggaagttagatggaaawctgaggtaaakakaaggtgg-------cctgatnyrctttctttgtaaatw---------------------------tttayhtwwwytt-------------------------------------------------------------------------------------------------tttkta-------awgct-------aacttctc--------------------------------aac----------------acbraatgcttygtatggaatywwwyt----------------------------------------------------------------------------gmc----------------------aamctysrt-----------rwyagark-----------------------------------------------------------------------------------------------------------------------rtamwmyragatwaarmaaaaaaaag-----------------------------------------trwyktrrrwrysy-----------------------------------------------tyaatamkt-dyvr--------------------------------tkbcatabwttttcatgccta----------------------aacaagatgtgtggca-------------------------------------------------------------------------------------------
>I28657_M180_Malvaceae_Triumfetta_lappula_seq1
--------------------------------------------------------------------------------------------------------------------------------------------------------------------------------------------------------------------------------------------------------------------------------------------------------------------------------------------------------------------------------------------------------------------------------------------------------------------------------------------------------------------------------------------------------------------------------------------------------------------------------------------------------------tggcgcatg----atgtttatgatgaaactaatttc-gtgacgt-------------------------tatatgtagtttgaam-agtgrygcrgagtatgatttgaagccattttctcaacggaaaagaaccaagccatcagarcttgtarggccatggaaggtgtttgarg------------------------------------------------------------------------------------------------------------------------------------------------------------------ttagtgccactccratatatggy---gacrrtaycgtagcyrragaaagy---aa------tgrtgccccttaygtgtacctttgcaccgaaaccttaaagaagaggagcttgcccgagagttcrgtctactttagagaggaagagatg--ctwgacatgcaggacgttacggttctytggctacctggcgghgtgac--------gagttatgttgacatcagtaacgatggcattcttactatcggagtcggatggtactcggatgagggaatcaaccttgttatggagcgagattacggcatggatgggaagctgaaggaagttagaatgaaaactgaggtcaagagaagatgg-------actgatccagtttctttgtaaatattag-----------------------tttacctaaac---------------------------------------------------------------------------------------ttatattactt-tttgtaa----------------------------------------------------------------------------------------------------------------------------------------------------------------------------------------------------------------------------------------------------------------------------------------------------------------------------------------------------------------------------------------------------------------------------------------------------------------------------------------------------------------------------------------------------------------------------------------------------------------------------------------------------------------------------------------------------
>I9832_V002_Malvaceae_Luehea_speciosa_seq1
tttatttaagaatgacagatttttgttctgaccaaaattgggctggtggacgacgtaattttttcagtttttcacttaaataatggaaaaagttattcagtttcttttgattaacagtgtttggtcaaaggttgccacaaaagmctccrtatagttyatacaatagagtttggtaatgggggtgcagatgttcagataatgagagytgctrtttatgaagaacagtgggtgagtcctgcaaatcttcatgaycgaaggtatcctt--ctattcsattcctcctcaga--tctgtatctbggtgtgcaattcttcyattgcatg------------------------------------------------tatga----------------------------atcaaaatgatttgtggtatcrca---------ytactagstakata-tttca-----------------------------------------------------------tagtatgcctggtgcg-----------atcatca-gcatcaaat----------------------------------------------agggatc---------------------ttcctgaatttcag---atggccatggtgagattcatttt-gtgtgtta---------------------------atgctatttgacc-agtgatctwgadtttgatttgaagccattttctcaacggaaaagaavccwgccatcaghgctyacaggaccatggaaggtgttygaag------------------------------------------------------------------------------------------------------------------------------------------------------------------ttagbgccattccaatatatdgt---gatgagactgtagctacagaaagc---ad------tggtgccccttahgtgtacctttghacrgaaaccttaaagavgaggagattgccngagagttcagtctacttnggagaggaagagatg--ttagacatgcaggatgttacabttctttggctgccvggcggngtgac--------dggatatgttgatgttaataaagatgngattctbacdabtggagtvggatggtactcagaagagggaatcaaccttgttatggagcgagattatgacattgatgggaagcttaaggaagtcagatggaaatctgaggtgaagagaaggtgg-------cctgatccdnyyhctvynhrwrtdwwtatytn-----------mnthaktvtttdyttnywwkkwhvdbcdnyyhmhmwdmrkwwdhkytkyryvbtmmhmwhbwyrrsaggtgyaatgaatacgtgatgtaatgtaaccaccgaataaattttgtttttgtttaaaatt----atactg-----ccaagtctcgact----------------------------agc----------------aaaatctgccttggattccacgaaattg-------------------------------gtgga----------------------------agtttttcttaggtgaaacagatttatggaagttgaaaacgccat--------tatgtcataat-------ttca-----ttaatatacatcctcgtcaaattttctgttacgcccaca-------------------gaagagacttgcctgtaccctggatatcattgctttctatttattatgcaacacagacaaaattgtatgta-----------------------------------------cattttacgaatgaaaata----------------------------------------tatttatatacattaatt-----------------------------attttaaattg----------------------------gtttcaatgttttttttttcc-------------------------------------------------------------------------------------------
