# Supplementary material for: Localized Phylogenetic Discordance Among Nuclear Loci Due to Incomplete Lineage Sorting and Introgression in the Family of Cotton and Cacao (Malvaceae)
Source: Front Plant Sci. 2022 Apr 13;13:850521. doi: 10.3389/fpls.2022.850521 (PMC9043901; doi:10.3389/fpls.2022.850521)
Supplement: Supplementary file 1 [file Data_Sheet_1.ZIP › Alignments_v4/L141.fasta]

>I28591_M023_Malvaceae_Neobuchia_paulinae_seq1
-----------------------------------------------------------------------------------------------gaatgcaaaaaaaacc----------------------tacc--------attgaatgct-----------tgcatgcctgtg------------------------atgagagagactgac--attttgttatgggcgctttcaa----gtttt--atttatttgataaacttctggc------tcttagttatga--tcat--cctgctctttaggtatatcacattcagctaggggatattgcataactttggtcttagagactatgaagacatattcatcggaggatggtcttactgaagaagcattggtaaccaagctgcga---------------a-cctgtcgayaccatcacctatttctgcattcatcgttgagagacaatgcttcaggttt-gctcattct-------------ttgaga-----cacattgtcatcaca---agaatctgcaaaag-aggta-tttaa-tta---------tataa-ct-ttt--------------------------------------------------------------tgctcgaagt--gaatt-------taaataac---ctgctgaatggatagaaaacaagcatac-aaaggtatgtt-atg----caggcta---gcactgaa-----gtctt----------------------------------------------
>I28592_M188_Cytinaceae_Bdallophytum_americanum_seq1
----------------------------------------------------------------------------------------------------tttgtaatctt-attggttta-------ttt----------------------------------ctgcttaccattcca---------------------------------------ttatggttatgtrcttttttagagcaaactatcatttaatcaaaatat---------------------------tttctttaacttgtataggaatatctcggtcagctagggggtattgcataactttagtcatagagactatgaaaacgtactcgttggaggatggtctaactgaagaggccttaatcacgaagctacga---------------a-catgccrgtaccatcatttatttctgcactcatctttgagacacaatgcctcaggttt-----------------------cccagacta-------ctctttcata---------tttaaacaagtact-tctcttttagatgaac--tgatgactgcctttagtttctgagttt-----------------------------------------------------------agatgt--ccatttgatg------------------------------------------------------------------------------------------------------------------------------t
>I28593_M024_Malvaceae_Carpodiptera_cubensis_seq1
---------------------------------------------------------------------------------------------------------------------------------at-tggtccttaaaagcttgaacgtt-----------ttcatgcctgtg------------------------ttgtgagagacagact-tttttgttatgggtgctttcaa----atttg--atttatttgataagcttctgcc------tcttacttataaa-tcatccctggccctttaggtatatctcgttctgcaaggggatattgcataactctggtcttagagactatgaagacatattcattagaggatggtcttaccgaagaagcattggtaaccaaactgcga---------------a-cctgtcaataccatcacctatttctgcattcgtctttgaaagacaatgcttcaggttt-gctcattgt-------------ttgaga-----gacattgcccttaca---agaatctgcaaagc-atgca-ttttattca---------tgtta-at-ctt--------------------------------------------------------------tgctcgaggt--gaatgt------ttaataac---ttgctaaatgaatataaaacaagcggg-----------------------------------------------------------------------------------------------
>I28594_M025_Malvaceae_Herrania_nitida_seq1
----------------------------------------tgaat------------gtatattgagct-------------------------tgaacacttg-aatctc-gttctttc--------tct-ttgttcttgaatgct-------------------tgcatgcctgtgt----------------------attgagagagacagaca-tctttgttgtgggtgcttttaa----atttg--acttatgt----aaactttggc------tcttgtttataaa-tcatccctggctctctaggtatatctcgttcagcaaggggatattgcataactctggttttagagactatgaagacatattcttcagaggatggtcttactgaagaagcattggtaaccaagctgcga---------------a-cgtgtagataccatcacctgtttctgcattcatcgttgagagacaattcttcaggttc-gcagattcc-------------ttgaga-----gacattgccatcaca---agaatcttcaaagg-aggca-tttta-tta---------tgtta-ct-cttcaaggagtggattt----ttctttaatataacacacgcaca-acacacaacacatatacatatgttaatgag--gaatg-------ttaataac---ctgctaaatgaataaaa--caagcatatacaag-----------------------------------------------------------------------------------------
>I28595_M184_Malvaceae_Guazuma_ulmifolia_seq1
ttagtgtgarywykymragtagywwyygwttcttgsmtkttgmrt------------rwatrdwgagct-------------------------ygrwygyytr-wryywy-rttmdttc--------ayt-hykttcttgagygcttaaatgcttgawc------------tttgtgt----------------------attgagagakatggnca-tctttgttahgggtgcttytaa----athtg--vcttatgt----aaactttggc------tcttatttatwaa-tcatccctggntmtttaggtatatctygttcagcaaggggatattgmatmagtctkgtcttakagrctatgaagacatattcttcagaggatggtcttactgaagaggcattggtaaccaagctgcdaacctgtagatrcmaca-cctgtagataccatcacctghttctgcwttcatcattgagagacaatacttcakgtth-acayatwmc-------------ttgaga-----gacmttgcnatcacw---agaatcttcaaaag-aggcr-tttta-------------------------------------------------tgtataacaygcacaca-agacaygacacatwtacatatgttratgag--gaatg-------ytaataac---ttgctaaatgaataaaaa-caagcatataamaggtatgtc-aca----cagscmarat--------------------------------------------------------------cg
>I28596_M026_Malvaceae_Ruizia_cordata_seq1
----------------------------ctatatctat--------------------aatattaatc-------kaaccattattcagaatggtgtttgacagycatacc-ttactctg--------act-tgctttttaagtgttcaggcatg-----------cacatccaggtagtccttatgt-------------atttgga-------------cttgttggggttgatcacga----tcttg--attttccagagccaatgcctg---------------------------------ttattggtatatctcgttcagcaaggggatattgcataactttrrtcttagagactatgaagacatattcarctgaggatggtcttactgaagaagcattggtaacraagctgcga---------------a-catgtcaataccatcatctrtttctgcattcgtcrttgaaaggcaatgyttcaggttt-gctcatcct-------------ttgaga-----gacatatccatcmca---ygaatctgcaagag-aca---ttttattta---------tgttacct-ctt--------------------------------------------------------------tgcttaaggt--gaatg-------ttaataac---ttgccaaatgaatcgaaaacaagcctat-aaagctacgtt-aca----caagctarctgcactgaa-----atc------------------------------------------------
>I28597_M027_Malvaceae_Melhania_velutina_seq1
----------cgtatttgttaattayatctatatctat--------------------aatattaatc-------yaaccattattcagwatggtgtttgacagtcatacc-ttactctg--------act-tgctttttaagtgttcaggcatg-----------cacatccaggtagtccttatgt-------------atttgga-------------cttgttggggttgatcayga----tcttg--attttccagagccaatgcctg---------------------------------ttattggtatatctcgttcagcaaggggatattgcataactttrgtcttkgagacyatgaagacatattcarchgaggatggtcttactgaagaagcattgrtaacgaagctgcga---------------a-catgtcaataccatcatctatttctgcattcgtcrttgaaaggcaatgcttcaggttt-gctcatcctt------wkagarttgaga-----gacatatccatcaca---tgaatytgcaagag-aca---ttttatttm---------tsttayct-ctt--------------------------------------------------------------tgcttawggt--gaatg-------ttaataam---ttgcccaatgaatmgaaaacaagcttat-aaaagc---------------------------------------------------------------------------------------
>I28598_M028_Malvaceae_Glyphaea_brevis_seq1
-----------------------------ttggtccattatgaat------------gtttgtcaagtt-------------------------tgaacacttataatctc-cttctttc--------tcc-ttgttcttgattgcttgaatgtt-----------tgcatgtctgtgt----------------------attgaggaagacaaccattttttgtcatggctgctttgga----atttg--acttatgtgacaaa-------------------------------cttctggctctgtaggtatatctcattcagcaagaggatactgtctaactttggtcttagagactatgaagacatattcatcagaggatggtcttactgaagaggcattagtaaccaagctacga---------------a-cctgtcgataccatcacttgtttctccattcatcattgaaaaacaatgcttcgggtat-tccaattct-------------ttgaga-----gacattgccatcaca---agaacctgcagaag-agaca-tttt--ata---------tgtta-tt-ctggaaggagtggaat-----ttcttctatataacactcagata-cacagaaacac--atagatatgtgaatgac--aaatg-------ttaataac---ctgctaaatgaataaaaa------------------------------ca------------------------------------------------------------------------
>I28599_M029_Malvaceae_Desplatsia_dewevrei_seq1
------------------------------------------------------------------gct-------------------------tgaatgattataatctc-ctgctttc--------tcc-ttgttcttgaatgcttgaccgtt-----------tgtatgcctttgt----------------------atagaggaagacagaca-tttttgttatggctgctttgca----atttg--acttatggtacaaa-------------------------------cctctcgctctttaggtatatctcattctgcaagaggatacygcctaactttggtcttagagactatgaaracatattcatcagaggatggtcttaccgaagaagcattggtaaccaagctgcga---------------a-cctgtcgataccaccacttgtttctgcattcatcgttgagagacaatgcttcaggtat-gccaattct-------------tcgaga-----gacattgccatcaca---agaatctgcagaca-aggga-tt----tta---------cgtta-ct-atggaaggagtggagt-----ttcatctatacaactgtcgcgta-caacgaaacatgtatagacatgttagtgagagaaacg-------ttaataaa---ctgccaagtgaatat-----------------------------------------------------------------------------------------------------------
>I28600_M146_Malvaceae_Mortoniodendron_guatemalense_seq1
------------------------------------------------------------tattgagct-------------------------tgaatgcttgtaatctt-gttctttt--------yct-ttttccttgaatgcttgaacatt-----------cgcatgcggttg------------------------ttgtgagagacatact-tttttgttttggatgctttcaa----attta--aattttttgataaattt-------------------------------ctggctctttaggtatatctcgttcagcaaggggatattgcataactttggtcttagagactatgaagacgtattcatcagaggatggtcttactgaagaagcgttggtagccaagctgcga---------------a-cgtgtagataccatcacctatttctgcattcgtcrttgaaagacaatgcttcaggttt-ggtcattct-------------ttgaga-----aacattaccatcaaa---agaatccgcaaaag-aggca-ttttattta---------tgtta-cg-ctt--------------------------------------------------------------tgctcgagga--caatg-------ttaataac---ctgctaaatgaatagaaaacaagcacataaaagttatgtt-aca----caggctaagtgcactg----------------------------------------------------------
>I28601_M030_Malvaceae_Sparmannia_africana_seq1
-----------------------tactgtttgatccattgtgaat------------gtwtgttgagct-------------------------tgaacgcttataatccc-tttttctc--------tcc-ttgatcttgaatgcttgattgtt-----------tgcatgcctgttt----------------------attgaggaaggcaggca-tttttgttatggctgstttgga----atwtg--acttatgtgacaaa-------------------------------cttttggctctttaggtatatctcgttcagcaagaggatactgcctaaatttggtcttagagactatgaagacatattcrtcagaggatggtcttactgaagaagcattggtaaccaagctgcga---------------a-cctgtcgataccatcacttgtttctgcattcatckttgagagacaatgcttcaggttt-gccaattct-------------ttga-------gacatttccatcaca---agaatctyartaag-aggca-ttta--tta---------tstta-ct-ccmgaaggagtgrrat-----ttcttctatataacactyacata-cactgaaacacrtatagatatgttaatgag--aaatg-------tt-----------------------------------------------------------------------------------------------------------------------------------
>I28602_M031_Malvaceae_Mollia_sp_seq1
---------------------gctactgtttgayccattatgaata-----------aaatgtttagct-------------------------tgaatgmttatratctc-ytgctttc--------tcc-ttgttyttgaatgcttgaatgtw-----------tgcatgcctttgt----------------------attcaggaagacagaca-tttttgttatggctgctttgga----atttg--acttatgggacaaa-------------------------------cctctggctctttaggtatatctcattcagcaagagggtactgcctaactttgdtcttrgagactatgaagacatahtcatcagaggatggtcttactgaagaagcattggtaaccaagctgcga---------------a-cctgtcgataccatcacttgtttctgcattcatcattgagatacaatghttcaggttt-gccaattct-------------ttgara-----grcattgccatcacm---aggatmtgcagayg-aggga-twtt--tta---------yrttr-dt-ctgtaaggagtagaat-----ttcttcaatataagtctcacgta-ctaaaaa--atgtatgtacatttgaatgggagaaacr-------ytaataaa---cttgtaaatgaataaaaa------------------------------a-------------------------------------------------------------------------
>I28603_M223_Malvaceae_Gossypium_hirsutum_seq1
----------------------------------------------------------aatattgagct-------------------------tgaatgcttgtaatctc-attctttc--------tct-ttgcct-tcaatgcttgaatrgc-----------tgcatacccatg------------------------ttgagagagacrcaca-gttttgttattagtgctttcaa----gtttt--atttatttgataaactt-------------------------------ctgkctctttaggtatatcacgttctgcaaggggatattgcataacttttgtgttagagactatgaagacatattcatcagaggatggtcttacagaagaagcattggtaaccaagctrcga---------------a-cttgtcgataccatcacctatttctccattcatcattgagagacaatgcttcaggttt-ggtcattst-------------tttaga-----ca---tgtcatcgca---agaatttgcaaaag-aggca-tttaatcta---------tgtta-ct-ctt--------------------------------------------------------------cactcaaggt--gaatg-------ttaatawc---ttgctaaatggacaaaaaa-gagcattcaaaaggtatgta-ata-----aggctaattgctgtg----------------------------------------------------------
>I28604_M032_Malvaceae_Entelea_arborescens_seq1
-------------------ttgctactgtttgatccattgtgaat------------gtatgttgagct-------------------------tgaacgcttataatcccttttttctc--------tcc-ttgatcttgaatgcttgaatgtt-----------tgcatgcctgttt----------------------attgaggaaggcakgca-tttttgttatggctggtttgga----atttg--acttatstgrcaaa-------------------------------sttttggctctttaggtatatctcgttcagcaagaggatactgcctaaatttggtcttagagactatgaagacatattcakcagaggatggtcttactgaagaagcattggtaaccaagctgcga---------------a-cytgtcgataccatcacttgtttcwgcattcwtcrttgagagacaatgyttcaggttt-gccaattct-------------ttga-------gacatttccatcaca---agaatcttcagaag-aggca-ttta--tta---------tgtta-cw-ccagaaggagtggaat-----ttcttctatataacactcayata-caytgaaacacatawagatatgttaatgag--aaatg-------ttaat--------------------------------------------------------------------------------------------------------------------------------
>I28605_M235_Malvaceae_Abutilon_sp_seq1
------------------------------------------------------------------------------------------------------------------------------------------------------acaat-----------tacttgccattat----------------------------------------ctgatgytatgggtgcattcca----gttta--ttttatttgataagcttctcat------tcttagtaatcaa-tcatccctggctctttaggtatatcacgttctgcaaggggatattgcataactttagtcttagagactatgaagacatattcatctgaggatggtcttacagaagaagcactggtaaccaagctgcga---------------a-cctgtcgataccatcacctatatctccattcatcgttgagagacaatgcttcaggttt-gctcattct-------------ttgaga-----ca---tgtcatcaca---aggttgtgcaaaag-aggca-tttaatcta---------tgttg-ct-ctt--------------------------------------------------------------tgctcgaggt--gaatg-------ctaataataacttgctaaatggatagaaaacaagcacgtaaaaggtgtgct-ata----catgttaattgcaatgaa-----g--------------------------------------------------
>I28606_M033_Malvaceae_Reevesia_formosana_seq1
-----------------------------------------------------------------------------------------------------------------------------------------------------------------------------------------------------------------------------kttgttgttgttgctttgaa----atttg--acttaagtgataaacttctggctcag-ctcttatttataaa-tcatctgtgggtctttaggtatctctcgttcagcaaggggatattgcataactttggtcttagagactatgaagacatattcatcagaggatggtcttactgaagaagcattagtaaccaagctccga---------------a-cttgtcgatatcatcacctctttctgcattcatctttgagaggcgatgcttcaggtta-aaacattct-------------ttgaga-----gatatttccatcaga---agaatctgcaaaagaaggca-tttt-ttta---------tgtta-ct-cttgaagtagtgggttg----ttcttttataca------------------cacagatacacatacacatat------------------------------------------------------------------------------------------------------------------------------------------------------
>I28607_M034_Malvaceae_Mansonia_altissima_seq1
---------------------------------------------atcat-----gcacatattgagct-------------------------tgaatgcttgccatctt-gttctttc--------tgt-gtcttcttgaatgcttagatatt-----------tgcatgtttgtgt----------------------attgaaagggacagaca-tgtttgttgttgatgctttgaa----atttg--aattaagtgataagtttctagcttg---gctcatttataaa-tcatctgtgggtctttaggtatctctcgttcagcaaggggatattgcttaacttttgtcttagagactatgaagacatattcatcagaggatggtcttactgaagaagcattagtaaccaagctccga---------------a-cttgtcgatatcatcacctttttttgcattcatcattgagaagcaatgcttcaggtta-gaacattct-------------ttgaga-----gacatttccagcaga---agaatctgcaaaagaagaca-ttttattaa---------tgtta-ctgtttgaagtagtgcatgg----ttcttttatacg------------------tacatatgaacaaatgctaattta--aaatg-------ttaataac----------------------------------------------------------------------------------------------------------------------------c
>I28609_M036_Malvaceae_Pentaplaris_davidsmithii_seq1
-------------------------------------------------------------------ct-------------------------tgaatgcttgtaatttc-actctttc--------ttt-ttgcc---------ttgaatgct-----------tgcatacccgtg------------------------ttgagatagacagaca-attttgttatgggtgcattcaa----gtttt--atttatttgataaagttctggc------tcttatttataa--tcatccctggctctctaggtatatcacgctcagcagggggatattgcataactttggtcttagagactatgaagacatattcatcagaggatggtcttactgaagaagcattggtaaccaagctgcga---------------a-cctgtagatatcatcacctatttctccattcatcattgagagacaatgcttcaggttc-gcccattct-------------ttgaga-----cacgttgtcatcaca---agaatctgcaaaag-aggaa-tttaattta---------tatta-ct-ctt--------------------------------------------------------------tgctcaaggt--gaatg-------ttaataac---ctgctaaatggatagaaaacaagcacataaaaggta--------------------------------------------------------------------------------------
>I28610_M037_Malvaceae_Heritiera_littoralis_seq1
--------------------------------------------------------------------------------------------------------------------------------------------gaatgcttgaacatt-----------tacatgcctgtg------------------------ttgagggagacagaca---ttttttatgggtgctttcat----atttg--atttatttgataaacttctggc------tcttacttataaa-tcatccatgactctttaggcatatctcgttcagcaaggggatattgcataactttggtcttagagactatgaagacatattcatcagaggatggtcttactgaagaagcattggtaaccaagctgcga---------------a-cttgtcgataccatcacctatttctccattcgtcattgaaagacaatgcttcaggttt-----------------------------------acattgccatcaga---agaatctgcaagaa---tca-ttttgttta---------tgtta-ct-ctt--------------------------------------------------------------tactcaggga--gaatg-------ttaataac---ctgctaaatgaatagaaaacaagaatataaaagctatgttaaca----caggctaagtgcactgag-----gtct-----------------------------------------------
>I28611_M062A_Malvaceae_Durio_zibethinus_seq1
--------------------------------atccat------t------------aaatattgagct-------------------------ctaatgattgtaatccc-attctttt--------tct-ttgtccttgaatgcttgaacatt-----------tgcatgtccctg------------------------ttgagagagactgac---tttttttatgggtgctttcaa----atttg--atatatttgataaactt-------------------------------cttgctctttaggtgtatctcgttcagcaaggggatattgcttaactttgatcttagagactatgaagacatattcatcagaggatggtcttactgaagaagcattggtaaccaagctgcga---------------a-cctgtcgataccatcacctatttctgcattcgtcattgaaagtcaatgcgtcaggttt-gctc---ct-------------ttgaga-----gacattgccatcaca---agaatctgcaaaag-agggt-ttttattta---------tgtta-ct-ctt--------------------------------------------------------------tggtcgcggt--gaatg-------ttaataac---ctgctaaatg-atagaatacaaacgtataaaaggaatgtt-aag----caggctaagtgcactgaa-----ctcttcaaaggtgttgcataaa-----------------------------
>I28612_M038_Malvaceae_Brachichyton_bidwillii_seq1
------------------------tctattgcatccattgtgaat------------aaatattgagct-------------------------tgaatgcttgtaatctt-gctctttc--------tct-ttgtcc-tggaagcttgaacatc-----------tgcatgcctgtg------------------------ttgagagagacagaca-ttttttttatggacgctttcat----atttg--atttatttgatgaacttctggc------tcttacttataaa-tcatctgtggctctttaggtatatytcgttcagcaaggggatattgcataactttggtcttagagactatgaagacatattcatcagaggatggtcttactgaagaagcactggtaaccaagctgcga---------------a-cttgtcgataccatcacctatttctccattcgtcattgaaagacaatgcttcaggttc-gctcattct-------------ttgaga-----gacattgccagcaga---ataatctgcaggag---tcatttttgttta---------tgtta-ct-ctt--------------------------------------------------------------tgctctaggc--gaatg-------ttaatgac---ctgctaaatgaatagaaaacaagaatat-aaagctatgttaaca----caggctaagtgcactgaa-----gtcttcaaagtg---------------------------------------
>I28613_M039_Malvaceae_Eriotheca_macrophylla_seq1
-------------------------------------------------------------------------------------------------atgcttgtaatctc-attatttc--------ttt-ttgcc---------ttgaatgct-----------tgcatgcctgtg------------------------attagagagacctaca-attttgttatgggcactttcaa----gtttt--atttatttgataaacttctggc------tcttagttataa--tcata-ctggctctttaggtatatcacgttcagctaggggatattgcataactttkgtcttagagactatgaagacatattcatcagaggatggtcttactgaagaagcattggtaaccaagctgcga---------------a-cctgtcgataccatcacctatttctgcattcatcgttgagagacaatgcttcaggttt-gctcatttt-------------ttgaga-----cacattgtcatcaca---agaatctgcaaaag-aggca-tttaa-tta---------tataa-ct-ctt--------------------------------------------------------------t-ctcgaggt--gaatg-------ttaataac---ctgctaaatggatagaaaacaagcatwt--aaggtatgtt-ata----crggctcactgcactgaa-----gtcttcaaaggcattgcat--------------------------------
>I28614_M040_Malvaceae_Hydrogaster_trinervis_seq1
--------------------------tgtttgatccattgtgtat------------atatgttgagct-------------------------tgaatgcttataatctc-ctgctttc--------tcg-ttgttcttgaatgcttgaatgtt-----------ctcatgcctttgt----------------------attcaggaagacagaca-tttttgttatggctgctttgga----attta--acttatgggacaaa-------------------------------cctttgtctctttaggtatatctcattcagcaagaggatactgcctaactttggttttagagactatgaagacatattcatcagaggatggtcttactgaagaagcattggtaaccaagctgcga---------------a-cctgtcagtaccatcacttgtttcttcattcatcattgagacacaatgcttcaggttt-gccaa-tct-------------ttgaga-----gacattgtcatcaca---tggatctgcggacg-gggga-tttt--tta---------tgtta-tt-ctggaaggagtgggat-----ttcttttatatgactctcacata-caaagaaacacgtatagacaagttaacgagaaaaaag-------ttaatgaa---ctgctaaatgaatataaa------------------------------aagca---------------------------------------------------------------------
>I28615_M041_Malvaceae_Pterygota_brasiliensis_seq1
-------------------------------------------------------------attgagtg-------------------------tgaatgcttgtactctt-gttctttc--------ttt-ttgtcctgcaatgcttgaacatt-----------tacatgcctgtgtcgtgagagagagaga--gagagagagagagagagagaga-gagattttatgggtgctttcat----atttg--atttat----------tctggc------tcttacctataaa-ccatttgtggctctttaggcatatctcgttcagcaagggggtattgcataactttggtcttagagactatgaagacatattcatcagaggatgggcttactgaagaagcattggtaaccaagctgcga---------------a-cttgtcgacaccatcacctttttatccattcgtcattgaaagacaatgctacaggttc-gtttattct-------------ttgaga-----gacattgccatcaga---ataatatgcaaaag-agtca-ttctrkyta---------tkttm-yt-ytt--------------------------------------------------------------krctcaaggc--aagtg-------tcgacaac---vagctaaatgaatagaaaataagaatataaaaactatgttaaca----cagvytmrstrywctkrr-----gtcttcaaaa---------------------------------------ca
>I28616_M042_Malvaceae_Leptonichya_maranta_seq1
--------------------------------------------------------------------t-------------------------tgaatgcttttaatttt-gttctttc--------tct-ttgttcttgaatgtt-------------------ttcatgcctgtgt----------------------attgagagagatggaca-tttttgttatggttgctttcag------------tttgacctataaacttctggc------tcttatttatata-tcatcccttgctctttaggtatatctcgttcagcaaggggatattgcataactttggtcttagagactatgaagacttatttatcggaggatagtcttactgaagatgcattggtaaccaagctgcga---------------a-cctgtcaataccatcacctgtttctgcattcatcgttgaaagagaatacttcaggttt-gcacattttt--------------------------------------------------------------------tta---------cgtta-ct-ctcaaaggactggattg----ttcttttgtatataacaacaaac-aacaaacaaatatgtacatatgtaattgag--gaatg-------ttaataac---ctcctaaatgaataaaaa-caacaatat-aaaggtgtgttgttg--cataggctaa------------------------------------------------------------------
>I28617_M043_Neuradaceae_Neurada_procumbens_seq1
----------------------------------------------------------------------------------------------------------------tttatcaca------------------------------------------------------------------------------------------------------------ggctccattcaa----atttgacattctttccataaacttttactctcagatgttgcttataaa-taatatgtttccttctaggaatatctcattcagcaaggggatattgcttagctttactcttggagacaatgaagacatatgcattggaggatggcctgaccgaagaagcattggttaccaagctgcgt---------------a-cctgtcgataccatcatctatttttgcatgcatctttgaaacacaatacctcaggttt-gtatgatcttcatgttttatatttaagg--------------------------------------agatccttcattttggaaaaatggcatgacatgctgagatgaaacaaatttgaytktytgrttswrrawtcyacrkw---------------------------------rgrtrcaacwttttrtyrga---wtaytggttkwa------------------------------------------------------------------------------------------------------------ar
>I28618_M044_Malvaceae_Pentace_laxiflora_seq1
---------------------------------------------------------------------------------------------------gtttgtgatctt-gtttattc--------tct-ttgtccttgaaa--tttaacatt-----------tgcatgcccgtg------------------------ttgtgagagatrgact-tttctgttatgggtgctttcaa----atttg--atatattttataaacttccggc------tcttacttataaattcccccctgaccctttaggtatatctcgttcagcaaggggatattgcataactttggtcttagagactatgaagacatactcgctagaggatggtcttactgaagaagcattggtaaccaaactgcga---------------a-cctgtcaataccatcacctatttctgcattcatctttgaaagacaatgcttcaggttt-gctcattgt-------------ttgaga-----gtcactgccctcaca---agaatctgcaaaac-atgca-ttttattca---------tg------------------------------------------------------------------------------------------------ttaataac---ctgctaaatggatataaaacaagaatat-------------ata----gyggctaaatgcwctaaactgatgtcttcaatggtgtttgcacsattwgatcattcttgcactcatagwtaacc
>I28619_M045_Malvaceae_Phragmotheca_mammosa_seq1
------------------------------------------------------------------ctt-------------------------tacctgcttgtaatttc-attttttc--------tct-ttgcct-tgaatgcttgaatcct-----------tgcatgcccgtgt----tgcga-------------catgagagagagaaaca-attttgttatgggtgctttgaa----gtttt--gtttatttgataaacttgtggc------tcttagttataa--tcatccctggctctttaggtatatcacgttctgcaaggggttattgcataactttggtcttagagactatgaagactttttcatcagaggatggtcttactgaagaggcattggtaaccaaactgcgt---------------a-cctgtcgttaccatcacctatttctgcattcatcgttgagagaaaatgcttcaggttc-gctaattct-------------ttaaga-----cacattgtcatcaca---agaatctgcaaaag-aatca-tttaattta---------tgtta-ct-ctt--------------------------------------------------------------tgctcggggt--gaatg-------ttaataac---ctgctaaatggatagaaaacaagcatat-caaggtatggt-gtag-tacaagctaactgcgctgaa-----a--------------------------------------------------
>I28620_M046_Malvaceae_Camptostemon_shultzii_seq1
--------------------------------------------------------------------------------------------------------------------------------------------------ttgaatgcc-----------tgcatacccatg------------------------ttgagaaaggctgaca-attttgttatgggtgctttcaa----gttta--atttatttgataagctt-------------------------------ctggctttttaggtatatctcgttctgcaaggggatattgcataactttggtcttagagactatgaagacatatacatcagaggatggtcttactgaagaagcattggtaaccaagctgcga---------------a-cctgtcgataccatcacctatttctccattcatcgttgagagacaatgcttcaggttt-gctcatttt-------------ttgaga-----catgttgtcatctca---agaatctgcaaaa------------atcta---------tgtta-ct-att--------------------------------------------------------------tgctcaaggt--gaatg-------ttaataac---ttgctaattggatasaaaacaagcgcataaaagctatgct-ata----caggtta-ctgcaatgaa-----gtcy-----------------------------------------------
>I28621_M153_Malvaceae_Trichospermum_sp_seq1
at-----gctatctaacwattgctaccgtttgatccattatgaataa----------aartgttgagct-------------------------tgaatgcttahgatccc-ttgctttc--------tcc-ttgttcttgaatgcttgaatktk-----------krcwkrcyttkd-----------------------wwtymggaagacagaca-tttttgttatggctgctttbga----atctg--acttctgggacaaa-------------------------------cctctggctctttaggtatatctcattcagcaagaggatactgcctaactttggtcttrgagactatgaagacatattcatcagaggatggtcttachgaagaagcgttgktaaccaagctgcga---------------a-cctgtcgataccatcacttgtttctgcattcatcattgagatacaatgcttcaggttt-gccaattst-------------ttrara-----gtcattgcgatcacd---aggatctgcatatg-agggt-tttt--tta---------hgtta-tt-ctggaaggagtggaat-----ttcttctatataattctmacata-caaagaaacacgtatagacatkttaatgagagaaacr-------tytgtaaa---cwgcgaaatgaatataaa------------------------------aaagcwgrgtgtgctgaa--------------------------------------------------------
>I28624_M049_Malvaceae_Corchoropsis_tomentosa_seq1
--------------------------------atmy-----------------------awataaatc-------taaccattattcagtgtggtgtttgacattcatacc-ttactctg--------act-tgctttttaagtgttcaggcatg-----------cacatccaggtagtccttatgt-------------atttgga-------------cttgtcggggttgatcacga----tcttg--attttccagaaccaatgcctg---------------------------------ttattggtatatctcgttcagcagggggatattgcataactttagtcttagagactatgaagacatattcatcagaggatggtcttactgaagaagcattggtaaccaagctgcga---------------a-catgtcaataccatcatctatttctgcattcgtcgttgaaaggcaatgcttcaggttt-gctcatcct-------------ttgaga-----gacatagccatcaca---caaatctgcaagag-aca---ttttattta---------tgttacct-ctt--------------------------------------------------------------tgcttaaggt--gaatg-------ttaataat---ctgccaaatgaatagaaaacaagcttat-aaaagctg-------------------------------------------------------------------------------------
>I28625_M193_Malvaceae_Apeiba_tibourbou_seq1
---------------------gctactgtttgatycattatgaat------------atatgttgrgct-------------------------tgaaygcttataatcyc-cttctttc--------tcc-ttgttcttgaatgcttgaatgtt-----------tgcatgcctgtgtt---------------------attgaggaagacwggta-tttttgttatggmtgctttgga----atttt--mcttatgtaacdaa-------------------------------cttctggctgkttaggtatatctcattcrgcaagaggatattghctaactttggtcttagagactatgaagacatattcatcwgargatggtcttactgaagaagcattggtaaccaagctgcga---------------a-cctgtcgataccatcacttgtttctgcattcatcgttgaaagamaatgcttcaggtttggccaattct-------------ttgaga-----gacatttccrtcacr---ataatcttcagaag-aggca-tttc--tta---------tgtta-ct-ctggaaggagtggaat-----ttcytctrtagaacactcacatt-cactgaaacayatatrgatatgttaatgag--aaayg-------ttaagaac---ctgctaaatgaatataa---------------------------------------------------------------------------------------------------------
>I28629_M052_Malvaceae_Spirotheca_rosea_seq1
----------------------------ttgaatctattatggat------------aaatattgagct-------------------------taaatgcttgaaatctc-attctttc--------tct-atgcct-tgaatacttgtatgct-----------tgcttgcctgtg------------------------gtgaaagagaaaca-a-tttttgttat----gctttcaat--tttttt--ttttatttgataaacttctggc------tcttaattataa--tcttc-ctgtctctttaggtatatctcgttcagctaggggatattgcataactttggtcttagagactatgaagacatattcatcggacgatggtcttactgaagaagcattggtaaccaagctgcga---------------a-cctgtcaataccatcacctatttctgcattcatcattgagagacaatgcttcaggttt-gcttattct-------------ttgaga-----cacattgtcatcaca---agaatctgcaaaaa-agaca-tatta-tta---------tataa-ct-ctt--------------------------------------------------------------tactcgaggt--gaatg-------ttaataac---ctgttaaatgaatagaaaacaagcatat--aaggtatgtt-ata----cagg----------------------------------------------------------------------
>I28630_M053_Malvaceae_Huberodendron_swietenioides_seq1
--------caacctaagattaccaaccattgaatccattgtggat------------aaacattgagct-------------------------tgaatgcttgtaatctc-attctttc--------tct-ttgca---------ttgaatgct-----------tgaatgcctgtg------------------------ttgagagagagaaaca-attttgttatgggtggtttcaa----gtttt--atttattggat-aacttctggc------tcttagttataa--ccatccctggctc-ttaggtatatcacgttcagcaaggggatattgcatgactttggtcttagagactatgaagacatattcatcacaggacggtcttactgaagaagcattggtaaccaagctgcga---------------a-cctgtcgataccatcacctatttctgcattcatcattgagagacaatgcttcaggttt-gctcattct-------------ttgaga-----cacattgccatcaca---agaatctgtaaaag-aggca-tttaattta---------tgtta-at-ctt--------------------------------------------------------------tgctcaaggt--gattg-------ttaataac---ctgctaaatggatagaaaacaagcatat-aaaggtgtgtt-ata----taggc---------------------------------------------------------------------
>I28631_M054_Malvaceae_Trochetiopsis_benjaminae_seq1
-----agttgcacatttgttaattatatctatatctat--------------------aatattaatc-------yaaccattattcagwatggtgtttgamagtcatacc-ttactctg--------act-tgctttttaagtkttcaggcatg-----------cacatccaggtagtccttatgt-------------atttgga-------------cttgttggggttgatcayga----tcttg--attttccagagccaatgcctg---------------------------------ttattggtatatctcgttcagcaaggggatattgcataactttrgtcttdgagachatgaagacatattcarcygaggatggtcttactgaagaagcattgrtaacgaagctgcga---------------a-catgtcaataccatcatctatttctgcattcgtcrttgaaaggcaatgcttcaggttt-gctcatcctt------tgagaattgaga-----gacatatccatcaca---tgaatytgcaagag-aca---ttttatttm---------tsttayct-ctt--------------------------------------------------------------tgcttawggt--gaatg-------ttaataam---ttgcctaatgaatcgaaaacaagcttat-aaagccacatt-aca----caagctaactgcactgaa-----atctacaaagttgtagtata-------------------------------
>I28632_M055_Malvaceae_Eriolaena_candollei_seq1
---------------rkymwakytrtwtckawawmwww--------------------arbawyaawy-------traccmttayycarwatggtgtttgacagtcatacc-ttactctg--------act-tgctttttaagtgttcaggcatg-----------cacatccaggtagtccttatgt-------------atttgga-------------cttgttggggttgatcacga----tcttg--attttccagagccaatgcctg---------------------------------ttrttggtatatctcgttcagcaagggkatattgcataactttrgtcttagagacyatgaagacatattcarctgaggatggtcttacygaagaagcattggtaayraagctgcga---------------a-catgtcaataccatcatctatttctgcattcgtcrttgaaaggcaatgcttcaggttt-gctcatcct-------------ttgaga-----gacwtatccatcaca---ygaatctgcaagag-aca---ttttattta---------tgttacct-ctt--------------------------------------------------------------tgcttaaggt--gaatg-------ttaataac---ttgccaaatraatcrraaacaagcttat-aaarsywacgt----------------------------------------------------------------------------------
>I28633_M056_Malvaceae_Adansonia_digitata_seq1
-----------------------------------------------------------------------------------------------ttgaatgcgtaatctc-awtctttc--------tct-ttgcc---------ttgaatgct-----------tgaatgcttstg------------------------atgagagagacagaca-attttgttatgggtgctttcaa----gttct--atttatttgatraacttctggc------tcttagttatag--tygt--ctggctcttwaggtatatcacgttcggctaggggatatwgcataactttggtcttagagactatgaagacatattcatcggaggatggccttacygaagaagcattggtaaccaagctgcga---------------a-cctgtcrataccatcacctatttctgcattcatcgttgagagacaatgcttcaggtty-gctcattct-------------ttgaga-----cacgttgtcatcaca---agaatctgcaaaag-aggca-tttaa-tta---------cataa-ct-ctt--------------------------------------------------------------cgcttgmggt--gaatg-------ttaataac---ctgctaaatggatagagaaaaagcatat-aaaggtatgtt-ata----caggctaactgsactttw-----agtctaaaaggtgttgcaaaaaatacagcttaaa-----------------
>I28635_M058_Malvaceae_Byttneria_aculeata_seq1
---------wttctctagttgcymtcyytcawkyyyyttrwgatcttggtcttaaaataathttggtct----tgcacgcattat----gaatatgaatacttgtattttt-attmtctc--------ttt----------------------------------------------------------------------gtccttagaggtggaca-tttttagtatttttcwtty------atcttg--aattatatgatttgawtyttgt--------------atwta-ttatcchtskctccttaggtatatctcgttcagcaaagggatattgcataactttggtcttagagactatgaagacatacttatctgaggatagtcttactgaagatgctttggtaaccaagytccgg---------------a-cctkccagtaccactatctatttctgcattcrtcgttgagagacaatgcttcaggttt-kcacattct--------------ttaga-----gacattgccatttgt---aggatctayataag-aggca-gtttattcg----------gtta-ct-ggtgaagagckggattg----ttcttttatatatcatcacaaat-tacacttacatatgcacatatacatgtaga--aaat--------ttaattac---ctgctaa---------aaacaggcattt-aaaggtgtg-----------------------------------------------------------------------------------t
>I28636_M059_Malvaceae_Pterospermum_pierrei_seq1
-------------------------------------------------------------------------------------------------------------------------------------------------------------------------------------------------------------------------------------------------------------------------------------------------------------------tttaggtatatctcgttcagcaaggggatattgcataactttggtcttagagactatgaagayatattcatcagaggatggtcttactgaagaagcattggtaaccaagctgcga---------------a-cctgtcagtaccatcatctatttctccattcgtcattgaaaggcaatgcttcaggttt-gctcatcct-------------ttgaga-----gacatatccatcaca---agaatctgcaagag-aca---ttttmtttaaaa-----atgccaatc-ctt--------------------------------------------------------------------------caacc-------tttatgat---ttgktacttattcacataaga-----------------------------------------------------------------------------------------------------
>I28637_M060_Malvaceae_Duboscia_vifidiflora_seq1
-------------------ttgctaccgtttgattcattatgaata-----------aaatgttgagct-------------------------tgaatgcttataatctc-ctgctttc--------tccttttttcttgaatgtttgaatgtt-----------tgcatgcctctgt----------------------attaaggaagacaggca-tttttgttatggctgctttgga----atttg--acttatgggacaaa-------------------------------tctctggccctttaggtatatctcgttcagcaagaggatactgcctaactttggtcttagagactatgaagacatattcagcagaggatggtcttactgaagaagcattggtaaccaagctgcga---------------a-cctgtcgataccatcacttgtttctgcattcatcgttgagagacaatgcttcaggtat-gccagttct-------------ttgaca-----gacattgccatcaca---agaatctgcagatg-aggca-tttt--tta---------catta-ct-ccagaatgagtggaac-----ttcttctatataactct--cata-caaagaaacacgtataaacatgttaatgagtgaaacg-------ttaataac---ctgctaaatgaatataaa------------------------------aaagcaaggtr---------------------------------------------------------------
>I28638_M061_Malvaceae_Basiloxylon_brasiliensis_seq1
----------------agaatgtttctattgcatccattgtgaat------------aaatattgagct-------------------------tgaatgcttgtaatctt-gttctttc--------tct-ttgtcctggaatgcttgaatatt---------------------------------------------------gagagacagaca--ttttcatatgggcactttcag----atttg--atttatttgataaacttctggc------tcttacttataaa-tcatctgtggctctttaggtatatctcgttcagcaaggggatattgcataactttggtcttagagactatgaagacatattcatcagaggatggtcttactgaagaagcattggtaaccaagctgcga---------------a-cttgtcgataccatcacctatttctccattcgtcattgaaagacaatgcttcaggttc-actcattct-------------tttaga-----gacattgccatcaaa---ataatttgcagcag---tca-ttttgtttt---------tgtta-ct-ctt--------------------------------------------------------------tgttcaaggc--aagtg-------ttagtaac---ctgctaaatgaacagaaaacaagaatataaaagctatgttaaca----caggctaattgcactaaa-----gtcttcaaactgctgcataatactgc-----------------------ct
>I28639_M249_Malvaceae_Gyranthera_amphibiolepis_seq1
---------------------------attgaatccatcgtggat------------aaacattgagct-------------------------tgartgyttgtaatctc-attctttc--------tct-ttgcgt-tgaatgcttgaatgct-----------tgaatgcctgtg------------------------ttgagagagacaaaca-attttgttawgggtggcttcaa----gtttt--atttatttgataaacttctggc------tcttagttataa--tcatccctggctc-ttaggtatatcacgttcagcaaggggatattgcataactttggtcttagagactatgaagacatattcatcagaggatggtcttactgaagaagcattggtaaccaagctgcga---------------a-cctgtcrataccaycacctatttctgcattcatcrttgagcgacaatgcttcaggttt-gcttwttct-------------ttgaga-----cacattgtcatcaca---agaatctktaagag---gca-tttaattta---------tgtta-ct-ctt--------------------------------------------------------------tgctcaaggt--gaatg-------ttaataac---ctgctaaatggatagraaacaagcatat-aaaggtatgtt-ata----taggctaactgcacttaa-----gtcttcaaaggtgttg-----------------------------------
>I28640_M062B_Malvaceae_Diplodiscus_paniculatus_seq1
------------------------------------------------------------------------------------------------------------------------------------------------------------------------------------------------------------------------------------------------a----atttg--atatattttataaacttctggc------tcttacttataag-tcacccctgaccctttaggtatatctcgttcggcaaggggatattgcataactttggtcttagagactatgaagacatactcactagaggatggtcttactgaagaagcattggtaaccaaactgcga---------------a-cctgtcaataccatcacctatttctgcattcatctttgaaagacaatgcttcaggttt-gcttatttt-------------ttgaga-----gtcattgccctcaca---rgmawmtg----------------------------------------------------------------------------------------------------------------------------------------------------------------------------------------------------------------------------------------------------------------------
>I28641_M063_Malvaceae_Brownlowia_peltata_seq1
a-----------------------------------attacaaaa------------aaatagtgagct-------------------------tgaatgtttgtgatctt-gttctttc--------tcg-ttgtctttgaaa--tttaacatt-----------tgcatgcccgtg------------------------ttgtgagagatagact-tttctgttatggttgctttcaa----atttg--atatattttataaacttccggc------tcttacttataaa-tcacccctgaccctttaggtatatctcgttcagcaaggggatattgcataactttggtcttagagactatgaagacatactcgctagaggatggtcttactgaagaagcattggtaaccaaactgcga---------------a-cctgtcaataccatcacctatttctgcattcatctttgaaagacaatgcttcaggttt-gctcattgt-------------ttgaga-----gtcattgccctcaca---agaatctgcaaaac-atgca-ttttattca---------tg------------------------------------------------------------------------------------------------ttaataac---cttctaaatggatataaaacaagaatat-------------gta----gcggctaaatgcactaaactratgtcttcaatggtgtttgcata------------------------------
>I28642_M064_Malvaceae_Burretiodendron_esquirolii_seq1
------------------------------------------------------------------------------------------------------------------------------------------------------------------------------------------------------------------------------------------------------tttg--atttattcgattaacttctgga------tctta----taaa-tcatccctggctctttaggtatatcttgttcagcaaggggatactgcataactttggtcttagagactatgaagacatattcatcagaggatggtcttactgaagaagcattggtgaccaagctgcga---------------a-cctgtcaataccatcatctatttctgcatttgtcactgaaaggcaatgtttcaggttt-gctcatcct-------------ttgaga-----gaca--gctgtcaca---agaatctgcaagag-acatt-tattg---------------------------------------------------------------------------------------------------------------tgaa------------------wyrgaarrcamrcktstraaggctatgtyw---------------------------------------------------------------------------------
>I28643_M065_Malvaceae_Hermannia_flammea_seq1
--------------------aatagctgttgttgctattatgagtat----------atatagagagca-------------------------taaacgcttataatctc-attctttc--------tct-ttgatttttaatgcttgctgcttgaa-------------------------------------------------------------tatttgctatggttgcttcgaa----gttga--cttattttgataat-------------------------------tccctggatcgttaggtatagctcgttcagctaggggatattgcttaactttgatcttagagactttaaagacatattcattggaggatggtcttactgaagaagcattggtaaccaagctgcgt---------------a-cctgtcgataccatcacttgtttttacattcgtcattgaaaaacaatgcttcaggttt-gcacatttt-------------ttgagagacatgacatcgctttgata---agaaactgtaaaag-agaca-tatactctt---------------ct-----aagcggcggatttttttttcttttatatacagcccacaca-cacca----acatatacatatcttattagg--gaatgt------ttagtaac---ctg----------------------------------------------------------------------------------------------------------------------c
>I28644_M066_Malvaceae_Thomasia_solanaceae_seq1
-----------------aaaaatagctgccattgctattatgagt------------atatatagagct-------------------------cgaatgcttcctatctt-gttctttc--------tct-ttgttcttgattgcttg--------------------ttgcttgaa-----------------------------------------tatttgctatgcgtgctttcaaa-----ttg--acttatgcgataaacttctgtc------tcttatttgtaaa-ttatccctggctgtttaggtatatctcgttcagcagggggatattgcataactttggtcttagagactttgaagacatattcgtcagaggatggtcttactgaagaagcattggtaaccaagctgcga---------------a-cctgtcgataccatcacttatttctgcattcgtcgttgagagacaatgcttcaggttt-gcactttct-------------ttgagc-----gacattgccatcaca---aaaatctgcaa-ag-agaca-tttta-tta---------tctta-tt-ctc--------------------------------------------------------------cga--ggagt--ggattt-----ttcgtttat--------------------------------------------ataaaaacatgcaaggtgcactgaa-----gtctttaaagatgttgcagaaatgaagcttaaaat----------------
>I28645_M067_Malvaceae_Guichenotia_ledifolia_seq1
---caagtatgcaacctaaaaatagctgtcattgctattatgagt------------atatatagagct-------------------------tgaatgcttccaat-tt-gttctttc--------tct-ttgttcttgattgcttg--------------------ctgcttgaa-----------------------------------------tttttgctatgcgtgctttcaaa-----ttg--acttatgtgataaacttctgtc------tcttatttgtaaa-ttatccctggctctttaggtatatctcgtgcagcagggggatattgcataactttggtcttagagactttgaagacatattcgtcagaggatggtcttactgaagaagcattggtaaccaagctgcga---------------a-cctgtcgataccatcacttatttctgcattcgtcgttgagagacaatgcttcaggttt-gcactttct-------------tcgaga-----gacattgccatcaca---aaaatctgcaa-ag-agaca-tttta-tta---------tctta-tt-ctc--------------------------------------------------------------cga--ggagt--ggattt-----ttcattaat--------------------------------------------ataaaaacaagcaaggtgcactgaa-----gtctttaaaggtgtcgcagtaatgaagcttaaaatgtgtatgtctgttgag
>I28646_M068_Malvaceae_Helmiopsis_sp_seq1
--------------------atctatatctatatctat--------------------aacattaatc-------taaccattattcagaatggtgtttgacagtcatacc-ttactctg--------act-tgctttttaagtgttcaggcatg-----------cacatccaggtagtccttatgt-------------atttgga-------------cttgttggggttgatcacga----tcttg--attttccagagccaatgcctg---------------------------------ttattggtatatctygttcagcaaggggatattgcataactttdgtcttagagactatgaagacatattcavcygaggatggtcttactgaagaagcattggtaacraagctgcga---------------a-catgtcaataccatcatctatttctgcattcrtcrttgaaaggcaatkcttcaggttt-gctcatcst-------------ttgaga-----gacatatcyatcaca---cgaatctgcaagag-aca---ttttatttw---------tgttacct-ctt--------------------------------------------------------------tkcttaaggt--gaatg-------ttaataac---ttgccaaatgaatmgaaaacaagcttat-aaagctacrtt-acm----caagctaactgcactgaa-----atctasaaagttgtagtat--------------------------------
>I28647_M069_Malvaceae_Cheirolaena_linearis_seq1
------------------------------------------------------------tattaatctaaccaataaccattattcagtatggtgtttgacagtcatacc-ttactctg--------act-tgctttttaagtgttcaggcatg-----------cacatccaggtagtccttacgt-------------atttgga-------------cttgttggggttgatcatga----tcttg--attttccagagccaatgcctg---------------------------------ttattggtatatcgcgttcagcaaggggatattgcataactttgatcttagagactatgaagacatattcaactgaggatggtcttactgaagaagcgttggtaacgaagctgcga---------------a-catgtcaataccatcatctgtttctgcattcgtcgttgaaaggcaatgcttcaggttt-gctcatcct-------------ttgaga-----gaaatatccatcaca---caaatctgcaagag-aca---ttttattta---------tgttacct-ctt--------------------------------------------------------------tgcttaaggt--gaatg-------ttgataac---ttgccaaatgaatcgaaaacaagcttat-aaagctatgtt-aca----caagctaattgcactgaa-----at-------------------------------------------------
>I28648_M070_Malvaceae_Helmiopsiella_madagascariensis_seq1
-----------------------------------------------------------taaataatc-------taaccattattcagwatggtgtttgacagtyatacc-ttactctg--------act-ygctttttaagtgttcaggcatg-----------cacatccaggtagtccttatgt-------------atttgga-------------cttgttggggttgatcayga----tcttg--attttccagagccaatgcctg---------------------------------ttattggtatatctcgytcagcaaggggatattgcataactttrgtcttagagactatgaagacatattcavctgaggatggtcttactgaagaagcattggtaacgaagctgcga---------------a-cmtgtcaataccatyatctatttctgcattcgtcdttgaaaggcaatgcttcaggttt-gctcathct-------------ttgaga-----gacrtatccatcrca---ygaatctgcaagag-aca---ttttattta---------tgttacct-ctt--------------------------------------------------------------tgcttaaggt--gaatg-------ttaataac---ttgccaaatraatmgaaaacaagcttat-aaagctaygtt-aca----caagctaactgcactgaa-----atctacaaagt----------------------------------------
>I28649_M071_Malvaceae_Goethalsia_meiantha_seq1
-------------------------------------ttatgaat------------aaatgttgagmt-------------------------tgaatgcttataatctc-ctgctttc--------tcc-ttgttcttgaatgcttgaatgtt-----------tgcatgcccttat----------------------attgaggaagacagaca-cttttcttatggctgctttgga----atttg--acttatgggacaaa-------------------------------cctctggctctttaggtatatctcgttcggcgagaggatactgtctaactttggtcttagagactatgaagacatattcatcagaggatagccttactgaagaagctttggtaactaagctgcgg---------------a-cctgtcgataccatcacttgtttctgcattcatcattaagagacaatgcttcaggtat-gccaattct-------------ttgaga-----gatattgccatcaca---agaatctgcagatg-agaca-gttt--tta---------tgtta-ct-ccaaaatgagtggaat-----atcttctatataactctcacata-caaagaagcacatataggcatgttaa-------------------------------------------------------------------------------------------------------------------------------------------------------
>I28650_M072_Malvaceae_Clappertonia_ficifolia_seq1
-----------tctaacatttgctactgtttgatccattatgaat------------atatcttgattt-------------------------tgagcccttataatctm----ctttc--------tcm-tygttctygaatgcttsaatgtkttg------cacgyaygyctgtrt----------------------attgaggaagatrggca-tttttgttatggatgctttgaa----atttg--acttatttaacaaa-------------------------------cttctggctctttaggtatatctcattcagcgagaggatackgcctaacctwkgtmttagagactatgdwgasatattmatcarwgkwtggtcttrctgaagaagcactggtaachaagctgcga---------------a-cctgtcgataccaccatttgtttctgcattcatcgttgagagacaatrcttcaggttt-gccaattct-------------ttgaga-----gayatttccatcacaaagaraatcttcagaag-aggca-tttc--ata---------ygmta-ct-ctggaaggagtggaat-----ttcttcyatatracactyacact-------gaaacatataratttgttaatgag--aaaca-------caaataac---ctggc-aatgaatataaa------------------------------catgcaaga-----------------------------------------------------------------
>I28652_M074_Malvaceae_Hildegardia_barteri_seq1
-------------------------------------------------------------------------------------------------------gtaatcct-gctctttc--------tct-ttgtcctggaatgcttgaacatt-----------tgcatgcctgtc------------------------ttgagaggac-------atttatttatgggcgctttcat----ctttt--atttatttgataaacatctgtc------tcttacttttaaa-tcatctgtggctgtttaggtatttctcgttcagcaagtggatattgcataactttggtcttagagactatgaagacatattcatctgaggatggtcttactgaagaagcattggtaaccaagctgaga---------------a-cttgtcgataccatcacctatttctccattcgtcattgaaagacaatgcttcaggttc-gctcattcc-------------ttgaga-----gacattgctgtcaga---ataatttgcaaaag-agtca-ttctgttta---------tgtta-ct-ctt--------------------------------------------------------------tgctcaaggc--gaatg-------ttaataac---ctgctaaatgaatagaaaacaagaatat-aaagctacgttaaca----caggctaagtgcactg----------------------------------------------------------
>I28653_M168_Malvaceae_Theobroma_cacao_seq1
---------------------------------------------------------gtctattgagct-------------------------tgaatgcttg-aatctc-attctttc--------tct-ttgttcttgaatgcataaatgcttgaatg---tttgcatacctgtgt----------------------attgagaaagacagaca-tctttgttatgggtgcttttaa----atttg--acatatgt----aaactttggc------tcttatttataaa-tcatccttggctctctaggtatatctcgttcagcaaggggatattgcataactctggttttagagactatgaagacatattcttcagaggatggtcttactgaagaagcattggtaaccaagctgcga---------------a-tgtgtagataccatcacctgtttctgcatttatcgttgagagacaatgcttcaggttt-gcagattcc-------------ttgaga-----gacatttccatcaca---agaatcttcaaagg-aggca-ttttattta---------tgtta-ct-cttcaaggaggggattt----ttatttaatataacacatgcatgcacacacgacacatatacatatgttaatgag--gaatg-------ttaatgac---ctgctaaatgaataaaaa------------------------------caag---------------------------------------------------------------------a
>I28654_M105_Malvaceae_Pachira_aquatica_seq1
-------------------------------------------------------------------------------------------------atgcttgtaatctc-attatttc--------ttt-ttgcc---------ttgaatgct-----------tgcatgcctcgg------------------------atgagagagacctaca-attttgttatgggcgctttcaa----gtttt--atttatttgataaacttctggc------tcttagttataa--tcatc-ctggctctttaggtatatcacgttcagctaggggatattgcataactttggtcttggagactatgaagacatattcatcggaggatggtcttactgaagaagcattggtaaccaagctgcga---------------a-cctgtcgataccatcacctatttcttcattcatcgttgagagacaatgcttcaggttt-gctcattct-------------ttgaga-----cacattgtcatcaca---agaatctgcaaaag-aggca-tttaa-tta---------tataa-ct-ctt--------------------------------------------------------------tgctggaggt--gaatg-------ttaataac---ctgctaaatggatagaaaacaagcatat--aaggtatgtt-ata----caggcttaccgca-------------------------------------------------------------
>I28655_M148_Malvaceae_Robinsonella_mirandae_seq1
-----------------------------ggcagtccttat-----------------gtctttggact--------------------tgttgggattgatcatgacctt-gattttccagagccgatgc-ctgttgttg---gtacaaacaat-----------tacttgccattat----------------------------------------ctgakgttatgggtgcattcca----gttta--atttatttgataagcttctcat------tcttagtaattaa-tcatccctggct-tttaggtatatcacgttccgcagggggatattgcataattttggtcttagagactatgaagacatattcatcagaggatggtcttacagaagaagcattggtaaccaagctgcga---------------a-cctgtcgataccatcacctatttctccattcatcgttgagagacaatgcttcaggttt-gctcattct-------------ttgaga-----ca---tgtcatcaca---agaatctgcaaaag-aggca-tttaatcta---------tttta-ct-ctt--------------------------------------------------------------tgctcaaggt--gaatg-------ttaataac--tttgctaaatggatagaaaacaagcacataaaaggtttgcc-ata----caggttaaatgcaatgaa-----gtcttccaaggtgttg-----------------------------------
>I28656_M002_Malvaceae_Tilia_americana_seq1
-------------------------------------------------------------attgagct-------------------------tgaatgcttgtaatctt-gttctttc--------tct-ttgtccgtgaatgcttgaacgtt-----------tgcatgccggtg------------------------ttgtgagagacataca-tttttggtmtggatgctttcaa----a-tga--tttattttgataaacttctggc------tcgtacttataaa-tcatccctggctctttaggtatatctcgttcagcaaggggatattgcataactttggtcttagagactatgaagacatattcatcagaggatggtcttactgaagaagcattggtaaccaagctgcga---------------a-cctgtckataccatcacctatttctgaattcgtcattgaaagacaatgcttcaggttc-actcattct-------------ttgaga-----gacattgccatataa---agaatctgcaaadg-aggca-ttttattta---------tgtta-ca-ctt--------------------------------------------------------------tgctcaagga--gaatg-------ttaataac---ctgctaaatgaatag------agcacataaaagttatgtt-aca----caggctaagtgtactgaa-----gtcttcaaaggtg--------------------------------------
>I28657_M180_Malvaceae_Triumfetta_lappula_seq1
-----------tctaacatttgctactgtttgatccattatgaat------------atttgttgattt-------------------------tgagcccttatagtctc----mttty--------tch-ywrtrcthdaatacttgaatgtt-----------ygcatgcctgtgk----------------------mttgaagaagatahgba-tttthgttrtggatgctwtgaa----gtttg--acttatgtaacama-------------------------------ywtcyggctctttaggtayatctcattcagcgagaggatactscctaactttgrtyttagagacyatgaagacatattcrtcagaggatggtytaacygaggaagcactggtaaccaagytgcga---------------accctgtcgrtaccatcacttstttctgcattcatcattgagagacaatgcttcaggttt-gccaattct-------------ttgagw-----grmatttccattgca---agaatcttcrkaag-akgsa-tttc--cta---------trtta-ct-ctrgaasgagtggaat-----ttcttctatataacactcatgcc-------gaaacgtatagatatgttaatgaa--aaaca-------tgaataac---ctgccaaatgaatataaa------------------------------catgcaagatgtactgaa-----gtctttaagggtg------------------------------------tt
>I28658_M160_Muntingiaceae_Muntingia_calabura_seq1
----------------------------------------------------------------------------------------------taaaactgtataattgg-atgatttc--------ttt-atatatttaagttttctaaaactttttctaatcttatatgtttattcctgcaacgccgtttatctttcctttcaaa-----------ttatttacttggatgcttagaga--aaattatcattaagtcaa-----cttttatt-------------------ttcctttggcctgagtaggattatctcggtcagctgggggatattgcataactttggtcatagagaccatgaaaacgtattctgcagaggatggtctgactgaggaggccttggtcgctaagctgcgg---------------a-catgtcggtatcatcatctgtttctgcacttctctttgagacacaatacctcaggttt-----------------------cccagg----ctcttcttctttcata---------cataagtgacggct-tttattttgagactg-------a-ttgttttcagtttctggttat-----------------------------------------------------------agatgt--ccatatgatgtc---------------------------------------------------tacacatactgcttttcatt----------------------------------------------------aa
