# Supplementary material for: Localized Phylogenetic Discordance Among Nuclear Loci Due to Incomplete Lineage Sorting and Introgression in the Family of Cotton and Cacao (Malvaceae)
Source: Front Plant Sci. 2022 Apr 13;13:850521. doi: 10.3389/fpls.2022.850521 (PMC9043901; doi:10.3389/fpls.2022.850521)
Supplement: Supplementary file 1 [file Data_Sheet_1.ZIP › Alignments_v4/L205.fasta]

>I23352_M001_Malvaceae_Bombax_ceiba_seq1
-----------------------------------------------------------------------------------------------------------------------------------------------------------------------------------------------------------------------------------------------------------------------------------------------------------------------------------------------------------------------------------------------------------------------------------------------------------------------------------------------------------------------------------------------agaaatggatggctgagctagcatcctcaatgtcatcaggttwctcrgaagataaaacaccscytkgcttgggggrgycagtaattatatkgsccacygttgaagatgtcagatgctccttagaggt-actatcaagtag-g-tttttcctgttag--------------------------------------ccasttaaccttacatcatttacacacttgca-----yggtcattctatg-------agtattgtcag-----------ttcttaacat----ctctgtgcatccc-aagttcaactaatgkgca-atggctctttaaa-------------------------agcatat----------aatcaattcggtgtaaaaccaa------------------------------------------------------ttcactcc----------aaaaaacctttggtcctct-----ccagctcaattttggtg--------gcttgttgtcctttaaatt---------------------------------------------------------------------------------------------------------------------------------------------------------------------------------------------------------------------------------------taagaaataagagagc-----------------------------------------------------------------------------
>I23353_M002_Malvaceae_Tilia_americana_seq1
-------------------------------------------------------------------------------------------------------------------------------------------------------------------------------------------------------------------------------------------------------------------------------------------------------------------------------------------------------------------------------------------------------------------------------------------------------------------------------------------------------------------cagttctcctccctcggttcgtyggatgagaaatggatggctgagctagcatcctccatgtcatcaggttacttggaagataaaacaccccttggtttgggggagccattaataatatggcccagtgtggaagatgtcagatgctccttagaggt-accatcaagtag-g-cttttcctgttag--------------------------------------cttcttaacttcacatcatttacacaattgca-----cagtcatccactg-------actactgtcag-----------ttttkaatat----ctttatgcatcc-------caactaatkg---------cttctaaa-------------------------agcatat----------aatcagtttggtgtaaaatcaa------------------------------------------------------ttaactcc----------aataagcctttggtcctct-----cgaacttgatcttggtg--------gcttgg-------------------------------------------------------------------------------------------------------------------------------------------------------------------------------------------------------------------------------------------------------------------------------------------------------------------------------------------------
>I23354_M003_Malvaceae_Herissantia_crispa_seq1
--------------------------------------------------------------------------------------------------------------------------------------------------------------------------------------------------------------------------------------------------------------------------------------------------------------------------------------------------------------------------------------------------------------------------------------------------------------------------------------------------------------------agttctcgtctcttggttcattggatgagaaatggatggctgagctagcattctcaatgtcatcaggttattcagaagataaagcaccccttggtttgggggagccattaataatatggcccagtgttgaagatgtcagatgctccttagaggt-actatcaagtag-gttttttccatttag--------------------------------------ccacttagccttacatcgtttacacaattgca-----cagtcatccatgg-------tctactgtcag-----------tttcgaactt----ctttatgcatccc-gagtccaactattggctataaggctctttaaa-------------------------agcatat----------aatgtatttg--------------------------------------------------------------------------------------------------------------------------------------------------------------------------------------------------------------------------------------------------------------------------------------------------------------------------------------------------------------------------------------------------------------------------------------------------------------------------------------------
>I23355_M004_Malvaceae_Malva_arborea_seq1
--------------------------------------------------------------------------------------------------------------------------------------------------------------------------------------------------------------------------------------------------------------------------------------------------------------------------------------------------------------------------------------------------------------------------------------------------------------------------------------------------------------------agttytcctcccttggttcgttrgatgagaartggatggctgagctagcatcmtcaatgtcatcaggttgttcmgaagataaaacaccccttggyttgggkgagccattaataatatggcccaatgttgaagatgtcaggtgctccttagaggt-actatcaagtak-a-tttttccrtttag--------------------------------------cmwytkwmcmtcrmmtvktkthmvhhwkwrcd-------kyydtmyrchk-------wckatkkycar------------ycwgawmmt----ctttawrmrcmtw-wartymrwttvgwkk--------mwmwytaat-------------------------agcatat----------aanhhstthggtgtaaaacaaa------------------------------------------------------tgcattcccc-----ccaawwmawrctttksymywyk-----mcarmtksatkttkgww--------rkatggtgtcctttaatt-------------------------------------------------------------------------------------------------------------------------------------------------------------------------------------------------------------------------------------------------------------------------------------------------------------------------------------
>I23356_M005_Malvaceae_Lavatera_assurgentiflora_seq1
-------------------------------------------------------------------------------------------------------------------------------------------------------------------------------------------------------------------------------------------------------------------------------------------------------------------------------------------------------------------------------------------------------------------------------------------------------------------------------------------------------------------cagttytcctcccttggttcgttggatgagaagtggatggctgagctagcatcmtcaatgtcatcaggttgttcmgaagataaaacaccccttggyttgggkgagccattaataatatggcccaatgttgaagatgtcaggtgctccttagaggt-actatcaagtag-r-tttttccatttag---------------------------------------------------------------------------catttgtccatcg-------actattgtyag------------tctgaacwt----ctttatgcwttcg-atgtccaacyagata--------ctctttaaa-------------------------agcatat----------aattagtkcggtgtaaaaccaatgcacgtttgatagtttggtgtactttaatttaagagattagtgttaatgcttttccatttg-------acaaatgcatgtttgatagttt---------ctcagtgttagcatta----tgttagttattctaccttgt-ttt--------------------------------------------------------------------------------------------------------------------------------------------------------------------------------------------------------------------------------------------------------------------------------------------------------------------------------
>I23359_M008_Malvaceae_Althaea_officinalis_seq1
-----------------------------------------------------------------------------------------------------------------------------------------------------------------------------------------------------------------------------------------------------------------------------------------------------------------------------------------------------------------------------------------------------------------------------------------------------------------------------------------------------------------------tctcmtcccttggttcgttggatgagaaatggatggctgagctagcatcctcaatgtcatcaggttgttcagaagataaaacaccccttggtttgggggagccattaataatatggcccaatgttgaagatgtcaggtgctccttagaggt-actatcaagtag-g-tttttccatttag---------------------------------------------------------------------------cattcatccaccg-------actattgtcag------------tctgaacat----ctttatgcattcg-aagtccaactagatk--------ctctttaaa-------------------------agcatat----------aattaattcggtgtaactaaga--------------------------------------ctagtgttaatgctttgccatttg-------acaaattcatgtttgatagttt---------ctcagtgywmssayta----twktyrktmtkmwmmyytkt-wtkcwwk--------------------------------------------------------------------------------------------------------------------------------------------------------------------------------------------sgwwrtccaactaga----------------------------------------------------------------------------------------------------------tgctctt
>I23363_M012_Malvaceae_Napaea_dioica_seq1
-------------------------------------------------------------------------------------------------------------------------------------------------------------------------------------------------------------------------------------------------------------------------------------------------------------------------------------------------------------------------------------------------------------------------------------------------------------------------------------------------------------------------tcctcccttggttcgttggatgagaaatggatggctgagctagcatcctcaatgtcatcaggttgttcagaagataaaacaccccttggtttgggagagccattartaayatggcccaatgttgaagatgtcaggtgctccttagaggt-actatcaagtag----------------------------------------------------------------------------------------------------------------------------------------------------------------------------------------------------------------------------------------------------------------------------------------------------------gtgwcagwtattttccatttg-------asaaatgcatgkttgatagtat---------ctcagtgttagcatta----tatttggtattcttccttgt-tttctag--------------------------------------------------------------------------------------------------------------------------------------------------------------------------------------------ggttatgcagctggaagtgcagttccaagtccacttaag-----------------------------------------------------------------------------------------
>I23367_M016_Malvaceae_Kitaibelia_vitifolia_seq1
----------------------------------------------------------------------------------------------------------------------------------------------------------------------------------------------------------------------------------------------------------------------------------------------------------------------------------------------------------------------------------------------------------------------------------------------------------------------------------------------------------------------ttctcctcccttggttcgttggatgagaaatggatggctgagctagcatcatcaatgtcatcaggttgttcagaagatgaaacaccccttggtttggggtagccattaataatatggcccaatgttgaagatgtcaggtgctccttagaggt-actatcaagtag-g-tttttctgcttag--------------------------------------ccacttaacctcacatcgtttacacaattgcg-----c--tcatccaccg-------actattgtcag------------tctgaacmt----ctttawrmrymyr-wartymawtysgwkk--------mwmwyyaaw-------------------------rsmmtmy----------mmycrmyycrrwrwaaarmsaawrm--------------------------------------------------mytysyyccw---------maacaaactttggtcctct-----ccagcttgattt--------------------------------------------------------------------------------------------------------------------------------------------------------------------------------------------------------------------------------------------------------------------------------------------------------------------------------------------------------------------
>I23368_M017_Malvaceae_Sterculia_apetala_seq1
---------------------------------------------------------------------------------------------------------------------------------------------------------------------------------------------------------------------------------------------------------------------------------------------------------------------------------------------------------------------------------------------------------------------------------------------------------------------------------------------------------------------------------------------------atggatggctgagctagsgtcctcaatgtcagcgggttacttagaagataaaacaccccttggtttgggggagccattaataatatggcccaccgtggaagatgtcagatgctccttagaggt-actgtcaagkgg-g-yttttcctgttag--------------------------------------cctctta-----acatcatttacacaattgca-----cggtcatccacta-------agtactgtcag-----------ttttgaaca-----ctttatgcgtcc-------caagtaacgg--------ttatcttaa-------------------------agcatat----------aatcagttcagcgtaaaatcaa------------------------------------------------------ttcactcc----------aagaagcctttggtcctct-----ccaacttgatcttggtg--------gcttggtgctctttaggtt---------------------------------------------------------------------------------------------------------------------------------------------------------------------------------------------------------------------------------------taagagagccgagattac--------------------------------------------------------------------tgttcat
>I23369_M018_Malvaceae_Abelmoschus_esculentus_seq1
--------------------------------------------------------------------------------------------------------------------------------------------------------------------------------------------------------------------------------------------------------------------------------------------------------------------------------------------------------------------------------------------------------------------------------------------------------------------------------------------------------------------------cctcccttggttcattggatgagaaatggatggctgagtttgcatcctcactgtcatcaggttattcagaagataaaacaccccttggtttggggaaatcatcaataatatggcccactgttgaagatgtcagatgctccttagaggt-attatcaagtag-gtttcttggtgttag-----------------------------------------------------------------------------------------------------------------------------------cattgtat-tta-------------------------ggctttaaac-----------------------taactcgtcagtggtaccagcagatcttgaataaaaacaagac--------------------------------------------------ttctagtca----------agtgaagttt----------------------------------------------------------------------------------------------------------------------------------------------------------------------------------------------------------------------------------------------------------------------------------------------------------------------------------------------------------------------------------------------
>I23370_M105_Malvaceae_Pachira_aquatica_seq1
----------------------------------------------------------------------------------------------------------------------------------------------------------------------------------------------------------------------------------------------------------------------------------------------------------------------------------------------------------------------------------------------------------------------------------------------------------------------------------------------------------------------------------ggttcattggatgagaaatggatggctgagctagcatcctcaatgtcatcaggttactcagaagataaaacaccccttggtttgggggagtcagtaattatatggcccagtgttgaagatgtcagatgctccttagaggt-actatcaagtag-g-tttttactgttag--------------------------------------ccacttaacctcacatcatttacacacttgca-----cagtcattctctg-------actattgtcag-----------ttctgaacat----ctttgtgcatccc-aattccaactattgggcg-atggttctttaaa-------------------------aacatat----------aatsaatttggtgtaaaaccaa------------------------------------------------------ttcactcc----------aaaaaacctttggtcctct-----ccagctcgatt---------------------------------------------------------------------------------------------------------------------------------------------------------------------------------------------------------------------------------------------------------------------------------------------------------------------------------------------------------------------
>I23371_M137_Malvaceae_Dombeya_wallichii_seq1
---------------------------------------------------------------------------------------------------------------------------------------------------------------------------------------------------------------------------------------------------------------------------------------------------------------------------------------------------------------------------------------------------------------------------------------------------------------------------------------------------------------------gttctcctccctcggttcattggacgagaaatggatggctgagtttgcatcctcaatgtcatcaggttacacagaagrtaaaacacmccttggttcaggggagccgttaataatatggcccactgtggaggatgtcagatgctccttagaggt-acgaataagtat-g-tttttcctgttag--------------------------------------cctcttagtgacacatcatttaca---------------------------------------------------------------------cattagkcatca-------cgactaatgg--------ctctctaaa-------------------------agcatatc---------aatcagtttggtgtcatatcag------------------------------------------------------tctactcc----------agaatgccgttggttctgt-----ccagcttgatcttgatcttggt--ttcctggtattcttcaagtc---------------------------------------------------------------------------------------------------------------------------------------------------------------------------------------------------------------------------------------taagagagctgagataaacttttgg-----------------------------------------------------------ttttttccc
>I23372_M140_Malvaceae_Chiranthodendron_pentadactylon_seq1
-----------------------------------------------------------------------------------------------------------------------------------------------------------------------------------------------------------------------------------------------------------------------------------------------------------------------------------------------------------------------------------------------------------------------------------------------------------------------------------------------------------------------------------gttcattggatgagaaatggatggcagagctagcatcctcaatgtcatcaggttactcagaagataaaacaccccttggtttaggggagtcattaataatatggcccagtgttgaagatgtcagatgctccttagaggt-actatcaaatag-a-tttttactgtaag--------------------------------------ccacttaaccacaaatcatatacacaattgca-----cagtcatccactg-------actattgtcag-----------ttctgaacat----ctttatgcatccc-aagtccaactaatgg--------ctctataaa-------------------------agcatat----------aatcaattcggtgtaaaaccaa------------------------------------------------------ttcactcc---------aaaaaaacctttggtcctct-----gcagctcgattttggtg--------gcttggtgtcct-------------------------------------------------------------------------------------------------------------------------------------------------------------------------------------------------------------------------------------------------------------------------------------------------------------------------------------------
>I23373_M141_Malvaceae_Quararibea_funebris_seq1
---------------------------------------------------------------------------------------------------------------------------------------------------------------------------------------------------------------------------------------------------------------------------------------------------------------------------------------------------------------------------------------------------------------------------------------------------------------------------------------------------------------------gttctcctccctcggttcattggatgagaagtggatgrctgagctagcatcctcaatgtcatcaggttactcagaagataaaacaccccttggtttgggggagtcatcaataatatggcccagtgttgaagatgtcagatactccttagaggt-actatcaagtag-g-tytttcttgttag--------------------------------------ccacttcacctcgcatcatttacactattgca-----cagtcatccactg-------actgttgtcag-----------ttctgaayat----ctttatgcatccc-aagtccaactaatgg--------ctccttaaa-------------------------agcatat----------aatcaatttggtgtaagaccaa------------------------------------------------------ttcactcc----------aaaaaacctttggtcctct-----ccagcttgattttggtg--------gcttggtgtcctttaaatt---------------------------------------------------------------------------------------------------------------------------------------------------------------------------------------------------------------------------------------taagagataagagatkaccatt----------------------------------------------------------------aatgcct
>I23376_M145_Malvaceae_Heliocarpus_appendiculatus_seq1
--------------------------------------------------------------------------------------------------------------------------------------------------------------------------------------------------------------------------------------------------------------------------------------------------------------------------------------------------------------------------------------------------------------------------------------------------------------------------------------------------------------------agttttcctcccttggttcattggacraaaaatggatggctgagctagcatcctcaatgtcatcaggatattcggaagataaaacacccctagggttgggggaaccattgataatatggcccagtgtggaagatgtcagatgttctttagaggt-actatcaagtag-g----ttcctgctag--------------------------------------cctcttaacctcacatcatttacacgabtgcr--------yyatcwwcta-------mywacyaycak----------swgttgaacat----cttgacata----------taactgatgg--------ccctctaaa-------------------------agcatat-----------atcattttagagtaaaaccaa------------------------------------------------------ttcgcctccagaaaaagaaaaaaacctttggttgtct-----ctaactcgatctt-------------------------------------------------------------------------------------------------------------------------------------------------------------------------------------------------------------------------------------------------------------------------------------------------------------------------------------------------------------------
>I23377_M148_Malvaceae_Robinsonella_mirandae_seq1
----------------------------------------------------------------------------------------------------------------------------------------------------------------------------------------------------------------------------------------------------------------------------------------------------------------------------------------------------------------------------------------------------------------------------------------------------------------------------------------------------------------------ttctcctccctcggttcattggatgagaaatggatggctgagctagcatcctcaatgtcatcaggttgttcagaagataaaacaccccttggtttgggggagccattaataatatggcccagtgttgaagatgtcagatgctccttagaggt-actatcaagtag-g-tttttccatttag--------------------------------------ccacttaacctcacattgttcacacaattgca-----cagtcatccaccg-------acaattgtcaa-----------ttccgaactttaatctttatgcatccc-aagtccaactagtgg--------ctcgttcaa-------------------------agcatat----------aattcattcggtgtaaaaccaa------------------------------------------------------ttcacttca------aaaagaaaacc------------------------------------------------------------------------------------------------------------------------------------------------------------------------------------------------------------------------------------------------------------------------------------------------------------------------------------------------------------------------------------------------
>I23378_M150_Malvaceae_Ceiba_pentandra_seq1
-----------------------------------------------------------------------------------------------------------------------------------------------------------------------------------------------------------------------------------------------------------------------------------------------------------------------------------------------------------------------------------------------------------------------------------------------------------------------------------------------------------------------tctcctcactcggttcattggatgagaaatggatggctgagctagcatcctcaatgtcatcaggttactcggaagataaaacaccccttggcttgggggagtcagtaattatatggcccactgttgaagatgtcagatgctccttagaggt-actatcaagtag-g-tttttcctgttag--------------------------------------ccacttaaccttacatcatttacacacttgca-----cagtcattctacg-------agtattgtcgg-----------ttcttaacat----ctctgtgcatccc-aagttcaactaatggcca-atgcctctttaaa-------------------------atcatat----------artcaatwckktgtaaaaccaa------------------------------------------------------tacactcca-------aaaaaaaacctttggtcctct-----ccwgctcgattctggtg--------gcttgttttcctttaaatt---------------------------------------------------------------------------------------------------------------------------------------------------------------------------------------------------------------------------------------taa------------------------------------------------------------------------------------------
>I23379_M160_Muntingiaceae_Muntingia_calabura_seq1
-------------------------------------------------------------------------------------------------------------------------------------------------------------------------------------------------------------------------------------------------------------------------------------------------------------------------------------------------------------------------------------------------------------------------------------------------------------------------------------------------------------------cagttctcttctcttggctctttggacgagaagtggatggcagagctagcatactctatgtcatcgggttactcagaagataaagcaccccttggtcctggagaaccacttataatatggcctactattgaagatatcagatgctctttagaggt-aaaatcaattat-atttttttgtcctca----------------------------t---------cccatcagctacatttggtatccacaatcatgaaatttagtagccttctgtattcggagtatggtctgattgatttttttttttatcag----ggttatgcagctggaaatgcaattccaag--------ccccataaa---------------gaacgtggaaaaagaattct-----tgaagaagtattgggcaaaatggaaggca------------------------------------------------a---------------------------------------------------------------------------------------------g-----------------------------------------------------------------------------------------------------------------------------------------------------------------------------------------------------------------------------------------------------------------------------------------------------------------------caaca
>I23381_M162_Bixaceae_Bixa_orellana_seq1
----------------------------------------------------------------------------------------------------------------------------------------------------------------------------------------------------------------------------------------------------------------------------------------------------------------------------------------------------------------------------------------------------------------------------------------------------------------------------------------------------------------------ttctcctctcttggctctttggatgagaagtggatggctgagttcgcatcctcaatgtcatcaggttactcagaagatagaacacctctaggtcctggggagccattgataatatggcctagtgtggaagatgtcagatgctcattagaggt-actataaagtat-g-tttttcttgtatg--------------------------------------cctcaaaaccatatatcacttccacaattgta-----atatcattttcaa-------aatcttttccag---------ctgttgtacatgg--ttttagttg--------tacaattggttgatc---------------------------------------aacacat--------gaactagattgattatggcatcaaatgttt-------------------------------atgactgttaa-----attgattttact----gattgaaagcacttggctcatcattaattaatcttatcttgtgaatcttg-atcttggtacttttgaagtt-gctatat---------------------------------------------------------------------------------------------------------------------------------------------------------------------------------------------------------------------------------------------------------------------------------------------------------------------------a
>I23382_M163_Bixaceae_Cochlospermum_vitifolium_seq1
-------------------------------------------------------------------------------------------------------------------------------------------------------------------------------------------------------------------------------------------------------------------------------------------------------------------------------------------------------------------------------------------------------------------------------------------------------------------------------------------------------------------cagttctcctcccttgggtctttggatgagaagtggatgactgaactggcaacctcaatgtcatctggttacttggaagataaaacacctctcggtcttggggagccactaataatatggcctagtgtggaggacgtcagatgttccttagaggt-actatcaagtgg-g-tat------------------------------------------------------------------gttccacagttgtt-----cgataatttgctgatatatcagtctttttatg---------cttccctaga-------------------------aatatctggact--ggattggttaagg-----------------------cataaaa------------atggatatcgtggaaaaccaaataaa-------------------------------------------------ttgatctaaga----agtgaaaa--ttttagc---tcattaatcgacctgatcttgtcattactgagtcttggtgcacttgaagtt-cctatataatagc-------------------------------------------------------------------------------------------------------------------------------------------------------------------------------------t--------------------------------------gaaattaaagatt-----------------------------------------------------------------------------
>I23383_M166_Malvaceae_Pseudobombax_ellipticum_seq1
-----------------------------------------------------------------------------------------------------------------------------------------------------------------------------------------------------------------------------------------------------------------------------------------------------------------------------------------------------------------------------------------------------------------------------------------------------------------------------------------------------------------------------cactcggttcattggatgagaaatggatggctgagctagcatcctcaatgtcatcaggttactcagaagataaaacaccccttggtttgggggagtcagtaattatatggcccagtgttgaagatgtcagatgctccttagaggt-actatcaagtag-g-tttttactgctag--------------------------------------ccacttaacctcacatcatttacacgcttgca-----cagtcattctctg-------actattgccag-----------ttctgaacat----ctttgtgcatmcc-aagtccaactaaygggca-atggctctttaaa-------------------------agcatat----------aatcaattcggtgtaaaaccaa------------------------------------------------------ttcactcc----------aaaaaacctctggtcctct-----cca-----------------------------------------------------------------------------------------------------------------------------------------------------------------------------------------------------------------------------------------------------------------------------------------------------------------------------------------------------------------------------
>I23385_M169_Malvaceae_Ochroma_pyramidale_seq1
-------------------------------------------------------------------------------------------------------------------------------------------------------------------------------------------------------------------------------------------------------------------------------------------------------------------------------------------------------------------------------------------------------------------------------------------------------------------------------------------------------------------------tcctcccttggttcattggatgagaaatggatggctgagctagcatcctcaatgtcatcaggttactcagaagataaaacaccccttggtttgggggagtcattaataatatggcccagtgttgaagatgtcagatgctccttagaggt-actatcaagtag-g-tttttcctgttag--------------------------------------ccacttaacctcacatcatttacacaactgca-----cagtcatccacca-------gctattgtcag-----------ttctgaacat----ctttatgcatccc-tagtccaactaatgg--------ctctttaaa-------------------------agcatat----------aatcaatttggtgtaaaaccaa------------------------------------------------------ttc-----------------------------------------------------------------------------------------------------------------------------------------------------------------------------------------------------------------------------------------------------------------------------------------------------------------------------------------------------------------------------------------------------------------------
>I23387_M178_Malvaceae_Malvaviscus_arboreus_seq1
----------------------------------------------------------------------------------------------------------------------------------------------------------------------------------------------------------------------------------------------------------------------------------------------------------------------------------------------------------------------------------------------------------------------------------------------------------------------------------------------------------------------ttctcctccctcggttcattggacgagaaatggatggctgagtttgcatcctcactgtcatcaggttattcagaagataaaacaccccttggtttgggagagtcatcaataatatggcccactgttgaagatgtcagatgctccttagaggt-actataaagtag-gtttctcggttttag-----------------------------------------------------------------------------------------------------------------------------------cattatatatta-------------------------ggctttaaa------------------------------------------------------------------------------------------------------------------------------------------------------------------------------------------------------------------------------------------------------------------------------------------------------------------------------------------------------------------------------------------------------------------------------------------------------------------------------------------------------------------------------------------------
>I23388_M180_Malvaceae_Triumfetta_lappula_seq1
-------------------------------------------------------------------------------------------------------------------------------------------------------------------------------------------------------------------------------------------------------------------------------------------------------------------------------------------------------------------------------------------------------------------------------------------------------------------------------------------------------------------------------cttggttcattggacgaaaaatggawggctgagctmkcatcstcaatgtcatcmggatattcggaagataaaasacccctagggttgggggaaccattrataatatggyccagtgtggaagatgtcagatgttctttagaggt-actatcaagtag-g----ttcctgctag--------------------------------------cctcttaacytcacatywwywmsaykrywsmr--------ymatcwwcta-------actaccatcag----------gtgttgatcat----cttgacata----------taactgatgg--------ccctctaaa-------------------------agcatat-----------atcattttagagtaaaaccaa------------------------------------------------------ttcgcctccag-aaaaagaaaaaacctttggttgtct-----ctaactcgatcttggtg--------accttgtgctcttttaagtatctatgccctgttt---------------------------------------------------------------------------------------------------------------------------------------------------------------------------------------------------------------------------------------------------------------------------------------------------------------------
>I23393_M189_Malvaceae_Kearnemalvastrum_lacteum_seq1
-------------------------------------------------------------------------------------------------------------------------------------------------------------------------------------------------------------------------------------------------------------------------------------------------------------------------------------------------------------------------------------------------------------------------------------------------------------------------------------------------------------------------tcctcccttggttcgttgratgagaaatggatggctgagctagcatcatcaatgtcatcaggttgttcagaagataaaacaccccttggtttgggggagccattaataatatggcccaatgttgaagatgtcaggtgctccttagaggt-actatcaagtag-g-tttttccgtttag--------------------------------------ccacttaacctcacatcatttatacaaaattg-----gagtcatcatccg-------actattgtcag------------tatgaacat----cttgat-----------tttggcggtttggtg-----tcctttaatt-----------------------taagagataa------gagattagtgttadcaggggcgaag-----------------------------------------------------ccmssmmywwwwwwrararrwwaaaatttaattttat---------cattgtattggc----------------------------------------------------------------------------------------------------------------------------------------------------------------------------------------------------------------------------------------------------------------------------------------------------------------------------------------------------------------
>I23394_M229_Malvaceae_Malvastrum_americanum_seq1
------------------------------------------------------------------------------------------------------------------------------------------------------------------------------------------------------------------------------------------------------------------------------------------------------------------------------------------------------------------------------------------------------------------------------------------------------------------------------------------------------------------------ctcctcccttggttcgttggatgagaaatggatggctgagctagcatcatcaatgtcatcaggttgttctgaagataaaacaccccttggtttgggggagccattaataatatggcccactgttgaagatgtcaggtgctccttagaggt-actatcaagtag-g-tttttctgtttgg------------------------------------tgtccttta--------------------------------------------------------------------------------------ctttaagagataa-g--------------------------------------------------------agtatagtg------ttaatggtttt-------------------------------------------------------------------gccatttg-------ataagtgcatgtttgatagttt---------ctcagtgttagtatta----tatttgttattcttccttgt--ttctag--------------------------------------------------------------------------------------------------------------------------------------------------------------------------------------------ggttattcagctgggagtgcaattccaagtccacttaagaatgtggaaaaaggattcttgaagaaatattgggcaaagtggaaggcaagccatattggtcgctggtatatcaatttcatcattggtar
>I23395_M236_Malvaceae_Fuertesimalva_jacens_seq1
------------------------------------------------------------------------------------------------------------------------------------------------------------------------------------------------------------------------------------------------------------------------------------------------------------------------------------------------------------------------------------------------------------------------------------------------------------------------------------------------------------------------ctcctcccttggttcrttggatgagaartggatggctgagctagcatcmtcaatgtcatcaggttgttcmgaagataaaacaccccttggyttgggggagccattaataatatggcccaatgttgaagatgtcaggtgctccttagaggt-actatcaagtag-r-tttttcyrtttag--------------------------------------cmwytkwscmtcrmmtmktktrmrymwkwrcr-------kyywtmydcmk-------wckatkkycar------------yywgawmmt----ctttawrmrymtw-wartymrwtycgatg--------ctctttaat-------------------------agcatat----------aatcagttcggtgtwwwacaaa------------------------------------------------------tgcattcccc-----ccaaaacaaactttggtccact-----ccagcttgattttggww--------kwrtgktrwysyttwwyyt-----------------------------------------------------------------------------------------------------------------------------------------------------------------------------------------------------------------------------------------------------------------------------------------------------------------------------aagagat
>I23396_M019_Malvaceae_Allosidastrum_pyramidatum_seq1
------------------------------------------------------------------------------------------------------------------------------------------------------------------------------------------------------------------------------------------------------------------------------------------------------------------------------------------------------------------------------------------------------------------------------------------------------------------------------------------------------------------------ctcttctctcggttcattagatgagaaatggatggctgagctagcatcctcattgtcatcaggttattcagaagacaaaactccccttggtttgggggagccattaataatatggcccaatgttgaagatgtcagatgctccttagaggt-actatcaagtag-g-tttttccatttag--------------------------------------caacttagcctcacatcgtttgcacaattgca-----cagtcgtccatcg-------actattgttgg-----------ttccaaa-------ctttatgcatccc-aagtccaactactgg--------ctcttttaa-------------------------agcatat----------aattcattcggtgtaaaa------------------------------------------------------------------------------------------------------------------------------------------------------------------------------------------------------------------------------------------------------------------------------------------------------------------------------------------------------------------------------------------------------------------------------------------------------------------------------------
>I23397_M020_Malvaceae_Melochia_betonicifolia_seq1
--------------------------------------------------------------------------------------------------------------------------------------------------------------------------------------------------------------------------------------------------------------------------------------------------------------------------------------------------------------------------------------------------------------------------------------------------------------------------------------------------------------------agttctcctccctcggttcattgkacgagawatggctggctgagctagcatcctcaatgtcagcaggttacttggaagataaaacaccccttggcttgggggagccattaataatatggccgactgtggaagatgtcagatgctctttagaggt-actaccaagtag-a-ttttccccattag--------------------------------------cttcgtaacctcgcattgttta------------------tcattaactg-------actactatcaggtt----------------------cttaatgcatcc-------ctactaatgg--------ctctttaaa-------------------------agcatat----------aatctattcagtataaaaccaa------------------------------------------------------ttcactcc----------aaaagaaaacttactctct-----ccagct-agtcttggtg--------gcatggtgctccataaatc-tctttatactg---------------------------------------------------------------------------------------------------------------------------------------------------------------------------------------------------------------------------tcggagg--------------------------------------------------------------------------------------
>I23398_M021_Malvaceae_Sidastrum_micranthum_seq1
-------------------------------------------------------------------------------------------------------------------------------------------------------------------------------------------------------------------------------------------------------------------------------------------------------------------------------------------------------------------------------------------------------------------------------------------------------------------------------------------------------------------------tcgtctctcggttcattggatgagaaatggatggctgagctagcatcctcgatgtcatcaggttattcagaagataaaacaccccttggtttgggggagccattaataatatggcccagtgttgaagatgtcagatgctccttagaggt-actatcaagtag-gttttttccatttag--------------------------------------ccacatagcctcacatcatttacacaattgca-------gtcatgcaccg-------gctacaatcag-----------t-----------------------------------------------------------------------------------------------------------------------------------------------------------------------------------------------------------------------------------------------------------------------------------------------------------------------------------------------------------------------------------------------------------------------------------------------------------------------------------------------------------------------------------------------------------------------------------------------------------
>I23399_M022_Malvaceae_Gaya_dominguensis_seq1
---------------------------------------------------------------------------------------------------------------------------------------------------------------------------------------------------------------------------------------------------------------------------------------------------------------------------------------------------------------------------------------------------------------------------------------------------------------------------------------------------------------------------gtctcttggttcattggatgagaaatggatggctgagctagcattctcgatgtcatcaggttattcagaagataaagcaccccttggtatgggggagccattaataatatggcccagtgttgaagatgtcagatgctccttagaggt-actatcaagtag-gttttttccatttag--------------------------------------ccacttagcctcacatcgtttacacaattgca-----cagtcatcca------------tactgtcag-----------tttcgaactt----ctttatgcatccc-gagtccaactattggctataaggctctttaaa-------------------------agcatat----------aattcatttggtgtaaaaccaacca--------------------------------------------------attcactta------------------------------------------------------------------------------------------------------------------------------------------------------------------------------------------------------------------------------------------------------------------------------------------------------------------------------------------------------------------------------------------------------------------
>I28592_M188_Cytinaceae_Bdallophytum_americanum_seq1
-------------------------------------------------------------------------------------------------------------------------------------------------------------------------------------------------------------------------------------------------------------------------------------------------------------------ttcttttgatagagaatttgttaggtcccctcttatatatcaggtagag---g----------------------------------tgga--ca----gcttttcatta-gatttacagttggaaggaattctcctagt----------------------t---acttaaattgtatgtttgagttgctgtagttctcttctcttggctctttggatgagaagtggatggcagagctagcatcctcaatgtcatctggttattcaaaagataaaacacctcttggtcctggcgaaacactaataatctggcccactgttgaagatgtcagatgctctttagaggt-ataatccagtgg-t-tttctcttcttag-----------------------------------------------------------------------------------------------cctattttcgaaaa-------ctgtccagcatca-t--------------gaagccatctagtcg--------cagtttgta-------------------------attggag--------------------------------------------------------------------------------------ttcac---------------------------------------------------------------------------------------------------------------------------------------------------------------------------------------------------------------------------------------------------------------------------------------------------------------------------------------------------------------------------------------------------------------------
>I28596_M026_Malvaceae_Ruizia_cordata_seq1
---------------------------------------------------------------------------------------------------------------------------------------------------------------------------------------------------------------------------------------------------------------------------------------tatttactttagttattg-----gmcttca-tttcyatgg------------------tmtgtcytatygtgtgtkg---ttcttcacytggtcata---ccratwatttctatatgad-tt------tttttgtata-gatyaagagaagaatgtgg-ttgtatwga-tttttctttcattaatagwtt-------ttgttttcatgttttyygtactgcagttctcctccctcggttcattggacgagaaatggatggmtgagtttgcatcctcaatgtcatcaggttactcrgaagataaaacaccvcttggttcaggggagccrttaataatatggcccactgtggaggatgtcagatgctccttagaggt-acgaataaktat-g-tttttcctgttak--------------------------------------cctcttagtgacacatcatttwca---------------------------------------------------------------------cattaggcatca-------cgactaatgg--------ctctctaaa-------------------------agcatatc---------aatcagtttggtgtcatatcaa------------------------------------------------------tacactcc----------agaatgcctttggttctgt-----ccagc---------------------------------------------------------------------------------------------------------------------------------------------------------------------------------------------------------------------------------------------------------------------------------------------------------------------------------------------------------------------------
>I28597_M027_Malvaceae_Melhania_velutina_seq1
-------------------------------------------------------------------------------------------------------------------------------------------------------------------------------------------------------------------------------------------------------------------------------------------------------------------------------------------------------------tgtgtgg---ttcttcacctggtcatt---ccaataatttctgtatga--tt------tttttgtata-gatcaagagaagaatgtgg-ttgtataga-tttttctttcattaatagttt-------tttttttcatgttttctgtactgcagttttcctccctcggttcattggacgagaaatggatggctgaatttgcatcctcaatgtcatcaggttactcagaagataaaacaccgcttggttccggggaaccgttaataatttggcccactgtggaggatgtcagatgctctttagaggt-acaaataagtat-g-tttttcctgttag--------------------------------------cctcttagtgacacatcatttaca---------------------------------------------------------------------cattaggtatca-------cgactaatgg--------ctctataaa-------------------------agcatatc---------aatcggtttggtgtcatatcat------------------------------------------------------tccas---------------------------------------------------------------------------------------------------------------------------------------------------------------------------------------------------------------------------------------------------------------------------------------------------------------------------------------------------------------------------------------------------------------------
>I28601_M030_Malvaceae_Sparmannia_africana_seq1
--------------------------------------------------------------------------------------------------------------------------------------------------------------------------------------------------------------------------------------------------------------------------------------------------------------------rgtttcarrrr-------------tctcctcyratttacyrsrtctgg---t-------tggatcahacctttcgtttcthmtccatgga-tc------ttgsdrsata-krwmrhdrbrwrmrgt----kbtycwaga-ktktgywtttrwtrawgrgttt-caraaatytyytcwwrtttrccctgctgcagttctcctccctcggttccttggacgagaaatggatggctgagctagcattctcaatgtcatcaggatattcggmmrakarrasaccmmwwsrrkwgrrardacmattdawaatatggcccagtgtgrrrsatrtymgrykyymdktarrkkt-wctwtcaarwmr-r-ttkttyctkyyaa----ttcaatt---------------------caag--yyyyttwwcmtyvyrtyattwacaywattgca-----cagtcatccactg-------agtactatcgg----------gtgctgaaywt----cttttcacr----------twwykwwtsk--------ytcwttaaa-------------------------agcatat----------aatcaatkt---------------------------------------------------------------------------------------------------------------------------------------------------------------------------------------------------------------------------------------------------------------------------------------------------------------------------------------------------------------------------------------------------------------------------------------------------------------------------------------------
>I28602_M031_Malvaceae_Mollia_sp_seq1
-----------------------------------------------------------------------------------------------------------------------------------------------------------------------------------------------------------------------------------------------------------------------------------------ctgcgtactgttctccag---gagtgtgtttttgataaagagttygagaaatctcctytagtttatcaggtctgg---t---tgaabgggtcataatgttcattgtttctccatgga-tc------ttgctgtata-gattagmagaasaaagtga-ttstacagt--------------gaykggat--------ctttthcatgtttgccttactgcagttctcctcccthggtkcattggatgagaaatggatggctgagctagcatcctcaatgtcatcaggatatttggaagataaaacrccccttgggttgggggaaccdtcaataatatggcccagygtggaagatgtcagatgttctttagaggt-accrtaaagtat-g-ttyttcctrctrg--------------------------------------cmtcttaacctcrcatcrtttacacawctgma-----cagtcatccactg-------actaytatcag----------gtgytgaacat----ctttataca----------taactaatgg--------ctctttaaa-------------------------agcatat----------aatccacttaaagtaaagataa------------------------------------------------------------------------------------------------------------------------------------------------------------------------------------------------------------------------------------------------------------------------------------------------------------------------------------------------------------------------------------------------------------------------------------------------------------------------------aa
>I28603_M223_Malvaceae_Gossypium_hirsutum_seq1
---------------------------------------------------------------------------------------------------------------------------------------------------------------------------------------------------------------------------------------------------------------------------------------------atgcagtggtttcgggtgaattaattttcta---------------------tatgtcctcttgtgtgtg---------------------------------------tgggttct-----tcaccatata-gattaagagaagaactaga--cgtatgta-ttttgcttttgttgatagyat-------tctttttcttgttcgacatactrcagttctcctccctcggttcattggaygagaaatggatggctgagctagcatcgtcaatgtcatcaggctattcagaagataaaacacccctcggtwtaggggagtcrttaataatatggcccacbgttgaagatgtcmgatgctccttagaggt-actatcaagtck-g-tttttcctattagccgt-------------------------------------------------tcatatatgcaagtgca-----tggtcgtccacca-------actattgtta-----------gttctaaacata-----------------agctaaaactactca--------ctttttaaa-------------------------agcatat----------tctgaatttggtgtctaaccaa------------------------------------------------------ttcactct----------------------------------------------------------ggctt---------------------------------------------------------------------------------------------------------------------------------------------------------------------------------------------------------------------------------------------------------------------------------------------------------------------------------------------------
>I28604_M032_Malvaceae_Entelea_arborescens_seq1
--------------------------------------------------------------------------------------------------------------------------------------------------------------------------------------------------------------------------------------------------------------------------------------------------------------------------gataaagagtttcagaaatctcctctaatwtatcaggtctgg---t-------tgggtcttacctttygtttcttctccatgga-tc------ttgctgtata-ratcaagagaagaaagtgg-tt--ctaga-ttttgcttttattgatgggtt------tkttttttcatgtttgccctgctgcagttctcctccctcggttccttggacgagaaatggatggctgagctagcatcctcaatgtcatcaggatattcggaagataaaacaccccttggkttgggggaaccattaataatatggcccagtgtggaagatgtcagatgttctttagaggt-actatcaagtag-g-tttttcctgctag--------------------------------------cctcttaacctcacttcatttacactattgca-----cagtcatccattg-------actactatcag----------gtgctggacat----cttcacacg----------taaccaatgg--------ctgtttaaa-------------------------agcmta-------------------tarakyaawwwmrr--------------------------------------------------------------------------------------------------------------------------------------------------------------------------------------------------------------------------------------------------------------------------------------------------------------------------------------------------------------------------------------------------------------------------------------------------------------------------------
>I28605_M235_Malvaceae_Abutilon_sp_seq1
-----------------------------------------------------------------------------------------------------------------------------------------------------------------------------------------------------------------------------------------------------------------------------------------------------------------------------------------------------------------------------acctgtgcatagctttcatttcttctccatgac-ta------tttctgtgta-gattaagagaagaaag----ttgtatgta--tttactttaattgatggga--------ttttcttcttctttaactaactgcagttctcgtctctcggttcattggatgagaaatggatggctgagctagcatcctcgatgtcatcaggttattcagaagataaaaaaccccttggtttgggggagccattaataatatggcccagtgttgaagatgtcagatgctccttagaggt-actatcaagtag---gttttccgtttag--------------------------------------ccacttagcctcacatcgtttagacaattgca-----cagtcatccactg-------actactggcag-----------tttcgaactt----ctttatgcattcc-aagtccagctattgg--------ctcttt---------------------------------------------------------------------------------------------------------------------------------------------------------------------------------------------------------------------------------------------------------------------------------------------------------------------------------------------------------------------------------------------------------------------------------------------------------------------------------------------------------------------------------------------------
>I28606_M033_Malvaceae_Reevesia_formosana_seq1
------------------------------------------------------------------------------------------------------------------------------gatttta----------------------------------------------------------------------------------------------------------------------------------------------atgaaatttcgtttagttattg-----gactttattttctatga------------------tatgtcctctcatctgtgg---ttctgcacccgttcatacctttcatatattctctatgaa-tc------tttctgtata-aattaaaagaagaaagtgg-ttgtataga-ttttgctttcattgatggga---------tttttttgtgtttgccttactgcagttctcctccctcggttcattggacgagaaatggatggccgagctagcatcctcaatgtcatcaggttactcagaagataaaacaccccttggtttgggggagccattgataatatggcccagtgtggaagatgtcagatgctccttagaggt-actatcaagtag-g-tttttcctgttag--------------------------------------cctcttaacctcacatctcttacacaattgca-----cggtcat-------------actgctgtcag-----------ttttgaacat----ctttatgcatcc-------caactaatgg--------ctctttaaa-------------------------accataa----------aattagtttagtgcaaaactaa------------------------------------------------------ttcacttc------------------------------------aacttgattttggtg--------gcttggtgttcttaagttt--------------------------------------------------------------------------------------------------------------------------------------------------------------------------------------a---------------------------------------------------------------------------------------------------------------------------------------------
>I28608_M035_Malvaceae_Hosfordia_alata_seq1
tgctcagtctc---------------------------------------------------------------------------------------------------------tctgggatcaaacttca----------------------------------------------------------------------------------------------------------------------------------------------atcaaattttgtgtctttattt-----gactttatattatatga------------------tatgt----------------------------------cctctcatctgtcgtccacgac-tg------tttctgtata-gattaaaagaagaaagtagtttata------tttactttcattgatggcat-------tttttttcttgyttrmttaactgcagttctcttctctyggttcattggatgagaaatggatggctgagctagcatcytcgatgtcatcaggttmttcagaagataaaacaccccttggtttgggggagccattaataatatggcccagtgttgaagatgtcagatgctccttagaggt-actatcaagtag-gttttttccatttag--------------------------------------ccacttagcctcacattgtttacayaattgca-----crgtcatccaccg-------actactctcag-----------tttcgaa-------ctttatgcatccc-awrtccaamtatksr--------ytrywyaaa-------------------------agcatag----------aattcatttggtgtaaaaacaa--------------------------------------------------------------------------------------------------------------------------------------------------------------------------------------------------------------------------------------------------------------------------------------------------------------------------------------------------------------------------------------------------------------------------------------------------------------------------------
>I28609_M036_Malvaceae_Pentaplaris_davidsmithii_seq1
--------------------------------------------------------------------------------------------------------------------------------------------------------------------------------------------------------------------------------------------------------------------------------------------------gttattg-----gactttattttctatga------------------tatgtcctcttatgtgtgg--attctgcacctgttcatacctttcatttcttctctatgac-ta------tttctgtgta-gattaagagaagaaagtag-ttgcatata-ttttgctttcattgatggca---------ttttttcttgttc-acttactgtagttctcctccctcggttcattggatgagaaatggatggctgagctagcatcctcaatgtcatcaggttattcagaagataaaacaccccttggtttgggagagtcgttaataatatggcccagtgttgaagatgtcagatgctccttagaggt-actatcaagtag-g-tttttcctattag--------------------------------------ccacttaacctcacatcatttacacaattgca-----cagtcatccactg-------agtattgtcag-----------ttctgaacat----ctttatgcatccc-aagtccaactag--------------------------------------------------------------------------------------------------------------------------------------------------------------------------------------------------------------------------------------------------------------------------------------------------------------------------------------------------------------------------------------------------------------------------------------------------------------------------------------------------------------------------------------------------------------------
>I28618_M044_Malvaceae_Pentace_laxiflora_seq1
---------------------------------------------------------------------------------------------------------------------gattcatatcmcytya----------------------------------------------------------------------------------------------------------------------------------------------atrwkattytgtttagttattg-----gactttattttctgtga------------------tatg-cctctgatgtaagt---ttcttcacctgctcatacctttcatttcttctatatgaa-tc------tttctgtatg-cattaagagaagaaagtgg-ttttataga-ttttgcttt---------------------------------gccttactgcagttctcctccctcgggtcattggacgagaaatggatggctgagctagcatcctcaatgtcagcagggtattcagaagataaaacaccccttggtttgggggagccattaataatatggcccactgtggaagatgtcagatgctccttagaggtaaccatcaaatag-g--ttttcctgttag--------------------------------------cctcttaacctcacaccatttacacatttgta-----c-gtcatccacta-------agtactgtcag-----------ttttgaacat----tattgtgcttcg-------caactaattg--------ctctc----------------------------------------------------------------------------------------------------------------------------------------------------------------------------------------------------------------------------------------------------------------------------------------------------------------------------------------------------------------------------------------------------------------------------------------------------------------------------------------------------------------------------------------------------
>I28620_M046_Malvaceae_Camptostemon_shultzii_seq1
----------------------------------------------------------------------------------------------------------------------------------------------------------------------------------------------------------------------------------------------------------------------------------------------------------------------------------------------------------------------------cacctgttcatatctttcatttcttctctatgac-ta------tttatgtata-gattaaaagaagaaactag-ttgtatata--tttgctttcattgatggca--------tttttttcatggtcgacttactgcagttctcctcccttggttcattggatgagaaatggatggctgagctagcatcctcaatgtcatcaggttattcagaagataaaacacccctaggtttgggggagtcatcaataatatggcccagtgttgaagacgtcagatgctccttagaggt-actatcaagtag-t-tttttcctctgag--------------------------------------ccattkaacyycacatcatttacacaattgct-----caatcatccactg-------actattgtcag-----------ttctgaaca---------------------------------------------------------------------------------------------------------------------------------------------------------------------------------------------------------------------------------------------------------------------------------------------------------------------------------------------------------------------------------------------------------------------------------------------------------------------------------------------------------------------------------------------------------------------------------------------------
>I28625_M193_Malvaceae_Apeiba_tibourbou_seq1
--------------------------------------------------------------------------------------------------------------------------------------------------------------------------------------------------------------------------------------------------------------------------------------aagctgcgtactgttctccag---gagtgtgtttttgataaagagtttcagagatctcctctagtttatcaggtcyrr---t-------tgggtcacaccttttgttwsttcwcsatgga-tc------ttgctgtmta-gatdaagmgaagaaagtgg-tt--ctaga-tttygcttttatygatggg---------attttttcatgtttgccctgctgcagttttcctcccttggttccttggatgagaaatggatggctgarctagcatcytcaatgtcdtcaggatattcagaagataaaacaccccttgggttgggggaaccattaataatatkgcccactgtggaagatgtcagatgttctytagaggt-actatcaagtag-g-tttttcctgctag--------------------------------------ccthttaacytmacatcatttacayaattgca-----cagtcatccacyg-------actactakyag----------gtsstgaayat----cttwacaca----------taaccaatg---------ctctttaaa-------------------------agcataa----------aatcaatttagagtaaaatcag----------------------------------------------------------------------------------------------------------------------------------------------------------------------------------------------------------------------------------------------------------------------------------------------------------------------------------------------------------------------------------------------------------------------------------------------------------------------------ttta
>I28630_M053_Malvaceae_Huberodendron_swietenioides_seq1
------------------------------------------------------------------------------------------------------------------------------------------------------------------------------------------------------------------------------------------------------------------------------------taaaatttcatttagttactg-----gactttattttctatga------------------tatttcctttcatgtgtgt---ttctgcatgcattcataccttttatttcttctctatgaa-tc------ttttggtata-gactaagagaagaaagtag-ttttataga-ttttgctttctttgatgggg---------ttttttcttgttcgatttactgtagttctcgtcccttggttcattggatgagaaatggatggctgagctagcatcctcaatgtcatcaggctactcagaagataaaacacccctcggtttgggggagtcattaataatatggcccagtgttgaagatgtcagatgctccttagaggt-aataacaagtag-g-ttttccctgttag--------------------------------------ccacttaacctcacattatttacacaattg-------cagtcatccactg-------actattgtcag-----------ttctgaacat----ccttatgcatccc-aagttcaactaatgg--------ctctttaaa-------------------------agcatat----------aatcaatttggtgtaaaaccag------------------------------------------------------ttcac---------------------------------------------------------------------------------------------------------------------------------------------------------------------------------------------------------------------------------------------------------------------------------------------------------------------------------------------------------------------------------------------------------------------
>I28632_M055_Malvaceae_Eriolaena_candollei_seq1
----------------------------------------------------------------------------------------------------------------------------------------------------------------------------------------------------------------------------------------------------------------------------------------------gwyagct-ttg-----gacttca-tttcyatgg------------------tmtgtcytwtygtgtktgg---twctycachtrgtcata---ccrataatktctatatgakttt------tttttgtata-gatcaagagaagaatgtgdtttgtataga-tttttctttcattaatag-tt-------ttgttttcatgtttthcgtactgcagttctcctccctcggttcattggacgagaaatggatggctgagtttgcatcctcaatgtcatcaggttactcagaagataaaacaccccttggttcaggggagccgttaataatatggcccactgtggaggatktcagatgctccttagaggt-acdaataagtat-g-tttwtcmtgttag--------------------------------------cctcttagtgamacatcatttaca---------------------------------------------------------------------cattaggcatca-------ygactwatgg--------ctstctaaa-------------------------agcatatc---------agtcagtttggtgtcatatcaa------------------------------------------------------tctactcc----------agaatgccgttggttctgt-----ccagcttgatcttgatcttagt--ttcctggtattcttca----------------------------------------------------------------------------------------------------------------------------------------------------------------------------------------------------------------------------------------------------------------------------------------------------------------------------------------
>I28633_M056_Malvaceae_Adansonia_digitata_seq1
------------------------------------------------------------------------------------------------------------------------------------------------------------------------------------------------------------------------------------------------------------------------------------tgaaatttcgtttagttattg-----gactttgttttttatga------------------tatgtat---------------ttgtgcaccagttcataccgttcatgtcttctctataaa-cc------tttctgttta-gattaagagaaggaagcag-ttgtataga-tgttgctttcattgatggga---------ttttttcttatttgactcactgtagttctcctccctcggttcattggatgagaaatggatggctgagctagcatcctcaatgtcatcaggttactcagaagataaagcagcacttggtttgggggagtcagtaattatatggcccactgttgaagatgtcagatgctccttagaggt-actatcaagtag-g-tttttcctgttag--------------------------------------ccacttaacctcacytcacttacacacttgca-----cagtcatccacta-------actgttgtcag-----------ttctgaacat----cgttgtgtatccc-aagtccaaataatgggca-atggctttttaaa-------------------------agcatat----------aattaatttggcgtaaaaccaa--------------------------------------------------------------------------------------------------------------------------------------------------------------------------------------------------------------------------------------------------------------------------------------------------------------------------------------------------------------------------------------------------------------------------------------------------------------------------------
>I28635_M058_Malvaceae_Byttneria_aculeata_seq1
---------------------------------------------------------------------------------------------------------------tgcaattggatggcaaacttgaac-----------------------------------------------------------------------------------------------------------------------------------------------gatatatatttagttatta-----ggctttattttctatga------------------tatatcctcttgtatgttg---tt------ttgtgccttttcttttgttactccctaagaatc-------tttctgggtataatttagagtagaaagtag-ttttataga-tatttctttdgcttataggat----------ttgtcttgtttccctaactgcagttctcctcactcggttcattggacgagaaatggatggctgagctagcattctcaatgtcatcaggtcaatcagaagataaaacaccccttggtttgggggagccattaataatatggcctactgtggaaaatgtcagatgctccttggaggt-actat-------------------------------------------------------------cttcttaacctttcatcattta-aggattgtg-----tagttagacatgg-------gctccggttcg--------------------------------------------gaaccgccggtta-----cggttccaaggtttggaggaaccgaaaccggaatcgcatat---------aggcggttttagaamygaaaccggaa----------------------------------------------------ccgccks-------------------------------------------------------------------------------tttmka-----------------------------------------------------------------------------------------------------------------------------------------------------------------------------------------------------------------------------------------------------------------------------------------------------------------------------
>I28639_M249_Malvaceae_Gyranthera_amphibiolepis_seq1
--------------------------------------------------------------------------------------------------------------------------------------------------------------------------------------------------------------------------------------------------------------------------------------------cgtttatttattg-----gactttattttctatga------------------tatgccctttcatgtgtgg---ttctgcatccattcataccttttatttcttctctatgaa-tc------tttctgtata-gattaagagaagaaagtag-ttttattga--tttgctttctttgattgga---------ttttttcttgttcgacttactgtagttctcctcccttggttcattggatgagaaatggatggctgagctagcatcctcaatgtcatcaggctactcagaagataaaacacccctcggtttgggtgagtcattaataatatggcccagtgttgaaratgtcagatgctccttagaggt-aatatcaagtag-g-tttttcctgttag--------------------------------------ccacttaacctcacatcatttacacaattg-------cagtcatccactg-------actattgtcag-----------ttctgaacat----ctttatgcatccc-aastccaactaatgg--------ctctttaaa-------------------------agcatat----------aatcaattcggtgtaaaaccag------------------------------------------------------ttcactcc---------aa-------------------------------------------------------------------------------------------------------------------------------------------------------------------------------------------------------------------------------------------------------------------------------------------------------------------------------------------------------------------------------------------------------
>I28641_M063_Malvaceae_Brownlowia_peltata_seq1
--------------------------------------------------------------------------------------------------------------------------------------------------------------------------------------------------------------------------------------------------------------------------------------atattttgtttagttattg-----gactttattttctgtga------------------tatg-cctctgatgtaagt---ttcttcacctgctaatacctttcatttcttctatatgaa-tc------tttctgtatg-gattaagagaagaaagtgg-ttttataga-ttttgcttt---------------------------------gccttactgcagttctcctccctcggttcattggacgagaaatggatggctgagctagcatcctcaatgtcagcagggtattcagaagataaaacaccccttggtttgggggagccattaataatatggcccactgtggaagatgtcagatgctccttagaggtaaccatcaaatag-g--ttttcctgttag--------------------------------------ccttttaacctcacaacatttacacatttgta-----c-gtcatccacta-------agtactgtcag-----------ttttgaacat----tattatgcatcg-------caactaattg--------gtctctaaa-------------------------agtgtat----------attcagtttggtgtaa--------------------------------------------------------------------------------------------------------------------------------------------------------------------------------------------------------------------------------------------------------------------------------------------------------------------------------------------------------------------------------------------------------------------------------------------------------------------------------------
>I28642_M064_Malvaceae_Burretiodendron_esquirolii_seq1
-------------------------------------------------------------------------------------------------------------------------------------------------------------------------------------------------------------------------------------------------------------------------------------------------------------------------------------------------------------------------------------------------------------------------------------------aagaaaattg-ttgtataga-ttttc------------ggtt-------tttcttccaagtttgccttattgcagttttcctcccttggttcgttggacaagaaatggatggctgagttagcatcctc-atgtcatcaggttactcggaagataaacaaccccttggtttgggggagccgttaataatatggcccactgtggaggatgtcagatgctctttagaggt-acaaataaacat-g-tttttactgt------------------------------------------------------------------------------------------------------------------------------------------------------------------------------------------------------------------------------------------------------------------------------------------------------------------------------------------------------------------------------------------------------------------------------------------------------------------------------------------------------------------------------------------------------------------------------------------------------------------------------------------------------------------------------------------------------------------------------------
>I28644_M066_Malvaceae_Thomasia_solanaceae_seq1
-----------------------------------------------------------------------------------------------------------------------------agacctga----------------------------------------------------------------------------------------------------------------------------------------------acaatatttcatttagttattg-----gactttattttctatga------------------tatgtcctcttgcgtgtgg---ttctgcacctcatcatacctttcatttcttctctatgag-ttattgagtttctgtaca-gatt-agagaagaaagttg-ttgtataga-ttttgctttcattgatggga---------ttacttcatgtttcccttactgcagttctcctccctcgggtcattggacgagaaatggatggctgagctagcatcctcaatgtcatcaggttactcagaagataaaacaccccttggtttgggggagccattaataatatggccgactgtggaagatgtcagatgctctttagaggt-actatcaagtag-g-tttttcctgctag--------------------------------------cctcttaaccttacatcatttacacaattgca-----caatcatcaactg-------actactgtcag-----------gtt-----------ctttatgcatca-------caactaatgg--------ctctttaaa-------------------------atcatat----------aatcagttcgccgtaaaaccaa------------------------------------------------------ttgactcc----------aaaaaac-------------------------------------------------------------------------------------------------------------------------------------------------------------------------------------------------------------------------------------------------------------------------------------------------------------------------------------------------------------------------------------------------
>I28645_M067_Malvaceae_Guichenotia_ledifolia_seq1
----------------------------------------------------------------------------------------------------------------------tggtgacagacctga----------------------------------------------------------------------------------------------------------------------------------------------acaatatttcatttagttattg-----gactttattttttatga------------------tatgtcctcctgtgtgtgg---ttctgcacctcatcatacctttcatttcttctcta---------tgagtttctgtaca-gatt-agagaagaaagttg-ttgtataga-tttttctttctttgatggga---------ttatttcatgtttcccttactgcagttctcctccctcggttcattggacgagaaatggatggctgagctagcatcctcaatgtcatcaggttactcagaagataaaacaccccttggtttgggggagccattaataatatggccaactgtggaagatgtcagatgctctttagaggt-actctcaagtag-g-tttttcctgctagcctcttaacctcaaatcatttacacaattgcacaatcacctcttaacctcaaatcatttacacaattgca-----caatcaccaaccg-------actactgtcag-----------gtt-----------ctttatgcatca-------caactaatgg--------ctctttaaa-------------------------atcatat----------aatcagttcac-------------------------------------------------------------------------------------------------------------------------------------------------------------------------------------------------------------------------------------------------------------------------------------------------------------------------------------------------------------------------------------------------------------------------------------------------------------------------------------------
>I28646_M068_Malvaceae_Helmiopsis_sp_seq1
-----------------------------------------------------------------------------------------------------------------------------------------------------------------------------------------------------------------------------------------------------------------------------------------tttactttagttattg-----gacttca-ttttcatgg------------------tctgtcttatcgtgtgtgg----tcttcacctggccata---ccaataatttctatatga--tt------tttttgtatg-gatcaagagaagaatgtgg-ttgtataga-tttttctttcattaatag-tt-------ttgttttcatgttttccatactgcagttctcctccctcggttcattggacgagaaatggatggctgagtttgcatcctcaatgtcatcaggttactcagaagataaaacaccccttggttcaggggagccgttaataatatggcccactgtggaggatgtcagatgctccttagaggt-ahgaataagtatcg-tctttcctgttag--------------------------------------cctcttagtgacacatcatttaca---------------------------------------------------------------------cattaggcatca-------cgactaatgg--------ctctctaaa-------------------------agcttatc---------aatcagtttggtgtcataccaa------------------------------------------------------tctactcc----------agaacttc--------tgt-----ccagcttgatcttgata---------------------------------------------------------------------------------------------------------------------------------------------------------------------------------------------------------------------------------------------------------------------------------------------------------------------------------------------------------------
>I28647_M069_Malvaceae_Cheirolaena_linearis_seq1
---------------------------------------------------------------------------------------------------------------------------------------------------------------------------------------------------------------------------------------------------------------------------------------tatctgctttagttattg-----gacttca-tttccatgg------------------tctggcttatcgtgtgtag---atcttcaccttgtcatt---ccaataatttctatatga---t------tttttactaa-gatcaagagaagaatgtgg-ttgtatagactttttctttcattaatag-tt-------tgtttttcatgttttccgtactgcagttctcttccctcggttcattggatgagaaatggatggctgagtttgcatcctcaatgtcatcaggttactcagaagataaaacaccccttggttcaggggaaccgctaataatttggcccacagtggaggatgtcagatgctccttagaggt-atgaataagtat---tttttcctgttag--------------------------------------cctcttagtgatacatcatttaca---------------------------------------------------------------------cattaggcatca-------cgaccaatgg--------ctctctaaa-------------------------agcata-------------ttggtttggtatcatatcaa------------------------------------------------------ttcactcc----------agaatgccgttagttctgt-----ccagcttgatc---------------------------------------------------------------------------------------------------------------------------------------------------------------------------------------------------------------------------------------------------------------------------------------------------------------------------------------------------------------------
>I28648_M070_Malvaceae_Helmiopsiella_madagascariensis_seq1
gta-------------------------------------------------------------------------------------------------------------------------acaccttta----------------------------------------------------------------------------------------------------------------------------------------------atgatatttactttggttattg-----kacttcw-tttcyatgg------------------tmtrtcytatygtgtktgg---ttcttcacytdgtcata---ccrataatttctatatgatwtt------tttttgtata-gatyaagagaagaatgtgg-ttgtataga-tttttctttcattaatagttt-------ttgttttcatkttttyygtactgcagttctcctcccttggttcattggacgagaaatgbatggatgagtttgcatcctcaatgtcatcaggttactcagaagataaaacaccccttggttcaggggagccrttaataatatggcccactgtggaggatgtcagatgctccttagaggt-acgaataagtat-g-tttttcctgttag--------------------------------------cctcttagtgacacrtcatttwya---------------------------------------------------------------------cawtaggcatca-------mgactaatdg--------ctctctaaa-------------------------agcatatc---------aatcagtttggtgtcatatcaa------------------------------------------------------tctactcc----------agaatgccgttgg-------------------------------------------------------------------------------------------------------------------------------------------------------------------------------------------------------------------------------------------------------------------------------------------------------------------------------------------------------------------------------------------
>I28649_M071_Malvaceae_Goethalsia_meiantha_seq1
------------------------------------------------------------------------------------------------------------------------------------------------------------------------------------------------------------------------------------------------------------------------------------------------ctgttctccag---gagtgtgtttttgataaagagtttcagagatctcctctagtttatcaggtctgg---t---tgaatgggtcatagttttcattttttctccaagga-tc------ttgctgtata-ggttaacagaaggaagtgg-ttgtataga-ttttgcctttattgatggg---------attttttcatgttttcctcactgcagttctcctcccttggttcattggacgagaaatggatggctgagctagcatcatcaatgtcatcaggatattcggaagataaaacaccactggggttgggggaaccattaataatatggcccactgtggaagatgtcagatgttctttagaggt-actatcaagtat-g-tttttcctgctag--------------------------------------cctcttaaccccacattgtttacacaactgca-----cagtcatccactg-------actattatcag----------tggccaaacat----ctttacaca----------taactaatgg----------ctttaaa-------------------------agcatat----------aattagtttagaataaaatcaa---------------------------------------------------------------------------------------------------------------------------------------------------------------------------------------------------------------------------------------------------------------------------------------------------------------------------------------------------------------------------------------------------------------------------------------------------------------------------tttac
>I28650_M072_Malvaceae_Clappertonia_ficifolia_seq1
-----------------------------------------------------------------------------------------------------------------------------------------------------------------------------------------------------------------------------------------------------------------------------------------ctgcatactgttctccag---gagtgtgtttttgataaagagtttcagggatctcctctrgtttaccaggtatck---t---tggatgggtcatacctkyaatttcttctycrtggaytc------ttgctgtgta-gattaagagaatraagtvg-ttghctcga-tattgcttttattgatggg---------attttttcatgtttkccttgctgcagttctcctcccttggttcattggacgaaaaatggatggctgagctagcatcctcaatgtcatcaggatattcrgaagataaaacamccctnggtttgggggaaccattaataatatggcccagtgtrgaagatgtcagatgttctttagaggt-actatcaagtag-g----ytyctgctag--------------------------------------cctcttaacctcacatcatttacacgattgca-----cattcatctacta-------actaccatcag----------gtgctgaacat----cttgacaca----------taacttatgg--------ccctttgaa-------------------------agcatat----------aatcaacctagagtaaaacc----------------------------------------------------------------------------------------------------------------------------------------------------------------------------------------------------------------------------------------------------------------------------------------------------------------------------------------------------------------------------------------------------------------------------------------------------------------------------------
>I28652_M074_Malvaceae_Hildegardia_barteri_seq1
----------------------------------------------------------------------------------------------------------------------------cagccttta----------------------------------------------------------------------------------------------------------------------------------------------atgatatttcgtttagctattg-----tactttatttactatga------------------tctgtctttgtctgtgt-----ttctgcacccagtcataccgttcatttctcctatatgaa-tc------tttctctata-gattaagaggagaaagtga-ttgtctaga-tttttctttcgttgatgggat----------ttttcatgtttgccttactgcagttctcctccctcggctcattagatgagaaatggatggctgagctagcatcctcaatgtcatcaggttacttagaagataaaacaccccttggtttgggggagccattaataatatggcctagtgtggaagatgtcagatgctccttagaggt-actgtcaagtgg-g-ttttgcttgttag--------------------------------------cctcttta----acatcatttgcacaactgca-----cagtcatcc-----------actactgtcag-----------ttttgaaca-----ctttatgcgtcc-------caagtaatgg--------ctctcttaa-------------------------agcatatcc------caagtaatatcagtgtaaaatcaa------------------------------------------------------ttcactcc----------aaaatgtctttggtcctct-----ccaactt-------------------------------------------------------------------------------------------------------------------------------------------------------------------------------------------------------------------------------------------------------------------------------------------------------------------------------------------------------------------------
>I28653_M168_Malvaceae_Theobroma_cacao_seq1
------------------------------------------------------------------------------------------------------------------------------------------------------------------------------------------------------------------------------------------------------------------------------------------ttcgttttgttatta-----gactttattttctataa------------------tatgtcctctcgtgtttgg---ttctgcacccagtcatacctttcgtttcttctctatgaa-cc------tttctgttta-gattaagagaagaaagtgg-ttgtataca-ttttgcttctggtgatggtattttttcattttttttatgtttcccttactgcagttctcttccctcggttcattggacgagaaatggatggctgagctagcatcctcaatgtcatcaggttactcagaagataaagcaccccttggtttgggggagccgttgataatatggccgagtgtggaagatgtcagatgctctttagaggt-accatcaagtag-g-cttttcctgttag--------------------------------------cctcttagccgtgcatcatctccattattgca-----cagtcatc-actg-------actactgtcag----------gttctgaacat----ctttatgcttcc-------caacaaatgg--------ctctttaaa-------------------------agcatat----------aatcaattcagtgtgaaaccca------------------------------------------------------ttcactcc----------aaaaaacctttggttgtgt-------------------------------------------------------------------------------------------------------------------------------------------------------------------------------------------------------------------------------------------------------------------------------------------------------------------------------------------------------------------------------------
>I28654_M105_Malvaceae_Pachira_aquatica_seq1
--------------------------------------------------------------------------------------------------------------------------------------------------------------------------------------------------------------------------------------------------------------------------------------aaatttcgtttagttattg-----gacttta-tttctatga------------------tatgtcttctaacgtgtg---------cactggttcatacttctcatttcttctctatgaa-cc------tttttgtatg-gattaagagaaggaagcag-ttgtataga-ttttgctttcattgatggga---------ttttttcttatttgacttactgtagttctcttcactcggttcattggatgagaaatggatggctgagctagcatcctcaatgtcatcaggttactcagaagataaaacaccccttggtttgggggagtcagtaattatatggcccagtgttgaagatgtcagatgctccttagaggt-actatcaagtag-g-tttttactgttag--------------------------------------ccacttaacctcacatcatttacacacttgca-----cagtcattctctg-------actattgtcag-----------ttctgaacat----ctttgtgcatccc-aattccaactattgggcg-atggttctttaaa-------------------------aacata-----------------------------------------------------------------------------------------------------------------------------------------------------------------------------------------------------------------------------------------------------------------------------------------------------------------------------------------------------------------------------------------------------------------------------------------------------------------------------------------------------------------
>I28655_M148_Malvaceae_Robinsonella_mirandae_seq1
-------------------------------------------------------------------------------------------------------------------------------------------------------------------------------------------------------------------------------------------------------------------------------------------------------------------tattttatatga------------------tatgtcctcacatgtttgtggattcggcacctg---atacctttcatttcttctctacaac-ta------tttctgaata-gattaagagaataaaatag----tatata--ttcgctataattgacagca--------tttttttcttgtttgacttactgcagttctcctccctcggttcattggatgagaaatggatggctgagctagcatcctcaatgtcatcaggttgttcagaagataaaacaccccttggtttgggggagccattaataatatggcccagtgttgaagatgtcagatgctccttagaggt-actatcaagtag-g-tttttccatttag--------------------------------------ccacttaacctcacattgttcacacaattgca-----cagtcatccaccg-------acaattgtcaa-----------ttccgaactttaatctttatgcatccc-aagtccaactagtgg-----------------------------------------------------------------------------------------------------------------------------------------------------------------------------------------------------------------------------------------------------------------------------------------------------------------------------------------------------------------------------------------------------------------------------------------------------------------------------------------------------------------------------------------------------------------
>I28658_M160_Muntingiaceae_Muntingia_calabura_seq1
-----------------------------------------------------------------------------------------------------------------------------tggttccaatc--------------------------------------------------------------------------------------------------------------------------tgaaaaaatgggggcatatgaagttacgcactattcttcag---gagtgtgtttttgatggagaatttaaaaagtcccctctaatttatcaggtataa---t-------------------ttgaattcgctgccatgtt---------cttatatata----------------------tgaatgca-ttttcct-------------------aataacttgtatgtatgacttgctgcagttctcttctcttggctctttggacgagaagtggatggcagagctagcatactctatgtcatcgggttactcagaagataaagcaccccttggtcctggagaaccacttataatatggcctactattgaagatatcagatgctctttagaggt-aaaatcaattat-atttttttgtcctca----------------------------t---------cccatcagctacatttggtatccacaatcatgaaatttagtagccttctgtattcggagtatggtctgattgatttttttttttatcag----ggttatgcagc-----------------------------------------------------------------------------------------------------------------------------------------------------------------------------------------------------------------------------------------------------------------------------------------------------------------------------------------------------------------------------------------------------------------------------------------------------------------------------------------------------------------------------------------------------------------------------------
>I9832_V002_Malvaceae_Luehea_speciosa_seq1
ccgctaatttaccaactctgggaaacttcagcatcaattctaccttcttcaaaagatttgattacagcaatgcaagggtatagttttaattgtctggttaatttattgaagtgatatttcatatttgcccttatctggataatgttacagatggaaccaatttgttctacttcatccttattggagcatataagctatttgctaattttcaggtccgactaattgcatctgtccctggatatcatacgggttccaatctaaaaaagtggggacatatgaagctgcgtacagttctgcag---gaatgtgttttcgataaagagtttcagagatctcctctagtttatcaggtatgg---t---tgaatggaacataattttcgttacttctccttgga-tc------ttgctgtata-gattaacagaagaaagtga-ttgcataga-ttttgcatttattgatggaat----------ttttcatgtttgcctcactgcagttctcctcccttggttcattggacgagaaatggatggcagagctagcatcctcaatgtcatcaggatattcagaagataaagcaccccttgggttgggggaaccattaataatatggcccactgtggaagatgtcagatgttctttagaggt-actatccagtat-g-tttttcctggta---------------------------------------cctcttaacctcacatcatttacacaattgta-----gagtcatccactg-------actattatcagttgc---cacttgccaaacat----ctttacaca----------taactaatgg--------ttcattaaa-------------------------agcttat----------aatcaatttagagtaaaaccaa-----------------------------------------------------------------------aaaaatgcctttgtttgtct----cccaactcgatctcagtg--------gcctggtggtctttaggta-tctatgccctgtttttgaccagagattattgttaatgcctctcatttgataaactgcatgttcaggagcttctgagcgtagcattgtatttaggccttaaactaacttgtcagtactaccagcggatgttgaataaagatagttgcttgtccagtgaagcttgttttgcttttgtcattctaccttgttctccagggttatgcagctggaaatgcaattccaagtccacttaagaacgtggaaaaagctttc------------------------------------------------------------------ttgaa
