# Supplementary material for: Localized Phylogenetic Discordance Among Nuclear Loci Due to Incomplete Lineage Sorting and Introgression in the Family of Cotton and Cacao (Malvaceae)
Source: Front Plant Sci. 2022 Apr 13;13:850521. doi: 10.3389/fpls.2022.850521 (PMC9043901; doi:10.3389/fpls.2022.850521)
Supplement: Supplementary file 1 [file Data_Sheet_1.ZIP › Alignments_v4/L240.fasta]

>I23352_M001_Malvaceae_Bombax_ceiba_seq1
----------------------------------------------------------------------------------------------------------------------------------------------------------------------------------------------------------------------------------------------------------------------------------------------------------------------------------------------------------------------------------------------------------------------------------------gagaagaccttcaagatgacattttctctgcttgtacttcatatgtggctctgcttacgccgtttgaaagctgaaggaaaagatggtgttgaattaggacaatacgtttatgagatctacaatcatgatgttgagctcagagtatctaaagctggggtatg-------taattag-aatggg---agttatttc-aa-ttagaca-----tgctgctatg---gatgaatgatgatga------taccatttgaagc----------ttta---ttagtttgtaaatgagaatgc--------caatgtatttctttggcttgratagtcc-tttgaatctag-------------------------------tttattatcattga------------aattgyaggttaacttacttttgacgaaatggatgaaagaattagagaagatattctatggaaatattgttgcttatg-atgctgccttgcttccgga-------------------------------------------------------------------------------------------------------------------------------------------------------------------------------------------------------------------------------------------
>I23353_M002_Malvaceae_Tilia_americana_seq1
------------------------------------------------------------------------------------------------------------------------------------------------------------------------------------------------------------------------------------------------------------------------------------------------------------------------------------------------------------------------------------------------------------------------------atttaacctggagaacacgttcaaaactactttttctctactggtgcttcatatgtggctatttctacgtcgtttgaaggaagagggaaaggaaggtgctgaatttgggcaatatttatatgagatctacaaccatgatttagaaatgagagtttctaaggcaggggtaag-------aaaattt-tgagta---cttcatatt-aatttca---------------------------------------------------------------------------------------------------------------------------------------------------------------------------------------------------------------------------------------------------------------------------------------------------------------------------------------------------------------------------------------------------------------------------------------------------------------------------------------------------------------------------------------------------
>I23355_M004_Malvaceae_Malva_arborea_seq1
--------------------------------------------------------------------------------------------------------------------------------------------------------------------------------------------------------------------------------------------------------------------------------------------------------------------------------------------------------------------------------------------------------------------------------------------agacctttagtgtgacgttttcgttgcttgtrcttcatatgtggctgtgtttacgacgtttgaaagccgaaggaaaagatggtgttgaattaggacaatatgtttacgagacctacaatcacgatgtcgagctcagagtatctaaagaaggggtaag--------------------------------------tagatatatgttcttgctacggatgatgaataacgatga------tactgtatc--------------gttg--------------------------------aaatttgaaa----agcttgratagtga-tttgaagctaa-------------------------------tttattatcgttta------------aatggtaggttaacttgcttttgacgaaatggatgaaagaattggaaagaatatt--------------------------------------------------------------------------------------------------------------------------------------------------------------------------------------------------------------------------------------------------------------------------------------
>I23356_M005_Malvaceae_Lavatera_assurgentiflora_seq1
--------------------------------------------------------------------------------------------------tattattctcaagatgatgcttttctatagcaaacaaagcaagtcgattcgaggggcaaatataatatacagacgtgtcctttcgcgagttgataagccggctatatatgaa--ggtaactct-ttg-----------------------------------------------------atttt------tcttta--------------------------------------attttttgtt---gtcataat--tg-atgta----------aaaac---atttc------------cttgttttgtgcagtgtttaacttggagaagacctttagtgtgacgttttcgttgcttgtgcttcatatgtggctgtgtttacgacgtttgaaagccgaaggaaaagatggtgttgaattaggacaatatgtttacgagacctacaatcacgatgtcgagctcagagtatctaaagaaggggtaag--------------------------------------tagatatatgttcttgctacggatgatgaataacgatga------tactgtatc--------------gttg--------------------------------aaatttgaaa----agcttgaatagtga-tttgaagctaa-------------------------------tttattatcgttta------------aatggtaggttaacttgcttttgacgaaatggatgaaagaattggaaagaatattctatggaaatattattgcttatg-atg-----------------------------------------------------------------------------------------------------------------------------------------------------------------------------------------------------------------------------------------------------------
>I23357_M006_Sphaerosepalaceae_Rhopalocarpus_longipetiolatus_seq1
----------------------------------------------------------------------------------------------------------------------------------------------------------------------------------------------------------------------------------------------------------------------------------------------------------------------------------------------------------------------------------------------------------------------------gtrtttaacttggagaagaccttcagaatgacattctcgctgcttgtgcttcatatgtggctttgcttacgccgtttgaaagcagagggaaaagaaggtgttgagttaggacaatatctttatgaaatctacaatcatgatgtggagatgagagtatctaaagctggggtttg-------tgtcaga----------gttttctgtagacttcagtgctctttgacattttgca--------tatgtgaaccttattctctaccaaaat----------------------------------------------aaatgcattcttt--ggtaggggaatat-cctgcatattg------------------------------tttatttattgctat------------aatggcaggttaatctacttttaacaaagtggatgaaagaactggagaagatattctatggaaatattgt----------------------------------------------------------------------------------------------------------------------------------------------------------------------------------------------------------------------------------------------------------------------c
>I23367_M016_Malvaceae_Kitaibelia_vitifolia_seq1
-------------------------------------------------------------------------------------------------------------------------------------------------------------------------------------------------------------------------------------------------------------------------------------------------------------------------------------------------------------------------------------------------------------------------------tttaacttggagaagactttcagtgtgacattttctttgattgtacttcatatgtggttgtgtttamgacgattgaaagccgaaggaaaagacggtgttgaattaggacaatatgtctatgagatctacaatcatgatgtttagctcagagtatctaaagaaggggtaag-------ttaagatatgtagc---tattgatga-aattgcgatg-------atacta--------------------------tataattgaaagc---------------------------------------------------------------ttgaatagtga-tttgaagctag-----------------------------tttttattatcattga------------aatggtagtttttattttcattgaaatggtaagttaagatctt-tatcggggacttggaggttaaaccgccgccgatggaagatgggttgaggttggtgattgtgaaggagaagaaagtggaatgtcaaaagaatgaaag------------------------------------------------------------------------------------------------------------------------------------------------------------------------------------------------g
>I23369_M018_Malvaceae_Abelmoschus_esculentus_seq1
------------------------------------------------------------------------------------------------------------------------------------------------------------------------------------------------------------------------------------------------------------------------------------------------------------------------------------------------------------------------------------------------------------------------------------cttggagaagacattccagacgacgttttctctgcttgtacttcatatgtggctctgtttacgccggttgaaagctgaaggaaaagagggtgttgaattaggacaatatgtgtatgagatttacaatcatgatgttgagctcagagtatctaaagccggggtatg--------------------------------------tcgaaa-----tgctgttccg---attgaattaggatga------tactatatgaggc----------ttta---ttagtttgcaaatgagaatgt--------gaa-----------agcttgaatagttc-tttgaagttga-------------------------------tttattattattga------------attggcaggttaacttacttctgacgaaatggatgaaa-------------------------------------------------------------------------------------------------------------------------------------------------------------------------------------------------------------------------------------------------------------------------------------------------------
>I23370_M105_Malvaceae_Pachira_aquatica_seq1
-------------------------------------------------------------------------------------------------------------------------------------------------------------------------------------------------------------------------------------------------------------------------------------------------------------------------------------------------------------------------------------------------------------------------------tttaacttggagaagaccttcaagatgacattttctctgcttgtacttcatatgtggctctgcttacgccgcttgaaagctgaaggaaaagatggtgttgaattaggacaatacctctatgagatctacaatcatgatgttgagctcagagtatctaaagctggggtatg-------taattag-aatagg---agttatttc-aatttagata-----tgctgctatg---gatgaatgatgatga------taccattcaaagc----------ttta---ttagtttgtaa----------------------------------------------------------------------------------------------------------------------------------------------------------------------------------------------------------------------------------------------------------------------------------------------------------------------------------------------------------------------------------------------------------------------------------------------------------------
>I23371_M137_Malvaceae_Dombeya_wallichii_seq1
-------------------------------------------------------------------------------------------------------------------------------------------------------------------------------------------------------------------------------------------------------------------------------------------------------------------------------------------------------------------------------------------------------------------------------tttaacttggagaagacctttaagatgacattttctctgcttgtacttcatatgtggctctgtttacgccgcctgaaagctgaaggraaagaaggtgttgaattrggacaataygtctatgagatttataatcatgatgttgaactcagggtatctaaagctggggtatg-------ttatcag-aatatc---rgtcattttaaatttagata-----ggatkccttg----------gatgaagw------tatyatttgcag-----------tttm---gtagtttktagatgaaaatac--------tmrtgwatttctttagtttgaatagtcc-ttwgcarcwgr-------------------------------tttattatadttka------------attgacaggtyaacttrcttttgaygaaatggatgaaagaattggagaagatattytatkgraatattgttgcttatg-a-------------------------------------------------------------------------------------------------------------------------------------------------------------------------------------------------------------------------------------------------------------
>I23376_M145_Malvaceae_Heliocarpus_appendiculatus_seq1
----------------------------------------------------------------------------------------------------------------------------------------------------------------------------------------------------------------------------------------------------------------------------------------------------------------------------------------------------------------------------------------------------------------------------gtatttaacttggrgaagaccttcaaaatgacawtttctctgcttgtacttcatatgtggctctgtttacgccgcttgaaagctsaaggaaaagatggygttgaattaggacaatacctttatgaaatctacaatcatgatgttgagctcagagtatctaaagccgkgkwwkg-------rawymrk-kkwrgr---rktwwtttt-wawttwrrww-----rgrwkrwwwk----------grwdddkrwkrwdmhvcbgkwvdarbh----------ttht---twdkttbddddwkdrrawkvv--------awtttwaw---------------------ttksmrsywrk------------------------------ttwwttwwymhtkra------------awtksmrgktwamytwaykktkrwwaaawkgrwkraarrawtkgrrrarrwwakwtyrsrrraatgttgttggttatg-atgctgccgtgcttccagaggctaaaca----------------------------------------------------------------------------------------------------------------------------------------------------------------------------------------------------------------------------------
>I23377_M148_Malvaceae_Robinsonella_mirandae_seq1
----------------------------------------------------------------------------------------------------------------------------------------------------------------------------------------------------------------------------------------------------------------------------------------------------------------------------------------------------------------------------------------------------------------------------gtatttaacctggagaacacgttcaaaactactttttctctactggtgcttcatatgtggctatttctacgtcgtttgaaggaagagggaaaggaaggtgctgaattcgggcaatatttatatgagatctacaaccatgatttagaaatgagagtttctaaggcaggggtaag-------aaaaatt-tgagta---cttcatatt-aatttcaaat-----agctgtgagc----------taccaagt------tgcttgaacaggt----------tcta---tctgattatttgtttgaagattgatgtt------------------------------ttcaaagaaaatat---------------------gcatgttctggttacc--------------------------------------------------------------------------------------------------------------------------------------------------------------------------------------------------------------------------------------------------------------------------------------------------------------------------------------------------------------
>I23378_M150_Malvaceae_Ceiba_pentandra_seq1
----------------------------------------------------------------------------------------------------------------------------------------------------------------------------------------------------------------------------------------------------------------------------------------------------------------------------------------------------------------------------------------------------------------------------gtgtttagcttggagaagaccttcaagatgacattttctctgcttgtacttcatatgtggctctgcttacgccgcttgaaagctgatggaaaagatggtgttgaattaggacaatacctttatgagatctacaatcatgatgttgagctcagagtatctaaagctggggtatg-------taattag-aatagg---agttatttc-aatttagata-----tgctgctacg---aatggatgatgatga------caccatttgaagc----------ttta---ttag-ttgtaaaagagaatgt--------aaatgtatttctttgacttgaatagccc-tttgaagctag-------------------------------tttattgtcattga------------aattgcaggttaacttacttt------------------------------------------------------------------------------------------------------------------------------------------------------------------------------------------------------------------------------------------------------------------------------------------------------------------------
>I23379_M160_Muntingiaceae_Muntingia_calabura_seq1
------------------------------------------------------------------------------------------------------------------------------------------------------------------------------------------------------------------------------------------------------------------------------------------------------------------------------------------------------------------------------------------------------------------------------atttaacttggaaaagacattcaaaatgacgttctcattgcttgtgcttcatatgtggctttgtttacggcgcttaaaagctgaaggtaaagaaggcgtaaaattgggccaatatgtctatgagatctacaatcatgatgtagagcttagagtttctaaagcckgggtcag-------taagcat-tacctatatatttagcataagtttcagct------------------------------------tttacttacttttwkc----------ttga---tkaacctgcaaatyccwctactc----------------------------cagccc-tatgaaattaagat----------------------tactrtgcttttttcactgtc----------tagggaaatatcacatcatcaataat--------------------------------------------------------------------------------------------------------------------------------------------------------------------------------------------------------------------------------------------------------------------------------------------------------------------
>I23380_M161_Malvaceae_Hibiscus_tiliaceus_seq1
----------------------------------------------------------------------------------------------------------------------------------------------------------------------------------------------------------------------------------------------------------------------------------------------------------------------------------------------------------------------------------------------------------------------------------aatttggagaagaccttccagacgacgttttctttgcttgtacttcatatgtggctctgtttacgccgattgaaagccgaaggaaaagagggtgttgatttaggacaatacgtgtacgagatttacaatcatgatgttgagctcagagtatctaaaactggggtaag-------------------------------------tttggta-----tgctgctatg---gatgaattaggatga------tatcatatgaagc----------ttta---ttagtttgcaaatgagattgt--------gaa-----------agcttgaatagttc-tt---------------------------------------------------------------------------------------------------------------------------------------------------------------------------------------------------------------------------------------------------------------------------------------------------------------------------------------------------------------------------------------------------------------
>I23381_M162_Bixaceae_Bixa_orellana_seq1
--------------------------------------------------------------------------------------------------------------------------------------------------------------------------------------------------------------------------------------------------------------------------------------------------------------------------------------------------------------------------------------------------------------------------------------tggagaaraccttcaagatgacattctcattgcttgtacttcatatgtggctatgtttacgtcgtttgaaagaagagggaaaagaaggtgttgaattagggcaatatgtctatgagatctataatcatgatgtggagatgagagtatctaaagctggggtttg-------tgatcag-tactta---agcattaac-----tatata-----atttgctgtggt----------------------gatcagtctttga----------ctta---tgcatatgtaaatgtaattgtctt---ctaaaggttttacttttgtgccaccagtca-atcgtatataatacaaatataatataattttaagggcatctattaatcactattga------------atggacatgttcccttatcaaagatttaag------------------------tcttcagtaagattgtcatacaca-cta-----------------------------gtattagtg---------------------------------------------------------------------------------------------------------------------------------------------------------------------------------------------------------------------
>I23383_M166_Malvaceae_Pseudobombax_ellipticum_seq1
----------------------------------------------------------------------------------------------------------------------------------------------------------------------------------------------------------------------------------------------------------------------------------------------------------------------------------------------------------------------------------------------------------------------------gtatttaacctggagaacacgttcaaaactactttttctctactggtgcttcatatgtggctatttctacgtcgtttgaaggaagagggaaaggaaggtgctgaatttgggcaatatttatatgagatctacaaccatgatttagaaatgagagtttctaaggcaggggtaag-------aaaaaat-tgagta---cttcatatt-aatttcaaat-----agttgtgagc----------taccaagt------tgcttgaacaggt----------tcta---tctgattatttgtttgaagattgatgtt------------------------------ttcaaagaaaatat---------------------gcatgttctggttaccattatttagtttttggaacgcacaaaacttcttataccggagatatttaatttgagaaaatcaaag-------------------------------------------------------------------------------------------------------------------------------------------------------------------------------------------------------------------------------------------------------------------------------------------t
>I23384_M168_Malvaceae_Theobroma_cacao_seq1
------------------------------------------------------------------------------------------------------------------------------------------------------------------------------------------------------------------------------------------------------------------------------------------------------------------------------------------------------------------------------------------------------------------------------atttaacttggagaagaccttcaaaatgacattttctctgcttgtgcttcatatgtggctctgcttacgccgcttaaaagctgaaggaaaagacggtgttgaattaggacaatacctttatgagatctacaatcatgatgttgagctcagagtatctaaagctggggtatg-------tcatcag-tgtagg---agttatttc-aatgtggata-----gcatgctatcg---------catgaaga------taccattttggaaa---------ttta--------------------------------tcatgtatgtctttggtttgaatagtca-tttgcagctac-------------------------------tttatcatcattga------------aatggcaggttaacttacttttgacgaaatggatgaaagaattggagaagatattctatggaaacattgttgcttatg-atgctgcattgcttccagtggctaaacaggaggagct------------------------------------------------------------------------------------------------------------------------------------------------------------------------------------------------------------------------a
>I23385_M169_Malvaceae_Ochroma_pyramidale_seq1
----------------------------------------------------------------------------------------------------------------------------------------------------------------------------------------------------------------------------------------------------------------------------------------------------------------------------------------------------------------------------------------------------------------------------gtatttaacttggagaagaccttcaagrtgaccttttctctgcttgtacttcatatgtggctctgcttacgccgcttgaaagctgaaggaaaagatggtgttgaattaggacaatacctgtatgagatctacaatcatgatgttgagctcagagtatctaaagctggggtatg-------tcatcag-aatagg---agttatttc-aatttagata-----tgctgatatg---gatgaatgatgatga------tatcgtttgaagc----------tttt---ttagtttgtaaatgagtatgc--------aaatgtatttctttggcttgaatagtca-tttgaagctag-------------------------------tttattatcattga------------aatggcaggttaacttacttttgacgaaatggatgaaagaattggagaagatattctatggaaatatcgttgcttatg-atgctg--------------------------------------------------------------------------------------------------------------------------------------------------------------------------------------------------------------------------------------------------------
>I23387_M178_Malvaceae_Malvaviscus_arboreus_seq1
aatttggataaaatgtttaggtccaasccttgttcattggctataccccgaggctctccccttagagtagaagacccaaagtatgatggccttaagcatattattttcaagatgatgcttttctatagtaaacaaagcaggtcgattcgaggggcgaatgtgatctataggcgtgtcctttcacaagttgataaacchgctatatacgaa--ggtctctg---tg--ctttatattt----------------------------------ctg----atttta-----acttcgttg-------------------gctg---------t--a-aaatcggc---tttttgrt--tg-atgtgaatt------gaatccc-atrtc------------tt--tgctgtgcagtgtttaacttggagaagaygttccagackacgttttctctgcttgtacttcatatgtggctctgtttacgccgattgaaagctgaaggaaaagagggtgttgaattaggacaatacgtgtacgagatttacaatcatgatgttgagctcagagtatctaargcyggggtaag--------------------------------------tcvata-----tgctgytatg---gatgaattddgatga------tacdatatgaggc----------ttta---ktagtttgcaaatgagaatgt--------gaa-----------agcttgaatagttc-tttgaagttar-------------------------------tttattattwttga------------attggcaggttaacttacttctgacdaaatggatgaaagaattggagaagattttctatggaaatattgttgcttatg-atgctgcyttgctgccggaggctacacgggaggagctaacagaggttatatggaggtaagtacttct-------------------------------------------------------------------------------------------------------------------------------------------------------------------------------------------
>I23388_M180_Malvaceae_Triumfetta_lappula_seq1
----------------------------------------------------------------------------------------------------------------------------------------------------------------------------------------------------------------------------------------------------------------------------------------------------------------------------------------------------------------------------------------------------------------------------------------gagaagaccttcaaaatgacaytttctctgcttgtacttcatwtgtggctctgtttacgccgcttgaaagctsaaggaaaagatggtgttgaattaggacaatacctttatgaaatctacaatcatgatgttgagctcagagtatctaaagccgggkwwkg-------rawymrk-kkwrgr---rktwwtttt-wawttwrrww-----rsrwkrwwwk----------grwkrwkrwkrwwmbmmbkkwrrarsy----------ttty---ttagtttgtagatgagaatgc--------aattttaa---------------------tttgcagctag------------------------------tttatttatcattga------------aattgcaggttaacttactgttgataaaatggatgaaagaattggagaagatattttacggaaatgttgttgcttatg-atgctgccgtgcttccagaggctaaacaggaggtgc-------------------------------------------------------------------------------------------------------------------------------------------------------------------------------------------------------------------------t
>I23391_M183_Malvaceae_Phymosia_umbellata_seq1
-------------------------------------------------------------------------------------------------------------------------------------------------------------------------------------------------------------------------------------------------------------------------------------------------------------------------------------------------------------------------------------------------------------------------------------------aagacattcaagatgacattttctttgcttgtacttcatatgtggctctgcttgcgccgactgaaagctgaaggaaaagatggcgttgaattaggacaatatgttaatgagatctacaatcatgacattgagctcagagtatcgaaagctggggttaa------------------------------------------------------------------------------------------------------------------------------------------------------------------------------------------------------------------------------------------------------------tttacttttgacaaaatggatgaaagaattggagaggatattttatggaaatattgttgcatatg-atgctgccttacttccagaggctccaaaggacgagctaacggaggttatatggagaaatatcttttcgga-----------------------------------------------------------------------------------------------------------------------------------------------------------------tgatggttcatc----------c
>I23392_M187_Malvaceae_Ayenia_berlandieri_seq1
-------------------------------------------------------------------------------------------------------------------------------------------------------------------------------------------------------------------------------------------------------------------------------------------------------------------------------------------------------------------------------------------------------------------------------------ttggagaagaccttcaagatgacattttctctgcttgtacttcatatgtggctctgtctacgtcgcttgaaagctgaagggaaagatggcgttgaattaggacaatatctttatgagatctacaatcatgatgtggagctcagagtatctaaagctggggtatg-------tcatcta-cataga---atttatttc-gattttaata-----ggatgctatg----------gataa-ga------tgacttttgaagc----------ttta---tcagtctat---------------------------ttctctttwttwgwyywkwsc-wkmkcwsytmk-------------------------------ywtmrtwkmawtgr------------makgkyarsttamyytwswywwratrrawkrrakrawwgra---------------------------------------------------------------------------------------------------------------------------------------------------------------------------------------------------------------------------------------------------------------------------------------------------g
>I23394_M229_Malvaceae_Malvastrum_americanum_seq1
------------------------------------------------------------------------------------------------------------------------------------------------------------------------------------------------------------------------------------------------------------------------------------------------------------------------------------------------------------------------------------------------------------------------------------------gaagacttttagtgtgacrttttctttgcttgtacttcatatgtggttgtgtttacgacgattgaaagccgaaggaaaagatggtgttgaattaggacagtatgtttacgagatctataatcatgatgttgagcttagagtrtctaaagaaggggtaag-------tarrwww-kktksy---wwkkrwkra-awtkcsrwkr----------------------------------ywwkkkatykkwrrmwrs----------ttkw-----------------------------------------------------atwrtka-ttkraakskwr------------------------------kkttrwywtmsttkw------------raygrwakgkwwrmwwrmwttkgasrrratrkwtkawrgaawtrkwrwkgmtwwtkwwkskrmatwkywtysskwrks-wwsmygykwygmkycctgaggctacacgcgacgagctaacagaggtcttatggaggtaaga------------------------------------------------------------------------------------------------------------------------------------------------------------------------------------------------a
>I23395_M236_Malvaceae_Fuertesimalva_jacens_seq1
-----------------------------------------------------------------------------------------------------------------------------------------------------------------------------------------------------------------------------------------------------------------------------------------------------------------------------------------------------------------------------------------------------------------------------tgtttaacttggagaagacctttagtgtgacgttttcgttgcttgtacttcatatgtggctgtgtttacgacgtttgaaagccgaaggaaaagatggtgttgaattaggacaatatgtttacgagacctacaatcacgatgtcgagctcagagtatctaaagaaggggtaag--------------------------------------tagatatatgttcttgctacggatgatgaataacgatga------tactttatc--------------tttg--------------------------------aaat------------------------------------------------------------------------------------------------------------------------------------------------------------------------------------------------------------------------------------------------------------------------------------------------------------------------------------------------------------------------------------------------------------------------------------------
>I23396_M019_Malvaceae_Allosidastrum_pyramidatum_seq1
----------------------------------------------------------------------------------------------------------------------------------------------------------------------------------------------------------------------------------------------------------------------------------------------------------------------------------------------------------------------------------------------------------------------------gtatttaacttggagaagaccttcaagatgacattttctttgcttgtacttcatatgtggctttgcttacgccgtctgaaagccgaaggaaaagatggcgttgaattgggacaatacgtctatgagatctacaatcatgacgtcgagctcagagtatcgaaagctggggtaag--------------------------------------tagatt-----tgctgctatg---gatgaatta---------------catatgaagc----------ttta---ttagtttgcaaatcagaatgc--------gga-----------agcttgaatggtct-tttgaactttgaa-----------------------cccacttttattatcattga------------catggcaggttaacttacttttgacgaaatggatgaaagaattggagaggatattttatggaaatattgttgcatatg-atgctgccctgcttccggaggctacaaaggacgagctaactgaggttata------------------------------------------------------------------------------------------------------------------------------------------------------------------------------------------------------------
>I23397_M020_Malvaceae_Melochia_betonicifolia_seq1
----------------------------------------------------------------------------------------------------------------------------------------------------------------------------------------------------------------------------------------------------------------------------------------------------------------------------------------------------------------------------------------------------------------------------gtatttaacttggagaagactttcaagatgacatattctctgcttgtacttcatatgtggctctgcttacgccgcttgaaagccgaaggaaaagagggtgtcgagttaggacaatacgtttatgagatctacaatcatgatgttgagttgagagtgtctaaagctggggtacg-------ttaccgc-tatgga---agtttttt--ggtttagata--------------------------------------------------------------ttcc-------------------------------------------------------------tttgcagctag-------------------------------tttattgttattggt----------cggttgcaggttaacttacttttgacaaaatggatgaaagatttggagaagatattctatggaaatatcgttgcttatg-atgctvccatgcttccggaggctaaacaggatgagctaacagaggttatatggaggtaagatcttcatca---------------------------------------------------------------------------------------------------------------------------------------------------------------------------------------g
>I23399_M022_Malvaceae_Gaya_dominguensis_seq1
-------------------------------------------------------------------------------------------------------------------------------------------------------------------------------------------------------------------------------------------------------------------------------------------------------------------------------------------------------------------------------------------------------------------------------tttaacttggagaagaccttcaagatgacattttctttgcttgtacttcatatgtggctctgcttacgtcgactgaaagctgaaggaaaagatggcgttgaattaggacaatatgtctatgagatctacaatcatgacgttgagctcagagtatcgaaagctggggtaag--------------------------------------tagagt-----tgc-gctatg---gatg--------------------------------------------------------------------------------------------------------------------------------------------------------------------------------------------------------------------------------------------------------------------------------------------------------------------------------------------------------------------------------------------------------------------------------------------------------------------------------------------------------------------------
>I28591_M023_Malvaceae_Neobuchia_paulinae_seq1
-----------------------------------------------------------------------------------------------------------------------------------------------------------------------------------------------------cgctatatatgaaggtctctgtc---tg--ctttatgtat------------atatatgcttttgctaaatttcatg----atttt------tatttgttg-------------------gcac---------t--a-gcatgtgc---ttcatgat--tr-acgtaaatt------aaaaacc-atgtctatt------tttt--ttttttgcagtgtttagcttggagaagaccttcaagatgacattttctctgcttgtacttcatatgtggctctgcttacgccgcttgaaagctgaaggaaaagatggtgttgaattaggacaatacctttatgagatctacaatcatgatgttgagctcagagtatctaaagctggggtatg-------taattag-aatagg---agttatttc-aatttagata-----tgctgctatg---aatgaatgatgatga------taccatttgaagc----------ttta---ttagtttgtaaatgagaatgc--------aaatg-----------------------------------------------------------------------------------------------------------------------------------------------------------------------------------------------------------------------------------------------------------------------------------------------------------------------------------------------------------------------------------------------------------------------------------------
>I28593_M024_Malvaceae_Carpodiptera_cubensis_seq1
---------------------------------------------------------------------------------------------------------------------------------------------------cgaggggcaaatgttatatatcggcgcgtcctttctcaagttgataaacctgctatatatgaa--ggtctgtc---tg--ctttttatat------------atacaagctttcgctgaatttcatg----gtttt------gctttattga-------------tcgtcatag---------t--a-gcattggcttgttgttgat--tg-atgttaatt------aaaatcc-gtatc------------tt--tgctgtgcagtgtttaatttggagaagaccttcaaaatgacattttctctgcttgttcttcacatgtggctctgtttacgccgcttgaaagctgaaggaaaagatggtgttgaattaggacaatacmtttatgagatctataatcatgatgttgagcttagagtatctaaagctggggtata-------tcatctg-aataag---agttatttc-attttagatg-----cgatgctrtg----------gatgatga------tatcgttttaagc----------ttta---ttagtttgtacatgagaatgg--------aaatgtatttctttggtttgaatagccc-ttttcagctgg-------------------------------ttttattataattg------------aatgacaggttaa--------------------------------------------------------------------------------------------------------------------------------------------------------------------------------------------------------------------------------------------------------------------------------------------------------------------------------
>I28594_M025_Malvaceae_Herrania_nitida_seq1
----------------------------------------------------------------------------------------------------------------------------------------------------------------------------------------------atgaacctgctatatatgaa--ggtccgtcgtctg--ctatatatatgtat-------ttatttaatttttgttaaatttcata----atttt------gctttctcga-------------ctgtcatat---------t--a-gcattggc---ttcatgag--tg-atataaatt------aaaaccc-atatct-----------tt--cttggttcagtatttaacttggagaagaccttcaaaatgacattttctctgcttgtacttcatatgtggctctgcttacgccgcttaaaagcagaaggaaaagacggtgttgaattaggacaatacctttatgagatctacaatcatgatgttgagcttagagtatctaaagctggggtatg-------tcatcag-tgtagg---agttatttc-aatgtggata-----gcatgctatc----------gatgaaga------taccattttgaagc---------ttta--------------------------------tcatctatttatttggttagaatagtca-tttgcagctag-------------------------------tttatcatcattga------------aatggcaggttaacttacttttgacaaagtggatga---------------------------------------------------------------------------------------------------------------------------------------------------------------------------------------------------------------------------------------------------------------------------------------------------------
>I28596_M026_Malvaceae_Ruizia_cordata_seq1
--------------------------------------------------------------------------------------------------------------------------------------------------tcggggggccaatgtgatatatcgacgcatcctttctcaagttgataaacctgctatatatgaa--ggtctgtg---tg--ctata----------------------kawwaataasctatttcatg----attttt------ctttattga-------------ctgccattc---------t--a-gtattggy---tttrwswk--ty-atmwawatc------aaaaycccatttc------------tt--tgttgtgcagtrtttaacttggagaagacctttaagatgacattttctctgcttgtacttcatatgtggctctgtttacgccgsctgaaagctgaagggaaagaaggtgttgaattrgracaataygtctatgagatttataatcatgatgttgaactcagggtatctaaagctggggtatg-------ttatcag-aatawy---rgtcattttaaatttagata-----ggatkccttg----------gatgaaga------tattatttgcag-----------tttm---gtagtttktagatgaaaatac--------wmgtgtatttctttagtttgaatwgtcc-ttwgcarcwgr-------------------------------yttattatakttta------------attgacaggttaacttgcttttgacgaaat---------------------------------------------------------------------------------------------------------------------------------------------------------------------------------------------------------------------------------------------------------------------------------------------------------------
>I28597_M027_Malvaceae_Melhania_velutina_seq1
----------------------------------------------------------------------------------------------------------------------------------------------ccattcggggcgccaatgtgatataycgacgcatcctttctcaagtygataaacctgctatatatgaa--ggtctgtg---tg--ctata----------------------kamwaatarsctatttcatk----attttt------ctttattga-------------ctgccattc---------t--a-rttttrky---tttwtgaytgtc-atmwawatc------aaaaccccattty------------tk--tgttgtgcagtattyaacttggagaadacctttaagatgacattttctctgcttgtacttcatatgtggctytgtttacgccgcctgaaagcygaaggsaaagaaggtgttgaattgggacaatatgtctatgagatttataatcatgatgttgaactcagggtatctaaagctggggtatg-------ttatcag-aatatc---wgtcattttaaatttagata-----gkatkcmtkg----------gatgaakw------tatmatttgyag-----------tttm---gtagtttttagatgaaaat--------------------------------------------------------------------------------------------------------------------------------------------------------------------------------------------------------------------------------------------------------------------------------------------------------------------------------------------------------------------------------------------------------------------------------------------------------
>I28598_M028_Malvaceae_Glyphaea_brevis_seq1
-----------------------------------------------------------------------------------------------------------------------------------------------------------------------------------------aattgataaacctgctatgtatgaa--ggtttgtc---ttcaccc----------------------------tttattaaatttcata----atctc------gctttattga-------------ttgtcgtag---------t--a-ccactggc---ttcatgag--tg-atgcaaatt------aacaccc-ttatt------------tttgtttggttcagtatttaacttggagaagaccttcaaaatgtcattttctctgcttgtacttcatatgtggctctgcttacgccgcttgaaagctgaaggaaaagatggtgttgaattaggacaatacctttatgaaatctataatcatgatgttgagctcagagtatctaaagctggggtatg-------tgatcag-tatacg---agttatctc-aatttagtta-----gggtgctatg----------gatgatga------tatcaattcaagct---------ttta---tcagtttgtagatgagaattt--------aaatg---ttaataaacta---------------------------------------------------------------------------------------------------------------------------------------------------------------------------------------------------------------------------------------------------------------------------------------------------------------------------------------------------------------------------------------------------------------------------
>I28599_M029_Malvaceae_Desplatsia_dewevrei_seq1
-----------------------------------------------------------------------------------------------------------------------------------------------------aggggcaaatgttatataccggcgcgtcctttcacaagttgataaacctgccatatatgaa--ggtctgtc---tg--caac---------------------------------ttttatcata----atttt------gctctattga-------------atgtcacat---------t--a-gcattggt---ttcatgaa--tt-atgtgaata------agaaccc-ccatct-----------ttctttggtttcagtttttaacttggagaagaccttcaaaatgacattttctctgcttgtacttcatatgtggctctgcttgcggcgcttgaaagctgaaggaaaagatggtgttgaattaggacaatacctttatgagatctataatcatgatgttgaagtcagagtatctaaagaaggggtatg-------taatcag-tgtagg---atttagttg-aatttagata-----ggttactata----------aatgatta------tatcatttgaagct--------tttta---tcagtttgtagatgagaatgt--------aaatgtgtttctttggtttgaatactac-tttgttgccag-----------------------------aattcatcatcattga------------aattgcaggttaacttactgtt-----------------------------------------------------------------------------------------------------------------------------------------------------------------------------------------------------------------------------------------------------------------------------------------------------------------------
>I28600_M146_Malvaceae_Mortoniodendron_guatemalense_seq1
-----------------------------------------------------------------------------------------------------------------------------------------------------------------------------------------------taaaccttctatatatgaa--ggtttgtg---tg--atatatatatgtatatatatatatataagcttttattaaatttcatg----atttt------ggtttattga-------------atgtcatag---------t--a-gcattgtc---ttgatgat--tg-atgtaaatc------aaaaccc-atttcttttc-------tt--tgctgtgcagtatttaacttggagaagaccttcaagatgacattttctctgcttgtacttcatatgtggctatgcttacgccgcttgaaagctgaaggaaaagatggtgttgaattaggacaatacatctatgagatctacaatcatgatgttgagctcagagtatctaaagctggggtatg-------tcgtcag-aacagg---agttatttc-aatttagata-----gggtgctgtt----------gatgagga------tatcatttgaagc----------ttta---gtagtttctaaatgagaatac--------aaatgtatttttttggtttgagtagtcc-tttgcagcttg-------------------------------tttattatcattga------------gatgacaggttaatttacttttg---------------------------------------------------------------------------------------------------------------------------------------------------------------------------------------------------------------------------------------------------------------------------------------------------------------------t
>I28601_M030_Malvaceae_Sparmannia_africana_seq1
--------------------------------------------------------------------------------------------------------------------------------------------------------------------------------------------------acctgctatatatgaa--ggtttatt---tgcaccct-------------------------tttttattaaatttcataa--gagttt------gctttaytga-------------ttgtcatar---------t--a-gcattggc---ttcatgag--tg-atgcaaatt------aaaaccc-atatct-----------tttctttggttcagtatttaacttggagaagaccttcaaaatgacatattctctgcttgtacttcatatgtggctctgcttacgccgcttgaaagctgaagggaaagatggtgttgaattaggacaatacctttatgaactctacaatcatgatgttgagctcagagtatctaaagctggggtatg-------ttatcag-yawagr---artyatttc-attttagata-----ggatrctrtg----------gatgatga------tatsggttgaagc----------ttta---tcagtttgtagatgagaatgc--------aaatg--tttctttggcttgaatattac-tttgcagyccg-------------------------------tttattatcgctga------------aattgca--------------------------------------------------------------------------------------------------------------------------------------------------------------------------------------------------------------------------------------------------------------------------------------------------------------------------------------
>I28602_M031_Malvaceae_Mollia_sp_seq1
------------------------------------------------------------------------------------------------------------------------------------------------------------------atatacaggcgcgtcatttcacaagttgataaacctgctatatatgaa--ggtcagtc---tg--c---------------------------------------------a----attct------gctctattca-------------atgtcactg---------t--a-gcattggc---ttcatgaa--tt-atgtaaatg------agaaccc-atatgt-----------ttctttgttttcagtttttgacttggagaagacgttcaaaatgacattttctctgcttgcacttcatatgtggctctgcttacgccgcttgaaggctgaaggaaaagatggtgttcaaataggacaatacctttatgagatctacaatcatgatgttgaactcagagtatctaaagctggggtatg-------taaccag-tgtagg---attcagttg-aatatagata-----gggtactata----------aatgatta------tatcatttgaagc----------ttta---tcagtctatagatgagaatgc--------agatgtatttctttcgtttgaacactac-tttgttgccag-----------------------------ttttcattatcattga------------aatt-----------------------------------------------------------------------------------------------------------------------------------------------------------------------------------------------------------------------------------------------------------------------------------------------------------------------------------------
>I28603_M223_Malvaceae_Gossypium_hirsutum_seq1
----------------------------------------------------------------------------------------------------------------------------------------------------------------------------------------------------tttwtatatatgaa--------------------------------------------aactattattaaatttttgg----rttttc-----cttttgttgg-----------------------c-----agt--a-acattggtc-------------------------------------------------------ttttttatgtgcagtatttarcttggagaagacattcaggatgacgttttcactgcttgtacttcatatgtggctctgcttacgccggttgaaagctgaaggaaaagatggtgttgaattaggacaatacgtctatgagatttataatcatgatgtygagctcagagtatctaaagctggggtatgt------tgatctg---------ctgtta------------------------------------------------------tatcgcttgagac---------------------------------------------------------------ttgaatagttgttgtgaagcaag------------------------------ttttattatctttga------------aatggcaggttaacttacttttgacgaaatggatkaa--------------------------------------------------------------------------------------------------------------------------------------------------------------------------------------------------------------------------------------------------------------------------------------------------------
>I28604_M032_Malvaceae_Entelea_arborescens_seq1
----------------------------------------------------------------------------------------------------------------------------------------------ctattcgaggggyaaatgttatatataggcgcatcacttcacaagttgataaacctgctatatatgaa--ggtttatt---tgcacyc----------------------------tttattaaatttcata----agttt------gctttattga-------------ttgtcatag---------t--a-gcattggc---ttcatgag--tg-atgcaaatt------aaaaccc-atatc------------tttctttggtkyagtatttaacttggagaagaccttcaaaatgacatattstctgcttgtacttcatatgtggctctgcttacgvcgcttgaaagctgaagggaaagatggtgttgaattaggacaatacctttatgaactctacaatcatgatgttgagctcagagtatctaaagctggggtatg-------ttatcag-catagg---aattatttc-attttagata-----ggatgctatg----------gatgatdw------tatwggttgaagc----------ttta---tcagtttktagmtgagamwgs--------aaatgwatttmwttkryttraakwkhwh-tttgcagmtak-------------------------------tttrkywtsdtyda------------rrwtkyagsttaryc------------------------------------------------------------------------------------------------------------------------------------------------------------------------------------------------------------------------------------------------------------------------------------------------------------------------------
>I28605_M235_Malvaceae_Abutilon_sp_seq1
--------------------------------------------------------------------------------------------------------------------------------------------------------------------------------------------------amctgctatatatgaa--ggtctttc---tg--attt-----------------------------------------tg----ttttc---------ttccca-------------------gtat---------t--c---tttggc---tttattat--tg-atgtaaatt------ataactc-atttc------------ttt-tgttgtgcagtatttaacttggagaagaccttcaagatgacattttctttgcttgtacttcatatgtggctgtgcttacgccgactgaaagctgaaggaaaagatggcgttgaattaggacaatacatatatgagatctacaatcatgatgtcgagctcagagtatcgaaagctggggtaag--------------------------------------aagatt-----tgctgctatg---gatgaatta---------------catatgaacc----------ttta---ttagtttgcaaatcagaatgc-------ggga-----------agtttgaatagtcg-ttttaactttgaa-----------------------cctacttttattatctttg----------------------------------------------------------------------------------------------------------------------------------------------------------------------------------------------------------------------------------------------------------------------------------------------------------------------------------------------------------
>I28606_M033_Malvaceae_Reevesia_formosana_seq1
--------------------------------------------------------------------------------------------------------------------------------------------------------------------------------------------------acctgctatttatgaa--ggtttttc---ta--ctttat----------------gtataagcttttcttagtttttgtg----atttt------gattttttga-------------ttcttatgg---------t--a-gttttggc---tttatgat--tg-atggaaatg------aaaaccc-atttct-----------tt--gtttttgcagtatttaacttggagaagactttcaagatgacattttcyctgcttgtacttcatgtgtggctctgtttacgccgattgaaagccgaaggaaaagatggtgttgaattaggacaatatgtttatgagatctacaatcatgatgttgagctcagagtatctaaagctggggtatg-------tcatcag-tatagg---agttat----------------------tgctgtg----------tatgtaga------tgtcatttgaagc----------ttta---ttagtttg--gatgagaaagt--------aaatgtatttctttggtttgaatagttc-ttt--------------------------------------------------------------------------------------------------------------------------------------------------------------------------------------------------------------------------------------------------------------------------------------------------------------------------------------------------------------------------------------------------------------
>I28607_M034_Malvaceae_Mansonia_altissima_seq1
----------------------------------------------------------------------------------------------------------------------------------------------------------------tgatatataggcgtgttctttctcaagttgataaaccagctatatatgaa--ggttcgtc---ta--ctttat-------------tatgtttaagctactgttaagttttacta-tgatttt------gttttagtga-------------ctgatattg---------t--a-taatttgc---ttcttagt--ag-atgtaaattt-----aaaaccc-atatct-----------tt--gttttggcagtatttaacttggagaagactttcaagatgacattttctctgcttgtacttcatatgtggctctgtttacgccgtctgaaagccgaaggaaaagatggtgttgaattaggacaatacctttatgagatctacaatcatgatgtcgagctcagagtatctaaagctggggtatg-------ttatatg-aattag---agttaatttcaatttatata---tgtgatgctatg----------tatga---------tatgatttgaagc---------------------------------------------------------------------------------------------------------------------tttattatcactga------------aatggcaggttaacttacttttgataaaatggatgaaagaactggagaagatattctatggaaatattgttgcttatg-atgctgccttgcttccaga------------------------------------------------------------------------------------------------------------------------------------------------------------------------------------------------------------------------------------------g
>I28608_M035_Malvaceae_Hosfordia_alata_seq1
------------------------------------------------------------------------------------------------------------------------------------------------------------------atatataggcgtgtcctttcccaagttgataaacctgctatatatgaa--ggtctttc---tg--actt-----------------------------------------tg----ttttc---------ttccca-------------------gtat---------t--c---tttggc---tttattat--tg-atgtaaatt------aaaactc-atttt------------tttatgttgtgcagtatttaacttggagaagaccttcaagatgacattttctttgcttgtacttcatatgtggctctgcttacgccgattaaaagctgaaggaaaagatggtattgaattaggacaatacgtctatgagatctacaatcatgacgtcgagctcagagtatcgaaagctggggtaag--------------------------------------tagatt-----tgctgctatg---gatgaacta---------------cagatgaagc----------ttta---ttagtttgcaaatcagaatgc--------gga-----------agtttgaatagtccgtttgaactttgaa-----------------------cctacttttcttatcattga------------catggcaggttaatttacttttgacaaaatggatgaaagaatt--------------------------------------------------------------------------------------------------------------------------------------------------------------------------------------------------------------------------------------------------------------------------------------------------
>I28609_M036_Malvaceae_Pentaplaris_davidsmithii_seq1
-------------------------------------------------------------------------------------------------------------------------------------------------ttcgaggggcaaatgtgatatataggcgtctcctttcacaagttgataaacctgctatatatgaa--ggtctgtc---t-------------------------------gcttttgttaaatttcttg----atttt------gctctgttg-------------------gcag---------t--a-acattggc---ttcatgat--tg-atgtaaatt------aaaaccc-ttgtc------------tt--tgtcgtgcagtgtttaacttggagaagaccttcaagatgacattttctctgcttgtacttcatatgtggctctgtttacgccgcttgaaagctgaaggaaaagatggtgttgaattaggacaatacctctatgagatctacaatcatgatgttgagctcagagtatctaaagctggggtatg-------tcatcag-aatagg---acttatttc-aatttagata-----tgctgctatg---gatgaatgatgatga------taccatttgaagc----------tata---ttagtttgtaaatgagaatgc--------aaatgtatttmtttggcttgaatagtcg-tttgaagctag-------------------------------tgtattaccaatga------------aa-------------------------------------------------------------------------------------------------------------------------------------------------------------------------------------------------------------------------------------------------------------------------------------------------------------------------------------------
>I28610_M037_Malvaceae_Heritiera_littoralis_seq1
------------------------------------------------------------------------------------------------------------------------------------------------------------------atatatwggcgtgtrytstcamamrwysmwaramywryyatatatgaa--ggtctgtc---tg--ctttatat--------------ttdcaatcttttgctaaatttcatg----atgtt------gatttattag-------------------------------b--a-ayattgga---ttcttgat--tg-g-gtaaattt----taaaactc-atgtc------------tt--tgttctgtagtatttaacttggagaagaccttcaaaatgacattttctctgcttgtacttcatatgtggctttgcttacgccgcttgaaagctgaaggaaaagatggtgttgaattaggacagtatctttatgagatttacaatcatgatgttgagctcagagtgtctaaagctggggtatg-------tcatcag-aatagg---aattatttc-aatttggata-----ggatgctaag----------aatgaaga------tatcatttgaagg----------ttta---tctgtatgtagatgagaatac--------aaatgtatatctttggtttgatcggtcc-tttgcagctga-------------------------------gttattat---------------------------------------------------------------------------------------------------------------------------------------------------------------------------------------------------------------------------------------------------------------------------------------------------------------------------------------------------------------
>I28611_M062A_Malvaceae_Durio_zibethinus_seq1
---------------------------------------------------------------------------------------------------------------------------------------------------------------gtgatatataggcgtatactttctcaagttgataaacctgccatatatgaa--ggtctgtca-gtg--tctgcttttt------------gtatgagcttttgttgagtttcgtg----atttt-------ctttattga-------------ctgtcataa---------t--a-gaattggt---ttcktgat--tg-atgtaaatt------aaaaccc-atatc------------tt--tgttttgcagtatttaatttggagaagaccttcaaaatgacattttccctgcttgtccttcatatgtggctctgcttacgccgcctgaaagctgaaggaaaagacggtgttgaattaggacagtacgtttatgagatctacaatcatgatgttgagcttcgagtgtctaaagctggggtatg-------tcatctg-cataag---aattatttc-aatttagata-----cgatgctatt----------gatgatga------tatcatttgaagc----------tttm---ttagtttgtagatgagaatgc--------aaatgtawttyyttggkttkrawwgtcc-tttgcagatgg-------------------------------tttt-------------------------------------------------------------------------------------------------------------------------------------------------------------------------------------------------------------------------------------------------------------------------------------------------------------------------------------------------------------------
>I28612_M038_Malvaceae_Brachichyton_bidwillii_seq1
---------------------------------------------------------------------------------------------------------------------------------------------------------------------------------ctgttacaaattgatagacctgctatatatgaa--ggtctgtc---tt--ctttatat--------------ttgcaattttttgttaaatttcatg----atttt------tctttattga-------------ctgtcttagtg-----gca--t-gcattgga---ttcgtgat--tg-atgtaaattt----taaaaccc-ttatc------------tt--tgttgtgtagtatttaacctggagaagaccttcaaaatgacattttctctgcttgtacttcatatgtggctttgcttacgccggttgaaagccgaaggaaaagatggtgttgaattaggacagtacctttatgagatctacaatcatgatgttgagctcagagtgtctaaagctggggtata-------tcatcag-aatagg---agttatttc-aatttggata-----ggatgccaag----------gatgaaga------tatcatttgaaca----------tata---tctgtttgtagatg-gaatac--------aaatgtgtttctttggtttgaatagtcg-tttgcagctga-------------------------------gttattatcattg----------------------------------------------------------------------------------------------------------------------------------------------------------------------------------------------------------------------------------------------------------------------------------------------------------------------------------------------------------
>I28613_M039_Malvaceae_Eriotheca_macrophylla_seq1
----------------------------------------------------------------------------------------------------------------------------------------------------------------------------------------------------------tatatgaa--ggtctgtc---tg--ctctatgcat------------atataagcttttgttaaatttcatg----atttt------gatttgttg-------------------gcag---------t--a-gcatgggc---ttcatgat--tg-atgtaaatt------aaaaacc-atgyctttttttttmtttt--ttwtttgcagtgtttaayttggagaagacctthaagatgacattttctctgcttgtacttcatatgtggctctgcttacgccgcttgaaagctgaaggaaaagatggtgttgaattaggacaatacvtctatgagatctacaatcatgatgttgagctcagastatctaaagctggggtatg-------taattag-aatagg---agttatttc-aatttagatat----tgctgctatg---gatgaaggatgatga------taccatttcaagc----------ttta---ttagtttgtaaatgagaatgc--------aaatgtatttctttggcttgaatagtcc-tttgaagctag-------------------------------tttattatcattga------------aatggca--------------------------------------------------------------------------------------------------------------------------------------------------------------------------------------------------------------------------------------------------------------------------------------------------------------------------------------
>I28614_M040_Malvaceae_Hydrogaster_trinervis_seq1
--------------------------------------------------------------------------------------------------------------------------------------aagcaagtccattcgaagggctaatgttatatacagaagcgtcctttcacaagttgataaacctgccatatatgaa--ggtcagtg---tg--caac---------------------------------ttttatcata----atttt------gctctattgg-------------atgtcacag---------t--a-gcattggc---ttcgtgag--ct-atgtaactg------agaaccc-ttttct-----------ttctttggtttcagtttttgacctggagaagaccttcaaaatgactttttctctgcttgtacttcatatgtggctctgcttacgccgcttgaaagctgaaggaaaagatggtgttgaattagggcaacacctttatgagatctacaatcatgatgttgaactcagagtatctaaagctggggtatg-------taatcag-tgtagg---atttagtca-aatatagatg-----gagtactata----------aatgatta------tatcatttgaagc----------ttca---gcagtttattgatgagaatgc--------acatttatttctttggtttgaatactac-tttgttgccgg-----------------------------ttgtcattatcattga------------aa-------------------------------------------------------------------------------------------------------------------------------------------------------------------------------------------------------------------------------------------------------------------------------------------------------------------------------------------
>I28615_M041_Malvaceae_Pterygota_brasiliensis_seq1
---------------------------------------------------------------------------------------------------------------------------------------------------cgaggggcaaatgtgatatataggcgcgtcacgtcacaggttgatagacctgctatatatgaa--ggtctatc---tg--ctttatat--------------ttacaatcttttgctcaatttcatg----atttt------gctctattga-------------ctgtcgtgg---------t--a-gctttgga---ttcttgat--tg-atgcaaattt----taaaaccc-ttatc------------ct--tgttgtgtagtgtttaacttggagaagaccttcaaaatgacattttctctgcttgtacttcatatgtggctttgcttacgccgcttgaaagctgaaggaaaagatggtgttgaattaggacagtatgtttatgagatttacaatcatgatgttgagctcagagtgtctaaagcgggggtatg-------tcatcag-aatggg---tgttatttc-aatttggata-----ggatgccaag----------gatgagga------tatcatttgaacg----------ttta---tctgtttttagatgagaataa--------aaacgtatttct-----------------tttgcagctga-------------------------------tttattatcattga------------a--------------------------------------------------------------------------------------------------------------------------------------------------------------------------------------------------------------------------------------------------------------------------------------------------------------------------------------------
>I28616_M042_Malvaceae_Leptonichya_maranta_seq1
----------------------------------------------------------------------------------------------------------------------------------------------------------------------------------------------wyrtctgtgtgacgcatgtga-ggcatgtgccttgtc----------------------ttatyrmyttwywttaaatttcata----atttt------gctttcttta-------------ctgtcatag---------taga-gccttggct--tkcatggg--tg-acgtaaatt------tataatg-atagct-----------tt--cttgtttcagtatttaacttggagragaccttcaaaatgacattttctctgcttgtacttcatatgtggctctgcttacgccgcttgaaagctgaaggcaaagatggtgttgaattagggcaatatctttatgagatctacaatcatgatgttgagctcagagtatctaaagctggggtatg-------tcatcaa-tataggattttttttttc-aatttagata-----ggatgctatg----------gatag-ga------tatcatctgaagt----------tttg---tcagt------------------------------gkttttttagtttgaatagtcc-ttttcagctag-------------------------------tatattatcgctga------------aatggcaggttaacttacttttgacaaaatgga------------------------------------------------------------------------------------------------------------------------------------------------------------------------------------------------------------------------------------------------------------------------------------------------------------
>I28617_M043_Neuradaceae_Neurada_procumbens_seq1
---------------------------------------------------------------------------------------------------------------------------------------------------------------------------tccatagtttaggagggtaattta--gactagacatgat--agtttatg-----------------------------ggacaaatttgtgtttaaacctatttctggggttaaaaacgtttttcagag-----------t---ccatac---------c--a-aacgcagc---tttaaagc--ta-ctgagaattcatctctgaaact-gtttc------------tt--ctacctgcagtatttaacttggagaagactttcagaatgacattctcattgcttgtacttcatatgtggctttgcttacgtcgcttgaaagaagagggaaaagacggtgttgaattagggcaatatctttatgagatctataatcatgatgtggaacttagagtatctaaagctggggtaag-------taatata---------ttcttacata-tatatatata-----------------------------------------------------t------cctgcaa--ttggttcttggacgtagtttc----------ctttgatcttgaggtttaatcgcttc-ttcgg-------------------------------ccttttctacttaccttcgt------------catggttaatctacttttgttgactgatat--gtgtataattc--------------------------------------------------------------------------------------------------------------------------------------------------------------------------------------------------------------------------------------------------------------------------------------------------
>I28618_M044_Malvaceae_Pentace_laxiflora_seq1
-------------------------------------------------------------------------------------------------------------------------------------------------------------------------------------ctcaagttgataaacctgctatttatgaa--ggtctccg---tg--ctatagattt----------------aagccgttattaaatttcatg----atttt------gctttgttga-------------ttgtcata----------t--g-gtattggc---ttcataat--tg-atggaaatt------aaaattc-gtttc------------tc--tgttgtgcagtatttaacttggagaagaccttcaagatgacattttctctgcttgtacttcatatgtggctctgcttacgtcgcttgaaagctgaaggaaaagatggtgttgaattaggacaatacgtctatgagatatataatcatgatgttgagctcagagtatctaaagctggggtatt-------tcatcag-aatagc---agttctttc-aatttagata------gatgctgtg---tgtg---aatgaaga------tatcctttgaagc----------ttta---gtagtttgcagatgagaatgc--------aaa--tctttctttggtttgtatag---------------------------------------------------------------------------------------------------------------------------------------------------------------------------------------------------------------------------------------------------------------------------------------------------------------------------------------------------------------------------------------------------------------------
>I28619_M045_Malvaceae_Phragmotheca_mammosa_seq1
-------------------------------------------------------------------------------------------------------------------------------------------------atcggggggcaaatgtgatatataggcgtctcctttcacaagttgataagcctgctatatatgaa--ggtctgtc---t-------------------------------gcttttgttaaatttcatg----atttt------gctttgttg-------------------gcag---------t--a-gtattggc---ttcattat--tt-atgtaaatt------aaagacg-atgtc------------tt--tgttgtgcagtatttaacttggagaagaccttcaagatgacattttctctgcttgtacttcatatgtggctntgcttacgccggttgaaagctgaaggaaaagatggtgttgaattaggacaatacctctatgagatctacaatcatgacgttgagctcagagtatctaaagctggggtatg-------taatcaa-aatagg---agttatttc-aatttggata-----tgctgctatgg-tgaatgatgatgatgg------taccatttgaagc----------tttt---ttagtttgtaaatgagaatgc--------aaatgtatttctttggcttgaatagtcg-tttgaagatag-------------------------------tttattatcat------------------------------------------------------------------------------------------------------------------------------------------------------------------------------------------------------------------------------------------------------------------------------------------------------------------------------------------------------------
>I28620_M046_Malvaceae_Camptostemon_shultzii_seq1
--------------------------------------------------------------------------------------------------------------------------------------------------------ggctaatgtkatatataggcgtgtcctttcacaagttgataaacctgccatatatgaa--ggtctctc---tg--ctttatat--------------atataagcttttgttaaatttc-----ggatttt------ccttggttg-------------------gcag---------t--a-gcatttgc---ttaatgat--tg-atgtaa-----------------------------------------tgtgcagtatttaacttggagaagaccttcaagatgacgttttctttgcttgtacttcatatgtggctctgtttacgccgattgaaagctgaaggaaaagatggcgttgaattaggacaatacgtctatgagatctacaatcatgatgttgagctcagagtatctaaagctggggtatg--------------------------------------tagatg-----tgctgctatg---gatgaattacgatga------taccatatgaagc----------ttta---atagtctgcaattgagaatgc--------aaa-----------aatttgaatagttt-tttgaagttag-------------------------------tttattatcattga------------aa-------------------------------------------------------------------------------------------------------------------------------------------------------------------------------------------------------------------------------------------------------------------------------------------------------------------------------------------
>I28621_M153_Malvaceae_Trichospermum_sp_seq1
----------------------------------------------------------------------------------------------------------------------------------------gcaggtccattcgaggggcaagtgttatatacgggcgtgtcgtttcacaagttgataaacctgctatatatgaa--ggtcagtc---tg--caac---------------------------------ttttatcata----atttt------gctccattga-------------atctcacag---------t--a-acactggc---ttcatgaa--tt-wtgtaaatg------ataaccc-atatct-----------ttctctggtttcagtttttaacttggagaakacsttcaaaatgacattttctctgcttgtacttcatatgtggctctgcttacgccgcttgaaagctgaaggaaaagatggtgttcaattaggacaatacctttatgagatctacaatcatgatgttgaactcagagtatctaaagctggggtawg-------tratcrg-tgtagg---atttagttt-aatagagata-----gggtactata----------aatgatta------tatcattggaagc----------tttr---tcagtttgtagatgagaatgm--------awytgtatttctttggtttraatactac-tttgttgccaa-----------------------------ttttcattatcattga------------aattgcaggttaacctactgttgtc--------------------------------------------------------------------------------------------------------------------------------------------------------------------------------------------------------------------------------------------------------------------------------------------------------------------
>I28623_M048_Malvaceae_Abroma_augusta_seq1
----------------------------------------------------------------------------------------------------------------------------------------------------------------------------------------aagttgataaacctgccatatatgaa--ggtctgta---tg--ctatatataatgat-----ttagtatcaacttttattaaatttcata----atttt------ggtttattga-------------ct----------------------------c---ttcaggga--tg-atgtaaatt------aaaactg-acagct-----------tt--cttggtacagtatttaacttggagaagaccttcaaaatgacattttctctacttgtacttcatatgtggctctgcttacgccgcttgaaagctgaaggcgaagatggtgttgaattaggacagtatctttatgagatctacaatcatgatgttgagctcagagtatctaaagctggggtatg-------tcatcta-tgtagg---agttatttc-aattttgata-----ggaggctatg----------gataa-ga------tattgtttgaggc----------ttta---tcagtct----------------------------agttctttggtttgaatagtcc-tttgcagctgt-------------------------------cttattatcattga------------aatggcag-------------------------------------------------------------------------------------------------------------------------------------------------------------------------------------------------------------------------------------------------------------------------------------------------------------------------------------
>I28624_M049_Malvaceae_Corchoropsis_tomentosa_seq1
----------------------------------------------------------------------------------------------------------------------------------------------------------------------------------tttctcaagttgataaacctgttatatatgaa--ggtctgtg---tg--ctata-------------------------ttataagctatttcacg----gtttt------gctttattga-------------cggtcattggctcattgct--a-gcattgac---ttcatgat--tc-atcaaaatc------taaaccacatttc------------tt--tgttgcgcagcatttaacttggaaaagaccttcaagatgacattttctctgcttgtacttcatatgtggctctgtttacgccgcctaaaagctgaaggaaaagaaggtgttgaattaggacaatacgtctatgagatttataatcatgatgttgaactcagggtatctaaagctggggtatg-------tcatctg-aatacg---agttattttaagtttagata-----ggatgccttg----------gaggaaga------tatcatttgcag-----------ttta---gtagtttgt----------------------------------agtttggatagtcc-tttgcagctgg-------------------------------tttattaaagttta------------attgacaggttaacttacttt------------------------------------------------------------------------------------------------------------------------------------------------------------------------------------------------------------------------------------------------------------------------------------------------------------------------
>I28625_M193_Malvaceae_Apeiba_tibourbou_seq1
------------------------------------------------------------------------------------------------------------------------------------------------------------aatgttatatataggcgcatcatctcacaagttgataaacctgctatatatgaa--gg--------------------------------------------tttattaaatttctta----agttt------gctttattga-------------ttg-catag---------t--a-gcattggc---ttcatcac--tg-atgcaaatt------aaaacccaatatc------------tttctttggttcagtatttaacttggagaagaccttcaaaatgacgttttctctgcttgtacttcatatgtggctttgcttaagccgcttgaaagccgaagggaaagacggtgttgaattaggacaatacctttatgaactctacaatcatgatgttgagctcagagtttctaaagctggggtatg-------ttatcagctttacg---agttatttc-attttagataggatgggatgctatg----------gatgatga------tatcagttgaagc----------ttta---tcagtttgt-----------------------tgtatttctttggcttgaatattac-tttgcagctag-------------------------------tttattatcattga------------aattgcaggttaacttac---------------------------------------------------------------------------------------------------------------------------------------------------------------------------------------------------------------------------------------------------------------------------------------------------------------------------
>I28626_M226_Malvaceae_Helicteres_guazumifolia_seq1
---------------------------------------------------------------------------------------------------------------------------------------------------------------------------------------------------------------------gttcgtc---ta--ctttat-------------tacgtgtaagcttttgctaaatttttta--tgttttt------gttgtattgaactattaattcaattgtgatag-------aac--a-gaattggc---ttcttcaa--tg-atgtaaattt-----agaaccc-atatct-----------tt--gctttggcagtatttaacttggagaagactttcaagatgaccttttctctacttgttcttcatatgtggctctgtttacgccgcttgaaagctgaaggaaaagaaggtgtagaattaggacagtacgtttatgagatctacaatcatgatgttgagctcagagtgtctaaagctggggtatg-------ttatcag-aattag---agttaattttgatttagata---tatgatgctatg----------tatgttta---tatcatcgtttgaagc----------tttt------------------------------------------------------------------------------------------------------tattattaccattga------------aatgtaaggttaacttacttttgacgaaatggatgaaagaattggagaagatattcta-----------------------------------------------------------------------------------------------------------------------------------------------------------------------------------------------------------------------------------------------------------------------------------
>I28628_M051_Malvaceae_Werklea_horrida_seq1
----------------------------------------------------------------------------------------------------------------------------------------------------------------------ataggcgtgtcctttcacaagttgataaacctgctatatatgaa--ggtctctc---tg--ctttatattt----------------------------------ctg----attttg----tcctttgttg-------------------gttg---------t--a-aaatcggc---tttttgat--tg-acatgaatt------atatccc-tcgtc------------tt--tgttgtgcagtgtttaacttggagaagacgttccagacgacgttttctctgcttgtactccatatgtggctctgtttacgccggttgaaagctgaaggaaaagagggtgttgaattaggacaatacgtgtacgagatctacaatcatgatgttgagctcagagtatctaaagccggggtaag--------------------------------------tccgta-----tgcagctatg---gatgaattgggatga------taggatatgaagg----------ttta---tttgtttgcaaatgagaatgt--------gaa-----------agcttgaatacttc-tttgaagttak-------------------------------tttaytattattga------------aatggcaggttaact------------------------------------------------------------------------------------------------------------------------------------------------------------------------------------------------------------------------------------------------------------------------------------------------------------------------------
>I28629_M052_Malvaceae_Spirotheca_rosea_seq1
--------------------------------------------------------------------------------------------------------------------------------------------------------tgcaaatgtgatatacaggcgtctcctttcacaagttgataaacctgctatatatgaa--ggtctgtc---tg--ctttatgtat------------atttaagcttttcttaaatttcatg----atttt------gattttttg-------------------gcag---------c--a-gcatgggc---ttcatgat--tg-atgtaaatt------ataaacc-gtatc------------tt--tgttttgcagtgtttaacttggagaagaccttcaagatgactttttctctgcttgtacttcatatgtggctctgcttacgccgcttgaaagctgaaggaaaagatggtgttgaattaggacaatacctttacgagatctacaatcatgatgttgagctcagagtatctaaagctggggtatg-------taattag-aatatg---agttatttc-aatttagata-----tgctgctatg---gatgaatgaggatga------tgccatttgaagc----------ttta---ttagtttgtaaatgagaatgc--------aaatgtatttctttggcttgaatagtcc-tttgaagctag-------------------------------t----------------------------------------------------------------------------------------------------------------------------------------------------------------------------------------------------------------------------------------------------------------------------------------------------------------------------------------------------------------------
>I28630_M053_Malvaceae_Huberodendron_swietenioides_seq1
-------------------------------------------------------------------------------------------------------------------------------------------------gcttgaaggc--attcaatcatgaggcgtctcctttcacaagttgataaacctgctatatatgaa--ggtctgtc---tg--ctttaagtat------------atataagcttttgttaaatttcatg----acttt------gctttgttg-------------------gcag---------t--a-gctttggc---ttcatgat--tg-atgcaaatt------aaaaacc-atgtc------------tt--tgttttgcagtatttaacttggagaagaccttcaagatgacattttctctgcttgtacttcatatgtggctctgcttacgccgcttgaaagctgaaggaaaagatggtgttgaattaggacaatatctctatgagatctacaatcatgatgttgagctcagagtgtccaaagctggggtatg-------ttatcag-aatagg---ag-----------ttagata-----tgctgctgtg---ggtgaataatgatga------tacgatttgaagc----------ttta---ttagtttgtaaatgagaatgc--------aaatgtattcctttggcttgaatagtcc-tttgaagctag-------------------------------tttattatcattga------------aatggaaggttaacttacttttgacgaaatggat-----------------------------------------------------------------------------------------------------------------------------------------------------------------------------------------------------------------------------------------------------------------------------------------------------------
>I28631_M054_Malvaceae_Trochetiopsis_benjaminae_seq1
-----------------------------------------------------------------------------------------------------------------------------------------caagtccattcggggcgccaatgtgatataycgaygcatcctttctcaagtygataaacctgctatatatgaa--ggtctgtg---tg--ctata----------------------kawwaatarsctatttcatg----atttttattttwhtttwttga-------------ctghcatyc---------t--a-gtatkkkc---tttatgat--tc-atawawatc------aaaahcccattty------------wt--tgttgtgcagtattyaacttggagaaracctttaagatgacattttctctgcttgtacttcatatgtggctctgtttacgmcgcctgaaagcbgaaggbaaagaaggtgttgaattgggacaatatgtctatgagatttataatcatgatgttgaactcagggtatctaaagctggggtatg-------ttatcag-aatatc---dgtcattttaaatttagata-----gkatkcctkg----------katgaakw------tatmatttgyag-----------tttm---gtagtttktagatgaaaatac--------wmrtgtatttctttagtttgaatagtcc-ttwgcarcwgr-------------------------------tttattatagttta------------attgacaggttaacttgcttttgacr-------------------------------------------------------------------------------------------------------------------------------------------------------------------------------------------------------------------------------------------------------------------------------------------------------------------
>I28632_M055_Malvaceae_Eriolaena_candollei_seq1
-------------------------------------------------------------------------------------------------------------------------------------------------------------------tatatcgamgcatcgtttctcaagttgataaacctgctatatatgaa--ggtctgtg---ta--ctata----------------------gaataataagcaatttcatg----attttt------atttattga-------------ctgccattc---------t--a-gtattgrc---tttatgat--tc-atataaatc------aaaaccccatttc------------tt--tgttgtgcagtatttaacttggagaagacctttaagatgacrttttctctgcttgtacttcatatgtggctctgtttacgccgsctgaaagctgaaggraaagaaggtgttgaattrggacaataygtctatgagatttataatcatgatgttgaactcagggtatctaaagctggggtatg-------ttatcag-aataty--grgtcdttttaaatttagata-----ggatdvcttg----------gatgaagd------tatyatttgcag-----------tttm---gtagtttktaratgaaaatac--------wmrtgtatttctttagtttgaatwgtcc-ttagcagctga-------------------------------tttatta----------------------------------------------------------------------------------------------------------------------------------------------------------------------------------------------------------------------------------------------------------------------------------------------------------------------------------------------------------------
>I28633_M056_Malvaceae_Adansonia_digitata_seq1
-------------------------------------------------------------------------------------------------------------------------------------------------------gggctaatgtgatatataggcgtctcctttcacaagttgataaacccgctatatatgta--ggtctgtc---tg--ctttacggat------------atataagcttttgttaaatttcatg----atttt------gctttgttg-------------------gcag---------t--a-gcattggc---ttaatgat--tt-atgtaaatt------taaaacc-atgtc------------tt--tattttgcagtatttaacttggagaagactttcaagatgacgttttctttgcttgtacttcatatgtggctctgtttacgccgcttgaaagctgaaggaaaagatggtgttgaattaggacaatacctctatgagatctacaatcacgatgttgagctcagagtatctaaagctggggtatg-------taattag-aatagg---ggttacttc-aatttagata-----tgctaccatg---gatgaatgatgatga------ta-catttgaagc----------ttta---ttattttgcacatgagaatgc--------aagtgtatttctttggcttgaatagtcc-ttttaagctag-------------------------------tttattatcattga------------aatggcaggttaacttac---------------------------------------------------------------------------------------------------------------------------------------------------------------------------------------------------------------------------------------------------------------------------------------------------------------------------
>I28635_M058_Malvaceae_Byttneria_aculeata_seq1
----------------------------------------------------------------------------------------------------------------------------------------------------------------tgatatatcgccgtgttctttcgcaagttgataaacctgctatatatgat--ggtctgtt---tg--ctatatatatacga-------tctgtgaacttttattaaaattcgta----aaact------gttttattga-------------ctatcatgg---------taga-acctaggc---tttatgat--tg-atgtaaatt------ataactg-atagt------------tttcttgttaacagtatttaatttagagaagaccttcaagatgacattttctctgcttgtacttcatatgtggctctgcctacggcgcttgaaagctgaagggaaagacggcattgaattaggacaatatctttatgagatctacaatcatgatgttgaactcagagtatctaaagctggggtatg-------tcatcta-tatgga---agctgtttc-aattttgata-----ggatgctatg----------gataa-ga------tagcttttgaagc----------ttta---tcagtct----------------------------atttctctggtttgattagtcc-tttgcggctct------------------------------------------------------------------------------------------------------------------------------------------------------------------------------------------------------------------------------------------------------------------------------------------------------------------------------------------------------------------------------------------------------
>I28636_M059_Malvaceae_Pterospermum_pierrei_seq1
----------------------------------------------------------------------------------------------------------------------------------------------------------------------------------------------------------------------------------------------------------aataagactttattgaatattttg----atatt------gctttattga-------------ccgtcattt---------t--a----ttggc---ttcatgat--tc-atcaaaatc-----aaaaaccc-atttc------------tc--tgttgtgcagtgtttaacttggagaagacctttaagatgacattttctctgcttgtacttcatatgtggctctgcttgcgccgcctgaaagctgaaggaaaagaaggtgtcgaactaggacaatacgtctatgagatttataatcatgatgttgagctcagagtatctaaagctggggtatgta---tgtcattgg-aatagg---agttatttc-aatttagata-----ggatgctctt----------gatgaagg------tatcatttgaagc----------tttagttgttgtttgtagatgagaatac--------aaatgtat--------------------------------------------------------------------------------------------------------------------------------------------------------------------------------------------------------------------------------------------------------------------------------------------------------------------------------------------------------------------------------------------------------------------------------------
>I28637_M060_Malvaceae_Duboscia_vifidiflora_seq1
--------------------------------------------------------------------------------------------------------------------------------taaacaaagcaagtctattcgaggggcaaatattatatataggcgcgtccttcaacaagttgataaacctgctatatatgaa--ggtcagtc---tg--maac----------------------------------ttttttrta----atttt------gctctattga-------------atgtyacag---------t--a-gcacyggc---ttcatgaa--tt-atgtaaatg------agaaccc-gtatct-----------ttctttcgtttcagtttttaacttggagaagaccttcaaaatgacattttctctgcttgtacttcatatgtggctctgcttacgccgcttgaaagctgaaggaaaagatggtgttgaattaggacaatacctttatgagatctacaatcatgacgttgaactcagagtatctaaagctggggtatg-------cgaccgg-tgtwgg---atgtagttg-aatttagata-----ggatgctata----------aatgatga------brtmryttgtakc----------ttta---tcagtttgtagatgagaatgc--------aaatgcatttctttggtttgaataccac-tttgtagctgg-----------------------------ttttcattat----ga------------aattgcaggttaactta----------------------------------------------------------------------------------------------------------------------------------------------------------------------------------------------------------------------------------------------------------------------------------------------------------------------------
>I28638_M061_Malvaceae_Basiloxylon_brasiliensis_seq1
-----------------------------------------------------------------------------------------------------------------------------------------------------------------------taggcgtgtcctgacacaagttgatagacctgctatatatgaa--ggtctctc---tg--ctttatatttacaa-------attgcaatcttttgctaaattttatg----atttt------gatttattga-------------gtgtcctag---------a--a-gctttgga---ttcttgat--tg-atggaaattt----taaaaccc-ttatc------------tt--tgttgtgtagtatttaacttggagaagaccttcaaaatgacattttctctgcttgtacttcatatgtggctttgcttacgccgcttgaaagctgaaggaaaagatggcgttgaattaggacaatacgtttatgagatctacaatcatgatgttgagctcagagtctctaaagctggggtatg-------tcgtcag-aatagt---agttatttc-aatttggata-----ggatgccaag----------gatgaaga-----ttatcatttgaaag----------ttta---tctgtttgtagacgagaatac--------aaatgtatttctttggttcgaatagtcc-tttgcatctga-------------------------------tttatcatcattga------------aatgacaggttaacttacttttgacgaaatggatga---------------------------------------------------------------------------------------------------------------------------------------------------------------------------------------------------------------------------------------------------------------------------------------------------------
>I28639_M249_Malvaceae_Gyranthera_amphibiolepis_seq1
----------------------------------------------------------------------------------------------------------------------------------------------------------------------------gtctcctttcacaagttgataaacctgctatatatgaa--ggtctgtc---tg--ctatatgtat------------atataagcttttgttaaatttcatg----acttt------gctttgttg-------------------gcag---------t--a-ggattggc---ttcatgat--tg-atgtaaatt------aaaaacc-atgtc------------tt--tgttttgcagtatttaacttggagaagaccttcaagatgacattttctctgcttgtacttcatatgtggctctgcttacgccgcttgaaagctgaaggaaaagatggtgttgaattaggacaatatctctatgagatctacaatcatgatgttgagctcagagtgtctaaagctggggtatg-------ttatcag-aatagg---ag-----------ttagata-----tgctgctatg---ggtgaatagtgatga------taccatttgaagc----------ttta---ttagtttgtaaatgagaatac--------aaatgtatttctttggcttgaatagtcc-tttgaagctag-------------------------------tttattatcattga------------aatggaaggttaacttacttttgacg-------------------------------------------------------------------------------------------------------------------------------------------------------------------------------------------------------------------------------------------------------------------------------------------------------------------
>I28640_M062B_Malvaceae_Diplodiscus_paniculatus_seq1
---------------------------------------------------------------------------------------------------------------------------------------------------------------------------------------------rayaaacctcctatttatgaa--ggtgtttg---tg--ctatagattt-----------------aagctttattgaatttcatg----atttt---------ttgttga-------------ctgtcata----------t--a-gcattggc---ttcatcat--tg-acgtaaatc------aaaaccc-atttc------------tc--tgttatgcagtatttaacttggagaagaccttcaagatgacattttctctgcttgtacttcatatgtggctctgcttacggcgcttgaaagctgaaggaaaagatggtgttgaattaggacaatacgtctatgagatctacaatcatgatattgagctcagagtatcgaaagctggggtatt-------tcatcar-aatagt---tgttctttc-aattywkata-----gatgtgtgtg----------aatgaaga------tatccttcaaagc----------ttta---gtagtt---------------------------------------------------------------------------------------------------------------------------------------------------------------------------------------------------------------------------------------------------------------------------------------------------------------------------------------------------------------------------------------------------------------------------------------------------------------------
>I28641_M063_Malvaceae_Brownlowia_peltata_seq1
------------------------------------------------------------------------------------------------------------------------------------------------------------------------------------------------------ctartttmtrwm--kgtctctg---tg--ctaaagattt----------------aagctgttattaagtttcatg----atttt------gctttgttga-------------ttgtcata----------t--g-gtattggc---ttcataat--tg-atggaaatc------aaaattc-att--------------tc--tgttatgcagtatttaacttggagaagaccttcaagatgacattttctctgcttgtacttcatatgtggctctgcttacgtcgcttgaaagctgaaggaaaagatggtgttgaattaggacaatacgtctatgagatatataatcatgatgttgagctcagagtatctaaagctggggtatt-------tcatcag-aatagc---tgttctttc-aatttagata------gatgctgtg---tgtg---aatgaaga------tatcctttgaagc----------ttta---gtagtttgcagatgagaatgc--------aaa--tctttctttggtttgtatagtct-tttacagctgg-------------------------------ttta-------------------------------------------------------------------------------------------------------------------------------------------------------------------------------------------------------------------------------------------------------------------------------------------------------------------------------------------------------------------
>I28642_M064_Malvaceae_Burretiodendron_esquirolii_seq1
---------------------------------------------------------------------------------------------------------------------------------------------------------------------------------------------------------------------------------------------------------gkmtaaccttttattgagaktcwkr----wttwk------gstttattgg-------------ctgtc------------------------------tyatgat--tc-atcaagatca----aaaaaccc-atttc------------tt--tgttgtgcagtgtttaatttggagaagacctttaagatgacattttctctgcttgtacttcatatgtggctgtgcttacgtcgcttgaaagctgaaggaaaagatggtgttgaattaggacaatatgtctatgaaatctataatcatgatgttgagctcagagtttctaaagctggggtatg--------------------------------------------------------------------------------------------------------------------------------------------------------------------------------------------------------------------------------------------------------------------------------------------------------------------------------------------------------------------------------------------------------------------------------------------------------------------------------------------------------------------------------------------------------------------------------------------
>I28643_M065_Malvaceae_Hermannia_flammea_seq1
-----------------------------------------------------------------------------------------------------------------------------------------------------------------gatataccaacgtgtcctttcacaagttgataaacctgctatttatgaa--ggtatacc---tgtt----------------------ttttcaacttctgttaaatttcata----acttt------gattaattga-------------ctaccatag---------c--a-gcattggt---ttcatgat-t---ggttaaatt------aaagccc-aaatct-----------tt--gttggatcagtatttaacttggagaagaccttcaagatgacatattctctgcttgtacttcatatgtggctctgcttacgccgcttgaaagctgaaggagatgatggtgtcgaattaggacagtacctttatgagctgtacaatcatgatgttgaggtcagagtatctaaagctggggtaagttgtcagtaatcag-tatagg---agttatttc-aacttagata-----gcatgctatg----------gatccaaa------tatatgctgaagc----------ttca---ttggt--------------------------------------gttttgaatactgg-tttgcatctag-------------------------------tttattatctttga------------attggcaggtt----------------------------------------------------------------------------------------------------------------------------------------------------------------------------------------------------------------------------------------------------------------------------------------------------------------------------------
>I28646_M068_Malvaceae_Helmiopsis_sp_seq1
---------------------------------------------------------------------------------------------------------------------------------aaacaaagcaagtccattcggggggccaatgtgatatatcgacgcatcctttctcaagttgataaacctgctatatatgaa--ggtctktg---tg--ctata----------------------gawwrataascwatttcatg----attttt------ctttwttga-------------ytgmcattc---------t--a-ktattggm---ttkaykwk--tc-atmwawaty------aaawccccatttc------------tt--tgttgtgcagtatttaacttggagaagacctttaagatgacattttctctgcttgtacttcatatgtggctctgtttacgccgcctgaaagctgaaggraaagaaggtgttgaattdggacaatahgtctatgagatttataatcatgatgttgaactcagggtatctaaagctggggtatg-------ttatcag-aatatc---dgtyattttaaatttagatw-----ggatkccttg----------gatgaagw------tatyatttgyag-----------tttm---gtagtttktagwtgaaaatac--------wmrtgtatttctttagtttgaatagtcc-tttgcaacagg-------------------------------tttattatagwtga------------attgacatgtt----------------------------------------------------------------------------------------------------------------------------------------------------------------------------------------------------------------------------------------------------------------------------------------------------------------------------------
>I28647_M069_Malvaceae_Cheirolaena_linearis_seq1
---------------------------------------------------------------------------------------------------------------------------------------agcaagtccattcggggggccaatgtgatatatcgacgcatcctttctcaggttgataaacctgctatatatgaa--ggtat-------------------------------------cataaataacctatttcatg----atttttc-----tttttttga-------------ctg-----------------------------------------tc-atcaatatt------aaaaccccatttc------------tt--tgttgtgcagtatttaacttggagaagacgtttaagatgacattttctctgcttgtacttcatatgtggctctgtttacgccggctgaaagctgaaggaaaagaaggtgttgaattaggacaatatgtctatgagatttataatcatgatgttgaactcagggtatctaaagctggggtatg-------ttatcag-aatatc---ggtcattttaaatttagata-----ggatgtcttg----------gatgaaga------tattatttgcag-----------tttc---gtagtttgtagatgaaaatac--------tagtgtatttctttagtttgaatggtcc-ttagcagctga-------------------------------tttattatatttga------------atc-acaggttaacttact--------------------------------------------------------------------------------------------------------------------------------------------------------------------------------------------------------------------------------------------------------------------------------------------------------------------------
>I28648_M070_Malvaceae_Helmiopsiella_madagascariensis_seq1
--------------------------------------------------------------------------------------------------------------------------------------------------------ggccaatktsatatatcgacgcatcctttctcaagttgataatccygctatatatgaa--ggtctgtg---tg--ctrta----------------------grataataagcwatttcatg----attttt------ctttaytga-------------ctgccattc---------t--a-gtawtgrm---tttatgat--tc-athwaaatc------aaaaccccatttc------------tt--tgttgtgcagtatttracttggagaagacctytaagatgacdttttctctgcttgtacttcatatgtggctctktttacgccgcctgaaagctgaaggraaaraaggtgttgarttrggahartacgtctatgagrtttataatcatgatgttgaactcagggtatctaaagctggggtatg-------ttatcag-aatatc---agtcattttaaatttagata-----ggatkccttg----------gatgaagt------tatcatttgcag-----------ttta---gtagtttttagatgaaaatac--------acatgtatttttttagtttgaatagtcc-tttgcaacakg-------------------------------tttaytwtarttka------------attgacaggttaggttacttttgacgaaatgaatgaaa-------------------------------------------------------------------------------------------------------------------------------------------------------------------------------------------------------------------------------------------------------------------------------------------------------
>I28649_M071_Malvaceae_Goethalsia_meiantha_seq1
--------------------------------------------------------------------------------------------------------------------------------------------------------------------------gcgcgtccttcaacaagttgataaacctgctatatatgaa--ggtcagtc---tg--caactt-----------------------tttttttttttttttgta----gtttt------gctctattga-------------atgtcacag---------t--a-gcattggc---ttcatgaa--tt-atgtaaatg------agaaccc-gtacct-----------ttctttgatttcagtttttaacttggagaagaccttcaaaatgacattttctctgcttgtacttcatatgtggctctgcttacgccgcttgaaagctgaaggaaaggatggtgttgaattaggacagtacctttatgagatctacaatcatgatgttgaactcagagtatctaaagctggggtatg-------tgactgg-tgtagg---atgtagttg-aatttagatc-----ggatgctata----------aatgatga------tatcatttttagc----------ttta---tcagtttgtagatgagaatgg--------aaatgcatttctttggtttgaataccac-tttgtagccag-----------------------------ttgtcattat----gg------------aattgcaggttaac-------------------------------------------------------------------------------------------------------------------------------------------------------------------------------------------------------------------------------------------------------------------------------------------------------------------------------
>I28650_M072_Malvaceae_Clappertonia_ficifolia_seq1
-----------------------------------------------------------------------------------------------------------------------------------------------tatccgaggggcaaatgttrtatataggcgcgtcctttcacaagttgataaacctgctatatatraa--ggtttswa---ygcacac----------------------------ttcattgaattccataa---awttt------gctttattga-------------ttgttatrg---------taga-gcattgcc---ttcaygag--tg-atgtaaatt------gaaaccc-ayatc------------tttctttggttcagtatttaacttggagaagaccttcaaaatgacattttctytgcttgtacttcatatgtggctctgtttacgycgcttgaaagctgaaggaaaagatggtgttgaattaggacaatacctttatgaaatctacaatcatgatgttgagctcagagtatctaaagctggggtatr-------tamkcag-tatahg---avttdtttc-aatttagata-----ggatghwatk----------grtgatka------tatcagttgaagc----------tttt---wcagtttgtagatgagaatgc--------aattttar---------------------tttgyyryyak-------------------------------tkwawtwtcat-------------------gcaggttaacttactgttgacgaaatggatgaaag------------------------------------------------------------------------------------------------------------------------------------------------------------------------------------------------------------------------------------------------------------------------------------------------------
>I28652_M074_Malvaceae_Hildegardia_barteri_seq1
-------------------------------------------------------------------------------------------------------------------------------------aaagcaagtccattcgaggggcaaatgtgatatataggcgtgttctgtcacaagttgataggccggctatatatgaa--ggtctgcc---tg--ctttatat--------------ttacaatcttctgttaaatttcatg----atttt------gatttattaa-------------ttgttttag---------t--a-gctttgga---ttcttgat--tg-atgtaaaatt----taaaaccc-atttc------------tt--tgttgcgtagtatttaacttggagaagaccttcagaatgacattttctctgcttgtacttcatatgtggctttgctttcgccgcttgaaagccgaaggacaagatggtgttgaattaggacagtatgtttatgagatttacaatcatgatgttgagctgagagtgtctaaagctggggtatg-------tgatcag-aatcgg---ggttatttc-aatttggata-----ggatgctatg----------gatgaaga------tatcatttgaagg----------ttta---tctgtttagag------------------------attactttggttcaggtagtcc-tttgcaactga-------------------------------gttattatcattga------------aatgacaggttaacttacttttgttgaaatggatgaaa-------------------------------------------------------------------------------------------------------------------------------------------------------------------------------------------------------------------------------------------------------------------------------------------------------
>I28653_M168_Malvaceae_Theobroma_cacao_seq1
--------------------------------------------------------------------------------------------------------------------------------------------------------------------------------------------tgataaacctgctatatatgaa--ggtccgtcgtctg--ctatatatgtgtat------tgatattaattttgattaaatttcata----attct------gctttatcga-------------ctgtcatag---------t--a-gtattggc---ttcatgag--tgaatataaatt------aaaaccc-atatct-----------tt--cttggttcagtatttaacttggagaagaccttcaaaatgacattttctctgcttgtgcttcatatgtggctctgcttacgccgcttaaaagctgaaggaaaagacggtgttgaattaggacaatacctttatgagatctacaatcatgatgttgagctcagagtatctaaagctggggtatg-------tcatcag-tgtagg---agttatttc-aatgtggata-----gcatgctatcg---------catgaaga------taccattttggaaa---------ttta--------------------------------tcatgtatgtctttggtttgaatagtca-tttgcagctac-------------------------------tttatcatcattga------------aatggcaggttaacttacttttgacgaaat---------------------------------------------------------------------------------------------------------------------------------------------------------------------------------------------------------------------------------------------------------------------------------------------------------------
>I28654_M105_Malvaceae_Pachira_aquatica_seq1
--------------------------------------------------------------------------------------------------------------------------------------------------------------------------------------------------------------------ggtctgtc---tg--ctttatgcat------------atataagcttttgacaaatttcatg----atttt------gatttgttg-------------------gcag---------t--a-gcatgggc---ttcatgat--tg-atgtaaatt------aaaaacc-atgct--tt------tttt--taatttgcagtgtttaacttggagaagaccttcaagatgacattttctctgcttgtacttcatatgtggctctgcttacgccgcttgaaagctgaaggaaaagatggtgttgaattaggacaatacctctatgagatctacaatcatgatgttgagctcagagtatctaaagctggggtatg-------taattag-aatagg---agttatttc-aatttagata-----tgctgctatg---gatgaatgatgatga------taccattcaaagc----------ttta---ttagtttgtaaatgagaatgc--------aaatgtatttctttggcttgaatagtcc-ttggaag----------------------------------------------------------------------------------------------------------------------------------------------------------------------------------------------------------------------------------------------------------------------------------------------------------------------------------------------------------------------------------------------------------
>I28655_M148_Malvaceae_Robinsonella_mirandae_seq1
----------------------------------------------------------------------------------------------------------------------------------------------------------------------ataggcgtgtcctttcccaagttgataaacccgctatatatgaa--ggtctttc---tg--attt-----------------------------------------tg----tttty---------ttgtca-------------------gtat---------t--c---tttggc---tttatgat--tg-atstyaatt------aaaaytc-atgtc------------tt--tgttgtgcagtatttaacttggagaagaccttcaagatgacattttctttgcttgtacttcayatgtggctctgcttacgccgactgaaagcbgaaggaaaagatggygthgaattaggacratacgtctatgagatctacaatcatgacgtygagctyagagtatcgaaagctggggtaag--------------------------------------tagatt-----tgctgctatg---gaygaatta---------------catatgaagc----------ttta---ttrgtttgcaartcagaatgc--------gga-----------agcytgaatagty--------gtttgaa-----------------------gctarwtttatyatcatcra------------aatggcaggttaacttacttttgacgaaatggatgaaagaattggagaggatatt--------------------------------------------------------------------------------------------------------------------------------------------------------------------------------------------------------------------------------------------------------------------------------------
>I28656_M002_Malvaceae_Tilia_americana_seq1
------------------------------------------------------------------------------------------------------------------------------------------------------------------------------gtcctttctcaagttgataarcctgctatatatgaa--ggtmtgtc---yg--ctttat----------------atataagcttttgttaaatttcatg----atttt------gctttattga-------------ykgtcayag---------t--a-kcatykgy---ttmatgwt--kg-wkrtrwatt------aaaaccc-atatc------------tt--tgttktgcagtatttaatttggagaagaccttcaaaatgacattttctctgcttgtacttcatatgtggctctgcttacgccgcttgaaagctganggaaaagatggdgttgaattaggacagtacctttatgagayctacaatcatgatgttgagctcagdgtatctaaagctggdgtatg-------tcatctg-aataak---agttatttc-aatttagata-----hgayrctatg----------gatgatga------tatcatttgaagc----------ttta---ttagtttgcagatgagaatgc--------aaatgtatttctttggtttgaatagtcc-tttgcagctgg------------------------------ttttattatc--------------------------------------------------------------------------------------------------------------------------------------------------------------------------------------------------------------------------------------------------------------------------------------------------------------------------------------------------------------
>I28657_M180_Malvaceae_Triumfetta_lappula_seq1
------------------------------------------------------------------------------------------------------------------------------------------------------------------atatatarccgcgtcctttcacaagttgaaaaacctgccatttatgaa--ggtctkta---tg---------------------------cacccttttattgaatttcata---aactttyt--ttgctttattga-------------tttttatta--------gtaga-gtattggc----ttatraa--tg-atgyaaatt------taaaccc-aattct----------ntc--tttggtkcagtatttaacttggagaagaccttcaaaatgacabtttctctgcttgtacttcatwtgtggctctgtttacgccgcttgaaagctsaaggaaaagatggtgttgaattaggacaatacctttatgaaatctacaatcatgatgttgagctcagagtatctaaagcsggggtatg-------gaatcag-tktagg---agttatttttaatttagata-----sgatratatg----------gatgatga-tgatacrchgktagaagc----------tttt---ttagtttgtagatgagaatgc--------aattttaa---------------------tttgcagctag------------------------------tttatttatcattga------------aattgcaggttaacttac---------------------------------------------------------------------------------------------------------------------------------------------------------------------------------------------------------------------------------------------------------------------------------------------------------------------------
>I9832_V002_Malvaceae_Luehea_speciosa_seq1
---------------------------------------------------------------agagtggaagaccyaaagtatgatggcactaagcttattattctcaagatga--ctcttttatagtaaacaaagcaagtccattcgtggggcaaatgttatatacagacgtgtcctttcacaagttgataaacctgctatatatgaa--ggtcagtc---tg--ctac---------------------------------ttttatcata----atttt------actttattga-------------atgtcacar---------t--v-gcattgrc---ttcatgaa--tg-atgcaaatg------adwaccn-mtrtct-----------ttcbttgdttycagtwtttaacttggagaagaccttcaadatgacattttctctgcttntacttcatatvtggctcngcttacgccrctygaaagmtgadgg-aaagatggtgtcgaattaggacaacacctttacgagatctacaatcatgatgttgaactcagagtttctaaagctggggtatg-------taatcag-tgtacg---atgtagtta-aatttagata-----gaatgctat-----------aatgatga------tatcatttgaagcttatcggtttgtcg---atggtttgtagatgagaacgc--------aaatgtatttctttggtttaaatactac-tttgttgccag-----------------------------ttttcattgtcattga------------aattgcaggttaacttactyttgacraaatggatgaaagaattggagaagatattctatggaaatattgttgcttatg-atgctgccatgcttccagaggctaagcatgaggagttaacagatgttatatggaggtaagatcttcgtcagaacttgatcctggcagtagtatgagcttgctttgatagtcttcaatgcaacttgtcttaccaattctatttatgtaaagggggatcagttctatttaagaatggatacgcctactgtttagaattatattactggcatgtaatttgttatttgaaacctctgatgatttgccatttgctataa
