# Supplementary material for: Localized Phylogenetic Discordance Among Nuclear Loci Due to Incomplete Lineage Sorting and Introgression in the Family of Cotton and Cacao (Malvaceae)
Source: Front Plant Sci. 2022 Apr 13;13:850521. doi: 10.3389/fpls.2022.850521 (PMC9043901; doi:10.3389/fpls.2022.850521)
Supplement: Supplementary file 1 [file Data_Sheet_1.ZIP › Alignments_v4/L26.fasta]

>I23352_M001_Malvaceae_Bombax_ceiba_seq1
----------------------------------------------------------------------------------------------------------------------------------------------------------------------------------------------------------------------------------------------------------------------------------------------------------------------------------------------------------------------------------------------------------------------------------------------------------------------------------------------------------------------------------------------------------------------------------tacmatgatgcagtacatttactaaggcaattgcttaattgcttcacctgtgatagaagaagaggatattggactgttagattatctgttgatttggaacatatggg-----ctgccccaatgagagtct--------------ttcagttgctgaggctggattattagatccttggatccgtgctggttcaagratggcastacaaaggcgagttcttcgcttgggaaaaccaccaaggcgttggaaaactccaagcttttcagaatctattaagaggaagataatagaggtatatcttaa-----cacttcctcttgtt----------ggtttcargtcttg--------aaa-------tgctcctt-gar-ctatgcacc-t-aaaag-ttactgagtata---------------------------------------------ttacyt---------------------aactaatacta--ttagtttt-----catcttgagaatctatgttgcttcgactcttcattctttcrtgaagtwcccttgtttsaaacatattcggg-tgtaggtgtggag--ataacctttcaaagaccctctaaatacatg-----------------gaaaaacataaaagaattaagcatattcatgtc-------------------------------------------------------------------------------------------------------------------------------------------------------------------------------------------------------------------------------------------------------------------------------------------------------------------------------------------------------------------------------------------------ggg
>I23353_M002_Malvaceae_Tilia_americana_seq1
-------------------------------------------------------------------------------------------------------------------------------------------------------------------------------------------------------------------------------------------------------------------------------------------------------------------------------------------------------------------------------------------------------------------------------------------------------------------------------------------------------------------------------------------------------------------------------------------------------ctaaggcgattgcttaattgcttcacctctgatagaagaagaggatattggactgtaagattatctgttgatttggagcatatggg-----ctgccccaatgagagtct--------------ttcagttgctgaggctggattattagatccttgggtmcgtgcyggttcaagaatgkcactacaaagrcgwgttcttcgcttgggaaaaccaccaaggcgctggaaaactccaagcttttcagaatcaattaagaggaagataatagaggtgtttcttaa-----tttttccttttgtg---------ggttt-ca-gccttg--------aaa-------tgctcctt-gaa-ctatgcact-t-aaag--ttaccaaattt------------------------------------------------attt---------------------tactaatacta--ttagtttt-----catactgagaaatacaggt-----------------------------------------tcatattcaag--------------------------ggagaccattgaattgt--------------------gaagctggtagaa------------------------------------------------------------------------------------------------------------------------------------------------------------------------------------------------------------------------------------------------------------------------------------------------------------------------------------------------------------------------------------------------------------------------
>I23354_M003_Malvaceae_Herissantia_crispa_seq1
---------------------------------------------------------------------------------------------------------------------------------------------------------------------------------------------------------------------------------------------------------------------------------------------------------------------------------------------------------------------------------------------------------------------------------------------------------------------------------------------------------------------------------------------------------------------------------gtacaaggattcgatacatttacttaggcgattgcttaattgcttcacctgtgacacaagaagaggatattggaccgtaagattatctgttgatttggagcatatcgg-----ctgccccaatgagagtct--------------ttcagttgctgaggctggattattagatccttgggttcgtgctggttcaaggatggcactacaaaggcgagttcttcgcttgggaaaaccaccaaggcgctggaaaactccaagcttttcggaatctcttaaaaggaagataagagaggtac-tattac-----tatctccttgtgtt---------gagttttaggtcttg--------aaa-------ttctcctt-gaa-ctctgcact-t-gagat-ttatgagacata---------------------------------------------gtactt---------------------a-----gacac--ttagtttt-----gatcccgagacatacaggt-----------------------------------------tcgtattcaag--------------------------ggagaccattgaattgt--------------------gaagccaatagaaaaagccggttctatgggga----------------agacggggagcaatgtggagtcgaacagcttgctctgcagtattatgcaacagaa---ggtgcatggcagggtgtccactccgagagtggtatat--------------------------------------------------------------------------------------------------------------------------------------------------------------------------------------------------------------------------------------------------------------------------------------
>I23355_M004_Malvaceae_Malva_arborea_seq1
--------------------------------------------------------------------------------------------------------------------------------------------------------------------------------------------------------------------------------------------------------------------------------------------------------------------------------------------------------------------------------------------------------------------------------------------------------------------------------------------------------------------------------------------------------------------------------------------cgatacatttgctcaggcaattgcttaattgcttcacctgtggtacaagaagaggatrctggaccgtacgattrtctattgatttagaacatattgg-----ctgccccgaagagagtct--------------ttcagttgctgaagctggwttattagatccttgtgttcgtgctggttcaagaatggcactacaaaggygagtccttcgcttgggaaaaccaccraggcgctggaaaactcsaagtttttcggaatctcttaagaggaagataatagaggta----------------------gtgtt---------gagtttcaggtcttg--------aaaattgaawtgcyccat-gaa-ctatgcact-t-aaagt-t---atgagata---------------------------------------------gtacat---------------------aactaatactg--ttagtttt----ttaccccgagacatacaggt-----------------------------------------tcgtattcaag--------------------------ggagaccattgaattgt--------------------gaagcctatagaaaaagtcggttctatgggga----------------agatgggaaacaatgtggagtagaacagcttgctctgcaatattatgcaacagaa---ggtggatggcagggagtccacagtgagagtggtatatggatgartattttcgggcttctcatgtgggatattttattttctgatgtaccgaatgttttccgtaccaggtgtcaggtatgatgctcaatt----tcataaaaa----------------------------------------------------------------------------------------------------gtggc--------------------------------------------------------------------
>I23356_M005_Malvaceae_Lavatera_assurgentiflora_seq1
-----------------------------------------------------------------------------------------------------------------------------------------------------------------------------------------------------------------------------------------------------------------------------------------------------------------------------------------------------------------------------------------------------------------------------------------------------------------------------------------------------------------------------------------------------------------------------------acaaggattcgatacatttgctcaggcgattgcttaattgcttcacctgtggtacaagaagaggatrctggaccgtacgattrtctattgatttagaacatattgg-----ctgccccgaagagagtct--------------ttcagttgctgaagctggwttattagatccttgtgttcgtgctggttcaagaatggcactacaaaggygagtccttcgcttgggaaaaccaccraggcgctggaaaactcsaagtttttcggaatctcttaagaggaagataatagaggta----------------------gtgtt---------gagtttcaggtcttg--------aaa-------tgccccat-gaa-ctatgcact-t-aaagt-t---atgagata---------------------------------------------gtacat---------------------aactaatactg--ttagtttt----ttatcccgagacatacaggt-----------------------------------------tcgtattcaag--------------------------ggagaccattgaattgt--------------------gaagcctatagaaaaagtcggttctatgggga----------------agacgggaaacaatgtggagtagaacagcttgctttgcaatattatgcaacagaa---ggtggatggcagggagtccaca-----------------------------------------------------------------------------------------------------------------------------------------------------------------------------------------------------------------------------------------------------------------------------------------------------
>I23359_M008_Malvaceae_Althaea_officinalis_seq1
----------------------------------------------------------------------------------------------------------------------------------------------------------------------------------------------------------------------------------------------------------------------------------------------------------------------------------------------------------------------------------------------------------------------------------------------------------------------------------------------------------------------------------------------------------------------------------tacaaggattcgatacatttgctcaggcgattgcttaattgcttcacctgtggcacaagaagaggatactggaccgtaagattatctattgatttggaacatatyggctgccctgccccattgaaagtct--------------tttagttgctgaagctggattattagatccttgggttcgtgctggttcaagaatggcactacaaaggcgagtccttcgcttgggaaaaccaccarggcgctggaaaactccaagtttttcggaatctcttaagaggaagataatagaggtagt-------------------------------gttgagtttcdggtcttg--------aaa-------tgctcctt-gaa-ctatgcact-t-aaaag-ttacgagacatagdmmwwamywawwmmamcwayrayaathaagtcttagtcctaaaatgatttgtggttggctatatagtacataactaatactg--ttagkrwy----wcrccgtgrrammkwywskw-----------------------------------------mmryaytswwg--------------------------kkaramymykraayksc--------------------karsmywwymgaaamrsctagcatatccgaaac------------------------------------------gccaactcaacgtttttg------------------------------------------------------------------------------------------------------aaacgtttt----------------------------------------------------------------------------------------------------------------------------------------------------------------------------------------------------------------------tat
>I23360_M009_Malvaceae_Lagunaria_patersonia_seq1
-------------------------------------------------------------------------------------------------------------------------------------------------------------------------------------------------------------------------------------------------------------------------------------------------------------------------------------------------------------------------------------------------------------------------------------------------------------------------------------------------------------------------------------------------------------------------------------gatgatgctatacatttactaaggcgattgcttaattgcttcacctgtgatacaagaaggggatattggaccgtaagattatctgttgatttggagcatgttgg-----cttccccaatgaaagtct--------------ttcagttgctgaagctggattattagatccttgcattcgtgccggttcaagaatggcactacaaaggcgagttcttcgcttgggaaaaccgccaaggcgctggaaaactccaagcttttcggaatctcttaagaggaagatagtagaggtacttagtac-----tatttccttgtgtt---------gagtttcaggtcttg--------aaa-------tgttcctt-gaa-ctatgcact-t-aaaa--gttgcaagtat------------------------------------------------actt---------------------gacgtatgttgttctgactcttcatttttcttaaaatgtccgtct------------------------------------ctaattcttatatgga-catggttgtagga-catgatcctccaaggac--tccaattacat------------------ggaaatcttggaaaattttgaatatac-------------------------------------------------------------------------------------------------------------------------------------------------------------------------------------------------------------------------------------------------------------------------------------------------------------------------------------------------------------------------------------------------------cca
>I23361_M010_Malvaceae_Allyogyne_huegelli_seq1
---------------------------------------------------------------------------------------------------------------------------------------------------------------------------------------------------------------------------------------------------------------------------------------------------------------------------------------------------------------------------------------------------------------------------------------------------------------------------------------------------------------------------------------------------------------------------------------------------------------------------------------------------------------------------------------tatcgg-----ctgccccaatgagagtct--------------ttcagttgctgaggctggattattagatccttggattcgtgctggttcaagaatggctctacaaagacgggttcttcgcttgggaaaaccaccgaggcgctggaaaactcctagcttttcagaatctcttaagaggaagataatagaggtacttattaa-----tatttctgtgt-----------tgaatttcaggtcttgatgttgataaag----ggttaacggtagaa-ttgagaagagg-aaaaa-ttctcaatcgtg-------------------------------------------tattgatt---------------------aggtaaaa-----ttacatctcaatttatacacaaagttagaggt-------------------------------------------------------------------------------------------------------------------------------------------------------------------------------------------------------------------------------------------------------------------------------------------------------------------------------------------------------------------------------------------------------------------------------------------------------------------------------------------------------------------------------------------------------a
>I23363_M012_Malvaceae_Napaea_dioica_seq1
-----------------------------------------------------------------------------------------------------------------------------------------------------------------------------------------------------------------------------------------------------------------------------------------------------------------------------------------------------------------------------------------------------------------------------------------------------------------------------------------------------------------------------------------------------------------------------------------------------------ggcgattgcttaattgcttctcctgtggtacaagaagaggatactggaccgtaagattatctattgatttggagcatatcgg-----ctgcctcaatgagagtct--------------ttcagttgctgaagctggattattagatccttgggttcgtgctggttcaaaaatggcactacaaaggcgagtccttcgcttgggaaaaccaccaaggtgctggaaaactccaagtttttcggaatctcttaagaggaagat-------------------------------------------------------------------------------------------------------------------------------------------------------------------------------------------------------------------------------------------------------------------------------------------------------------------------------------------------------------------------------------------------------------------------------------------------------------------------------------------------------------------------------------------------------------------------------------------------------------------------------------------------------------------------------------------------------------------------------------------------------------------------------------------------------
>I23365_M014_Malvaceae_Callirhoe_bushii_seq1
--------------------------------------------------------------------------------------------------------------------------------------------------------------------------------------------------------------------------------------------------------------------------------------------------------------------------------------------------------------------------------------------------------------------------------------------------------------------------------------------------------------------------------------------------------------------------------------------------------------------------gcttctcctgtggtacaagaagaggatactggactgtaagattatccattgatatrgagcatatkgg-----ctgccccaatgagagtct--------------ttcagttgctgaagctggattattagatccttgggttcgtgctggttcaagaatggcactacaaaggcgagtccttcgcttgggaaaaccaccaaggcgctggaaaactccaagtttttcggaatgtcttaagaggaagatagtagaggta----------------------gtgtt---------gagtttcttgtcttg--------aaa-------tgctccat-gaa-ctatgcact-t-aaaag-ttatgagacagt-----------------------------------------------hcat---------------------aactaatactg--ctagttttt--tttatcccgagacgtacaggt-----------------------------------------tcktattcaag--------------------------ggagaccgttgaaytgt--------------------gaagcctatagaaaaagccggttctatggaga----------------agatggggagcaatgtggagtagagcag---------------------------------------------------------------------------------------------------------------------------------------------------------------------------------------------------------------------------------------------------------------------------------------------------------------------------------------------------------
>I23367_M016_Malvaceae_Kitaibelia_vitifolia_seq1
---------------------------------------------------------------------------------------------------------------------------------------------------------------------------------------------------------------------------------------------------------------------------------------------------------------------------------------------------------------------------------------------------------------------------------------------------------------------------------------------------------------------------------------------------------------------------------------------gatacatttgctcaggcgattgcttaattgcttcacctgtggtacaagaagaggatactggaccgtaagattatctattgatttggaaaatatcgg-----ctgccccaatgagagtct--------------ttcaattgctgaagctggattattagatccttgggttcgtgctggttcaagaatggcactacaaagacgagtccttcgcttgggaaaaccaccaaggcgctggaaaactccaagtttttcggaatctcttaagaggaagataatagaggta----------------------gtgtt---------gagtttcaggtcttg--------aaa-------tgctccat-gaa-ctatgaact-t-aaaag-ttacgagacata---------------------------------------------gtacat---------------------aactaatactg--ttagtttt----ccatcccgagacatacaggt-----------------------------------------tcgtattcaag--------------------------ggagaccattgaattgt--------------------gaagcctatagaaaaagccggttctatgggga----------------agackg-------------------------------------------------------------------------------------------------------------------------------------------------------------------------------------------------------------------------------------------------------------------------------------------------------------------------------------------------------------------------------
>I23368_M017_Malvaceae_Sterculia_apetala_seq1
------------------------------------------------------------------------------------------------------------------------------------------------------------------------------------------------------------------------------------------------------------------------------------------------------------------------------------------------------------------------------------------------------------------------------------------------------------------------------------------------------------------------------------------------------------------------------------caatgacgcaatacatttactaaggagattgcttaattgcttcacctgtgatagaagaagaggatattggactgtaagattatctgttgacttggagcatatagg-----ctgccccaatgagagtct--------------ttcagttgctgacgctggattattagatccctggattcgtgctggttcaagaatggcactacaaaggcgagttcttcgcttgggaaaaccaccaaggcgctggaaaactccaagtttttcagaatcaattaagaggaagataatagaggtatatcttaa-----tttttccttttgt----------ggttttcaggtcttg--------aaa-------tgctcctt-gag-ctatgcaca-c-gaag----------ttt------------------------------------------------attt---------------------aactaataata--tcagttgt-----catcctgagaaatacaggt-----------------------------------------tcacattcaag--------------------------ggagaccgttgaattgt--------------------gaagctggtataaaaagcaggttctatgggga----------------agatggggagcaatgtggagtagaacagctagctctgcagtattatgcaacagaagraggtggatggcagggtgtccatacagagagtggta-----------------------------------------------------------------------------------------------------------------------------------------------------------------------------------------------------------------------------------------------------------------------------------------
>I23369_M018_Malvaceae_Abelmoschus_esculentus_seq1
------------------------------------------------------------------------------------------------------------------------------------------------------------------------------------------------------------------------------------------------------------------------------------------------------------------------------------------------------------------------------------------------------------------------------------------------------------------------------------------------------------------------------------------------------------------------------------caaagatgcgatacatttactaagacaattgcttaattgcttcacctgtgatacaagaagaggatattggactgtaagattatctgttgacatggagcatatcgg-----atgccccaatgagagtct--------------tttagttgctgaggctggattattagatccttggattcgtgctggttcaagaatggctttacaaaggcgggttcttcgcttgggaaaaccaccaaggcgctggaaaactcctagcttttcagaatctcttaagaggaagataatagaggtacttactaa-----tatttctgtgt-----------tgaatttcaggtcttg--------caa-------tgcttgtt-gaa-ctatgcatg-t-aaaaa-tattgaagtat------------------------------------------------gctt---------------------aacttgtgttgctctggttcttcctttttcttgaagtatctatgt-------------------------------------cgatgcatattccagacatgggtatggaa-tataatcctcctgggactcttcaattac--atg---------------ggaatcttg----------------------------------------------------------------------------------------------------------------------------------------------------------------------------------------------------------------------------------------------------------------------------------------------------------------------------------------------------------------------------------------------------------------------------
>I23370_M105_Malvaceae_Pachira_aquatica_seq1
----------------------------------------------------------------------------------------------------------------------------------------------------------------------------------------------------------------------------------------------------------------------------------------------------------------------------------------------------------------------------------------------------------------------------------------------------------------------------------------------------------------------------------------------------------------------------------------gatgcaatacatttactaaggcgattgcttaattgcttcatctgtgatagaagaagaggatattggactgtaagattatctgttgatttggagcatatggg-----ctgccccaatgagagtct--------------ttcagttgctgaggctggattattagatccttgggtccgttctggtycaagagtggcactgcaaaggcgagttcttcgcttgggaaaaccaccaaggcgttggaaaactccaagcttttcagaatctattaagaggaagataatagaggtatatcttaa-----cacttccttttgtt---------ggttt-caggtcttg--------aaa-------tgctcctt-gaa-ctatgcact-t-araag-ytactgagtat------------------------------------------------actt---------------------aactaatacta--tcaatttt-----cattttgaggatctatgtt--------------------------------------------------------------------------------------------------------------------------------------------------------------------------------------------------------------------------------------------------------------------------------------------------------------------------------------------------------------------------------------------------------------------------------------------------------------------------------------------------------------------------------------------------------
>I23371_M137_Malvaceae_Dombeya_wallichii_seq1
------------------------------------------------------------------------------------------------------------------------------------------------------------------------------------------------------------------------------------------------------------------------------------------------------------------------------------------------------------------------------------------------------------------------------------------------------------------------------------------------------------------------------------------------------------------------------------caatgacgcaatacatttactaaggcagttgctaaattgcttcacatgtgatagaagaaggggatattggactgttagattatctgttgatttggagcatattgg-----atgccccaatgagrgtct--------------ttcagttgctgaggcyggattattagatccttgggtccgtgctggttcgavaatggccctacaaagrcgagttcttcgcttggggaaaccaccaagacgstggaaaactccaaamttttcagaatcagttaagaggaagataatagaggtatttcataa-----tttkkccbttygtgga------------------------------aaa-------ttctcctt-gaa-ctatgcact-t-aaan--ttactaagktt------------------------------------------------wwtt---------------------trsywawwwyh--wywrsttt-----ymwycykraaaaaacaggt-----------------------------------------acatattcaag--------------------------ggagaccattgaattgt--------------------gaagctggtagaaaaagcaggttctatgggga----------------agatggggagcaatgtggagtagaacagctagctctgcagtattgtgcaaccgaaggtggtggatggcaggatgtccatacagagagtggtatctgg---------------------------------------------------------------------------------------------------------------------------------------------------------------------------------------------------------------------------------------------------------------------------------ttg
>I23372_M140_Malvaceae_Chiranthodendron_pentadactylon_seq1
--------------------------------------------------------------------------------------------------------------------------------------------------------------------------------------------------------------------------------------------------------------------------------------------------------------------------------------------------------------------------------------------------------------------------------------------------------------------------------------------------------------------------------------------------------------------------------------atgatgcaatacatttactaaggcgattgcttaattgcttcacctgtgatagaagaagaggatattggactgtaagattatctgttgatttggagcatatggg-----ctgccccaatgagagtct--------------ttcagttgctgaggctggattattagatccttgggtccgtgccggttcaagaatggcactacaaaggcgagttcttcgcttgggaaaaccaccaaggcgctggaaaactccaagcttttcagaatctattaagaggaagataatagaagtatttcttaa-----tatttccttttgtt---------tgt------------------------------------------------------------------------------------------------------------------------------------------------------------------------------------------------------------------------------------------------------------------------------------------------------------------------------------------------------------------------------------------------------------------------------------------------------------------------------------------------------------------------------------------------------------------------------------------------------------------------------------------------------------------------------------------------------------------------------------------------------
>I23373_M141_Malvaceae_Quararibea_funebris_seq1
----------------------------------------------------------------------------------------------------------------------------------------------------------------------------------------------------------------------------------------------------------------------------------------------------------------------------------------------------------------------------------------------------------------------------------------------------------------------------------------------------------------------------------------------------------------------------------tacaatgatgcaatacatttactaaggcgattgcttaattgcttcacctctgatrcaagaagaggatattggactgtaaggttatctgttgatttggagcacatggg-----ctgccccaatgagagtct--------------ttcagttgctgaggttgcattattagatccttgggtccgtgccggttcaagaatggcactacaaaggcgagttcttcgcatgggaaaaccaccaaggcgctggaaaactccaagcttttcagaatctattaagaggaagatagtagaggtatttcttaa-----tatttyctttygat---------ttttt-caggtcttg--------aaa-------tgctcctt-gaa-ccatgagct-t-aaag--ttaccaag------------------------------------------------------t---------------------aacbaacgcta--ttagtttt-----catccggaaaaatacaggt-----------------------------------------tcatattcaag--------------------------gtagaccattgaattgt--------------------gaagctggtagaaaaagcaggttctatgggga----------------agatggggagcaatgtggagtagaacagctagcyctgcagtattacgcaacggaaggaggtgratggcagggtgtcc--------------------------------------------------------------------------------------------------------------------------------------------------------------------------------------------------------------------------------------------------------------------------------------------------------
>I23374_M142_Malvaceae_Hampea_nutricia_seq1
------------------------------------------------------------------------------------------------------------------------------------------------------------------------------------------------------------------------------------------------------------------------------------------------------------------------------------------------------------------------------------------------------------------------------------------------------------------------------------------------------------------------------------------------------------------------------------------------acatttactaaggcgattgcttgattgcttcacctgtgatacaagaaggggatattggaccgtaagattatctgttgatttggagcatattgg-----ctgtcccaatgagagtct--------------ttcagttgctgaggctggattattagatccttgggttcgtgccggttcaagaatggcactacaaaggcgagttcttcggttggcaaaaccacctaggcgctggaaaactccaagcttttcagaatctcttaagaggaagataatagaggtactcattaa-----tatttccttgtgtt---------gg-------------------------------------------------------------------------------------------------------------------------------------------------------------------------------------------------------------------------------------------------------------------------------------------------------------------------------------------------------------------------------------------------------------------------------------------------------------------------------------------------------------------------------------------------------------------------------------------------------------------------------------------------------------------------------------------------------------------------------------------------------
>I23377_M148_Malvaceae_Robinsonella_mirandae_seq1
---------------------------------------------------------------------------------------------------------------------------------------------------------------------------------------------------------------------------------------------------------------------------------------------------------------------------------------------------------------------------------------------------------------------------------------------------------------------------------------------------------------------------------------------------------------------------------------ggattcgatrcatttacttaggcgattgcttaattgcttyacctgtgacacaagaagaggatattggacwgtaagattatcwgttgatttggagcatatcgg-----ctgccccaatgagagtct--------------ttcagtygctkaggctggattattagatccttgggtycgtgctggttcaaggatggcactacaaaggcgagttcttcgcttgggaaaaccaccaaggcgctggaaaactccaagyttttcggaatctcttwaaaggaagataatwgaggtac-tattag-----tatctccttgtgttgagtttcaggagtttcaggtctyg--------aaa-------trmtscty-sww-swwykywsy-w-bwkak-ttwyrmgasata---------------------------------------------wtactt---------------------aastaakacac--ttwgttwt-----gatyccgagaswtacaggt-----------------------------------------tcgtattcaag--------------------------ggagaccattgaaytgt--------------------gaagccaatagaaaaarccgrytctatgggga----------------agacggggagcaatgtggagtagaacagcttgctctgcaata-------------------------------------------------------------------------------------------------------------------------------------------------------------------------------------------------------------------------------------------------------------------------------------------------------------------------------------------
>I23378_M150_Malvaceae_Ceiba_pentandra_seq1
-------------------------------------------------------------------------------------------------------------------------------------------------------------------------------------------------------------------------------------------------------------------------------------------------------------------------------------------------------------------------------------------------------------------------------------------------------------------------------------------------------------------------------------------------------------------------------------aatgatgcaatacatttactaaggcaattgcttaattgcttcacctgtgatagaagaagaggatattggactgtaagattatctgttgatttggagcatatggg-----ctgccccaatgagagtct--------------ttcagttgctgaggctggattattagatccttgggtccgtgctggttcaagaatggctctacaaaggcgagttcttcgcttgggaaaacccccaaggcgttggaaaactccaagcttttcagaatctattaagaggaagataatagaggtatatcttta-----cacttcctcttgtt---------ggttt-caggtcttg--------aaa-------tgctcctt-gaa-ccatgcact-t-aaaag-ttactgagtata---------------------------------------------ttactt---------------------aactaatacta--ttaatttt-----catcttgagaatatatgtt--------------------gcttcgactt----------tttatttttt----------------------------------ccttggagcactcttgtccaaaacatattcggacataggtgcggagat--gacctttcaaggaccctct-----------------------------------------------------------------------------------------------------------------------------------------------------------------------------------------------------------------------------------------------------------------------------------------------------------------------------------------------------------------------------------------------
>I23380_M161_Malvaceae_Hibiscus_tiliaceus_seq1
---------------------------------------------------------------------------------------------------------------------------------------------------------------------------------------------------------------------------------------------------------------------------------------------------------------------------------------------------------------------------------------------------------------------------------------------------------------------------------------------------------------------------------------------------------------------------------gtacaatgatgcgatacatttactaaggcagttgcttaatttcttcacttatgatacaagaagaggatattggactgtaagattatctgttgatatggagcatatcgg-----ctgccccaatgagagtct--------------ttcggtcgctgaggctggattattagatccttggattcgtgctggttcaagaatggcgctacaaaggcgggttcttcgcttgggaaaaccaccaaggcgctggaaaactcctagcttttcagaatctcttaagaggaagataatagaggtacttattaa-----tatttctgtgt-----------tgaatttcaggtcctg--------caa-------tgctcgtt-gat-ctatgcacg-t-agaag-ttctgaagtat------------------------------------------------gctt---------------------aacctgtgttgctctggttcttcctttttcttgaagtatccattt------------------------------------tcgattcatattccagacatgggtatggaa-tattatcctccagggactcttcaattac--atg---------------gaaatcttggggaaaat--------------------------------------gaacaata-------------------------------------------------------------------------------------------------------------------------------------------------------------------------------------------------------------------------------------------------------------------------------------------------------------------------------------------------------------------ccc
>I23383_M166_Malvaceae_Pseudobombax_ellipticum_seq1
---------------------------------------------------------------------------------------------------------------------------------------------------------------------------------------------------------------------------------------------------------------------------------------------------------------------------------------------------------------------------------------------------------------------------------------------------------------------------------------------------------------------------------------------------------------------------------gtacaatgatgcaattcatttactaaggcgattgcttaattgcttcacctgtgatagaagaagaggatattggactgtaagattatctgttgatttggagcatatggg-----ctgccccagtgagagtct--------------ttcagttgctgaggctggattattagatccttgggtccgtgctggttctagaatggcactacaaaggcgagttcttcgcttgggaaaaccgccaaggcgttggaaaactccaagcttttcagaatctagtaagaggaagataatagaggtatatcttaa-----cacttgcttttggt---------ggttt-caggtcttg--------aaa-------tgctcctt-gaa-ccatgcact-t-aaaag-ttattgagtat------------------------------------------------actt---------------------aactaatacta--ttagtttt-----catcctgagaatctatgtt--------------------gctctggctc----------tttatttgt------------------------------------tttgaagtgtccgtgtctgaaacatattgggacgttggtgtggagatacgacctttcaaggtccctccaaatayatggaaaaatagaaaagaattaagca---------------------------------------------------------------------------------------------------------------------------------------------------------------------------------------------------------------------------------------------------------------------------------------------------------------------------------------------------------------
>I23384_M168_Malvaceae_Theobroma_cacao_seq1
---------------------------------------------------------------------------------------------------------------------------------------------------------------------------------------------------------------------------------------------------------------------------------------------------------------------------------------------------------------------------------------------------------------------------------------------------------------------------------------------------------------------------------------------------------------------------------gtacaatgatgcaatacatttactaaggcgattgctcaattgctttacctgtgatagaagaagaggatattggactgtaagattgtccattgatttggagcatatggg-----ctgccccaatgagagtct--------------ttcagttgctgaaactggattattagatccttggattcgtgctggttcaagaatggcactacaaaggcgagttcttcgcttgggaaaaccaccaaggcgctggaaaactccaagctttcctgagtcaattaagaggaacataacagaggtatttcttaa-----ttttatccttttgt---------gggtttcaggtcttg--------aaa-------tgctcctt-aaa-ctttgaagt-t-gaag--ttactaagttt------------------------------------------------atct---------------------aactaatatta--g-atttct-----gattctggcaaatacaggt-----------------------------------------tcatattcaag--------------------------ggagaccattgaattgt--------------------gaagctggtagaaaaagcaggttctatgggga----------------agatggggagcaatgtggagtagaacagctcgctctgcagtattatgccacagaaggaggtggatggcagggtgtccatacagagagtggtatctggttgactatttttgggcttctcatgtggaatgtgttattttctgatgtaccaaatgttttccgcactagatttcaggtatgatgctcaaaatctgtcatcaaactc-tcatgttattttggattgc-----------------ttttgcaaactggtggtgcgttgtaattctttacatgcaagtat-----------------gtgat--------------------------------------------------------------------
>I23385_M169_Malvaceae_Ochroma_pyramidale_seq1
----------------------------------------------------------------------------------------------------------------------------------------------------------------------------------------------------------------------------------------------------------------------------------------------------------------------------------------------------------------------------------------------------------------------------------------------------------------------------------------------------------------------------------------------------------------------------------tacaatgatgcaatacatttactaaggmgattgctccattgcwtcacctgtgatagaagaagaggatactggactgtaagattatctgttgatttggagcatgtggg-----ctgccccaatgagagtct--------------ttcagctgctgaggctggattattagatccttgggtccgtgctggttcaagaatggcactacaaaggcgagttcttcgcttgggaaaaccaccaaggcgctggaaaactccaagcttttcagaatttattaagaggaagataatagaggtatttcttaa-----tatttccttttgtt---------ggttt-caggtcttg--------aaa-------tgctcctt-gaa-ctatgcact-t-aaag--ttaccgagtat------------------------------------------------actt---------------------aactaatacca--ttagtttt-----catcctgagaaatacaggt-----------------------------------------tcatattcaag--------------------------ggaggccattgaattgt--------------------gaagctggtagaaaaagcaggttctatgggga----------------agatggggagcaatgtggagtagaacagctagctctgcagtattatgcaacagaaggaggtggatgg------------------------------------------------------------------------------------------------------------------------------------------------------------------------------------------------------------------------------------------------------------------------------------------------------------------
>I23387_M178_Malvaceae_Malvaviscus_arboreus_seq1
-----------------------------------------------------------------------------------------------------------------------------------------------------------------------------------------------------------------------------------------------------------------------------------------------------------------------------------------------------------------------------------------------------------------------------------------------------------------------------------------------------------------------------------------------------------------------------------acaatgatgcratacatttactaaggygattgcttaattgcttcacctgtgatacaagaagaggatattggactgtaagattgtctgttgatatggagcatattgg-----ctgcccyaatgagagtct--------------ttcagttgctgaggctggattattagatccttggatycgtgctggttcaagaatggctctacaaaggygggttcttcgctwgggaaaaccaccaagrygctggaaaactcctascttttcagaatctcttaagaggaagatartagaggtacttattaa-----tatttctgtgt-----------tgaatttcaggtcttg--------caa-------tgcyyrtt-swr-ykwygctct-g-gttct-tcmtkwtrywt------------------------------------------------gmwk---------------------waybcrtgytvswyksrtwythcmbwywtsdkkawgdawtmatgc------------------------------------ycgrtgcatabtccagacatgggtatggaaatataatcctgcagggactcttmaattac--atg---------------gaaatc-------------------------------------------------------------------------------------------------------------------------------------------------------------------------------------------------------------------------------------------------------------------------------------------------------------------------------------------------------------------------------------------------------------------------------
>I23388_M180_Malvaceae_Triumfetta_lappula_seq1
----------------------------------------------------------------------------------------------------------------------------------------------------------------------------------------------------------------------------------------------------------------------------------------------------------------------------------------------------------------------------------------------------------------------------------------------------------------------------------------------------------------------------------------------------------------------------------tacaaagattcgatacatttgctcaggcgattgcttaattgcwtcacctgtggtacaagaagaggatactggaccgtaagattatctgttgatttggmgcatatcga-----ctgccctaatgagagtct--------------ttcggttgctgaagctggattattagatccttgggttcgtgctggttcaagaatggcactacaaaggcgagttcttcgcttgggaaaaccaccaaggcgctggaaaacttcaagcttttcgtaatctcttaaaaggaagataatcgaggtac-tattag-----tatctccttgtgtt---------gagtttcaggtcttg--------aaa-------tgatccat-gaa-ctatgcact-t-aaaag-ttacgagacata---------------------------------------------gtacat---------------------aactaatactg--ttagtttt-----catcccgagacatacaagt-----------------------------------------tcgtgttcaag--------------------------ggagaccattgaattgt--------------------gaagactatagaaaaagc-------------------------------------------------------------------------------------------------------------------------------------------------------------------------------------------------------------------------------------------------------------------------------------------------------------------------------------------------------------------------------------------------------------------
>I23389_M181_Malvaceae_Pavonia_scheadiana_seq1
---------------------------------------------------------------------------------------------------------------------------------------------------------------------------------------------------------------------------------------------------------------------------------------------------------------------------------------------------------------------------------------------------------------------------------------------------------------------------------------------------------------------------------------------------------------------------------------agattcgatacatttgctcaggcgattgcttaattgcttcacctgtggtacaagaakaggatactggaccgtaagattatctgttgatttggagcatatcgr-----cbgcccyaatgagagtct--------------ttcrgttgctgaagctggattattagawccttgggttcrtgctggttyaagaatgrcaytacaaaggcgagttcttcgcttgggraaaccaccaaggcgctggaaaacthcaagcttttcgkaatctcttaaaaggaagataatngargtac-tattag-----tatctccttgtgtt---------gagtttcaggtcttg--------aaa-------tgatmcat-gaa-ctrtgcast-t-aaaag-ttacgagasaya---------------------------------------------gtacat---------------------aactaatactg--ttagtttt-----catcccgagacatacargt-----------------------------------------tygtattcaag--------------------------ggagaccattgaattgt--------------------gaagcctatagaaaa-gycggttctatgggga----------------agatggggagcaatgtagagtagaacagcttgctctgcaatattatgtaacagaa---ggtg-atgacagggtgtccacact---------------------------------------------------------------------------------------------------------------------------------------------------------------------------------------------------------------------------------------------------------------------------------------------------
>I23390_M182_Malvaceae_Anoda_cristata_seq1
---------------------------------------------------------------------------------------------------------------------------------------------------------------------------------------------------------------------------------------------------------------------------------------------------------------------------------------------------------------------------------------------------------------------------------------------------------------------------------------------------------------------------------------------------------------------------------gtacaargattcgatacatttgctcaggcgattgcttaattgcttcacctgtggtacaagaakaggatactggaccgtaagattatctgttgatttggagcatatcgr-----ctgcccyaatgagwsdytbhcvkwwdswgwmkytsgrttrytraagctggattattagatccttgggttcrtgctggttcaagaatgncahtacaaaggcgagttcttcscttgggraaaccaccaaggcgctggaaaacthcaabcttttcgkaatctcttaaaaggaagataathraggtac-tattag-----tatctccttgtgtt---------gagtttcaggtcttg--------aaa-------tgatccat-gaa-ctrtgcabt-t-aaaag-ttacgagasaya---------------------------------------------gtacat---------------------aactaatactg--ttagtttt-----catcccgagayatacargt-----------------------------------------tcgtrttcaag--------------------------gragaccattraattgt--------------------gaagmctatagaaaadgycggttctatgggga----------------agacggggrgcaatgtggagtagaacagcttgctctgcaatattatgcaacagaa---ggtggatggcagggkgtccacactgagagtggtatmtggatgactattttcrggcttctcatgwgggatattttattttctgatgtaccgaatgtttttcgcaccaggtktcaggtacratgctcaatttckatcataaaaaaa--cgtgatattttgaattgc-----------------ttttgtgaattggtgatgctttgtgattccttacaaacaagtatttgttttctttatg---gtgacatgttaatttggttgcaatgccactttgaa--------------------------------------
>I23391_M183_Malvaceae_Phymosia_umbellata_seq1
-------------------------------------------------------------------------------------------------------------------------------------------------------------------------------------------------------------------------------------------------------------------------------------------------------------------------------------------------------------------------------------------------------------------------------------------------------------------------------------------------------------------------------------------------------------------------------------------tcaattcatctacttaggcgattgcttaattgcttcacctgtgacacaagaagaggatattggaccgtcagattatctgttgatttggagcatatcgg-----ctgccccaatgagagtct--------------ttcagttgctgaggctggattrttagatccttgggttygtgcyggttcaaggatggcactacaaaggcgagttcttcgcttgggraaaccaccaaggcgttggaaaactccaagcttttcggaatctcttaaaaggaagataatagaggtac-tattag-----tatctccttgtgtt---------gag-ttcaggtcctg--------aaa-------tgctcbwd-sww-bkyhshwbd-k-vwkhd-ywavamvwvwta---------------------------------------------htdmwb---------------------wamkamrhhdm--ktagtktt-----shtcccgagacatacaggt-----------------------------------------tcgcattcaag--------------------------ggagaccactgaattgt--------------------gaagccaatagaawaagtmswwwywaykkrgm----------------wracggggagcaatgtggagtagaacagct-------------------------------------------------------------------------------------------------------------------------------------------------------------------------------------------------------------------------------------------------------------------------------------------------------------------------------------------------------
>I23393_M189_Malvaceae_Kearnemalvastrum_lacteum_seq1
---------------------------------------------------------------------------------------------------------------------------------------------------------------------------------------------------------------------------------------------------------------------------------------------------------------------------------------------------------------------------------------------------------------------------------------------------------------------------------------------------------------------------------------------------------------------------------gtacaaggattcgatacatttgctcaggcgattgcttaattgcttcacctgtggtacaagaagaggataytggacygwaagattatctgttgatttggagcatatcgg-----ctgccccaatgagagtct--------------ttcagttgctgaagctggattattagayccttgggttcgtgctggttcaagaatggcactacaaaggygagtcctkcgcttggsaaaaccaccaaggcgctggaaaactccaagcttttcggaatctcttaagaggaagayaatagaggta----------------------gtgyt---------gagtttcaggtcttg--------aaa-------tgctycat-gaa-ctatgcact-t-aaaag-ttacgagacawa---------------------------------------------gtacat---------------------aastaatactg--ttagtttt-----catcccgagacatacaggt-----------------------------------------tcrtattcaag--------------------------ggagaccattkaattgt--------------------gaagcctmtagraaaagccggttctatgggga----------------agacggggagcaatgtggagtagaacagcttgctctgcaatattatgcaacagaa---ggtggatggcagggcgtccacactgagagtggtatctggatgactgttttcgggcttctcatgtgggatattttattttctgatgtaccgaatgttttccgcaccaggtgtcaggtatgatgctcaatttcgatcataaaaaaa--cgtgatattttgtattgc-----------------ttttgcgaattggtgatgctttgtaattccttacatacaagtattttttttctttatg---gtgacatgttaatttggttgcaatgccactttgaaa-atttggttcggttgcttg------------------
>I23394_M229_Malvaceae_Malvastrum_americanum_seq1
----------------------------------------------------------------------------------------------------------------------------------------------------------------------------------------------------------------------------------------------------------------------------------------------------------------------------------------------------------------------------------------------------------------------------------------------------------------------------------------------------------------------------------------------------------------------------------tacaaggattcgatacatttgcttaggcgattgcttaattgcttcacctgtggtacaagaagaggatactggaccgtaagattatctgttgatttggagcatatcgg-----ctgccccaatgagagtct--------------ttcagttgctgaagctgsattattagatccttgggttcgtgctggttcragaatggcacttcaaaggcgagttcttcgcttgggaaaaccaccaaggcgctggaaaactccaagcttttccgaatctcttaagaggaagataatagaggtac-tattag-----tatctccttgtgtt---------ywgwktyhsrkswyr--------yrs----------------------------w-y-wwaar-rkwtrwgasaca---------------------------------------------gtrcat---------------------aactaatactg--ttagtttt-----caycccgagacatacaggt-----------------------------------------tcrtattccag--------------------------ggagaccattgaattgt--------------------gaagcctataagaaaagccggttctatgggga----------------agacggggagcaatgtggagtagaacagcttgctctacaatattatgcaacagaa---ggtggatggcagggtgtccactctgagagtggtatctggatgactattttcgggcttctcatgtgggatattctgtttgctgctgtaccgaatgttttccrmaccaggtatcaggtacaatgctcaatttcgatcataaaaaaaaacgtgatattttgagttgc-----------------ttttgtggattggtgatgctttgtaattctttacatacrwrtwtwtkttytytwtrkk---gwsayrtkrwwwtkwkwkyrmtrysmcwytwwraawwttkkggttcggttgcttggttcatac----------
>I23395_M236_Malvaceae_Fuertesimalva_jacens_seq1
---------------------------------------------------------------------------------------------------------------------------------------------------------------------------------------------------------------------------------------------------------------------------------------------------------------------------------------------------------------------------------------------------------------------------------------------------------------------------------------------------------------------------------------------------------------------------------gtacaaggattcgatacatttgctcaggcgattgcttaattgcttcacctgtggtacaagaagaggatactggaccgtacgattatctattgatttagaacatattgg-----ctgccccgaagagagtct--------------ttcagttgccgaagctggattattagatccttgtgttcgtgctggttcaagaatggcactacaaaggcgagtccttcgcttgggaaaaccaccaaggcgctggaaaactccaagtttttcggaatctcttaagaggaagataatagaggta----------------------gtgtt---------gagtttcgggtcttg--------aaaattgaaatgctccat-gaa-ctatgcact-t-aaagt--------------------------------------------------------------------------------------------------tgagtttt------atcccgagacatacaggt-----------------------------------------tcgtattcaag--------------------------ggagaccattgaattgt--------------------gaagcctatagaaaaagtcggttctatgggga----------------agacgggaaacaatgtggagtagaacagcttgctctgcaatattatgcaacagaa---ggtggatggcagggagtccacagtgagagtggtatatggatgaatattttcgggcttctcatgtgggatattttattttctgatgtaccaaatgttttccgtaccag----------------------------------------------------------------------------------------------------------------------------------------------------------------------------------------------------------------
>I23396_M019_Malvaceae_Allosidastrum_pyramidatum_seq1
---------------------------------------------------------------------------------------------------------------------------------------------------------------------------------------------------------------------------------------------------------------------------------------------------------------------------------------------------------------------------------------------------------------------------------------------------------------------------------------------------------------------------------------------------------------------------------gtataaggattcaatacatttactaaggcgattacttaattgcttcacctgtgatacaagaagaggatattggaccgtgagattatctgttgatttggagcatatcgg-----ctgccccaatgagagtct--------------ttcagttgctgaggctggattattagatccttgggttcgtgctggttcaagaatggcactacaaaggcgagttcttcgcttgggaaaaccaccaaggcgctggaaaactccaagcttttcggaatctcttaaaaggaagataatagaggtac-tattag-----tatctccttgtgtt---------gaggttcaggtcttg--------aaa-------tgcccctt-gaa-ctttgcact-t-aaaag-ttgcgagatata---------------------------------------------gtactt---------------------gacttagtcac--ttaatttt-----gatcctgagacatacaggt-----------------------------------------tcgtattctag--------------------------gaagaccattgaattgt--------------------gaagccaatagaaaaagccggttctatgggga----------------agacggggagcaatgtggagtagaacagcttgctctacaatattatgcaacagaa---ggtgcatggcagggtgtccactccgagagtggtatatggatgactattttcgggcttctcatgtgggatattttattttctgatgtaccaaatgttttccgcaccagatgtcaggt---aagctcaatgttgatcataaaaaaa--cacgacaatgtgatttgcagggatctaaacaaacatttgaaagagtaaatagttttggcgtaataatcaatttaaattctcttattttgtgtgtgtgtgatgtgt----------------------------ctatggttaaattctcttatttccttttgcagactg
>I23397_M020_Malvaceae_Melochia_betonicifolia_seq1
-----------------------------------------------------------------------------------------------------------------------------------------------------------------------------------------------------------------------------------------------------------------------------------------------------------------------------------------------------------------------------------------------------------------------------------------------------------------------------------------------------------------------------------------------------------------------------------acaatgatgcaatacatttacttaggcgattgcttaattgcttcatctgtgatagaagaagaggatattggactgtacgattgtccatagatttagagcatatagg-----ctgccctaatgagagtct--------------tttagtagctgaagctggattattagatccttggattcgtgccggttcaagaatggcactacaaaagcgagttcttcgcttgggaaaaccaccaaggcgctggaaaactccaaccttttcagaatcaattaagaggaagatcactgaggtatttcttaa-----ttttatccttatgt---------gggtttcaggtcttt--------aaa-------tgttcctt-ggt-caatgaacc-t-aaag--ttactaagttt------------------------------------------------gtct---------------------agctaatattg---------t-----aattctggtaaatacaggt-----------------------------------------tcatattcaag--------------------------ggagaccattgaattgt--------------------gaagctggtataaaaagcaggttctatgggga----------------agatggggatcaatgtggagtagaacagctagctcttcagtattatgggacagaaggaggtggatggcagggtgtccatactgagagtggtatctggtt----------------------------------------------------------------------------------------------------------------------------------------------------------------------------------------------------------------------------------------------------------------------------------
>I23398_M021_Malvaceae_Sidastrum_micranthum_seq1
---------------------------------------------------------------------------------------------------------------------------------------------------------------------------------------------------------------------------------------------------------------------------------------------------------------------------------------------------------------------------------------------------------------------------------------------------------------------------------------------------------------------------------------------------------------------------------gtacaaggattcgatacatttacttaggcgattgcttaattgcttcacctgygacacaagaagaggatattggactgtaagattatctgttgatttggagcatatcgg-----ctgccccaatgagagtct--------------ttcagttgctgaggctggattattagatccttgggtacgtgctggttcaaggatggcactacaaaggcgagttcttcgcttgggaaaaccaccaaggcgctggaaaactccaagcttttcggaatckcttaaaaggaaaataatagaggtac-tataag-----tatctccttgtgtt---------srrkttcaggtcttg--------aaa-------tgctcctt-gaa-ctttgcact-t-gagat-ttacgagacata---------------------------------------------ttactt---------------------aactawgacac--tttgtttt-----gatcccgagacatacagat-----------------------------------------tcgtattcaag--------------------------ggagaccattgaattgt--------------------gaagccaatagaaaaagcyggttctatgggga----------------agatggggagcaatgtggagtagaacagcttgcyctgcaatattatgcaacagaa---ggtgcatggcagggtgtccactccgagagtggtatatggatgactattttcgggcttctcatgtgggatattatattttctgatgtgccgaatgttttccgcaccagatgtcaggt---aagctcaatgttgatcataaaaaaa--cacggaattttgaattgc-----------------ttttgtaaattggtgatgctatgtaattcattacatgcaagtatttgttttctttata---gtggtatgttaatttgattgcaatgctactttgaaaattttggtcatgttgcttggttcatttts--------
>I23399_M022_Malvaceae_Gaya_dominguensis_seq1
----------------------------------------------------------------------------------------------------------------------------------------------------------------------------------------------------------------------------------------------------------------------------------------------------------------------------------------------------------------------------------------------------------------------------------------------------------------------------------------------------------------------------------------------------------------------------------tacaaggattcgatacatttactcaggcgattgcttaattgcttcacctgtgacacaagaagaggatattggaccgtaagattatcggttgatttggagcatatcgg-----ctgccccaatgagagtct--------------ttcagttgctgaggctggattattagattcttgggttcgtgctggttcaaggatggcactccaaaggcgagttcttcgcttgggaaaaccaccaaggcgctggaaaactccaagcttttcggaatctcttaaaaggaagataagagaggtac-tattag-----tatct-----agtt---------gagtttaaggtcttg--------aaa-------tgctcctt-gaa-ctttgcatt-t-gagat-ttacgagacatg---------------------------------------------gtactt---------------------a-----gacac--ttagtttt-----gatcccgagacatacaggt-----------------------------------------tcgtattcaag--------------------------ggagaccattgaattgt--------------------gaagccaatagaaaaagccggttctatgggga----------------agatggggagcaatgtggagtcgaacagcttgctctgcaatattatgcaacagaa---ggtgcatggcagggtgtccactccgagagtggtatatggatgactattttcgggcttctcatgtgggatattatattttctgatgtaccaaatgttttccgcaccagatgtcaggt---aagctcaatgttgatcataaaaaaa---atgatattttgaattgc-----------------ttttgcaaattggtgatgttttgtaattcattacgtgcaa----------------------------------------------------------------------------------------------
>I28591_M023_Malvaceae_Neobuchia_paulinae_seq1
---------------------------------------------------------------------------------------------------------------------------------------------------------------------------------------------------------------------------------------------------------------------------------------------------------------------------------------------------------------------------------------ttccttgc-------tctc-attaacgtgat---------------------ctg--tggaaagtttaatgatcctgatgcatggg--------------------aaaaacatccacataaaaaggaaattgttgg-ttttttttattttattttata-tttttataattctatcttgg-ctcaggtacaatgatgcaacacatttactaaggcaattgcttaattgcttcacctgtgatagaagaagaggatattggactgtaagattatctgttgatttggagcatatggg-----ctgccccaatgagagtct--------------gtcagttgctgaggctggattattagatccttgggtccgtgctggttcaagaatggcactacaaaggcgagttcttcgcttgggaaaacccccaaggcgttggaaaactccaagcttttcagaatctattaagaggaagataatagaggtacatcttaa-----cacttcctcttgtt---------ggttt-caggtctta--------aaa-------tgcttctt-gaa-ctatgcact-t-aaaag-ttactgagtata---------------------------------------------ttactt---------------------gactgatacta--ttagttgt-----catcttgagaatttatat---------------------------------------------------------------------------------------------------------------------------------------------------------------------------------------------------------------------------------------------------------------------------------------------------------------------------------------------------------------------------------------------------------------------------------------------------------------------------------------------------------------------------------------------------------
>I28593_M024_Malvaceae_Carpodiptera_cubensis_seq1
t--------------------------------------------------------------------------------------------------------------------------------------------------------------------------------------------------------------------------------------------------------------------------------------------------------------------------aaggga----------------------accttatatttcatcgagcatagt-------gctctttactcataa-tttc-atcaagcgtag-tgctaattactcattaagatatgtgtaggaagactgttaatcccgatccataag---------------------aaaatgtctgctt-ttaaggaaattgttgg-ttttt------------gata-tttttgtatttccttcttgg-ttcaggtacaatgatgcaatacatttactaaggagattgcttacttgcttcacctgtgatagaagaagaggatattggactgtaagattatctgttgatttggagcatattgg-----ctgccccaacgagagtct--------------ttcagttgctgaagctggattgttagatccttgggtccgtgctggttcaagaatggcactccaaaggcgagttcttcgattgggaaaaccaccaagacgctggaaaactccaagcttttcagaatcaattaagaggaagataatagaggtagttctcaa-----ttttccctttcgg----------gatttcaatgtcttg--------aaa-------tgcccctt-gaa-ctatgctct-t-----------------------------------------------------------------------------------------aaagctaatacca--ttagtttt-----catcctgggatgtacaggt-----------------------------------------tcatattcaag--------------------------ggagacctttaaatagt--------------------gaagctggtagaaaragc-------------------------------------------------------------------------------------------------------------------------------------------------------------------------------------------------------------------------------------------------------------------------------------------------------------------------------------------------------------------------------------------------------------------
>I28594_M025_Malvaceae_Herrania_nitida_seq1
----------------------------------------------------------------------------------------------------------------------------------------------------------------------------------------------------------------------------------------------------------------------------------------------------------------------caat-gaggaaaactcacaa-------gtgaa-ccttaacatatcattgagcatggt-------gctccttac-------aatc-agtaacctgat---------------------ctgtatgtaaagagtaatgatctcgatgcatgag---------------------aaaacatccacat-ctaaggaaattttttg-ttatt------------gaga-attttataattctaacttgg-ctcaggtacaatgatgcaatacatttactaaggcgattgcttaattgctttacctgtgatagaagaagaggatattggactgtaagattgtccattgatttggagaatatggg-----ccgccccagtgagagtct--------------ctcagttgctgaaactggattattagatccttggattcgtgctggttcaagaatggcactacaaaggcgagttcttcgcttgggaaaaccaccaaggcgctggaaaactccaagcttttctgagtcaattaagaggaacataacagaggtatttcttaa-----ttttatccttttgt---------gggtttcagttcttg--------aaa-------tgctcctt-aaa-ctttgaact-t-gaag--ttactaagttt------------------------------------------------attt---------------------aactaata-----ttagattt---ctgattctggcaaatacaggt-----------------------------------------tcatattcaag--------------------------ggagaccattgaattgt--------------------gaagctggtagaaaaagcaggt---------------------------------------------------------------------------------------------------------------------------------------------------------------------------------------------------------------------------------------------------------------------------------------------------------------------------------------------------------------------------------------------------------------
>I28595_M184_Malvaceae_Guazuma_ulmifolia_seq1
-------------------------------------------------------------------------------------------------------------------------------------------------------------------------------------------------------------------------------------------------------------------------------------------------------------attgttatacat--gaggaaaactcacaa-------gtgaa-ccttaacatttcattgagcatagt-------gctccttactctcaagtctc-aataacctgat---------------------ctctttgtaaagagtaatgattttgatgcataag---------------------aaaacatccacat-gtaaggaaatttttgg-ttatt------------gaga-ttcttatatttctaacttgg-ctcaggtataatgatgcaatacatttactaaggcgattgcttagttgttttacctgtgataaaagaagaggatattggactgtcagattgtccattgatttggagcatatggg-----ctgccccaatgagagtct--------------ttcagttgctgaagctggattgttagatccttgtgtccgtgccggttcaagaatggcactacagaggcgagttcttcgcttgggaaaaccaccaaggcgctggaaaactccaagcttttcagaatcaattaagaggaagatcatagaggtatatcttaa-----ttttatccttttgt----------ggtttcaggtcttg--------aaa-------tgctcctt-gaa-ctctgaact-t-aaag--ttgctaagctt------------------------------------------------actt---------------------gactaata-----ttcgattt---ctgattctggcaaatacaggt-----------------------------------------tcatattcaag--------------------------ggagaccattgaattgt--------------------gaagctagtagaaaaagcaggttctatg---------------------------------------------------------------------------------------------------------------------------------------------------------------------------------------------------------------------------------------------------------------------------------------------------------------------------------------------------------------------------------------------------------
>I28596_M026_Malvaceae_Ruizia_cordata_seq1
-----------------------------------------------------------------------------------------------------------------------------------------------------------------------------------------------------------------------------------------------------------------------------------------------------------------------------------------------------------------cgattgaacatggt-------tctcctttc-------tcgc-attagyytka-----------------------srkktggaaagattaacgatcctsatgcaaaa---aaataaaaa--------taaaaaaatccrygt-cttagaaaattgttgg-ttttt------------gacawtttttataattytgtcttgg-ctcagstacaatgacgcaatacatttactaaggcagttgctaaattgcttcacatgtgatagaagaagrggatattggactgttagattatctgttgatttggagcatattgg-----atgccccaatgagagtct--------------ttcagttgctgaggcyggattattagatccttgggtccgtgctgkttcgaraatggccctacaaagrcgagttcttcgcttgggkaaaccaccaagamgstggaaaactccaaamttttcagaatcagttaagaggaagmtaatagaggtatttcataa-----ttttkyckwwygtgga------------------------------aaa-------ttctcctt-gaa-ctatgsact-t-aaag--ttactaagttt------------------------------------------------attt---------------------agctaatacta--ttagtttt-----catcctgaaaaa-acaggt-----------------------------------------acatattcaag--------------------------ggagaccattraattgt--------------------gaagctggtagaaaaagcaggttctatgggga----------------agatggggagcaatgtggagtaga------------------------------------------------------------------------------------------------------------------------------------------------------------------------------------------------------------------------------------------------------------------------------------------------------------------------------------------------------------a
>I28597_M027_Malvaceae_Melhania_velutina_seq1
-------------------------------------------------------------------------------------------------------------------------------------------------------------------------------------------------------------------------------------------------------------------------------------------------------------------------------------------------------------------------------------------------------------------------------------------------------------------------------aaataaaaatt------aaaaaaaatcaatgt-cttagaaaattgttgg-ttttt------------gaca-tttttataattctgtcttgg-ctcaggtacaatgacgcaatacatttactaaggtggttgctaaattgcttcacatgtgatagaagaaggggatattggactgttagattatctgttgatttggagcatattgg-----gtgccccaatgagagtct--------------ttcagttgctgaggctggattattagatccttggatccgtgctggttctaaaatggccctacaaaggcgagttcttcgcttggggaaaccaccaagacgatggaaaactccaaacttttcagaatcagttaagaggaagataatagaggtatttcataa-----ttttgccttttgtgga------------------------------aaa-------ttctcctt-gaa-ctatagact-t--aag--ttactaagttt------------------------------------------------attt---------------------agctaatacta--ttagtttt-----caccctgaaaaa-acaggt-----------------------------------------acatattcaag--------------------------ggagaccattgaattgt--------------------gaagctggtagaaa-----------------------------------------------------------------------------------------------------------------------------------------------------------------------------------------------------------------------------------------------------------------------------------------------------------------------------------------------------------------------------------------------------------------------
>I28598_M028_Malvaceae_Glyphaea_brevis_seq1
------------------------------------------------------------------------------------------------------------------------------------------------------------------------------------------------------------------------------------------------------------------------------------------tttttcccaaaataaat---tttatatacaat-gaggaaaactcagaa-------gtgag-ccttaacatttcattgagcatagt-------gctcctgac-------tcct-aataacctgat--------------------c---cttgcatagagtaattatcctaatgaataga----------------------aaatatccacat-gtaaggaaatta--------tt------------gtaa-tttttgtaactctaacttgg-ctcaggtataatgatgctatacgcttactaaggcaattgcttaattgcttcacctgtgataaaagaagaggatattggactgtaagattgtccatcgatgtggagcatatcgg-----atgccccaatgagagtct--------------ttcagttgctgaagctggattattagatccttgggtttgtgccggttcacgaatggcactacaaaggcgagttcttcgcttgggaaaaccaccaaggcgctggaaaactccaagcttttcagaatcagttaagaggaagatcaaagaggtatttcttaa-----tttcatcctttttt-------gtgggtttcaggtcttg--------aaa-------ggctcctt-gaa-ctctgaact-taaaagttttactaaaatg------------------------------------------------aactt------------------aaagctaactaata-ttagcttt---atga-------------------------------------------------------------------------------------------------------------------------------------------------------------------------------------------------------------------------------------------------------------------------------------------------------------------------------------------------------------------------------------------------------------------------------------------------------------------------------------------------------------------------------------------------------------------------
>I28600_M146_Malvaceae_Mortoniodendron_guatemalense_seq1
-------------------------------------------------------------------------------------------------------------------------------------------------------------------------------------------------------------------------------------------------------------------------------------------------------------------atacaat-gaggagaactcatta-------gtgaa-tcttaaaatttcattgagcataga-------gc----tac-------tttc-attaacctgtt---------------------ctgtgtgraaagattaatgatcctgatgcatyrg---------------------aaaacatccacat-ctaaggaaattgttgg-ttttt------------gata-tgtttgtaattctatcttgg-ctcaggtacaatgatgcaatacttttacttaggcgattgcttaattgcttcacctgtgatagaagaagaggatattggactgtaagattatctgttgatttggagcatatggg-----cttccccaatgagagtct--------------tttagttgctgaggctggattattagatccttggatccgtgccggttcaagaatgtcactacaaaggcgagttattcgcttgggaaaaccaccaaggcgctggaaaactccaagcttttcagaatcaattaagaggaagataatagaggtgtttcttaa-----tttttcmttttgtg---------ggtta-maggtcttg--------aag-------tgctcctt-gaa-ctatgcact-t-aaag--ttactaagttt------------------------------------------------attt---------------------aactaatactr--tcagtttt-----catcctgagaaatacaggt-----------------------------------------tcatattcaag--------------------------ggagaccattgaattgt--------------------gaagctggtagaaaaagcaggt---------------------------------------------------------------------------------------------------------------------------------------------------------------------------------------------------------------------------------------------------------------------------------------------------------------------------------------------------------------------------------------------------------------
>I28601_M030_Malvaceae_Sparmannia_africana_seq1
-----------------------------------------------------------------------------------------------------------------------------------------------------------------------------------------------------------------------------------------------------------------------------------------------------------------------------------------a-------gtgaa-cmttwacwtttcattgagcttagt-------gctccttac-------ttctgaataacctgat--------------------c---tgtgtataragtaattatccygatgcataag---------------------aaaatawccacat-gtamggaaattgatgg-tttat------------atga-tttttgtacttctaacttgd-ctyaggtacartgatgckatacacttactaaggcaattgcttaatkgcttcachtstgacaaaagaagaggatattggactgtaagattgtccattratttrgagcatatggg-----atgccccaatgagagtct--------------ttcagttgctgaagctggattattagatccttgggttcgtgchggwtcaagaatggcactacaaaggcgagttcttcgcytgggaaaaccrccaaggcgctggaaaactccaagcttttcagaagcaattaagaggaagatcaaagaggtattdcttaa-----tttcatcctttttk-------kkggktthnvgknytkd--------aar-------gsbyyytk-daa-ctctgratt-t-caagttttattaagttc------------------------------------------------a-------------------------------------ttagtttt---ctgattctggcaaatacaggt-----------------------------------------tcatattcaag--------------------------ggagaccrttgaattgt--------------------gaagctg------------------------------------------------------------------------------------------------------------------------------------------------------------------------------------------------------------------------------------------------------------------------------------------------------------------------------------------------------------------------------------------------------------------------------
>I28602_M031_Malvaceae_Mollia_sp_seq1
------------------------------------------------------------------------------------------------------------------------------------------------------------------------------------------------------------------------------------------------------------------------------------------------------------------tttacgaa-gaggaaaattcacaa-------gtgaa-ccttaacgtt-cattgagcatggt-------gttccatac-------ttac-ggtatacttat--------------------t---cattcatagagtaattatcctgatgcacaag---------------------aaaatattcacat-gtatggaagttgctgg-ttttt------------gtga-cttctctaaatctaccttgg-ctcaggtacaatgatgcaatatacttactaaggcaattgcttaagtgcttcacctgtgataaaagaagaggatattggactgtaagattgtccattgatttggagcatatggg-----ttgccccagtgagagtct--------------ttcagttgctgaagctggtttatcagatccttgggttcgagctggttcaagaatggcgctacaaaggcgagttcttcgcttgggaaaaccaccaaggcgctggaagacaccaagcttttcagaatcaattaagaggaagatcaaagtggtatttcttaa-----tttcgtcctttttt-------gtggttttcgggtcttt--------aaa-------ggctcctt-gaa-ctctgaact-t-aaagttttactaagttc------------------------------------------------atct---------------------aactaa-------ttagtttt---ctgattctggcaaatacaggt-----------------------------------------tcatattcaag--------------------------ggagaccactgaactgt--------------------gaagctggtagaaaaatcaggttctatggaga----------------agatg--------------------------------------------------------------------------------------------------------------------------------------------------------------------------------------------------------------------------------------------------------------------------------------------------------------------------------------------------------------------------------
>I28603_M223_Malvaceae_Gossypium_hirsutum_seq1
--------------------------------------------------------------------------------------------------------------------------------------------------------------------------------------------------------------------------------------------------------------------------------------------------------------------------------------------------------------------------------------------------------------------ac---------------------ctg---------gttaatgatcttgatgcataag---------------------aaaaaagccacat-ccaagacaaatgttgg-gttttttaa-------aaata-tttttataat--tgtcttgt-ctcaggtacaaggatgcgatacatttactaaggcgattgcttgattgcttcacctgtgatrcaagaaggggatattggaccgtaagattakctgttgatttggagcayattgg-----ctgccccaatgagagtct--------------ttcagtcgctgaggctggattattagatccttgggttcgtgccggttcaagaatggcactacaaaggcgagttcttcgcttggcwaaaccacctaggcgbtggaaaactccaagyttttcagwatctcttaagaggaagatartagaggtactcwytac-----tatttccttgtgtt---------ggttt----------------------------tgctcctt-gag-ctgtgcact-t-aaaaggtttcgaagttt------------------------------------------------gctt---------------------aacctaga-----------------------------------------------------------------------------ttcattttc------------------------------------cttgaaat-----------------------------------------------------------------------------------------------------------------------------------------------------------------------------------------------------------------------------------------------------------------------------------------------------------------------------------------------------------------------------------------------------------------------------------------------------------
>I28605_M235_Malvaceae_Abutilon_sp_seq1
----------------------------------------------------------------------------------------------------------------------------------------------------------------------------------------------------------------------------------------------------------------------------------------------------------------------------------------------------------------------------------------------c-------tttc-attaacctgat---------------------ctgtgtggaaagattaatgatcctcatgcataag---------------------aaaacattcacat-ccaaggaacttgttgg-ttttatttttc---------a-tctttgtaattctactttgg-ctcaggtacaaggattcgatacatctacttaggcgattgcttaattgcttcacctgtgacacaagaagaggatattggaccgtaagattatctgttgatttggagcatatcgg-----ctgccccaatgagagtct--------------ttcagttgctgaggctggattattagatccttgggttcgtgctggttcaaggatggcactacaaaggcgaattcttcgcttgggaaaaccaccaaggcgctggaaaactccaaacttttcggaatctcttaaaaggaagataatagaggtac-tattag-----tatctccttttgtt---------gagttccaggtcctg--------aaa-------tgctcctt-gaa-ctttgcact-t-gagat-ttatgagacata---------------------------------------------ttactt---------------------aactaagacac--ttagtttt-----gatcccgagacatacaggt-----------------------------------------tcgcattcaag--------------------------ggagaccactgaattgt--------------------gaagccaata---------------------------------------------------------------------------------------------------------------------------------------------------------------------------------------------------------------------------------------------------------------------------------------------------------------------------------------------------------------------------------------------------------------------------
>I28606_M033_Malvaceae_Reevesia_formosana_seq1
---------------------------------------------------------------------------------------------------------------------------------------------------------------------------------------------------------------------------------------------------------------------------------------------------------------------------------------------------------------------------ttgt-------gctccttac-------tttt-ataaacctgat---------------------ctgtgtgaaaagagtattgatcctgattcctaag---------------------aaaacaccca-at-ataacaaaattgctgg-tttat------------gata-tttttataattctatcttgg-ctcaggtacaacgatgcaatacatttactaaggcgattacttaattgcttcacctgtgatagaagaagaggatattggactgtaagattatctgttgatttggagcataaggg-----ctgccccaatgaaagtct--------------ttcagttgctgaggctggattattagatccttgggttcgtgccggttcaagaatggcactacaaaggcgagttcttcgcttgggaagaccaccaaggcgctggaaaactccgagcttttcagaatcaattaagaggaagatcatagaggtattttttaa-----ttttatccttttgtgggtttca-aactttcggatcttg-----------a-----atgcttctt-gag-ctctgaact-t-aaag--ttacttagttt------------------------------------------------atgt---------------------aagtaatacta--ttaatttt---ctgatcctgggaaatacaggt-----------------------------------------tc-------------------------------------------------------------------------------------------------------------------------------------------------------------------------------------------------------------------------------------------------------------------------------------------------------------------------------------------------------------------------------------------------------------------------------------------------------------------------------------------------------------
>I28608_M035_Malvaceae_Hosfordia_alata_seq1
--------------------------------------------------------------------------------------------------------------------------------------------------------------------------------------------------------------------------------------------------------------------------------------------------------------------------------------ctag-------gtgaa-ccataaaattccattgagygtwgt-------gmtacttgc-------ttty-attaacctgat---------------------ctrtgtggaaagattaatgatcctcatgcataag---------------------aaaacattcacat-scwaggaaattgttgr-ttttatttttc---------a-tctttdtaattctatattgg-ctcaggtacaaggattcdatacatctacttaggcgattgcttaattgcttcacctrtgacacaagaagaggatattkgaccgtamgattatctgttgatttggagcatatcgg-----ctgccccaaygagagtct--------------ttcagttgctgaggctggattattagatccttgggttcgtgctggttcaaggatggcactacaraggcgagttcttcgcttgggaaaaccaccaaggcgctggaaaactccaagcttttcggaatctcttaaaaggaagataatagaggtac-tattag-----tatctccttgtgtt---------gartttcaggtcctg--------aaa-------tgctcctt-gaa-ctttgcact-t-gagat-ttacgagac--a---------------------------------------------ttactt---------------------aactaagacac--ttagttwt-----katcccgagacatacaggt-----------------------------------------tcgcattcaag--------------------------gaagaccactgaattgt--------------------gaagccaataga-------------------------------------------------------------------------------------------------------------------------------------------------------------------------------------------------------------------------------------------------------------------------------------------------------------------------------------------------------------------------------------------------------------------------
>I28609_M036_Malvaceae_Pentaplaris_davidsmithii_seq1
---------------------------------------------------------------------------------------------------------------------------------------------------------------------------------------------------------------------------------------------------------------------------------------------------------------------------------taaaggtag-------ttgga-tgatacaattt------rcwkagt-------gytmyytam-------ayys-wttrmyttratgcaatagtt-t--------agctkkgtggmarrattaatgrtcctaatgcataag---------------------aaaacatctactt-ctatggaaattgctggtttttttttttt-----ttata-tttttacaattctatcttgg-ctcaggtacaatgatgcgatacatttactaaggctattgcttaattgcttcacctgtgatacaagaagaggatattggactgtaagattatctgttgatttggagcatatagg-----ctgccccaatgagagtct--------------ttcagttgctgaggctggattattagatacttgggtccgtgctggttctaggatggcactacaaaggcgagttcttcgcttgggaaaaccaccaaggcgctggaaaactccaaacttttcagaatctattaagaggaagataatagaggtatttattag-----tatttctttttgtt---------ggttt-caggtcatg--------aaa-------tgcttctt-gagcctatg-------------ttattcag---------------------------------------------------actc---------------------aagtgtgagtg--tcggatacgggtatgttcttgacacgatatgtta----------aatttttttgtaagttt------t----cccatgtttttg--------------------------garrrtcytyrkatsmtc-------------------acatcctatacc-------------------------------------------------------------------------------------------------------------------------------------------------------------------------------------------------------------------------------------------------------------------------------------------------------------------------------------------------------------------------------------------------------------------------
>I28610_M037_Malvaceae_Heritiera_littoralis_seq1
---------------------------------------------------------------------------------------------------------------------------------------------------------------------------------------------------------------------------------------------------------------------------------------------------------------t--aatac----gaggaaaactcatka-------ktkrw-ysttwraawyymmtwtwgywtwgd-------gytctgtac-------tatc-attaacctgat---------------------ctatatggcaagattaatgatcctgatgcataag---------------------aaaatatccacat-ctaaggaaattggtgg-ttttt------------gata-tttttat----ctatcttgg-tgcagatacaatgacgcaatacatttactaagcagattgcttagttgcttcacctgtgataaaagaagaggatattggactgtaaggttatctgttgatttggagcatatagg-----ctgccccagtgagagtct--------------ttcagttgctgaggctggattattagatccttgggtccgtgccggttcaagaatggcactacaaagacgagctcttcgcttgggaaaacctccaaggcgctggaaaactccaagcttttcagagtcaattaagaggaagatagtagaggtatttcttaa-----tctttccttttgtg---------ggttt-caagtgttg--------aaa-------tgctcctt-gaa-ctatgaaca-t-aaag--ttacaaagttt------------------------------------------------attt---------------------aact-acacta--ttagtttt-----catcctgagaaatacaggt-----------------------------------------tcacattcaag--------------------------ggagaccattgaattgt--------------------gaagctggtagaaaaagcaggttctatgggga----------------arm----------------------------------------------------------------------------------------------------------------------------------------------------------------------------------------------------------------------------------------------------------------------------------------------------------------------------------------------------------------------------------
>I28611_M062A_Malvaceae_Durio_zibethinus_seq1
-----------------------------------------------------------------------------------------------------------------------------------------------------------------------------------------------------------------------------------------------------------------------------------------------------------------------------------------------------------aaaatatcattgagcatagt-------gctccttac---------tc-attaacctgat---------------------ctgtgtggaaagattaaagatcctgatgcataag---------------------aaaacat-cacat-ctatggaaattgttgg-ttttt------------gata-tttttataattctatctgggcctcaggtacaatgatgcgatacatttactaaggcgattgcttaattgcttcacatgtgatagaagaagaggatattggactgtaagattatctgttgatttggagcatakggg-----ctgccccaatgagagcct--------------ttcagttgctgaggctggattattagatccttgggtccgtgccggttcaagaatggcactacaaaggcgggttcttcgcttgggaaaaccgccaaggcgctggaaaactccaagcttttcagaatcaattaagaggaagataaaagaggtatttcttaa-----tttttccttctctg---------ggttt-caggtcttg--------aaa-------ttttcccg-gaa-ctatgcact-t-aaag--ttactaagttt------------------------------------------------atct---------------------aattaatacta--ttagtttt-----catcctgagaaatacaggt-----------------------------------------tcatattcaag--------------------------ggagaccattgaattgt--------------------gaagctggtagaaaaagcaggttct------------------------------------------------------------------------------------------------------------------------------------------------------------------------------------------------------------------------------------------------------------------------------------------------------------------------------------------------------------------------------------------------------------
>I28612_M038_Malvaceae_Brachichyton_bidwillii_seq1
-------------------------------------------------------------------------------------------------------------------------------------------------------------------------------------------------------------------------------------------------------------------------------------------------------------------atacaattgaggaaaactcatta-------gtgaa-ccttaaaatttcattgaaaatagt-------gctccttac-------catc-attaacctgat---------------------ctgtatggaaatataaatgattctgatgcataag---------------------aaagcgcccttat-ctaaggaaattgttgg-ttttt------------gata-tttttataattctatcttgg-cgcagatacaatgacgcaatacatttactaaggagattgcttaattgcttcacctgtgatagaagaagaggatattggactgtaagattatctgttgacttggagcatatagg-----ctgccccaatgagagtct--------------ttcagttgctgaggctggattattagatccttgggtccgtgccggttcaagaatggcactacaaaggcgagttcttcgcttgggaaaaccaccgaggcgctggaaaactccaaccttttcagaatcaattaagaggaagatcatagaggtattttttaa-----tttttctttttgtg---------ggttt-caggt---------------------------ctt-gaa-ctatgcact-t-aaag--taacgaagttt------------------------------------------------attt---------------------aactaatacta--ttagtttc-----catcatgagatatacaggt-----------------------------------------ccacattcaag--------------------------ggagaccattgaattgt--------------------gaagctggtagaaaaagcaggttctatgggga----------------agatggggagcaat-----------------------------------------------------------------------------------------------------------------------------------------------------------------------------------------------------------------------------------------------------------------------------------------------------------------------------------------------------------------------
>I28613_M039_Malvaceae_Eriotheca_macrophylla_seq1
--------------------------------------------------------------------------------------------------------------------------------------------------------------------------------------------------------------------------------------------------------------------------------------------------------------------------------------ataa-------gtgaa-ccttaaaatttcattgagcatagt-------gttccttac-------tctc-attaacatgat---------------------ctgcgcggaaagattaatgattcagatgcgtaag---------------------aaaacatccgcataaaaaggaaattgttgg-ttttttttttta---tatata-tttttataattctatcttgg-ctcaggtacaatgatgcaatacatttactaaggcgattgcttaattgcttcacctgtgatagaagaagaggatattggactgtaagattatctgttgatttggagcatatggg-----ctgccccaatgagagtct--------------ttcagttgctgaggctggattrttagatccttgggtccgtgctggytcaagaatggcaytacaaagrcgagttcttcgcttgggaaaaccaccaaggcgttggaaaactccaagcttttcagaatctattaagaggaagataatagaggtatatyttaa-----cacttccttttgtt---------ggttt-caggtcttg--------aaa-------tgctcctt-gaa-ctatgcact-t-aaaag-ttactgagtat------------------------------------------------actt---------------------aactaatacta--tcaatttt-----cata-----------------------------------------------------------------------------------------------------------------------------------------------------------------------------------------------------------------------------------------------------------------------------------------------------------------------------------------------------------------------------------------------------------------------------------------------------------------------------------------------------------------------------------------------------------------------
>I28614_M040_Malvaceae_Hydrogaster_trinervis_seq1
----------------------------------------------------------------------------------------------------------------------------------------------------------------------------------------------------------------------------------------------------------------------------------------------------------------------------------------aa-------gtgaaaccttaacatttcattgagcatggtgtgcccggctttctac-------ttcc-agtaaacttat--------------------t---cattcgtagagtaattatcctgaagcataag---------------------aaattattcacat-gtaaggaagtttttag-ttttt------------gtga-ttcttgtaaatctgacttgg-ctcaggtacaatgatgcaatacacctactaaggcaattgcttaattgcttcacctgtgataaaagaagaggatattggactgtaagattgtccattgatttggagcatatcgg-----atgccccagtgaaagcct--------------ttcagttgctgaagctggtttatcagatccttgggttcgggctggttcaagaatgggactacaaaggcgagttcttcgtttggcaaaaccaccaaggcgctggaaaattccaagattttcagaatcaattaagaggaagatcaaagaggtatttcttaa-----tatcattctttgct-------ttggttttccggtcttg--------aaa-------ggctccttagaa-ttccaaatt-t-aaagttttcctaatttc------------------------------------------------atct---------------------aact------tt-ttagtttt---ctgattctggctaatataggt-----------------------------------------tcatat---------------------------------------------------------------------------------------------------------------------------------------------------------------------------------------------------------------------------------------------------------------------------------------------------------------------------------------------------------------------------------------------------------------------------------------------------------------------------------------------------------
>I28615_M041_Malvaceae_Pterygota_brasiliensis_seq1
---------------------------------------------------------------------------------------------------------------------------------------------------------------------------------------------------------------------------------------------------------------------------------------------------------------------------gaggaaaactcatta-------gtgaa-ccttaaattttcattgagcatggt-------gctccttac-------catc-attaacctgat---------------------ttgtatggaaagattaacgatcctgatgcataag---------------------aaaacatctgcgt-ctaaggaaattgttgt-ttttt------------gata-tttttataattatatcttgg-tgcaggtacaatgacgcaatacatttactaaggagattgcttaattgcttcacctgtgatagaagaagaggatattggactgtaagattatctgttgacttggagcatatagg-----ctgccccaatgagagtct--------------ttcagctgctgaggctgggttattagatccttgggtccgtgccggttcaagaatggcactacaaaggcgagttcttcgcttgggaaaaccaccgaggcgctggaaaacaccaagtttttcagattcagttaagaggaagataatagaggtatttcttaa-----tttttccttttgtg---------ggttt-caggtcttg--------caa-------tgctcctt-gaa-ctatgcact-t-aagg--ttgcgaagttt------------------------------------------------attt---------------------aact-atacta--ttagtttt-----catcttgagaaatacaggt-----------------------------------------tcacattcaag--------------------------ggaggccattgaatt-----------------------------------------------------------------------------------------------------------------------------------------------------------------------------------------------------------------------------------------------------------------------------------------------------------------------------------------------------------------------------------------------------------------------------------------------------------
>I28616_M042_Malvaceae_Leptonichya_maranta_seq1
---------------------------------------------------------------------------------------------------------------------------------------------------------------------------------------------------------------------------------------------------------------------------------------------------------------------acaac-aaggaaaactcataa-------ataaa-ccgtaacattttattgagcatgtt-------gctc---ac-------tctc-aataatctgat---------------------ctgcatctaaagagtaatgatcctggtgcataat---------------------aaaacattcacat-gtaaggaaattgttggtttttt------------gaga-tttttatacttctaacttgc-ctcaggtataatgatgcaahacatttactaaggcgattrcttaattgcttcacctgtgatagaagaagaggatattggactgtaagattgtctgttgatttggagcatatgga-----ctgccctaatgagagtct--------------ttcagttgctgaagctggattattagatccttgggttcgtgccggttcaagaatggcactacaaaggcgagttcttcgcttgggaaaaccaccgcggcgctggaaatytccaagctttttggaatcaattaagaggaagatcacagaggtatttcttaa-----ttttatccttttgt---------gggttttgggtcttg--------aaa-------tgctcctt-gaa-ctctraact-t-aaag--ttagtaagttt------------------------------------------------atct---------------------aactaatg-----ttagtttt---tcaattctggcaaatacakgt-----------------------------------------ttatattcagk--------------------------ggagaccattgaatt-----------------------------------------------------------------------------------------------------------------------------------------------------------------------------------------------------------------------------------------------------------------------------------------------------------------------------------------------------------------------------------------------------------------------------------------------------------
>I28619_M045_Malvaceae_Phragmotheca_mammosa_seq1
------------------------------------------------------------------------------------------------------------------------------------------------------------------------------------------------------------------------------------------------------------------------------------------------------ksaammyacc--catattct-----gtttatmataa-------rtgaa-ccttaaaatttcattgagcgtggt-------gctccatag-------tctc-attaacctgat---------------------ctgtgtggaaggattaatgatcctgatgcataag---------------------aaaacatccatat-ctaaggaaattgcctk-kttttttta-----------a-gttttatggttctatcttgg-ctcaggtacaatgatgcaacacatttactaaggcgattgcttaattghttcacctgtgatacaagaagaggatattggactgtaaggttatctgttgatttggagcatatggg-----ctgccccgatgagagtct--------------ttcagttgctgaggttggattattagatccctgggtccghgcyggttcaagaatggcactacaaaggcgagttcttcgcatgggaaaaccaccaaggcgctggaaaactccaagcttttcagaatctattaagaggaagatagtagaggtatttcttaa-----tatttccttttgat---------tattt-caggacttg--------ata-------tgctcctt-gaa-ctatgcgct-t-aaag--ttaccaagtat------------------------------------------------acgt---------------------aactaatacta--ttagtttt-----catccggagaaatacaggt-----------------------------------------tcatattcaag--------------------------ggagaccattgaattgt--------------------gaagctggtagaaaaagcaggttctatg---------------------------------------------------------------------------------------------------------------------------------------------------------------------------------------------------------------------------------------------------------------------------------------------------------------------------------------------------------------------------------------------------------
>I28620_M046_Malvaceae_Camptostemon_shultzii_seq1
--------------------------------------------------------------------------------------------------------------------------------------------------------------------------------------------------------------------------------------------------------------------------------------------------------------------------------------------------tgaa-ccataaaatttcattgagcatagt-------gctacttac-------tttc-atttacctgat---------------------ccatgtggaaggattaatgatcatgatgcataag----------------------aaaaatctgcat-ccagggaaattgtcgg-ttttt--------------------ttataattctatcttgg-ctcaggtacaatgatgcgatacatttactaaggcgattgcttaattgcttctcttgtgatacaagaagaggatattggaccgtaagattatctgtcgatttggagcatatcgg-----ctcccccaatgagagtct--------------ttcagttgctgaggctggrttattagatccttgggttcgtgcyggttcaagaatggcactacaaaggcgagttcttcgcttgggaaaacctccaaggcgctggaagactccaagcttttcggaatcttttaagaggaagataatggaggtaattattaa-----tatttccttgggtt---------gagtttca-------------------------------------------------------------------------------------------------------------------------------------------------------------------------------------------------------------------------------------------------------------------------------------------------------------------------------------------------------------------------------------------------------------------------------------------------------------------------------------------------------------------------------------------------------------------------------------------------------------------------------------------------------------------------------------------------------------------------------------------------
>I28623_M048_Malvaceae_Abroma_augusta_seq1
-------------------------------------------------------------------------------------------------------------------------------------------------------------------------------------------------------------------------------------------------------------------------------------------taatccaataatgaatatattaatatacaat-gaggaaaactcacaa-------gtgaa-ccttaacatttcattgagcatgtt-------gctccttac-------tctc-aataacccgat---------------------ctgtgtgtaatcagtaatgatcctggtgaataag---------------------aaaacatgcatat-gtaaggaaattgttgg-ttttt------------gaga-tttttataattctaacttgc-ctcaggtacaacgatgcaatacatttactaaggcaattgcttaattgcttcacctgtgatagaagaagaggatattggactttaagattgtctgttgatatggagcatttggg-----ctgccccagtgagagtct--------------ttcagtcgctgaagctggattattagatccttgggttcgtgccggttcaagagtggcactacaaaggcgagttcttcgcttgggaaaaccaccacggcgctggaaaactccaagcttttcagaatcaattaagaggaagatcaaagaggtatttcttaa-----ttttatcattttgt---------ggatttcaggtcttg--------aaa-------tgctcctt-gga-ctctgaaat-t-atag--ttaccaagctt------------------------------------------------atct---------------------atctaata-----ttagtttt---ataattctggcaaatacaggt-----------------------------------------tcatattcagg--------------------------ggagaccgttgaattgt--------------------gaagctggtagaaaaagcaggttctatgggga---------------------------------------------------------------------------------------------------------------------------------------------------------------------------------------------------------------------------------------------------------------------------------------------------------------------------------------------------------------------------------------------------ag
>I28624_M049_Malvaceae_Corchoropsis_tomentosa_seq1
-------------------------------------------------------------------------------------------------------------------------------------------------------------------------------------------------------------------------------------------------------------------------------------------------------------act--aatacaat-gggaaaaggtctcaa-------gtgaa-ccttaagattttatcgagcatggt-------gctccttac-------tctc-attagcctgat---------------------ctgtgtggaaagattaacgatcctgatgcaaaag---------------------aaaacatccacgt-cttagaagattgttga-ttttt------------gaca-tttttataatcttggct-------aggtacaatgacgcaatacatttacttaggcggttgcttaattgcttcacttgtgatagaagaagaggatattggactgttagattatctatcgatttggagcatattgg-----atgccccaatgagagtct--------------ttcagttgctgaggctggattattagatccttgggtccgtgctggttcgagaatggccctaaaaaggcgagttctccgcttggggaaaccaccaagacgctggaaaactccaaacttttcagaatcagttaagaggaagataacagaggtatatcttaattttttttttctttttgtgga------------------------------aaa-------tgttcctt-gaa-ctatgcact-t-aaag--ttactaagttt------------------------------------------------attt---------------------aactaatacta--ttagcttt-----catcctgagaaa-acaggt-----------------------------------------gcatattcaag--------------------------ggagaccattgaattgt--------------------gaagctggtagaaaaagcaggttttatgggga----------------agatggggagcaa------------------------------------------------------------------------------------------------------------------------------------------------------------------------------------------------------------------------------------------------------------------------------------------------------------------------------------------------------------------------
>I28626_M226_Malvaceae_Helicteres_guazumifolia_seq1
-------------------------------------------------------------------------------------------------------------------------------------------------------------------------------------------------------------------------------------------------------------------------------------------------------------------------------------------------------tcccatgatttctttgagtatatt-------tctccttac-------tctc-agtagtcagtgacactga------------t-ttgtgtgtaaagaataataatcctaatgcataag---------------------aaaacatccatgt-gtaagcatattgttca-tgttt------------gaga--ttttgtaaatctgacttgg-ctcaggtacaatgatgcaatacttttactaaggcggttgcttaattgcttcacctgcgatagaagaagaggatattggactgtaagattatctgttgatttggagcatatggg-----ctgccccaatgagagtct--------------ttcggttgctgaagctggactatcagatccttggattcgtgccggttcaagaatagcactacaaaggagagttcttcgcttgggaaaaccaccaaggcgttggaaaactccaagcttttcagaatcaattaagaggaagatcatagaggtakttcttaa----atttatccttttgtg-----------gttttaggtcttg--------aaa-------tgctcctt-gaa-ctctgaatt-c-aaag--ttactaagttt------------------------------------------------atct---------------------aatccatacta--ctgatttt---atggtcctggcaaatacaggt-----------------------------------------tcacgttcaag--------------------------ggaggccattaaattgt--------------------gaa----------------------------------------------------------------------------------------------------------------------------------------------------------------------------------------------------------------------------------------------------------------------------------------------------------------------------------------------------------------------------------------------------------------------------------
>I28628_M051_Malvaceae_Werklea_horrida_seq1
--------------------------------------------------------------------------------------------------------------------------------------------------------------------------------------------------------------------------------------------------------------------------------------------------------------------------------------------------------------------------------------------------------------------------------------------------------------------------aag---------------------aaaacatctgcat-cctaggatatagtta--tttta------------aatg-tttttagaattctatcttgg-ctcaggtacaatgatgcaatacatttactagggcgattgcttaattgcttcacctgtgatacaagaagaggatattggacagtaagattatctgttgatatggatcatatcgg-----ctgccccattgagagtct--------------ttcagttgctgaggctggattattagatccttggattcgtgctggttcaagaatggctctacaaaggcgggatcttcgcttgggaaaaccaccaaggcgctggaaaactcctagcttttcagtatctcttaagaggaagataatagaggtacttattaa-----tatttctgtgt-----------taaatttcgggtcttg--------caa-------tgcctgtt-gaa-ctatgcacgaa-aaaag-ttatgacaaat------------------------------------------------gctt---------------------aacctgtgtttctctggttcttccttttt------------------------------------------------------------------------------------------------------------------------------------------------------------------------------------------------------------------------------------------------------------------------------------------------------------------------------------------------------------------------------------------------------------------------------------------------------------------------------------------------------------------------------------------------------------------------
>I28629_M052_Malvaceae_Spirotheca_rosea_seq1
-----------------------------------------------------------------------------------------------------------------------------------------------------------------------------------------------------------------------------------------------------------------------------------------------------aagaataaact--aatacaat-gaggaaaactcgtaa-------gtgaa-ccttaaaatttcactgagtatagt-------gtttcatac-------tctc-attaacatgat---------------------ctgggtggaaagttcaatgatcctgatgcagatg---------------------aaaacatccacataaaaaggaaattgttgg-ttcattttt---------ata-tttttatagttctatcttgg-ctcaggtatgatgatgcaatacatttactaaggcgattgcttaattgcttcacctgtgatagaagaagaggatattggactctaagattatctgttgatttggagcatatggg-----ctaccccaatgagagcct--------------ttcagttgctgaggctggattattagatccttgggtccgtgctggttcaagaatggcactacagaggcgagttcttcgcttgggaaaaccaccaagacgttggaaaactccaagcttttcagaatctattaagaggaagataatagaggtatatcttaa-----cacttcctttcgtt---------ggttt-cacgtcttg--------aaa-------tgatcctt-taa-ctatgcact-t-aagag-ttactgagta----------------------------------------------------c---------------------aactaatacta--ttagtttt-----catcctgagaacctatgttt-------------------gcttcgactc----------tt--------------------------------------------------------------------------------------------------------------------------------------------------------------------------------------------------------------------------------------------------------------------------------------------------------------------------------------------------------------------------------------------------------------------------------------------------------------------------------------------------------------
>I28630_M053_Malvaceae_Huberodendron_swietenioides_seq1
------------------------------------------------------------------------------------------------------------------------------------------------------------------------------------------------------------------------------------------------------------------------------------------------caataatgaataaact--agtacaat-gaggaagacccataa-------gtgaa-ccttaaaatttcattgaacatagt-------gctccttac-------tytc-attaacct-at---------------------ctgtttggaaagattaatgatcctgatgcataag---------------------aaaacatccwcat-ctaaggaaattattgt-ttttttttt--------tatc-tttttataattctaccttgg-ctcaggtatgatgatgcaatacatttactaaggcgattgcttaattgcttcacctgtgatagaagaagaggatattggactgtaagattatctgttgatttggagcatatggg-----ctgccccaatgagagtct--------------atcagttgctgaggcwggattattagatccttgggtccgtgctggttcaagaatggcactacaaaggcgagttcttcgcttgggaaaaccaccaaggcgctggaaaactccaagctgttcagaatctattaagaggaagataatagaggtatttcttaa-----tattaccttttgtt---------ggttt-caggtcttg--------aaa-------tgcttctt-gaa-ctrtgcact-t--aaag-tyactgattat------------------------------------------------aytt---------------------aactaatacya--tcagtttt-----catccggagaatctatgtt--------------------gctctrgctt----------ttcaatttt------------------------------------cttgaagtatttgtgtccgacatccat-----------------------gtcttataga-------------------------------------------------------------------------------------------------------------------------------------------------------------------------------------------------------------------------------------------------------------------------------------------------------------------------------------------------------------------------------------------------------
>I28631_M054_Malvaceae_Trochetiopsis_benjaminae_seq1
--------------------------------------------------------------------------------------------------------------------------------------------------------------------------------------------------------------------------------------------------------------------------------------------------------------------------------------------------------------------------------------------------------------------------------------------tgtgtggaaagattaacgattctgatgcaaaaataaattaaaaatt-----aaaaaaaaatcaatgt-cttagaaaattgttgg-ttttt------------gaca-tttttataattctgtyttgg-ctcaggtacaatgacgcaatacatttactaaggtggttgctaaattgcttcacatgtgatagaagaaggggatattggactgttagattatctgttgatttggagcatatcgg-----atgccccaatgagagtct--------------ttcagttgctgaggctggattattagatccttggatccgtgctggttctaaaatggccctacaaaggcgagttcttcgcttggggaaaccaccaagacgatggaaaactccaaacttttcagaatcagttaagaggaagataatagaggtatttcataa-----ttttgtcttttgtgga------------------------------aaa-------ttctcctt-gaa-ctatagact-t--aag--ttactaagttt------------------------------------------------attt---------------------agctaatacta--ttagtttt-----catcctgaaaaa-acaggt-----------------------------------------acatattcaag--------------------------ggagaccattgaattgt--------------------gaagctggtagaaaaagcaggttctatgggga----------------agatggggagcaatgtggagta---------------------------------------------------------------------------------------------------------------------------------------------------------------------------------------------------------------------------------------------------------------------------------------------------------------------------------------------------------------
>I28632_M055_Malvaceae_Eriolaena_candollei_seq1
----------------------------------------------------------------------------------------------------------------------------------------------------------------------------------------------------------------------------------------------------------------------------------------------------------------------------------------------------------------------------------------------------------------------------------------------------------------------------ataaaayaammwttgccaacwwwwrraatccatgt-cttagaaaattgttgg-ttttt------------gaca-tttttataattctgtmttgg-ctyaggtacaatgacgcaatacatttactaaggcagttgctaaattgcttyacatgtsatagaagaaggggatattggactgttagattatctgttgatttggagcatattgg-----atgccccaatgagagtct--------------ttcagttgctkaggctggattattaratccttgggtccgtgctggttcgaaaatggscctacaaaggcgagttcttcgcttggggaaaccaccaagacggtggaaaactccaaamttttcagaatcagttaagaggaagataatagaggtatttcataa-----ttttgccttttgbgvw------------------------------raa-------ytckcctt-gaa-ctrtrgrcy-t--aaa--tta-taagttc------------------------------------------------attt---------------------a----------------------------------------------------------------------------------------------------------------------------------------------------------------------------------------------------------------------------------------------------------------------------------------------------------------------------------------------------------------------------------------------------------------------------------------------------------------------------------------------------------------------------------------------------------------------------------------------------
>I28633_M056_Malvaceae_Adansonia_digitata_seq1
----------------------------------------------------------------------------------------------------------------------------------------------------------------------------------------------------------------------------------------------------------------------------------------------------------------------------------------------------------taaaatttcattgaa-atagt-------gctccttac-------tctc-attaacatgat---------------------ttgtgtagaaagattaatgatcctgatgcataag---------------------aaaacatccacataaaatgmaaatagttgt-tkttttttt--------aata-tttttatarttctatcktgg-ctcaggtacaatgatgcgatatatttaataaggcrgttgcttaattgcttcacctgtgatagaagaagaggktattggactgtaagattatctgttgatttggagcatatggg-----ctgccccaatgagagtct--------------ttcagctgckgagtctggattrttagatccbtgggtccgtgccggttcaagaatggcactacaaaggcgagttcttcgcttgggaaaaccaccaaggcgctggaaaactccvagcttttcagaatctattaagagraagataactgaggtatatcttaa-----cgcttccttttgtt---------ggttt-caggtcttg--------aaa-------tgctcctt-taa-ctatgcact-t-aaag--ttaccgagtat------------------------------------------------gctt---------------------aattaatacta--ttagtttt-----catcctcagaatctgtgtt--------------------gctccaattt----------ttcattttt------------------------------------cttgaagtaccaatgtcc------------gaaacatat-------------------------------------tcggacatgg-----------------------------------------------------------------------------------------------------------------------------------------------------------------------------------------------------------------------------------------------------------------------------------------------------------------------------------------------------------------------------
>I28636_M059_Malvaceae_Pterospermum_pierrei_seq1
-------------------------------------------------------------------------------------------------------------------------------------------------------------------------------------------------------------------------------------------------------------------------------------------------------------------------------------------------------------------------------------------gtgc-------tayy-atkaaywwsac---------------------stttgyrrwrwkwtkgayswwyytgatgcataat---------------------aaaacatccacat-ctgwgaa----------ttttt-----------------ttttttcgattctatattgg-ctcaggtacaacgatgcaatacatttactaaggcagttgcttaattgtttcacttgtgatagaagaagaggatattggactgtaagattatctgttgatttggagcatattgg-----atgccccagtgagagtct--------------ttcagttgccgaggccggattattagatccttgggtccgtgctggttcaagaatggcactacaaaggcgagtccttcgcttgggaaaaccaccaagacgctggaaaattccragcttttcagaatcagttaacaggaagataattgaggtatttcttaa-----tattgccttcatgg--------------------------------aaa-------tgctcttt-gaa-ccatgcact-t-aaag--ttaccaagttt------------------------------------------------attt---------------------aactaatacta--ttagcttt-----tatcctgagaaaaacaggt-----------------------------------------acatattcaag--------------------------ggag----------------------------------------------------------------------------------------------------------------------------------------------------------------------------------------------------------------------------------------------------------------------------------------------------------------------------------------------------------------------------------------------------------------------------------------------------------------------
>I28637_M060_Malvaceae_Duboscia_vifidiflora_seq1
-------------------------------------------------------------------------------------------------------------------------------------------------------------------------------------------------------------------------------------------------------------tatacaaaaataataatacaagctctgct--tatccaataatgaataaatttattgacaat-gaggaaaactcacaa-------gtgat-cctta--tttacgttgggcttagt-------gctctgtac-------tccc-aatagacttat--------------------t---catttatggagtaatgatcctgatgcactag--------------------------------------------------------------------------------------taacttgg-ctcaggtacaatgatgcaatacacttactaaggcaattgcttaattgcttcacctgtgataaaagaagaggatattggacggtaagattgtccattgatttggagcatatggg-----gtgccccaacgagagtct--------------ttcagttgctgaagctggtttatcagatccttgggtccgggctggttcaagaatggcactacaaaggcgagttcttcgcttgggaaggccaccaaggcgctggaaaactccaagcttttcagaatcaattaagaggaagatcaaagaggtattgcttaa-----tttcagcctttttt-------gtgggtttcaggtcttc--------aaa-------ggctcctt-gaa-ttctgaact-t-aaagttctacaaagttt------------------------------------------------gttt---------------------aactaatactta-ttagtttt---ctgcttctggcaaatacaggt-----------------------------------------tcatattcaag--------------------------ggagaccgttgaattgt--------------------gaagctggta---------------------------------------------------------------------------------------------------------------------------------------------------------------------------------------------------------------------------------------------------------------------------------------------------------------------------------------------------------------------------------------------------------------------------
>I28638_M061_Malvaceae_Basiloxylon_brasiliensis_seq1
--------------------------------------------------------------------------------------------------------------------------------------------------------------------------------------------------------------------------------------------------------------------------------------------gatccaataatgaataaact--aataaaat-gaggaaaactcgcta-------gtgaa-ccttaaattttcattgagcatagt-------gctccttac-------catc-attagcctgat---------------------ctgtatggaaagattaatgatcct-atgcatgag---------------------taaacatccgcat-ctaa-gaaattgttgg-ttttt------------gata-ttcttctaattctatcttga-tgcagatacaatgacgcaatacatttactaaggagattgcttaattgcttcacttgtgatagaagaagaggatattggactgtaagattatctgttgacttggagcatatggg-----ctgccccagtgagagtct--------------ttcagttgctgaggctggattattagatccttggattcgtgctggttcaagaatgtcactacaaaggmgagttcttcgcttgggaaaaccaccgaggcgctggaaaactccaagtttttcagaatcagttaagaggaagataatagaggtagttcttaa-----tttttccttttgtg---------gtttt-caggtcttg--------aaa-------tgctcctt-gag-ctatgcact-t-aaag--ttacgaagttt------------------------------------------------attt---------------------aactaataata--ttagtttt-----catcctgagaaa---aggt-----------------------------------------tcacattcaag--------------------------ggagaccattgaattgt--------------------gaagctg------------------------------------------------------------------------------------------------------------------------------------------------------------------------------------------------------------------------------------------------------------------------------------------------------------------------------------------------------------------------------------------------------------------------------
>I28639_M249_Malvaceae_Gyranthera_amphibiolepis_seq1
------------------------------------------------------------------------------------------------------------------------------------------------------------------------------------------------------------------------------------------------------------------------------------------------------------------------------------------------------------------------------t-------gccccttag-------actc-attaac-tgat---------------------ctgtgtggaaagattaatgatcctgatgcataag---------------------aaaacatccacat-ctaaggaaattgttgg-gttcttttttt-----atata-tttttataattctatcttgg-ctcaggtacgatgatgcaatacatttactaaggcgattgcttaattgcttcacctgtgatcgaagacgaggatattggactgtaagattatctgttgatttggagcatatggg-----ctgccccgatgagagtct--------------ttcagctgctgaggctggattgttagatccttgggtccgtgctggttcaagaatggcactacaaaggcgagttcttcgcttgggaaaaccaccaaggcgctggaaaactccaagcttttcagaatctattaagaggaagataatagaggtatttcttaa-----tattaccttttgtt---------ggttt-caggtcttg--------aaa-------tgctccat-gaa-ctatgcact-t--aaag-tcactgattat------------------------------------------------gctt---------------------aactaatacta--ttagtttt-----catcctgagaatctatgtt--------------------gctctaactt----------ttcattttt------------------------------------cttgaagtatcagtgtctgacatc-------------------------------------------------------------------------------------------------------------------------------------------------------------------------------------------------------------------------------------------------------------------------------------------------------------------------------------------------------------------------------------------------------------------------------------------
>I28640_M062B_Malvaceae_Diplodiscus_paniculatus_seq1
--------------------------------------------------------------------------------------------------------------------------------------------------------------------------------------------------------------------------------------------------------------------------------------------------------------------------------------------------------------------------------------------------------------------------------------------tgtrtggaaatcttaataatcctgatccataag---------------------aaaatgtcagcat--caaggaaattgttgg-ttttt------------gatr-attgtgtatttthttctccg-ttcaggtacaacgatgcaatacatttactaggacgtttgcttaattgcttcatcggtgatagaagaagaggatattggactgtaagattatctgttgatttggagcatattgg-----ttgccccaatgagagtct--------------ttcagttgctgaggctggattattagmtcykkgggtccrttacggttcaagagtggcactacaaaggcgagttcttcgattrggaaaaccaccaagactttggaaaactccaagcttttcrgaatcaattaggaggaagataatagaggaagttcttaa-----ttttccctttcagg---------------------------------------------------gta-ctatgcatt-t-aaag--ttactaagttta---------------------------------------------a---------------------------------------ttagtttt-----ygtcctgagatckacaggt-----------------------------------------------------------------------------------------------------------------------------------------------------------------------------------------------------------------------------------------------------------------------------------------------------------------------------------------------------------------------------------------------------------------------------------------------------------------------------------------------------------------------------------------------------tca
>I28644_M066_Malvaceae_Thomasia_solanaceae_seq1
---------------------------------------------------------------------------------------------------------------------------------------------------------------------------------------------------------------------------------------------------------------------------------------------------taatgaataaactgatattcaat-gaggaaagctcataagtgaacggtgaa-cctgaacatttctttgagcatatt-------gctcctttc-------tctc-gataatctgat---------------------tagtgtctaaagagtaatgatcctgatgcataag---------------------aaaacacccatatgtaaaggaaattgttgg-gtttt------------gaga-tttttataattctagcttat-ctcaggtacaatgatgcaatacatttactaaggcgattgcttaattgcttcacctgtgataaaagaagaggatattggactgtaagattgtcgattgatctggagcatatggg-----ctgccttaatgagagtct--------------ttcagttgctgaagctggattattagatccatgtatacgtgctggttcaagaatggcactacaaaggcgagttcttcgcttgggaaaaccaccaaggcgctggaaaactccaagcttttcagaatcaattaagaggaagatcacggaggtatttcttaa-----ttttatccttttgt---------ggatttcaggtcttg-------aaaa-------tgttcctt-gaa-ctctgaact-t-aaag--ttactaagttt------------------------------------------------atct---------------------aactaatatgc--ctagtttt---ctaattctggcaaatacaggt-----------------------------------------tcatattcaag--------------------------ggagaccattgaattgt--------------------gaagctggcataaaaagtaggttctatgggga----------------aga----------------------------------------------------------------------------------------------------------------------------------------------------------------------------------------------------------------------------------------------------------------------------------------------------------------------------------------------------------------------------------
>I28645_M067_Malvaceae_Guichenotia_ledifolia_seq1
---------------------------------------------------------------------------------------------------------------------------------------------------------------------------------------------------------------------------------------------------------------------------------------------------taatgaataaactgatattctat-gaggaaagctcataa-------gtgaa-ccttaacatttctttgagcatatt-------gctcctttc-------tctc-gataatctgat---------------------tagcgtctaaagagtaataatcctgatgcataag---------------------aaaacacccacatgtaaaggaaattgttgg-gcttt------------gaga-tttttataattctagcttat-ctcaggtacaatgatgcaatacatttactaaggcgattgcttaattgcttcacctgtgataaaagaagaggatattggactgtaagattgtcgattgatctggagcatatggg-----ctgccttaatgagagtct--------------ttcagttgctgaagctggattattagatccatggatacgtgctggttcaagaatggcactacaaaggcgagttcttcgcttgggaaaaccaccaaggcgctggaaaactccaagcttttcagaatcaattaagaggaagatcacagaggtgtttcttaa-----ttttatccttttgt---------ggatttcaggtcttg--------aaa-------tgttcctt-gaa-ctctgaact-t-aaag--tcactaagttt------------------------------------------------agct---------------------aactaatatgc--ctagtttt---ctaattctggcaaatacaggt-----------------------------------------tcatattcaag--------------------------ggagaccattgaattct--------------------gaagctggcataaaaagtaggttctatgggga----------------agatggg------------------------------------------------------------------------------------------------------------------------------------------------------------------------------------------------------------------------------------------------------------------------------------------------------------------------------------------------------------------------------
>I28646_M068_Malvaceae_Helmiopsis_sp_seq1
--------------------------------------------------------------------------------------------------------------------------------------------------------------------------------------------------------------------------------------------------------------------------------------------------------------------------------------------------------------------------------------------------------------------------------------------tgtgtggaaagattaacgatcctgatgca------aaaaaaaaa--------awaaaaaatccatgt-cttagaaaattgttgg-ttttt------------gaca-tttttataattctgtcttgg-ctcaggtacaatgacgcaatacatttactaaggcagttgctaaattgcttcacatgtgatagaagaaggggatattggactgttagattatctgttgatttggagcatattgg-----atgccccaatgagagtct--------------ttcagttgctgaggctggattattagatccttgggtccgtgctggttcgaaaatggccctacaaaggcgagttctgcgcttgggaaaaccaccaagacggtggaaaactccaaacttttcagaatcagttaagaggaagataatagaggtatttcataa-----ttttgccttttgtgga------------------------------aaa-------ttctcctt-gaa-ctatggact-t--aag--tta-taagttt------------------------------------------------attt---------------------agctaatacta--ttagtttt-----catcytgaaaaa-a-aggt-----------------------------------------acayattcaag--------------------------ggagaccattgaattgt--------------------gaagctggtagaaaaagcaggttctatgggga----------------agatggggagcaatgtgga------------------------------------------------------------------------------------------------------------------------------------------------------------------------------------------------------------------------------------------------------------------------------------------------------------------------------------------------------------------
>I28647_M069_Malvaceae_Cheirolaena_linearis_seq1
------------------------------------------------------------------------------------------------------------------------------------------------------------------------------------------------------------------------------------------------------------------------------------------------------------------aatacaat-gag------------------agtgat-taacaatcaaagattgaacatggt-------tctccttta-------tctc-attagcctgat---------------------ctgtgtggaaagattaatgatcctgatgcaagactaaaattaaaa--------aataaaaatccatgt-cttagaaaattgttgg-ttttt------------gaca-tttttataat--tgtcttga-ctcaggtacaatgacgcaatacatttactaaggcagttgctaaattgcttcacatgtgatagaagaaggggatattggactgttagattatctgttgatttggagcatattgg-----atgccccaatgagagtct--------------ttcagttgctgaggctggattattagatccttgggtccgtgccggttctaaaatggccctacaaaggcgagttcttcgcttggggaaaccaccaagacggtggaaaactccaaacttttcagaatcagttaagaggaagataatagaggtatttcataa-----ttttgccttttgtgga------------------------------aat-------ttctcctt-gaa-ctatggact-t--aag--ttactaagttt------------------------------------------------attt---------------------agctaatacta--ttagtttt-----catcctgaaaaa-acaggt-----------------------------------------acatattcaag--------------------------ggagaccattgaattgt--------------------gaagctggtagaaaaag--------------------------------------------------------------------------------------------------------------------------------------------------------------------------------------------------------------------------------------------------------------------------------------------------------------------------------------------------------------------------------------------------------------------
>I28648_M070_Malvaceae_Helmiopsiella_madagascariensis_seq1
------------------------------------------------------------------------------------------------------------------------------------------------------------------------------------------------------------------------------------------------------------------------------------------------------------------------------------------------agtgat-taacgatcaacgattgaacatggt-------tctcctttc-------tctc-attagcctgat---------------------ctgtgtggaaagattaacgatcctgatgcaa-----aaawtaaaata-----aaataaaaatccatgt-cttagaaaattgttgg-ttttt------------gaca-tttttataattctgwcttgg-ctcaggtacratgacrcaatacatttactaaggcagttgctaaattgcttcacatgtgatagaagaagggratatyggactgttagattatctgttgatttggagcatmttgg-----atgccccaatgagagtct--------------ttcagttgctgaggctggattattagatccttgggtcygtgctggttcgaraatggccctacaaagrcgagttcttcgcttggggaaaccaccaagaykbtggaaaactccaaacttttcasaatcagttaagaggaagatratagaggtatttcataa-----ttttgcctttyktgga------------------------------aaa-------ttctcctt-gaa-ctatgsact-t--aar--wkw-ywagttt------------------------------------------------attt---------------------agctaatacta--ttagytty-----catcctgaaaaa-a-aggt-----------------------------------------acatattcaag--------------------------ggagaccattgaattgt--------------------gaagctggtagaaaaagcaggttctatgggga----------------agatggggagcaatg----------------------------------------------------------------------------------------------------------------------------------------------------------------------------------------------------------------------------------------------------------------------------------------------------------------------------------------------------------------------
>I28649_M071_Malvaceae_Goethalsia_meiantha_seq1
---------------------------------------------------------------------------------------------------------------------------------------------------------------------------------------------------------------------aaaggcagagatagcaatagtttcgtagtggtgttaatggtctacaaaaacaataatacaagcttcgcttatatccagtaatgaataaatttatttacaat-gaggaaaactaacaa-------gtg-----------------------------------ctctgtgc-------tccc-aatgaactt---------------------------attcttggagtaattatcctgatgcacaga--------------------------------------------------------------------------------tcattctaacatgg-ctcaggtacaatgatgctatacacttactaaggcaattgcttaactgcttcacctgtgataaaagaagaggatattggactgtaagattctccattgatttggagcatatggg-----atgccccagtgagagcct--------------ttcagttgctgaagctggtttatcagatccttgggttcgggctggttcaagaatggcactacaaaggcgagttcttcgcttgggaaagccaccaaggcgctggaaaactccaagcttttcggaatcaattaagaggaagatcaaagaggtatttcttaa-----tttcatcctttttc-------atgggtttcaggtcttc--------aaa-------ggctcctt-gaa-ctctgaact-t-aaagttctactaagttt------------------------------------------------attt---------------------aactaatactta-ctagtttt---ctggttctggaaaatacaggt-----------------------------------------tcatattcaag--------------------------ggagaccattgaattgt---------------------------------------------------------------------------------------------------------------------------------------------------------------------------------------------------------------------------------------------------------------------------------------------------------------------------------------------------------------------------------------------------------------------------------------------------------
>I28652_M074_Malvaceae_Hildegardia_barteri_seq1
------------------------------------------------------------------------------------------------------------------------------------------------------------------------------------------------------------------------------------aatggtggcagtgttgtggtagtggcgtacaaagatgataaaacaaccatca--atgatccaataatgaataaact--aatacaag-gaggaaaactcatta-------gtgaa-ccttaaaatttcattga--------------------------------------aacctgat---------------------ctgtaccgaaagattaatgatcctgatg----------------------------------------------------------ttgttttt---------gata-tttttataattctatcatgg-tgcagatacaatgacgcaataaatttactaaggagattgcttaattgcttcacatgtgatagaagaagaggatattggactgtaagattatctgttgacttggagcatatagg-----ctgccccaatgagagtct--------------ttcagttgctgaggctggattattagatccttgggtccgtgctggttcaagaatggcactacaaaggcgagttcttcgcttgggaaaaccaccgaggcgctggaaaactccaagcttttcagaatcaattaagaggaagataatagaggtatttcctga-----tttctacatttgt----------gggtttcaggtcttg--------aaa-------tgctcctt-gaa-ctatgcact-a-aag---ttacgaaggtt-----------------------------------------------ttttt---------------------gactaatacca--ttagtttt-----catactgagaaatacaggt-----------------------------------------tcacattcaag--------------------------ggagaccattgaattgt--------------------gaagctggtagaaaa----------------------------------------------------------------------------------------------------------------------------------------------------------------------------------------------------------------------------------------------------------------------------------------------------------------------------------------------------------------------------------------------------------------------
>I28653_M168_Malvaceae_Theobroma_cacao_seq1
-----------------------------------------------------------------------------------------------------------------------------------------------------------------------------------------------------------------------------------------------------------------------------------------------------------acattaacgtacaat-gaggaaaactcacaa-------gtgaa-ccttaacatatcattgagcatggt-------gctccttac-------actc-aataacctgat---------------------ctgtgtgtaaagagtaatgatcttgatgcataag---------------------aaaacatccacat-ctaaggaaattttttg-ttttt------------gaga-attttataatgttaacttgg-ctcaggtacaatgatgcaatacatttactaaggcgattgctcaattgctttacctgtgatagaagaagaggatattggactgtaagattgtccattgatttggagcatatggg-----ctgccccaatgagagtct--------------ttcagttgctgaaactggattattagatccttggattcgtgctggttcaagaatggcactacaaaggcgagttcttcgcttgggaaaaccaccaaggcgctggaaaactccaagctttcctgagtcaattaagaggaacataacagaggtatttcttaa-----ttttatccttttgt---------gggtttcaggtcttg--------aaa-------tgctcctt-aaa-ctttgaagt-t-gaag--ttactaagttt------------------------------------------------atct---------------------aactaata-----ttagattt---ctgattctggcaaatacaggt-----------------------------------------tcatattcaag--------------------------ggagaccattgaattgt--------------------gaagctggtagaaaaagcaggttctatgggga----------------agatggggagcaatgt---------------------------------------------------------------------------------------------------------------------------------------------------------------------------------------------------------------------------------------------------------------------------------------------------------------------------------------------------------------------
>I28654_M105_Malvaceae_Pachira_aquatica_seq1
---------------------------------------------------------------------------------------------------------------------------------------------------------------------------------------------------------------------------------------------------------------------------------------------------------------------------------------------------------------------------tagt-------gttccttac-------tctc-attaacataat---------------------ctgcgcgggaagattaatgattctgacacgtaag---------------------aaaacatccgtataaaaaggaaattgttgg-tttttttat-------atata-tttttataattctatcttgg-ctcaggtacaatgatgcaatacatttactaaggcgattgcttaattgcttcayctgtgatagaagaagaggatattggactgtaagattatctgttgatttggagcatatggg-----ctgccccaatgagagtct--------------ttcagttgctgaggctggattattagatccttgggtccgttctggtycaagagtggcactgcaaaggcgagttcttcgcttgggaaaaccaccaaggcgttggaaaactccaagcttttcagaatctattaagaggaagataatagaggtatatcttaa-----cacttccttttgtt---------ggttt-caggtcttg--------aaa-------tgctcctt-gaa-ctatgcact-t-aaaag-ttactgagtat------------------------------------------------actt---------------------aactaatacta--tcaatttt-----cattttgaggatctatgtt--------------------gc----------------------------------------------------------------------------------------------------------------------------------------------------------------------------------------------------------------------------------------------------------------------------------------------------------------------------------------------------------------------------------------------------------------------------------------------------------------------------------------------------------------------------------
>I28655_M148_Malvaceae_Robinsonella_mirandae_seq1
----------------------------------------------------------------------------------------------------------------------------------------------------------------------------------------------------------------------------------------------------------------------------------------------------------------------------------------aa-------gtgag-acataaaattccattgagcgtagt-------gctacttgc-------tttc-attaacctgat---------------------ctgtgtggaaagatyawtgatcytgatgcatwag---------------------aaaacattcacat-ccaagkaaattgttcg-ttttatttttc---------a-tttttataattctatattgr-ctcaggtacaaggattcgatrcatttacttaggcgattgcttaattgcttyacctgtgacacaagaagaggatattggacwgtaagattatcwgttgatttggagcatatcgg-----ctgccccaatgagagtct--------------ttcagtygctkaggctggattattagatccttgggthcgtgctggttcaaggatggcactacaaaggcgagttcttcgcttgggaaaaccaccaaggcgctggaaaactccaagbttttcggaatctcttwaaaggaagataatwgaggtac-tattag-----tatctccttgtgttkagtttmakgagtttcakktcttg--------aaa-------tgctcctt-gaa-ctttgcact-t-gagwt-ttacgagamata---------------------------------------------wtactt---------------------aastaakacac--ttwgttwt-----gatyccgagaswtacaggt-----------------------------------------tcgtattcaag--------------------------ggagaccattgaaytgt--------------------gaagccaatagaaaaarccgrytc-------------------------------------------------------------------------------------------------------------------------------------------------------------------------------------------------------------------------------------------------------------------------------------------------------------------------------------------------------------------------------------------------------------
>I28656_M002_Malvaceae_Tilia_americana_seq1
------------------------------------------------------------------------------------------------------------------------------------------------------------------------------------------------------------------------------------------------------------------------------------------------------------------aatacaat-gagraaaactmatta-------ctgaa-ccttaaaatttcattgagcatagt-------gctccatac-------tctc-attaacctgat---------------------ctrtgtggaaagattaatgatcctgmtgcatarg---------------------aaaacatccacat-ctaaggaaattgttgg-ttttt------------gata-tttttryaattctrtcttgg-ctcaggtacaatgatgcaatrcatttactaaggcgattgcttaattrcttcacctstgatagaagaagaggatattggactgtaagattatctgttgatttggagcatatggg-----ctgccccaatgagwbtct--------------ttcagttgctgargctggattattagatccttgggthcgtgcyggttcaagaatgkcactacaaagrcgdgttcttcgcttgggaaaaccaccaaggcgctggaaaactccaagcttttcagaatcaattaagaggaagataatagaggtntttcttaa-----wttttccttttgtg---------ggttt-caggycttg--------aaa-------tgctcctt-gaa-ctatgcact-t-aaag--ttaccaagttt------------------------------------------------attt---------------------aactaawacta--ttagtttt-----catmctgagaaatacaggt-----------------------------------------tcatattcaag--------------------------ggagaccattgaattgt--------------------gaagctggtagaaaaagcaggttctatggcga----------------ggatg--------------------------------------------------------------------------------------------------------------------------------------------------------------------------------------------------------------------------------------------------------------------------------------------------------------------------------------------------------------------------------
>I9832_V002_Malvaceae_Luehea_speciosa_seq1
ttaaaactctgttatctttctaggttttctgtcgtgtttcattgcatgactatatgcattaatgcatgcaaaaccatcagtgatcccatagaaggtctttcttgtttcaaaattacagtagtactagcagtcatattagtggtgtagcttggtcagtagcagtagcaagagtaataggggcaccagtagtagtgatagcagtggtaggatagtgctagcaaaagtagcaatagttgtgtggtggtcttagtggtaaaccaaagtaataatacaaccttcact--tatccaataatgaataaatttatttacaat-gaggaaaactcccaa-------gtgaa-ccttaacatttcattgaacatact-------tctccatac-------tccc-aataaacttat--------------------a---tatttatatagtaattatcctgatgcataag---------------------aagatatccacat-ctaaggaagttgttaa-ttttt------------gtga-tttttgtaattctaacttgg-ctcaggtacaatgatgccatacgcttactaagacaattgcttaattgcttcacctgtgataaaagaagaggatattggactgtaagattgtcaattgatttggagcatatggg-----atgccccagtgagagtct--------------ttcagttgctgaagatggtttatcagatccttgggttcgggctggttcaagaatggcgctacaaaggcgagttcttcgcttggcaaaaccaccaaggcgctggaaaactcctagcttttcagaatcaattaagaggaagatcaaagaggtatttcttga-----tttcatcctttttt-------gtgggttttaggtcttg--------aaa-------ggctcctt-gaa-ctctgaact-t-aaggttttactaagttt------------------------------------------------atct---------------------aactaatacttc-ttactttt---ctgattctggcaaatacaggt-----------------------------------------tcatattcaag--------------------------ggagaccattaaattgt--------------------gaagctggtagaaaaagcaggttctatggaga----------------agatggggagcaatgtggagtagaacagctagctctgcagtattatgcaactgaaggtggtggatggcagggtgtccatacagagagtggtatctggttgactatttttgggcttatcatgtgggatatttta------------------------------------------------------------------------------------------------------------------------------------------------------------------------------------------------------------------------------------------------
