# Supplementary material for: Localized Phylogenetic Discordance Among Nuclear Loci Due to Incomplete Lineage Sorting and Introgression in the Family of Cotton and Cacao (Malvaceae)
Source: Front Plant Sci. 2022 Apr 13;13:850521. doi: 10.3389/fpls.2022.850521 (PMC9043901; doi:10.3389/fpls.2022.850521)
Supplement: Supplementary file 1 [file Data_Sheet_1.ZIP › Alignments_v4/L63.fasta]

>I23352_M001_Malvaceae_Bombax_ceiba_seq1
----------------------------------------------------------------------------------------------------------------------------------------------------------------------------------------------------------------------------------------------------------------------------------------------------------------gaacwtwgrtgcagggggaaaaatacggcgaaccaaggcttcttctggatgcccaatgctaagaaaacataaactac-aaaaacagtttaggaatgaaatttctcaacaagaggcattggacattgaagatcttgttcaacttggaagaaatataggaacatgtccatattatggctcccgaagtatgatctcaacagctgatcttgtggttcttccgtatcaatcactcctttctaaagcatcacgtgaagctctgggcctgaatctgaaggataatgttattataatagatgaggctcacaatctggctgattcccttattagcatgtatgatgcgaaaattactctgtcacaggtgaataaataacta--------tttctgtggtattgtcatt--ggtacttgaaaactaatg--------------------------------cataagcttggtatttcgatttctgtacttttcaaa--tattccaattactatttgaaacctgcatga--------------------tgaaaaattggataaaccagttaca-aattaatttagaaacctcttagctttagaa-------------------------------------------------------------------------------------
>I23353_M002_Malvaceae_Tilia_americana_seq1
--------------------------------------------------------------------------------------------------------------------------------------------------------------------------------------------------------------------------------------------------------------------------------------------------------------------------gcagagggaagaa---ggcgaaccaaggcttcttctggatgctcaatgctcagaaatcataaactac-aaaaacagttyaggagtgaaakttctcaacaaggggcattggacattgaagatcttgttcaacttggaagaaatataggaacatgtccatattatggctcccgaagtatgatcaccacagctgatcttgtggttcttccatatcartcactcctttcaraatcatcacgtgaagctctgggactgaatctgaaggataatrttgttataatagatgaggctcacaatttggctgactccctcattagcatgtatgatgcaaaaattactctgtcacaggtaaataaatagtta-tctccattttctgtggtgtggtcatt--ggtacttgaaaactagtg--------------------------------cacaagcttggtacttcgattc----------------------aagtactgtttgaaacctatgtga--------------------taaataattggataatccagttaaa-aattaat---aaaacctctttgtttcagaaggaatttgaatctcct-aaacgt-------------------------------------------------------------a
>I23354_M003_Malvaceae_Herissantia_crispa_seq1
-------------------------------------------------------------------------------------------------------------------------------------------------------------------------------------------------------------------------------------------------------------------------------------------------------------------------------------------------------ttcttcaggatgcccaatgmtcagaaaacataaactac-aaaaacagtttagagatgaaatttctcaacaaggggcattggacatagaagatcttgttcaacttggaagaaatataggaacatgtccatattatggttcccgaagtatgattaccttagctgatcttgtagttcttccatatcaatcactcctttcaaaagcatcacgtgaagctctggggttgaatctgaaggataatattgttataatagatgaggctcacaatctggctgattccctcattagcatgtacaatgccaaaattactttgtcacaggtatat-------------taattttctg-------gtcatt--ggtacttgaaaaattgtg--------------------------------tgcagtcctggtatttcaatttctgtttttcttaaa--tattccaatgatcatttgaaacctgcatga--------------------tgaaaacttggattgtccagttacaaaattaatttagaaacctcttcattttagaaggaatttgaatctcct-aaacattttgttttactcaattaaactagcttttga-----------------------------tgt
>I23355_M004_Malvaceae_Malva_arborea_seq1
----------------------------------------------------------------------------------------------------------------------------------------------------------------------------------------------------------------------------------------------------------------------------------------------------------------gaatttaggcgcagagggaaaaatacggcgaaccaaggcttcttgtggatgtccgatgctcagaaaacataaactac-gaaaacagtttagagatgaaatttctcagcaaggggcattggacattgaagatcttgttcaacttggaaggaatataggaacatgtccatattatggctcccgaagtatgatcacttcagctgatcttgtagttcttccataccaatcacttctttcaaaagcatcacgtgaatctctggggctgaatctgaaggataatgttgttataatagatgaagctcacaatctggctgattccctcactagcatgtatgatgcgaaaattactttgccacaggtatg--------------tgattttctgtggcattgtcagc------------atgcattg--------------------------------tgcaatattggtatttcaatttyggtgcttctcgaa--tatcccacttactgttggaaacctgcatga--------------------tgaaaacttg-------cagttaga-aattaatttagaaact-----------gaaggaat--------------------------------------------------------------------------------
>I23356_M005_Malvaceae_Lavatera_assurgentiflora_seq1
-----------------------------------------------------------------------------------------------------------------------------------------------------------------------------------------------------------------------------------------------------------------------------------------------------------------aatttaggtgcagagggaaaaatacggcgaaccaaggcttcttgtggatgtccgatgctcagaaaacataaactac-gaaaacagtttagagatgaaatttctcagcaaggggcattggacattgaagatcttgttcaacttggaaggaatataggaacatgtccatattatggctcccgaagtatgatcacttcagctgatcttgtagttcttccataccaatcacttctttcaaaagcatcacgtgaatctctggggctgaatctgaaggataatgttgttataatagatgaagctcacaatctggctgattccctcactagcatgtatgatgcgaaaattactttgccacaggtatg--------------tgattttctgtggcattgtcagc------------atgcattg--------------------------------tgcaatattggtatttcaatttyggtgcttctcgaa--tatcccacttactgttggaaacctgcatga--------------------tgaaaacttg-------cagttaga-aattaatttagaa------------------------------------------------------------------------------------------------------
>I23359_M008_Malvaceae_Althaea_officinalis_seq1
-----------------------------------------------------------------------------------------------------------------------------------------------------------------------------------------------------------------------------------------------------------------------------------------------------------------------------------------------------------------------------agaaaacataaactac-aaaaacag--tagggatgaaatttctgaacaaggggcattggacattgaagatcttgttcaacttggaaggaatataggaacatgtccatattatggctcccgaagtatgatcacttcagctgatcttgtagttctgccatatcaatcacttctttcaaaagcatcacgtgaatctctggggctcaatctgaaggataatgttgttataatagatgaagctcacaatctggctgattctctcactagaatgtattgtcgcgacgtttttgaggcgtcccgacgttttgggttt--------tgaatttagagtcgccacc--aatctttttacac-------------------------------------ggtagattagataccgtaaa-----------------------------------------------------------------------------------------------------------------------------------------------------------------------------------------------------------------
>I23360_M009_Malvaceae_Lagunaria_patersonia_seq1
----------------------------------------------------------------------------------------------------------------------------------------------------------------------------------------------------------------------------------------------------------------------------------------------------------------------------agagggaaaaatacggcgaaccaaggcttcttctgggtgcccaatgctcagaaaacataaactac-aaaaacagtttagggatgaaatttctcaacaaggggcattggacattgaagatcttgttcgacttggaagaaatataggaacatgtccatattatggctcccgaagtatgatcgcctcagctgatcttgtagttcttccatatcaatcactcctttcaaaagcatcacgtgaagctttggggttgaatctgaaggataatgttgttatcatagatgaagctcacaatctggctgattccctcattagcatgtatgattcaaaaattactttgtcacaggtata--------------ttattttctgtagcattgtcatt--ggtactagaaaaacagtgtgctttatcaaaaagaaaaaagaaaaacattgtgcaatcttggtattttgatttttgtgtttctcaaa--tatt-------------------------------------------------------------------------------------------------------------------------------------------------------------------------------------------
>I23361_M010_Malvaceae_Allyogyne_huegelli_seq1
-------------------------------------------------------------------------------------------------------------------------------------------------------------------------------------------------------------------------------------------------------------------------------------------------------------------------------------------------------------------------------------------------------ttaggaatgaagtttctcaactaggagcattggacattgaagatcttgttcaacttggaagaaatataggaacgtgtccatattatggctcccgaagtatgatcccctcagctgatctagtagttcttccatatcaatcactcctttcaaaagcatcgtgtgaaattctggggttgaatctgaagaataatgttgttataatagatgaagctcacaatctggccgattccctcgttagcatgtatgatgcgaaaattactttgtcacaggtata--------------taattttctctggtattgtc--------------------------------------------------------------------------------------------------------------------------------------------------------------------------------------------------------------------------------------------------------------------------------------------
>I23364_M013_Malvaceae_Grewia_sp_seq1
------------------------------------------------------------------------------------------------------------------------------------------------------------------------------------------------------------------------------------------------------------------------------------------------------------------acttaggtgcagagggaagaataaggagaaccaaagcttcttcaggatgcccaatgcttaggaaacaaaaactac-aaaagcagtttaggagtgaaatttctcaacaaggagcattggacattgaagatcttgttcaacttggaaggaatataggaacatgtccatattatggctcccgaagtatgattgccacagctgatcttgttgttcttccatatcaatcactcctttcaaaatcttcacgggaagcattgggactgaatctgaaggataatattgttataatagatgaggctcataatctggctgactccctcattagtatgtatgatgcaaaaattaccctgtcacaggta-atgaacatttg-tctccattttctcycattctgtcact--ggtacttgtaataaagtg--------------------------------cacaagcttagtaattccaatcccgtgtctcccaaa--tatttacttccagttctgtgcttttgatgt--------------------tgatattatagattctaaatctata-----------------------------------------------------------------------------------------------------------------tat
>I23365_M014_Malvaceae_Callirhoe_bushii_seq1
---------------------------------------------------------------------------------------------------------------------------------------------------------------------------------------------------------------------------------------------------------------------------------------------------------------------------------------------------------cttgtggatgtccaatgctcagaaaacatagattac-aaaaacagtttagkgatgaaatttctcwacaaggggcwttggayattgargatcttgttcaacttggragaaatataggaacatgtccgtattatggctcccgaartatgatcacttcagctgatcttgtagttcttccatatcaatcacttctttcaaaagcatcacgtgaatctctgkgrctgaatctgaaggataatgttgttataatagatgaagctcacaatctggctgattccctcactagcatgtatgatgcgaaaatcacgttgccacaggtatg--------------caattttctgtggcattgtcgtt---ccacttgaaaaatagtc--------------------------------tgcgatattggtatttcgattactgtgtttctcaaa--tattcctattactgtttgaaacat-----------------------------------------------------------------------------------------------------------------------------------------------------------------------
>I23367_M016_Malvaceae_Kitaibelia_vitifolia_seq1
------------------------------------------------------------------------------------------------------------------------------------------------------------------------------------------------------------------------------------------------------------------------------------------------------------------------------------------------------attcttgtggatgcccaatgctcagaaaacataaactac-aaaaacwgtttagggatgaaatttctcaacaaggggcattggacattgaagatcttgttcaacttggaagraatatagraacatgtccatattatggctcccgaagtatgatcacttcagctgatcttgthgtycttccdtatcaatcacttctttcaaaagcatcacgtgaakctctggggytgaatctgaaggataatgttgttataatagatgaagctcacaatctggctgattccctcactagcatgtatgatgcraaaattactttgycacaggya--------------tgtaattttctrhggcattgtcawy--rtkmmttgwrmaatwktg--------------------------------kkcaatattggtatttcdatttctgkrwwyctsmaw--ratkmmaaytrywrkttkwwamrwrymwrr--------------------sgwaragkwgrakkawsmkwyrswa-wtkkrwkkwgrrrwmykmwttgtt-------------------------------------------------------------------------------------------
>I23368_M017_Malvaceae_Sterculia_apetala_seq1
----------------------------------------------------------------------------------------------------------------------------------------------------------------------------------------------------------------------------------------------------------------------------------------------------------------------aggtccagagggaagaatacggcgaaccaaagcttcttctggatgcgcgatgcttagtaaacataaactac-aaaaacagtttagaagagaaatttctcaacaaggggcattggacattgaagatcttgttcaacttggaagaaatttaggaacatgtccatattatggttcccgaaatatgatcaccacagctgatcttgtggttcttccatatcaatcactgctttcaaaatcatcacgtgaagctctgggactgaatctgaaggataatgttgttatactagatgaggctcacaatttggctgactccctcactagcatgtatgatgcaaaaattactctgtcacaggtgaataaatagttg-tcttcattttctgttgtgctgtcctt--ggtacttgaaaactagtg--------------------------------cagaaa-ttggtacttcgatttctgggtttctcgaa--tattcaaagtactgtttgaaacct-tgtca--------------------taaaaaattggat--------------------------------------------------------------------------------------------------------------------------------
>I23369_M018_Malvaceae_Abelmoschus_esculentus_seq1
---------------------------------------------------------------------------------------------------------------------------------------------------------------------------------------------------------------------------------------------------------------------------------------------------------------------------------------------------------cctccgggtgcccaatgcttagaaaaaataaactac-aaaaacagtttaggaacgaagtttctcaacaaggggcattggacattgaagatcttgttcaacttggaagaaatataggaacatgtccatattatggctcccgaagtatgatcacctcagctgatctagtagttcttccataccaatcactcctttcaaaagcatcacgtgaggctctggggctgaatctgaagaataatattgttataatagatgaagctcacaatctggctgattccctcattagcatgtatgatgctaaaattactttgtcacaggtata--------------taattttctgtggtattgtcatt--ggaacttgaaaaatagtg--------------------------------tgcaatcttggtatttcgatttctttgttttatgcagttatactagcttttgatgttatattgtagattctaattcat----------ctaaaactaaaattg-----------agtcattccgtgtttcttttca---------------------------------------------------------------------------------------------
>I23370_M105_Malvaceae_Pachira_aquatica_seq1
--------------------------------------------------------------------------------------------------------------------------------------------------------------------------------------------------------------------------------------------------------------------------------------------------------------------------------ggaaaaatacggcgaaccaaggcttcttctggatgcccaatgctaagaaaacataaactac-aaaaacagtttagggatgaaatttctcaacaaggggcattggacattgaagatcttgttcaacttggaagaaatataggaacatgtccatattatggctcccgaagtatgatctccacagctgaccttgtggttcttccgtatcaatcactcctttcaaaagcatcacgtgaagctctgggcctgaatctgaaggataatgttgttataatagatgaggctcacaatctggctgattcccttattagcatgtatgatgctaaaattactctgtcacaggtaaatgaataatta--------tttctgtggtattgtcatt--ggtactggaaaactaatg--------------------------------cacaagcttggtatttcgatttatgtgtttcttgaa--tattccaattactatttgaaacctgca--------------------------------------------------------------------------------------------------------------------------------------------------------------------
>I23371_M137_Malvaceae_Dombeya_wallichii_seq1
------------------------------------------------------------------------------------------------------------------------------------------------------------------------------------------------------------------------------------------------------------------------------------------------------------------acttaggtgcagagagaagaattcggcaraccaaggcttcttctggatgcccaatgcttagaaaacacaaactgc-aaaaacagtttataagtgaaatttctcaacaaggggcattggacattgaagatcttgttcaacttggaagaaayataggaacatgcccatattatggctcccgaagtatgattaccacwgctgatcttgttgttcttccatatcaatcactcytwtcaaaatcatcwcgtgaagctctgggactkaacctgaaggataatattgttataatagatgaggctcacaatttggcygactcyctcataagcatgtacgatgctaaaattactctatcacaggtaaataaatagtta-tcthcatttav-atggtattgycatt--ggtac------actagtg--------------------------------cacaagcyatgtgctt-gatttctgtgtttattgaa--twttscaaatattyttcgaaacctttgtga--------------------taaaaaattgaattttccagttaca-aattaatttaaaaacatc------------------------------------------------------------------------------------------------t
>I23372_M140_Malvaceae_Chiranthodendron_pentadactylon_seq1
--------------------------------------------------------------------------------------------------------------------------------------------------------------------------------------------------------------------------------------------------------------------------------------------------------------------ttaggtgcagagggaaaaatacggcgaaccaaggcttcttctggatgcccaatgctcagaaaaaataaactac-aagaacagtttaggaatgaaatttctcaacaaggggcattggacattgaagatcttgttcaacttggaagaaatataggaacatgtccatattatggctcccgaagtatgatccccacagctgatcttgtggttcttccgtatcaatcactcctttcaaaagcatcacgtgaagctctgggactgaatctaaaggataatgttgttataatagatgaggctcacaatctggctgattccctcattagcatgtatgatgckaaaattactctgtcacaggtatataaatagtta--ctccattttctgtggtattgtcatt--ggtacttgaaaactagtg--------------------------------cacaagcttggtatttcgatttctgtgtttctcgaa--tattccaattactgtttgaaacctgcatra--------------------tgaaaaa--------------------------------------------------------------------------------------------------------------------------------------
>I23373_M141_Malvaceae_Quararibea_funebris_seq1
----------------------------------------------------------------------------------------------------------------------------------------------------------------------------------------------------------------------------------------------------------------------------------------------------------------gaacttaggtgcagaaggaaaaatacggcgaaccaaggcttcttcgggatgcccaatgctcagaaaacataaactac-aaaaacagtttaggaatgaagtttctcaacaagcggcactggacattgaagatcttgttcaacttggaagaaatataggaacatgtccatattatggctcccgaactatgatcactacagctgatcttgtagttcttccatatcaatcactcctttcaaaagcatcacgtgaagctctggggctgaatctgaaggataatgttgttataatagatgaggctcacaatctggctgattccctcattagcatgtatgatgcaaaaattaccgtgtcacaggtatgtaaattgtta--ctccattttctgtggtattgtcatt--ggtacttgaaaactaatg--------------------------------cacaagcttggtatttcagtttctgtgtttctcaaa--tattctaattactgtttgaaacctgcataa--------------------tgaaaaattggataatccaattaca-aactagtttacaaactgctttgttatagaaggaattt------------------------------------------------------------------------------
>I23374_M142_Malvaceae_Hampea_nutricia_seq1
------------------------------------------------------------------------------------------------------------------------------------------------------------------------------------------------------------------------------------------------------------------------------------------------------------------atttaggcgcagagggaaaagtacggcgaaccaaggcttcctctggatgcccaatgctcagagaacataagctac-aaaaacrgtttagggatgaaatttctcaacaaggggtattggatattgaagatcttgttcaacttggaagaaatataggaacatgtccatattatggttcccgaagtatgatcacctcggctgatcttgtagttcttccatatcaatcactcctttcaaaagcatcacgtgaagctctggggctgaatttgaaggatagtattgttataatagatgaggctcataatctggctgattccctcattagtatgtatgatgcgaaaattactttgtcacaggtata-----------------------ttggtgttgccatt--ggtacttgagaaatagtg--------------------------------tggaatcttggtagttacaaattgatttag-------------------------------------------------------------------------------------------------------------------------------------------------------------------------------------------------------
>I23377_M148_Malvaceae_Robinsonella_mirandae_seq1
-------------------------------------------------------------------------------------------------------------------------------------------------------------------------------------------------------------------------------------------------------------------------------------------------------------------tttaggtgcagaggggaaaataaggcgaacyaaggcttcttcaggatgcccaatgctcagaaaacataaactay-aaaaasagtttagggatgaaatttctcaacaaggggcattggacattgaagatcttgttcaacttggaagaaatataggaacatgtccatattatggttcccgaagtatgatywccttrgctgatcttgtagttcttccatatcaatcactcctttcaaaagcatcacgtgaagctctggggttgaatctgaaggataatattgttataatagatgaggctcacaatctggctgattccctcrttagcatgtatgatgcgaaaattactttgtcacaggtmtat-------------taattttmtgtggcattgtcatt--kgtacttgaaaaatagtg--------------------------------tgcwgtccyrgtatttcratttytgtttttctyaaa--tattycaatgaccrtttgaaacctgcatga--------------------tgaaaacttggattatccagttataaaattaatttagaaacctcttcattttagaaggaatttgaatctcct-aaacattttgtt-------------------------------------------------------t
>I23378_M150_Malvaceae_Ceiba_pentandra_seq1
-------------------------------------------------------------------------------------------------------------------------------------------------------------------------------------------------------------------------------------------------------------------------------------------------------------------cttaggtgcagagggaaaaatacggcgaaccaaggcttcttctggatgcccaatgctaagaaaacataaactcc-aaaaacagtttaggaatgaaatttctcaacaagaggcattggacattgaagatcttgttcaacttggaagaaatataggaacatgtccatattatggctcccgaagtatgatctcaacagctgatcttgtggttcttccgtatcaatcactcctttctaaagcatcacgagaagctctgggcctgaatctgaaggataatgttattataatagatgaggctcacaatcttgctgattctcttattagtatgtatgatgcgaaaattactctgtcacaggtgaataaataatta--------tttctgtggtattgtcatt--ggtacttaaaamctaatg--------------------------------cacaagcttggtatttcgattttggtatttttcgaa--tattcgaattactatttgaaacctgcatga--------------------tgaaaaattggataatccagttaca-aattaatttagaaacctcttagttttagaagggagttgaatct------------------------------------------------------------------------
>I23380_M161_Malvaceae_Hibiscus_tiliaceus_seq1
--------------------------------------------------------------------------------------------------------------------------------------------------------------------------------------------------------------------------------------------------------------------------------------------------------------------tttggtgcagagggaaagatacggcgaaccaaggcttcytctggatgcccaatgcttagaaaacataaactac-aaaaacagtttaggaatgaagtttctcaacaaggrgcattrgacattgaagatcttgttcaacttggaagaaatatrggaacatgtccatattayggctcccgaagtatgatcacctckgctgatctagtagttcttccataycaatcactyctttcaaaakcatcacgtgaagctctggggctgaatctgaagaataatgttgttataatagatgaagctcacaatctggctgattccctyattagcatgtatgatgcgaaaattactttgtcacaggtatr--------------trattttctgtggtmttgycatt--ggyacytgaaaaatagtg--------------------------------tgcartywtrstakytykwkwtsttwkwttsyyrrw--tmtwsywswtmywrwwywaaaatcgagtcattccatgtttcttttcagttggagaatgtacatag-ccacatagagaagtactttgtaagattccgcagtctcttgggacctggaaa--------------------------------------------------------------------------
>I23383_M166_Malvaceae_Pseudobombax_ellipticum_seq1
-----------------------------------------------------------------------------------------------------------------------------------------------------------------------------------------------------------------------------------------------------------------------------------------------------------------aacttaggtgcagaaggaaaaatacggcgaaccaaggcttcttctgggtgcccaatgctaagaaaacataaactac-agagacagtttaggaatgaaatttctcaacaagaggcattggacattgaagatcttgttcaacttggaagaaatacaggaacatgtccatattatggctcccgaagtatgatccccacagctgatcttgtggttcttccatatcaatcactcctttcaaaagcatcacgtgaagctctgggcctgaatctgaaggataatgttgttataatagatgaggctcacaatctggctgattcccttattagcatgtatgatgcggaaattactctgtcacaggtaaataaataacta--------tttctgtgrtattgtcatt--ggtacttgaaaactaacg--------------------------------cacaggcttggtatttcgatttctgtgtttcttgaa--tattccaattactatttgaaacctgcatta--------------------cgaaaaattggataatccagttaga-aattaatttggaag-----------------ggatttgaatctcctagaacatattgttttactcagtcatgcaagcttttgatgtcatattgtagatcctaattcatctaaa--
>I23384_M168_Malvaceae_Theobroma_cacao_seq1
----------------------------------------------------------------------------------------------------------------------------------------------------------------------------------------------------------------------------------------------------------------------------------------------------------------gaatttaggtgcagagggaagaatacggcaaaccaaggcttcttctggatgcccaatgctcagaaaacataagctac-aaagacagtttaggagtgaaatttctcaacaaggggcattggacattgaagatcttgttcaacttggaagaaatataggaacatgtccatattatggctcccgaagtatgatcaccccagctgatcttgtggttcttccgtatcaatcactcctttcaaaatcatcacgtgaagctctgggactgaatctgaagaataatgttgttataattgatgaggctcacaatctggctgactccctcattagcatgtatgatgcgaaaattactctgccacaggtaaataaatagtta-ttgctgttttctccagtattatcatt--ggtacttgaaaactagtg--------------------------------cacaagcttggtacttagattcctgtatttctcgaa--tatttcaaataccgttcaaaacctgtgtca--------------------tga-aaattggataatccagtcaca-aattgatttaaaaacctctttgtttcagaakgaatttgaatctcct---atatattgttttact---------------------------------------ttca--------
>I23385_M169_Malvaceae_Ochroma_pyramidale_seq1
---------------------------------------------------------------------------------------------------------------------------------------------------------------------------------------------------------------------------------------------------------------------------------------------------------------------------cagagggaaaaatacggcgaaccaargcttcttctggatgcccaatgctcagaaaacataaactac-aaaaacagttcaggaatgaaatttctcaacaaggggcattggacattgaagatcttgttcaacttggaagaaatataggaacatgtccttattatggctcccgaagtatgatcaccacagctgatcttgtggttcttccatatcaatcactcctttcaaaagcatcacgtgaagctctgggactgaatctgaaggataatgttgttataatagatgaggctcacaatctggctgattccctcattagcatgtatgatgcgaaaattactctgtcacaggtatataaatagtta--caccattttctgtagtattgtcatt--ggtacttgaaaactagtg--------------------------------cacaagcttggtatttcaatt--tgtgtttctcgaa--tattccaattcccgtttgaaac-tgcatga--------------------tgaaaaattggataatccagttaca-aattaatttagaaacctctttgttttagaaggaatttgaatctcctcaaacatattgttttactcagttat----gcttttgattttatattatagatcctaattcatctaaaat
>I23388_M180_Malvaceae_Triumfetta_lappula_seq1
----------------------------------------------------------------------------------------------------------------------------------------------------------------------------------------------------------------------------------------------------------------------------------------------------------------------------------------------------ggcttcttgtggatgcccaatgctcagaaaacataaactac-aaaaacagtttagggatgaaatttctcaacaaggggcattggacattgaagatcttgttcaacttggaagaaatataggaacwtgtccatattatggctcccgaagtatgatcacttcagctgatcttgtagttcttccatatcaatcacttctttcaaaagcatcacgtgaadctctggggbtgaatctgaaggrtaatgttbttataatagatgaagctcabaatctggctgattccctcactagcatgtatgatgcgaaaattactttgccacaggtatg--------------taattttctgtggcagtgtcatt--ggaacttgaaaaatagta--------------------------------tgcaatattggtatttcgatttctgtgtttctcaaa--tattccaattactgtttgaaac-------------------------------------------------------------------------------------------------------------------------------------------------------------------------
>I23389_M181_Malvaceae_Pavonia_scheadiana_seq1
-------------------------------------------------------------------------------------------------------------------------------------------------------------------------------------------------------------------------------------------------------------------------------------------------------------------tttaggcacagagggaaaaatacgrcgaaccaaggcttcttctggatgcccaatgctcagwaaacataaactac-raaaacagtttagggatgraatwtctcaacaaggggcattggacattgaagatcttgttcaacttggaagaaatataggaacwtgtccrtattatggctcccgaagtatgatcacttcagctgatcttgtagttcttccatatcaatcacttctttcaaargcatcacgtgaakctctggggytgartctgaaggrtaatgttsttataayagatgaagctcabaatctggctgattccytcactagcatrtatgatgcgaaaattactttgccacargtatg--------------taaytttctgtggcwktktcatt--ggwamttgaaaaatagtr--------------------------------tgcaatattggtatttcgatttctgtgtttctcaaa--tattycaattactgtttgaavcctgcatg---------------------msraaarttggataa-ccagttaca-atttaatttggaaacctc-------------------------------------------------------------------------------------------------
>I23390_M182_Malvaceae_Anoda_cristata_seq1
--------------------------------------------------------------------------------------------------------------------------------------------------------------------------------------------------------------------------------------------------------------------------------------------------------------------------acagagggaaaaatacggcgaaccaaggcttcttstggwtgcccaatgctcagwaaacataaactac-aaaaacagtttagggatgaaatwtctcaacaaggggcattggacattgaagatcttgttcaacttggaagaaatataggaacwtgtccrtattatggctcccgaagtatgatcacttcagctgatcttgtagttcttccatatcaatcacttctttcaaargcatcacgtgaakctctggggytgartctgaaggrtaatgttvttataayagatgaagctcabaatctggctgattccytcactagcatrtatgatgcgaaaattactttgccacdrgtatg--------------taaytttctrtggcwtyktcatt--gktamttgaaaaatrgtg--------------------------------tgcaatattggtatttcgatttctgtgtttctcaaa--tattycaatwmykktttgaagcctgcatg---------------------acgaaaattggataa-ccagttaca-atttaatttggaaacctctttgttttaaaaggaatttga----------------------------------------------------------------------------
>I23391_M183_Malvaceae_Phymosia_umbellata_seq1
------------------------------------------------------------------------------------------------------------------------------------------------------------------------------------------------------------------------------------------------------------------------------------------------------------------atttaggcacggagggaaaaatacggcgaaccaaggcttcttcaggatgcccaatgctcagaaaacataaactac-aaaaacagtttagggatgaaatttcycaacaaggggcattggacattgaagatcttgttcaacttggaagaaatataggaacatgtccatattatggttcccgaagtatgattaccttagctgatcttgtagttcttccatatcaatcactyctttcaaaagcatcacgtgaagctctggggttgaatctgaaggataatattgttataatagatgaggctcacaatctggctgattccctcattagcatgtatgatgcaaaaattactttgtcacaggtatat-------------taattttctttgtcattgtcttt--ggtacttgaaaaatactg--------------------------------tgcagtcccggtatttcgatttctgtttttcttgaa--tattccaatgaccgtttgaaacctgcttga--------------------tgaaaagttggattatccagttacaaaattaatttagaaacctcttcattt------------------------------------------------------------------------------------------
>I23393_M189_Malvaceae_Kearnemalvastrum_lacteum_seq1
-----------------------------------------------------------------------------------------------------------------------------------------------------------------------------------------------------------------------------------------------------------------------------------------------------------------aatttaggcgcagagggaaaaatacggcgaaccaaggcttcttstggatgcccaatgctcagaaaacataarctac-aaaaacagtttagggatgaaatttctcaacaargggcattggacattgaagatcttgttcaacttggaaraaatataggaacatgtccatattatggctcccgaagtatgatcacttcagctgatcttgtagttcttccatatcaatcacttctttcaaaagcatcacgtgaakctctggggytgaatctgaaggryaatgttgttataatagatgaagctcacaatctggctgattccctcactagcatgtatgatgcgaaaattactttgycacaggtatg--------------tarttttctgttgcattgtcatt--gktacttgaaaaatagtg--------------------------------tgcartattggtatttcgatttctgtgtttctcaaa--tattccaattattgtttgaaacctgcttga--------------------cgaaaaattggataa-ccagt------------------------------------------------------------------------------------------------------------------------
>I23394_M229_Malvaceae_Malvastrum_americanum_seq1
----------------------------------------------------------------------------------------------------------------------------------------------------------------------------------------------------------------------------------------------------------------------------------------------------------------gaatttaggcgcagagggaaaaatacggcgaaccaaggcttcttctggatgcccaatgctcagaaawcataractac-aaaaacagtttagggatgaaatttctcaacaaggggcattggacattgaagatcttgttcaacttggaagaaatataggaacatgtccatattatggctcccgaagtatgatcacdtcagctgatcttgtagttcttccatatcaatcacttctttcaaaagcatcacgkgaagctctggggttgaatctgaaggataatgttgttataatagatgaagctcacaatctggctgattccctcactagcatgtatgatgckaaaattactttgtcacaggtatg--------------taattttctktggcaytgwcatt--ggtacttgaaaawtagtg--------------------------------tgcaatattggtatttcaatttctgtgtttctcaaa--tattccaaktactgtatgaaccctgcatga--------------------cgaaattttggataa-ccagttaca-gattaatttggaaaccactttgtttaaaaaggwattttaa---------------------------------------------------------------------------
>I23395_M236_Malvaceae_Fuertesimalva_jacens_seq1
------------------------------------------------------------------------------------------------------------------------------------------------------------------------------------------------------------------------------------------------------------------------------------------------------------------atttaggcgcagagggaaaaatacggcgaaccaaggcttcttgtggatgcccgatgctcagaaaacataaactac-gaaaacagtttagagatgaaatttctcagcaaggggcattggacattgaagatcttgttcaacttggaaggaatataggaacatgtccatattatggttcccgaagtatgatcacttcagctgatcttgtagttcttccataccaatcacttctttcaaaagcatcacgtgaatctctggggctgaatctgaaggataatgttgttataatagatgaagctcacaatctggctgattccctcactagcatgtatgatgcgaaaattactttgccacaggtatg--------------tgattttctgtggcattgtcagc------------atgcattg--------------------------------tgcaatattggtatttcaatttcggtgcttctcgaa--tatcccacttactgtt-gaaacctgcatga--------------------tgaaaactt------------------------------------------------------------------------------------------------------------------------------------
>I23396_M019_Malvaceae_Allosidastrum_pyramidatum_seq1
-----------------------------------------------------------------------------------------------------------------------------------------------------------------------------------------------------------------------------------------------------------------------------------------------------------------------------------------------------gcttcttcaggatgctcaatgctcagaaaacataaactac-aaaaacagtttagggatgaaakttctcaacaaggggcattggacattgaagatcttgttcaacttggaagaaatataggaacatgtccatattatggttcccgaagtatgatcaccttagctgatcttgtagttcttccatatcaatcactcctttcaaaagcatcacgtgaatctctggggttggatctgaaggataatattgttataatagatgaggctcacaatctggctgattcccttattagcatgtatgatgcgaagattactttgtcacaggtatat-------------taattttctatgacattgtcatt--ggtacttgaaaaatagtg--------------------------------tgcactcctggtattttgatttctgtttttctcaaa--tattccaatgaccatttgaaacctgcgtca--------------------tgaaaa---------------------------------------------------------------------------------------------------------------------------------------
>I23398_M021_Malvaceae_Sidastrum_micranthum_seq1
------------------------------------------------------------------------------------------------------------------------------------------------------------------------------------------------------------------------------------------------------------------------------------------------------------------------------------------------------------caggatgcccaatgctcagaaaacataaactac-aaaaacagtttagggacgaaatttctcaacaaggggcattggacattgaagatcttgttcaacttggaagaaatataggaacatgtccatattatggttcccgaagtatgatcrccttagctgatcttgtagttcttccatatcartcactcctttcaaaagcatcacgtgaagctctgrgattgaatctgaaggataatattgttataatagaygaggctcacaatytggctgattccctcattagcatgtatgatgcgaaaattactttgtcacaggtatat-------------taattttttgtggcattctcatt--ggtacttgaaaaatagtg--------------------------------tgcagtcctggtattttgatttctgtttttctcaaa--tattccaatgaccgtttgaaacctgcatga--------------------tgaaaacctggattatccagttacaaaatcaatttaga-------------------------------------------------------------------------------------------------------
>I23399_M022_Malvaceae_Gaya_dominguensis_seq1
-------------------------------------------------------------------------------------------------------------------------------------------------------------------------------------------------------------------------------------------------------------------------------------------------------------------------------------------------------ttcttcaggatgcccaatgctcagaaaacataaactac-aaaaacagtttagagatgaaatttctcaacaaggggcattggacattgaagatcttgttcaacttggaagaaatataggaacatgtccatattatggttcccgaagtatgattaccttagctgatcttgtagttcttccatatcaatcactcctttcaaaagcatcacgtgaagctctggggttgaatctgaaggataatattgttataatagatgaggctcacaatctggctgattccctcattagcatgtatgatgccaaaattactttgttacaggtatat-------------taattttccgtggcattgtcatt--ggtacttgaaaactagtg--------------------------------tgcagtcctggtatttcgatttctgtttttcttaaa--tattccaatgatcatttgaaacctgcatga--------------------tgaagacttggatt-------------------------------------------------------------------------------------------------------------------------------
>I28591_M023_Malvaceae_Neobuchia_paulinae_seq1
---------------------------------------------------------gaagttaagacttcacatacctaggt-ccattta------------cact-gtagacctattg--------tcttgc----------ttttaagttc-------agttcacact-ttaatctaagt-aagac--------taacaacta-aagtat-----------atgttgctgg---gaaaagagggttttttttttttttgactagtgatgcta-------------tactttttcttttgcagaacttaggtgcagagggaaaaatacggcgaaccaaggcttcttctggatgcccaatgctaagaaaacataaactcc-aaaaacagtttaggaatgaaatttctcaacgagaggcattggacattgaagatcttgttcaacttggaagaaatataggaacatgtccatattatggttcccgaagtatgatctcaatagctgatcttgtggttcttccgtatcaatcactcctttctaaagcatcacgagaagctctgggcctgaatctgaaggataatgttattgtaatagatgaggctcacaatctggctgattcccttaytagtatgtatgatgcgaaaattactctgtcacaggtgaataaataatta--------tttctatggtrwystcatt--krtmctysmaaackaatg--------------------------------cacaag-------------------------------------------------------------------------------------------------------------------------------------------------------------------------------------------------------------------------------
>I28594_M025_Malvaceae_Herrania_nitida_seq1
-----------------------agtgcattttccatgtttcattacctcattact-gaagctaagacatcatatacctaggt-ccatctt------------agtt-gaagtcctatca--------acttgc----------tctcaagctc-------agtttatacccctaatccaaga-cagac--------taacaacaa-aagtat-----------at-----------ttacggaggg-------tttgctagactaataatggtg-------------------ttgatttgcagagtttaggtgcagagggaagcatacggcaaaccaaggcttcttctggatgcccaatgctcagaaaacataaactac-aaagacagtttaggagtgaaatttctcaacaaggggcattggacattgaagatgttgttcaacttggaagaaatataggaacatgtccatattatggctcccgaagtatgatcaccccagctgatcttgtggttcttccatatcaatcgctcctttcaaaatcatcacgtgaagctctgggactgaatctgaagaataatgttgttataattgatgaggctcacaatctggctgactccctcattagcatgtatgatgcgaaaattactctgccacaggtaaataaatagtta-tttctgttttctccagtattatcatt--ggcacttgaaaactagtg--------------------------------cccaagcttggtacttagattcctgtatttcttgaa--catttcaaataccgttcgaaacctgtgtca--------------------tga-aaattggataatccagtcaca-aat----------------------------------------------------------------------------------------------------------------
>I28595_M184_Malvaceae_Guazuma_ulmifolia_seq1
------------gccccagaaatagtgtcatttccatgttgcattacctcattact-gaagcgaagacatcgtatatctaggt-ccatcta------------cgtt-gaagtcctatca--------tcttgc----------ttttaagttc-------agttgacacccctaattcaaga-gagacag-----ctgaccaaaa-aaaaaa-----------atgt-----------aaggaggg-------ttttcttgagtaatgatggtg-------------------ttgatttgcagaacgtaggcaccgagggaagaatacggagaaccawggcttcttctggatgcccaatgctcagaaagcataaactac-aaagacagtttaggagtgaaatttctcaacaaggggcattggacattgaagatcttgttcaacttggaagaaatataggaacatgtccatattatggctcccgaagtatgatccctacagctgatcttgtggttcttccatatcaatcactcctttcaaaatcatcacgtgaagctctgggactgaatctgaaggatagtgttattataatagatgaggctcacaatctggctgactccctcattagcatgtatgatgctaaaattactcttccccaggtaaataaatagtta-tcgccattttctctggtagtttcatt--ggtacttgaaaactarkg--------------------------------cacaagcttgatacttagattcctgcatttctcgaa--tatttcaaatatcgttcgaaacctgtgtca--------------------tga-aaattggataatcccgttaca-tat----------------------------------------------------------------------------------------------------------------
>I28596_M026_Malvaceae_Ruizia_cordata_seq1
----------------------------------------ccattgcctcatcgaaagagtttaaggcatcacatacctaggt-ccatctag-----ctggactgtt-ggagtcctatca--------tcttgc---------tttttaagttt-------agyttacacc--------tagt-aagac--------taacaacc--marcat-----------ttyctgcwgg---gamaagaggg-------ttttcthkactaaygatkg--------------gtkttttttttwtkgtagaayttaggtgcagagagaagaattcgrcaaaccaaggcttcttctggatgcccaatgcttagaaaacacaaactgcaaaaaacagtttagdagtgaaatttctcaacaaggrgcattggacattgaagatcttgttcaacttggaagaaayataggaacatgcccatattrtggcycccgargtatgattaccacwgctgatcttgttgttcttccatatcaatcactcytdtcaaaatcatcwcgtgaagctctgggactgaacchgaaggataatattgttataatagatgaggctcacaatttggctgactcyctcataagcatgwayratrctraawttacwctatcacaggtaaataaatagtta-tctccatttac-dtggtatkktcatt--ggtwc------actagtg--------------------------------cacaggctatatattt-gatttctgtgtctattgaa--ttttgcaaatattcttcgaa---------------------------------------------------------------------------------------------------------------------------------------------------------------------------
>I28597_M027_Malvaceae_Melhania_velutina_seq1
---------------------------------------------------------------------------------------------------------------------------------------------------------------------tacacc-----------------------------caatcc-aa-cgt-----------ttcctgcagg---gaaaagaggg-------tttgctctactaatgatggtt------------ttttttttttttttgtagaacttaggtgcagagagaagaattcggcagaccaaggcttcttctggatgcccaatgcttagaaaaaacaaactgc-aaaaacagtttagaagtgaaatttctcatcaaggggcattggacattgaagatcttgttcaacttggaagaaacataggaacatgcccatattatggctcacgaagtatgattaccacagctgatcttgttgttcttccatatcaatcactcctttcaaaatcatcacgtgaagctctgggactgaacctcaaggataatattgttataatagacgaggctcacaatttggctgactccctcataagcatgtatgatgctaaaattactctatcacaggtaaataaatagtta-tctccatttgc-atggtattgttatt--ggtac------actagtg--------------------------------cacaag-------------------------------------------------------------------------------------------------------------------------------------------------------------------------------------------------------------------------------
>I28598_M028_Malvaceae_Glyphaea_brevis_seq1
----------------------------------------------------------------------------ctgtggt-ccatcta------------agtt-ggagtcctgtct--------tcttgc----------tttttagttcactttatagtttacacccctaatccaagt-aagaga------ctaagaagaa-aagtat-----------atgttgctga---gaaaagggga--------tttcttgactaatgatgatg-------------------ttgatttgcagaacttaggtgcagagcgaagaatacggagaaccaaagcttcttctggatgcccaatgcttggaaaacaaaaactac-aaaagcagtttaggagtgaaatttctcaacatggggcattggacattgaagatcttgttcaacttggaagaaatataggaacatgtccatattatggctcccgaagtatgattaccacagctgatcttgttgttcttccatatcaatcactcctctcaaaatcatcacgtgaagctctgggactgaatctgaaggatagtgttgtcataatagacgaggctcataatctggctgactccctcattagcatgtatgatgcaaaaattactctgtcacaggta-atggatagtta-tctccattttctctgattttgtcact--ggtactt-taatatggta--------------------------------cacaagcttagtatttgtaatc---------------------------------------------------------------------------------------------------------------------------------------------------------------------------------------------------------------
>I28599_M029_Malvaceae_Desplatsia_dewevrei_seq1
---------------------------------------------------------------------tcacatgcgaaggt-ccatt--a-----------agtt-ggaatcctgttt--------ctt-------------tttctgagtc-------agtttacaccccaaatccaagt-cagaga------ctgagaagaataagtat-----------atattgctgg---gaaaaggggg--------tttcttgactattgatgatg-------------------tcgacttacagaacttaggtgtagagggaagaataaggagaaccaaagcttcttctggatgcccaatgcttagaaaacaaaaacttc-aaaagcagtttaggagtgaaatttctcaacatggggcattggacattgaagatcttgttcaacttggaaggaatataggaacatgtccgtattatggctcccgaagtatgattgccacagctgatcttgttgttcttccatatcaatcactcctttcaaaatcctcacgggaagctctgggactgaatctgaaggataatattgtcataatagatgaggctcataatctggctgactccctcattagtatgtatgatgcaaaaattactctgtcacaggta-atgtttatttacttcccattttctctgattttgtcact--gatagttgtaatatagtg--------------------------------cacaagcttagtaactcaatctgtgtctctc-------aattacaaatactatttgaaacatgtct------------------------------------------------------------------------------------------------------------------------------------------------------------------g
>I28600_M146_Malvaceae_Mortoniodendron_guatemalense_seq1
-----------------------------ttttccatgttcaattacctcatcaac-aaagttaatacatcacata-ctaggt-ccatcta------------agtt-ggagacctatca--------tctttc----------ttttgagttc-------agtttacacc-ctaatccaagt-aagac--------taacaacca-aagcat-----------gtgcttctgg---gaaaagaggg-------ctttcttgactaatg----------------------tttttattcttcagaacttaggtgcagagggaagaa---ggcgaagcaaggcttcttctggatgcccaatgctcataaaacataaactac-aaaaacagttcaggagtgaaagttctcaacaaggggcattggacattgaagatctcgttcaacttggaagaaatataggaacatgtccatattatggatcccgaagtatgatcaccacagctgatcttgtggttcttccatatcaatcactcctttcaaaatcatcacgtgaagctctgggactgaatctgaaggataatattgttataatagatgaggctcacaatttggctgactccctcattagcatgtatgatgcaaaaattacactgtcacaggtaaataaatagtta-tttccattttc-ttggtattgtcatt--ggtacttgcaaactagtg--------------------------------cacaagcttggtacttcaatttctgtgtttctcgat--tattccaagtactatttgaaacatgagtga--------------------taaaaaattggataa------------------------------------------------------------------------------------------------------------------------------
>I28602_M031_Malvaceae_Mollia_sp_seq1
-------------------------------------------------------------------------------aggt-ccatcta------------agtt-ggactcctctct--------tctttttct-tttttttttttagccc-------agattacacccataactcaagt-cagaga------ctgagaagaa-aagtat-----------atgttgctgg---gaaaaggggg-------ttttcttgattattgatgatg-------------------ttgacttgcagaacttaggtgcagagggaagagtaaggagaaccaaagcttcttcaggatgcccaatgcttagaaaacaaaaactac-aaaagcagtttaggagtgaaatttctcaacaagggccattggatattgaagatctcgttcaacttggaagaaatataggaacctgtccatattatggctcccgaagtatgattgccacagctgatcttgttgttcttccatatcaatcactcctttcaaaatcatcacgggaagctctgggactgaatctgaaggctaatattatcataatagatgaggctcataatctggctgactccctcattagtatgtatgatgcaaaaattactctgttagaggta-atggatattat-------ttccatctgatgttgtcact--ggtacttgtcatatggtg--------------------------------cagaagcttaataattcgattcttgtgtctctcaaa-------------------------------------------------------------------------------------------------------------------------------------------------------------------------------------------------
>I28603_M223_Malvaceae_Gossypium_hirsutum_seq1
--------------------------------------------------attagc-aaagttaagacatcatacacccaggt-ctgttta------------cttt-gag-acctttag--------tcttgc----------atttaagttc-------agttcacacc-cwaattcaagt-ragag--------taacaacca-aagaat-----------gtgttgctggaaaaaaaagakgg-------wtttcttgactgatgacartg-------------tacttcatcttttgcagaatttaggcgcagagggaaaagtacggcgaaccaaggcttcttctggatgcccaatgctcagaaaacataagctac-aaaaacagtttagrgatgaaatttctcaccaaggggtattggatattgaagatcwtgttcaactyggaagaaatataggaacatgtccatattacggttcccgaagtatgatcacgtcagctgatcttgtagttcttccatatcaatcactcctttcaaaagcatcccgtgaagctctggggctgaatttgaaggatagtattgttataatagatgaggctcacaatctagctgattccctcattagtatgtatgatgcgaaaattactttgtcacaggtatt-----------------------ttggctttgccatt--ggtacttgagaaatagtg--------------------------------tgcaatcttggtagttacaaattgatt----------------------------------------------------------------------------------------------------------------------------------------------------------------------------------------------------------
>I28605_M235_Malvaceae_Abutilon_sp_seq1
---------------------------------------------------------gaagttaaaacatcatgtactgaggt-ccgtact------------cttt-tag-acctttag--------tcttgc----------ttttaagttc-------agttcacacc-ctaatctaagt------------------------------------------agttactga---gaaaaaatgg-------ttttcttgacttatgatagta-------------tgccttttctttttcagaatttaggcgcagaggggaaaatacggcgaaccaaggcttcttcaggatgcccaatgctcggaaaacataaactac-gaaaacagtttagggatgaaatttctcaacaaggggcattggacattgaagatcttgttcaacttggaagaaatataggaacatgtccatattatggttcccgaagtatgattaccttagctgatcttgtagttcttccatatcaatctctcctttcaaaagcatcacgtgaagctctggggttgaatctgaaggataatattgtcataatagatgaggctcacaatctggctgattccctcattagcatgtatgatgcgaaaattactttgtcacaggtata--------------taattttctatggcattgtcattgtggtacttgaaaaatagtg--------------------------------tgcag--------------------------------------------------------------------------------------------------------------------------------------------------------------------------------------------------------------------------------
>I28608_M035_Malvaceae_Hosfordia_alata_seq1
-----------------ggtagaagt-------------------------tcaac-agattctcaacgcaaccttgcaggttgctgccca------------taac-tagttacttaag--------tcttgc----------ttttaagttc-------agttcatacc-ctattccaag--taaag--------taacaacca-aagtat-----------gtgttgctgg---gaaaagatgg-------ttttcttgacttatgatggta-------------tgtcttttctttttcagaatttaggcacggaggggaaaatacggcgaaccaaggcttcttcaggatgcccaatgctcagaaaacataaactac-aaaaacagtttagggatgaaatttctcaacaaggggcattggacattgaagatcttgttcaacttggaagaaatataggaacatgtccatattatggttcccgaagtatgattaccttagctgatcttgtagttcttccatatcaatcactcctttcaaaagcatctcgtgaagctctggggttgaatctgaaggataatattgttataatagatgaggctcacaatctggctgattccctcattagcatgtatgatgcaaaaattactttgtcacaggtatat-------------taattttctttttcattgtcttt--ggtacttgaaaaatacta--------------------------------tgcagtcctggtatttcgatttctgtttttcttgaa--tattccaatga------------------------------------------------------------------------------------------------------------------------------------------------------------------------------------
>I28609_M036_Malvaceae_Pentaplaris_davidsmithii_seq1
-----------------------------------------------------aat-gaagctaagacatcacatacctaggt-ccattta------------catt-ggagacctatca--------tcttgt----------ttttaagttc-------agttcacacc-ctaatccaagt-aagac--------taacaacc--aagtat-----------gtgttgctgg---gaaaagaggg-------ttttcttkactaatgatagtg-------------tactttttcttttgcagaacttaggtgcagagggaaaaatacggctaaccaaggcttcttctggatgccctatgctcagaaaacataaactac-aaaaacagtttaggaatgaaatttctcarcaaggggcattggacattgaagatcttgttcaacttggaagaaatataggaacatgtccatattatggctcccgaagtatgatcacctcagctgatcttgtagttcttccatatcaatcactcctttcaaaagcatcacgtgaagctctggggctgaatctgaaggataatgttgttataatagatgaggctcacaatctggctgattccctcatttgcatgtatgatgcgaaaattactttgtcacaggtatataaatagata--ctccattttctgtggtattgtcatt--gatacttgaaaartagtg--------------------------------tacaattttggtrtttcgatt----------------------------------------------------------------------------------------------------------------------------------------------------------------------------------------------------------------
>I28610_M037_Malvaceae_Heritiera_littoralis_seq1
---------------------------------------------------tcaac------------aatagatacataggt-ccatctt------------agtt-ggagaactatca--------tcttgc----------tttcgggttc-------aatttacacc-atcatccaagt-aagac--------taaaaacta-aagcat-----------gtgctgctgg---aaaaagagag-------ttttcttgactaatgttgt---------------gtttttttcttttccagaacttaggtgcagagggaagaatacgacgaaccaaggcttcttctggatgcccgatgctcggtaaacataaactac-aaaaacagtttcggagtgaaatttctcaacaaggggcattggacattgaagatcttgttcaactaggaagaaatataggaacatgtccgtattatggttcccgaagtgtgatcaccacagctgatcttgtggttcttccatatcaatctctcctttcaaaatcatcacgtgaagctctgggactgaatctgaaggatagtgttgttataatagatgaggctcacaatttggctgactccctcattagcatgtatgatgcgagaattactctgtcacaggtaaataaatagtta-tctccattttctgctttattgtcatt--ggtacttgaaaacaagtg--------------------------------cacaagattgttamtcagatttctgtgtt--------------------------------------------------------------------------------------------------------------------------------------------------------------------------------------------------------
>I28611_M062A_Malvaceae_Durio_zibethinus_seq1
---------------ccctaactagttactgttccatgttccattaccttattaac-agagttaagacatcacataactaggt-acatcta------------agtt-ggagacctatca--------tcttgc----------ttttgagttc-------agtttactcc-ctaatccaagt-aarac--------taacaacca-aagtat-----------atgctgctgg---gaaaa------------gtttcttagctaatgatggtg--------------------ttttttgcagaacttaggtgcagagggaagaatatggcgaaccaaggcttcttctggatgcccaatgctcagaaaacataaactac-aaaagcagttcaggastgaaatttctcaacaaggtgccttggacattgaagatcttgttcaacttggaagaaatataggaacatgtccatattatggctcccgaagtatgatcaccacggctgatcttgtggttcttccatatcaatcacttctttcaaaatcatcacgtgaagcactggtactgaatctgaaggataatgttgttataatagatgaggctcacaatctggctgactccctcattagcatgtatgatgcaaaaattactctgacacaggtaaataaatagttatatccagttttctttggtattttcatt--ggtactcaaaacctcgtg--------------------------------cacaaggttggtgctttgatttctgtgtttctcgaa--tattccaagtactgtttga----------------------------------------------------------------------------------------------------------------------------------------------------------------------------
>I28612_M038_Malvaceae_Brachichyton_bidwillii_seq1
---------------ccacaactagttacttttccatgttccattacctcatcaat--------------------------------------------gatagta-ggagacctatca--------tcttgc----------tkttgagttc-------aatttacacc-ataagccaagt-aagac--------taaaaacca-aagcat-----------atgctgctgg--aaaaaagagag-------ttttcttgactaatgatgrtt-------------tttttttttttccccagaacttaggtgcagagggaagaatacggcgaaccaaggcttcttctggatgcccaatgctcagtaaacataarctac-aaaaacagtttcggagtgaaatttctcagcaaggggcattggacattgaagatcttgttcaacttggaagaaatataggaacatgtccatattatggttcccgaagtatgatcgccacagctgatcttgtggttcttccatatcaatcccttctttcaaaatcatcacgtgaagctctgggactgaatctgaaggataatgttgttataatagatgaggctcacaatttggctgactccctcattagcatgtatgatgcgaaaattactctgtcacaggtaaataaatagtta-tctccattttt-gttgtattgtcatt--ggtgcctgaaaactagcg---------------------------cacagcacaagattggtaattcgactttt----------------------------------------------------------------------------------------------------------------------------------------------------------------------------------------------------------tg-
>I28613_M039_Malvaceae_Eriotheca_macrophylla_seq1
----------------------------------------------------------------------------------------------------------y-kgagacttatcg--------tcttgc----------ttttaagttc-------agtttacact-caaawyyaagt-aagac--------taacaacca-aagtat-----------atgttgctgg---gaaaagaggg--------tttcttgactaatgatactatactt----------tttttttttttgcagaacttaggtgcagagggaaaaatacggcgaaccaaggcttcttctggatgcccaatgctaagaaaacataaactac-aaaavcagtttagggatgaaatttctcaacaagkggcattggacattgaagatcttgttcaacttggaagaaatataggaacatgtccatattatggctcccgaagtatgatctccacagctgatcttgtggttcttccgtatcaatcactcctttcaaaagcatcacgtgaagctctgggcctgaatctgaaggataatgttgttataatagatgaggctcacaatctggctgattcccttattagyatgtatgatgctgaaattactctgtcacaggtaaataaataatta--------tttctgtggtattgtcatt--ggtacttgaaaactaatg--------------------------------cacaagcttggcatttcgatttctgtgtttcttgaa--tattccaattactatttgaaacctgcacga-----------------------------------------------------------------------------------------------------------------------------------------------------------------
>I28615_M041_Malvaceae_Pterygota_brasiliensis_seq1
---------------------------------------------------------------------------aaataggt-ccatcta------------attt-ggagacctatca--------tcttgc----------ttttgagttc-------aatttacacc-ataatccaagt-acgact---------aaaacga-aagcat-----------atactattgg---aaaaagaggg-------ttttcttgactctctctctctctctctctctctctctctctcttttggcagaacttaggtgcagagggaagaatacggcaaaccaagggttcttctggatgctcaatgctcagaaaacagaaactac-aaaaactgtttcagagtgaaatatctcaacaaggggcattggacattgaagatcttgttcaacttggaagaaatataggaacatgtccatattatggttcccgaagtatgatcaccatggctgatcttgtggttcttccatatcaatcactcctttcaaaatcatcacgtgaagctctgggactgaatctgaaggacaatgttgttataatagatgaggctcacaatttggctgactccctcattagcatgtatgatgcaaaaattactctatctcaggtaaataagtagtta-tctcca-tttctgttgtattgttatt--ggtacttgagaactastg--------------------------------cwmmaccaggaggta----------------------------------------------------------------------------------------------------------------------------------------------------------------------------------------------------------------------
>I28618_M044_Malvaceae_Pentace_laxiflora_seq1
taaacgtattggggaaaaaaactagttayttttctatgttccattacctcgtcaay-aaagttaagacat--------taggt-acatctt------------agtt-ggagacctttca--------tcttgc----------ttttcagttc--------rtttacacc-ctaatccaagt-aagac--------ctacaacca-aagcat---------------------------aagagkg-------ccttcttgactaatggtgg------------------tcttcttcttgcagaatttaggtgcagagggaagaatacggcgaaccaaagcttcttctggatgcccaatgctgggaaaacaaaaactac-aaaaacagtttagaacygaagtttctcaacaagatgcattggacattgaagatcttgttcaacttggaagaaagataggaacatgtccctattatggctcccgaagtatgatcaccamagctgatcttgtggttcttccatatcaatcactcctttcaaaatcatctcgwgaagctctgggactgaatctgacagataatattgttataatcgatgaggctcacaatttggctgactccctcattagcatgtatgatgcgaaaattactgtgtcacaggtagatcaatagtta-tgttcattttctgttgtattgtcatc--tgtgcttgaaaactagtt--------------------------------cacaagcttgatacttctatttctgtgtttctcaaa--tattccaagta------------------------------------------------------------------------------------------------------------------------------------------------------------------------------------
>I28619_M045_Malvaceae_Phragmotheca_mammosa_seq1
---------------------------------------tcaattacctcattaat-gaagttaaga-atcacata-ccatgt-ccattta------------tctc-ggagacctatcg--------tcttgc----------ttttaagttc-------agttcacacc-ctaatccaagt-aagac--------taacaacca-aagtat-----------atgttgctgg---gaaaagaggg-------ttttcttgactaatgatggtg-------------tactttttcttttgcagaacttaggtgcagagggaaaaatacggcgaaccaaggcttcttcgggatgcccaatgctcagaaaacataaactac-taaaacagtttaggaatgaaatttctcaacaaggggcattggacattgaagatcttgttcaacttggaagaaatataggaacatgtccatattatggctcccgaactatgatcactacagctgatcttgtggttcttccgtatcaatcactcctttcaaaagcatcacgtgaagctctgggcctgaatctgaaggataatattgttataatagatgaggcgcacaacctggctgattccctcattagcatgtatgatgcgaaaattactctgtcacaggtatataaattatta--ctccattttctgtggtattgtcatt--ggtacttgaaaactcaag--------------------------------cacaagcttggaatttcaatttctgtgtttctcaat--tattccaattac-----------------------------------------------------------------------------------------------------------------------------------------------------------------------------------
>I28621_M153_Malvaceae_Trichospermum_sp_seq1
----------gagccccataactagcgacttttgcatgtttcattaccactttactgaagtttaagacatcacatgcaaaggt-ccatcta------------agtt-gcaatcctgtctt------c---------------------------------agtttgcacccgtaatccgagt-tagaga------ctgagaggaa-aactat-----------atgttgcttg---gaacagggaa-------ttttcttgactattgatgatg-------------------ttgacttgcagaacttaggtgcagtgggaagaataaggagaaccaaagcttcttctggctgcccaatgcttagaaaacaaaaattac-aaaagcagtttaagagtgaaatttctcaacaaggggcattggacattgaagatcttgttcaaattggaagaaatataggaacatgtccatattatggctcccgaagtatgattgccacagctgatcttgttgttcttccatatcaatcactcctttcaaaatcatcacgggaagctctgggactgaatctgaaggataatattgtcataatagatgaggctcataatctggctgactccctcattagtatgtacgatgcaaaaataactctgtcacgggta-atggatattta-tttccatttcctctgattttgtcact--ggtacttgtaatatagtg--------------------------------cacaag------------attcctgtgtctctcaaa--tattcgaaataccatttgaaacatgt-------------------c------------------------------------------------------------------------------------------------------------------------------------------------t
>I28629_M052_Malvaceae_Spirotheca_rosea_seq1
----------------------------------------------------------aagctaagatatcacatactgaggt-ccattta------------cttt-ggacacctatcg--------tcttgc----------ttttaagttc-------agtgtacact-ataatctatgt-aagac--------taacaacca-aagtat-----------atgccgctgg---gaaaagaggt-------ttttcttgactaatgatgcta-------------tactttttcttttgcagaacttaggtgcagagggaaaaatacggcgaaccaaggcttcttctggatgcccaatgctcagaaaacataaactac-aaaaacagtttaggaacgaaatttctcaacaaggggcattggacattgaagatcttgttcaacttggaagaagtataggaacatgtccatattatggctcccgaagtatgatctccacagctgatcttgtggttcttccatatcaatcactcctttcaaaagcatcacgtgaagctctgggcctgaatctgaaggataatgttgttataatagatgaggctcacaatcttgctgattccctgattagcatgtatgacgcaaaaattactctgtcacaggtaaataaataatta--------tttccgtggtactgtcatt--ggtacttg----ctaatg--------------------------------cacaagcttggtatttcgat-----------------------------------------------------------------------------------------------------------------------------------------------------------------------------------------------------------------
>I28630_M053_Malvaceae_Huberodendron_swietenioides_seq1
-----------------------------------atgttcaattacctcattaac-gaagttaagacatcacatacctaggt-tcattta------------ygtt-ggagacctattg--------tgttgc----------ttttaagttc-------agtttacwct-ctaatctaagt-aagac-------ttaacaacca-aagtrt-----------atgttgctgg---gaaaacaggg-------ttttcttgactaatgatggta-------------tactttttcttttgcagaacttaggtgcagagggaaaaatacggcraaccaaggcttcttchggatgcccaatgctcagaaaacataaactac-aaaaacagtttagggatgaaatttctcaacaaggggcattggacattgaagatcttgttcagcttggaagaaatataggaacatgtccatattatggctcccgaagtatgatcatgacagcagatcttgtggttcttccatatcartcactcctttcaaaagcgtcacgtgaagctctgggcctgaatctgaaggataatgttgttataatagacgaggctcacaatctggctgattccctcattagcatgtatgatgcgaaaattactctgtcacaggtaaataaataatta--------tttctgtggtattgtcaty--gktatttgaaaactaatt--------------------------------cacaagcttggtattttgatttctgtgtttctcgaa--atttccaatta------------------------------------------------------------------------------------------------------------------------------------------------------------------------------------
>I28631_M054_Malvaceae_Trochetiopsis_benjaminae_seq1
-----------------------------------atgctccattgccccatcgacagagtttaaggcatcacatacctaggt-ccatctag-----ttgga-cttt-ggagtcctatca--------tcttgc----------ttttaagttt-------agtttacacc-----------------------------caatcc-aa-cgt-----------ttcctgcagg---gaaaagaggg-------tttgctctactaatgatggtt----------------ttttttttttgtagaactttggtgcagagagaagaattcggcagaccaaggcttcttctggatgcccaatgcttagaaaaaacaaactgc-aaaaacagtttagaagtgaaatttctcatcaaggggcactggacattgaagatcttgttcaacttggaagaaacataggaacatgcccatattatggctcgcgaagtatgattaccatagctgatcttgttgttcttccatatcaatcactcctttcaaaatcatcacgtgaagctctgggactgaacctgaaggataatattgttataatagacgaggctcacaatttggctgactccctcataagcatgtatgatgctaaaattactctatcacaggtaaataaatagtta-tctccatttgc-atggtattgttatt--ggtac------actagtg--------------------------------cataagctatgtgctt-gatttctgtgtttatttat--tcttcgaaac-------------------------------------------------------------------------------------------------------------------------------------------------------------------------------------
>I28636_M059_Malvaceae_Pterospermum_pierrei_seq1
----------------------------------------------------------------------------------------------------------------------------------------------------------------------------------------------------------------------------------------------------agg-------ttttcttgactaatgatgg----------------------ttttttttagaacttaggtgcagatagaagaattyggcaaaccaaggcttcttytgsatgcccaatgctcagaaaacataaactac-aaaaactgtttaggattgaaatttcccaacagggggcattggacattgaagatcttgttcaacttggaagaaatataggaacatgcccatattatggctcccgaagtatgatcaccacagctgatcttgttgttcttccatatcaatcactcctttcaaaatcatcgcgtgaagctctaggactgaatctgaaggataatgttgttataatagatgaggctcacaacttggctgactccctcattagcatgtacraygctaaaattactttatcacabr----------------------------------------------------------------------------------------------------------------------------------------------------------------------------------------------------------------------------------------------------------------------------------------------------------------------------------
>I28637_M060_Malvaceae_Duboscia_vifidiflora_seq1
-------------------------------------------ctaacttgttact------------ttygcatgccgacgt-ccatcta------------agtt-ggaatcctgtct--------tcctttt----ttttttccttagttc-------agtttacacccctaatccaagt-cagaga------ctaagaagaa-aagtat-----------atattgctgg---gaaaaggggg-------ttttcttgactattaatgatg-------------------ttgatttgcagaacttaggtgcggagggaagaatgcggagaaccaaagcttcttctggatgcccaatgctgagaaaacaaaaactac-aaaagcagtttaggaatgaaatttctcaacaaggggcattggacattgaagatcttgttcaacttggaagaaatataggaacatgtccgtattatggctcccgaagtatgattcccacagctgatcttgtcgttcttccatatcaatcactcctttcaaaatcatcacgggaagctctaggactgaatctgagggataatgttgtcattatagatgaggctcataatctggctgactccctcattagtatgtatgatgccaaaattactctgtcacaggta-atggatattta-tctccattttctctgattttgtcact--ggtacttcgaatatagtg--------------------------------macaaacttagtactt--attcctgtgtctctaaaa--tat--------------------------------------------------------------------------------------------------------------------------------------------------------------------------------------------
>I28638_M061_Malvaceae_Basiloxylon_brasiliensis_seq1
--------------tccataactagttacttttgcatgttccattaccttatcaac-taagttaagacatcac--acctaggt-ycatcta------------agtt-ggagacctatga--------tcttgc----------ttttgagttc-------agtttacacc-cttttccaaat-aagac--------taaaagcga-aagcat-----------atgatgct----cgaaaggatgg-------ttttcttgacttgtgat---------------------ttttttttcccagaacttaggtccagagggaagaatacggcgaaccaaagcttcttctggatgcccaatgcttagtaaacataaactac-aaaaacagtttagaagtgaaatttctcaacaaggggcattggacattgaagatcttkttcaacttggaagaaatttaggaacatgtccatattatggttcccgtaatatgatcaccacggctgatcttgtggttcttccatatcaatcactgctttcaaaatcatcacgtgaagctctgggactgaatctgaaggataatgttgttataatagatgaggctcacaatttggctgactccctcattagcatatataatgcaaaaattactctgtcacaggtgaataaatagtta-tcttcattttctgttgtattgtcctt--ggtacttgaaaactagwg--------------------------------caaaagattggtacttcgatttctgtgtttcttgaa--tattcgaagaactgtttgaaa--------------------------------------------------------------------------------------------------------------------------------------------------------------------------
>I28639_M249_Malvaceae_Gyranthera_amphibiolepis_seq1
----------------------------------------------cctcattaac-gaagttaagacatcacatacctaggt-ccattta------------cgtt-gaagacctattg--------ttttgc----------ttttaagttt-------agtttacact-ctaatctaagt-aagac--------taacaacca-aagtat-----------atgttgctgg---gaaaagaggg-------ttttcttgactaatggtggta-------------tactttttcttctgcagaacttaggtgcagagggaaaaatacggcgaaccaaggcttcttctggatgcgcaatgctcacaaaacataaactac-aaaaacagtttagggatgaaatttctcaacaaggggcattggacattgaagatcttgttcagcttggaagaaatataggaacatgtccatattatggctcccgaagtatgatcgctacagcagatcttgtggttcttccgtatcaatcactcctttcaaaagcgtcacgtgaagctctgggcctgaatctgaaggataatatcattataatagatgaggctcacaatctggctgattccctcattagcatgtatgatgcgaaaattactctgtcacaggtaaataaataatta--------tttctgcggtattgtcatt--cgtatttgaaaactaatt--------------------------------cacaagcctggtatttcaatttctgtrkwk-------------------------------------------------------------------------------------------------------------------------------------------------------------------------------------------------------
>I28640_M062B_Malvaceae_Diplodiscus_paniculatus_seq1
------------------------------------------------------------------------------------------------------------------------------------------------cttttaactc--------atttacacc-ctaatccaagc-aagac--------ctacaacca-aagcat---------------------------aagaggg-------ccttcttgahtaatggtgg------------------ttttcttcttgcagaatttaggtgcagagggaagaatacggcgaaccaaagcttcttctggatgcccaatgctcagaaaacaaaaactac-aaaadcagtttaggactgaagtttctcaacaagatgyattggacattgaagatcttgttcaacttggaagaaacataggaacatgtccctattatggctcccgaagtatgatcaccacagccgatcttgtggttcttccatatcaatcactcctttcaaaatcatctygtcaagctctgggactgaatctgaaagahaatattgttataatagatgaggctcacaatttggctgactccctcattagcatgtatgatgcgaaaattactctgtcacaggtagatcaatagtta-tgttcattttctgtggtgttgtcatc--tgtgccc---------tg--------------------------------tacaattatggtcyytk--------------------------------------------------------------------------------------------------------------------------------------------------------------------------------------------------------------------
>I28641_M063_Malvaceae_Brownlowia_peltata_seq1
-------------aaaaaaaactagttacttttctatgttccattacctcktcaac-aaagttaagacat--------taggt-ccatctt------------agtt-ggatacctttca--------tcttgc----------ttttatgttc--------atttacacc-ctaatccaagt-aagac--------ctacaacca-aagcat---------------------------aagaggg-------ccttcttgactaatgatgg------------------ttttcttcttgcagaatttaggtgcasagggaagaatacggcgaaccaaagcttcttctggatgctcaatgctcagcaaacaaaaactac-aaaatcagtttaggactgaagtttctcaacaagatgcattggacattgaagatcttgttcaacttggaagaaatataggaacatgtccctattatggctcccgaagtatgatcaccacagctgatcttgtggttcttccgtatcaatcactcctttcaaaatcatctcgtgaagcgctgggactgaatctgaaagataatattgttataatagatgaggctcacaatttggctgactccctcattagcatgtatgatgcaaaaattactctgtcacaggtagatcaatagtta-tgttcattttctgtggtattgtcatc--tgtgcttgaaaactagtt--------------------------------cacaagcttgatacttcaatttctgtgtttctcaaa--tattccaagtacggtttgaaacc------------------------------------------------------------------------------------------------------------------------------------------------------------------------
>I28646_M068_Malvaceae_Helmiopsis_sp_seq1
g---------cagccccataactagttactattgcatgctccattgcctcatctacagagtttaaggcatcacatacctaggt-ccatctag-----ttggactgtt-ggagtcctatca--------tcttgc----------ttttaagttt-------agtttacacc-----------------------------caaccc-aa-cat-----------ttcctgcagg---gaaaagaggg-------ttttccatattaatgatgg-------------------tttttatttgtagaacttaggtgcagggagaagaattcggcaaaccaaggcttcttctggatgcccaatgcttagaaaacacaaactgc-aaaaacagtttaggagtgaaatttctcarcaaggggcattggacattgaagatcttgttcaacttggaagaaacataggaacatgcccatattatggctcccgaagtatgattaccacagctgatcttgttgttcttccatatcaatcactcctttcaaaatcatcacgtgaagctctgggactgadcctgaaggataatattgttataatagatgaggctcacaatttggctgactccctcataagcatgtacgatgctaaaattactctatcacaggtaaataaatagtta-tctccatttgc-gtggtattgtcatt--ggtac------actagtg--------------------------------cacaagctatgtgctt-gatttctgtgtttattgaa--tat-ccaaatattcttcgaaacctttgtgata---------------------------------------------------------------------------------------------------------------------------------------------------------------
>I28647_M069_Malvaceae_Cheirolaena_linearis_seq1
------------------------------------------attgcctcatcaacagagtttaaggcatcacatacctaggt-ccatctag-----ttggactgtt-ggagtcctatca--------tctttc----------ttttaagttt-------agtttacacc-----------------------------caacca-aa-tgt-----------ttcctgcagg---gaaaagagag-------tttgctctactaatgatgg------------------gtttttttttgtagaatttaggtgcagagagaagaattcggcagaccaaggcttcttctggatgcccaatgcttagaaaacacaaactgc-aaaaacagtttagaagtgaaatttctcaactaggggcattggacattgaagatcttgttcaacttggaagaaacataggaacatgcccatattatggctcccgaagtatgattaccacagctgatcttgttgttcttccatatcaatcgctcctttcaaaatcatcacgtgaagctctgggactgaacctgaaggataatattgttataatagacgaggctcacaatttggctgattccctcataagcatgtatgatgctaaaattactctatcacaggtaaataaatagtta-tctccatttac-aaggtatttttatt--gttac------actagtg--------------------------------cacaagctatgtgctt-gatttctgtgtttattgaa--tattccaaatattcttcgaaatctttg--------------------------------------------------------------------------------------------------------------------------------------------------------------------
>I28649_M071_Malvaceae_Goethalsia_meiantha_seq1
---------------------------------------------------------gaacttagagctagaatcmctccaga-ccatttaatgca-------acwtgggagccccataactagtgactcttgcattctttattttttgagttc-------agtttacacccctaatcccagt-cagaga------caaagaagaa-aagtat-----------atattgttgt--------ggagg-------ttttcttgactattaattatg-------------------ttgctttgcagaacttaggtgcagagggaagaatacggagaaccaaagcttcttctggatgcccaatgctcagaaagcaaaaactac-aacagcagtttaggagtgaaatttctcaacaaggagcattggacattgaagatcttgttcaacttggaagaaatataggaacatgtccatattatggctcccgaagtatgattcccacagctgatcttgtcgttcttccatatcaatcactcctttcaaaatcatcacgggaagctctgggactgaatctgaaggataatgttgtcattatagatgaggctcataatctggctgactccctcattagtatgtatgatgcaaaaattactctgtcacaggta-atggatatttc-tctcccatttgcttgattttgttgct--ggtacttgtaaaatactg--------------------------------gacaagctttgtaattcgatccctgtgtctctcaaa--tattccaaatactttttgaa-catgtgtga--------------------tgaaa---------------------------------------------------------------------------------------------------------------------------------------g
>I28650_M072_Malvaceae_Clappertonia_ficifolia_seq1
----------------------------------------------------------------------------ccaacat-ccattta------------agttgggagtcctgtct--------tcttgc----------ttgtaagttctg--------ttacgcctctaatccaagt-aataga------ctaagatgaa-aagtat-----------atgttgctgt---gaaacggggg------------ttgactcatgatgatg-------------------ttgatttgcagaacttaggtgcagagggtagaatacgaagaaccaaagcttcttctggatgcccaaagctcagaaaccataaattac-aaaagcagtttaggagtgaaatttctcaacaaggggcattggatattgaagatcttgttcaacttggaagaaatataggaacatgtccatattatggctcccggagtatgattaccacagctgatctcgttgttcttccatatcaatcactcctttcaaaagcatcacgtgaagctctgggactcaatctgaaggataatgttgtcataatagatgaggctcataatctggctgactccctcattagtatgtatgatgcaaaaattactctgtcacaggta-attactagcta-tctcctttttctctaattttttcact--ggtacttgtaatgtag----------------------------------cataggcttattacttcaattcctg------------------------------------------------------------------------------------------------------------------------------------------------------------------------------------------------------------
>I28652_M074_Malvaceae_Hildegardia_barteri_seq1
------------------------------------------------------------------------------------ccttttaga-tgttttga-gact-aggaaactctac--------tcagat----------taatgaacgc-------tgcctggagc-ttcaaaagaat-aagaaggaaatttctaaaatca-aggtactaaatttctaaataccatcgg---aaaacgaggg-------ttttcttgagtaatgat----------------------tttttttttcagaacttaggtgcagagggaagaataaggcaaaccaaggcttcttctggatgcccaatgctcagtaaacataaactac-aaaaacagtttcagagtgaaatatctcaacaaggggcattggacattgaagatctagttcaacttggaagaaatataggaacatgtccttattatggttctcggagtatgatcagcacagctgatcttgtggttcttccatatcaatcactcctttcaaaatcatcacgtgaagctctgggactgaatctgaaggataatgttgttataatagatgaggctcacaatttggctgactccctcattagcatgtatgatgcgaaaattactctgtcacaggtaaataaatagtta-tctccattttctgttgtattgttatt--ggtacttgagaactagtg--------------------------------cacaagattggtacttcgatttctatgtttcttgaa--tatttcaagtactgtttgaaacct----------------------------------------------------------------------------------------------------------------------------------------------------------------------t
>I28653_M168_Malvaceae_Theobroma_cacao_seq1
--------------------actagtgccttttgcatgtttcattacctcattacc-gaagctaagacatcatatacctaggt-ccatctt------------agtt-gaagtcctatca--------acttgc----------tttcaagttc-------agtttatacccctaatccaaga-cagac--------taacaacaa-aagtat-----------at-----------ttaaggaggg-------ttttcttgactagtgatggcg-------------------ttgatttgcagaatttaggtgcagagggaagaatacggcaaaccaaggcttcttctggatgcccaatgctcagaaaacataagctac-aaagacagtttaggagtgaaatttctcaacaaggggcattggacattgaagatcttgttcaacttggaagaaatataggaacatgtccatattatggctcccgaagtatgatcaccccagctgatcttgtggttcttccgtatcaatcactcctttcaaaatcatcacgtgaagctctgggactgaatctgaagaataatgttgttataattgatgaggctcacaatctggctgactccctcattagcatgtatgatgcgaaaattactctgccacaggtaaataaatagtta-ttgctgttttctccagtattatcatt--ggtacttgaaaactagtg--------------------------------cacaagcttggtacttagattcctgtatttctcgaa--tatttcaaataccgttcaaaacctgtgtca--------------------tga-aaattggataatccagtcaca-aattg--------------------------------------------------------------------------------------------------------------
>I28654_M105_Malvaceae_Pachira_aquatica_seq1
--------------------------------------------taccttattaac-gaagttaagacatcacatacctaggt-ccgttta------------tatt-ggagacttatcg--------tcttgc----------ttttaagttc-------agtttacact-ctaatctaagt-aagac--------taacaacca-aagtat-----------atgttcctgg---gaaaagaggg--------tttcttgactaatgatactatactt------tttctttttttttttgcagaacttaggtgcagaaggaaaaatacggcgaaccaaggcttcttctggatgcccaatgctaagaaaacataaactac-aaaaacagtttagggatgaaatttctcaacaaggggcattggacattgaagatcttgttcaacttggaagaaatataggaacatgtccatattatggctcccgaagtatgatctccacagctgaccttgtggttcttccgtatcaatcactcctttcaaaagcatcacgtgaagctctgggcctgaatctgaaggataatgttgttataatagatgaggctcacaatctggctgattcccttattagcatgtatgatgctaaaattactctgtcacaggtaaatgaataatta--------tttctgtggtattgtcatt--ggtactggaaaactaatg--------------------------------cacaagcttggtatttcgatttatgtgtttcttgaa--tattccaattactatttgaaacctgcacga--------------------tga------------------------------------------------------------------------------------------------------------------------------------------
>I28655_M148_Malvaceae_Robinsonella_mirandae_seq1
-----------------------agttacgtatctatttccaattac---gttaac-gaagttaaaacatcacataccgaggt-ccgtaka------------cttt-ggagaccattag--------tcttgc----------tttraagttc-------agttcacacc-ytattccawgtatarac--------taacaacca-aaktat-----------gtgttgctgg---gaaaagatgg-------tttycttgacttatgatagta------------tgccttytcttttttcagaatttaggygcagaggkgaaaatamggcgaaccaaggcttcttcaggatgcccaatgctcagaaaacataaactay-aaaarvagtttagggatgaaatttctcaacaaggggcattggacattgaagatcttgttcaacttggaagaaatataggaacatgtccatattatggttcccgaagtatgatywccttdgctgatcttgtagttcttccatatcaatcactcctttcaaaagcatcacgtgaagctctggggttgaatctgaaggataatattgttataatagatgaggctcacaatctggctgattccctcrttagcatgtatgatgcgaaaattactttgtcacaggtmtat-------------taattttmtgtggcattgtcatt--kgtacttgaaaaatagtg--------------------------------tgcwgtccyrgtatttcratttytgtttttctyaaa--tattccaatgaccgtttgaaacctgcatg------------------------------------------------------------------------------------------------------------------------------------------------------------------
>I28656_M002_Malvaceae_Tilia_americana_seq1
-------------------------------------gttccattacctcatcaac-gaagttaaga----------ctaggt-tcatcta------------agtt-ggagatctatca--------tcttgc----------ttttgagttc-------agtttacacc-ctaatycaagtaaagac--------taacaacca-aagcat-----------atgctkswrg---gaaaagaggg-------ytytctykamtdatgat-----------------tttttttttttttbcagaacttaggtrcagagggaagaawacggcgaaccaadgcttcttctggatgcycaatgctcvgaaawcataaactac-aaaaacagtthaggagtgaaakttctcaacaaggggcattggacattgaagatcttgttcaacttggaagaaatataggaacatgtccatattatggctcccgaagtatgatcaccacagctgatcttgtggttcttccatatcavtcactcctttcaraatcatcacgtgaagctctgggactgaatctgaaggataatnttgttataatagatgaggctcacaatttggctgactccctcattagcatgtatgatgcaaaaattactctgtcacaggtaaataaatagtta-tctccattttctgkggtdtkgtcatt--ggtacwtgaaaactagtg--------------------------------cacaagcttggtacttcgatttctgtgytkytygaa--tattccaagwmctatk-------------------------------------------------------------------------------------------------------------------------------------------------------------------------------
