# Supplementary material for: Localized Phylogenetic Discordance Among Nuclear Loci Due to Incomplete Lineage Sorting and Introgression in the Family of Cotton and Cacao (Malvaceae)
Source: Front Plant Sci. 2022 Apr 13;13:850521. doi: 10.3389/fpls.2022.850521 (PMC9043901; doi:10.3389/fpls.2022.850521)
Supplement: Supplementary file 1 [file Data_Sheet_1.ZIP › Alignments_v4/L181.fasta]

>I23353_M002_Malvaceae_Tilia_americana_seq1
----------------------------------------------------------------------------------------------------------------------------------------------------------------------------------------------------------------------------------------------------------------------------------------------------------------------------------------------------------------------------------------------------------------------------------------------------------------------------------------------------------------------------------------------------------------------------------------------------------------------------------------------------------------------------------------gcatgtttggttttt-gwtkcagctagwgytcctcctgcatctcttgagggtcttgaagaatactcccattgctggattatatatgtgtttcatttaaatacagatctggagaagttatggaagcatccatctaaatcaaagtttaaggccaagg-------tttgtgacactgcaa--------taatg-tt-acat-------------------ttttt---------tatcacttatgatactc-tc-ttatcatgtttaaa-ctcctatgaaaagattggtcactt-tgatagatcagagttccagaaattgaaagggggaaggatgggagtttttgctacacgatctccatatcgactgtgtcctataggactcactgtagcaaaggtataga-------gtcctgta-------------------------------------------------------------------------------------------------------------------------------------------------------------------------------------------------------------------------------------------------
>I23354_M003_Malvaceae_Herissantia_crispa_seq1
-----------------------------------------------------------------------------------------------------------------------------------------------------------------------------------------------------------------------------------------------------------------------------------------------------------------------------------------------------------------------------------------------------------------------------------------------------------------------------------------------------------------------------------------------------------------------------------------------------------------------------------------------------------------------------------------------------tt-gattcaactagagttcctccagtgtcgcttgagggtctcgaagaatactctcattgctggatcatatatgtatttcatttgaatacagatctggataagttatggaaggatccatctaaatcgaagtttaaggccaagg-------tttgtggaactgtga--------taatgcat-acatata-------tttctg----tttc---------taccatttatgaaactt-tc-ttatcatctttaaa-cttctatggaagg-ttattcactt-taataggtcagagttcc-gagattgmaaggaggwaggatgggagcttttgctacacgatctcctcatcgaccatgtcctataggtctcactgtggcaaaggtatgga-------gttgtgtacaatag-------------------------------------------------------------------------------------------------------------------------------------------------------------------------------------------------------------------------------------------
>I23355_M004_Malvaceae_Malva_arborea_seq1
-----------------------------------------------------------------------------------------------------------------------------------------------------------------------------------------------------------------------------------------------------------------------------------------------------------------------------------------------------------------------------------------------------------------------------------------------------------------------------------------------------------------------------------------------------------------------------------------------------------------------------------------------------------------------------------------------tagttttt-gattcmagtagagttcctccagcrtcacttgagggtctcgaagaatactctcattgctggattatatatgtatttcatttgaatacggatctggataaactatggaagcatccatctaaatcgaagtttaaggccaagg-------tttgtrgaactgtar--------tacyg-gt-acataya-----------------tttc---------tatcktttaagaaactt-ty-taatcatcttgaaa-cttctacggaagg-ttggtcactt-taataggtcagagttcc-gagattgaaaggaggaaggatgggagcttttgctacacgatctccacatcgaccatgtcctattggactcactgtagcaaaggtgtgta-------gtcatgtacaaatgtgt----------------------------------------------------------------------------------------------------------------------------------------------------------------------------------------------------------------------------------------
>I23357_M006_Sphaerosepalaceae_Rhopalocarpus_longipetiolatus_seq1
---------------------------------------------------------------------------------------------------------------------------------------------------------------------------------------------------------------------------------------------------------------------------------------------------------------------------------------------------------------------------------------------------------------------------------------------------------------------------------------------------------------------------------------------------------------------------------------------------------------------------------------------------------------------------------------------------------atacaggtatagttactctggcatcccttgagggtcttgaagaatattctcattgttggattatatatgtgtttcatttgaatacggatctggagaagttatggaaacaaccatctaaatcaaagttcaaagccaagg-------tatgcagcacttgcttgc----ctgctaaat-gkatttat----------------ttttgc-------ttccatttatgataatt--c-atatcatctttgaa-cttctgcagaggg-ttggctggtt-aaataggtgagagtccc-aagattgaaagg-ggaaggatgggagtgtttgctacttggtctccacatcggcgttgccccataaggctcactgcggcaaaggctggaa-------atcctgcatggatgtattacat---------attg---------------------------------------------------------------------------------------------------------------------------------------------------------------------------------------------------------------------a
>I23359_M008_Malvaceae_Althaea_officinalis_seq1
------------------------------------------------------------------------------------------------------------------------------------------------------------------------------------------------------------------------------------------------------------------------------------------------------------------------------------------------------------------------------------------------------------------------------------------------------------------------------------------------------------------------------------------------------------------------------------------------------------------------------------------------------------------------------------------------agttttt-gattcaagtagagttcctccagcatcacttgagggtctcgaagaatactctcattgctggattttatatgtatttcatttgaatacagatatggataaactatggaagcatccatctaaatcaaaatttaaggccaaag-------tttgtggaactataa--------taatg-gt-acataca-----------------tttc---------tatcgtttatgaaactt-tc-taatcatcttgaaa-cttctatggaagg-ttggtcactt-taataggtcagagttcc-aagattgaaaggaggaaggatgggagcttttgctacacgatctccacatcgaccatgtcctataggactcactgtagcaaaggtatgta-------gtcatgtaca-----------------------------------------------------------------------------------------------------------------------------------------------------------------------------------------------------------------------------------------------
>I23360_M009_Malvaceae_Lagunaria_patersonia_seq1
------------------------------------------------------------------------------------------------------------------------------------------------------------------------------------------------------------------------------------------------------------------------------------------------------------------------------------------------------------------------------------------------------------------------------------------------------------------------------------------------------------------------------------------------------------------------------------------------------------------------------------------------------------------------------------------ctgtttggttttt-gattcagcaagagttcctcctgcatcgcttgagggtcttgaagaatactctcattgctggattatatatgtatttcatttgaatacagacctggaaaaattatggaagcatccatctaaatctaagtttaaggcaaagg-------tttgtggaactgtaa--------catcg-at-acataca-------aatata----tata---------tatcattta-------------------------------------------------------------------------------------------------------------------------------------------------------------------------------------------------------------------------------------------------------------------------------------------------------------------------------------------------------------------------------------------------------------------------------
>I23361_M010_Malvaceae_Allyogyne_huegelli_seq1
------------------------------------------------------------------------------------------------------------------------------------------------------------------------------------------------------------------------------------------------------------------------------------------------------------------------------------------------------------------------------------------------------------------------------------------------------------------------------------------------------------------------------------------------------------------------------------------------------------------------------------------------------------------------------------------------------t-gattcaactagagttccaccagcatcgcttgagggtctcgaagaatactctcattgctggattatatacgtatttcatttgaatacggatctggagaagttatggaagcatccttctaaatcgaagtttaaggccaagg-------tttgtggaactgtaa--------taagg-at-acagatatgt---atattta----tttc---------tatcatttctgaagctt-----------------------------------------------------------------------------------------------------------------------------------------------------------------------------------------------------------------------------------------------------------------------------------------------------------------------------------------------------------------------------------------------------------------------
>I23364_M013_Malvaceae_Grewia_sp_seq1
-------------------------------------------------------------------------------------------------------------------------------------------------------------------------------------------------------------------------------------------------------------------------------------------------------------------------------------------------------------------------------------------------------------------------------------------------------------------------------------------------------------------------------------------------------------------------------------------------------------------------------------------------------------------------------cttgccagggcatgtttggttttt-gattcagctagagttcctccagcatctcttgagggtctcgaagaatactctcattgctgggttatatatgtgtttcacttaaatacggatctggaaaagttgtggaaacatccgtctaaatcaaagtttaaggccaagg-------tttgtgacaatgcaa--------caatg-gt-acatttgt------tatttat---ttca---------tctcact-atgatccct-tc-tcatcatttttaac-cttctatggaagg-ttggccactt-taataggtcagagttcc-gagattgaagggtggaaggatgggagtttttgctacaagatctccacatcgtccatgtcctataggactcactgtggcaaaggtatggactatggtatcctgcacggatgtgttattt---------gtggaacaata------tgttctcctatg---------------------------------------------------------------------------------------------------------------------------------------------------------------------------------------------
>I23367_M016_Malvaceae_Kitaibelia_vitifolia_seq1
------------------------------------------------------------------------------------------------------------------------------------------------------------------------------------------------------------------------------------------------------------------------------------------------------------------------------------------------------------------------------------------------------------------------------------------------------------------------------------------------------------------------------------------------------------------------------------------------------------------------------------------------------------------------------------------atgtttagttttt-gattcarstagagttcctccagcgtckcttgagggtctcgaagaatactctcattgctggattatatatgtatttcatttgaatacggatctggataaactatggaagcatccatctaaatcraagtttaaggccaagg-------tttgtggaactgtaa--------tactg-gt-acataca-----------------tttc---------tatcgtttatgaaactt-tc-taatcatcttgaaa-cttctatggaagg-ttggtcactt-taataggtcagagttcc-gagattgaaaggaggaaggatgggagcttttgctacacgatctccacatcgaccatgtcctataggactcactgtagcaaaggtatgta-------gtcatgtacaaatgtgttatta---------ttgcaacaata------tat------------------------------------------------------------------------------------------------------------------------------------------------------------------------------------------------------
>I23368_M017_Malvaceae_Sterculia_apetala_seq1
-------------------------------------------------------------------------------------------------------------------------------------------------------------------------------------------------------------------------------------------------------------------------------------------------------------------------------------------------------------------------------------------------------------------------------------------------------------------------------------------------------------------------------------------------------------------------------------------------------------------------------------------------------------------------------------agggcmtgtttggttttt-gattcagctagagttcctcctgcatctcttgagggtcttgaagaatactcccattgctggattgtatatgtgtttcatttaaatacagatctggagaagttatggaagcacccatctaaatcaaagtttaaggccaagg-------tttgtgacactgcaa--------taatt-ta-acattta-------tattt-----tttt---------tatcacttatgatacag-tt-ttatcatctttaaa-cttctatgaaagg-attgtccctt-taataggtcagagttcc-aagattgaaagggggaaggatgggagtttttgcaacacgatctccacatcgaccgtgtcctataggac-------------------------------------------------------------------------------------------------------------------------------------------------------------------------------------------------------------------------------------------------------------------------------------
>I23371_M137_Malvaceae_Dombeya_wallichii_seq1
--------------------------------------------------------------------------------------------------------------------------------------------------------------------------------------------------------------------------------------------------------------------------------------------------------------------------------------------------------------------------------------------------------------------------------------------------------------------------------------------------------------------------------------------------------------------------------------------------------------------------------------------------------------------------------------------------ttttt-gattcagctaragttcmtcctgcgtctcttgatggtcttgaagaatactcccattgctggattatatatgtttttcatttaaatacagatctggagaagttatggaagcatccatctaagtcaaagtttaaggccaagg-------tttgtaacactgcaa--------taatt-ct-ata-ttt-----------------tttc---------tgtcgcttatgataactctc-ttatcatctttaaa-cmtctatgaaagg-ttgatcrctt-taataggtcagagttcc-aagattgaaaggtgaaaggaagggagtttttgctacacgatctccacatcgaccgtgtcctattggactcactgtagcaaagg----------------------------------------------------------------------------------------------------------------------------------------------------------------------------------------------------------------------------------------------------------------------
>I23373_M141_Malvaceae_Quararibea_funebris_seq1
---------------------------------------------------------------------------------------------------------------------------------------------------------------------------------------------------------------------------------------------------------------------------------------------------------------------------------------------------------------------------------------------------------------------------------------------------------------------------------------------------------------------------------------------------------------------------------------------------------------------------------------------------------------------------------------------tttggttttt-gattcagctagagttcctccagcatctttggagggtcttgaagaatactctcattgctggattatatatgtatttcatttaaatacggatctggagaagttatggaagcatccatctaaatcaaagtttaaggccaagg-------tttgtggcactgtga--------tagtg-at-acrtgta-------tatttg----tttc---------tatcacttatgatactt-tc-ttatcatctttaaa-cttctatggaagg-ttkgtcactt-taataggtyagagttcc-aagattgaaaggaggaaggatgggagtttttgctacacgatctccacatcgaccaagtcctataggactcacagtagcaaaggtctgga-------gttctgtacagatgttttgctg---------atgaaacagca------tgttcacct------------------------------------------------------------------------------------------------------------------------------------------------------------------------------------------------
>I23374_M142_Malvaceae_Hampea_nutricia_seq1
---------------------------------------------------------------------------------------------------------------------------------------------------------------------------------------------------------------------------------------------------------------------------------------------------------------------------------------------------------------------------------------------------------------------------------------------------------------------------------------------------------------------------------------------------------------------------------------------------------------------------------------------------------------------------------------ggcatgttwgattttt-gattcaactagagttcctccagcatcacttgagggtctcgaagaatactctcattgttggattatatatgtgtttcatttgaatacagatctggaaamgttatggcagcatccatctaaatcaaagtttaaggccaagg-------tttatggaactatga--------taatg-at-acatgta-------tattta----tttm---------tatcttttatgaaactt-tc-ttatcatccttaga-cttctatgggagg-ttggtcgctt-taataggtcagagttcc-aagattgaaaggaggaaggatgggtgtttttgctacacgatctccacatcgactgt-------------------------------------------------------------------------------------------------------------------------------------------------------------------------------------------------------------------------------------------------------------------------------------------------
>I23376_M145_Malvaceae_Heliocarpus_appendiculatus_seq1
------------------------------------------------------------------------------------------------------------------------------------------------------------------------------------------------------------------------------------------------------------------------------------------------------------------------------------------------------------------------------------------------------------------------------------------------------------------------------------------------------------------------------------------------------------------------------------------------------------------------------------------------------------------------------------cagggcatgtttggttttt-gattcagctagagttcctccagcgtctcttgaaggtctcgaagaatactcacattgctggattatatatgtatttcacttaaatacggatctggagaagctatggaaggatccatctaaatcaaagtttaaggccaagg-------tttgtgacactgcta--------caatg-ac-acatttgt------tatttat---attc---------tgtcacttatgatcact-tc-ttatcggttttaaa-gttttatggaaggtttgaccactt-taataggtcagagttcc-gagattgaagggkggaaggatgggtgtttttgctacaggatctccacatcgacc---------------------------------------------------------------------------------------------------------------------------------------------------------------------------------------------------------------------------------------------------------------------------------------------------
>I23377_M148_Malvaceae_Robinsonella_mirandae_seq1
---------------------------------------------------------------------------------------------------------------------------------------------------------------------------------------------------------------------------------------------------------------------------------------------------------------------------------------------------------------------------------------------------------------------------------------------------------------------------------------------------------------------------------------------------------------------------------------------------------------------------------------------------------------------------------------ggcgtgtttggttttt-gattcaamtagagttcctccagcgtcrcttgagggtctcgaagaatactctcattgctggattatatatgtatttcatttgaatacagatctrgataagttatggaagcatccatctaaatcgaagtttaaggccaagg-------tttgtggaactgtaa--------taatgtat-mcayata-------tttctg----tttc---------taccatttatgaaactt-tc-tkatcatctttaaa-cttctatgsaagg-ttggtcactt-taataggtcagagttcc-raggttgaaaggaggaaggatgggaacttttgctacwcgatctccacatcgaccatgtcctataggactcactgtggcaaaggtatggg-------gtcatacacaaatgtgttattg---------ttgcaacagca------tggttacc-------------------------------------------------------------------------------------------------------------------------------------------------------------------------------------------------
>I23378_M150_Malvaceae_Ceiba_pentandra_seq1
-----------------------------------------------------------------------------------------------------------------------------------------------------------------------------------------------------------------------------------------------------------------------------------------------------------------------------------------------------------------------------------------------------------------------------------------------------------------------------------------------------------------------------------------------------------------------------------------------------------------------------------------------------------------------------------------------------tt-gattcagctagagttcctccagcatctctggagggtcttgaagaatactctcactgctggattatatatgtatttcatttaaatacagatctggagaagatatggaagcatccatctaaatcaaagtttaaggccaagg-------tttgtggcactttaa--------taatg-at-acacgta-------tattta----tttc---------tatcacttatgatgctt-tc-ttatcatctttaaa-cttctatggaaggtttggtcactt-taataggttagagttcc-gagattgaaaggacgaaggatgggagtttttgctacacgatccccacatcgaccatgtcctataggactcactgtagcaaaggtataga----------------------------------------------------------------------------------------------------------------------------------------------------------------------------------------------------------------------------------------------------------------
>I23380_M161_Malvaceae_Hibiscus_tiliaceus_seq1
-------------------------------------------------------------------------------------------------------------------------------------------------------------------------------------------------------------------------------------------------------------------------------------------------------------------------------------------------------------------------------------------------------------------------------------------------------------------------------------------------------------------------------------------------------------------------------------------------------------------------------------------------------------------------------------------------------------agctagagttccaccagsatcgcttgagggtctcgaagaatattctcattgctggattatatatgtatttcatttgaatacggatctggaaaagttatggaagcatccatctaaatcgaagtttaaggccaagg-------tttgtggatccgtag--------taagg-at-acgtatatgt---atatttg----tttc---------tatcatttctgaaactt-tc-ttatcatcttgaaa-cttctatggaag----------------------------------------------------------------------------------------------------------------------------------------------------------------------------------------------------------------------------------------------------------------------------------------------------------------------------------------------------------------------------------------
>I23381_M162_Bixaceae_Bixa_orellana_seq1
---------------------------------------------------------------------------------------------------------------------------------------------------------------------------------------------------------------------------------------------------------------------------------------------------------------------------------------------------------------------------------------------------------------------------------------------------------------------------------------------------------------------------------------------------------------------------------------------------------------------------------------------------------------------------------------------tttggtcttt-gatccagcmagagttcctccagcatcccttgagggtcttgaagaatattcacattgttggatcatttatgtgtttcatttaaatacagatcttgagaagttatggaaacaatcatctaaatcaaagttcaaggcaaagg-------tgcgtggttttgctaccc-----tattacat-gctttgat----------------tttg-c-------ttccatttgtgatcatt-tc-ttatcacctttaat-cctctatggaagg-ttggctggtt-aaacaggtgagagtccc-gagattgaaaggtgaaaggatgggagtttttgctactcgatctcctcatcggccatgccctataggcctaaccgtagcaagggtaggaa-------accgtgcatggatgtgttaaac---------atgg--aagcagaagcaagttc------------------------------------------------------------------------------------------------------------------------------------------------------------------------------------------------actt
>I23383_M166_Malvaceae_Pseudobombax_ellipticum_seq1
-------------------------------------------------------------------------------------------------------------------------------------------------------------------------------------------------------------------------------------------------------------------------------------------------------------------------------------------------------------------------------------------------------------------------------------------------------------------------------------------------------------------------------------------------------------------------------------------------------------------------------------------------------------------------------------agggcatgtttggttttt-gattcagctagagttcctccatcatctctggagggtcttgaagaatactctcattgctggattatatatgtatttcatttaaatacggatctggagaagttatggaagcatccatctaaatcaaagtttaaggccaagg-------tttgtggcactgtaa--------taatg-at-acattta-------tattta----tttc---------tatcacttatgatattt-tc-ttatcatctttaaa-cttctatggaaggtttggtcactt-taataggttagagttcc-aagattgaaaggacgaaggatgggagtttttgctacacgatccccacatcgaccatgtcctataggactcactttagcaaaggtataga-------gtcctgtacagatgtgttattg---------atgcaacggca------tgttaccctat----------------------------------------------------------------------------------------------------------------------------------------------------------------------------------------------
>I23384_M168_Malvaceae_Theobroma_cacao_seq1
--------------------------------------------------------------------------------------------------------------------------------------------------------------------------------------------------------------------------------------------------------------------------------------------------------------------------------------------------------------------------------------------------------------------------------------------------------------------------------------------------------------------------------------------------------------------------------------------------------------------------------------------------------------------------------------gggcgtgtttggttttt-gattcagctagagttccccccgcatctcttgagggccttgaagaatactctcattgctggattatatatgtgtttcatttaaatacagatctggagaagttatggaagcatccatctaaatcaaagtttaaggccaagg-------tttgtgacattgtga--------taatt-ga-acacttgt------tattagt-tttttc---------tatcacttatgatcatt-tc-ttatcattgttaaa-cttctatggaagg-ttggtcactt-taataggtcagagttcc-tagattgaaaggtggaaggatgggagtttttgctacacgatctccacatcgaccatgtcctataggactcactgtagcaaaggtatgga-------atcctgcattgatgtgttatta---------atgcaacagaa------tgttcaccaactgttgtctttcgact-------------------------------------------------------------------------------------------------------------------------------------------------------------------------------
>I23385_M169_Malvaceae_Ochroma_pyramidale_seq1
----------------------------------------------------------------------------------------------------------------------------------------------------------------------------------------------------------------------------------------------------------------------------------------------------------------------------------------------------------------------------------------------------------------------------------------------------------------------------------------------------------------------------------------------------------------------------------------------------------------------------------------------------------------------------------------gcatgtttggttttt-gattcagctagagttcctycggcatctcttgagggtcttcaagaatactctcattgctggattatatatgtatttcatttaaatacggatttggagaagttatggaagcatccatctaaatcaaagtttaaagccaagg-------tttgtggcactgtaa--------taatg-at-acttgta-------tattta----tttc---------tatcacttatgatactt-tc-ttatcatctttaaa-cttccatgaaagg-ttggtcactt-taataggtcagagttcc-gagattgaaaggaggaaggatgggagtttttgctacacgatctccacatcgaccatgtcctataggacttactgtagcaaaggtatgga-------gtcctgtgcagatgtgttattg---------atgcaacagca------tgttgacctatgattgt----------------------------------------------------------------------------------------------------------------------------------------------------------------------------------------
>I23388_M180_Malvaceae_Triumfetta_lappula_seq1
--------------------------------------------------------------------------------------------------------------------------------------------------------------------------------------------------------------------------------------------------------------------------------------------------------------------------------------------------------------------------------------------------------------------------------------------------------------------------------------------------------------------------------------------------------------------------------------------------------------------------------------------------------------------------------------------------------gattcagctagagttcctccagcgtctcttgaaggtctcgaagaatactcacattgctggattatatatgtatttcacttaaatacagatctggagaagctatggaaggatccatctaaatcaaagtttaaggccaagg-------tttgtgacactgata--------caatg-ac-acatttgt------tatttat---attc---------tgtcacttatgatcact-tc-ttatcggttttaaa-gttttatggaaggtttgaccactt-taataggtcagagttcc-gagattgaagggtggaaggatgggtgtttttgctacatgatctccacatcgaccatgtcctataggactcactgtagcaaaggtt--------------------------------------------------------------------------------------------------------------------------------------------------------------------------------------------------------------------------------------------------------------------
>I23389_M181_Malvaceae_Pavonia_scheadiana_seq1
-----------------------------------------------------------------------------------------------------------------------------------------------------------------------------------------------------------------------------------------------------------------------------------------------------------------------------------------------------------------------------------------------------------------------------------------------------------------------------------------------------------------------------------------------------------------------------------------------------------------------------------------------------------------------------------------cgtgtttggttttc-aattcagctagagttcctccagcatcgcttgagggtctagaagaatattctcattgctggattatatatgtatttcatttgaatacggatctggacaagttatggaagcatccatctaaatcgaagtttatggccaagg-------tttgtggaactgtaa--------taatg-at-acatata-----------------tttc---------tatcatttatgaaactt-tc-ttatcatctttaaa-cttctatggaagg-ttggtcactt-taataggtcagagttcc-gagaatgaaaggaggaaggatgtgagcttttgctacacgaactccgcatcgaccatgtcctaaaggactcacggtggcaaaggtatgga-------gtcatgtacaaat--------------------------------------------------------------------------------------------------------------------------------------------------------------------------------------------------------------------------------------------
>I23390_M182_Malvaceae_Anoda_cristata_seq1
--------------------------------------------------------------------------------------------------------------------------------------------------------------------------------------------------------------------------------------------------------------------------------------------------------------------------------------------------------------------------------------------------------------------------------------------------------------------------------------------------------------------------------------------------------------------------------------------------------------------------------------------------------------------------------------------gtttggttttc-aattcagctagagttcctccagcatcgcttgagggtctagaagaatattctcattgctggattatatatgtatttcatttgaatacggatctggacaagttatggaagcatccatctaaatcgaagtttatggccaagg-------tttgtggaactgtaa--------taatg-at-acatata-----------------tttc---------tatcatttatgaaactt-----------------------------------------------------------------------------------------------------------------------------------------------------------------------------------------------------------------------------------------------------------------------------------------------------------------------------------------------------------------------------------------------------------------------
>I23391_M183_Malvaceae_Phymosia_umbellata_seq1
------------------------------------------------------------------------------------------------------------------------------------------------------------------------------------------------------------------------------------------------------------------------------------------------------------------------------------------------------------------------------------------------------------------------------------------------------------------------------------------------------------------------------------------------------------------------------------------------------------------------------------------------------------------------------------------atgtttggttttt-gattcmactagagttcctccwgcctcgctygagggtcttgaagaatactctcattgctggattatatatgtattycatttgaatacagatctggataagttatggaagaatccatctaaatcraagttyaaggccaagg-------tttgtggatctgtga--------taatgtat-acatata-------tttctg----tttc---------tacywtytaysawwydw-dm-hwmtywyytwtmaw-cttywawskwmks-tkgrwsrytk-kwmwmkktmakagktcm-garwtysraarkkgraaggrkgrrrgmtkkkrsywywygmtmymcrmwyysmmcatgtcctataggactcactgtggcaaaggtatgga-------atcatgt--------------------------------------------------------------------------------------------------------------------------------------------------------------------------------------------------------------------------------------------------
>I23392_M187_Malvaceae_Ayenia_berlandieri_seq1
----------------------------------------------------------------------------------------------------------------------------------------------------------------------------------------------------------------------------------------------------------------------------------------------------------------------------------------------------------------------------------------------------------------------------------------------------------------------------------------------------------------------------------------------------------------------------------------------------------------------------------------------------------------------------------------------------ttt-gatcccactagagttcccccagcttctcttgagggtcttgaagaatactctcattgctggattatatatgtgtttcatttaaacactgatctggagaagttatggaagaatccatctaagtcaaagtttaaagctaagg-------yttgtg-ttccgtga--------ttgtg-gt-tctttaat------tatttat-attttc---------tatcatgtttgatcatt-tc-ttaccattttgaa--cttcattggaagg-ttggctactt-taataggttagagttcc-gagattgaaaggtggaagaatgggagtttttgctacacgatctccacatcgaccatgtcctatagggcttacagtggcaaaggtatgaa-------ttcctgtatggatttagagctt---------acaaca-----------tgttcccatttgcttgttctttgttagctgtctgcc---------------------------------------------------------------------------------------------------------------------------------------------------------------actgtc
>I23393_M189_Malvaceae_Kearnemalvastrum_lacteum_seq1
-------------------------------------------------------------------------------------------------------------------------------------------------------------------------------------------------------------------------------------------------------------------------------------------------------------------------------------------------------------------------------------------------------------------------------------------------------------------------------------------------------------------------------------------------------------------------------------------------------------------------------------------------------------------------------------------tgtttggttttc-gattcagctagagttcctccagaatcgcttgagggtctcgaagaatactctcattgctggattatatatgtatttcatttgaatacggatctggataagttatggaagcatccatctgaatcaaagtttaaggccaagg-------tttgtggaactgtaa--------tactg-gt-acatata-----------------tttc---------tatcgcttatgaaactt-tc-ttatcatctttaaa-cttctatggaagg-ttggtcactt-taataggtcagagttcc-gaaattgaaaggaggaaggatkggagcttttgctacacgatctccgcatcgaccatgtcctataggactcactgtagcaaaggtatgga-------gtcatgtacaaatgtgttattg---------ttgcaacaa-----------------------------------------------------------------------------------------------------------------------------------------------------------------------------------------------------------------
>I23394_M229_Malvaceae_Malvastrum_americanum_seq1
--------------------------------------------------------------------------------------------------------------------------------------------------------------------------------------------------------------------------------------------------------------------------------------------------------------------------------------------------------------------------------------------------------------------------------------------------------------------------------------------------------------------------------------------------------------------------------------------------------------------------------------------------------------------------------------gggcatgtttggttttc-gattcarctagagttcctccggcmtcgcttgagggtctcgaagaatactctcattgctggattatatatgtatttcatttgaatacggatctggataagttatggaagcatccatctaaatcraagtttaaggcsaagg-------tttgtggaactgtaa--------tamtg-kt---------------wmmwwww---wtty---------takykyyyatsaawytw-ts-wwaywwtctwwwma-yttywmwskwtta-tggrwsrytk-swmwwggtcagagttcc-aagattgaaaggaggaaggatgggagtttttgctacacgaactccgcatcgaccatgtcctataggactcacagtggcaaaggtatgta-------gtcat----------------------------------------------------------------------------------------------------------------------------------------------------------------------------------------------------------------------------------------------------
>I23395_M236_Malvaceae_Fuertesimalva_jacens_seq1
--------------------------------------------------------------------------------------------------------------------------------------------------------------------------------------------------------------------------------------------------------------------------------------------------------------------------------------------------------------------------------------------------------------------------------------------------------------------------------------------------------------------------------------------------------------------------------------------------------------------------------------------------------------------------------------------------ttttt-gattcaagtagagttsctcmagcttcacttgagggtcttgaagaatactctcattgctggattatatatgtatttcatttgaatacggatctggataaactatggaagcatccatctaaatcgaagtttaaggccaagg-------tttgtggaactgtaa--------taccg-gt-acataca-----------------tttc---------tatcgtttaagaaactt-tt-taactatcttgaaa-cttctacggaagg-ttggtcactt-taataggtcagagttcc-gagattgaaaggaggaagkatgggagcttttgctacacgatctccacatcgaccatgtcctataggactcactgtagcaaaggtgtgta-------gtcatgtacaaatgtgtaattaaaagaagcctttcgatgtta------atttttctg-----------------------------------------------------------------------------------------------------------------------------------------------------------------------------------------------c
>I23396_M019_Malvaceae_Allosidastrum_pyramidatum_seq1
--------------------------------------------------------------------------------------------------------------------------------------------------------------------------------------------------------------------------------------------------------------------------------------------------------------------------------------------------------------------------------------------------------------------------------------------------------------------------------------------------------------------------------------------------------------------------------------------------------------------------------------------------------------------------------------gggcgtgtttggttttt-tattcaactagagttcctcccgcgtcgcttgagggtctcgaagaatactctcattgctggattatatatgtatttcatttgaatacagatctggataagctatggaagcatccatctaaatcgaggtttaaggccaagg-------tttgtggaactgtaa--------taatgtat-acatata-------tttctg----tttc---------taccatttatgaaactt-tc-ttatcatctttaac-ctgctatggaagg-ttggttactt-taataggtcagagttcc-gagattgaaaggaggaaggatgggagcttttgctacaagatctcctcatcgaccatgtcctataggactga----------------------------------------------------------------------------------------------------------------------------------------------------------------------------------------------------------------------------------------------------------------------------------
>I23397_M020_Malvaceae_Melochia_betonicifolia_seq1
--------------------------------------------------------------------------------------------------------------------------------------------------------------------------------------------------------------------------------------------------------------------------------------------------------------------------------------------------------------------------------------------------------------------------------------------------------------------------------------------------------------------------------------------------------------------------------------------------------------------------------------------------------------------------------------------gtttgcttttt-aattcagccagagttcctccggcgtctcttgagggtcttgtggaatactcgcattgctggattatatatgtgtttcattttaatactgatctagagaagttatggaagcatccatctaaatcgaagtttaaggccaagg-------ttggtgatactgcaa--------taaca-gt-gcgtgtat------tatttac---tttg---------tgtcctttgttatcatt-tc-ttatcattcttaaa-cttctatggaagg-ttggccactt-taataggtcagagttcc-aagattgaaaggtggaaggatgggagtttttgctacacgatctccacatcggccttgtcctataggactc-----------------------------------------------------------------------------------------------------------------------------------------------------------------------------------------------------------------------------------------------------------------------------------
>I23398_M021_Malvaceae_Sidastrum_micranthum_seq1
-----------------------------------------------------------------------------------------------------------------------------------------------------------------------------------------------------------------------------------------------------------------------------------------------------------------------------------------------------------------------------------------------------------------------------------------------------------------------------------------------------------------------------------------------------------------------------------------------------------------------------------------------------------------------------------------cgtgtttggttttt-gattcaactagagttcctccagcgtcacttgagggtctygwagaatactctcattgctggattatatatgtatttcatttgaatacagatctggataagttatggaagcatccatctaaatcaaagtttaaggccaagg-------tttgtrgaactgtaa--------taatgcat-acatata-------tttctg----tttg---------trccatttatgaaactt-tc-ttatcatctttaaa-cttctatggaagg-ttggtcactt-taataggtcagagttcc-gaggttgaaaggaggaaggatgggaacttttgctacacgatctccacatcgaccatgtcctataggactcactgtggcaaaggtacgga-------gtcat----------------------------------------------------------------------------------------------------------------------------------------------------------------------------------------------------------------------------------------------------
>I23399_M022_Malvaceae_Gaya_dominguensis_seq1
-------------------------------------------------------------------------------------------------------------------------------------------------------------------------------------------------------------------------------------------------------------------------------------------------------------------------------------------------------------------------------------------------------------------------------------------------------------------------------------------------------------------------------------------------------------------------------------------------------------------------------------------------------------------------------------------tgtttggttttt-gattcaactagagttcctccagcgtcgcttgagggtctcgaagaatactctcattgctggattatatatgtatttcatttgaatacagatctggataagttatggaaggatccatctaaatcgaagtttaaggccaagg-------tttgtggaactgtga--------taatgtat-acatata-------tttctg----tttc---------taccatttatgaaactt-tc-ttatcatttttaaa-cttccatggaagg-ttgttcactt-taataggtcagagttcc-aagattgaaaggtggaaggatgggagcttttgctacacgatctccacatcgaccatgtcctatgggaatcactgtggcaaaggtatgga----------------------------------------------------------------------------------------------------------------------------------------------------------------------------------------------------------------------------------------------------------------
>I28591_M023_Malvaceae_Neobuchia_paulinae_seq1
-----------------------------------------------------------------------------------------------------------------------------------------------------------------------------------------------------------------------------------------------------------------------------------------------------------------------------------------------------------------------------------------------------attg-tatcaatgaaatat-------tttattctgt----------taatagaagctatgcaat-----attcatgcttg-------------ttgcggtaaata-------ttcagattgaagctt-taa-----ctagtttatg-----tgttgatagtc-aagggtagt---tcttgattgatgcta-atgaac-aattgcatatataa-----------tttatgcaggaatgggacccctaggcaacctctacttgttcctcttgctagggcatgtttggttttt-gattcaggtagagttcctccagcatctctggagggtcttgaagaatactctcattgctggattatatatgtatttcatttaaatacggatctggagaagttatggaagcatccatctaaatcaaagtttaaggccaagg-------tttgtggcactgtaa--------taatg-at-acacgta-------tattaa----tttc---------tatcgcttatgatactt-tc-ttatcatctttaaa-cttctatggaaggtttggtcactt-taataggttagagttcc-aagactgaaag----------------------------------------------------------------------------------------------------------------------------------------------------------------------------------------------------------------------------------------------------------------------------------------------------------------------------------------------
>I28592_M188_Cytinaceae_Bdallophytum_americanum_seq1
-------------------------------------------------------------------------------------------------------------------------------------------------------------------------------------------------------------------------------------------------------------------------------------------------------------------------------------------------------------ttggatatgttctct--------------------cttgaatt-----------------------gctgtttgctttcgcaattgtaggggaaacaatgatat---------------------------------------------gattctatagtgccactttctg-----ccatctttttaaccctgaggtaactc------------------------------------cattttgttcactttt------tattctctgcaggaacgggacacctaggcagcctttacttgttcctcttgctagggcatgcttgatcttt-gattcagcaagagttcctccagcgtctctggagggtcttgaagagtattcccactgctggatattatacgtatttcatttgaatacagatttggagaagttatggaagcaaccatctaaatcaaagttcaaggcaaaag-------tacgaggtactatttctc-----tgctgtgt---------a---------------tttc---------gttgatttatcatcatt-tc-ttatcat------------------------------------------------------------------------------------------------------------------------------------------------------------------------------------------------------------------------------------------------------------------------------------------------------------------------------------------------------------------------------------------------------------
>I28593_M024_Malvaceae_Carpodiptera_cubensis_seq1
------------------------------------------------------------------------------------------------------------------------------------------------------------------------------------------------------------------------------------------------------------------------------------------------------------------------------------------------------------------tgtcttgtcc-agcatgatgatag---------atattt-tgtaaataaatatt--------ttattcgattt---------------attaatgcaat-----actcatgcttg-------------tctcggtaaatc-------ttgagattgaagc-tatta-----ctaatttatc-----tgttgttagcc-aagcatactccctcttggttaatgctaaatgaac-aattccatgtataa-----------tttattcaggaacgggactcccaggcaacctctgcttgtccctcttgccagggcacatttggttttt-gattcagctagagttcctcctgcatctcttgagggtcttgaagaatactcccattgctggattatttatgtgtttcatctaaatacagatctggagaagttatggaagcatccatccaaatcaaagtttaaggccaagg-------tttgtgatattgcaa--------taatg-tt-atttttgtta----tcattt----tttt---------tctcacttatgatactc-tc-ttatcatccttaaa-cttctatgaaagg-ttggtcactt-taataggtcagagttcc-aagattgaaaggaggaaggatgggagtttttgctacacgatctccacakm-------------------------------------------------------------------------------------------------------------------------------------------------------------------------------------------------------------------------------------------------------------------------------------------------------
>I28594_M025_Malvaceae_Herrania_nitida_seq1
-----------------------------------------------------------------------------------------------------------------------------------------------------------------------------------------------------------------------------------------------------------------------------------------------------------------------tgt---------------------------------------------------agcatgatgacag---------agatt--tgtcaataaaaaag-------tttatttttt----------taatagaagctatggagt-----actcatgcttg-------------tctgggtaaatt-------ttcagaccaatgcttacaa-----ctaatttatc-----tgttgttactc-aagcatagt---gcttgattaatgctaaatgaccaaattccatgtataa-----------tttgtgcaggaatgggacccccaggcaacctctacttgtccctctagcgagggcatgtttggttttt-gattcagctagagttcctcctgcatctcttgagggtttcgaagaatactctcattgctggattatatatgtctttcatttaaatacagatctggagaagttatggaagcatccatctaaatcaaagtttaaggccaagg-------tttgtgacattgtga--------tcatg-ga-acttgtgt------tattcat-atttac---------tatcacttatgatcatt-tc-ttatcattgttaaa-cttctatggaagg-ttggtcactt-taataggtcagagttcc-tagattgaaaggtggaaggatgggag-------------------------------------------------------------------------------------------------------------------------------------------------------------------------------------------------------------------------------------------------------------------------------------------------------------------------------
>I28595_M184_Malvaceae_Guazuma_ulmifolia_seq1
---------------------------------------------------------------------------------------------------------------------------------------------------------------------------------------------------------------------------------------------------------------------------------------------------------------------------------------------------gtctgcagt--ctgcagtctcgtct-agcatgatgacag---------agattt-ttcaacaaaaaagt-------tttattctct----------taatagaggctatacagta---gactcacgcttg-------------tctgggtcaatt-------ttcagataaatgcttagta-----caaaactatc--------tgttactt-aagcatagt---gcttgattaatgctaaatgactaaattc--tgtatta-----------tttatgcagaaatgggacccctaggcaacctctacttgtccctctagctagggcatgtttggttttt-gattctgctagagttcctcctgcatctcttgagggtcttgaagaatactctcattgttggattatatatgtgtttcacttaaatacagatctggagaagttatggaagcatccatctaaatcaaagtttaaggccaagg-------tttgtgacattgcga--------taagg-tt-acatctat------tattttt---tttt---------tctaacttatgatcatt-tc-ttatcattgttaaa-cttctatggaagg-ttggtcact--taataggtcagagttcc-tagattgaaaggtggaaggatgggagtttttgctacacgatctccaca---------------------------------------------------------------------------------------------------------------------------------------------------------------------------------------------------------------------------------------------------------------------------------------------------------
>I28597_M027_Malvaceae_Melhania_velutina_seq1
---------------------------------------------------------------------------------------------------------------------------------------------------------------------------------------------------------------------------------------------------------------------------------------------------------------------------------------------------------------------------------------------------------------------------------------------------------------------------------------------------------------------------------------------------aatc-----agttgttagtc-aagcatggt---gctcgattagggttaagtaaac-agttccatgtacaa-----------tttatgcaggaacggtacccctaggcaacctctgcttgtccctcttgctagggcatgtttggttttt-gattcagctagagttcctcctgcgtctcttgatggtcttgaagaatactcccattgctggattatatatgtttttcatttaaatacagatctggagaagttatggaagcatccatctaagtcaaagtttaaggccaagg-------tttgtaacactgcta--------tcatg-ct-ata--tt-----------------tttc---------atgcgtttcttgttttt-----------------------------------------------------------------------------------agaaggtatttctaagtg------------------------------------------------------------------------------------------------------------------------------------------------------------------------------------------------------------------------------------------------------------------------------------------------------------------
>I28598_M028_Malvaceae_Glyphaea_brevis_seq1
-------------------------------------------------------------------------------------------------------------------------------------------------------------------------------------------------------------------------------------------------------------------------------------------------------------------tctctgcaatttaatcccatagtggtggaaaagtgcatcga--ctgctgccttgtctaaaattgttgacag---------agatt---gt---------------------------------------------------ccagt-----actcatgcttg-------------tccagt-------------------------------a-----ctagtttatc-----tgaatc------aggcataat---acttgattataggtaaatgaac-aatttgatgaacaa------------ttgtgcaggaatgggacccccaggcaacctttacttgttcctttagctagggcatgtttggttttt-gattcagctagagttcctccagcgtctcttgagggtctcgaagaatattctcattgctggattttatatgtgtttcatttaaatacagatctggagaagttatggagacatccatctaactcaaagtttaaggccaagg-------tttgtgacactgtaa--------caatg-gt-acatttat-------atttat---tttgtc-------aatcacttatgatcact-tc-ttatcatttttaaa-cttctttggaagg-ttggccactt-taataggtcagagttcc-gagattgaagggtggaaggatgggagtttttgctactcgatctccacatcgacca--------------------------------------------------------------------------------------------------------------------------------------------------------------------------------------------------------------------------------------------------------------------------------------------------
>I28599_M029_Malvaceae_Desplatsia_dewevrei_seq1
----------------------------------------------------------------------------------------------------------------------------------------------------------------------------------------------------------------------------------------------------------------------------------------------------------------------------tttaattcgacagtggttggaaaatgcaccaa--ctgctgccttsymt-arrtcaatggcag---------aggtt---gtaaataaagtattmr--yt--------------------tgstagrarctsmatkdk-----amwkytgcttkkcwa-------------------------------------------------mwryyaaywtwty-----yradgytwvtk-wagcatabt---wmttgrktrwtrbyradhkmay-amhwmdrtgcayaa-----------wtyvtgcrggaatgggacmbncardcaahbttkactygtccctcbtgctmgkgcatstttkgttttt-katkcaandwbavttvctmmvrhhtcahttgardgnctygaakwatactctmattgcwbgnttwwwyayrwrwhtcacyyaawtwcasatytsragmartwatggaagcatccatctaaaymawrwttwaaggyyrwks-------bwykyrnnavtvtdr--------nrakg-dt-ahayavty------ybdhta----dtyv---------tctydctyhtbrhcwtt-ks-wddwcrdttydvma-cctmyatkbaakkttyvrmmrbkb-bratarrtvasmgttcc-aagattgragggtggaarrwtgrgartwyttgctaywhgatctccacatcgaccatgtcctataggactcactgta-----------------------------------------------------------------------------------------------------------------------------------------------------------------------------------------------------------------------------------------------------------------------------
>I28600_M146_Malvaceae_Mortoniodendron_guatemalense_seq1
---------------------------------------------------------------------------------------------------------------------------------------------------------------------------------------------------------------------------------------------------------------------------------------------------------------------------------------------------------------------------------------------------agattg-tgtaaataaaatat-------tttattctattaat-act--taatagaagctatgcaat-----actcatgcttg-------------tctcgttaaata-------ttcagatggaagcatatta-----ctaatttcta---------gctagtc-aagcattgt---gcttgattaatcctaartgaac-awttccatgtatct-----------ttaatgcaggaatgggacacccaggcaacctctacttgtccctcttgctagggcatgtttggttttt-gattcagctagagctcctccwgcatctcttgagggtcttgragaatactctcattgctggattatatatgtatttcatttaaatacagatctggagaagttatggaagcatccatctaaatcaaagtttaaggctaagg-------tttgtgacactgtga--------tgatg-at-gcatatat------tatttat-tttttc---------yatcactaatgatactt-tc-ttatcatcttttaa-cttctatggaagkttt--ccactt-taataggtcagagttcc-aagattgaaaggggga-----------------------------------------------------------------------------------------------------------------------------------------------------------------------------------------------------------------------------------------------------------------------------------------------------------------------------------------
>I28602_M031_Malvaceae_Mollia_sp_seq1
--------------------------------------------------------------------------------------------------------------------------------------------------------------------------------------------------------------------------------------------------------------------------------------------------------------------------gatttaactcaacagtkgyrggaaaatgcatsaa--ctgctgccttgtct-aggtcaatgacag---------aggtt---gtraataaaktat-------tttatttgtt----------argtagaagctgcayrgt-----actyatgcttg-------------tccavt-------------------------------a-----ctaayttatc-----tgatgttactg-aagcatagt---tmytgattattggtaaatkaac-aattccdtrtataa-----------tttstgcaggaatgggacccccmggcaacctttacttgtccctcttgctagggcatgtttggttttt-gattcarctagagttcctccagcatctcttgagggtcttgaagaatwctctcattgctggattatatatgtgtttcacttaaatacggatctggagaagttatggaagcatccatccaaatcaadatttaaggccaaggtttgtcatttgtgacaatgcra--------caatg-kk-dywtktkt------tatttak---ttta---------tctcacttatgatcact-tc-ytatyawttytaaarcytcbatggaagktttgaccactt-taataggtcagagttcc-gagattgaagggtggaagaatgggag-------------------------------------------------------------------------------------------------------------------------------------------------------------------------------------------------------------------------------------------------------------------------------------------------------------------------------
>I28603_M223_Malvaceae_Gossypium_hirsutum_seq1
-------------------------------------------------------------------------------------------------------------------------------------------------------------------------------------------------------------------------------------------------------------------------------------------------------------------------------------------------------------------------------------------------------------aaataacattt-t------ttattctgt----------taatagaagctatgcaat-----aataacgcttg-------------ccttggtaaata-------atcwgattgaagcttacta-----ctaatttatc-----t-ttgctacty-aagrawggt---tc-------------------c-aattgcttgtaaaa-----------tttatgtaggaatggaacccctaggcarcctctacttgtccctcttgctagggcatstttggttttt-gattcaactagagtgcctccagcatcacttgagggtctcgargaatactctcattgctggattatatatgtatttcatttgaatacagatctggaaaagttatggaagcatccatctaaatcaaagtttaaggccaagg-------tttgtggaactataa--------taatg-at-ayatrta-------tattcs----tttc---------tatcttttatgraactt-tc-ttatcatmcttaga-cttctatggaagg-ttggtcact--taataggtcagagttcc-aagattgaaaggaggaaggctgggagtttt---------------------------------------------------------------------------------------------------------------------------------------------------------------------------------------------------------------------------------------------------------------------------------------------------------------------------
>I28604_M032_Malvaceae_Entelea_arborescens_seq1
----------------------------------------------------------------------------------------------------------------------------------------------------------------------------------------------------------------------------------------------------------------------------------------------------------------------------------------------------tgcatcaa--ttgctgccttgtct-acgttgatgacag---------aga-t---gtaaataaaatat-------tttattcatt----------tgatagaagctgcagggt-----actcatacttg-------------tctagta------------------------------------ctagtctctc-----tggt-----tc-aaacatart---gcttgattataggtaaatgawc-aatttcgtgtataa-----------tttgtgcaggaatgggacccccaggcaacctttacttgtcccccttgctagggcatgtttvgttttt-gattcarctagagttcctccrgcgtctcttgagggtctcgaagaatactctcattgctggattatatatgtgtttcatttaaatacgaatctggasaagttatggaagcatccatctraatcaaagtttaargccaagg-------ttwgtgayaatgcam--------caatg-gk-acatttat------tatttaw---tttmtc-------tatcacttatgatcact-tc-ttatcatttttaaa-cttctatggaagg-ttggccactt-taataggtcagagttcc-gagattgaagggtggaargatgggagtttttrctactcgatctccacatcgamsat-------------------------------------------------------------------------------------------------------------------------------------------------------------------------------------------------------------------------------------------------------------------------------------------------
>I28606_M033_Malvaceae_Reevesia_formosana_seq1
--------------------------------------------------------------------------------------------------------------------------------------------------------------------------------------------------------------------------------------------------------------------------------------------------------------------------aatttwattcyayaatggttgaaaagtgcttcaa--ctacagtcttgtcc-agcacaatgcaat-------------------------------------ttaatgccac--------agtggtggaagctatacaat-----actcatgctcgttgagttgagttstctcggtaaata-------ttcagat-gaagcttatta-----ctaatttatc-----tgttgttagtc-aakcatakt---asttgattawtkhtaaatraac-aattccrtgtrtam-----------tytatgcagaaatgggaccccmaggcaacctctacttgtccctcttgctagggcatgtttggttttt-gattcagcyagagttcctccmgcatctcttgarggtcttgaagaatactctcattgctggatthtataygtgtttcatttaaatacwgatmtggasaagttatggaagcatccatctaaatcaaagtttaaggccaagg-------tttgtgacactgcaa--------taayd-gt-acatgtrt------tmtttattaykttc---------tatcacttatgatactt-tc-ttatcatctttaaa-cttctatggaagg-ttggtcactt-taataggtcagagttcc-gagattgaaagggggaaggatgggagtttttgctaccc-------------------------------------------------------------------------------------------------------------------------------------------------------------------------------------------------------------------------------------------------------------------------------------------------------------------
>I28607_M034_Malvaceae_Mansonia_altissima_seq1
-----------------------------------------------------------------------------------------------------------------------------------------------------------------------------------------------------------------------------------------------------------------------------------------------------------------------------------ttacaatggtggaaaagtgcttcaa--atgcattcttgtcc-agcacaatgacag---------agattg-tgtaaataaaatat-------tttatttttctatt-act--taaaaatagttatgcaaa-----aatcatgcttg-----ttgagttttattggtaaata-------ttcagat---------------------------------------------------------------taatgtcaaatgaac-aattccatctgtat-----------actatgcaggaacggcacccctaggcaacctctacttgtccctcttgctagggcatgtttggttttc-aattcaaccagaattcctccagcatctcttgagggtcttgaagaatactctcattgctggattttatatgtgtttcatttaaacacagatctggagaagttatggaagcatccatctaattcaaagtttaaggccaagg-------tttgtgacactgtaa--------tgata-gt-aaatgtat------tctatattactttc---------tataatttatgaaactt-tc-ttatcatctttaaa-cttctatggaagg-ttgtccactt-taacaggtgagagttcc-gagattaaaagggggaaggatgggagtttttgctacacgatc---------------------------------------------------------------------------------------------------------------------------------------------------------------------------------------------------------------------------------------------------------------------------------------------------------------
>I28608_M035_Malvaceae_Hosfordia_alata_seq1
------------------------------------------------------------------------------------------------------------------------------------------------------------------------------------------------------------------------------------------------------------------------------------------------------------------------------------------------------------------------------------------------------------caaacgaacaat-t------------------------------------------------------ggttt--------------ctcaagcaact-------cataggaggatagttc-ta-----ctaatttatct---ttgctagtagtc-aaggatggt---tcttgattaatgttgaat--ac-atttgcacgtataa-----------tttacgcaggaatggtacccctaggcaacctctgctcgtccctcttgctagggcgtgtttggttttt-gattcaactagagttcctccagcgtcgcttgagggtcttgaagaatactctcattgctggattatatatgtatttcatttgaatacagatcttgataagttatggaagaatccatctaaatcaaagtttaaggccaagg-------tttgtggagctgtga--------taatgtgt-acatatg-------ttacat----tttc---------taccatttatgaaactt-tc-ttatcatctttaaa-cttttatggaagg-ttggtcactt-twataggtcagagttcc-gagattgaaaggaggaaggatgggagcttttgctacacgatctccaca---------------------------------------------------------------------------------------------------------------------------------------------------------------------------------------------------------------------------------------------------------------------------------------------------------
>I28609_M036_Malvaceae_Pentaplaris_davidsmithii_seq1
--------------------------------------------------------------------------------------------------------------------------------------------------------------------------------------------------------------------------------------------------------------------------------------------------------------------------------------------------------------------------------------------------------------------------------------------------------------------t-----actcatgcttg-------------tctcggtaaata-------ttcagattgaagcttatta-----ctaatttatc-----tgttgctagtc-aaggatagt---tcttgattaatgcta-atgaac-aattgcatgtataa-----------tttatgcaggaatgggacccctaggcaacctctacttgttcctcttgctagggcatgtttggttttt-gattcaactagagttcctccagcatctcttgagggtcttgaagaatactcttattgttggattatatatgtatttcatttaaatacgaatctggagaagttatggaagcatccatctaaatcaaagtttaaggccaagg-------tttgtggaaatgtaa--------taatg-at-acgtata-------cattta----tttc---------tataatttatgata----tc-ttatcatctttaaa-cttctatggaag----------------------------------------------------------------------------------------------------------------------------------------------------------------------------------------------------------------------------------------------------------------------------------------------------------------------------------------------------------------------------------------
>I28610_M037_Malvaceae_Heritiera_littoralis_seq1
---------------------------------------------------------------------------------------------------------------------------------------------------------------------------------------------------------------------------------------------------------------------------------------------------------------------------------------------------------------------------------------------------------------------------------ttttctgt----------taatagaagctatgcaat-----actaatgcttg-------------tctcagtaaata-------ttcagattgaagcttatta-----ctaatttatc-----tgttgttagtt-gagcattat---gcttgatgaatgctaaatgaat-aattccatgtatta-----------tttatgcaggaatgggacccccaggcaacctctgcttgtccctcttgctagggcatgtttggttttt-gattcagctagagttcctcctgcatctcttgagggtcttgaagaatactcccattgttggattatatatgtgtttcatttaaatacggatctggagaagttatggaagcatccatctaaatcaaagtttaaggccaagg-------tttgtgacactgcaa--------taata-tc-acatttct------tttttt----tttt---------tatcacttatgatacac-tc-ttatcatctttaaa-cttctatgaaagg-gttgtccctt-tgataggtcagagttcc-aagattgaaagggggaaggatgggagtttttgcaacac-------------------------------------------------------------------------------------------------------------------------------------------------------------------------------------------------------------------------------------------------------------------------------------------------------------------
>I28611_M062A_Malvaceae_Durio_zibethinus_seq1
------------------------------------------------------------------------------------------------------------------------------------------------------------------------------------------------------------------------------------------------------------------------------------------------------------------------------------------------------------------------------atgttattgttgtt-------gttttt-aattagtaatattttc------ttgmttgacga--------aaatttaaattaaaaaaa-----attaatttt-----------------------aatt-------tacaaactgaaaattttcatgactccaatttatc-----tgttgttagtc-aagcatact--------------gttaaatgaac-aatcccatgtataa-----------tttatgcaggaatgggacccccaggcaacctctgctagtccctcttgctagggcatgtttggttttt-gattcagctagagttcctcctgcatctcttgagggccttgaagaatactcccattgctggattatatttgtgtttcatttaaatacagatctggagaagttatggaagcatccatctaaatcaaagtttaaggccaagg-------tttgtgacactgcaa--------taatg-tt-acatttat------taatat--tttttc---------tatcacttatgatactc-tc-ttatcatctttaaa-cttctatgaaagg-ttggtyactt-taataggtcagagttcc-gagattgaaaggtggaaggatgggagtttttgct-----------------------------------------------------------------------------------------------------------------------------------------------------------------------------------------------------------------------------------------------------------------------------------------------------------------------
>I28612_M038_Malvaceae_Brachichyton_bidwillii_seq1
-------------------------------------------------------------------------------------------------------------------------------------------------------------------------------------------------------------------------------------------------------------------------------------------------------------------------------------------------------------------------------------------------------------------------------------ttat----------trrkaswasswatkckay-----yhyyawrsytc-------------tmtmrryyaata-------ttcagattgaagcttatta-----ctaatttatt-----tgttgttagtc-aagcataat---gcttcattaatggtaaacgaac-agttccatgtrtaa-----------tttatgtaggaatgggacccccaggcaacctctgcttgtccctcttgctagggcatgtttggttttt-gattcagctagagttcctyctgcatctcttgagggycttgaagagtactcccattgctggattatatatgtgtttcatttaaatacagatctggagaagttatggaagcatccatctaagtcaaagtttaaggccaagg-------tttgtgacactgcaa--------taata-tt-acattta-------ttatta----tttt---------tatcacttatgagacac-tc-ttatcatctttaaa-cttctatgaaagg-gttgcccctt-taataggtgagagttcc-gagattgaaagggggaaggatgggagtttttgcaacacgatctccacatcgaccatg------------------------------------------------------------------------------------------------------------------------------------------------------------------------------------------------------------------------------------------------------------------------------------------------
>I28613_M039_Malvaceae_Eriotheca_macrophylla_seq1
---------------------------------------------------------------------------------------------------------------------------------------------------------------------------------------------------------------------------------------------------------------------------------------------------------------------------------------------------------------------------------------------------------------------------------------------------taatagaagctatgcaat-----attcatgcttg-------------tcatggtaaata-------ttcagattgaagcttataa-----ctgatttatg-----cgttgctagtc-aaggatagt---tcttgattgatgcta-atgaac-aattgcatatataa-----------tttatacaggaatgggacccctaggcaacctttactcgttcctcttgctagggcatgtttggttttt-gattcagttagagttcctccagcatctctggagggtcttgaagaatactctcattgctggattatatatgtatttcatttaaatacagatctggagaagttatggaagcatccatctaaatcaaagtttaaggccaagg-------tttgtggcactgtaa--------taatg-at-tcatgta-------tactta----tttc---------tatcacttatgatactt-tc-ttatcatctktaaa-cttctgtggaaggtttggtcactt-taata----------------------------------------------------------------------------------------------------------------------------------------------------------------------------------------------------------------------------------------------------------------------------------------------------------------------------------------------------------------------
>I28614_M040_Malvaceae_Hydrogaster_trinervis_seq1
-----------------------------------------------------------------------------------------------------------------------------------------------------------------------------------------------------------------------------------------------------------------------------------------------------------------------------ttgattggacaryggtgggaaaatgcatcaa--ctgytgccttgtct-wkrtygattacag---------aggtt---gtmaataaagtwt-------ttyattcatt----------yaktagaagctgcayggt-----mctcatgcwyy-------------wctggt-------------------------------g-----ctactttrtc-----tgatgtyacyg-aagcmtagt---tcttgattattggtaaatgaac-aattccatrtahaa-----------twtgtgcaggaatgggacccccaggcaacctttacttgtccctcttgctagggcatgtttggttttt-gattcaachagagttcctccagcatctctygasggtcttgaagaatactcyyattgctggatyatatatgtrtttcacytaaatacagatctsgagaagttatggaagaatccrtctmaatcaaaatttaaggccaagg-------tgtgtgrcaatscgr--------haatk-gtaacatttgt------tatttat---ttta---------tmtcacttatgatcact-tctttatcatttttaaaacttctatggaaggtttggccactt-taataggtcagagttcc-aagattgaagggtggaagratgggwgtttttgctacaagatctccacat--------------------------------------------------------------------------------------------------------------------------------------------------------------------------------------------------------------------------------------------------------------------------------------------------------
>I28615_M041_Malvaceae_Pterygota_brasiliensis_seq1
------------------------------------------------------------------------------------------------------------------------------------------------------------------------------------------------------------------------------------------------------------------------------------------------------------------------------------------------------------------------------------------------------------------------------------yyyrk----------ccyttcagccaagctwwt-----wwdswwkgktr-------------tctysgkarrta-------ttcagattgaagyttatta-----ctaatttatc-----tgttgttagtc-acaaatagt---gcttgattaacrctaaatgaac-aattccatgtataa-----------tttatgcaggaatgggacccctaggcaacctctgcttgtccctcttgctagggcgtgtstggttttt-gattcagctagagttcctcctgcatctcttgagggtcttgatgaatactcccattgctggattatatatgtgttccatttaaatacagatctggagaagttatggaagcatccatctaaatcaaagtttaaggccaagg-------ttygtgacactacaa--------taatg-tt-gcatttat------tattat----tttt---------tatcacttatgatacac-tc-ttatcatctttaaa-cttctatgaaakggtt-gtccctt-taataggtcagagttcc-gagattgaaagggggaaggatgggag-------------------------------------------------------------------------------------------------------------------------------------------------------------------------------------------------------------------------------------------------------------------------------------------------------------------------------
>I28616_M042_Malvaceae_Leptonichya_maranta_seq1
-------------------------------------------------------------------------------------------------------------------------------------------------------------------------------------------------------------------------------------------------------------------------------------------------------------------------------------------------------------------------------------gacag---------cgattg-tgtaaat---------------ttattcttt----------taataaaagccatgcagt-----actcatgcttg-------------tgtgggtacata-------ttcagattaatgcttagta-----ctaatttatc-----tgttgttactc-aagcatagt---gcttgattaatgctaaatgaac-aattccatgtat-----------------tgcaggaatgggacccccaggcaacctctacttgtccctcttgctagggcatgtttgattttt-gattcagctagagttcctccagcatctctwgagggtctcgaagaatactctcattgctggattatatatgtgtttcatttaaacacggatctggagaagttatggaagcatccatcaaaatcaaagtttaaagccaagg-------tttgtgacaccatgagtctgtgatactg-tt-acatggat------tattta--tttttt---------tatcacttatkatcatt-tc-ttatcat-tttaaa-cttccatggaagg-ttggccactt-taataggtcagagttcc-gagattgaaaggtggaaggatgggwgtttttgctacacgatctccacatcga-----------------------------------------------------------------------------------------------------------------------------------------------------------------------------------------------------------------------------------------------------------------------------------------------------
>I28617_M043_Neuradaceae_Neurada_procumbens_seq1
----------------------------------------------------------------------------------------------------------------------------------------------------------------------------------------------------------------------------------------------------------------------------------------------------------------------------------------------------------------------ttttct--------------------accaggttgtttcaaatgagatgggcta-----------------------tgattaatattaaaatttgtgaatcttatgatta-----------tatatgattatatgt---------------------------------------------tgatgaaaaaa-agggaaaat-------------------gttaactagtcttggccataatagttgtagagttggtgcaggaatggaacaccaagacaacctctaattgtacctcttgctagagcatgtttagtattt-gattcaagtagagtacctcccacgtccctcgagggcctcgaacaatattctcattgttggattatatacgtgtttcatctaaatacggatctggagaagttatggaggcatccctccaagtccaagttcaaggcaaagg-------taaatgatttttcaacak--gactaatg---------------------------------------aagatcgtttcttatatttgtt-------------------------------------------------------------------------------------------------------------------------------------------------------------------------------------------------------------------------------------------------------------------------------------------------------------------------------------------------------------------------------------------------------------------t
>I28618_M044_Malvaceae_Pentace_laxiflora_seq1
-------------------------------------------------------------------------------------------------------------------------------------------------------------------------------------------------------------------------------------------------------------------------------------------------------------------------------------------------------------------------------------------------------------gttywmakwty--------kykbtyaat----------taatrrvvdkkrkrcaac-----actcatgcttg-------------tcttggt-aatg-------ttcagattgaagcttatta-----ctaatttatc-----tgttgttaatc-aagcttagtccctcttgattaatactgaaagaac-aattctatttataa-----------ctcatgcaggaacggaacccccaggcaacctctgcttgtccctcttgctagagcatgtttggatttt-gattcagctagagttcctcctgcatctcttgagggtcttgaagaatactcccattgctggattatttatgtgtttcatttaaatacagatctggagaagctatggaagaatccatctaaatcaaagtttaaggccaagg-------ttttggatactgcaa--------tactg-tt-acatttgttata--tttttt----tttc---------tctcacttatgatactc-tc-ttatcatctttaaa-cctctatgaaagg-ttggt---------------------------------------------------------------------------------------------------------------------------------------------------------------------------------------------------------------------------------------------------------------------------------------------------------------------------------------------------------------------------------
>I28619_M045_Malvaceae_Phragmotheca_mammosa_seq1
a------------------------------------------------------------------------------------------------------------------------------------------------------------------------------------------------------------------------------------------------------------------------------------------------------------------------------------------------------------actacagtcttgtcc-agcacaatgacag---------atattg-tgt-agtaaattgt-------tttattctgt----------taatagaagctatgtaat-----rctcatshttg-------------tctygrtaaata-------ttcagatkraagcttayta-----ctaatttatc-----kgttgctagtc-aargatwgt---tcttgattaatgcta-aygaam-aattgcatgtrkaa-----------bttatrcaggratgggacymctaggcaacctytacttgtccytcttkctagrgcatgtttrgttttt-gattcagctagagttcctccarcatctcttgagggycttgaagdatactcwcwttrctrgattatrtatdtatktcatttaaatacgratytggagaagttatggaagcatccatctaaatcaaagttwaaggccaagg-------tttgtggcactrtda--------tartg-at-acatgta-------tattta----tttc---------tatcacttatgatactt-tc-ttatcatctttaaa-mttctatggragg-ttggtcaytw-taataggt------------------------------------ttattgtcataacggtctcrcrwckrccaaryyywakargwswca----------------------------------------------------------------------------------------------------------------------------------------------------------------------------------------------------------------------------------------------------------------------------------
>I28621_M153_Malvaceae_Trichospermum_sp_seq1
---------------------------------------------------------------------------------------------------------------------------------------------------------------------------------------------------------------------------------------------------------------------------------------------------------------------------atttaatttgacactggcgggaaaatgcatcaa--ctgctgcctkgtct-aggtcgatgacag---------aggtt---gtaaataaagaat-------tttatttgtt----------tactagaagctgcacggt-----agtcatgcttg-------------tctagtag----------------------------ya-----ataatttatc-----tgacrttaccgaaagcatagt---tcttgattmwwkgtaaatgaaw-aattctgtgtataa-----------tttgtgcaggaatgggacccccaggcaacctttacttrtcccwcttgcyagggcatgtttggtkttt-gattcaactagagttcctcbagcatctcttgagggtctagaagaatwctctcattgctggattatatatgtctttcacttaaatacrgatctggagaagttatggaaggatccatctaaatcaaaatttaaggccaagg-------tttgtgacaatgtca--------caatg-tt-atacttgt------tatttat---ttta---------tctcayttatgatcact-tc-ttatcatttttaaa-cttctatggaaggtttggcatctt-taataggtcagagttcc-gagattgaagggtggaaggatgggagtttttgctacaagatctccacatcga-----------------------------------------------------------------------------------------------------------------------------------------------------------------------------------------------------------------------------------------------------------------------------------------------------
>I28624_M049_Malvaceae_Corchoropsis_tomentosa_seq1
------------------------------------------------------------------------------------------------------------------------------------------------------------------------------------------------------------------------------------------------------------------------------------------------------------------------------------------------------------------------------------tgctac---------acattt-tgtaaataaatacwttt------------------------taatkaaatctatgatct-----acttatgtttg-------------tctctgcaaata-------tttagattgaagcttattc-----ctaatttatc-----tgttgttagtc-aagcatagt---gcttgattattgctaagttaac-aattccatgcataa-----------cttatgcaggaatgggacccctaggcaacctctgctcgtccctcttgctagggcatgtttggttttt-gattcagctagagttcctcctgcatctcttgatggtcttgaagaattctcccattgctggattatatatgtctttcatttaaatacagatctggagaagttatggaagcatccatctaaatcgaagtttaaggccaagg-------tttgtgacactgcaa--------taatg-ca-acatttt-----------------tttc---------tgtcactgatgatactc-tc-ttatcatctttaaa-cttctatgaaagg-ttgatcactt-taataggtcagagttcc-gagattgaaaggtg-------ggaaatataacttagttga-----------------------------------------------------------------------------------------------------------------------------------------------------------------------------------------------------------------------------------------------------------------------------------------------------------------
>I28625_M193_Malvaceae_Apeiba_tibourbou_seq1
------------------------------------------------------------------------------------------------------------------------------------------------------------------------------------------------------------------------------------------------------------------------------------------------------tattcttctttgctttcggcaatttaattccacagtgrtggaaaagtgcatcaa----gctmysytgtcw-aggttgatgacag---------agatt---gtaaataaaatat-------tttattcact----------taatagaakctgcatrkt-----actcatgctwg-------------wctagta------------------------------------ctagtctcty-----tkmt-----tc-aaacdtakt---gcttgattatadgtaaatgaac-aawtkyktgtataa-----------tttgtgcaggaatgggachcccwggcaacctttacttgtcccccttgctagggcatgtttggttttt-gattcagctagagttcstcyagcgtctcttgaggstcttgaagaatactctcattgctggatwatatatgtdtttcatttaaatacggatytggagaagttatggaagcatccatctaartcaaagtttaaggccaagg-------tttgtgacaaygcaa--------caatg-gt-acatttat------tatttat---tttcty-------tatcawktatgatctct-tc-ttatca-ttttaaa-cttctatggaagg-ttggccactt-taataggtcagagttcc-gagattgaagggtggaaggatgggagtttttgctgcttgatctcaacatcggccatgtcctataggactaactgtagcaaaggtatggactatgcagtcctgc--------------------------------------------------------------------------------------------------------------------------------------------------------------------------------------------------------------------------------------------------
>I28626_M226_Malvaceae_Helicteres_guazumifolia_seq1
---------------------------------------------------------------------------------------------------------------------------------------------------------------------------------------------------------------------------------------------------------------------------------------------------------------------------------ttccacaatgatggacaagtgtttcaa--ctgcagtcttgtcc-agcacaaatgcag---------tgattg-tgtaaataaaatat-------tttagtctat----------taataaaagctatgtaat-----aatcatgcttg-----gtgagttgtatcggtaaata-------ttcagat---------------------------------------------------------------taacgttcaatgagc-aattccatgtgtat-----------actatgcaggaacggcactcccaggcaacctctacttgtccctcttgctagggcatgcttggttttt-gattcagccagagttcctccagcatctcttgagggtcttgaagaatactctcattgctggattttatatgtgtttcatttaaatacagatctggagaagttatggaagcatccatctaaatcaaagtttaaggctaagg-------tttgtgacactgtaa--------caaca-gt-acatgtat------tctttattactttc---------taccatttatgaagctt-tc-ttatcatctttaaa-cttctatggaagg-ttggccactt-taataggtcagagttcc-gagattgaaagggggaaggatggg---------------------------------------------------------------------------------------------------------------------------------------------------------------------------------------------------------------------------------------------------------------------------------------------------------------------------------
>I28628_M051_Malvaceae_Werklea_horrida_seq1
----------------------------------------------------------------------------------------------------------------------------------------------------------------------------------------------------------------------------------------------------------------------------------------------------------------------------------------------------------------------------------------------------------------------------------------------------------------------------------ttg------------gtcttggt------------------------------------cgaaaatgtt--------------tg-aagcactgct------------------aagaac-aatcacgtgtataa-----------tgtatgcaggaacgggacccctaggcaacctctacttgtccctcttgctagggcctgtttgatattc-gattcaactagagttccaccagcatcgcttgagggcctcaaagagtattctcattgctggattatatatgtatttcatttgaatacagatctagaaaagttatggaggcatccatctaaatcgaagtttaaggccaagg-------tttgtggaacggcaa--------taagg-at-acatatatgt---atattga----tttc---------tatcatttctgaaattt-ta-ttatcacctt-aaa-cttctatggaagg-ttggtcacttttaataggtcagagttcc-gagattaaaaggtgtaaggaggggagttttcgctacacgatctccgcatcgacc---------------------------------------------------------------------------------------------------------------------------------------------------------------------------------------------------------------------------------------------------------------------------------------------------
>I28629_M052_Malvaceae_Spirotheca_rosea_seq1
---------------------------------------------------------------------------------------------------------------------------------------------------------------------------------------------------------------------------------------------------------------------------------------------------------------------------------------------------------------------------------ccataacag---------agattg-tgtaaatgaaatat-------tttattctgt----------taatagaagctatgcaat-----attcatacttg-------------tcatggtaaata-------ttcagattgaagcttataa-----ctgatttacg-----tgttgctagtc-aaggatagt---tcttcattgatgcta-atgaac-aattgcatatatta------------ttatgcaggaatgggacccctaggcaacctcttcttgttcctctggctagggcatgtttggttttt-gattcagctagagttcctccagcatctcttgaaggtcttgaagaatactctcattgctggattatatatgtatttcatttaaacacggatctggagaagttatggaagcatccatctaaatcaaagtttaaggccaagg-------tttgcggcactgtaa--------taatg-gt-tcatttg-------tattta----tttc---------tatcacttgtgatattt-tc-ttatcatctttaaa-cttctgtggaaggtttggtcactt-taataggttagagttcc-gagattg--------------------------------------------------------------------------------------------------------------------------------------------------------------------------------------------------------------------------------------------------------------------------------------------------------------------------------------------------
>I28630_M053_Malvaceae_Huberodendron_swietenioides_seq1
-----------------------------------------------------------------------------------------------------------------------------------------------------------------------------------------------------------------------------------------------------------------------------------------------------------------------------------------------------------------------------agcatagtgacag---------agattg-tgtaaatgaaatat------ttttattctgt----------taatagaacctatgcaat-----actcatgcttg-------------cctcggtaaata-------ttcagattgaaacttattw-----ctaatttatc-----tgttgctagtt-aaggatagt---tcttgattaacgcta-atgaac-aattgcatgtataa-----------tttatgcaggaatgggacccctagacaacctctrctcgtccctcttgccagggcatgtttggttttt-gattcagctagagttcctccagcatctcttgagggtcttgaagaatactctcattgctggatcatatatgtatttcatttaaatacagatctggagaagttatggaagcatccatchaaatcaaagtttaaggcaaagg-------tttgtggcattgtaa--------taatg-at-acatkya-------tattta----tttc---------tatcacttatgatactt-tc-ttatcatytttaaa-cttctatggaagg-ttggtcacta-taataggtcagagttcc-gagattgaaaggaggaaggatgggagtttttgctacacgatctccaca---------------------------------------------------------------------------------------------------------------------------------------------------------------------------------------------------------------------------------------------------------------------------------------------------------
>I28631_M054_Malvaceae_Trochetiopsis_benjaminae_seq1
----------------------------------------------------------------------------------------------------------------------------------------------------------------------------------------------------------------------------------------------------------------------------------------------------------------------------------------------------------------------------------------------------------------------attaa--atattatatttt---------gcaatagaatctataagct-----tcttatgtttg-------------tctctgcaaata-------tttagattgaagcttattc-----ctaa-taatc-----agttgttagtc-aagcatggt---gcttgattagggttaagtaaac-agttccatgtacaa-----------tttatgcaggaacggtacccctaggcaacctctgcttgtccctcttgctagggcatgtttggttttt-gattcagctagagttcctcctgcgtctcttgatggtcttgaagaatactcccattgctggattatatatgtttttcatttaaatacagatctggagaagttatggaagcatccatctaagtcaaagtttaaggccaagg-------tttgtaacactgcta--------tcatg-ct-ata--tt-----------------tttc---------tgtcgcttatgataactctc-ttatcatctttaaa-cctctatgaaagg-tttatcactt-taataggtcagagttcc-gagattgaaaggtgaaaggaagggagtttttgctacacgatctccacatcg------------------------------------------------------------------------------------------------------------------------------------------------------------------------------------------------------------------------------------------------------------------------------------------------------
>I28632_M055_Malvaceae_Eriolaena_candollei_seq1
------------------------------------------------------------------------------------------------------------------------------------------------------------------------------------------------------------------------------------------------------------------------------------------------------------------------------------------------------------------------------------------------------------------------------tattatatttt---------gtaatagaatctatgatct-----tcttatgtttg-------------tctctgcaaata-------tttagattgaagsttawty-----ytaatttatc-----agttgttrgtc-aagcatggt---gcttgattagggctaagtgaac-agttccatgtacad-----------tttatgcaggaaygggacccctaggcaacctctgcttgtycctcttgctagggcatgtttggttttt-gattcagctagagttcctcctgcgtctcttgatggtcwtgaagaatactcycattgctggattatataygtttttcatttaaatacagatctggagaagttatggaagcatccatctaagtcaaagtttaargccaagg-------tttgtaacacygcaa--------taatg-ct-ata--tt-----------------tttc---------tgtcrcttatgataact---------mtcttwwma-cytsyaygraagg-ttgatcact-----------------------------------------------------------------------------------------------------------------------------------------------------------------------------------------------------------------------------------------------------------------------------------------------------------------------------------------------------------------------------
>I28633_M056_Malvaceae_Adansonia_digitata_seq1
---------------------------------------------------------------------------------------------------------------------------------------------------------------------------------------------------------------------------------------------------------------------------------------------------------------------------------------------------------------------------------------cag---------agattg-tgtaaatgaaatat-------tttattctgt----------taatagaagctatgcaat-----attgatgcttg-------------tcgtagtaaata-------ttgagattgaagcttataa-----ytgatttatg-----tgttcctagtc-aaggatagt---tcttgattgatgcta-ttgaac-aattggatatataa-----------tttatgcaggaatggaacccctaggcaacctttacttgttcctcttgctagggcatgtttggttttt-gattcagctagagttcctccggcagctctggagggtcttgaagaatactctcattgctggattrtatatgtatttcatttgaatacagatctggagaagttatggaagcatccatctaaatcaaagtttaaggccaagg-------tttgtggtactgtaa--------taaca-at-acatgta-------tattta----tttc---------tatcacttgtgatactt-tc-ttatcatctttaaa-cttctatggaaggtttggtcactt-taataggttagagttcc-gagattgaaaggaggtaggatgggagttttcgctac---------------------------------------------------------------------------------------------------------------------------------------------------------------------------------------------------------------------------------------------------------------------------------------------------------------------
>I28635_M058_Malvaceae_Byttneria_aculeata_seq1
------------------------------------------------------------------------------------------------------------------------------------------------------------------------------------------------------------------------------------------------------------------------------------------------------------------------------------------------------------------------------atttattgatcgcacta----tcattt-tttagttaaatttt------ggttattagtttt--------attctaaagctaagcaat-----agttttgcttg---------------tgggtaaatatttagcctttaggtcaatgcttaatagtctggcaatcagtc-----tgctgttactc-gagaatagt---gcttaattgatactagatgaac-aagtccatgtat-----------------tgcaggaatgggaccccaaggcaacctctacttgtccctcttgctagggcatgtttggttttt-gatccggccagagttcccccagcagctcttgagggtcttgaggaatactctcattgctggattatatatgtgtttcatttaaacacagatctggagaagttgtggaagcatccatctaaatcgaagtttaaggctaagg-------tttgtgatactgtga--------ttatg-gt-tcgttaat------tatttat-gttttc---------tatcacttttgatcatt-tc-ttaccattttgaa--cttcattggaagg-ttggctactt-taataggtcagagttcc-gagattgaaaggtggaaggatgggagtttttgctacacgatctccacatcga-----------------------------------------------------------------------------------------------------------------------------------------------------------------------------------------------------------------------------------------------------------------------------------------------------
>I28636_M059_Malvaceae_Pterospermum_pierrei_seq1
--------------------------------------------------------------------------------------------------------------------------------------------------------------------------------------------------------------------------------------------------------------------------------------------------------------------------------------------------------------------------------------------------------------------------------------------------------------------------------------------------------------------------------------------------------------------------------------------------aagtggac-aat-ccatgcataa-----------tttatgtaggaacgggacccccaggcagcctcttcttgtccctcttgctagggcatgtttggttttt-gattcagcgagagttcctcctgcatctcttgatggtcttaaagaatactctcattgctggattatatatgtgtttcatttgaatacagatctggagaagttatggaagcatccatctaaatcaaagtttaaggccaagg-------tttttgacactgcaa--------tcata-ct-acatttat------t--ttc--attttc---------cattgcttatgatactc-tc-ttatcatctttaaa-tctttaaa----------------------------------------------------------------ctgct-----------------------------------------------------------------------------------------------------------------------------------------------------------------------------------------------------------------------------------------------------------------------------------------------------------------------
>I28637_M060_Malvaceae_Duboscia_vifidiflora_seq1
----------------------------------------------------------------------------------------------------------------------------------------------------------------------------------------------------------------------------------------------------------------------------------------------------------------------------------------------------------aa--ctgctgccttgtct-agtttgatgacag---------aggct---gtaaataaagtat-------tttattcgtt----------tactagaagctgcacagt-----gctcatgcttg-------------tctagt-------------------------------a-----ctaatttatc-----tgatgttactg-aagcgtagt---tcttgattattggtaagtgagc-aattccatgtataa-----------tttgtgcaggaatgggacccycaggcaacctttacttgtccctcttgctagggcatgtttggttttt-gattcaactagagttccttcagcatctgttgagggtctggaagaatattctcattgctggattatatatgtgtttcacttaaatacggatttggagaagttatggaagcatccgtctaaatcaaaatttaaggccaagg-------tttgtgacactgcaa--------caatg-ga-gcatttgt------tatttct---ttta---------tctcactaatggtcact-tc-ttatcatttttaaa-cttctatggaaggtttggccactt-taataggtcagagttcc-gaggttgaag-----------------------------------------------------------------------------------------------------------------------------------------------------------------------------------------------------------------------------------------------------------------------------------------------------------------------------------------------
>I28638_M061_Malvaceae_Basiloxylon_brasiliensis_seq1
----------------------------------------------------------------------------------------------------------------------------------------------------------------------------------------------------------------------------------------------------------------------------------------------------------------------------------------------------------------------------------gatggcattttgtt----------tctgaatcaaccatttttctgtatatattattc--------tattagatgctatgcaat-----actcatgcttg-------------tcttggtaaata-------ttcagattgaagcttatcg-----ctaatttatc-----tgttgttagtc-aggcatagt---gcttgattgatgctaaatgaac-aattccatgcataa-----------tttatgcaggaatgggacccccaggcaacctctgcttgtccctcttgctagagcatgtttggttttt-gattcagctagagttcctcctgcatctcttgagggtcttgaaggatactcccattgctggattatatatgtgtttcatttaaatacagatctggagaagttatggaagcatccatctaaatcaaagtttaaggccaagg-------tttttgacactgcaa--------taatt-ta-acatttat------tattt-----tttt---------tatcacttatgatacag-tt-ttatcatctttaaa-cttctatgaaagg-gttggccctt-taataggtcagagttcc-gagattgaaagggggaaggatgggagtttttgcaacacgatctccacatcgaccgtgtcctataggact------------------------------------------------------------------------------------------------------------------------------------------------------------------------------------------------------------------------------------------------------------------------------------
>I28639_M249_Malvaceae_Gyranthera_amphibiolepis_seq1
----------------------------------------------------------------------------------------------------------------------------------------------------------------------------------------------------------------------------------------------------------------------------------------------------------------------------------------------------------------------------------aatgacag---------agattg-tgtaaatgaaatat------ttttattctgt----------taatagaagctatgcaat-----actcatgcttg-------------tctcggtaaata-------ttcagattgaaacttatta-----ctaatttatc-----tgttgctagtc-aaggatagt---tcttgattaatgcta-atgaac-aattgcatgtataa-----------tttatgcaggaatgggacccctaggcaacctctactcgtccctcttgccagggcatgtttggttttt-gattcagctagagttcctccagcatctcttgagggtcttgaagaatactctcattgctggattatatatgtatttcatttaaatacagatctggagaagttatggaagcatccatctaaatcaaagtttaaggccaagg-------tttgtggcattgtaa--------taatg-at-acatgta-------tattta----tttc---------tatcacttatgatactt-tc-ttatcatctttaaa-cttctatggaagg-ttggtcaata-taataggtcagagttcc-gagattgaaaggaggaaggatgggagtttttgctacacgatc---------------------------------------------------------------------------------------------------------------------------------------------------------------------------------------------------------------------------------------------------------------------------------------------------------------
>I28640_M062B_Malvaceae_Diplodiscus_paniculatus_seq1
-------------------------------------------------------------------------------------------------------------------------------------------------------------------------------------------------------------------------------------------------------------------------------------------------------------------------------------------------------------------------------------------------------------------------------------------------------------------------------------------------------------------------------------------------------------------------------gtccctctcaattaatactgamagaac-aattsyattkmtra-----------cttrbgywgkaacgggaccccaaggcaacctctgcttgtccctcttgctagagcatgtttggttttt-gattcagctagagttcctcctgcatctcttgagggtcttgaagaatactcccattgctggattatttatgtgtttcatttaaatacagatctggagaagttatggaagaatccatctaaatcaaaatttaaggccaagg-------tttgggatactrcaa--------tgatg-tt-atatttgttg----taattt----tttt---------tctyacttatgatactc-tc-ttatcatctttaaa-cttctatgaaagg-ttggtcactk-trwtwgr--------------------------------------------------------------------------------------------------------------------------------------------------------------------------------------------------------------------------------------------------------------------------------------------------------------------------------------------------------------------
>I28641_M063_Malvaceae_Brownlowia_peltata_seq1
----------------------------------------------------------------------------------------------------------------------------------------------------------------------------------------------------------------------------------------------------------------------------------------------------------------------------------------------------------------------------------gatggtaa---------acattt-tgtagataaatatt--------ttgttcaat----------taatagaagttatgcaac-----actcatgctts-------------tcttggt-aatg-------ttcagattgaagcttatta-----ctaatttatc-----tgttgttaatc-aagcttagtccctcttgattaatactgaaagaac-aattctatttataa-----------ctcatgcaggaacgggacccccaggcaacctctgcttgtccctcttgctagagcatgcttggttttt-gattcagctagagttcctcctgcatctcttgagggtcttgaagaatactcccattgctggattatttatgtgtttcatttaaatacagatctggagaagttatggaagaatccatctaaatcaaagtttaaggccaagg-------ttttggatactgcaa--------tattg-tt-acatttgttatatwtttttt----tttc---------tctcacttatgatactc-tc-ttatcatc-----------------------------------------------------------------------------------------------------------------------------------------------------------------------------------------------------------------------------------------------------------------------------------------------------------------------------------------------------------------------------------------------------------
>I28643_M065_Malvaceae_Hermannia_flammea_seq1
------------------------------------------------------------------------------------------------------------------------------------------------------------------------------------------------------------------------------------------------------------------------------------------------------------------------------------------------------------------------------------tgacaa---------agattg-tgcaaataaa------------ctactttttcgt-------ttatagaagctaagagat-----actcattcttg-------------tctggttaaata-------ttcagataaatgcttggta-----ctagttattc-----tgttgttagtc-aagaacagt---gcttt-ttaatgctaaataaat-aatgacatctataa-----------ttcgtgcaggaatgggaccccaaggcaacctctactggtccctcttgctagggcatgcttggttttt-aattcaagtagagttcctccagcgtctcttgagggtctagcagaatactctcattgctggattatatatgtgtttcatttaaatacggatctagagaagttatggaagcatccatctaaatcaaagtttaaggccaagg-------ttggtgacactgcaa--------taatg----atgcttgctt----tattta--acattt---------tgtcacttttgattatt-tc-ttattatttgtaaa-cttctttggaaga-ttggccactt-taataggttagagttcc-aagattgaaaggtgg------------------------------------------------------------------------------------------------------------------------------------------------------------------------------------------------------------------------------------------------------------------------------------------------------------------------------------------
>I28644_M066_Malvaceae_Thomasia_solanaceae_seq1
--------------------------------------------------------------------------------------------------------------------------------------------------------------------------------------------------------------------------------------------------------------------------------------------------------------------------------------------------------------------ttttcttgatgcattattgctgctgcctg-ttgtttt-catttataagaaat-------tttatt----------------ctagaagctgtgcagt-----actcatgcttg--------------ctgggtaaata-------tccagatcaacgttttgta-----ctaatttatc-----tgttggtactc-aagcatact---gcttgattaatgctaaatgaac-aattccatgcataa-----------attgtgcaggaatgggactcccaggcaacctctacttgtccctctttctagggcatgtttggttttt-gattcagctagagttcctccagcgtctcttgagggtctcgtggaatactctcattgctggattatatatgtgtttcatttaaatacagatctagagaagttatggaagcatccatctaaatcaaagtttaaagccaagg-------ttggtgacactgcaataatggattaatg-gt-acatgtat------tatttat---tttt---------tgtcagttatgataatt-tc-ttaccatttttaaa-attctatggaagg-ttggccactt-taataggtcagagttcc-gagattaaaaggtggaaggatgggagtttttgctacacgatctccacatcgac----------------------------------------------------------------------------------------------------------------------------------------------------------------------------------------------------------------------------------------------------------------------------------------------------
>I28645_M067_Malvaceae_Guichenotia_ledifolia_seq1
---------------------------------------------------------------------------------------------------------------------------------------------------------------------------------------------------------------------------------------------------------------------------------------------------------------------------------------------------------------------------------------------------agattg-tgtcaataaaaaat-------tttattattt----------taatagatgctgtgcagt-----actcatgcttg--------------ctgggtaaata-------tccagatcaatgttttgta-----ctaatttatc-----tgttggtactc-aagcatact---gcttgattaatgctaaatgaac-agttccatgcataa-----------attgtgcaggaatgggactcccaggcaacctctacttgtccctcttgctagggcatgtttggttttt-gattcagctagagttcctccagcatctcttgagggtctcgtggaatactctcattgctggattatatatgtgtttcatttaaatacagatctagagaagttatggaagcatccatctaaatcaaagtttaaagccaagg-------ttggtgatactgcaa--------taatg-gt-acatgtat------tatttat---tttt---------tgtcagttatgatcatt-tc-ttaccatttttaaa-attctatggaagg-gtggccactt-taataggtcagagttcc-gagattaaaaggtggaaggatgggagtttttgctacacgatctccgcatcgaccatgtcc---------------------------------------------------------------------------------------------------------------------------------------------------------------------------------------------------------------------------------------------------------------------------------------------
>I28647_M069_Malvaceae_Cheirolaena_linearis_seq1
-------------------------------------------------------------------------------------------------------------------------------------------------------------------------------------------------------------------------------------------------------------------------------------------------------------------------------------------------------------------gtctt----------------------------------atcaactgaaattttaa--atattatatttt---------gtaatagaatctatgagct-----tcttatgtttg-------------actctgcaaata-------tttagattgaagcttattc-----ctaatttatc-----agttgttagtc-aagcatggt---gcttgattagggctaagtgaac-agtttcatgtacaa-----------tttatgcaggaacgggacccctaggcaacctctgcttgtccctcttgctagggcatgtttggttttt-gattcagctagagttcctcctgcgtctcttgatggtcttgaagaatactcccattgctggattatatatgtttttcatttaaatacagatctggagaagttatggaagcatccatctaagtcaaagtttaaggccaagg-------tttgtaacactgcaa--------taatg-ct-atattt------------------tttc---------tgtcgcttatgataactctc-ttatcatctttaaa-cctctatgaaagg-ttgatcactt-taataggtcagagttcc-aagattgaaaggtgaaaggaagggagtttttgctacacggtctccacatcgaccatgtcc---------------------------------------------------------------------------------------------------------------------------------------------------------------------------------------------------------------------------------------------------------------------------------------------
>I28649_M071_Malvaceae_Goethalsia_meiantha_seq1
---------------------------------------------------------------------------------------------------------------------------------------------------------------------------------------------------------------------------------------------------------------------------------------------------------------------------------ttccacagtggagggaaaatgcatcaactctgctgctttgtct-aggttgatgagag---------aggtt---gtaaataaagtat-------tttcttcgtt----------tggcagaagctgcacagt-----actcacacttg-------------tctaat-------------------------------a-----ctaatttatc-----tgatgttactg-aagcatagt---tcttgattattggtacgtga----------tgtataa-----------tttgtgcaggaatgggacccccaggcagcctttacttgtccctcttgctagggcatgtttggttttt-gattcaactagagttcctccagcatctcttgagggcctggaagaatactctcattgctggattatatatgtgtttcacttaaatacagatctggagaagttatggaagcatccatctaaatcaaaatttaaggccaagg-------ttggtaacactgcag--------caatg-gt-acatttat------cattcat---ttta---------tctcacttatgatcact-tc-ttatcatttataaa-cttctatggaaggtttggcatctt-taataggtcagagttcc-gagattgaaaggtggaaggatgggagttt----------------------------------------------------------------------------------------------------------------------------------------------------------------------------------------------------------------------------------------------------------------------------------------------------------------------------
>I28650_M072_Malvaceae_Clappertonia_ficifolia_seq1
------------------------------------------------------------------------------------------------------------------------------------------------------------------------------------------------------------------------------------------------------------------------------------------------------------------------------------------------------------------------------gattgatgatag---------agatg---gtaaataaagcgt-------tttattcttt----------tagttgaagctgcaaggt-----actcatgcttg-------------tctagtac----------------------------tg-----ctaatttttc-----caatgttactg-aagcattgt---ggttgataattgatgaatgaac-aattgaatgtataat---------ttttgtgcaggaatgggacccccaggcaacctttacttgtccctctcgccagggcatgtttggttttt-gattcagctagagttcctccagcgtctcttgaaggtctcgaagaatactctcattgctggattatatatgtgtttcacttaaatacagatctggagaagctatgtaagcatccatctaaatcaaagtttaaggccaagg-------tttgtgacactgcta--------caatg-gt-acatcttt------tatttat---attctctatcacttatgaattatgatcact-tc-ttatcatttttaaa-cttttatggaaggtttggccactt-taataggtcagagttcc-gagattgaagggtggaaggatgggcgtttttgctacacgatctccacat--------------------------------------------------------------------------------------------------------------------------------------------------------------------------------------------------------------------------------------------------------------------------------------------------------
>I28652_M074_Malvaceae_Hildegardia_barteri_seq1
------------------------------------------------------------------------------------------------------------------------------------------------------------------------------------------------------------------------------------------------------------------------------------------------------------------------------------------------------------------------------------------------------------------------------ttacattatat----------taatagaagctat-caat-----aatcgagcttg-------------tctcggtaaata-------ttcagattgaagcttagtt-----ctaatttacc-----agttgttagcc-aagcatagt---gcttg-----------acgaac-aattccatgtata------------tttatgcaggaatgggactcccaggcaacctctgcttgtccctcttgctagggcatgtttggttttt-gattcagctagagttcctcctgcatctcttgtgggtcttgaagaatactcccattgctggattatatacgtgtttcatttaaatacagatctggagaagttatggaagcatccatctaaatcaaagtttaaggccaagg-------tttgtgacgctgcta--------taaaa-tt-acatttattat-------------tttt---------tatcacttatgatacac----ttatcatctttgaa-cttttatgaaagg-gttgtcgctt-taataggtcagagttcc-gagattgaaagggggaaagatgggagtttttgcaacac-------------------------------------------------------------------------------------------------------------------------------------------------------------------------------------------------------------------------------------------------------------------------------------------------------------------
>I28653_M168_Malvaceae_Theobroma_cacao_seq1
--------------------------------------------------------------------------------------------------------------------------------------------------------------------------------------------------------------------------------------------------------------------------------------------------------------------------------------------------------------ctgcagtct------agcatgatgacag---------agatt--tgtcaataaaaaag-------tttatttttt----------taatagaagctatgcagt-----actcatgcttg-------------tctgggtaaatt-------ttcagatcaatgcctacta-----ctaatttatc-----tgttgtttctc-aagcatggt---gcttgattaatgctaaatgaccaaattccatgtataa-----------tttgtgcaggaatgggacccccaggcaacctctacttgtccctctagcgagggcgtgtttggttttt-gattcagctagagttccccccgcatctcttgagggccttgaagaatactctcattgctggattatatatgtgtttcatttaaatacagatctggagaagttatggaagcatccatctaaatcaaagtttaaggccaagg-------tttgtgacattgtga--------taatt-ga-acacttgt------tattagt-tttttc---------tatcacttatgatcatt-tc-ttatcattgttaaa-cttctatggaagg-ttggtcactt-taataggtcagagttcc-tagattgaaaggtggaaggatgggagtttttgctacacgatctccacatcgaccatgtcct--------------------------------------------------------------------------------------------------------------------------------------------------------------------------------------------------------------------------------------------------------------------------------------------
>I28654_M105_Malvaceae_Pachira_aquatica_seq1
---------------------------------------------------------------------------------------------------------------------------------------------------------------------------------------------------------------------------------------------------------------------------------------------------------------------------------------------------------------------------------------------------agattg-tgtaaatgaattat-------tttattctgt----------taatagaagctatkcaat-----attcatgcttg-------------tcatggtaaata-------ttcagattgatgcttataa-----ctgatttatg-----cattgctagtc-aaggatagt---tcttgattgatgcta-atgaac-aattgcatatataa-----------tttatgcaggaatgggacccctaggcaacctttacttgttcctcttgctagggcatgtttggttttt-gattcagttagagttcctccagcatctctggagggtcttgaagaatactctcattgctggattatatatgtatttcatttaaatacagatctggagaagttatggaagcatccatctaaatcaaagtttaaggccaagg-------tttgtggcattgtaa--------taatg-at-tcatgta-------tactta----cttc---------tatcacttataatactt-tc-tgatcatctttaaa-cttctgtggaaggtttggtcactt-taataggttagagttcc-aagattgaagggagg------------------------------------------------------------------------------------------------------------------------------------------------------------------------------------------------------------------------------------------------------------------------------------------------------------------------------------------
>I28655_M148_Malvaceae_Robinsonella_mirandae_seq1
-----------------------------------------------------------------------------------------------------------------------------------------------------------------------------------------------------------------------------------------------------------------------------------------------------------------------------------------------------------------------tttak-tgtac-----------------amaatg-aacsaatgaacrrt-t------------------------------------------------------gsttt--------------ctcaagcaact-------catagaaggatagtyc-ta-----ctratttatct---ttgttwktagtc-aakgatrgt---tcttgattaatgttgaat--ac-atttgswtgtataa-----------tttatgcaggaatggtacmcctmggcaacctctgctcgtccctcttgctagggcgtgtttggttttt-gattcaamtagagttcctccagcgtcvcttgagggtctcgaagaatactctcattgctggattatatatgtatttcatttgaatacagatctdgataagttatggaagcatccatctaaatcgaagtttaaggccaagg-------tttgtggaactgtaa--------taatgtat-mcayata-------tttctg----tttc---------taccatttatgaaactt-tc-tkatcatctttaaa-cttctatgcaagg-ttggtcactt-taataggtcagagttcc-aaggttgaaaggaggaaggatgggaacttttgctacacgatctccacatcgaccat-------------------------------------------------------------------------------------------------------------------------------------------------------------------------------------------------------------------------------------------------------------------------------------------------
>I28656_M002_Malvaceae_Tilia_americana_seq1
------------------------------------------------------------------------------------------------------------------------------------------------------------------------------------------------------------------------------------------------------------------------------------------------------------------------------------------------------------------------------gcatgatgacag---------acattt-tgtaaataaaataw-t------ttattctatct--------taatagaagctatgcaat-----actcatgcwtg-------------tctcggtaaata-------ttcagattgaagcatatta-----ctaatttatc-----tgttgytagtc-aagcatagt---gyttgwttaatsctaaatraac-waktmcatgyataw-----------tttatgcaggaatggracccccaggcaacctctrcttgtcmctcttgctagggcatgtttggttttt-gattcagctagagbtcctccwgcatctcttgagggtcttgragaatactchcattgctggattatatatgtrtttcatttaaatacagatctggagaagttatggaagcatccatctaaatcaaagtttaaggccaagg-------tttgtgacactgyaa--------taatg-kt-gcatgtatt----ttdyatt----ttty---------yatcacttatgatacty-ts-ttatcatstttaaa-ctyctatgraargattkgycactt-tratagrtyagagttccagarattgaaagggggaaggatgggagtttttgctacacgatctcctca---------------------------------------------------------------------------------------------------------------------------------------------------------------------------------------------------------------------------------------------------------------------------------------------------------
>I28657_M180_Malvaceae_Triumfetta_lappula_seq1
--------------------------------------------------------------------------------------------------------------------------------------------------------------------------------------------------------------------------------------------------------------------------------------------------------------------------------------------------------tcaa--ccgctgccttgtct-aggytgataatag---------agatw---gtaaataaagtat-------tttattctct----------tagttgaagctgtarggt-----rctcatgcttg-------------tctagtaa----------------------------ta-----ctaatttatc-----tgatgttactg-aagcawtgt---gcttgataattggtaaatgaac-aattccatgtataa-----------tttctgcaggaatgggaccccmaggcamcctttactygtccctcttgccagggcatgtttrgttttt-gattcagctagagttcctccagcrtctcttgaaggtctcgaagaatactcwcattgctggattatatatgtrtttcacttraatacrgatctggagaagctatggaaggatccatctaaatcaaagtttaasgccaagg-------tttgtgacactkmta--------caatg-ay-acatttgt------tatttat---attc---------tgtcacttatgatcact-tc-ttatcggttttaaa-gttttatggaaggtttga----------------------------------------------------------------------------------------------------------------------------------------------------------------------------------------------------------------------------------------------------------------------------------------------------------------------------------------------------------------------------------
>I9832_V002_Malvaceae_Luehea_speciosa_seq1
ctcatagccagaatggttgagaagaggaaagtacaaagttggattctaaatcaactcataggacggtccaagtcggatcaatcgatccaccagttgggtgaagatggtggatttattttcttaataattgaaaaaccagtcacaagaaaatattgaacggagaaagatcatatgtaaaattttttctgaggtgaaaatsaagttttgtttctaactcaaaatgaaaaaaacaaattggggcatagygyatagttagbracataatataattttccttgtttcaascacgttasatattttkcttttctttctdcaatttaaytccacagtggcggggaaawnnmwnnv-nhtgctgnctt-tct-aggtcgatgacat---------aggtt---gtaaataddgnah-------tctattnbtt----------davtdgaagctgcacagt-----acwcktgcttg-------------tctakt-------------------------------a-----ttaatttatc-----tgatgttactn-aagcatakt---tctndattaytggtaaatgaab-aattccatgtataa-----------tttgtgcaggaatgggachcccaggcaacctttacttgtccctcttgctagggcatgtttggtttttnrdtyvahyhrrndttcctccagcatctcttgagggtctcgaagaatactctcattgctggattatatatgtgtttcachtaaatacrgatctggagaagttatggaagcatccatctaaaycwaaattgaaggccaagg-------ttggtgacactgc-a--------caatg-gt-acatttgt------tatctat---tyta---------tctcacttatgatcwct-t----atcatttttaaa-cwtctrtgkaaggtttsghtactt-taataggtcagagytcc-gagattgaagggtggraggatgggvgtttttgcyacwagatcwccrcatcgaccwtgtcctrtaggactcactgtwgcaaaggtatggactatggtgtcctkcacdgatrtgttat---------------aacagcat-----tgttcrcctatgwttgtcatttgactgatatctcacttgctgtgtaaagtggggttaaaacttttcaaatatgatctcaacacttmaaggaagattattcaggactatgatctgctggatcttttggcattgccatgctgggctcatagtttctcatctttagggttgagaaactcaaatgtacttaattatcatagtttc
