# Supplementary material for: Localized Phylogenetic Discordance Among Nuclear Loci Due to Incomplete Lineage Sorting and Introgression in the Family of Cotton and Cacao (Malvaceae)
Source: Front Plant Sci. 2022 Apr 13;13:850521. doi: 10.3389/fpls.2022.850521 (PMC9043901; doi:10.3389/fpls.2022.850521)
Supplement: Supplementary file 1 [file Data_Sheet_1.ZIP › Alignments_v4/L238.fasta]

>I23360_M009_Malvaceae_Lagunaria_patersonia_seq1
---------------------------------------------------------------------------------------------------------------------------------------------------------------------------------------------------------------------------------------------------------------------------------gttcaagtgattggacttctc-tgtagaacacccctgaaagaaagcagacatgagctgctatgccgagttgctgcaggtggtggtgctttcaaaagtgaaaatggcaccaaagttcatcttcctggagcaaatctaaacgatgtagcaaaccaggctgatgatttgctagaggtt-tttattt--------gaaaa-tcttataat-------aaatcatgctttca--gatat-tgtttg------------atagtcacgaattcg-------------------------------------------------------------------------------------------------------------------------tataagttgatagatgcttgagc--tttgaggagattat--------ttgtatcttca-taagca--tttctggatat-tgattgagtgcattttaat---ttgtaaattaagttgctactg------------------------------------------------------
>I23364_M013_Malvaceae_Grewia_sp_seq1
---------------------------------------------------------------------------------------------------------------------------------------------------------------------------------------------------------------------------------------------------------------------------------gttcaagtggtcggacttcta-tgtagaacaccccaaaaagaaagcagacatgaactactacggcgagtggctgctggtggtggtgctttccaaagtaaaaatggcaccaaggttcatattcctggagcaaatctaaatgatatagcaaaccaggctgatgatttactagaggta-tttatat--------caaag-tcttatcat-------gaataaccctttct--ggtaa-tttttc------------taatatatgaaggtgtttggctg-actgcataata--------------t--tctgcttatagccattcatt----ttgtgttt---------c-------------------acaaactgaaac---------cctttaagttcattgactat-----------------------------ctgcakcagga-tatgca--taacttgaact-----------------------ttataatatagacta------------------------------------------------------aattgt
>I23367_M016_Malvaceae_Kitaibelia_vitifolia_seq1
------------------------------------------------------------------------------------------------------------------------------------------------------------------------------------------------------------------------------------------------------------------------------------caagtgattkgactkctm-tgkagaacacmcctgaaagaaagcagrcatgasskactacgccgagtkgctgctggtggtggtgctttcaaaagwgaaaatggcaccraagttcatcttcctggagcaaatctaaatgatatagcaaaccaggctgatgatctgctagaggta-tttatty--------gaaaa-tyttataat-------gartcatgcttt----------------------------------------------------------------------------------------------------------------------------------------------------------------------------------------------------------------------------------------------------------------------------------------------------------------------------------------------------
>I23368_M017_Malvaceae_Sterculia_apetala_seq1
----------------------------------------------------------------------------------------------------------------------------------------------------------------------------------------------------------------------------------------------------------------------------------ttcaagtgatcggacttctc-tgtagaacacctcaaaaagaaagcagacatgaactactacgccgagttgctgctggtggtggtgctttccaaagtaaagatggcatcaaagttcatattcctggagcaaatctaaatgatatagcaaaccaggctgatgawcttctagaggtattttattt--------gaaaa-tcttawcat-------gaatcacaccttck--kwyma-twtttt------------aaatatwtgamgtcgtttkgctg-gctscccataa--------tt----c--ttctcttakatctgttcatt----ttgggttg---------c-------------------acaaagtgwgac---------cctttatgctgatagaagcttgcac--ctcgtggagattataatatagactaaattgtacaaaagca--tttt------------------------------------------------------------------------------------------------------att
>I23370_M105_Malvaceae_Pachira_aquatica_seq1
------------------------------------------------------------------------------------------------------------------------------------------------------------------------------------------------------------------------------------------------------------------------------------caagttattggacttctc-tgtagaacacccctgaaagaaagcagacatgaactactacgccgagttgctgctggtggtggtgctttcaaaagtgaaaatggcaccaaagttcatctccctggagcaaatctaaatgatatagcaaaccaggctgatgatctgctagaggta-tttattt--------gaaaa-tcttataat-------gaatcatgctttca--gatat-tgtttg------------atatttatgaattcg-------------------------------------------------------------------------------------------------------------------------tataa---------------------------------------------------------------------------------------------------------------------------------------------------------------------------
>I23371_M137_Malvaceae_Dombeya_wallichii_seq1
----------------------------------------------------------------------------------------------------------------------------------------------------------------------------------------------------------------------------------------------------------------------------------ttcaagtgatcggacttctc-tgtagaacaccccaaaaagaaagcagacatgaactactgcgccgagttgctgctggtggtggttctttcaaaagtaaaaatggcaccaaagttcatattcctggagccaatctaaatgatattgcaaaccaggctgatgatctactagaggta-cttattt--------gaaaa-ttttattat-------g---------ttat--tttca-acaatg------------tcaacctgaattttgtttaatttcagtatttatgg--------a---------tttttttttgacctccattgcagtcgtattg---------ccttttgtgatgaaaattt--ccaagtctatt--------gtttgttt---------------------------------------------------------------------------------------------------------------------------------------------------------------------------
>I23376_M145_Malvaceae_Heliocarpus_appendiculatus_seq1
--------------------------------------------------------------------------------------------------------------------------------------------------------------------------------------------------------------------------------------------------------------------------------------agtggtcggacttcta-tgtagaacacctcaaaaagaaagcaggcatgaactactacggcgagttgctgctggtggtggtgttttcaaaagtgaaaatgacaccaaggttcatcttccagsagcaaatctaaatgatatagcaaaccaggctgatgatctgcttgaggta-tttattt--------caaag-tcccaycac-------aaatcacagttt-t--ggtca-tttaga------------aaatgtatgtggttgtttggctg-actgaatataagtatagaact----c--ttccattttacct-----------------------------------------------------------c---------cctttaagttccttcattat-----------------------------ctgaatcttga-tatgca--tttgtgggact-----------------------ttataatata--------------------------------------------------------------ga-
>I23378_M150_Malvaceae_Ceiba_pentandra_seq1
---------------------------------------------------------------------------------------------------------------------------------------------------------------------------------------------------------------------------------------------------------------------------------gttcaagttattggacttctc-tgtagaacacccctgaaagaaagcagacatgaactactacgccgagttgctgctggtggtggtgctttcaaaagcgaaaatggcaccaaagttcatcttcctggggcaaatctaaatgatatagcaaaccaggctgatgatctgctagaggta-tttattt--------gaaaa-tcttagaat-------gaatcatgttttcg--gatat-tgtttg------------atattaatgaattca-------------------------------------------------------------------------------------------------------------------------tataagtttatagatgcttgagc--tttgaggagattattt-ggcacctgtatcttca-taagca--tttctggatat-tgaatgattgcattttaat---ctgtaaattaagttgctattgtgga--------------------------------------------------
>I23383_M166_Malvaceae_Pseudobombax_ellipticum_seq1
---------------------------------------------------------------------------------------------------------------------------------------------------------------------------------------------------------------------------------------------------------------------------------gttcaagttattggacttctc-tgtagaacacccctgaaagaaagcagacatgaactactatgccgagttgctgctggtggtggtgctttcaaaagcgaaaacggcaccaaagttcatcttcctggagcaaatctaaatgatatagcaaaccaggctgatgatctgctagaggta-tttattt--------gaaaa-tcttataat-------gaatc-----------------------------------------------------------------------------------------------------------------------------------------------------------------------------------------------------------------------------------------------------------------------------------------------------------------------------------------------------------
>I23384_M168_Malvaceae_Theobroma_cacao_seq1
---------------------------------------------------------------------------------------------------------------------------------------------------------------------------------------------------------------------------------------------------------------------------------gttyragtgattgggcttctc-tgtagaacaccccaaaaagaaagcagacatgaactgctacggcgagtggctgctggtggtggtgctttcaaaagtgcaaatggcaccaaagttcatattcctggagcaaatctaaatgatatagcaaaccaggctgatgatctactagaggta-tttattt--------gaagg-tcttatcat-------aaatcatactttct--aatca-ttctt---------------------gaagtcgattggctg-actgcatataa--------ct----c--ttctcttatacctgttaagt---tttgtgttg---------a-------------------acaacgtgaaat---------tctttaagttgatagatgcttgagc--atcaaggtgattat--------ttgcatcttaa-taagta--tttctcgatat-tgattgagagcatgttaatattttgtaaatgaagttgtttca-------------------------------------------------------
>I23388_M180_Malvaceae_Triumfetta_lappula_seq1
----------------------------------------------------------------------------------------------------------------------------------------------------------------------------------------------------------------------------------------------------------------------------------------tggtcggacttcta-tgtagaacacctcaaaaagaaagcaggcatgaactactacggcgagttgctgctggtggtggtgttttcaaaagtgaaaatgacaccaaggttcatcttccaggagcaaatctaaatgatatagcaaaccaggctgatgatctgcttgaggta-tttattt--------caaag-tcccatcat-------aaatcacagttt-t--ggtca-tttaga------------aaatgtatgtggttgtttggctg-actgaatataagtatagaact----c--ttccattttacctgttc----------------------------------------------------aaac---------cctttaagttccttcattat-----------------------------ctgaatcttga-tatgca--tttctgggact-----------------------tta------------------------------------------------------------------------
>I23389_M181_Malvaceae_Pavonia_scheadiana_seq1
------------------------------------------------------------------------------------------------------------------------------------------------------------------------------------------------------------------------------------------------------------------------------------caagtgattggacttctc-tgtagaacacccytgaaagaaagcagacatgagctactrcrcygagttgctgstggtggtggtgctttcaaaagtgaaaatggcaccaaagttcatcttcctggagcaaatctaaatgatatagcaaaccaggctgatgatctgctagaggta-tttattc--------rrama-tcttataat-------gaatcatgctttca--ratat-tgtttg------------atatttatgaatttg-------------------------------------------------------------------------------------------------------------------------tatacrttgatagatgcttgaac--tttgrggagagtat--------ttgcatcttca-taagca--tatctggatat-tgattgggtgcattttaat---ttgtaaattaagttgctactgtgggattatt--------------------------------------------
>I23392_M187_Malvaceae_Ayenia_berlandieri_seq1
--------------------------------------------------------------------------------------------------------------------------------------------------------------------------------------------------------------------------------------------------------------------------------------------------tctk-tgtagaacamccaaaaaagaaagcagacatgaactactacggcgagtagctgctggtggtggtgctttcaaaagtgaaaatgggactaaagttcatattcccggagcaaatctaaatgacatagcaaaccaggctgatgatctactggaggta-tttattc--------aaaag-tcttacacg-----------------------attca-gtctct------------aaatagataaagttgtttggtgg-actgcatggtg-------tct-------gcatcttataagcatttctt--------------------------------------catacaattcgagca---------tgctccaatttgtaaatgatgttg---gttttgtcaattat--------ttgtgtaacagatgcctacgtagctaaatag---------------------gaccat----------------------------------------ttc---------------------taatcag
>I23393_M189_Malvaceae_Kearnemalvastrum_lacteum_seq1
----------------------------------------------------------------------------------------------------------------------------------------------------------------------------------------------------------------------------------------------------------------------------------ttcaagtgattggacttctc-tgtagaacrccyctgaaagaaagcagacatgagctactacgccgagttgctgctggtgghggtkctttcaaaagtgaaaatggcaccaaagttcatcttcctggagcaaatctaaatgatatagcaaaccaggctgatgatctrctagaggta-tttattc--------gamaa-tyttrtaat-------gaatcawgctttca--gatat-tgtttg------------atatttatgaatttr-------------------------------------------------------------------------------------------------------------------------tatavgttgatagdtgcttgadc--tttgagdagagtat--------thgbatcttca-taatca--tatctggatat-wrawwrmrwsmawwwymaw---twrkarmctwmktwrmtwytktkgaawwtttgrgryr-------------------------------syawrwt
>I23394_M229_Malvaceae_Malvastrum_americanum_seq1
--------------------------------------------------------------------------------------------------------------------------------------------------------------------------------------------------------------------------------------------------------------------------------------------tgracttctt-tgtagaacacccctgaaagaaagcagacatgagctactacgccgagttgcagctggtgggggtgctttcaaaagtgaaaatggcaccaaagttcatcttcctggagcaaatctaaatgatatagcaaaccaggctgatgatctgctagaggta-tttattc--------gacaa-tcttgtaat-------gaatcatgctttca--gatat-tgtttg------------atatttatgaattta-------------------------------------------------------------------------------------------------------------------------tataagttgatagatgcttaaac--tttgaggagagtat--------tcgcctcttca-taagca--tttctggatat--gattgagtgcatttc---------------------------------------------------------------------------------
>I23395_M236_Malvaceae_Fuertesimalva_jacens_seq1
----------------------------------------------------------------------------------------------------------------------------------------------------------------------------------------------------------------------------------------------------------------------------------ttcaagtgmttggacttctc-tgtagaacacccctgaaagacagcagacatgagctactacgtcgagttgccgctggtggtggtgctttcgaaagtgaaaatggcaccaaagttcatcttcctggagcaaatctaaatgatatagcaaaccaggctgatgatctgctagaggta-tttattc--------gaatttttttataat-------gaatcatgctctca--gatat-tgtttg------------atgtttatgaatttgtattggca--------------------------t--tctttttggattatttcatt---ttcatttcc-----------------------------------------a------tgtttttcagacaatggaaactcgacc--a-----------------gttgttccagatcga---------------------------------------------------------------------------------------------------------------------a
>I23396_M019_Malvaceae_Allosidastrum_pyramidatum_seq1
----------------------------------------------------------------------------------------------------------------------------------------------------------------------------------------------------------------------------------------------------------------------------------ttcaagtgattgggcttctc-tgcagaacacctctgaaagaaagcagacatgagctactacgccgagttgctgctggcggtggtgctttcaaaagtgaaaatggcaccaaagttcatcttcctggagcaaatctaaatgatatagcaaaccaggctgatgatctactagaggtattttattt--------gaaaa-tcttataac-------gaatcatgctttaa--gatat-tatttg------------atatttatgamtttg-------------------------------------------------------------------------------------------------------------------------tttactttgatagatgtttgagc--tttgaggagagtat--------ttgtattca---taagca--tctctggatat-tgattgagtgcattttaat---ttgtaaattaagttgccgctgtggattattgagatcgtatgatgttcawaaaatagctatgcaccggataagctt
>I23397_M020_Malvaceae_Melochia_betonicifolia_seq1
---------------------------------------------------------------------------------------------------------------------------------------------------------------------------------------------------------------------------------------------------------------------------------gttcaagygctcgggcttctc-tgtagaacaccccaaaaagaaagtagacatgaactactacggcgagtggctgctggtggtggtgctttcaaaagtgaaaatggcaccaaagttcatattcctggtgcaaatctaaacgatatagcaaaccaggctgatgatctactggaggta-tttgttt--------gatat-tcttataat-----------cacaccttct--gatca-tttttg----------gaatatatatatagtcattggactg-actgcataaag--------------c--tccccccatacctgttcatt---tttgtgttcattaataagcatttctgga---------tatcaagggagatttgagag-aactttaatttgtaaattaggtttgttagtactgttgattat----tagcctaagagccaa-------------------------------------------------------------------------------------------------------------------tgc
>I28591_M023_Malvaceae_Neobuchia_paulinae_seq1
------------------------------------cgaaagtcactgctcgaggtgattaaggagaccgtgctaacacatctcacaaaaaaatg-t-----------------ccaccacatgtaaggaag--------tcccctga----ggcgcaatccggcaatacctgattt--aac-ttta--gctcgaagttagtt--atatact---aacaagaactgaatactaa----gttattttctct--tctttttccttgctccc-aaggttcaagttattggacttctc-tgtagaacacccctgaaagaaagcagacatgaactactacgccgagttgccgctggtggtggtgctttcaaaagcgaaaatggcaccaaagttcatcttcctggggcaaatctaaatgatatagcaaaccaggctgatgatctgctagaggta-tttattt--------gaaaa-tcttagaat-------gaatcatgttttca--gatac-tgtttg------------atattaatgaattca-------------------------------------------------------------------------------------------------------------------------tataagtttatagatgcttgagc--tttgaggagattattt-kgcatttgtat---------------------------------------------------------------------------------------------------------------------------
>I28593_M024_Malvaceae_Carpodiptera_cubensis_seq1
--------------------------------------aaagtcactgcttgaggtgattaaggagactgtgctctcacatctcacaaaaaaatg-t-----------------cctccacatgtaaggaag--------taacttga----ggcccaatatggcaatacctgatct--aag-ttta--ttccaaagttagttcaatatact---agcattaactgaataccaa----gtta-tttctct--tgtttttccttgcttcc-taggttcaagtgattggacttctg-tgtagaacacccgaaaaagaaagcagacatgaactattgcgccgagttgctgctggtggtggagctttcgaaagtaaaaatggcaccaaagttcatattcctggagcaaatctaaatgatatagcaaaccaggctgatgatctactagaggta-tttattt--------gaaaa-tcttatcat-------gaatcgcaattttt--gatca-tttttg------------aaatatagaaagttctttgactg-actgaccataa--------tt----c--ttgtctaatgcctgttcat-----ttgtcttg---------c-------------------acaaattgaaag---------cctttaagttgataggtgtttgaac---------------------------------------------------------------------------------------------------------------------------------------------------------
>I28594_M025_Malvaceae_Herrania_nitida_seq1
---------------------------------cagcgaaagtcactgcttgaggtgattaaggagaccgtgctatcacatctcacaaaaaaatg-t-----------------cccccacatgtaaggaaa--------tcccttga----tgcccaa--------tagctgattc--aac-ttta--gttcaaaattag-tccatttact---aacatgaactgaatactaa----gttattttctct--tgtttttccttgctccc-aaggttcaagtgattggacttctc-tgtagaacaccccaaaaagaaagcagacatgaactactacggcgagtggctgctggtggtggtgctttcaaaagtgcaaatggcaccaaagttcatattcctggagcaaatctaaatgatatagcaaaccaggctgatgatctactagaggta-tttattt--------gaagg-tcttatcat-------aaatcatactttct--aataa-ttttt---------------------gaagtcgattggctg-actgcgtataa--------ct----c--ttctcttatacctgttgagt---tttgtgttt---------a-------------------acaaattgaaat---------tctttaagttgatagatgcttgagc--atcaaggtgatta------------------------------------------------------------------------------------------------------------------------------------------
>I28595_M184_Malvaceae_Guazuma_ulmifolia_seq1
-------------------------tttggattcagcgaaagtcactgcttgaggtgattaaggagaccgttctagcacatctcacaaaaaaatg-t-----------------cccccgcatgtaaggaag--------tcccttga----ggccaaa--------tacctaattt--aac-tttg--gtacaaaattag-tccatgtatt---agcatgaattgaaaactga----gtta-tttctct--tgtctctccttactcac-aaggttcaagtgatyggacttctc-tgtagaacagcccaaaaagaaagcagacatgaactactacgacgggtggctgctggtggtggtgctttcaaaagtgaaaatggcaccaaagttcatattcctggagcaaatctgaatgatatagctaaccaggctgatgatctactagaggta-tttattt--------gaaag-tcttatcat-------gaatcatacttcct--aatca-tttctg------------a------agaagttgtttggttg-actgcatataa--------ct----c--ttct-tcatacccattcagt---tttttgtta---------a-------------------caaagtaaaacc---------cttttaag-----------ttgagc--atcaaggagattgt--------ttgcatcttga-taagta--ttt----------------------------------------------------------------------------------------------------------
>I28596_M026_Malvaceae_Ruizia_cordata_seq1
-------------------------------------------------------tgattaaggagactgttctatcacatctcacaaaaaaatg-t-----------------cccccgcatgtaaggaag--------taacttgagtgcggcccgttacggcagtacttgattc--aac-ttta--cttcaaagttggttccatataa-------------aatatactaa----catgctttctct--tg-ttttccctgcttca-taggttcaagtgattgggcttctc-tgtagaacaccccaaaaagaaagcagaaatgaactactgcgccgagttgctgctggtggtggtgctttcaaaagtaaaaatggcaccaaagttcatattcctggagccaatctaaatgagattgcaaaccaggctgatgatctactagaggta-cttattt--------gaaaa-ttttattat-------g---------ttat--tttca-acaatg------------tcaacctgaattttgtttagtttcaggatttatgg--------att---t--ttatttttttgacctccattgcagtcgtattg---------ccttttgtgaagtaaattt--ccaagtca----------------------------------------------------------------------------------------------------------------------------------------------------------------------------------------------
>I28597_M027_Malvaceae_Melhania_velutina_seq1
----------------------------------------------------------------------------------------aaaaatg-t-----------------cccccgcatgtaaggaag--------taacttgagtgcggcccattatggcagtactttattc--aac-ttta--tttcaaagtcggttccatataa-------------aatatactaa----catsctttctct--tgtttttccykbytyca-taggttcaagtgattggacttctc-tgtagaacaccccaaaaagaaagcagacatgaactactgcgccgagttgctgstggtggtggwgctttcaaaagtaaaaatggmaccaawgttcatattcctrgagccaatctaaatgatatwgcaaaccaggctgatgatctactagaggta-yttattt--------gaaaa-tyttattat-------g---------ttat--tttcg-acaatg------------tcaasstgaaatttgtttagtttcagcattaatga--------agt--------------------------------------------------------------------------------------------------------------------------------------------------------------------------------------------------------------------------------------------------------------------------
>I28598_M028_Malvaceae_Glyphaea_brevis_seq1
---------------------------------------------ctgcttgaggtgattaaggagactgtgctatcacatcttacaagaaaatg-t-----------------cctccacatgtaaggaat--------tcctttga----ggcccac--------tacctgattg--aac-tttagttctcaatgtcagtaacatatagt---aacatgaactgcatactaatag---------------tctttttccttgctcca-aaggttcaagtggttggacttcta-tgtagaacacctcaaaaaggaaccaggcatgagctactacgtcgagtggctgctggtggtggtgttttcaaaagtgaaaatggcaccaaagttcatattcctggagcaaatctaaatgatatagcaaaccaggctgatgatctactgggggta-ttttttc---------aaag-tcttgtcat-------gaatcacagtttct--ggtca-tttttc------------aaatatatgaagttgtttggctg-actgcatatga--------ct----t--ctctcttacacctgttcatt---tttgtgttt---------c-------------------acawaatgaaac---------catttaagttcct--------------------------------------------------------------------------------------------------------------------------------------------------------------------t
>I28599_M029_Malvaceae_Desplatsia_dewevrei_seq1
------ggggggggttggt-----------gttcagcgaaagtcactgctcgaggtgattaaggagactgtgctatcacatcttacaaaaaaatg-t-----------------cccccacatgtaaggaag--------tcccttga----ggcctac--------tacctgattg--aac-ttta--------------------------cttaaatgaactctatactaa----gtta--tttcc---cctttatccttgctcca-aaggttcaagtggttggacttcta-tgtagaacaccccaaaaagaaagcagacatgaactactgcggcgagtggctgctggtggtggcgctttcaaaagtgaaaatggcaccaaggttcatattcctggagcaaatctaaatgatatagcaaaccaggctgatgatctactagaggta-tttattt--------caaag-tcttatcat-------gaataacactttct--ggtca--ttttg------------aaatgtatgaatctgtttggctg-actgcataata--------ct----a--ttcttttatatctattcatt----ttgtgtttcaca---------------------------aaaatgaaac---------cctttaagttccttgactat-----------------------------ctgcatcttga-catgca--ttttttgcact-----------------------ttat----------------------------------------------------------------------a
>I28600_M146_Malvaceae_Mortoniodendron_guatemalense_seq1
--------------------------------------------------tgaggtgattaaggagactgtgctctcacatctcacaaaaaaatg-t-----------------cccccgcatgtaaggaag--------waaattga----ggcccaatacggcaatacctgattc--tac-tyta--tttcaaagttagttccatatact---aaccttaactgaatactaa----gttattttctct--tgtttttctttgcttcc-aaggttcaagtgattggacttctc-tgtagaacaccccaaaaagaaagcagacaygaactactgcgccgagttgctgvtggtggtggtgctttcaaaagtaaaaatggcactaaagttcatattcctggagcaaatctaaatgacatagcaaaccaggctgatgatctactggaggta-tttattt--------gaaaa-tcttatcat-------gaattgcrctttct--aatca-tttttt------------aagta---gaagthgtttggctg-actacccataa--------ct----c--ttctcttrtacctgttcatt----ttgtgttg---------c-------------------acaaagtgaaac---------cctttaagttgatagatacttgaac--atcgtggtgattat--------ttgcatcttga-------------------------------------------------------------------------------------------------------------------tta
>I28601_M030_Malvaceae_Sparmannia_africana_seq1
-----------------------ttttttggttcagcggaagtcactgctcgaggtgattaaggagactgtactatcacatctcacaaaaaaatg-t-----------------cccccacatgtaaggaag--------cccctata----ggscaac--------tacctgattg--aac-ttwa--ctccaatgttagtatcatatact----acatgaactgcatactat----gttattcttttatctgtttttccttgctcca-aaggttcaagtggttggacttcta-tgtagaacaccccaaaaagatagcagacatgaactactacggcgagtggctgctggtggtggtgctttcaaaagtgaaaatggcacwaaagttcatattcctggagcaaatctaaatgatatagcaaaccaggctgatgatctattggaggta-tttattt--------caaag-ttttatcatgaatatygaatcvcactttct--gctca--ttttt------------aaatatgcraagttgtttggctg-actgcatataa--------ct----c--ttctattatacctactctty---ttttttttb---------t---------------------------------------ttywtttgtttcaaaaaw----------------------------------------------------------------------------------------------------------------------------------------------------------------t
>I28602_M031_Malvaceae_Mollia_sp_seq1
cctaatggataaagaatgcttctttttttggttcagcgaaagtcactgctcgaggtgattaaggagactgtgctatcacatcttacaaaaaaatg-t-----------------cccccacatgtaaggaag--------tcccttga-----gcccac--------tactcgattg--aac-ttta--------------------------cctaaatgaactgcatactaa----gttgttttcctc--tttttttccttgcttca-aaggttcaagtggtcggacttcta-tgtagaacaccccaaaaagaaagcagacatgaactactacggcgagtggccgctggtggtggtgctttcaaaagtgaaaatggcaccatggttcatattcctggagcaaatctaaatgatatagcaaaccaggctgacgatctgctagaggta-tttattt--------catag-tcttataag-------gaataacactttct--ggtca--atttt------------aaatatatgaaggcatttggctg-actgtatgtta--------ct----c--ttctcttacagctgttcatt---tttatgttt---------c-------------------acaaaatgaaag---------cctttaa---------------------------------------------------------------------------------------------------------------------------------------------------------------------------
>I28603_M223_Malvaceae_Gossypium_hirsutum_seq1
-----------------------------------------------------------------------------atatttctgataatattg-ttattaatattatcgtcgcttccgcaa------------------cacttga----ggcccaaccccgctgtatctaattc--aac-ttca--gcrtaaagttagtt--atataat---agcatgatctcgatgctaa----gtygttttctct--tgcttttccttrctccc-aaggttcaagtgattggacttctc-tgtagaacacccctgaaagaaagcagacatgagctactacgccgagttgctgcaggtggtggtgctttcaaaagtgaaaatggcaccaaagttcatcttcctggagcaaatctaaacgatatagcaaaccaggctgatgatctactagaggta-tttattc--------gagaa-tcttataat-------gaatcatgctttta--gatgt-tgtctg------------atatttatgaattct-------------------------------------------------------------------------------------------------------------------------tctaagttgatagatgctagagc--atcgaggagatttt--------ttgcatcctcawtaagcat-tttctggatattttatggagtgcattttaat---tttt-----------------------------------------------------------------------
>I28604_M032_Malvaceae_Entelea_arborescens_seq1
-------------------------------------------------tcgaggtgattaaggagactgtgctatcacatctcacaaaaaaatg-t-----------------cccccacatgtaaggaag--------tccctata----ggccaac--------tacctgattg--aac-tyta--mtccaatgttartatcatatact----acatgaahtgcatactar----gtkattmttttctctgttttyccttgctcca-aaggttcaagtggttggacttctattgtagaacaccccaaaaagaaagcagacatgaactactacggcgagtggctgctggtggtggtgctttcaaaagtgaaaatggcactaaagttcatattcctggagmaaatctaaatgatatagcaaaccaggctgatgatctactggaggta-tttatwt--------caaag-tcttatcwtgaatatygaatcacactttct--gctcr--ttttt------------aaatatgcgaagttgtttggctg-actgcatataa--------ct----c--ttctattatacctattcatt---tttgtgttt---------c-------------------aaaaaatgaaac---------cctttaagttccttgattat-----------------------------cta-atcttaa---------------------------------------------------------------------------------------------------------------------t
>I28605_M235_Malvaceae_Abutilon_sp_seq1
------------------------------------------------------------aaggagaccgtgctagcacatctcacaaaaaaatg-t-----------------ccccctcatgtaaggaaa--------ttccttga----ggccaaatctgactatacgagattc--tac-ttta--gatcaaatttagtt--ttacact---aacatgaaatcaatgctta----tttgttttctct--tgcttttctttgcttcc-aaggttcaagtgattgggcttctc-tgcagaacacccctgaaagaaagcagacatgagctactacgccgagttgctgctggtggtggtgctttcaaaagtgaaaatggcaccaaagttcatcttcctggagcaaatctaaatgatatagcaaaccaggctgatgatctactagaggtattttattt--------gaaaattcttataat-------gaattttgctttta--gatat-tgtttg------------atgtttatgaaattg-------------------------------------------------------------------------------------------------------------------------tatacattgatagatgcttgagc--tttgaggagagtat--------ttgtatcttca-t----a--tttctggatat-tgt----------------------------------------------------------------------------------------------
>I28606_M033_Malvaceae_Reevesia_formosana_seq1
----------------------------------------------------aggtgattaaggagactgtgctatcacatctcaccaaaaaatg-m-----------------cccccacatgtaaggaag--------tcccttga----agctcaatatggaaattcctgattc--aac-ttta--gtcctaagttagttccatgtact---aacatgaatggaacactaa----gttattttctct--tgtttttccttgcttcc-aaggttcaagtgatcggacttctc-tgtagaacaccccaaaaagaaagcagacatgaactactccgccgagttgctgctggtggtggtgctttcaaaagtgaaactggcaccaaagttcatattcctggagcaaatctaaatgatatagcaaaccaggctgatgatctactagaggta-tttagttg-------aaaaa-tcttgtcat-------gaatcatatttttc-tgacca-tttttt------------aaatatatgaagtcatttgctg--actacctataa--------ct----c--ttctgttatacctgttcatt----ttgtgtct---------c-------------------acaaagtcatag----------------------------------------aggagattat--------ttgcatc--------------------------------------------------------------------------------------------------------------------------
>I28607_M034_Malvaceae_Mansonia_altissima_seq1
-------------------------------------------------ttgaggtgattaaggagaccgtcctatcacatctcaccaaaaaatg-c-----------------cccccacatgtaaggaag--------tcccttga----agcccattatggcaattcttgattc--aac-ttta--gtcctaagttagttccatgtact---tgcatgaatggaatactaa----gttaatttctct--tg-ttttacttgcttcc-aaggttcaagtgatcggacttctg-tgtagaacaccccaaaaagaaagcagacatgaactactccgccgagttgccgctggaggtggtgctttcaaaagtgaaaatggcaccaaagttcatattcctggagcaaatctaaatgatatagcaaaccaggctgatgatctactagaggta-tttatttg-------gaaaa-tcttattat-------gaatcatacttttc--------------t---------gaagagatgtgaagttctttgctgacactacctataa--------ct----c--ttctgttatacctagtcatt-----tgtgttt---------c-------------------actaagtcatgg----------------------------------------aggagattat--------ctgcatcttaa-taggca--tctcaggatac-tgaatgagtgca------------------------------------------------------------------------------------t
>I28609_M036_Malvaceae_Pentaplaris_davidsmithii_seq1
--------------------------------ttaacttgagtcatattcta---------------------cattgtatcgaacgaaaaaatg-t-----------------cccccacatgtaaggaag--------tcccctga----ggcccaatccggccatacctgattc--aaa-ttta--gcacaaagttagtt--at-tact---aacatgaactgaatgctaa----gttattttctct--tgtttttccttgctccc-aaggttcaagtgattggacttctc-tgtagaacacccttgaaagaaagcagacatgagctactacgccgagttgctgctggtggtggtgctttcaaaagtgaaaatggcaccaaagttcatcttcctggagcaaatctaaatgatatagcaaaccaggctgatgatctgctagaggta-tttattt--------gaaaa-tcttataat-------gaatcatgctttca--gatat-tgtttg------------atatttatgaattca-------------------------------------------------------------------------------------------------------------------------tataagttgatagatgcctgagc--tttgaggagattat--------ttgcatcttca-taagca--tttctggatat-tgatagagtgcattttaat---ttgtaaat-------------------------------------------------------------------
>I28610_M037_Malvaceae_Heritiera_littoralis_seq1
------------------------------------------------------------------------------catctcacaaaaaaatg-t-----------------cccccgcatgtaaggaag--------taacttga----ggcccgatata-caatacatgattc--aac-ttta--tttcaaagttagttccatatact---aacattaactgaatactat----gtta-ttttctc--ttgatttacttgcttcc-aaggttcaagtgatcggtcttctc-tgtagaacaccccaaaaagaaagcagacatgaactactgcgccgagttgctgctggtggtggtgctttccaaagtaaagatggcaccaaagttcatattcctggagcaaatctaaatgatatagcaaaccaggctgatgatctattagaggtattttattt--------gaaaa-tcttatcat-------gaatcacactttct--gatca-tttctg------------aaatatatgaagtcatctggctg-gctgcccataa--------tt----c--ttctcttatatcggttcatt----ttgtgatg---------c-------------------acaacgtgagac---------cctttaagttgatagatgcttgcac--attgtggagattat---------tcg-----------------------------------------------------------------------------------------------------------------------------
>I28611_M062A_Malvaceae_Durio_zibethinus_seq1
----------------------------------------agtcactgcytgaggtgattaaggagactgyrctakcwcatctmacaaaaaaatg-t-----------------cccccrcatgtaaggaag--------tmmcttga----ggcccaatmckgcaatrcctgrttc--aac-tkta--kytcaaagttagttccatawact---aacatkaactgaatwctaa----gttattttctct--tgtttttccttgcttcc-taggttcaagtkatwggacttctc-tgtrgaacaccccaraaagaaaghagacatgaactactrhgccgagttgctgcnggtggyggtgytttcaaaagtgaaaatggcaccaaagttcatattcctggagcaaatctaaatgatatagcaaaccaggyygatsatytdctagaggta-tttatyt--------gaaaa-tcttatcat-------gaatyrcmctytcw--gatma-yktttk------------awwtatatgaagttg-------------------------------------------------------------------------------------------------------------------------tttaggttcatagatgcttgagc--ttgaaggagatcac--------gtgcatcttca-taagca--tttttggatat-tggttgagtgtattttaat---ttgtaaatgaagttggtactctcgattattg-----------------------------------------cct
>I28612_M038_Malvaceae_Brachichyton_bidwillii_seq1
--------------------------------------------------------------------------------------------------------------------------------------------taacttga----ggcccaatgtagcaatacctgattc--aac-atta--tttcaaagttagttccatatact---aacattaactgaatactaa----gtaattttctct--tgtttttccgtgcttcc-aaggttcaagtaatcggtcttctc-tgtagaacaccccaaaaagaaagcagacatgaactaatgcgcagagttgctggtggtggtggtgctttcaaaagtaaagatggcaccaaagttcatattcctggagcaaatctaaatgatatagcaaaccaggctgatgatctactggaggtattttattt--------gaaat-tcttatcat-------gaatcaaactttct--gatca-tttttg------------aaatatatgaagtcttttggctg-actgcccataa--------tt----c--ttctcttatatctgtctatt----ttgtgttg---------c-------------------acaaagtgagac---------cctttaagttgatagatgcttgcac--attgtgg------------------------------------------------------------------------------------------------------------------------------------------------
>I28613_M039_Malvaceae_Eriotheca_macrophylla_seq1
------------------------------attcagcgaaagtcactgctcgaggtgattaaggagaccgtgctagcacatctcacaaaaaaatg-t-----------------ccaccgcatgtaaggawg--------tcccctga----ggcccaagccggcaatacctgattc--aac-ttta--gctcaaagttagtt--wtacact---awcaagaactgaatactra----gttattttctct--tgtttttccytgcwycc-aaggttcaagttattggacttctc-tgtagaacacccctgaaagaaagcagacatgaactactacgccgagttgcygcyggtggtggtgctttcaaaagtgaaaatggcaccaaagttcatctccctggagcaaatctaaatgatatagcaaaccaggctgatgatctgctagaggta-tttattt--------gaaaa-acttayaat-------kaatcatgctttca--gatay-tgtttg------------atatttatgaattcg-------------------------------------------------------------------------------------------------------------------------tataagtttatagatgcttgaac--tatgaggagattat--------atgcatctttg-taagca--tttctggatat-taaatgattgcattttaat---ttttaaa--------------------------------------------------------------------
>I28614_M040_Malvaceae_Hydrogaster_trinervis_seq1
------------------tttgggttgttgattcagtgaaagtcaccactggaggtgattaaggagactgtgctatcacatcttacaaaaaaa-g-t-----------------cctgcacatgtaaaggag--------tcccttga----ggcccag--------tacttgattg--aac-ttta--------------------------cttaaatgaactgcatactaa----ggttt----------ttttttccttgctcca-aaggtttaggtggttcgacttcta-tgtagaacaccccagaaagaaagcagacatgaactactacggcgagtggctgctgctggtggtgctttcaaaagtgaaaatggcaccaaggttcatattcctggagaaaatctaaatgatatagcaaaccaggctgatgatttactagaggta-tttattt--------caaag-tcttatcat-------gaataacactttct--ggtca-tttttt-----------aaaatatatgaaggtgtttggctg-actgcatgtta--------ct----c--ttctcttgtggccgttaatt---tttgtgtgt---------c-------------------acaaaatgaaac---------tctttaagttccttgacaat-----------------------------ctgcatcttga-tat-ca--tttcttggact--------------------------------------------------------------------------------------------------
>I28615_M041_Malvaceae_Pterygota_brasiliensis_seq1
-------------------------------------------cactgcttgaggtgattaaggagactgtgctatcacatctcacaaaaaaatg-t-----------------cccccgcatgtaaggaag--------taacttga----ggcctgatatagtaatacttgattc--aac-ttta--tttcaaagttagttccatatgct---aacattaactgaatactaa----ctta-tttctct--tgtttttccttgtttct-aaggttcaagtgattggacttctc-tgtagaacaccccaaaaagaaagcaggcatgaactactgcgccgagttgctgctggtggtggtgctttcgaaagtaaggatggcaccaaagttcatattcctggagcaaatctgaatgatatagcgaaccaggctgatgatctactagaggta-tttattt--------gaaaa-tcctatcat-------gaatcacattttct--gatca-tttttg------------aaatatatgtagtcgtttggctg-actggccacaa--------ct----c--taaacatatatctgttcatt----ttgtgttg------------------------------------------------------------------------------------------------------------------------------------------------------------------------------------------------------------------------------------
>I28616_M042_Malvaceae_Leptonichya_maranta_seq1
--------------------------------tcagcgaaagtcactgcttgaggtgattaaggaaaccgttctatctcatctcacaaaaaagtg-t-----------------ccccctcatgtarg------------tcccttga----ggcccaa--------aacctgattc--aac-tttt--gttcagtgttagcttcacatgct---aacaygaactggatactaa----gttattttctct--tatttttacttcctccr-aaggttcaagtgattggacttctg-tgtagaacaccacgaaaagaaagcagacacgaactattacggcgagtagctgctggtggtggtgctttcaaaagtgaaaatgggaccaaagttcatattcctggagcaaatctaaatgatatagcaaaccaggctgatgatctactagaggta-ttcgttt--------taaag-tattttcat-------gaatcacactttct--gatca-tttttt------------aaatatatgaagdcatttggctg-actgtgtataa--------ct----c--tcctcttttacttgttgttc-----------------------------------------accaagtgaaac---------cctttaagttaatagatgcttgagc--atcaasgkrakwry-----------------------------------------------------------------------------------------------------------------------------------------
>I28618_M044_Malvaceae_Pentace_laxiflora_seq1
---------------------------------------------------------------------gtgctatcacatctcacaaaaaaatg-t-----------------cccccacatgtaaggaag--------taacttga----ggcccaatatggcaatacctggttt--aac-ttta--tttcaaagttagttccataaact---agcattaactgaaaaccga----gtta-tttctct--tgtttttctttgcttcc-taggttcaagtgattggacttctc-tgtagaacaccccaaaaagaaagcagamatgaactactgcgccgagttgctgctggtggtggagcwtttgaaagtaaaaatggcaccaaagttcatattcctggagcaaatctaaatgatatagctawccaggctgatgatctacttgaggta-tttattt--------gaaaa-tcttattct-------gaa---------------------tttg------------aaatatagaaagttctttgactg-actgaccataa--------tt----c--ttgtctattgttcat---------ttgtgttg---------c-------------------acaaagtgaaac---------cctttaagttgattggtgtgtgaac--atcatggagata------------------------------------------------------------------------------------------------------------------------------------------t
>I28619_M045_Malvaceae_Phragmotheca_mammosa_seq1
----------------------------------------------tgcttgaggtgattaaggagaccgtactagcacatctcacaaaaaaatg-t-----------------cccccacatgtaaggaag--------tccc--ga----ggcccaatgcaggwrtacytkattc--aay-ttta--gcwcaaagttagtt--atatact---aahatgaactgaatdctaa----gtyattttykct--tgdttttccttgcthcc-aaggttcargtgattggacttctc-tgtagaacaccccwgaharaaagcagacatgaactactacgcygagttgctgdtggtggtggtgctttcaaaagtgamaayggcaccaaakttcatmttcctggagcaaatctaaatkatatagcaaaccaggctgatgatctgctagaggta-tttatkt--------gaaaa-tsytdtaat-------gaatcatgctttrd--gwtah-dgtttg------------atatkyatgaadtck-------------------------------------------------------------------------------------------------------------------------twtaagttgatatatgcttgagc--ttyraggagattgt--------ttgcatcttca-taagca--tttytgggtat-tgattgagtgcmttttaat---ttgtgaattaagttgctactgtggw--------------------------------------------------
>I28620_M046_Malvaceae_Camptostemon_shultzii_seq1
---------------------------------------------------------------------------------------------------------------------gtacatatatgg----------------------------------------------------------------caakttwskt--ayatayytcaaacatgaattcaatgctaa----gttgttttctct--tgcttttccttgctccc-aaggttcaagtgatcggacttctc-tgtagaacgcccctcaaagaaagcagacatgagctactacgccgagttgctgctggtggtggtgctttcaaaagtgaaaatggaaccaaagttcatcttcctggagcaaatctaaatgatatagcaaaccaggctgatgatctgctagaggta-tttattt--------gaaaa-tcttataat-------gaatcatgctttca--gatat-tgykyg------------wwaywkmkkrakthr-------------------------------------------------------------------------------------------------------------------------waywakh---------------------------------------attsta----------------------------------------------------------------------------------------------------------------------------
>I28621_M153_Malvaceae_Trichospermum_sp_seq1
-------actaagaatggttttttttgttggttcagcaaaagtcactgctcgaggtgataaaggagactgtgctatcrcatcttacaaaaaaatg-t-----------------cccccacatgtaaggaag--------tcccttga----ggcccac--------tacctgattg--aac-ttta--------------------------cttaaatgaactgcatactaa----gttatttttct---cttttttcvttgcttca-aaggttcaagtggttggacttcta-tgtagaacaccccaaaaagaaagcagahatgaactactacgkcgagtggctgcbggaggtggtgttttcaaaagtgaaaatggcaccaaggttcatattcctggagcaaatctaaatgatattgcaaaccaggctgatgatctactagaggta-tttattt--------caaaa-tyttatcat-------gaahaacactkyct--ggaca-tttttt------------aaatgcatgaasgcatrtggctg-actgcatgtta--------ct----cgwttctcttatagctgttcwtt---tttgtgttccacaa--gat-------------------garaaatgaaac---------cctttaagtttcttgaccac-----------------------------ctgcatcttga-tataca---------------------------------------------------------------------------------------------------------------
>I28623_M048_Malvaceae_Abroma_augusta_seq1
--------------------------------------------------------------------tgtgctatcgcatctcacaaaaaaatg-t-----------------cccccgcatgtaaggaag--------tcccttga----ggcccaa--------aatctgagcc------ttta--gttcaaccttagttctgtatact---cgcatgaactgaatactaa----gttattttatct--tatttttacttgctccc-aaggttcaagtgattggacttctc-tgtagaacaccccaaaaagaaagcagacatgaactactacggcgagtagctgctggtggtggtgctttcaaaagtgaaaatgggactaaagttcatattcctggagcaaatctaaatgatatagcaaaccaggctgatgatcttctagaggta-tttgttt--------gaaag-tttcatcat-------gaatcacacttt----gataa-ttttta------------aaatatataaagtcgtttggctg-actgcatataa--------ct----c--ttctcttatacctgttgttt-----------------------------------------acaaagtgaaac--------ccttttgagttaatagatgcttgagc--atcaaggagatttt--------------------------------------------------------------------------------------------------------------------------------------ttt
>I28624_M049_Malvaceae_Corchoropsis_tomentosa_seq1
-----------------------------------------------------------------------------------cacaaaaaaatg-t-----------------cccccgcatgtaaggaag--------taactttagtgtggctcattacagcagtacttgattc--aac-ttta--cttcaaagttagtttcatataa-------------aatatactaa----cttgttttctct--tgtttttcccttcttccataggttcaagtgatcggacttctc-tgtagaacacccgaaaaagaaagcagacatgaactactgcgcagggttgctggtggtggtggtgcttttcaaagtaaaaatggcaccaaagttcatattcctggagccaatcttaatgatatagcaaaccaggctgatgatctactagaggta-tttattt--------gaaaa-tcttattat-------gaatcacacattat--tttta-acaatg------------tcaacctgaaaattgtttaatttcattatatatga--------att---t--ttaatgttttgacctccattgcagtgg-----------------------------------------------------------------------------------------------------------------------------------------------------------------------------------------------------------------------------------------
>I28625_M193_Malvaceae_Apeiba_tibourbou_seq1
-----------------------------------------gtcactgcttgaggtgataaaggagacygtgctatcayatctcacaaaaaaatg-t-----------------cccccacatgtaaggaagtcccaaactcccaata----ggccaac--------tacctgahtg--aac-ttta--cttcaatgttagcagcatatact----acatgaamygcatacnaa----sttatttttttctctgtttttccttgctvca-aaggttcaagtggttggacttctw-tgtagaacaccccaaaaagaaagcagacatgaactactamggcgagtggctgctggtggtggtghtttcaaaagtgaaaatggcaccaadgttcatattcctggagcaaatctaaatgatatagcaaaccaggctgatgatctgctggaggta-tttatth--------caark-tchtatcatgaatattgaatcacacttybt--ggtca-tttttt------------aaatatgcgaagttgtttggctg-actscatataw--------ct----c--ttctattatmcctattsatt---tttgtgttt---------c-------------------acaaaatgaaac---------cctttaarttccttgattrt-----------------------------ctgcatcttca-tatgca--------------------------------------------------------------------------------------------------------------t
>I28626_M226_Malvaceae_Helicteres_guazumifolia_seq1
------------------------------------------------------------aaggagaccgtcctatcacatctcaccaaaaaatg-c-----------------cccccacatgtaaggaag--------tcccttga----agcccaatatggcaatttctgattc--aac-ttta--gttgaaagttagttccatgttcg---aacatgaatggaattctaa----gttactttctct--tg-ttttcctcacttcc-aaggttcaagtgatcggacttctc-tgcagaacaccccaaaaagaaagcagacatgaactactccgccgagttgctgccggtggtggtgctttcaaaagtgaaaatgacacgaaagttcatattcctggagcaaatctaaatgatatagcaaaccaggctgatgatctactggaggta-tttatttg-------gaaaa-tcttatcat-------gaatcatactttttctgacca-tttttg-----------aaaatatatgaagtgcttgctgac-actacctataa--------ct----c--ttcggttatacctattcatt----ttgtgttt---------c-------------------actaagtcataa----------------------------------------aggagattat--------ttgcatcttaa-taagc----------------------------------------------------------------------------------------------------------------
>I28628_M051_Malvaceae_Werklea_horrida_seq1
-------------------------------------------------------------------------------------------------------------------ccccacatrtaaggaag--------tcccytga----rgcccratccrrctattcctgattc--aac-ttta--gcacaaagttagt--crtatatt---aatatgaactaaatgctaa----gttatttttcyct-cgcttttccttgctcyc-caggttcaagtgrttggacttctc-tgtagaayacccctgaaagatagyaggcatgagctactacgtcgagtygctgctggcggtggtgctttcaaaagtgaaaahggcaccaaagttcatcttcctggagcaaatctmaatgatatagcaaaccaggctgatgatctgctagaggta-tatatac--------aaaaa-tctaataay-------gaaymatdbtttca--gatat-tgtttttwtttttgtymaaaargta-----------------gccattcatag-------tataag-c--tcatcagatctacatgcaaa---attgtgttg--------------------------------------------------catgcagcttcatatacgactcaat--gaataaaaagaaaa--------cagcatcttga------------------------------------------actataaa-----------------------------------------------------------------tca
>I28629_M052_Malvaceae_Spirotheca_rosea_seq1
------------------------------attcagcgaaagtcactgctggaggtgattaaggagactgtcctagaacatctcacaaaaaaatg-t-----------------ccaccgcaagtaaggaag--------tcctctga----ggcccgatccgg------ctgattc--aac-ttta--gctgaaagttagtt--atgtgct---aacaagaacygaatactaa----gttattttctyt--tgtttttccttgctccc-aaggttcaagttattggacttctc-tgyagaacacctctgaaagaaagcagacatgaactactacgccgagttgctgctggtggtggcgctttcaaaagcgaaaatggcaccaaagttcatcttcctggagcaaatctaaatgatatagcaaaccaggctgatgatctgctggaggta-tttattt--------gaaaa-tcttataat-------gaatcatgttgtca--gacat-tatttg------------atatttattaattca-------------------------------------------------------------------------------------------------------------------------tatawgtttatagatgcttgagc--tacgaggaaattattt-ggcattggcatctaca-taatca--tttctggatat-tgaatgattgcattktaat---ttgtaaattaagttgc-----------------------------------------------------------
>I28630_M053_Malvaceae_Huberodendron_swietenioides_seq1
----------------------------------------agtcactgcttgaggtgattaaggagaccgtgctagcacatctcacaaaaaaatg-t-----------------ccgccacatgtaaggaag--------tcccctga----ggcccmatccggctatactagattc--aac-ttta--gctcaaagttagtt--rtatact---aacatgaactgaatgctaa----gttattttctct--tgtttttccttgctycc-aaggttcaagtgattggacttcty-tgtagaacacccctgaaagaaagcagacaygaactactacgccgagttgctgctggtggaggtgctttcaaaagtgaaaatggcaccaaagttcatcttcctggagcaaatctaaatgatatagcaaaccaggctgatgatctgctagaggth-ytttttttttttttkdaaam-mcttataat-------gaatcatgctttca--gatat-tgtttg------------atatttatgaatthg-------------------------------------------------------------------------------------------------------------------------aataagttgatagatgcttgagc--ttcgaggagattat--------ttgcawcttca-taagca--tttctggatat-tgaatgattgcattt----------------------------------------------------------------------------------
>I28631_M054_Malvaceae_Trochetiopsis_benjaminae_seq1
--------------------------------------gaagtcattgcttgaggtgattaaggagactgttctatcacatctcacaaaaaaatgcy-----------------cccccgcatgtaaggaag--------taacttgagtkyggcycrttakggcagtacttkatts--aam-ttta--cttcaaartyggttccatataaa---a--tatagtaatatactaa----catbctttctct--tgtttttccyksytyca-taggttcaagygattggacttctc-tgtagaacaccccaaaaagaaagcagacatgaactactghgccgagttgctgstggtggtggtgctttcaaaagtaaaaatggmaccaadgttcatattcctdgagccaatctaaatgatatwgcaaaccaggctgatgatctactagaggta-yttattt--------gaaaa-tyttattat-------g---------ttat--tttcr-acaatg------------tcaacctgaawtttgtttartttcagyattwatgr--------mkt---t--ttatttttttbacctccattgcagtdvtattg---------cyttttgtgatgaaaattt--ccaagtttatt--------gtttgttttttggtagataat--------------------------------------------------------------------------------------------------------------------------------------------------------------
>I28632_M055_Malvaceae_Eriolaena_candollei_seq1
------------------------------------------------------------------------------catctcacaaaaaaatg-t-----------------syycmrmatgt--------------------------cggcccgttatkgcagtactttattc--aac-ttta--cttcaaagttgbttcmatataa-------------aatatactaa----catgctttgtct--tgtttttccctgcttca-taggttcaagtgatcggacttcta-tgtagaacaccccaaaaagaaagtagacatgaactactgcgccgagttgctgctggtggtggtgctttcaaaagtaaaaatggaaccaaagttcatattcctggagccaatctaaatgatattgcaaaccaggctgatgatctactagaggta-cttattt--------gaaaa-ttttattat-------g---------ttat--ttcca-acaatg------------tcaacctgattwttnttwarydtvmrtdwttgdrr--------aty---y--wyawwtwytkramytmmaywrmwrtcrkrttg---------mcwttkktgrwrawaaywkwrtrraagcaggg--------gtttat-----------------------------------------------------------------------------------------------------------------------------------------------------------------------------
>I28633_M056_Malvaceae_Adansonia_digitata_seq1
------------------------------tttcagcgaaagtcactgctcgaggtgattaaggagaccgtgctagcacatctcacaaaaaaatg-t-----------------ccaccgcatgtaaggaag--------tcccctga----ggcccaatttggcaatacctwattc--aac-kttt--gctcaaagttagtt--atatact---aaccagagctgaatattaa----gttattttccct--tgtttttccttgctccc-aaggttcaagttgttggacttctc-tgtagaacacccytgaaagaaagcagacatgaactactacgccgygttgctgctggtggyggagctttcsaaagtgaaaatggtaccaaagttcatcttcctggagcaaatctaaatgatatagcaaaccaggctgatgatctgctagaggta-tttattt--------gaaaa-tcttgtaat-------gaatcatgctttca--gatat-tgtttg------------atatttatgaatttg-------------------------------------------------------------------------------------------------------------------------tataaatttatagatgcttgagc--ttagaggagattat--------ttgcatctttataaagtatasagttagatac--tttgagctgtattatgt-------------------------------------------------------------------------------
>I28635_M058_Malvaceae_Byttneria_aculeata_seq1
--------------------------------------------gctgcttgaggtgattaaggaaactgtgctatcacatctcacaaaaaaatg-t-----------------cccccacatgtaaggaag--------tcccttga----ggcccaa--------aaccaaattc--aac-tttac-------------attcagatgcc----atattaactgaatactaa----gtaatgttctttt-tatttttaaatacwttc-aaggttcaagtgattggacttctc-tgtagaacacccaaaaaagaaagcagacatgaactactacggcgagtagctgctggtggtggagctttcaaaagtgaaaatgggactaaagttcatattcctggagcaaatctaaatgatatagcaaaccaggctgatgatctgctggaggta-tttgtttt-------------ttgtataaa------agaactggaaa------agtgaaaactta------------atttgaatgaag------------gttaggtttga-----------------tccctttggccacattgactaattttgcattactaa---tgtttttctag-----------acaatggaaactcggccagttgttccagatcgaaaactacttgc-----------------------------------------------------------------------------------------------------------------------------------------------------------
>I28636_M059_Malvaceae_Pterospermum_pierrei_seq1
----------------------------------------------------------------------------------------aaaaatg-t-----------------cccccgcatgtaaggaag--------taacctga----ggcccgatacagcaatacttgattctaaca-tttt--tttctaaggtagttccatatact---aacatcaactgaatactaa----cttattttctct--tgtttttccttgcttccaaaggttcaagtgattggacttctc-tgtagaacacccgaaaaagaaagcagacatgaactactgcgccgagttgcggctggtggtggtgctttcaaaagtaaaaatggcaccaaagttcatattcctggagcaaatctaaatgatatagcaaaccaggctgatgatctactagaggta-tttattt--------gaaaa-tmttattat-------ggattgcacattat--tttcg-acaatg------------taaacctgaaatttgtttaattgcattatttatga--------wt----k--kwtahdtttttatctccattgcagtcatattg--------------------------------------------------cttttgagaksaraw-------------------------------------------------------------------------------------------------------------------------------------------------------------------
>I28637_M060_Malvaceae_Duboscia_vifidiflora_seq1
----------------------ttttgttggtgtagcggaagtcactgctcgaggtgatcaaggagactgtgctatcacatctcacaaaaaaaag-t-----------------cccccacatgtaaggaag--------tcccttga----ggtccac--------tacctgattg--aac-tttg--------------------------cttgaatgaaccgcatactaa----gttatttttct---cttttttccttgctcca-aaggttcaagtggttggacttcta-tgtagaacaccccaaaaagaaagcagatacgaactactacggcgagtggctgctggtggtggtgctttcaaaagtgaaaatggcaccaaggttcatattcctggagcaaatctaaatgatatagcaaaccaggctgatgatctactagaggta-ttcattt--------caaag-tcctatcat-------gaataacactttct--ggtca-ctattt------------aaatatatgaaggtgtttggctg-actgcatataa--------ct----c--ttctcttataaatgttgttt---------------------c-------------------acaaaatgaaac---------cctttactttccttgactat-----------------------------ctgcatcttga-tacata--tttcttggact-----------------------tcat-----------------------------------------------------------------------
>I28638_M061_Malvaceae_Basiloxylon_brasiliensis_seq1
---------------------------------------------------gaggtgattaaggagactgtgctatcacatctcacaaaaaaatg-t-----------------cccccgcatgtaaggaag--------taacttga----ggcctgatatagcactacctgattc--aat-ttta--tttcaaagttagttccatacagt---aacattaactgagtactaa----gtta-tttctct--tgtttttccttgcttcc-aaggttcaagtgatcggacttctc-tgtagaacacctcaaaaagaaagcagacatgaactactacgccgagttgctgctggtggtggtgctttccaaagtaaagatggcatcaaagttcatattcctggagcaaatctaaatgatatagcaaaccaggctgatgatctactagaggtattttattt--------gaaaa-tcttatcat-------gaatcacactttct--gatca-tttttg------------aaatatatgaagtcatttggctg-actgcccataa--------tt----c--ttctcttatatctgttcatt----ttgggtcg---------c-------------------acaaagtgagat---------cctttaagctgatagatgcttgcaa--ctcatggagattat---------aatatagw------------------------------------------------------------------------------------------------------------------------
>I28639_M249_Malvaceae_Gyranthera_amphibiolepis_seq1
-------------------------------------------cactgctggaggtgattaaggagaccgtgctagcacatctcacaaaaaaatg-t-----------------ccgcctcatgtaaggaag--------tcccttga----ggcccaatccggctacacctgattc--aac-ttta--gctcttagttagtt--atatact---aacatgaactgaatgctaa----gttattttccct--tg-ttttccttgctccc-aaggttcaagtgattggacttctc-tgtagaacacccctgaaagaaagcagacatgaactactacgccgagttgctgctggtggaggtgctttcaaaagtgaaaatggcaccaaagttcatcttcctggagcaaatctaaatgatatagcaaaccaggctgatgatctgctagaggta-ttttttttttt----gaaaa-tcttataat-------gaatcatgctttca--gatat-tgtttg------------atatttatgaattcg-------------------------------------------------------------------------------------------------------------------------tataagttgatagatgcttgagc--ttcgaggagattat--------ttgcatcttca-taagca--tttctggatat-tgaatgattgcatt-----------------------------------------------------------------------------------
>I28640_M062B_Malvaceae_Diplodiscus_paniculatus_seq1
--------------------------------------------------------------------------------------------tgg-c-----------------armmyacmygwawrgaak--------yawcwwgm----rrcccacawtkkcvatacwha----------ttda--tthvaa----ngttcgataaact---agcattaactgaawrcyga----vtba-tttctct--tgttttgccttgcttcc-taggttcaagtgattggaattctc-tgtagaacaccccaaaaagaaagcagacatgaactactgcgccgagttgctggtggtggtggagcttttgaaagtaaaaatggcaccaaagttcatattcctggagcaaatctaaatgatatagctaaccaggctgatgatctacttgaggta-tttattt--------gaaaa-tcttatcat-------gaa--------------------ttttg------------aaatatagaaagttctttgactg-actgaccataa-------------------------------------------------------------------------------------------------------------------------------------------------------------------------------------------------------------------------------------------------------------------------------------
>I28641_M063_Malvaceae_Brownlowia_peltata_seq1
-------------------------------------------------------tgattaaggagactgtgctatcacatttcacaaaaaaatg-t-----------------cccccacatgtaaggaag--------taacttga----ggcccaatatggcaatacctggttt--aac-ttta--tttcaaagttagtaccataaact---agcattaactgaaaaccga----gtta-tttctct--tgtttttctttgcttcc-taggttcaagtgattggacttctt-tgtagaacaccccaaaaagaaagcagacatgaactactgcgccgagttgctgctggtggtggagcttttgaaagtcaaaatggcaccaaagttcatattcctggagcaaatctaaatgatatagctaaccaggctgatgatctacttgaggta-tttattt--------gaaaa-tcttatcat-------gaa--------------------ttttg------------aaatatagaaagttctttgactg-actgaccataa--------tt----c--ttgtctattgttcat---------tkgtgttg---------t-------------------acaaagtgaaac--------acttttaagttgattggtgtgtgaac--atcatggagatatt---------tgcatatgga-taaata--------------------------------------------------------------------------------------------------------------t
>I28642_M064_Malvaceae_Burretiodendron_esquirolii_seq1
--------------------------------------------------------------------------------------------------------------------------------------------------------------------------------------------------aaggtagttccatatact---gacattaactgattaataa----cttattttctct--tgtttttccctgtttccaaaggttcaagtgatcggacttcta-tgtagaacacctgaaaaagaaagcagacaagaactactacgccgagttgcagctggtggtggtgctttcaaaagtaaaaatggcaccaaagttcatattcctggagcaaatctaaatgatatagcaaaccaggctgatgatctactagaggta-tttattt--------gaaaa-tcttattat-------gaatcacacatttt--tttaa---aatg------------tcaacctgaaatttgtt-------------------------------------------------------------------------------------------------------------------------------------------------------------------------------------------------------------------------------------------------------------------------------------------------------
>I28643_M065_Malvaceae_Hermannia_flammea_seq1
-----------------------------gcttcagcggaagtcactgctcgaggtgattaaggagaccgtgctggcacatctcacaaaaaaatg-c-----------------cccccacatgtatgaatc--------tcccttga----gkcccga--------ttcctgattc--aac-atta--gtcca--------tatatgtact---aatatgaactgaataccaa----attattttctat--tgtttttctttgctgtc-aaggttcaagtggttggacttctt-tgtcgaacaccccaaaaagaaagcagacatgaattactacggcgagtggctgctggtggtggtgctttcgaaagtaaaaatggcaccaaagttcatattcctggtgcaaatctaaatgatatagcaaaccaggcagatgatctactagaggta-tttatct--------gaagg-agttcttatca---------------------------gttttg------------aaatacatgaagtcgtttggctg-atatcacatat--------cta------ttcttatatac------------cttgtgttt----------------------------tgcaaagtgaacc-------------ctaagttgtaaacgattgagc--atcatgtaagtatt----------------------------------------------------------------------------------------------------------------------------------tgaatcc
>I28644_M066_Malvaceae_Thomasia_solanaceae_seq1
a--------------tgcttcttgcttttggttcagcggaagtcactgttggaggtgattaaggagactgtgctatcacatctcacaaaaaaatg-y-----------------cccccacatgtaaggaag--------tcccttga----ggcccca--------tayctgattt--aat-wtaa-------------gttccatatagt---aacatgaactgattacdataagtttttttttctct--tgtttttccttgccccn-aaggttcaagtgatcggacttctc-tgtagaacaccccaaaaagaaagcagacatgaactactacggcgagtggctgctggcggtggtgctttcaaaagtgaaaatggcaccaaagttcatattcctggcgcaaatctaaacgatatagcaaatcaggctgatgatctactggaggta-tttattt--------gaaag-tcttatcat-------gaatcacactttct--gatca-tttttg------------aratatatgaagtcctttggctg-actgcatatta--------------c--hcctctaatgcctgttcagt---tttctgttt---------c-------------------ccaaagtgaaac---------cctttaaattgatagatgcttgagc--ataaagga-----------------------------------------------------------------------------------------------------------------------------------------------
>I28645_M067_Malvaceae_Guichenotia_ledifolia_seq1
------------------------cttttggttcagcggaagtcactgttggaggtgattaaggagactgtgctatcacatctcacaaaaaaatg-t-----------------cccccacatgtaaggaag--------tcccttga----ggcccca--------tacctgattt--aat-ttaa-------------gttccatatatt---aacatgaactgattactataag-ttttttttctct--tgtttttccttgccccc-aaggttcaagtgatcgggcttctc-tgtagaacaccccaaaaagaaagcagacatgaactactacggcgagtggctgcaggtggtggtgctttcaaaagtgaaaatggcaccaaagttcatattcctggtgcaaatctaaacgatatagcaaaccaggctgatgatctactggaggta-tttattt--------gaaag-tcttatcac-------aaatcagactttct--gatca-tttttt------------aaatatatgaagtcctttggctg-actgcatatta--------------c--tcctctaatgcctgttcggt---tttctgttt---------c-------------------ccaaagtgaaac---------cctttaaattgatagatgcttgacc--ataaaggagatcat--------ttgcatct-------------------------------------------------------------------------------------------------------------------------
>I28646_M068_Malvaceae_Helmiopsis_sp_seq1
-----------------------ttgtttggttcagcggaagtcattacttgaggtgattaaggagactgttctatcacatctcacaaataaatg-y-----------------ccmcckcatgtaaggaag--------taacttgagtgcggcccrttasggcagtacttgatts--aac-ttta--cttcaaarttggttccatataa-------------aatatactaa----catgctttctct--tgtttttchyksbtyca-takgttcaagtsatcggacttctc-tgtagaacaccccaaaaagaaagcagacatgaactactgygccgagttgctgsbggtggtggtgctttcaaaagtaaaaatggcaccaaagttcatattcctggagccaatctaaatgatathgcaaaccaggctgatgatctrctagaggta-yttattt--------gaaaa-tyttattat-------g---------ttat-atttcr-acaatg------------tcahcctgaawtttktttaatttcagtattwatgr--------akt---t-ttattttttttkacctccattgcagtcrtattg---------cyttttgtgatgaaaattt--cmarktywwtk---------kttgttktttggtagataatccaac--tttagccaggtgac---------tgcat---------------------------------------------------------------------------------------------------------------------------
>I28647_M069_Malvaceae_Cheirolaena_linearis_seq1
-------------------------gtttggttcagcggaagtctttgcttgaggtgattaaggagactgttctatcacatctcacaaaaaaatg-t-----------------cccccgcatgtaaggaag--------taacttgagtgcggtctgttatggcagtactttattc--gac-ttta--attcaaagttggttccatat-a-------------aatatactaa----catgctttctct--tgtttttccctgcttca-taggttcaagtgatcggacttctc-tgtagaacaccccaaaaagaaagcagacatgaactactgcgccgagttgctgctggtggtggtgctttcaaaagtaaaaatggaaccaaagttcatattcctggagccaatctaaatgatattgcaaaccaggctgatgatctactagaggta-tttattt--------gaaaa-ttttattat-------g---------ttat--tttca-acaatg------------tcaacctgaactttgtttaatttcagtatttgtgg--------attttta--ttttttattttacctccattgcagtcatattg---------ccttttgtgatgaaaattt--ccaagtctaat--------gtttgttttttggtagacaatccagc--tttagcctggtaac---------tgca----------------------------------------------------------------------------------------------------------------------------
>I28648_M070_Malvaceae_Helmiopsiella_madagascariensis_seq1
--------------------------------------------------------------ggagactgttctattacatctcacaaataaatg-t-----------------cccccgcatgtaaggaag--------taacttgagtgyggccygttasggcagtacttgatts--wac-ttta--cttyaaagttkgttccatataa-------------aatatactaa----catgctttctct--tgtttttchyksytyca-taggttcaagtgatyggacttctc-tgbagaacaccccaaaaagaaagcagacatgaactactgcgcngagttgctgctggtggtggtgctttcaaaagtaaaaatggcaccaaagttcatattcctggagccaatctaaatgatatwgcaaaccaggctgatvatctactabadgta-httattt--------gaaaa-tyttattay-------g---------ttat--tttcr-acaatg------------tcaacctgaawtttgtttaatttcagtaktwatgr--------a-----g--ttttttttttdacctccatygcagtcrtattg---------cyttttgtgatgaaaattt--ccaagtctatt--------gtttgttttttggtagataatccaac--tttagccagatg-c---------tgcatt---------------------------------agcat------------------------------------------------------------------------------------
>I28649_M071_Malvaceae_Goethalsia_meiantha_seq1
-------taaaatacttctatttcttgttggttcagcggaagtcagtgctcgaggtgattaaggagactgtgctatcacatctctcaaaaaaatg-t-----------------cccccacatgtgagtaag--------tcccttga----ggtccac--------tacctgattg--aacatttg--------------------------cttgaatgaattgcatactaa----gttatttttct---cctttttccttgctcc--aaggttcaagtggtgggacttctt-tgtagaacaccccagaaagagagcaggcacgaactactacggcgagtggctgctggtgggggtgctttcaaaagtgaaaatggcaccaaggttcatattcctggagcaaatctaaatgatatagcaaaccaggctgatgatctactcgaggta-tttattt--------caaag-tcttatcat-------gaataacactttct--ggtca-cttttt------------aaatatatgaaggtgtttggctg-actgcatataa--------ct----c--tactcttatagctgttgttt---------------------c-------------------acaaaaggaaac---------ccattaagttccttgactat-----------------------------ctgcatcttga-catgca--ttt----------------------------------------------------------------------------------------------------------
>I28650_M072_Malvaceae_Clappertonia_ficifolia_seq1
----------------------------------------agttgctgcttgaggtgattaaggagactgtgctatcacatctcacaaaaaaatg-t-----------------cccccacatgtaaggaag--------tcccttta----ggctcac--------tgtctgrttg--aac-ttta--cttaaatattagtatcayatagt---damatgaacybtamacaa-----gttatttttkyt--yttgtttccttdttahg-aaggttcaagtggtcggacttcta-tgtagaacacctcaaaadgaaagcagacatgaactactacggcgagtggctgctggtggtggtgytttcaaaagngaaaatggtaccaaggttcatattccaggagcaaatctwaatgatatagcaaaccaggctgatgatctactggaggta-tttawtt--------caaag-tcttatmat-------gaatmacactttct--ggtba-tttatt------------aaatgtatgaagttgttcrtcck-actgaahawaagaatataact----t--ttcmattatrcctgttcatt---tttgtgttc---------c-------------------acaawatgaaac---------cctttcagttccttgattat-----------------------------ctgaatcttga-tatgca--tttctggg----------------------------------------------------------------------------------------------------a
>I28652_M074_Malvaceae_Hildegardia_barteri_seq1
----------------------------------------------------aggtgattaaggagactgtgctatctcatctcacaaaaaaatg-t-----------------cccccgcatgtaaggaag--------taacttga----ggcctgatatagcaatacttgattc--aac-ttta--tttcaaagtttgttcaatatgct---aacattaactgaatgctga----g------tctct--tgtttttccttgcttcc-aaggttcaagtgattggacttctc-tgtagaacaccccaaaaagaaagcagacatgagctactgcgccgagttgctgctggtggtggtgcttttgaaagtaaaaatggcacaaaagttcatattcctggagcaaatctgaatgatatagcgaaccaggctgatgatctactagaggta-tttattt--------gaaat-tcttatcat-------gaatcacactttct--gatca-tttttg------------aaatatatgaagtcgtttggctg-actgcccacaa--------ct----c--taaagtcatatatgttcatt----ttgtgttg---------c-------------------acgaagtgacac---------ccttgaagttgatagatgcttgca----------------------------------------------------------------------------------------------------------------------------------------------------------
>I28653_M168_Malvaceae_Theobroma_cacao_seq1
-------------------------------ttcagcgaaagtcactgcttgaggtgattaaggagaccgtgctatcacatctcacaaaaaaatg-t-----------------cccccacatgtaaggaag--------tcccttga----ggcccaa--------tacctgattc--aac-ttta--gttcaaaattag-tccatgtact---agcatgaactaaatactga----gttattttctct--tgtttttccttgctccc-aaggttcaagtgattgggcttctc-tgtagaacaccccaaaaagaaagcagacatgaactgctacggcgagtggctgctggtggtggtgctttcaaaagtgcaaatggcaccaaagttcatattcctggagcaaatctaaatgatatagcaaaccaggctgatgatctactagaggta-tttattt--------gaagg-tcttatcat-------aaatcatactttct--aatca-ttctt---------------------gaagtcgattggctg-actgcatataa--------ct----c--ttctcttatacctgttaagt---tttgtgttg---------a-------------------acaacgtgaaat---------tctttaagttgatagatgcttgagc--atcaaggtgattat--------ttgcatcttaa-taagta--tttc---------------------------------------------------------------------------------------------------------
>I28654_M105_Malvaceae_Pachira_aquatica_seq1
----------------------------------------agtcactgctcgaggtgattaaggagaccgtgctagcacatctcacaaaaaaatg-t-----------------ccaccgcatgtaaggaag--------tcccctga----ggcccaagcckgcaatacyggattc--aac-ttta--gctcaaagttagtt--atacact---aacaagaactgaatactaa----gttattttctct--tgtttttccttgctccc-aaggttcaagttattggacttctc-tgtagaacacccctgaaagaaagcagacatgaactactacgccgagttgctgctggtggtggtgctttcaaaagtgaaaatggcaccaaagttcatctccctggagcaaatctaaatgatatagcaaaccaggctgatgatctgctagaggta-tttattt--------gaaaa-tcttataat-------gaatcatgctttca--gatat-tgtttg------------atatttatgaattcg-------------------------------------------------------------------------------------------------------------------------tataagtttatagatgcttgaac--tatgaggagattat--------atgcatcttta-taagca--tttctggatat-tgaatgattgcattttaa-------------------------------------------------------------------------------
>I28655_M148_Malvaceae_Robinsonella_mirandae_seq1
---------------------------------------aagtcacttcttgaggtgattaaggagaccgtgctagcacatctcacaaaaaaatg-t-----------------cctccacatgtaaggaag--------tccctgga----ggcccaatctgactatacctgattc--aac-ttta--gaacaaagatagtt--ttacact---aacaagaaatcaatgctaa----gttgttttctct--tgcttttctttgctccc-aaggttcaagtgattgggcttctc-tgcagaacacccctgaragaaagcagacatgagctactacgccgagttgctgctggcggtggtgctttcaaaagtgaaaacggggccaaagttcatcttcctggagcaaatctaaatgatatagcaaaccaggctgatgatctactagaggtattttattc--------gaaaa-tcttataat-------gaatcatgctttga--gatat-aatttg------------atgtttatgaatttg-------------------------------------------------------------------------------------------------------------------------tttacattgatagatgtttgagc--tttgaggagagtat--------ttgtatcttca-taatca--tttctggatat-tggtcgagtgcattttaat------tggatctaatttc-----------------------------------------------------------
>I28656_M002_Malvaceae_Tilia_americana_seq1
---------------------------------cagcgaaagtcactgcttgaggtgattaaggagactgtgctatcacatctcacaaaaaaatg-t-----------------cccccacatgtaaggaag--------taacttga----ggcccaatacagcaatacctgattc--aac-ttta--tttcawagttagttccatatrct---aacattaactgagtactaa----gtta-ttttctc--tttttttctttgcttcc-aaggttcaagtgatcgggcttctt-tgtagaacaccccaaaaagaaagcagacatgaactactgcgycgagttgctgcwggtggtggtgctttcaaaagtaaaaatggcaccaaagttcatattcctggagcaaatctaaatgatatagcaaaccaggctgatgatctactagaggta-tttattt--------taaaa-tcttatcat-------gaatcacactttct--gatcattttttk------------aaatatatgaagtcgtttggctg-actgcccataa--------ct----c--ttctcttatacctgttcatt----ttgtgttg---------c-------------------acaaagtgaaac---------cctttaagttgatagatgcttgaac--at-----------------------------------------------------------------------------------------------------------------------------------------------------
>I28657_M180_Malvaceae_Triumfetta_lappula_seq1
-------aggactggaaatgtttctttttggttcagcggaagtcgctgcttgaggtgattaaggagactgtgctatcacatctcaccaaaaggtg-t-----------------ccccctcatgtaaggaag--------tccctttt----ggctcac--------tatctgattg--aac-ttta--cttaaatattagtatcatatact---aacatgatcttacaa-----------------------------------tatg-aaggttcaagtggtcggacttcta-tgtagaacacctcaaaaagaaagcaggcatgaactactacggcgagttgctgctggtggtggtgttttcaaaagtgaaaatgacaccaaggttcatcttccaggagcaaatctaaatgatatagcaaaccaggctgatgatctgcttgaggta-tttattt--------caaag-tcccatcat-------aaatcacagttt-t--ggtca-tttaga------------aaatgtatgtggttgtttggctg-actgaatataagtatagaact----c--ttccattttacctgttc----------------------------------------------------aaac---------cctttaagttccttcattat-----------------------------ctgaatctt------------------------------------------------------------------------------------------------------------------------
