# Supplementary material for: Localized Phylogenetic Discordance Among Nuclear Loci Due to Incomplete Lineage Sorting and Introgression in the Family of Cotton and Cacao (Malvaceae)
Source: Front Plant Sci. 2022 Apr 13;13:850521. doi: 10.3389/fpls.2022.850521 (PMC9043901; doi:10.3389/fpls.2022.850521)
Supplement: Supplementary file 1 [file Data_Sheet_1.ZIP › Alignments_v4/L139.fasta]

>I23352_M001_Malvaceae_Bombax_ceiba_seq1
------------------------------------------------------------------------------------------------------------------------------------------------------------------------------------------------------------------------------------------------------------------------------------------------------------------------------------------------------------------------------------------------------------------------------------------------------------------------------------------------------------------------------------------------------------------------------------------------------------------------------------------------------------------------------------------------------------------------------agtggttatgcggatggtaktataaggatttgggattgtgataaaggaagttgtgagactacattgaatggacataaaggggctgtgaccgctttaaggtacaataaggttggatctctacttgcttctggaagtaaagacaatgatgttatcttgtgggatgtagttggtgagactggtctttttcgccttcgtgggcatcgtgatcaggtttgtc----at--------ttgtaaa---------ttttct-g-ttaaagttaacaaattatt-----------------------------------gtggta-tttg----caatt--------tttacatgttt-taatatc---------------------tttacat--------------------------tttac---------atcttgcagatcacggaccttgttttc-cttgattctggtaaaaaacttgttagctcttccaaggataaatttttgagagtgtgggatcttgacactcagcattgtatgc---aaatagttagtggycatcatagtgaaatttggtctattsatgttg----------------------------------------------------------------------------------------------------------------------------------------------------------------------------------------------------------------------------------------------------------------------------------------------------------------------------
>I23353_M002_Malvaceae_Tilia_americana_seq1
-------------------------------------------------------------------------------------------------------------------------------------------------------------------------------------------------------------------------------------------------------------------------------------------------------------------------------------------------------------------------------------------------------------------------------------------------------------------------------------------------------------------------------------------------------------------------------------------------------------------------------------------------------------------------------------------------------------------------------gtggttatgcagatggtagtataaggatttgggattgtgataaaggaagttgtgagactacattgaatggacataaaggggcwgtgactkctttaagrtacaataaggttggatctykgcttgcttcwggaagtaaagacaatgatgttatattgtgrgatgtsrttgrtgagactggtctttttcgmcttcrtggacatcgtkatcaggtytkyc----at--------tkkwmsd---------ttthyw-w-twaarktwahmaawtwwyb-----------------------------------kkgkww-ttkk----wadtt--------tgdmmwbktkk-wawkdy------------------------ydbhd--------------------------tttwh---------ytyytgtagatcacggaccttgttttc-cttgactctagtgaaaaacttgttagttcttccaaggataaatttttgagagtgtgggatcttgaaa-------------------------------------------------------------------------------------------------------------------------------------------------------------------------------------------------------------------------------------------------------------------------------------------------------------------------------------------------------------------------------------------
>I23354_M003_Malvaceae_Herissantia_crispa_seq1
--------------------------------------------------------------------------------------------------------------------------------------------------------------------------------------------------------------------------------------------------------------------------------------------------------------------------------------------------------------------------------------------------------------------------------------------------------------------------------------------------------------------------------------------------------------------------------------------------------------------------------------------------------------------------------------------------------------------------agcaagtggttatgcggatggtagtataaggatttgggattgtgataaaggaagttgtgagactacattgaatggacataaaggtgctgtgactgctttgaggtacaataaaattggatctctgctggcgtctggaagtaaggacaatgatattatattgtgggatgtggttggtgagacgggtctttttcgtcttcgtgggcatcgtgatcaggtctgtc----at--------ttgtaatt--------ttttct-a-ttaatgttaacagattatt-----------------------------------gtggtc-tttg----ttatt--------tgtatgttctt-taatgtc---------------------gttgcat--------------------------tttac---------atcttgcagatcacagaccttgttttc-cttgattctggtaagaaacttgttagttcttccaaggataaatttttgagagtgtgggatcttgatactcagcattgtatgc---aaatagttagtggccatcatagtgaaatttggtctattgatgttgacccggatgaaagatacttggtcactggttcagcagatcttgaactcagattttacaatgtaaagaatgagttgatgaatggagagtctctggtgaatgtaactgggrctgaaactgggaatgatggtgagttatctactcaaaataagt-gggaagttytaaagccctttggtgaaattcagcgacaaggtaagtatagggttgc--------------------------------------------------------------------------------------------------------------
>I23355_M004_Malvaceae_Malva_arborea_seq1
--------------------------------------------------------------------------------------------------------------------------------------------------------------------------------------------------------------------------------------------------------------------------------------------------------------------------------------------------------------------------------------------------------------------------------------------------------------------------------------------------------------------------------------------------------------------------------------------------------------------------------------------------------------------------------------------------------------------------agcaagtggatacgcggacggtagtataaggatttgggattgtgataaaggaagctgtgagactacattgaatggacataaaggkgctgtgactgctttaaggtataataagattggatctctacttgcttctggaagtaaagacaaygatgttatattgtgggatgttgttggygagacaggwctttttcghcttcgtgggcatcgtkatcaggtttgtc----ct--------ttgtaat------------------------ttaacaaatgatt-------------s---------------------dbgkww-ttyb----twwtt--------kkktwwkkttw-aawkkyn---------------------tytgcat--------------------------tttac---------atcttgcagatcacggatcttgttttc-cttgattctggtaaaaaacttgttagttcctccaaggataaatttttgagagtgtgggatattgaaactcagcattgtatgc---aaatagttagtggccatcatagtgaaatttggtctattgatgttgacccggatgaaagatacttggtcacaggttcagcagatcttgaactcagattttacaatgtaaagcaagagttgatgagtggagagtctacggtgaacataactggggatgaaactggaaatgatggcgagtcattaactcaaaataagt-gggaagttttaaggccgtttggtgaaattcagcgacaaagtaaggatagggttgcgactgtgaggtttagccagtcaggaaat----------------------------------------------------------------------------------
>I23356_M005_Malvaceae_Lavatera_assurgentiflora_seq1
--------------------------------------------------------------------------------------------------------------------------------------------------------------------------------------------------------------------------------------------------------------------------------------------------------------------------------------------------------------------------------------------------------------------------------------------------------------------------------------------------------------------------------------------------------------------------------------------------------------------------------------------------------------------------------------------------------------------------agcaagcggttatgcagacggtactataaggatttgggattgtgataaaggaaghtgtgagrctacattsaatggrcataaaggkgctgtractgctttaaggtataataagattggatctctacttgcttctggaagtaaagacaaygatgttatattgtgggaygtkgttggygagacagghcttttycgyctycgtgggcatcgtkatcaggtttgtc----ct--------ttgwaat------------------------ttaacaaatkaty-------------v---------------------dkgkww-ttyb----twwtt--------kkktwwkkttw-aawkkyy---------------------tytgcat--------------------------tttac---------atcttgcagatcacggatcttgttttc-cttgattctggtaaaaaacttgttagttcctccaaggataaatttttgagagtrtgggatattgaaactcagcattgtatgc---aaatagttagtggccatcatagtgaaatttggtctattgatgttgayccrgatgaaagatacttggtcacaggttcagcagatcttgaactcagattttayaatgtaaagcaagagttgatgagtggagagtctacggtgaacataactggggatgaaactggaaatgatggcgagtcattaactcaaaataagt-gggaagttttaaggccctttggtgaaattcagcgacaaagtaaggataggattgcgactgtgaggtttagccagtcaggaaattt--------------------------------------------------------------------------------
>I23359_M008_Malvaceae_Althaea_officinalis_seq1
-------------------------------------------------------------------------------------------------------------------------------------------------------------------------------------------------------------------------------------------------------------------------------------------------------------------------------------------------------------------------------------------------------------------------------------------------------------------------------------------------------------------------------------------------------------------------------------------------------------------------------------------------------------------------------------------------------------------------------gtggttatgcggacggtagtataaggatttgggattgtgataaaggaagttgtgagactacattgaatggacataaaggggctgtgackgctttaaggtataataagattggatctctacttgcttctggaagtaaagacaatgatgttatattgtgggatgtkgttggtgagacwggtcttttycgyctycgtgggcatcgtgatcaggtwtgtc----ct--------ttktaat------------------------ttaacaaattatc-----------------------------------gtggta-ttts----ttatt--------tgtgtatkktt-aaatgtc---------------------ttcgcat--------------------------tttac---------atcttgcagatcacggaccttgttttc-cttgattctggtaaaaaacttgttagttcttccaaggataaatttttgagagtgtgggatattgaaactcagcattgtatgc---aaatagttagtggccatcatagtgaaatttggtctattgatgttgacccggatgaaagatacttggtcacaggttcagcwgatcttgaactcagattttacaatgtaaagcaagagttgatgagtggagagtctackgtgarymtaactggggatgraactggaaaygrtggygagtyatyaactcaaaataagt-gggaagttctaaagccctttggtgaaattcagcgacaaagtaaggatagggttgcgactgtgagrtttagtcagtca----------------------------------------------------------------------------------------
>I23360_M009_Malvaceae_Lagunaria_patersonia_seq1
--------------------------------------------------------------------------------------------------------------------------------------------------------------------------------------------------------------------------------------------------------------------------------------------------------------------------------------------------------------------------------------------------------------------------------------------------------------------------------------------------------------------------------------------------------------------------------------------------------------------------------------------------------------------------------------------------------------------------ggccagtggttatgccgatggtagtataaggatttgggattgtgataaaggaagttgtgagactrcattgaatggacataaaggggctgtcactgctttaaggtacaataaggttggatctctactygcttctggaagtaaagacaatgatgttatattgtgggatgtggthggtgagackggtctttttcgcytwcgygggcatcgygatcaggtttgtc----wt--------ttrywhrt--------ttstwy-r-ttwwwkhtwaydartwaty-----------------------------------dtsgtr-kthk----ttwtt--------wtywkmwkwdk-wwwtrwy---------------------myyrywb--------------------------ywywy---------wtcwtshwgmwsaysrmmshssttkty-ytyswtkmtkstrrwaaamwwstmrktwsttcywmsrakramwwwttkwkrrkrkkgkrkswtswwrmwmmkcattgtatgctgcaaatagttagtg-------------------------------------------------------------------------------------------------------------------------------------------------------------------------------------------------------------------------------------------------------------------------------------------------------------------------------------------------------------
>I23361_M010_Malvaceae_Allyogyne_huegelli_seq1
--------------------------------------------------------------------------------------------------------------------------------------------------------------------------------------------------------------------------------------------------------------------------------------------------------------------------------------------------------------------------------------------------------------------------------------------------------------------------------------------------------------------------------------------------------------------------------------------------------------------------------------------------------------------------------------------------------------------------------ttgtttcgcggatggtaagatgaggatttgggattgtgataaaggaagttgtgagactacattgaatggacataaaggggctgtgactgctttaaggtacaataagtttggatctctacttgcttctggaagtaaagacaatgatattatattgtgggatgtggttggtgagacaggtctttttcgccttcgtgggcatcgtgatcaggtttgtc----tt--------ttgtaat---------tttttt-a-ttaaagttgagaaattatt-----------------------------------gttgta-tttg----ttattg-----acagcatattatt-taatctc---------------------tttgcat--------------------------tttgc---------gacttgcagataacggaccttgttttc-ctcggttctggtaaaaaacttgttagttcttccaaggataaa--------------------------------------------------------------------------------------------------------------------------------------------------------------------------------------------------------------------------------------------------------------------------------------------------------------------------------------------------------------------------------------------------------------------
>I23364_M013_Malvaceae_Grewia_sp_seq1
--------------------------------------------------------------------------------------------------------------------------------------------------------------------------------------------------------------------------------------------------------------------------------------------------------------------------------------------------------------------------------------------------------------------------------------------------------------------------------------------------------------------------------------------------------------------------------------------------------------------------------------------------------------------------------------------------------------------------agcatgtggttatggagatggtagtataaggatttgggattgtgataaaggaagttgtgagaccacattgaatgggcacaaaggagccgtgactgttttaaggtacaataaggttgggtctctgcttgcttctggaagtaaagataatgatgttatattatgggatgtggttggtgagactggtctttttcgccttcgtggacatcgtgaccaggttagac----at--------ttgtgtg---------ttttct-g-tcagaattaacaaattatt-----------------------------------atcgta-tttg----taatt--------tgtacatgtgg-taatgcc--------------------ttttgcat--------------------------tttac------------ttgtaggtcacagaccttattttt-cttgattctggtaaaaaacttgtaagttcttccaaggataagtttttgagagtgtgggatcttgatactcagcattgcatgc---aaatagttagtggtcatcatagtgaaatttggtctatcgatgttgacccagaagaaagatacttggtcactggttcagcggatcatgaacttagattttacactgttaagcatgattcagtggatggagagtctgtagtgaatgcaagtggggctgaaattgggaataatggagagttacctactgaaaataagt-gggaagttctaaaacactttggtgaaattcagcgacaaagtaaggatagggttgcgacagtaagatttaataagtcag---------------------------------------------------------------------------------------
>I23365_M014_Malvaceae_Callirhoe_bushii_seq1
-------------------------------------------------------------------------------------------------------------------------------------------------------------------------------------------------------------------------------------------------------------------------------------------------------------------------------------------------------------------------------------------------------------------------------------------------------------------------------------------------------------------------------------------------------------------------------------------------------------------------------------------------------------------------------------------------------------------------ttgcaagcgg-tacgcagaaggtagtataaggatttgggattgtgataaaggaarttgtgagactacattgaatggacataaaggggctgtgactgcrttaaggtacaataagattggatctctacttgcttctggaagtaaagacaatgatgttatattrtgggaygtggttkgygagacyggtctttttcgccttcgtgggcatcgtgatcaggtttgtc----st--------ttgywat------------------------ttaacaaattatc-----------------------------------gtdgta-attgtk--ttaty--------tgtagatrttt-maatgtc---------------------ttttcat--------------------------tttac---------atmttgcagatcacggatcktgttttc-cttgattctggtaaaaaacttgttacttcttccaaggataaatttttgagagtktgggatattgaaactcagcaytgtatgc---aaatagttagtggccatcatagtgaaatttggtcyattgatgttgacccggatgaaagatacttggtcacaggttcagcagatcttgaactcagattttacaatgtaaagcaggagttgataagtggagagtctacggtgaatgtaaccggggatgaaaccggaaatggtggcgagccatcaactcaaaataagt-gggaagttctaaaaccctttggtgaaattcagcgacaaagtaaggatagggt-----------------------------------------------------------------------------------------------------------------
>I23367_M016_Malvaceae_Kitaibelia_vitifolia_seq1
---------------------------------------------------------------------------------------------------------------------------------------------------------------------------------------------------------------------------------------------------------------------------------------------------------------------------------------------------------------------------------------------------------------------------------------------------------------------------------------------------------------------------------------------------------------------------------------------------------------------------------------------------------------------------------------------------------------------------------ggttatgcrgayggwagtattaggatttgggattgtgayaaagraagttgtgagactacattgaatggacataaaggggmtgtgactgctttargktayaataagattggatctctacttgcttctggaagtaaagacaatgatgttatattgtgggatgtkgttggtgagacrggtcttttycgycttcgtgggcatcgtgatcaggtttgtc----ct--------ttttaat------------------------ttaacaaattatc-----------------------------------gtggta-tttg----ttatt--------tgtgtatgtt---aatgtc---------------------ttcgcat--------------------------tttac---------atcttgcagatcacggaccttgttttc-cttgattctggtaaaaaacttgttagttcttccaaggataaatttttgagagtgtgggatattgaaactcagcattgtatgc---aaatagttagtggccatcatagtgaaatttggtctattgatgttgacccggatgaaagrtacttggtcwcaggttcagcagatcttgaactcagattttacaatgtaaagcaagagttgatgagtggagagtctahggtgaaydtaactggggatrraactggaaatgatggcgagtcathaactcaaaataagt-gggaagttctaaagccctttggtgaaattcagcgacaaagtaaggatagggttgcgactgtgaggtttagtcagtcaggaaatttgctt----------------------------------------------------------------------------
>I23368_M017_Malvaceae_Sterculia_apetala_seq1
---------------------------------------------------------------------------------------------------------------------------------------------------------------------------------------------------------------------------------------------------------------------------------------------------------------------------------------------------------------------------------------------------------------------------------------------------------------------------------------------------------------------------------------------------------------------------------------------------------------------------------------------------------------------------------------------------------------------------gcaagtggttatgccgatggtagtataaggatttgggattctgataaaggaagttgtgagactacattgaatggacataaaggtgctatttctgctttaaggtacaataatgctggatctctgcttgcttctggaagtaaagacaatgatattatattgtgggatgtggttggtgagactggtctttttcgccttcgtggacaccgtgatcaggtttgtc----at--------ttgtaca---------ttttct-a-tcaacgttaacaaattatt-----------------------------------gtggta-tttg----caatt--------tgtacatgttg-taatatc---------------------tttgcat--------------------------tttac---------ttcttgtagatcacggaccttgttttc-cttgattctggtaaaaaacttgttagttcttccaaagataagtttttgagagtgtgggatcttgaaactcagcattgtatgc---aaatagttagtggccatcatagtgaaatttggtctgttgatgttgaccccgatgaaagatacttggtcactggttcagctgatcttgtacttagattttacaatgtaaagcatgattcaatgaatggagagtctacagtaaatgtaagtggggccgaaattgggaatgatggagatttatctactcaaaataagt-gggaagttctaaaacactttggtgaaattcagcgacaaagtaaggatagggttgcaacagtgagatttaataagtcaggaaatttgcttgcttgtcaagtagcaggaaaa-------------------------------------------------------
>I23369_M018_Malvaceae_Abelmoschus_esculentus_seq1
--------------------------------------------------------------------------------------------------------------------------------------------------------------------------------------------------------------------------------------------------------------------------------------------------------------------------------------------------------------------------------------------------------------------------------------------------------------------------------------------------------------------------------------------------------------------------------------------------------------------------------------------------------------------------------------------------------------------------ggcaagtggttatgcgaatggtaatataaggatttgggattgtgataaaggaagttgtgagactacattgaatggacataaaggggctgtgactgctttaaggtacaataagtttggatcttcactggcttctggaagtaaagacaatgatattatattgtgggatgtggttggcgagatgggtctttttcgcctacgtgggcatcgtgatcaggtttttc----at--------ttgtaaaa--------ttttcc-a-ttaaagttaagaacttgtc-----------------------------------acagta-tttg----ttatc------tttatatatgttt-taatttc---------------------tttgtat--------------------------cttgc---------aacttacagatcacagaccttgttttc-cttgattctggtaaaaagcttgttagttcttccaaggataaatttttgcgggygtgggatcttgaaactcagcactgtatgc---aaatagttggaggccatcatagtgaaatctggtctattgatgtagacccggatgaaagat-------------------------------------------------------------------------------------------------------------------------------------------------------------------------------------------------------------------------------------------------------------------------------------------------------------
>I23370_M105_Malvaceae_Pachira_aquatica_seq1
---------------------------------------------------------------------------------------------------------------------------------------------------------------------------------------------------------------------------------------------------------------------------------------------------------------------------------------------------------------------------------------------------------------------------------------------------------------------------------------------------------------------------------------------------------------------------------------------------------------------------------------------------------------------------------------------------------------------------gcaagtggttatgctgatggcagtataaggatttgggattgtgataaaggaagttgtgagactacattgaatggacataaaggggctgtgactgctttaaggtacaataaggttggatccctacttgcttctggaagtaaagacaatgatgttatattgtgggatgtagttggtgagactggtctttttcgccttcgtgggcatcgagatcaggtttgtt----at--------ttgtaaa---------ttttct-g-ttaaagttgacaaattatc-----------------------------------gtggta-tttg----taatt--------tgtacatg-------------------------------------------------------------------------------------------------------------------------------------------------------------------------------------------------------------------------------------------------------------------------------------------------------------------------------------------------------------------------------------------------------------------------------------------------------------------------------------------------------------------------------------------------------------------------
>I23371_M137_Malvaceae_Dombeya_wallichii_seq1
---------------------------------------------------------------------------------------------------------------------------------------------------------------------------------------------------------------------------------------------------------------------------------------------------------------------------------------------------------------------------------------------------------------------------------------------------------------------------------------------------------------------------------------------------------------------------------------------------------------------------------------------------------------------------------------------------------------------------gcatgtggttatgctgatggtagtataaggatttgggattgtgataaaggaagttgtgagactacattgaatggacataaaggggctgtgactgytttaarrtacaatamggcdggatctcagcttgcttctggaagtaaagacaatgatgttatattgtgggatgtggttggygagactggtctttttcgccttcgtgggcatcgtgatcaggtttgtc----ct---------------------------------------ttggcaagbhnbn-----------------------------------gtggta-tttg----taatt--------ttdachtk----taatkta---------------ttwamyttkraaw--------------------------ttwmy---------tyytkkwrgkymmmrdvcytkktttyc-ytkrwtyykgkwaaaaamytkkthrktyytycmarggataaatttttgaragtgtgggatcttgaaactcagcattgyatgc---aaatagttagcggccatcatagtgaaatttggtctatcgatgttgacccagatgaaagatacttggttactggttcagcagatcatgaacttaaattttaccatgtaaagcatgacaaaagggatgaagagtccrtggtgaatgtaattggtggtgaaattgggaatgatggggagtcatatactccaaataagt-gggaagttctaaagcattttggtgaaatccagagacaaagtaaggatagggttgctactgttagatttaataagttaggaaatcttcttgcttgtcaggtagcaggaaaaacagtagaaatattccgtgtactggatgaggctgaatccaagcacaaagcaaaac
>I23372_M140_Malvaceae_Chiranthodendron_pentadactylon_seq1
----------------------------------------------------------------------------------------------------------------------------------------------------------------------------------------------------------------------------------------------------------------------------------------------------------------------------------------------------------------------------------------------------------------------------------------------------------------------------------------------------------------------------------------------------------------------------------------------------------------------------------------------------------------------------------------------------------------------------caagtggttatgcggatggtagtataaggatttgggattgtgataaargaagttgtgagactacattgaatggacataaaggggctgtgachgctttaaggtacaataaggttggatctatgcttgcttctngaagtaaagayaatgatgttatattgtgggatgtggttrgtgagactggtctttttcgccttcgtgggcatcgtgaycagrtbwsws----ay--------ytkkwtd---------tyytyk-a-ttmwrgtwaamraawwvys-----------------------------------dktkwr-ttyk----tmvwd--------kkdwmawgttt-trakaky---------------------wtdgsat--------------------------bttrm---------awctyrnmrhyswmkgmmhwtrdttws-ykbsmwtcwkrkwraaawytkgtywrttswtscaaggataaakttttgagagtdtrggatcttgaaactcagcatygtatgc---aaatagttagtggccatcatagtgaaatttggtctattgatgttgachcagatgaaagatacttggtcrctggttcagcagatattgaacttagattttacaatataaagcatgagttgatgaatggagagtctatggtgaatgtagctggggctgaaatcgagaatgatggtgagtcatctactcaaaataagtggggaagttctaaaacacttgggtgaaattcarcgacaaagtaagtatagggttgcgacagtgagatttagtaagtctggtaatttgcttgcttgtcagatagcagaaaaaagagttgaaatattct-----tttgatgtcacttagttca---------------
>I23373_M141_Malvaceae_Quararibea_funebris_seq1
--------------------------------------------------------------------------------------------------------------------------------------------------------------------------------------------------------------------------------------------------------------------------------------------------------------------------------------------------------------------------------------------------------------------------------------------------------------------------------------------------------------------------------------------------------------------------------------------------------------------------------------------------------------------------------------------------------------------------agcaagtggttatgcggatggtagtataaggatttgggattgtgacaaaggaagttgtgagactacactgaatggacataaaggggctgtgactgcgttaaggtacaataaggttggatctctacttgcttctggaagtaaagacaatgatgttatattatgggatgtggttggtgagactggtctatttcgccttcgtgggcatcgcgatcaggtttgcc----aty-------ttgtaaa---------ttttct-a-ttaaagttaacaaattatc-----------------------------------gtggtt-tttt----ttatt--------tgtacatgttt-taatatc---------------------tttgcat--------------------------tttac---------atcttgcagatcacggaccttgttttc-cttgattctggtaaaaaacttgttagttcttccaaggataaatttttgagagtgtgggatcttgaaactcagcattgtatgc---aaatagttagtggccatcatagtgaaatttggtctatcgatgttgacccagatgaaagatacttggttactggttcagcagatcttgaacttagattttacagtgtaaagcatgagttgatgaacggagagtctatggtgaatgtgactggggctgaaattgggaatgatggtgaatcatctactcaaaataagt-gggaagttctaaagcactttggtgaaattccgcgacaaagtaaggatagggttgcgacagtgagatttagtaagtctggaaatt---------------------------------------------------------------------------------
>I23374_M142_Malvaceae_Hampea_nutricia_seq1
-----------------------------------------------------------------------------------------------------------------------------------------------------------------------------------------------------------------------------------------------------------------------------------------------------------------------------------------------------------------------------------------------------------------------------------------------------------------------------------------------------------------------------------------------------------------------------------------------------------------------------------------------------------------------------------------------------------------------------------------ggatggtagtataaggatttgggattgcgataaaggaagttgtgagactacacttaatggacataagggrgctgtgtctgctttaaggtacaataaggttggatctctgcttgcttctggaagtaaagacaatgatgttatattgtgggatgtggttggtgagacaggtctttttcgccttcgtgggcatcatgatcaggtttgtc----at--------ttgttagt--------ttttct-a-ttaaagttaacaaagtatc-----------------------------------atgtta-tttg----ttatt--------tttatttgttt-taatgtc---------------------tttgcat--------------------------tttac---------atcttgcagatcacggaccttgttttc-cttgattctggcaaaaaacttgttagttcttccaaggwtaaatttttgagagtgtrggatcttgaaactcagcattgtatgc---aaataattagtggcc----------------------------------------------------------------------------------------------------------------------------------------------------------------------------------------------------------------------------------------------------------------------------------------------------------------------------------------------------------
>I23376_M145_Malvaceae_Heliocarpus_appendiculatus_seq1
------------------------------------------------------------------------------------------------------------------------------------------------------------------------------------------------------------------------------------------------------------------------------------------------------------------------------------------------------------------------------------------------------------------------------------------------------------------------------------------------------------------------------------------------------------------------------------------------------------------------------------------------------------------------------------------------------------------------------------tatgcagatggtagtgtaaggatttgggattgtgatcaaggaagttgtgagaccacattgaatggacataaaggagctgtgactgttttaaggtacaacaacactgggtctttgcttgcttctggawgtaaagatactgatrttatattgtgggatgcagttggtgagactggcctttttcgccttcgkggacatcgtgaccaggttagac----at--------ttgtgtatg------ttttgck-k-kmaaawtwarraaattatt-----------------------------------atggta-tttg----tgatt--------bgtacatgttc-taatata--------------------tatttcat--------------------------tttad---------ttcttgtrgkkrmmrrmcytkktttty-ytkrattctggtaaaaaacttgttagtyytycmar-grwwarkttttgagagtatgggatcttgaaactcagcattgt--------------------------------------------------------------------------------------------------------------------------------------------------------------------------------------------------------------------------------------------------------------------------------------------------------------------------------------------------------------------------------
>I23377_M148_Malvaceae_Robinsonella_mirandae_seq1
---------------------------------------------------------------------------------------------------------------------------------------------------------------------------------------------------------------------------------------------------------------------------------------------------------------------------------------------------------------------------------------------------------------------------------------------------------------------------------------------------------------------------------------------------------------------------------------------------------------------------------------------------------------------------------------------------------------------------gcaagtggttatgcrgatggwagyataaggatttgggattgtgataaaggaagttgtgagactacrttgaatggacataaaggagctgtgactgctttaaggtacaataaaattggatctctactggcgtctggaagtaaggataatgatgttatattgtgggatgtggttggggagacrggtctttttcgtcttcgtgggcatcgtgatcaggtttgtc----at--------ttgtaatt--------ttttyk-a-ttaatgttaahaaattatt-----------------------------------gtggtc-tttg----ttatt--------tgtatgttctt-taatgtc---------------------gttgcat--------------------------yttac---------atcttscagatyacggaccttgttttc-ctygattctggtaagaaacttgttagytcttccaargataaatttttgagagtgtgggatcttgatactcagcattgtatgc---aaatwgtwagtggccatcatagtgaaatttggtctattgatgttgacccggatgaaagatacttggtcactggttcagcagatcttgaactcagattttacaatgtaaagaatgagttgatgaatggagagtctgtggtgaatgtaactggggctgaaactgggaatgatggtgagttatctattcaaaataagt-gggaagttctaaagccctttggtgaaattcagcgacaaagtaaggat----------------------------------------------------------------------------------------------------------------------
>I23378_M150_Malvaceae_Ceiba_pentandra_seq1
-------------------------------------------------------------------------------------------------------------------------------------------------------------------------------------------------------------------------------------------------------------------------------------------------------------------------------------------------------------------------------------------------------------------------------------------------------------------------------------------------------------------------------------------------------------------------------------------------------------------------------------------------------------------------------------------------------------------------------gtggttatgcggatggtagtataaggatttgggattgtgataaaggaagttgtgagactacattgaatggacataaaggggctgtaactgctttaaggtacaataaggttggatctctacttgcttctggaagtaaagacaatgatgttattttgtgggatgtagtaggtgagactggtctttttcgccttcgtgggcatcgtgatcaggtttgtc----at--------gtgtaaa---------ttttct-g-ttaaagttaactaagtatc-----------------------------------gtggta-tttg----caatt--------tttacatgttt-taatatc---------------------tttgcat--------------------------tttac---------atcttgcagatcacggaccttgttttc-cttgattctggtaaaaaacttgttagttcttccaaggataaatttttgagagtgtgggatcttgaaactcagcattgtatgc---aaatagttagtggccatcatagtgaaatttggtctattgatgttgacccggacgaaagataccttgtcaccggttcagcagatcttgaacttcgattttataatgtaaagcacgagttgatgaatggagagtctatggtgaatgcaactggggctggcactgggaatgatggcga---gtctactcraaataagt-gggaagttctaaagtactttggtgaaattcagcgacaaaataaggatagggttgcgacagtgagatttagta---------------------------------------------------------------------------------------------
>I23380_M161_Malvaceae_Hibiscus_tiliaceus_seq1
----------------------------------------------------------------------------------------------------------------------------------------------------------------------------------------------------------------------------------------------------------------------------------------------------------------------------------------------------------------------------------------------------------------------------------------------------------------------------------------------------------------------------------------------------------------------------------------------------------------------------------------------------------------------------------------------------------------------------caagtggttatgcggatggtagtataaggatttgggattgtgataaaggaagttgtgagactacattgaatggacataaakgggctgtgactgctttaaggtacaataaggttggatcttcacttgcttctggaagtaaagacaatgatattatattgtgggatgtggttggtgagacgggtctttttcgccttcgtgggcatcgtgatcaggtttttc----at--------ttgtaatt--------ttttct-a-ttatagttaagaacttacg-----------------------------------acagta-tttg----ttatc--------tgtatactttt-taatttc------------------------------------------------------tttgc---------atcttgcagatcacagaccttgttttc-attgattctggtaaaaaacttgttagttcttccaaggataaatttttgcgagtgtgggatcttgaaact-----------------------------------------------------------------------------------------------------------------------------------------------------------------------------------------------------------------------------------------------------------------------------------------------------------------------------------------------------------------------------------------
>I23381_M162_Bixaceae_Bixa_orellana_seq1
--------------------------------------------------------------------------------------------------------------------------------------------------------------------------------------------------------------------------------------------------------------------------------------------------------------------------------------------------------------------------------------------------------------------------------------------------------------------------------------------------------------------------------------------------------------------------------------------------------------------------------------------------------------------------------------------------------------------------agaatgtggctatgcagatggtagtataagaatttgggactgtgacaagggaacttrtgagaccacattgaatggacacaaaggbgcdgtgactgctctgcgttacaacaagkctggatctttgctagcatctggaagcaaagataatgatgtcatdwtgtgggatgtggtkggtgaaactggtctctttygccttcgyvbccatcrtgaccaggtgtcct--------------ttgcatc---------ctttct---atbaagttaaaagtttttga----------------------------------ctgacattttachaatagtc------cntttcytcwtttacadtatt-------btacstarcattagttttaata-------------------------tctgc--a-trytgatattgtdggtcacagaycttgtttyy-ctggattctgktaaaaarcttgttagttcctccaaggacaaatttttgagrgtgtgggatytagaaactcaacatwgtatgc---agatadwtagyggccaccatagtgaaatttgkyccctagacattgacccggaggaaagattcttggtcactgg--------------------------------------------------gtgctcaatccacatccaatatggatgctactgaagctgtgaataatggagatctatcctctgaaattaaat-gggaagtcttaaagcactttggtgaaattcwmcawcctwkkaarkwrarwgkgrmrwytkwragswyywwkrwrmaakkmaatkmrsrwkyctact--------------------------------------------------------------gtagata
>I23382_M163_Bixaceae_Cochlospermum_vitifolium_seq1
--------------------------------------------------------------------------------------------------------------------------------------------------------------------------------------------------------------------------------------------------------------------------------------------------------------------------------------------------------------------------------------------------------------------------------------------------------------------------------------------------------------------------------------------------------------------------------------------------------------------------------------------------------------------------------------------------------------------------agcgagcggctatgcagatggcagtataagaatttgggattgtgatcagggaacttgtgagaccacgttgaatggacataagggagccgtgactgctctgcggtacaacaagggtggatctttgcttgcatctggaagcaaagataatgatgttatattgtgggatgtggtaggggagactggtctatttcgcctccgtgggcatcgtgaccaggtttgct--------------ttgcagc---------ctttct-a-ttaagttcatgatattttgaa----------------------------aaaagatactattcta---ataatc--------cttgttctttactaatcgt--------------attgtaatttgaattt------------------------gttgcat-------atattgtaggtcacagatcttgttttt-ctggattctggtaaaaaacttgttagttcctccaaagacaaatttttgagagtgtgggatcttgaaacgcagcattgcatgc---aaat---------------------------------------------------------------------------------------------------------------------------------------------------------------------------------------------------------------------------------------------------------------------------------------------------------------------------------------------------------------------
>I23383_M166_Malvaceae_Pseudobombax_ellipticum_seq1
---------------------------------------------------------------------------------------------------------------------------------------------------------------------------------------------------------------------------------------------------------------------------------------------------------------------------------------------------------------------------------------------------------------------------------------------------------------------------------------------------------------------------------------------------------------------------------------------------------------------------------------------------------------------------------------------------------------------------gcaagtggttatgcggatggtagtataaggatttgggattgtgataaaggaagttgtgagactacattgaacggacataaaggggctgtgactgctttaacgtacaataaggctggatctctacttgcttctggaagtaaagacaatgatgttattttgtgggatgtagttggtgagactggtctttttcgccttcgtgggcatcgtgatcaggtttgtc----at--------ttgtaaa---------ttttct-g-ttaaagttaacaaattatc-----------------------------------gtggta-tttg----taatt--------tttacatgttt-taatatc---------------------tttgcat--------------------------tttac---------atcttgcagatcacggaccttgttttc-cttgatactgrtaaaaaacttgttagttcttccaaggataaatttttgagagtgtgggatcttgaaactcagcattgyatgc---aaatagtyagtggccatcatagtgaaatttggtctattgatgttgacccagatgaacgatacttggtcactggttcagcagatcttgaacttcgattttacaatgtaaagcaygagttggtgaatggagagtctacggtgaatgcaactggggctgaaattgggaatgatggcga---gtctactcaaaataagt-gggaagttctaaagcactttggtgaaattcggcgacaaagtaaggatagggttgcgacagtgagatttagtaagtctggaaatttgcttgcttgtcaggtagcagg-----------------------------------------------------------
>I23384_M168_Malvaceae_Theobroma_cacao_seq1
--------------------------------------------------------------------------------------------------------------------------------------------------------------------------------------------------------------------------------------------------------------------------------------------------------------------------------------------------------------------------------------------------------------------------------------------------------------------------------------------------------------------------------------------------------------------------------------------------------------------------------------------------------------------------------------------------------------------------agcaagtggttatgcagatggtagtataaggatttgggatggtgataaaggaagttgtgagaccacattgaatggacataaaggggcggtgactgctttaaggtacaataaggttggatctctgcttgcttctggaagcaaagataatgatgttatattgtgggatgtggttggtgagactggtctttttcgccttcgtggacatcgtgaccaggttagtc----at--------ttgtatg---------ttttct-g-ttaaagttaacaaattatg-----------------------------------gtggta-tttg----aaatt--------tgtacatg----taatatt---------------------attggct--------------------------tttac---------ttcttgtaggtcacagaccttgttttt-cttgattctggtaaaaaacttgttagctcttccaaggataagtttttaagagtgtgggatcttgaaactcagcattgtatgc---aaatagttagtg-------------------------------------------------------------------------------------------------------------------------------------------------------------------------------------------------------------------------------------------------------------------------------------------------------------------------------------------------------------
>I23385_M169_Malvaceae_Ochroma_pyramidale_seq1
-----------------------------------------------------------------------------------------------------------------------------------------------------------------------------------------------------------------------------------------------------------------------------------------------------------------------------------------------------------------------------------------------------------------------------------------------------------------------------------------------------------------------------------------------------------------------------------------------------------------------------------------------------------------------------------------------------------------------------aagtggctatgcggatggtagtataaggatytgggattgtgatagaggaagttgtgagactacgttgaatggacataaaggggctgtgactgctttaaggtacaataaggttggatctctgcttgcttctggaagtaaagacaatgatgttatattgtgggatgtggttggtgagactggtctttttcgcctttgcgggcatcgtgatcaggtttgta----at--------ttgtaa----------ttttct-a-ttaaagttaacaaattatc-----------------------------------gtggta-tttg----taatt--------tgtacatattt-taatatc---------------------tttgcat--------------------------tttac---------atcttgcagatcacggaccttgttttc-cttgattctggtaaaaaacttgttagttcttccaaggataaatttttgagagtgtgggatcttgaaactcagcattgtatgc---aaatagttagtggccatcat-----------------------------------------------------------------------------------------------------------------------------------------------------------------------------------------------------------------------------------------------------------------------------------------------------------------------------------------------------
>I23387_M178_Malvaceae_Malvaviscus_arboreus_seq1
--------------------------------------------------------------------------------------------------------------------------------------------------------------------------------------------------------------------------------------------------------------------------------------------------------------------------------------------------------------------------------------------------------------------------------------------------------------------------------------------------------------------------------------------------------------------------------------------------------------------------------------------------------------------------------------------------------------------------agcatgcggttatgccgatggyagtataaggatttgggattgtgataaaggragttgtgagactacattgaatggacataaaggggctgtkackgctttaaggtayaataaggttggatcybyactkgcttctggaagtaaagacaatgatattatattgtgggatgyggttggygagacdggtctttttcgcctycgtgggcatckwgatcaggtttbty----at--------ttgtaaaw--------ttttcb-r-ttraagttaagaamttayy-----------------------------------aykgtw-tttk----y---------------------tw-tmwykwy---------------------wywkswt--------------------------tkwdy---------wwhttkcarmttrcvgancwygkwyyy-yktkwtyctkgwwwmwrrhwwrwwasttstthcaaggataaatttttgagdgtgtgggatcttgaahcwyrrmaytswryvc---wrwtarttagtggtcatcatagtgaaatttggtctwttgatgttgacccggatgaaagatacttggtcactgrttcakcagatcttgaactcagattttacaatgtaaagcwygagtykatgrkbrmwgwddskrkkghdrawrywrskrrkgmtrraryyrkswaykmwrrwkarkyrkswastymwaawrmsy------------------kkkrrkkwmwmwarscswywrkykraggatagggttacaactgtgagat---------------------------------------------------------------------------------------------------
>I23388_M180_Malvaceae_Triumfetta_lappula_seq1
-----------------------------------------------------------------------------------------------------------------------------------------------------------------------------------------------------------------------------------------------------------------------------------------------------------------------------------------------------------------------------------------------------------------------------------------------------------------------------------------------------------------------------------------------------------------------------------------------------------------------------------------------------------------------------------------------------------------------------atgtggttatgcagatggtagtgtaaggatttgggattgtgatcaaggaagttgtgagaccacattraatggacataaaggagctgtgactgttttaaggtacaacaacactgggtctttgsttgcttctggawgtaaagatactgatrttatattgtgggatgcagttggtgagactggcctttttcgccttcgkggacatcgtgaccaggttagac----at--------ttgtgtatg------ttttgct-g-tsaaaattaagaaattatt-----------------------------------atggta-tttg----tratt--------tgtwcatgttc-taatwta--------------------trtttcrt--------------------------tttaa---------ttcttgtaggtgacagaccttgttttt-cttgattctggtaaaaaacttgttagttcttccaaggataagtttttgagagtatgggatcttgaaactcagcattgtatgc---aaatagttagtggtcatcatagtgaaatttggtctattgatgttgaccctgaggaaagatacttggtcactggttcagtagatcctgaacttagattttacactgttaagcatgattcaatggatgcagagtctrcgrmwrrwrgwrkkgskgmarawawkwrkaatrrwgrrkwg---yykmctrmwrawaakw-rgkrrgwwstwmwgcactttggtgaaattcaacgacaaagtaagaaggat-------------------------------------------------------------------------------------------------------------------
>I23389_M181_Malvaceae_Pavonia_scheadiana_seq1
----------------------------------------------------------------------------------------------------------------------------------------------------------------------------------------------------------------------------------------------------------------------------------------------------------------------------------------------------------------------------------------------------------------------------------------------------------------------------------------------------------------------------------------------------------------------------------------------------------------------------------------------------------------------------------------------------------------------------ggagtggatatgcggacggtagtataaggatktgggattgtgataraggaagttgtgagactacwttgaatggrcataaaggggcygtgactgctttaaggtayaataagattggatctctacttgcttctggaagtaaagacaatgatgttatattgtgggatgtkgttggygagacrggtctttttcgccttcgtgggcatcgtgatcaggtttbky----ct--------ttkkwww------------------------ttaacaaattatc-----------------------------------gtggta-tttg----ttatt--------tktgtatgttt-aaatgtc---------------------ttyrmwt--------------------------tttac---------atcttgcagatyacggaccttgttttc-cttgattctggtaaaaaacttgttagttcttccaaggataaatttttgagagtgtgggatattgaaactcagcattgtatgc---aaatagttagtggccatcatagtgaaatttggtctattgatgttgacccggawgaaagatacttggtcacaggttcagcagatcttgaactcagattttacaat-----------------------------------------------------------------------------------------------------------------------------------------------------------------------------------------------------------------------------------------------------------------
>I23390_M182_Malvaceae_Anoda_cristata_seq1
--------------------------------------------------------------------------------------------------------------------------------------------------------------------------------------------------------------------------------------------------------------------------------------------------------------------------------------------------------------------------------------------------------------------------------------------------------------------------------------------------------------------------------------------------------------------------------------------------------------------------------------------------------------------------------------------------------------------------agcgagtggatatgcggacggtagtataaggatktgggattgtgataraggaagttgtgagactacwttgaatggrcataaaggggcygtgactgctttaaggtayaataagattggatctctacttgcttctggaagtaaagacaatgatgttatattgtgggatgtkgttggygagacrggtctttttcgccttcgtgggcatcgtgatcaggttyktc----yt--------ttgtwat------------------------ttaacaaattatc-----------------------------------gtggta-tttg----ttatt--------tktgtatgttt-aaatgtc---------------------ttyrmwt--------------------------tttac---------atcttgcagatyacggaccttgttttc-cttgattctggtaaaaaacttgttagttcttccaaggataaatttttgagagtgtgggatattgaaactcagcattgtatgc---aaatagttagtggccatcat-----------------------------------------------------------------------------------------------------------------------------------------------------------------------------------------------------------------------------------------------------------------------------------------------------------------------------------------------------
>I23391_M183_Malvaceae_Phymosia_umbellata_seq1
-----------------------------------------------------------------------------------------------------------------------------------------------------------------------------------------------------------------------------------------------------------------------------------------------------------------------------------------------------------------------------------------------------------------------------------------------------------------------------------------------------------------------------------------------------------------------------------------------------------------------------------------------------------------------------------------------------------------------------aagtggttaygcggatggtagtataaggatatgggattgtgataaaggaagttgtgagactacattgaatggrcayaaaggagctgtgactgctttaaggtacaataaaattggatctctahtrgcgtctggaagcaaggacaaygatgttatattgtgggatgtggtwggtgagacrgghctttttcgtcttcgygggcatcgtgatcaggtttgtc----at--------ttgtaaky--------twtkyw-a-ttwwtkytawyaawktwmw-----------------------------------twrdtb-wytg----ymwkt--------tstw--------trwtktt---------------------kwwtswt--------------------------gttdc---------atcttgcagatcacrgaccttgttttc-cttgattctggtaagaaactkgttagttcttccaaggataaatttytgagagtgtgggatcttgatactcagcattgtatgc---aaatagttagtggccatcatagtgaaatttggtctattgatgttgacccggawgaaagatacttggtcactggttcagcagat--------------------------------------------------------------------------------------------------------------------------------------------------------------------------------------------------------------------------------------------------------------------------------------
>I23392_M187_Malvaceae_Ayenia_berlandieri_seq1
---------------------------------------------------------------------------------------------------------------------------------------------------------------------------------------------------------------------------------------------------------------------------------------------------------------------------------------------------------------------------------------------------------------------------------------------------------------------------------------------------------------------------------------------------------------------------------------------------------------------------------------------------------------------------------------------------------------------------gcatgtggttatgccgatgggagtataaggatttgggattgtgataaaggaagttgtgaaactacattgaatgggcataaaggggctgtgaccgttttaaggtacaataaggctggttctctgcttgcttctggaagcaaagataatgatgttatattgtgggatgtagtcggtgagactggtctgtttmgactttgtggacatcgtgaccaggttagtcattcat--------tcatacgt--------ttgttt---ttaaatttaattgattatc--------------------------------------------------tactt--------tgtacattttg-tgatacc---------------------ttttagt--------------------------tttat---------atgttgtaggttacagaccttgttttt-ctggattctgggaaaaaacttgttagttcttccaaggataagtttttgagagtgtgggatattgaaactcagcattgtatgc---aaatagttggt--------------------------------------------------------------------------------------------------------------------------------------------------------------------------------------------------------------------------------------------------------------------------------------------------------------------------------------------------------------
>I23393_M189_Malvaceae_Kearnemalvastrum_lacteum_seq1
---------------------------------------------------------------------------------------------------------------------------------------------------------------------------------------------------------------------------------------------------------------------------------------------------------------------------------------------------------------------------------------------------------------------------------------------------------------------------------------------------------------------------------------------------------------------------------------------------------------------------------------------------------------------------------------------------------------------------gcgagtggatatgcggacggtagtatamggatttgggattgtgataaaggaagttgtgagactacattgaatggacataaaggggctgtgactgctttaaggtacaataagattggatctctacttgcttctggaagtaaagataatgatgttatattgtgggatgtggttggtgagacgggtctttttcgycttcgtgggcatcgtgatcaggtktgtc----ct--------ttgtmat------------------------ttracaaattatc-----------------------------------rtggta-tttg----ttatt--------ygtgtttgtkt-aaatgtc---------------------tttgcat--------------------------tttac---------wtcttgcagatcacggaccttgttttc-cttgattctggtaaaaaacttgttagttcttccaargataagtttttaagagtgtgggatatcgaaactcagcattgtatgc---aaatagttagtggccatcatag---------------------------------------------------------------------------------------------------------------------------------------------------------------------------------------------------------------------------------------------------------------------------------------------------------------------------------------------------
>I23394_M229_Malvaceae_Malvastrum_americanum_seq1
--------------------------------------------------------------------------------------------------------------------------------------------------------------------------------------------------------------------------------------------------------------------------------------------------------------------------------------------------------------------------------------------------------------------------------------------------------------------------------------------------------------------------------------------------------------------------------------------------------------------------------------------------------------------------------------------------------------------------agcaagtggttatgcggacggtagtataaggatttgggattgtgataaaggaagttgtgagactacattgaatggacataaaggggctgtgactgctttaaggtacaataagattggatctctacttgcttctggaagtaaagataatgatgttatattgtgggatgcggttggtgagacrggtctttttcgccttcgtgggcatcgtgatcaggtttgtc----cy--------ttgtaat------------------------ttawcaaatyatc-----------------------------------gtggta-tttr----ttrtt--------cgtgtttgttt-aaatgtc---------------------tttgcat--------------------------tttac---------atcttgcagatcacggatcttgttttc-cttgattctggkaaaaaactwgttagttcttccaaggataagtttttaagagtgtgggatattgaaactcagcattgtatgc---aaatagttagtggccatcatagtgaaatttggtctattgatgttgacccggatgaaagatacttggtcacaggttcagcagatcttgaactcagattttacaatgtaaagcaagagttgatgggtggagagtctacagtgaacataactggggatgaaactggaaatgatggtgagtcatcaactcaaaataagt-gggaagttctaaagccctttggtgaaattcagcgacaaagtaaggacagggttgcgactgtaaggtttagtcagtcaggaaatttgcttgcttgtcaggtagcaggaaaaacg----------------------------------------------------
>I23395_M236_Malvaceae_Fuertesimalva_jacens_seq1
--------------------------------------------------------------------------------------------------------------------------------------------------------------------------------------------------------------------------------------------------------------------------------------------------------------------------------------------------------------------------------------------------------------------------------------------------------------------------------------------------------------------------------------------------------------------------------------------------------------------------------------------------------------------------------------------------------------------------agcaagyggwtatgcggacggtagtataaggatttgggattgtgataaaggaagytgtgagrctacattsaatggrcataaaggggctgtgactgctttaaggtataataagattggatctctacttgcttctggaagtaaagacaatgatgttatattgtgggaygtdgttggtgagacaggtcttttycgtcttcgtgggcatcgtgatcaggtttgtc----ct--------ttgaaat------------------------ttaacaaattatc-----------------------------------gtggta-tttg----ttatt--------tttgtatgt----aatgtc---------------------ttcgcat--------------------------tttac---------atcttgcaggtcacagaccttgttttc-cttgattccggtaaaaaacttgttagttcttccaaggataaatttttgagagtgtgggatattgaaacccagcattgtatgc---aaatagttagtggccatcatagtgaaatttggtctattgatgttgacccggatgaaagatacttggtcacaggttcagcagatcttgaactcagattttacaatgtaaagcaagagttgatgagtggagagtctacagtgaatgtaactgcggctggaactggaaatgatggcgagttatcaactcaaaataaat-gggaagttctaaagccctttggtgaaattcagcgacaaagcaaggatagggttgcgactgtgagatttagtcagtctggaaatttgcttgcttgtcaggtagcaggaaaaatggtt-------------------------------------------------
>I23396_M019_Malvaceae_Allosidastrum_pyramidatum_seq1
---------------------------------------------------------------------------------------------------------------------------------------------------------------------------------------------------------------------------------------------------------------------------------------------------------------------------------------------------------------------------------------------------------------------------------------------------------------------------------------------------------------------------------------------------------------------------------------------------------------------------------------------------------------------------------------------------------------------------gcaagtggttatgcggatggtagtataaggatttgggattgtgataaaggaagttgtgagactacattgaatggacataaaggagctgtgactgctttaaggtacaataagattggatctctactggcgtctggaagtaaggacaatgatgtcatattgtgggatgtagttggtgagacgggtctttttcgtcttcgtgggcatcgtgatcaggtttgtc----at--------ttgtaatt--------ttttct-a-ttaatgttaacaaattatt-----------------------------------gtggtc-tttg----ttttt--------tgtatgttctt-taatgtc---------------------gttgcat--------------------------tttac---------atcttgcagattacggaccttgttttc-cttgattctggtaagaaacttgttagttcttccaaggataaatttttgagagtgtgggatcttgatactcagcattgtatgc---aaatagttagtggccatcatagtgaaatttggtctattgatgttgacccggatgaaa----------------------------------------------------------------------------------------------------------------------------------------------------------------------------------------------------------------------------------------------------------------------------------------------------------------
>I23397_M020_Malvaceae_Melochia_betonicifolia_seq1
-----------------------------------------------------------------------------------------------------------------------------------------------------------------------------------------------------------------------------------------------------------------------------------------------------------------------------------------------------------------------------------------------------------------------------------------------------------------------------------------------------------------------------------------------------------------------------------------------------------------------------------------------------------------------------------------------------------------------------gagtgattatgctgatggtagtattaggatttgggattgtgataaargaagttgtgagaccacrttgaatggacataaaggggctgtgactgctttaaggtacaataaggctggatbtatggttgcctctrgaagtaaagataatgatgttatattgtgggatgtggtcggcraaactggtctttttcgccttcatggccatca------------------at----------------------taattccy-arcttgaacwamtwawtmawymakmrsadbmsrysmyrmyarymrmmwaayaashmktmtta-ttaw----yaacw--------amkawmwwctamwawwahkarrarraarraakmawymrwymytcyyy--------------------------yttsy---------ttyyttyyttcywmywwtwtywtwttw-wwtwwtttcatttcaactcccttgcwwsmamcaaccaacaa---------------------------------------------------------------------------------------------------------------------------------------------------------------------------------------------------------------------------------------------------------------------------------------------------------------------------------------------------------------------------------------------------------------------
>I23398_M021_Malvaceae_Sidastrum_micranthum_seq1
---------------------------------------------------------------------------------------------------------------------------------------------------------------------------------------------------------------------------------------------------------------------------------------------------------------------------------------------------------------------------------------------------------------------------------------------------------------------------------------------------------------------------------------------------------------------------------------------------------------------------------------------------------------------------------------------------------------------------gcaagtggttatgcggatggtagtataaggatttgggattgtgataaaggaagttgtgagactacattgaatggacataaaggagcagtractgctttaaggtacaataaaagtggatctctgctggcgtctggaagtaaggacaatgatgttatattgtgggatgtggttggggagacgggtctttttcgtcttcgtgggcatcgtgatcaggtttgtg----gt--------ttgtaatw--------ttttct-a-ttaatgttaacaaattatt-----------------------------------gtggtc-tttg----ttatt--------trtgtgttctt-yaatgtc---------------------gtcgcat--------------------------cttac---------atcttgcagatcacagaccttgttttc-cttgattctgstaagaaacttgttagctcttccaaggataaatttttgagagtgtgggatcttgatactcagcattgtatgc---aaatagttagtggccatcatagtgaaatttggtctattgacgttgacccggatgaaagatacttggtcactggttcagcagatcttgaactcagattttacaatgtaaagaatgagttaatgaatggagagtct-----------------------------------------------------------------------------------------------------------------------------------------------------------------------------------------------------------------------------------
>I23399_M022_Malvaceae_Gaya_dominguensis_seq1
--------------------------------------------------------------------------------------------------------------------------------------------------------------------------------------------------------------------------------------------------------------------------------------------------------------------------------------------------------------------------------------------------------------------------------------------------------------------------------------------------------------------------------------------------------------------------------------------------------------------------------------------------------------------------------------------------------------------------------------------------------------------------------------------------------------agctgtgactgctttgaggtacaataaaattggatctctactggcgtctggaagtaaggacaatgatgttatattgtgggatgtggttggtgagacgggtctttttcgtcttcgtgggcatcgtgatcaggtttgtc----at--------ttgtaatt--------ttttct-a-ttaatgttgacagattatt-----------------------------------gtggtc-tttg----ttatt--------tttatgttctt-taatgtc---------------------gtcgcat--------------------------yttac---------accttgcagatcacagaccttgttttc-ctwgagtctggtamgaaacttgttagttcttccaaggataaatttttgagagtgtgggatcttgatactcakcattgtatgc---aaat---------------------------------------------------------------------------------------------------------------------------------------------------------------------------------------------------------------------------------------------------------------------------------------------------------------------------------------------------------------------
>I28591_M023_Malvaceae_Neobuchia_paulinae_seq1
-------------------------------------------------------------------------------------------------------------------------------------------------------------------------------------------------------------------------------------------------------------------------------------------------------------------------------------------------------------------aag-----------------attcc------------gtgtaa-------------------catat-----------------------------------gtaacaaccaaa---------------------cggggtctt----------------------------------aaaatttttc---------acaaca------------------------ttctcggatggtgaatt----tttttagtga-ttttcatg-aaa-------------ataagtatgaggg--aattaaagaa-aatggg---ttt----------aaaatgcaggtagcaagtggttatgcggatggtagtataaggatttgggattgtgataaaggaagttgtgagactacattgaatggacataaaggggctgtgactgctttaaggtacaataaggttggatctctacttgcttctggaagtaaagacaatgatgttattttgtgggatgtagttggtgagactggtctttttygccttcgtggacatcgtgatcaggtttgtc----at--------ttgtaaa---------ttttct-g-ttaaagttaacaaattatc-----------------------------------gtggta-tttg----caatt--------tttacatgttt-taatatc---------------------tttgcat--------------------------tttac---------atcttgcagatcacggaccttgttttc-cttgattctggtaaaaaacttgttagttcttcca----------------------------------------------------------------------------------------------------------------------------------------------------------------------------------------------------------------------------------------------------------------------------------------------------------------------------------------------------------------------------------------------------------------------------
>I28592_M188_Cytinaceae_Bdallophytum_americanum_seq1
---------------------------------------------------------------------------------------------------ggtctaat----------------------------------------------------------------------------------------------------------------------------------------------------------------------------------------------------------------------tgtcat-ttt----------------------ccaat-----------------actctttttt-ycccatctatcttatttgtt---------------------------------------------------ctgtttaaaaaaaactt----------------ggtgttctctga--------------------------------------------------------------------------------aattcgaatgtgaaaattcaaa--tttgtaa-tttctaga-----------------attaatgcgtggg-------------aatgata--tgt---aat----taaatgcagatatcaactggttatgctgatggaagtataagaatatgggattctgagaagggaacctgtgagaccacattcaatggacataagggaggggtaactgctctgcgttacaataaatcgggatctctgcttgcatctggaagcagagataatgatattatattgtgggatgtggtaggtgagactggcctttttcgtctacaggggcaccgtgaactggttggtt--g-----------ttgcagc---------ttt--t-g-ataaaatgattaagttcttac---------------------------------at---------------------------gttcttcttc-tttcatg--------------actatatgaagtat--------------------------ttttc-------ttccactgtaggtta-----------------------------------------------------------------------------------------------------------------------------------------------------------------------------------------------------------------------------------------------------------------------------------------------------------------------------------------------------------------------------------------------------------------------------------------------------------------------------
>I28593_M024_Malvaceae_Carpodiptera_cubensis_seq1
------------------------------------------------------------------------------------------------------------------------------------------------------------------------------------------------------------------------------------------------------------------------------------------------------------------------------------------------------------kmaggtkmgk-----------------rrctt------------ttgtaa-------------------aatgtaaatta---taad--------------------a-gtaggaaccaaa---------------------cggaatctt----------------------------------gaaaattttt---------tgcttg------------------------ttttaggatggtgaa------ttttwatyga-ytttcatg-aaa-------------atgagtatragk------gaatgag-aatktg---tkt----------gyaatgcaggtagcaagtggttatgccgatggtagtattaggatttgggattgtgataaaggaagttgtgagactacgctgaatggacataaaggggctgtgactgctttaaggtacaataaggttggatctctgcttgcttctggaagtaaagacaatgacattattttgtgggatgtggttggagagactggtctttttcgtcttcgtgggcatcgtgatcaggtttgtt----rt--------ttgyaca---------ttttct-a-ttaaagtcaacaaattatt-----------------------------------gtggta-tttg----taatt--------tctacatgttt-taatatc---------------------ttttcat--------------------------tttac---------ttcttgtagatcacrgaccttgttttc-cttgattctggtaaaaaacttgttagttcttccaaggataagtttttgagagtgtgggatcttg----------------------------------------------------------------------------------------------------------------------------------------------------------------------------------------------------------------------------------------------------------------------------------------------------------------------------------------------------------------------------------------------
>I28594_M025_Malvaceae_Herrania_nitida_seq1
-------------------------------------------------------------------------------------------------------taag----------------------------------------------------------------------------------------------------------------------------------------------------------------------------------------------------------------------tttaat-ttggcatt-----------gatagattagg-----------------aactt------------tcta------------------------ataaattg---ttaa--------------------a-gtaacgaccaaa---------------------cagagtctt----------------------------------aagtggtttttttt---t-ttgttg------------------------ttttaggatggtgaa------ttttttatga-ttttagt--aaa-------------atatgtatgaag------tgatgaa-aatgag---tct----------aaaatgcaggtagcaagtggttatgcagatggtagtataagaatttgggatggtgataagggaagttgtgagaccacattgaatggacataaaggggcggtgactgctttaaggtacaataaggttggatctctgcttgcttctggaagcaaagataatgatgttatattgtgggatgtggttggtgagactggtctttttcgccttcgaggacatcgtgaccaggttagtc----at--------ttgtatg---------ttttct-a-ttaaagttaacaaattatg-----------------------------------gtggta-tttg----taatt--------tgtacatg----taatatt---------------------attggct--------------------------tttac---------ttcttgtaggtcacagaccttgttttt-cttgattctggtaaaaaacttgttagctcttccaaggataagtttttgagagtgtgggatcttgaaactcagcatwr---------------------------------------------------------------------------------------------------------------------------------------------------------------------------------------------------------------------------------------------------------------------------------------------------------------------------------------------------------------------------------
>I28595_M184_Malvaceae_Guazuma_ulmifolia_seq1
--------------------------------------------------------------------------------------------ttat----gcatgat----------------------------------------------------------------------------------------------------------------------------------------------------------------------------------------------------------------------ttcaat-ttcgcttt---------------aagtggg-----------------aacgt------------tcaaaga-------------agtacaatawaaactg---ttaa--------------------a-gtaactaccgaa----------------------atagtctt----------------------------------aagttcttttttt------tatttg------------------------ttttacgatggtgaa------tttttggtga-atttagt--aga-------------atatgtatgaag------gaattta-aatggg---ttt----------aaaatgcaggtagcaagtggttatgcggatggtagtataaggatttgggattgtgataaaggaatttgtgagactacattgaatggacataaagggbctgtgactgctctaaggttcaataaggttggatctctgcttgcttctggaagcaaagataatgatgttatattgtgggatgtggttggtgagactggtctttttcgccttcgtggacatcgtgaccaggttagtc----at--------ttgtatg---------ttttct-a-ttgaagtcaacaaattatg-----------------------------------ggggta-tttg----taatt--------tgtacatgttg-taatata---------------------attggct--------------------------tttac---------ttcttgtaggtcacagaccttgttttt-cttgattctggtaaaaaacttgttacttcttccaaggataagtttttgagagtgtgggatcttgaaactca---------------------------------------------------------------------------------------------------------------------------------------------------------------------------------------------------------------------------------------------------------------------------------------------------------------------------------------------------------------------------------------
>I28596_M026_Malvaceae_Ruizia_cordata_seq1
-------------------------------------------agaaatgaamgtagataa--------ttctctcttkttaygaataactaaaay-aaagcrtgat----------------------------------------------------------------------------------------------------------------------------------------------------------------------------------------------------------------------tttatt-tttgcrtt-----------aamaatttagt-----------------------------amctkytataa-------------------gatgaaaakt------------------------------gtaacaaccaha---------------------tgcagtmtt----------------------------------aaaatttttg------hgcgcwttk------------------------tatagggatggtgaa------ctttkarkwwattttcatg-wma---------------------------------------gdyggg---ttt----------caaatgcaggtagcdkgtggttatgctgatggtagtataaggatttgggantgtgrtaaaggaagttgtgagactacattgaatggacataaaggggctgtgactgctttaardtacaataaggctggatctcwgcttgcttctggaagtaaagacaatgatgttatattgtgggatgtggttggygagactggtctttttcgccttcgtgggcatcgtgatcaggttygtc----ct---------------------------------------ttggcaagttgtc-----------------------------------gtggta-tttg----taatt--------ttgacatg----taatttt------------------aactttgaaa--------------------------tttaa---------ttcttgtaggtcacggaccttgtttc--cttgattctggtaaaaaactagttagttcttccaaggataaatttttgagagtgtgggatcttgaaa-------------------------------------------------------------------------------------------------------------------------------------------------------------------------------------------------------------------------------------------------------------------------------------------------------------------------------------------------------------------------------------------
>I28597_M027_Malvaceae_Melhania_velutina_seq1
---------------------------------------------------------------------------------------------------------rk----------------------------------------------------------------------------------------------------------------------------------------------------------------------------------------------------------------------wttrtt-ttygcgtttcataaaccaaaayaatttagt-----------------------------ammykttataw-------------------gatgaaaakt------------------------------gtaacaaccaaa---------------------tgbagtntt----------------------------------raawktttt-------ygcgcatdg------------------------tataggkatggtgra------vytttagtakattttcatg-aaa---------------------------------------gatggg---ttt----------caaawgcaggtagcwtgtggttatgctgatggtagtataaggatttgggattgtgataaaggaagtygtgagacyacattgaatggasatraaggggctgtgamtkctttwwrgtacaataaggmtggatctcagcttgcttctggaagtaaagamaatgatgttatabtgtgkgwtgydgwkdkygagaytggtctttttcsccttcgtggkcatcgtgatcagkwtwgtc----ct---------------------------------------ttggcwhdttdyc-----------------------------------gtvgba-tttt----tgatt--------ttgacatg----kwmtgta---------------tttaactttgaaa--------------------------tttac---------ttcttgtaggtcacagaccttgttttc-cttgattctggtaaaaaacttgtyagttcttccdaggataaatttttgaaagtgtgggatcttgaaactcagcattttatgc---aaatagtgacac----------------------------------------------------------------------------------------------------------------------------------------------------------------------------------------aggagtgtccgaagcctagaggcgcas------------------------------------------------------------------------------------------------------------------------------------------
>I28598_M028_Malvaceae_Glyphaea_brevis_seq1
-------------------------------------------------------------------------------------------ttttt----gcatgat---------------------------------------------------------------------------------------------------------------------------------------------------------------------------------------------------------------------ttttgat-ttcgcatt-----------gattaattatg-----------------atctttt-tt----ttttcttaga--------agaaatgaaaaatatagattg---tagt--------------------a-gtaacaagtaaa---------------------tagagtctt----------------------------------------ttct-tc------acgtcc------------------------ttttaggaaggtgaa------tttttggtta-ttttggta-aaa--------------gatgtatgagg------taatcaa-attggg---tta----------aaaatgcaggtagcatgtggttatgcagatggtagtgtaaggatttgggattgtgataaaggaagttgtgagaccacattgaatggacataaaggagctgtgactgttttaaggtacaataaggttgggtctctgcttgcttctggaagtaaagataatgatgttatattgtgggatgtggttggtgagactggtctttttcgcctttgtggacatcgtgaccaggttagac----ac--------ttggatg---------ttttct-a-tcaaaattaaaagattgtt-----------------------------------atggta-tctg----taatt--------tgtacatgttg-taatatc--------------------ttttgcat--------------------------tttac----------ttttgtaggtcacagaccttgttttt-cttgattctg----------------------------------------------------------------------------------------------------------------------------------------------------------------------------------------------------------------------------------------------------------------------------------------------------------------------------------------------------------------------------------------------------------------------------------------------------
>I28599_M029_Malvaceae_Desplatsia_dewevrei_seq1
---------------------------------------------------------------------------------------------------------------------------------------------------------------------------------------------------------------------------------------------------------------------------------------------------------------------------------attaat-ctcgcatt-----------gataaattatg-----------------aacataa-------attttttgaa----------aaaaataaaatataaatgg---taaa--------------------g-gtaacaattaaa---------------------gggagtttt----------------------------------------tttt---------taattg------------------------ttttagaagggtgaa------tatatggtgg-atttggca-aaataa----------gtacgtatgaag------taatcaa-amtggg---ttt----------aaaatgcaggtagcatgtggttatgcagatggtagtataaggatttgggattgtgataaaggaagttgcgagaccacattgaatggacataaaggagctgtgactgttttaaggtahaacaaggcagggtctcagcttgcttctggaagtaaagataatgatgttatattatgggatgtcgttggtgagactggtctttttcgccttcgtggacatcgtgaccaggttagac----at--------ctgtgkg---------ttttst-g-tcagaattaacaaattatt-----------------------------------aaggta-tttg----taatt--------tgtatgtgttg-taatatc--------------------ttctttat--------------------------tttac---------ttsttgtaggtcacagaccttgttttt-ctkgattctggtaaaaaacttgttagktcttccaaggataagtttttgagagtg--------------------------------------------------------------------------------------------------------------------------------------------------------------------------------------------------------------------------------------------------------------------------------------------------------------------------------------------------------------------------------------------------------
>I28600_M146_Malvaceae_Mortoniodendron_guatemalense_seq1
-----------------------------------------ttggattcaaaaata---------------tattatttttatgaataacaataat----gcatgat----------------------------------------------------------------------------------------------------------------------------------------------------------------------------------------------------------------------attatt-ttagcatt-----------gattaattagg-----------------acctt------------ttgtra-------------------aatgcaaattg---taaa--------------------a-gtaacaacmaaa---------------------cggaghctt----------------------------------aaaawttttc---------gcattg------------------------ttttgggahggtgra------ttkttagtga-ttttcttg-aaa---------------acgagtgagg------gaatgaa-aatgkr---ttt----------aaaatgcaggtagcaagtgdttatgcvgatggkagtataaggatttgvkattghsahaaadgaagntghgagactacmttgaatggacataaaggggnhgtgactgctttaaggthcaataaggttggatctctgcktgcttctggaagtaaagacaatgatgttatattgtgggatgtggttggtgagactggtctttttygvcttbgtdgacatcgtgatcaggtytgtc----at--------ttgtaca---------ttttvt-a-ttaaagttaacgaatwatt-----------------------------------ktgkta-tttd----taatt--------tktacwtgttg-twatatc---------------------ttykmat--------------------------tttac---------ttcttstagatcayggaccttgttttc-cttgattmtggtaaaaaactcgttagctcttccaaggataagtttttgagagtktgggatcttga---------------------------------------------------------------------------------------------------------------------------------------------------------------------------------------------------------------------------------------------------------------------------------------------------------------------------------------------------------------------------------------------
>I28601_M030_Malvaceae_Sparmannia_africana_seq1
------------------------------------------------cagaagctaa--------------aagtttcattcgtttacaaaaaat----gtttaat----------------------------------------------------------------------------------------------------------------------------------------------------------------------------------------------------------------------ttgaac-ttc-aatt-----------gataagttatg-----------------aac-ttc---------ttttcga-----------agaaataaagtatatrt----------------------------------------------------------------------------------------------------------------twttt---------aagttg------------------------ttttaggatggtgaw------tttttggtga-ttttggtacaaatat----------gtatgtawgaggc-----aawtaaaaratkgr---ktt----------yaaatgcaggtrgcatgtggttatgcagatggtagtctaaggatttgggattgtgatgaaggaagttgtgagaccacattgaatggacataaaggagctgtgactgttttaaggtacaacaatmttgggtctctacttgcttctggaagtaaggahaatgatgttatattgtgggatgtggttggtgagaccggtctttttcgccttcghgggcatcgtgaccaggttagac----at--------ttctatg---------atttct-gttaaaagttaataaactatt-----------------------------------atggta-tttg-------------------wawwtgttr-waatatc-------------------ttttttcgt--------------------------tttac---------ttgtt-taggtgacagaccttgttttt-cttgattctggtaaaaaacttgtaagttcttccaaggataagtttttgagagtktgggatcttgaaactcagc-------------------------------------------------------------------------------------------------------------------------------------------------------------------------------------------------------------------------------------------------------------------------------------------------------------------------------------------------------------------------------------
>I28602_M031_Malvaceae_Mollia_sp_seq1
----------------------------------------------------------------------------------------------tg----atatgtt----------------------------------------------------------------------------------------------------------------------------------------------------------------------------------------------------------------------gttgct-acaagaaa-----------caaaacttagg-----------------ywratyr---------wtkatar----------aayyyttgttgatttatttg---cmytttgc------------caatr-gcagaagctaaaagkttcactrgtatrcaaaaatgaataktt----------------------------------attattatkttty-----aahmdcgcattgatcaattatgagcttttgbttttmrdawrrtdaaatataawttktkgtga-ttttggtd-aaataa----------gtatgtatgagg------taatca--aatvgg---ttt----------aaaatghaggtagcatgtggttatgcagatggtagtgtaaggatttgggattgtgatraaggaagttgtgagaccacattgaatggacataaaggagctgtgactgttttaaggtacaatvaggttkggtcthtgcttgcttctggaagtaaagayaatgatgttatattatgggatgtggttggtgagactggtctttttcgccttcgtggamatcgtgaccaggttagac----at--------ttgtgtg---------ttytct-k-tcagawttaacaaattakt-----------------------------------dtkgtr-tttg----taatt---------rtacctgttg-tartatc--------------------ttttgcrt--------------------------yttackyrttktasktkttgcaggttacagaccttgttttt-cttgattctggtaaaaaacttgttagttcttccaa-gataagtttttgagcgtgtgggatcttgaaactcagcattgtat------------------------------------------------------------------------------------------------------------------------------------------------------------------------------------------------------------------------------------------------------------------------------------------------------------------------------------------------------------------------------
>I28603_M223_Malvaceae_Gossypium_hirsutum_seq1
---------------------------------------------------------------------------------------------cat----gtatgtt----------------------------------------------------------------------------------------------------------------------------------------------------------------------------------------------------------------------attgtt-ttcgcgtt-----------gataaattagg-----------------aactt------------ttataa-------------------aatgtaagttg---taat--------------------a-gtgacaacccaa---------------------ctgagtctt----------------------------------aaggtttttc---------acawtg------------------------tttttagatggtgaa------tttatmgtga-ttttcatg-aaa-------------ataagtatgaa-------tgamaga-aaaaga---ttt----------raattgcaggtagcaagtggttatgcggatggtagtataaggatttgggattgygataaaggaagttgtgagactacattgaatggacataagggggctgtgactgctttaaggtacaataaggttggatctytgcttgcttctggaagtaaagacaatgatgttatattgtgggatgtggttggtgagacrggtctttttcgccttcgtgggcatcgtgatcaggtttatc----at--------ttgttagt--------ttttct-a-ttatagttaacaaaktatc-----------------------------------gtgtta-tttg----ttttt--------tatatgttt---taatgtc---------------------tttgcat--------------------------tttac---------atcttgcagatcacrgaccttgttttc-cttgattctggcaaaaaacttgttagttcttccaaggataaatttt----------------------------------------------------------------------------------------------------------------------------------------------------------------------------------------------------------------------------------------------------------------------------------------------------------------------------------------------------------------------------------------------------------------
>I28604_M032_Malvaceae_Entelea_arborescens_seq1
-----------------------------------------------------------------------------------------------------------------------------------------------------------------------------------------------------------------------------------------------------------------------------------------------------------------------------------------------t-----------krtaaactatg-----------------aag-ttc---------ttttcga-----------agaaaaaaaatataaattg---taaa--------------------a-gtaacaactaaa---------------------cggatayaa----------------------------------gtatatwtta---------aagttg------------------------ttttaggatggtgaa------attttggtga-tttwggtacaaatat----------gtatgtaygargc-----aatt-aaaaatggg---ttt----------aaaatgcaggtagcatgtggthatdcagatggtagtctaaggatttgggattgtgataaaggaagttgtgagaccacattgaatggacataaaggagctgtgactgttktaaggtacaacaatgttgggtctctacttgcttctggaagtaaggacaatgatgttatattgtgggatgtggttggtgagachggtctttttcgccttcgtgggcatcgtgaccaggttagac----atttrtatsattdtatg---------atttct-gttaaaagttaataaactatt-----------------------------------rtggta-tttg----taatt--------tgtaaatgttg-twatatc--------------------tttttcat--------------------------tttac---------ttgtt-taggtgacagaccttgktttt-cttgattctggtaaaaaacttgtaarkwcttccaaggataagtttttgagagtgtgggatc-------------------------------------------------------------------------------------------------------------------------------------------------------------------------------------------------------------------------------------------------------------------------------------------------------------------------------------------------------------------------------------------------
>I28605_M235_Malvaceae_Abutilon_sp_seq1
----------------------------------------------------------------------------------------ataaacat----ggatgat----------------------------------------------------------------------------------------------------------------------------------------------------------------------------------------------------------------------gttctt-ttagcatt-----------ggtaaattagg-----------------aaatt------------ttataa-------------------aatgt-aattg---tatt--------------------a-gtatcaaccaaa---------------------tggagtctt----------------------------------aaagtgtttc---------aaaatg------------------------tttttatctggcga-------tttttagtga-ttttcatg-aaa-------------ataagtatgagg------gagtgaa-aaaggggtgttt----------gaattgcaggtagcaagtggttatgcggatggtagtataaggatctgggattgtgataaaggaagttgtgagactacattgaatggacataaaggagctgtgactgctttaagatacaataaaattggatctctactggcgtctggaagtaaggacaatgatgttatattgtgggatgtggttggtgagacgggtctttttcgtcttcgtgggcatcgtgatcaggtttgtc----at--------ttgtaatt--------ttttctaa-ttaatgttaataaattatt-----------------------------------gtggtc-tttg----ttatt--------tgtatgttctt-taatgtc---------------------gttgcat--------------------------cttac---------atcttgcagatcacagaccttgttttc-cttgattctggtaagaaacttgttagttcttccaaggataaatttttgagagtgtgggatcttgat--------------------------------------------------------------------------------------------------------------------------------------------------------------------------------------------------------------------------------------------------------------------------------------------------------------------------------------------------------------------------------------------
>I28606_M033_Malvaceae_Reevesia_formosana_seq1
-------------------------------------------------------------------------------------------------------------------------------------------------------------------------------------------------------------------------------------------------------------------------------------------------------------------------------------------------------------------------------------------------------------------------------------taaattg---taaa--------------------a-gtaacaaccaaa---------------------ggtggtctt----------------------------------tatttttttc--------cacattg------------------------tttttggatggtgaa------tttttagtga-ttttcatg-aaa-------------atgattatgatggaatggaaatgga-aatggg---gttccaaaaaaaaaaaatgcaggtagcaagtggttatgcagatggtagtataaggatttgggattgtgataaaggaagttgtgagactacgttgaatggacataaaggggctgtgactgttttaaggtacaataaggttggatctatgcttgcttctggaagtaaagacaatgatattatattgtgggatgtggttggtgaaactggtctgtttcgcctacgtgggcatcgtgatcaggtttgtca---at--------ttgtaca---------ttttct-a-ttacagttaacaaattatc-----------------------------------atggta-tttg----taatt--------ttttcatgttg-taatttc---------------------ttgacat--------------------------tttac---------ttcttgtagatcacggaccttgttttc-cttgattctggtaaaaagcttgttagttcttccaaggataagtttttgagagtgtgggat--------------------------------------------------------------------------------------------------------------------------------------------------------------------------------------------------------------------------------------------------------------------------------------------------------------------------------------------------------------------------------------------------
>I28607_M034_Malvaceae_Mansonia_altissima_seq1
--------------------------------------------gatataaaattttataa----------------ttttatgaaaaatgaaaat----gcattatt--------------------------------------------------------------------------------------------------------------------------------------------------------------------------------------------------------------------------------tatg-----------gatcaattaga-----------------aactt------------ttgtaa-------------------aatataaattg---ttaa--------------------acgtaacaagcaaa---------------------cggggtcttatt-------------------------------t-------------------------------------------------ttttaaata--aaa------tttttagtga-ttttcatg-aaa-------------aggattatgata------aactgga-atcggg---gtt------aaaaaaaatgcaggtagctggtggttatgcagatggcagtataaggatttgggattgtgataaaggaagttgtgagaccacgttgaatggacataaaggggctgtgactgttttaaagtacaataaggttggttctctgcttgcttctggaagcaaagacaatgatgttatattgtgggatgtggttggtgaggctggtctttttcgtcttcgtgggcatcgtgatcaggtttgcc------------aattgtaca---------ttttcc-a-ttaaagttaa----------------------------------------actagtagta-ttcg----taaat------------tgtattg-taatatc---------------------tttacat--------------------------tttac---------ttcttgtagatcacagaccttgttttc-ctggattctggtaaaaaacttgtaagttcttccaaggataagtttttgagagtttgggatcttgaaactcagcat-----------------------------------------------------------------------------------------------------------------------------------------------------------------------------------------------------------------------------------------------------------------------------------------------------------------------------------------------------------------------------------
>I28608_M035_Malvaceae_Hosfordia_alata_seq1
----------------------------------------------------------------------------------------------------------------------------------------------------------------------------------------------------------------------------------------------------------------------------------------------------------------------------------------------------------------------------------------------------------------------------------------------------------------------------tcaaccaaa---------------------cgaagtctt----------------------------------aaagtgtttg---------aaaatg------------------------tttttatctggcga-------ttttcagtga-tttccttg-aaa-------------ataagtatgagg------gagtgaa-aaagggg--ttt----------aaattgcaggtagcaagtggttacgcggatggtagtataaggatatgggattgtgataaaggaagttgtgagactacattgaatgggcataaaggagctgtgactgctttaagatacaataaaattggatctctattggcgtctggaagcaaggacaatgatgttatattgtgggatgtggttggtgagacgggtctttttcgtcttcgcgggcatcgtgatcaggtttgtc----at--------ttgtaatt--------ttttct-a-ctaatgttaataaatta--------------------------------------------------------t--------tgtatgttctt-taatgtc---------------------attgcat--------------------------cttac---------atcttgcagatcat----------------------------------------------------------------------------------------------------------------------------------------------------------------------------------------------------------------------------------------------------------------------------------------------------------------------------------------------------------------------------------------------------------------------------------------------------------------------------
>I28609_M036_Malvaceae_Pentaplaris_davidsmithii_seq1
-------------------------------------------------------------------------------------ataacataaat----tattaat----------------------------------------------------------------------------------------------------------------------------------------------------------------------------------------------------------------------ttattt-taa------------------------------------------------t------------ttataa-------------------aatgtaaattg---taat--------------------a-gtaacaaccaaa---------------------cgggatctt----------------------------------aaaatttttc---------acagtg------------------------ttttcagacggtgaa------tttttagtga-ttttcatg-aaa-------------ataagtatgagg------gaatgac-aaagcg---ttt----------aaaatgcaggtagcaagtggttatgcggatggtagtataaggatttgggattgtgataaaggaagttgtgagactacattgaatggacataaaggggctgtgactgcattaaggtacaataaggttggatctctacttgcttctggcagtaaagacaatgatgttatagtgtgggatgtggttggtgagactggtctttttcgacttcgtgggcatcgtgatcaggtttgtc----at--------ttgtaaa---------ttttct-g-ttaatgttaacaaattgtc-----------------------------------acggta-tttg----taatt--------tgtaagtgttt-taatatc---------------------tttgcat--------------------------tttac---------atattgcagatcacggaccttgttttc-cttgattctggtaaaaagcttgttagttcttccaaagataaatttttgagagtgtgggatcttga---------------------------------------------------------------------------------------------------------------------------------------------------------------------------------------------------------------------------------------------------------------------------------------------------------------------------------------------------------------------------------------------
>I28610_M037_Malvaceae_Heritiera_littoralis_seq1
-------------------------------------------------------------------------gcgctccattttatttttagttt----tgataat----------------------------------------------------------------------------------------------------------------------------------------------------------------------------------------------------------------------aatactgatagcatt-----------gataaattgga-----------------aacct------------ttttta-------------------aatgttaatgg---ttaa--------------------a-gtaacaaccaaa---------------------cggaatctt----------------------------------a---cttttt---------gcattg------------------------tgttgggatggtgaat-----ttttttgtga-ttttcatg-aaa-------------atgagtatgagg------taatgaa-aatggg---ttc----------aaaacgcaggtagcaagtggttacgccgatggtagtataaggatttgggattgtgataaaggaagttgtgagactacgttgaatggacataaaggggctattactgctttaaggtacaataaggctggatctctgcttgcttctggaagtaaagacaatgatgtaatattgtgggatgtggttggtgagactggtctttttcgccttcgtggacaccgtgatcaggttggtc----at--------ttgtaca---------ttttct-a-tctaaagtaataaattatt-----------------------------------gtggta-tttt----caatt--------tgtacatgttg-taatatc---------------------tttgcat--------------------------tttac---------ttcttgtagatcacggaccttgttttc-cttgattctggtaaaaaacttgttagttcttccaaggataagtttttgagag----------------------------------------------------------------------------------------------------------------------------------------------------------------------------------------------------------------------------------------------------------------------------------------------------------------------------------------------------------------------------------------------------------
>I28611_M062A_Malvaceae_Durio_zibethinus_seq1
----------------------------------------------------------------------------------------------at----gcatgat----------------------------------------------------------------------------------------------------------------------------------------------------------------------------------------------------------------------tttatc-ttagcatt-----------gataaattagg-----------------aactt------------ttgtaa-------------------aatttaaatta---aaatttt---------------aaa-gtaacaaccaaa---------------------cctagtctt----------------------------------aaaa-ttttc---------gctttg------------------------ttttgtgatggtgaa------tttttagtga-ttttcatg-aaa-------------atgagtatgagccttgaaggaataa-aatggg---ttt----------a-aatgcaggtagcaagtggttatgccgatggtagtataaggatttgggattgtgataaaggaagttgtgagactacattgaatggacataaaggggctgtgactgctttaaggtacaataaggttggatctctgcttgcttctggaagtaaagacaatgatgttatattgtgggatgtggttggcgagactggtctttttcgccttcgtggacatcgkgatcaggtttgtc----at--------ttgtaca---------ctttct-atttaaagttaacaaattatt-----------------------------------gtggta-tttt----taatt--------tctacatgttg-taatatc---------------------tttgcat--------------------------tttac---------ttcttgtagatcacagaccttgttttc-cttgattctggtaaaaaacttgttagctcttccaaggataagtttttgagagtgtgggatcttgaaactcagcattg---------------------------------------------------------------------------------------------------------------------------------------------------------------------------------------------------------------------------------------------------------------------------------------------------------------------------------------------------------------------------------
>I28612_M038_Malvaceae_Brachichyton_bidwillii_seq1
----------------------------------------------------------------------------------------------------taataat----------------------------------------------------------------------------------------------------------------------------------------------------------------------------------------------------------------------aataat-ttagtatt-----------gataaattagg-----------------aactt------------tttaaa-------------------aatgttaatgg---taaa--------------------a-gtaacaaccaaa---------------------cggaatctt----------------------------------a---tttttt---------gcgttg------------------------tgtggggatggtgaa-------tttttgtga-ttttcgtg-aaa-------------atgagtatgagg------gaatgaa-aatggg---tta----------aaaatgcaggtagcaagtggttatgccgatggtagtataaggatttgggattgtgataaaggaagttgtgagactacattgaatggacataaaggggctattactgctctaagatacaataaggctggatctatgcttgcttctggaagtaaagacaatgatgttattttgtgggatgtggttggtgagactggtctttttcgccttcgtggacaccgtgatcaggtttgtc----at--------ttgtaca---------ttttct-a-tcaaagttaacaaattatt-----------------------------------gtggta-tttg----caatt--------tgtacatgtcg-taatatc---------------------tttgcat--------------------------tttac---------ttcttgtagatcacagaccttgttttc-cttgattctggtaaaaaacttgttagttcttc------------------------------------------------------------------------------------------------------------------------------------------------------------------------------------------------------------------------------------------------------------------------------------------------------------------------------------------------------------------------------------------------------------------------------
>I28613_M039_Malvaceae_Eriotheca_macrophylla_seq1
---------------------------------------------------------------------------------------------------------------------------------------------------------------------------------------------------------------------------------------------------------------------------------------------------------------------------------------------------------------aattagg-----------------aactt------------ttataa-------------------aatgaaaattg---taat--------------------a-gtaacaaccaaa---------------------cggagtctt----------------------------------aaattttttc---------acaacg------------------------ttttcggatggtgaatt----tttttagtga-ttttcatg-aaa-------------ataagtacgaggg--aatgaatgaa-aatggg---ttt----------aaaatgcaggtagcaagtggttatgcggatggcagtataaggatttgggattgtgataaaggaagttgtgagactacattgaatggacataaaggggctgtgactgctttaaggtayaataaggttggatctctacttgcttctggaagtaaagacaatgatgttatattgtgggatgtagttggtgagactggtctttttcgccttcgtgggcatcgtgatcaggtttgtc----at--------ttgtaaa---------ttttct-g-ttaaagttgacaaattatc-----------------------------------atggta-tttg----taayt--------tgtacatgttt-taatatc---------------------tttgcat--------------------------tttac---------atcttgcagatta-----------------------------------------------------------------------------------------------------------------------------------------------------------------------------------------------------------------------------------------------------------------------------------------------------------------------------------------------------------------------------------------------------------------------------------------------------------------------------
>I28614_M040_Malvaceae_Hydrogaster_trinervis_seq1
----------------------------------------------------------------------------------------------------------------------------------------------------------------------------------------------------------------------------------------------tycgccagggcryytkyrccaaarcccttgaasyttcwcytbchtmcsgcggcccytcycycgccgtcacctackwygcctsntytmmt-byykcmtt-----------grtaamwwmtk-----------------rrbytth---------yttstha----------------------------------------------------------------------------------------------------------------------------------------------------------wmgtta------------------------ttttarrwtngtram------tttttsgtga-ttkykstr-ryryrd----------ktatgtrtgdgg------taatnrd-aatggg---ttt----------vaaatgcaggtrgcatktkgtwatgcrgatggyasngtraggatttgggattgtgataaaggdagttgtgagacvacattgaatggacataaaggrgctgtgacbgttttvhggtahaayaagrbtgggtctctgcttgcttctggdagtaaagataatgatgttatwttrtgggmtgtggttggtgagactggtcttttycgsctkcgtggacaycrhgaccaggtatagd---cay--------ttgtdtry--------tttsty---kcrgraktaayrarttrtt-----------------------------------dtgghv-tttg----kaatt--------tgtacatrttg-tratats--------------------ktttgcat--------------------------tttrc---------ttkttgtaggtcacrgaccttgttttt-cttgattctggtaaraarcttgttagttcttccaaggataagtttttgagagtgtggratcttgaaactcagc-------------------------------------------------------------------------------------------------------------------------------------------------------------------------------------------------------------------------------------------------------------------------------------------------------------------------------------------------------------------------------------
>I28615_M041_Malvaceae_Pterygota_brasiliensis_seq1
------------------------------------------------------------------------------ttttattttggcatagat----gwatkmy----------------------------------------------------------------------------------------------------------------------------------------------------------------------------------------------------------------------ttwakk-tyrrcata-----------gataaattagg-----------------cgctt------------tcttaa-------------------attgtaaattg---taaa--------------------a-gtaacaaccaaa---------------------cggagtctt----------------------------------aaaatttttc---------ggattg------------------------tgttgggatggcgat------tttctagcga-ttttcatg-aaa-------------atgagtatgagg------gaatgaa-aatggg---gtt----------aaaatgcaggtagcaagtggttatgccgatggtagtataaggatttgggattgtgataaaggaagttgtgagactacattgaatggacataaaggggctattactgctttaaggtacaataaggctggatctctgcttgcttctggaagtaaagacaatgatgttatattgtgggatgtggttggtgagactggtctttttcgccttcgtggacatcgagatcaggtttgtc----at--------ttgaaca---------tttttt-a-tcaaagttaacaaactttt-----------------------------------gtggtg-tttg----taatt--------tgttcttgttg-taatatc---------------------tttgcat--------------------------tttac---------tttttgtagatcacggaccttgttktc-sttgattctggtaaaaagcttgttagttcttccaaggataagtttttgagagtttgggatcttgaaactcagcattgt--------------------------------------------------------------------------------------------------------------------------------------------------------------------------------------------------------------------------------------------------------------------------------------------------------------------------------------------------------------------------------
>I28616_M042_Malvaceae_Leptonichya_maranta_seq1
----------------------------------------------------------------------------------------aattttac----ccttttt----------------------------------------------------------------------------------------------------------------------------------------------------------------------------------------------------------------------tgtcat-ttttcrww-----------rttkstatkbg-----------------a-----------------------------------agaaaatatataaathg---taaa--------------------a-gtaacaagcaaa---------------------gggagtcat----------------------------------aa-------tttt-----ttggt--------------------------ttttaggatggtgaa------tttttggta--tatttat--aaa-------------rcatatatgrgg------ggctgaa-aatggg---ttt----------aaaatgcaggtagcrtgtggttatgcagatggtagtataaggatttgggattgtgataadggaagttgtgagaccacattgaatggacataaaggggccgtgactgctttaaggttcaataaggctggatctctgcttgcttctggaagtaaagataatgatattatattgtgggatgtggttggtgagactggtctttttcgacttcgtggacatcgtgaccaggttagtc----gt--------ttgtatttt-------actttt-a-aaaaagttaacaaattgtc-----------------------------------gtggtr-tttg----taatt--------tgtacatttta-taatatt---------------------tttgggt--------------------------tttat---------ttgtcataggttacggacctcattttt-ytkratkswrgtamaaracttgttagttc---------------------------------------------------------------------------------------------------------------------------------------------------------------------------------------------------------------------------------------------------------------------------------------------------------------------------------------------------------------------------------------------------------------------------------
>I28617_M043_Neuradaceae_Neurada_procumbens_seq1
---------------------------------------------------------------------------------------------------------------------------------------------------------------------------------------------------------------------------------------------------------------------------------------------------------------------------------cctgtt-tcagcatg--------------------------------------------------------ttctaagt-----------------aatatatgctgatgt-------------------------caaatggtcatgttggttcatcgc------caccgctgccttgcttctatgctt----------------------aagattatat---------gtgttatac---------------------tgtttcaattgtcga------ctattattgagttttcgaa------------------------------tat--ggttaga-agtgag---tat---a--aaattgactgtaggtggcaagtgggcatgcagatggtagtataagaatttgggactgtgacaagggaacctgtgaaactacattgaatgggcataaaggagctgttactgctcttagatacagcaaggctggatctttccttgcatctggaagtaaagataatgatgtaatattatgggatgtggttggtgagactggtctttatcgacttcgtgggcatcgtgaccaggttacct--------------ttcagct---------ttatcc---------------------------------------------------------atatta-ttca----ttact--------tgtatactttt-cgttctc------------------------------------------------------tttgt------tctgtcctttcgttggtgtaacctcctcacatttaatgtt------------------------------------------------------------------------------------------------------------------------------------------------------------------------------------------------------------------------------------------------------------------------------------------------------------------------------------------------------------------------------------------------------------------------------------------ca---------
>I28618_M044_Malvaceae_Pentace_laxiflora_seq1
----------------------------------------------------------------------gatatatttttatgaataataatgat----gcgtgat-----------------------------------------------------------------------------------------------------------------------------------------------------------------------------------------------------------------------ttatt-ttagcatt-----------gttagattagg-----------------aactt------------ctggaa-------------------aatgtcaattg---taaa--------------------a-gtaagaaccaaat--------------------cggaatctt----------------------------------gaaaattttcgct----------tg------------------------ttgtagaatggtgaa------tttttattta-cattcatg-aaa-------------atgagtatgagg------gaatgaa-aatggg---tct----------gtaatgcaggtagcaagtggttatgctgatggtagtattcggatttgggattgtgataaaggaagttgtgagactacattgaatggacataaaggggctgtgactgctttaagatacaataaggttggatctctgcttgcttctggaagtaaagacaatgatattatattgtgggatgtggttggtgagactggtctttttcgccttcgtggccatcgtgatcaggtttgtt----at--------ttgtaca----------tttct-a-tggaagt---caaattatg-----------------------------------gtgatt-tttg----taagt--------tgtacatgttg-taatatc---------------------tttgcat--------------------------tttac---------ttcctgtagatcacagaccttgttttc-cttgatactggtaaaaaacttgttagttcctccaaggataagtttttgagagtgtgggatctt-----------------------------------------------------------------------------------------------------------------------------------------------------------------------------------------------------------------------------------------------------------------------------------------------------------------------------------------------------------------------------------------------
>I28619_M045_Malvaceae_Phragmotheca_mammosa_seq1
---------------------------------------------------------------------------------gtgaataataaacat----gcatgat----------------------------------------------------------------------------------------------------------------------------------------------------------------------------------------------------------------------attgtt-ttcgcatt-----------gataaattagg-----------------aactt------------ttataa-------------------aatgtaaattg---taat--------------------a-gtaataaccaaa---------------------cggagtctt----------------------------------aaattttttc---------acaatg------------------------ttttcagatggtgaa------cttttagtga-ttttcatg-aaa-------------ataagcatgagg------gaatgaa-aatggg---ttt----------aaaatgcaggtagcaagtggttatgctgatggtagtataaggatttgggattgtgataaaggaagttgtgagactacattgaatggacataaaggggctgtgactgctttaaggtacaataaggttggatctctacttgcttctggaagtaaggacaatgatgttatattgtgggatgtggttggtgagactggtctttttcgccttcgtgggcatcgtgatcaggtttgtc----at--------ttgtaaa---------ttatct-g-ttaaagttaacaaattttctgttcg-----------------------------tgggta-ttag----taatt--------tgtacatgttt-taatatc---------------------tttgcat--------------------------tttac---------atcttgcagatcacggaccttgttttc-cttgattctggtaaaaaacttgttagttcttccaaggataaatttttgagag----------------------------------------------------------------------------------------------------------------------------------------------------------------------------------------------------------------------------------------------------------------------------------------------------------------------------------------------------------------------------------------------------------
>I28620_M046_Malvaceae_Camptostemon_shultzii_seq1
-----------------------------------------------------------------------------------------------------------------------------------------------------------------------------------------------------------------------------------------------------------------------------------------------------------------------------------------aggtgtt-----------gataaattagg-----------------aactt------------ttatga-------------------actgtaarttg---taat--------------------a-gt-tcaaccaaa---------------------cggagtctt----------------------------------aaagtctttc---------acaatg------------------------tttttagatggtgaa------tttttagtga-ttttcttg-aaa-------------ataagtatgaag------gaatgaa-aaaagk---ttt----------aaattgcaggtrgcaagtggttatgcggatggtagtataaggatttgggattgtgataaaggaagttgkgagactacattgaayggacataaaggggctgtgactgctttaaggtayaataaggttggatcyctacttgcttctggaagtaaagacaatgatgttatattgtgggatgtggttggtgagabgggtctttttcgcyttygtgggcatcgtgatcaggtttgtc----at--------ttgtaart--------ttttct-a-ttaaagttaabwaattatm-----------------------------------atggta-tttg----ttatc--------tgtctgtattt-taatgtc---------------------tttgcat--------------------------tttcc---------atcttgcagatcatggaccttgttttc-cttgaatat-------aacttgca--------------------cttgggtwtryaa-----------------------------------------------------------------------------------------------------------------------------------------------------------------------------------------------------------------------------------------------------------------------------------------------------------------------------------------------------------------------------------------------------
>I28621_M153_Malvaceae_Trichospermum_sp_seq1
--------------------------ttattttcacttttgccaaaagcagaagctgaaag-----------------tttctgaatagttattat----ccatgtt----------------------------------------------------------------------------------------------------------------------------------------------------------------------------------------------------------------------tttaat-atcgcatt-----------gataaattaag-----------------atttttt--------ttttataa---------------------------------------------------------------------------------------------------------------------------------------attcttttttagtr-----------------------------------gttktaggtggtgaa-----tttttttgtga-ttttggta-aaatda----------btatgtatgagg------taatca--aatggg---ttt----------aaaatgcaggtagcatgtggttatgcagatggtagtgtaaggatttgggattgtgatgaaggaagttgtgagaccacattgaatggacataaaggagctgtgantgttttaaggtacaataaggttgggtctctgcttgcwtctggaagtaaagataatgatgttatattatgggatgtggttggtgagactggtctttttcgccttcktggacatcgtgaccaggttagag----ac------aattgtgtg---------tttctc---tcagaattaacaaattatk-----------------------------------rtggca-tttg----taatt---------gtwcctgttg-taatatc--------------------ttttkcat--------------------------tttac---------tkgttgtaggtcaccgaccttgtgttt-cttgattctggyaaaaaacttgttagttcttccaaggataagtttttgagagtgtgggatc-------------------------------------------------------------------------------------------------------------------------------------------------------------------------------------------------------------------------------------------------------------------------------------------------------------------------------------------------------------------------------------------------
>I28623_M048_Malvaceae_Abroma_augusta_seq1
----------------------------------------------------------------------------------------aattttat----gcatgat----------------------------------------------------------------------------------------------------------------------------------------------------------------------------------------------------------------------ttaaat-ttcgcatt-----------gacaaattagg-----------------aactttc-------------------------aaagaagtaaaatataaattg---taaa--------------------a-gtaacaagcaaa---------------------gggagtctt----------------------------------aaattgttttttt-----taggttg------------------------ttttagtatggtgaa------tatttggca--tttttgt--aaa-------------atatgtatgagg------ggctgaa-aatggg---ttt----------aaaatgcaggtagcatgtggttatgctgatggtagcttaagaatttgggattgtgataaaggaagttgtgagaccacattgaatggacataaaggggctgtgactgttttaaggtacaataaggctggatctctgcttgcttctggaagtaaagataatgatgttatattgtgggatgtggttggtgagactggcctttttcgacttcgtggacatcgtgaccaggttagtc----at--------ttgtat---------------------gatttaaaagaattatt-----------------------------------gtggtattttg----taatt--------catacatgttg-taatata--------------tatatattttttgt--------------------------tttgt---------ttgttgtaggtcacggaccttgttttt-cttgattctggtaaaaaacttgttagttcttccaaggataaatttttgagagtatgggat--------------------------------------------------------------------------------------------------------------------------------------------------------------------------------------------------------------------------------------------------------------------------------------------------------------------------------------------------------------------------------------------------
>I28624_M049_Malvaceae_Corchoropsis_tomentosa_seq1
------------------------------------------tagatatggaagtacataa----------------ttttacgattaacaaaaa-----aagtgat----------------------------------------------------------------------------------------------------------------------------------------------------------------------------------------------------------------------tttatt-tttgcgtt-----------aacaaattagg-----------------aacat-----------tgtataa-------------------ggtgtaaattg---taaa--------------------aaataacaaccaaa---------------------cgctgtcct----------------------------------aaaatttttc---------gcattg------------------------tttagggatggtgta------cttttagtga-ttttcatg-aaa---------------------------------------aatggg---ttt----------caaatgcaggtagcaagtggttatgctgatggtagtatacggatttgggattgtgataaaggaagttgtgagactacattgaatggacatagaggggctgtgacttctttaaggtacaataaggctggatctcagcttgcttctggaagtaaagacaatgatgttatattgtgggatgtggttggtgagactggtctttttcgacttcgtgggcatcgtgatcaggtttgtc----at--------ttctacgctttatttatttatt---ttgaagttagaaaattattg----------------------------------gtggta-tttg----taatt--------ttgacatgttg-taatgtt----------------aaaactttgaaa--------------------------tttac---------ttcttgtaggtcacagaccttgttttc-cttgattctggtgttccttctttctgtttgcttcatcata----------------------------------------------------------------------------------------------------------------------------------------------------------------------------------------------------------------------------------------------------------------------------------------------------------------------------------------------------------------------------------------------------------------------
>I28625_M193_Malvaceae_Apeiba_tibourbou_seq1
------------------------------------------------------------------------------------------aaaaat----gtataat----------------------------------------------------------------------------------------------------------------------------------------------------------------------------------------------------------------------tttaat-tttaaatc-----------gataaattatg-----------------aaatttt---------ttttcga-----------agaaataaaacataaatgg---taaa--------------------a-gtaasaactaar---------------------------------------------------------------cgcrtttttttyccttytagaagttg------------------------ttttaggatggtgva----tttttttgktga-ttttggtrmaaatat----------gtatgtatgagg------ckrttaa-aatggg---htt----------aaaatgcaggtagchtgtggttatgcagatggtagtgtaaggatttgggattgtgataaaggaaghtgtgagaccacawtgaatggacataaaggagctgttaccgtthtavvgtacaacaaggttgggtctctgcttgcttcaggaagtaaggataatgatgttatattgtgggatgtggttggtgagactgghctttttcgccttcgtgggcatcdtgaccaggttagac----at--------ttdtatg---------attkmw-dttaaaagttaataaactatt-----------------------------------atagta-tttg----taatt--------tctaaatgttg-taatatc--------------------ttttgcat--------------------------tttac---------ttgtt-taggtgacagaccttgttttt-cttgattctggtaaaaaacttgttagttcttccaaggataagtttttgagagtktgggatcttgaaactcagcattg---------------------------------------------------------------------------------------------------------------------------------------------------------------------------------------------------------------------------------------------------------------------------------------------------------------------------------------------------------------------------------
>I28626_M226_Malvaceae_Helicteres_guazumifolia_seq1
--------------------------------------------------------------------------------tatgaaaaatgaaaat----gcatgatt--------------------------------------------------------------------------------------------------------------------------------------------------------------------------------------------------------------------------------tatt-----------gatgaactagg-----------------aactt------------ttgtaa-------------------aatataaattg---tgaa--------------------a-gtaagtacctaa---------------------ctgggtcttatt-------------------------------taaattttct---------gtattg------------------------attttgaatggtgaa------tttttattga-ttttcatg-aaa-------------aagattatgata------aaatgga-att------ttc------aaataaattacaggtagcaagtggttatgcggatggcagtataaggatttgggattgtgataaaggaagttgtgagactacgttaaatggacataaaggggctgtgactgttttaaggtacaataaggttggatctctgcttgcttctggaagtaaagacaatgatattatattgtgggatgtggttggtgaggctggtctttttcgtcttcgtgggcatcgtgatcaggtttgcc------------ggttgtata---------ttttcc-a-ttaaagttaa----------------------------------------gctagtggta-ttta----taaat------------tttattg-aaatatc---------------------ttggcat--------------------------tttac---------ttcttgtagatcacggaccttgttttc-ctggattctggtaaaaaacttgtcagttcttccaaggataagtttttgagagt---------------------------------------------------------------------------------------------------------------------------------------------------------------------------------------------------------------------------------------------------------------------------------------------------------------------------------------------------------------------------------------------------------
>I28628_M051_Malvaceae_Werklea_horrida_seq1
-------------------------------------------------------------------------------------------------------------------------------------------------------------------------------------------------------------------------------------------------------------------------------------------------------------------------------------ttttttgcatt-----------gataarttagg-----------------gactt------------ttaaaa------------------ccttttgarctg---tawt--------------------a-gtaacaaccaaa---------------------cgkgttctt----------------------------------aaagttcttc-------------------------------------------------atgaa------tttttagtra-ttttcatg-aaa-------------atamgtatgagr------rartgaa-aarawtg-gttt----------mawttryaggtagcaagtggttacrcvgatggyaktrtaaggatttkggattgtgataaaggaagttgtgakactacattgaakggrcataaaggggctgttactgctttaaggtacaataaggttggatctctacttgyttctggaagtaadgacartgatattatattgtgggatgtggttggygagacaggtctttttcgccttcgtgggcatcgtgatcaggtttktc----at--------ttgtaaat--------ttttcw-a-ttgaagttaagaaattatc-----------------------------------atsgta-tttgct-t-------------------------taatgtc---------------------tttgcat--------------------------tttgc---------aatttgcagattacggaccttgtcttc-cttgattccggtaaaaaacttgttagttcttccaaggataaatttttgagag----------------------------------------------------------------------------------------------------------------------------------------------------------------------------------------------------------------------------------------------------------------------------------------------------------------------------------------------------------------------------------------------------------
>I28629_M052_Malvaceae_Spirotheca_rosea_seq1
-----------------------------------------------------------------------------ttttatgaataataaaatt----ccatgat----------------------------------------------------------------------------------------------------------------------------------------------------------------------------------------------------------------------gttgtt-tttgcatt-----------gagaaattagg-----------------aactt------------ttataa-------------------aatgtaaattg---taat--------------------a-gtaaaaaccaaa---------------------cggagtctt----------------------------------aaattctttg---------acaatg------------------------tttacggatggtgag------cttttagcga-ttctcatg-aaa-------------ataagtaatgagg-----gaatgaa-aatggg---ttt----------acaatgcaggtagcaagtggttatgcggatggtagtataaggatttgggattgtgataaaggaagttgtgagactacattgaatggacataaaggggctgtgactgctttaaggtacaataaggttggatctctacttgcttctggaagtaaagacaatgatgttatattgtgggatgtagttggtgagactggactttttcgccttcgtgggcatcgtgatcaggtttgtc----at--------ttgtaaa---------ttttct-g-ttaaagttgacaaattttt-----------------------------------gtggta-tttg----taatc--------tgtacatgttt-taatatc---------------------tttgcat--------------------------tttac---------atcttgcagatcacagaccttcttttc-cttgattctggtaaaaaacttgttagttcttccaaggataaatttttgagagtgtgggatcttgaaactcagcac-----------------------------------------------------------------------------------------------------------------------------------------------------------------------------------------------------------------------------------------------------------------------------------------------------------------------------------------------------------------------------------
>I28630_M053_Malvaceae_Huberodendron_swietenioides_seq1
------------------------------------------------------------------------------------------aaaaat----gctagat----------------------------------------------------------------------------------------------------------------------------------------------------------------------------------------------------------------------gttgtt-tttgcatg-----------gataaatcagg-----------------aactt------------ttataa-------------------aaggtaaattg---taat--------------------a-gyaacsgcsaaa---------------------cggagtttt----------------------------------aaaawttttc---------acaatg------------------------ttt-cggattctgaa------tttttagtga-ttttcatg-aaa-------------ataagtatgagg------ggatgaa-aatgyg---ttt----------aaaatgtaggtagcaagtggttatgctgatggtagcataaggatttgggattgtgataaaggaagctgtgagactacattgaatggacataaaggggctgtgactgctttaaggtacaataaggttggatctctacttgcttctggaagcaaagacaatgatgttatattgtgggatgtggttggtgagactggtctttttcgccttcgtgggcatcgtgatcaggtttttc----at--------ttgtaaa---------ttttct-r-ttaaagttaayaaattatc-----------------------------------atggta-tttg----taatt--------tgtacatgttt-taatatc---------------------tttgcat--------------------------tttac---------atcttgcagatcacagacgttgttttc-cttgattctggtaaaraacttgttagttcttcaaaggataaatttttgagagtgtgggatcttgaaactcagc-------------------------------------------------------------------------------------------------------------------------------------------------------------------------------------------------------------------------------------------------------------------------------------------------------------------------------------------------------------------------------------
>I28631_M054_Malvaceae_Trochetiopsis_benjaminae_seq1
--------------------------------------------------------------------------ttttgttacgaataactaaaacaaaagcgtgat----------------------------------------------------------------------------------------------------------------------------------------------------------------------------------------------------------------------tttatt-tttgcgyt-----------aacaatttagt-----------------------------acattttatat-------------------gatgaaaagt------------------------------gtaacaaccaaa---------------------tgtagtctt----------------------------------gaaagtttt-------cgcgcattg------------------------tatagggatggtgaa------ctyttagtatattttcatg-aaa---------------------------------------gatggg---ttt----------caaatgcaggtagcatgtggttatgctgatggtagtataaggatttgggattgtgataaaggaagttgtgagactacattgaatggacataaaggggctgtgactgctttaaggtacaataaggctggatctcagcttgcttctggaagtaaagacaatgatgttatattgtgggatgtggttggcgagactggtctttttcgccttcgtgggcatcgtgdtcaggtttgtc----ct---------------------------------------ttggctagttacm-----------------------------------gtagta-tttt----tgatt--------ttgacatg----taatgta---------------tttaactttgaaa--------------------------tttac---------ttcttgtaggttacagaccttgttttc-cttgattctggtaaaaaacttgtcagttcttccaaggataaatttttgagagtgtgggatcttgaaactcagcattgtatgc---aaatagtta----------------------------------------------------------------------------------------------------------------------------------------------------------------------------------------------------------------------------------------------------------------------------------------------------------------------------------------------------------------
>I28632_M055_Malvaceae_Eriolaena_candollei_seq1
------------------------------------------------------------a--------gtagataattytwygaataactaaway-aaagcrygat----------------------------------------------------------------------------------------------------------------------------------------------------------------------------------------------------------------------tttatt-tttgcrtt-----------mahaatttagt-----------------------------aactgttataa-------------------gatgaaaaky------------------------------gtaacarccawa---------------------tgcagtmtt----------------------------------aaaattwttt-----tygcgcwtwg------------------------tatagggatggtgaa------cttttagtaa-ttttcatg-aaa---------------------------------------grtggg---ttt----------caaatgcaggtagchtgtggttatgctgatggtagtataaggwtttgggattgtgataaaggaagttgtgagactacattgaatggacataaaggggntgtgactgctttaarntacaataaggctggatctcagcttgcttctggaagtaaagacaatgatgttatattgtgggaydksswhrrhgnndctggtctttttygchttcgygggcatcgtgatcaggtttgtc----ct---------------------------------------ttggcaagttryc-----------------------------------gtggta-tttk----taatt--------ttgachtg----taatbta---------------ttdahyttkdaat--------------------------tywhy---------ttcttgtaggtcacag--------------------------------------------------------------------------------------------------------------------------------------------------------------------------------------------------------------------------------------------------------------------------------------------------------------------------------------------------------------------------------------------------------------------------------------------------------------------------
>I28633_M056_Malvaceae_Adansonia_digitata_seq1
--------------------------------------------------------------------------------------------aatt----ggttgat----------------------------------------------------------------------------------------------------------------------------------------------------------------------------------------------------------------------gttgtt-tg--catt-----------gataaatttgg-----------------aactt------------ttataa-------------------catttaaattg---taat--------------------a-gtaacaaccgaa---------------------cggagtcct----------------------------------aaaatttttc---------acaatg------------------------ttttcgratgctgaatt----tttttactga-ttgtcatg-aaa-------------ataagtatgaggg--aatgaaagma-aatggg---ctt----------aaaatgcaggtagcaagtggttatgcggatggtagtataaggatttgggattgtgataaaggaagttgtgagactacattgaatggacataaaggggctgtgactgctttaaggtacaataagcttggatctctgcttgcttctggaagtaaagayaatgatgttatwttgtgggatgtagttggtgagactggtctttttcgccttcgtgggcatcgtgatcaggtttgtc----at--------ttgtaaa---------ttttct-g-ttaaagttaacaaattatc-----------------------------------atggta-tatg----taatt--------tgtacatgttt-taatagc---------------------tttgcgt--------------------------tttac---------atcttacagatcacggaccttgttttc-cttgattctggtaaaaaacttgttagttcttccaaggataaatttttgagagtgtgggatctt-----------------------------------------------------------------------------------------------------------------------------------------------------------------------------------------------------------------------------------------------------------------------------------------------------------------------------------------------------------------------------------------------
>I28635_M058_Malvaceae_Byttneria_aculeata_seq1
--------------------------------------------gatacaaatat-----------------------------taatagttttat----gcctgat----------------------------------------------------------------------------------------------------------------------------------------------------------------------------------------------------------------------ttttat-tttgcatt-----------tacagaattag-----------------aaagt------------ttggga------------tatttggaatataaattg---taaa--------------------a-ctaaacagcaaa------------------------------------------------------------------------------------ggttg------------------------ctttaggaggttgaa-------ttttgatatcttttaat------------------atatgtattagg--------gtcta-aaaaga---ctt----------tcaatgcaggtagcgtgtggttatgctgatggtagtataaggatttgggattgtgataaaggaagttgtgaaactacattgaatggacataaaggggcagtgaccgttttaaggtacaataatactggttctctgcttgcttctggaagcaaagataatgatgttatattgtgggatgtggtcggtgagactggtctttttcgactccgtggacatcgtgaccaggttggtcactcat--------tcatccg---------tttact---tttaagttagctaattatc--------------------------------------------------tacct--------tgtatattttg-taatacc---------------------ttttggt--------------------------ttcat---------atgttttaggttacggaccttgttttt-ctggattctggtaaaaaacttgttagttcttccaaggataagtttttgagagtgtgggatcttgaaactcagcattgtatgca---------------------------------------------------------------------------------------------------------------------------------------------------------------------------------------------------------------------------------------------------------------------------------------------------------------------------------------------------------------------------
>I28636_M059_Malvaceae_Pterospermum_pierrei_seq1
-----------------------------------------------------------------------------------------------------------------------------------------------------------------------------------------------------------------------------------------------------------------------------------------------------------------------------------------------------------------------------------------------------------------------------------------------------------------------aagtaacaaccaaa---------------------cgtggtctt----------------------------------aaaatttttt-------tagcattt------------------------tttagggatggtgaa------tttttattga-ttttcttgaaaa-------------atgagtatgagg------gaattaa-gacgtg---ttt----------aaaatgcaggtagcaagtggttatgctgatggtagtataaggatttgggattgtgataaaggaacttgtgagactacattgaatggacataaaggggctgtgactgctttaaggtacaataagggtggatctctgcttgcttctggaagtaaagacaatgatgttatattgtgggatgtggttggtgagactggtctttttcgccttcgcgggcatcgtgatcaggtttgtt----at--------ttgtatg---------cttttt-a-ttgaagtttgcaaattatt-----------------------------------gtggtatattg----tagtt--------ttgatgtgttg-taatatc---------------------tttgagt--------------------------tttac---------ttcttgtag---------------------------------------------------------------------------------------------------------------------------------------------------------------------------------------------------------------------------------------------------------------------------------------------------------------------------------------------------------------------------------------------------------------------------------------------------------------------------------
>I28637_M060_Malvaceae_Duboscia_vifidiflora_seq1
-------------------------------------------------------------------------------------------------------------------------------------------------------------------------------------------------------------------------------------------------------------------------------------------------------------------------------------------------------------taaattatt-----------------aacattt-------tttttttgaa--------aaaaaaaaagaatataaattg---taaa--------------------g-gtaacaagtaaa---------------------cggagtctt----------------------------------------ttttgtt------aagttg------------------------ttttaggatggtgaa------ttttttatga-ttttgtta-aaataa----------gtatccatgagg------taatcaa-aatggg---ttt----------aaaatgcaggtagcatgtggttatgcagatggtagtgtaaggatttgggattgtgataaaggaagttgtgagaccacattgaatggacataaaggagccgtgactgttttaaggtacaataaaattgggtctctgcttgcttctggaagtaaagataacgatgttatattgtgggatgtggttggtgagactggtctttttcgtctttgtggacatcgtgaccaggttagac----gt--------tggtgtg---------ttttct-g-tgagaattaacaaattatt-----------------------------------atggta-tttg----taatt--------tgaacatgtag-taatatc--------------------ttttgcat--------------------------tttac------------ttgtaggtcacagaccttgttttt-cttgattctggtaaaaaacttgttagttcttccaaggataagtttttgagagtgtgggatcttgaaactca---------------------------------------------------------------------------------------------------------------------------------------------------------------------------------------------------------------------------------------------------------------------------------------------------------------------------------------------------------------------------------------
>I28638_M061_Malvaceae_Basiloxylon_brasiliensis_seq1
---------------------------------------------------------------------------------------------------------------------------------------------------------------------------------------------------------------------------------------------------------------------------------------------------------------------------------tttatt-ttagcatt-----------gataaattaag-----------------aactt------------ttttaa-------------------attgtaaattg---taaa--------------------a-gtaacaaccaaa---------------------tggagtctt----------------------------------aaaatttttt---------a----g------------------------ttatgggatggtaat------tttctagtga-ttttcatg-aaa-------------atgagtgtgagg------gaatgaa-aat-gg---gtt----------aaaatgcaggtagcaagtggttatgccgatggtagtgtaaggatttgggattctgataaaggaagttgtgagactacattgaatggacataaaggggctattactgctttaaggtacaacaaggctggatctctgcttgcttctggaagtaaagacaatgatattatattgtgggatgtggttggtgagactggtcttttccgccttcgtggacaccgtgatcaggtttgtc----at--------ttgtaca---------ttttct-a-tcacagttaacaaattatt-----------------------------------gtggta-tttg----caatt--------tgtacatgttg-taatatc---------------------tttgcat--------------------------tttac---------ttcttgtagatcacggaccttgttttc-cttgattctggtaaaaaacttgttagttcttccaaggataagtttttgagagtgtgggatcttgaaactcagcatt----------------------------------------------------------------------------------------------------------------------------------------------------------------------------------------------------------------------------------------------------------------------------------------------------------------------------------------------------------------------------------
>I28639_M249_Malvaceae_Gyranthera_amphibiolepis_seq1
-----------------------------------------atagatata----------------------tatatttttgtgaataataaaaat----gctagat----------------------------------------------------------------------------------------------------------------------------------------------------------------------------------------------------------------------tttgtt-tttgcatg-----------gataaatt-------------------------------------ttataa-------------------aatgtaaattg---taat--------------------a-gtaacagccaaa---------------------cggagtctt----------------------------------aaaatttttc---------acaatg------------------------ttttcggattctgaa------tttttagtga-ttttcatg-aaa-------------ataagtacgagg------ggatgaa-aatgtg---ttt----------aaaatgcaggtagcaagtggttatgcggatggtagcataaggatttgggattgtgataaaggaagttgtgagactacattgaatggacataaaggggctgtgactgctttaaggtacaataaggttggatctctacttgcttctggaagtaaagacaatgatgttatattgtgggatgtggttggtgagactggtctttttcgccttcgtgggcatcgtgatcaggtttgtc----at--------ttgtaaa---------ttttct-a-ttaaagttaacaaattatt-----------------------------------gtggta-tttg----taatt--------tgtacatgttt-taatatc---------------------tttgcat--------------------------tttac---------atcttgcagatcacagaccttgttttc-cttgattctggtaaaaaacttgttagttcttccaaggataaatttttgagagtgtgggatcttgaaactcagcat-----------------------------------------------------------------------------------------------------------------------------------------------------------------------------------------------------------------------------------------------------------------------------------------------------------------------------------------------------------------------------------
>I28640_M062B_Malvaceae_Diplodiscus_paniculatus_seq1
------------------------------------------------------------------------------------------------------------------------------------------------------------------------------------------------------------------------------------------------------------------------------------------------------------------------------------------------------------------------------------------------------------------------------------------------------------------------------------------------------------------t----------------------------------gacaagttg----------------------------------------------------ata------tttttdttta-cattc----------------------------------------atgaa-aatggg---tct----------gtaatgcaggtagcaagtggttatgctgatggtagtattcggatttgggattgcgataaaggaacttgtgagactacattgaatggacataaaggggctgtgactgctttaagatacaataaggttggatctctacttgcttctggaagtagagacaacgatattatattgtgggatgtggttggtgagactggtcttttkckcmtkkkygrasrwsrtratyrggttygty----at--------ytgtaca----------tttcc-a-tggaagt---caaattatt-----------------------------------gtggtt-tk----------------------------------------------------------------------------------------------------------------------------------------------------------------------------------------------------------------------------------------------------------------------------------------------------------------------------------------------------------------------------------------------------------------------------------------------------------------------------------------------------------------------------------------------------------------------------------------------------
>I28641_M063_Malvaceae_Brownlowia_peltata_seq1
-----------------------------------------------------------------------------------------taatgat----gcgtgat----------------------------------------------------------------------------------------------------------------------------------------------------------------------------------------------------------------------tttatg-ttggcatt-----------gttagattagg-----------------aactt------------ctggaa-------------------aatgtaaattg---taga--------------------a-gtaagaactaaat--------------------cggaatctt----------------------------------gacaattttcgct----------tg------------------------ttggagaatggtgaa------tttttattga-cattcatg-aaa-------------atgagtatgagg------gaatgaa-aatggg---tct----------gtaatgcaggtagcaagtggttatgctgatggtagtattcggatttgggattgtgataaaggaagttgtgagactacattgaatggacataaaggggctgtgactgctttaagatacaataaagttggatctctgcttgcttctggaagtaaagacaacgatattatattgtgggatgtggttggtgagactggtctttttcgccttcgtggacatcgtgatcaggtttgtt----at--------ttgtaca----------tttct-a-tggaagt---caaattatt-----------------------------------gtggtt-tttg----taagt--------tgtaaatgttg-taatgtc---------------------tttgcat--------------------------tttac---------ttcttgtagatcacggaccttgttttc-cttgattctggtaaaaaacttgttagttcttccaaggataagtttttgagggtgtgggatcttgaaactcagcattg---------------------------------------------------------------------------------------------------------------------------------------------------------------------------------------------------------------------------------------------------------------------------------------------------------------------------------------------------------------------------------
>I28642_M064_Malvaceae_Burretiodendron_esquirolii_seq1
-------------------------------------------------------------------------------------------------------------------------------------------------------------------------------------------------------------------------------------------------------------------------------------------------------------------------------------------------------------------------------------------------------------------------------------------------------------------------------------------------------------------------------------------------------------------------------------------------------------------------------------------------------------------------------------------------------------------------------------------------gtattcggatttgggattgtgataaaggaagttgtgagactacattgaatggacataaaggggctgtgactgctttaagatacaataaggttggatctctgcttgcttctggaagtaaagacaatgatattatattgtgggatgtggttgrysaractggtctttttcgccttcgtggccatcgtgatcaggtttgtt----at--------ttgtaca----------tttct-a-tggaagt---caaattatg-----------------------------------gtgatt-tttg----taagt--------tgtacatgttg-taatatc---------------------tttgcat--------------------------tttac---------ttcctgta----------------------------------------------------------------------------------------------------------------------------------------------------------------------------------------------------------------------------------------------------------------------------------------------------------------------------------------------------------------------------------------------------------------------------------------------------------------------------------
>I28643_M065_Malvaceae_Hermannia_flammea_seq1
-----------------------------------------------------------------------------------------------t----gtatgat----------------------------------------------------------------------------------------------------------------------------------------------------------------------------------------------------------------------cttata-tttgcatt-----------gaaaaagtagg-----------------aactctg--------------------------------------------------aaa--------------------aagtaacaatcaaagggt-----------------tataatctcg--------------------------------------------------ttaccttg------------------------ttttgtgatgttcaa-----ttttttggtaaytttttaaa-----------------ttttgtatygaga-----gaatgaaaaatggg---ttt---a------aaaatgcaggtagctactggtcatgctgatggtagtgttagaatttgggattgtgagaaaggaagttgtgagaccacattgaatggacataaagrggctgtgactgccttaaggtacaataagggtggctcttttctagcatctggaagtaaagataatgatgttatactgtgggatgtagttggtgaaactggtctttttcgcctttgtggacatcgtgaccaggttagtc----at------------------------ttctct-a-ttaatgttgaaaaattagg-----------------------------------gtggtt-tttg----taagt--------cgtacatgttg-taatata-----------------tatctttgggt--------------------------tttaa---------ttgttgtaggttacggatcttgttttt-cttgattctggtaaaaaacttgttagttcttccaaagataagtttttgagagtg--------------------------------------------------------------------------------------------------------------------------------------------------------------------------------------------------------------------------------------------------------------------------------------------------------------------------------------------------------------------------------------------------------
>I28644_M066_Malvaceae_Thomasia_solanaceae_seq1
--------------------------------ttgtctcatttggatactgaagt-----------------------------aaataattttat----gcatggt----------------------------------------------------------------------------------------------------------------------------------------------------------------------------------------------------------------------tttaat-tttatatt-----------gat-agttagg-----------------aactt------------tcg-ca-------------------gaagtaaaata---ttast-------------------a-gtag-----------------------------tagagcttt----------------------------------araatttttt--------tdccttg------------------------ttttaygatggtgaa------ttttttgtda-tttthgt--aaa-------------atatgtattaagg-----gaatgaa-aatggt---ttt----------aaaatgcaggtagcgagtggttatgccgatggtagtataaggatttgggactgcgataaaggmagttgcgagaccacattgaatggccataaaggggccgtgactgctttaaggtacaataaggttggatctctccttgcttctggaagtaaagataatgatgttatagtgtgggatgtggttggtgagactggtctttttcgccttcgtggacatcgygatcaggttagtg----at--------atctatg---------tcttct-a-ttaacgttaacaaattatct----------------------------------gtgtta-cttg----taagt--------tgtaaatgttg-taatatt--------------------atttggtt--------------------------tttac---------ttgttgtaggtcactgaccttgttttt-cttgattccggtaaaaaacttgttagttcttccaaggataagttcttgagagtgtgggatcttgaaactcagcattgca-------------------------------------------------------------------------------------------------------------------------------------------------------------------------------------------------------------------------------------------------------------------------------------------------------------------------------------------------------------------------------
>I28645_M067_Malvaceae_Guichenotia_ledifolia_seq1
--------------------------------------------gatacaaaagt-----------------------------aaataattttat----gcgtggt----------------------------------------------------------------------------------------------------------------------------------------------------------------------------------------------------------------------tttaat-tttatatt-----------gat-aagtagg-----------------aactt------------tcgaca-------------------gaagtaaaata---taaat-------------------a-gtag-----------------------------tagagcttt----------------------------------acaatttttt--------taccttg------------------------ttttatgatggtgaa------tttttggtgatttttcgt--aaa-------------atgtgtattaagg-----gaatgaa-aatggt---ttt----------aaaatgcaggtagcgagtggttatgcagatggtagtataaggatttgggattgcgataaaggaagttgcgagaccacattgaatggccataaaggggctgtgactgctttaaggtacaataaggttggatctctccttgcttctggaagtaaagataatgatgttatattgtgggatgtggttggtgagactggtctttttcgccttcgtggacatcgtgatcaggttagac----at--------atctatg---------ttttat-a-ttaacgttaacaaattatct----------------------------------ttgtta-cttg----taagt--------tgtacatgttg-taatatt--------------------atttggtt--------------------------tttac---------ttgttgtaggtcactgaccttgttttt-attgattccggtaaaaaacttgttagttcttccaaggataagttcttgagagtgtggga---------------------------------------------------------------------------------------------------------------------------------------------------------------------------------------------------------------------------------------------------------------------------------------------------------------------------------------------------------------------------------------------------
>I28646_M068_Malvaceae_Helmiopsis_sp_seq1
---------------------------------------------aagctccgtttttwyw--------dtagatdwtdttacgaatdactaaaat-aadgcrbgat----------------------------------------------------------------------------------------------------------------------------------------------------------------------------------------------------------------------tttatt-tttdcgtt-----------aacaattcaatttactggttaaaagaataccttrtttadwavchdyyryaa-------------------kdygrwaatt------------------------------rtaamwwycaaa---------------------wkmastvby----------------------------------haaakttkt-------hgcgmwttg------------------------tmtrggrawdrbgaa------stttkhgwd-attktsats-nar---------------------------------------svtksk---tht----------cawatkcwggtrgcntgtggttatgckgatggtagtataaggatttgggattgtgataaaggaagttgtgagactacattgaatggacatanaggggctgtgactghtttaaddtacaatmaggntggatctcagcttgcttctggaagtaaagacavtgatgttatattgtgggatgtggttgghgagactggtcttttwcgccttcghgggcahcgtgatcaggtttgtc----ct---------------------------------------ttggcaaghtrhc-----------------------------------gtggta-tttk----taatt--------ttgamwtg----taatkta----------------ttaactttdraagggcggacctagcgcaactrgtgsagtytmy---------yhmttgtrsgycrcagryckygkkttcgcttgattctggtaaaaaacttgttagttcttccaaggataaatttttgaragtgtgggatcttgaaactcagcaytgtatgc---aaatagttag---------------------------------------------------------------------------------------------------------------------------------------------------------------------------------------------------------------------------------------------------------------------------------------------------------------------------------------------------------------
>I28647_M069_Malvaceae_Cheirolaena_linearis_seq1
------------------------------------------------------ttttttt--------ttctcttctgttacgaataactaaaacaaaagcgtgat----------------------------------------------------------------------------------------------------------------------------------------------------------------------------------------------------------------------tttatt-tttgcgtt-----------aacaagttagt-----------------------------gccttctataa-------------------gatgaaaagt------------------------------gtaacaaccaaa---------------------tgcagtctt----------------------------------aaattttta-------cgcgcattg------------------------tatagggatgatgaa------attttagtatattttcatg-aaa---------------------------------------gatggg---ttt----------caaatgcaggtcgcatgtggttatgctgatggtagtataaggatttgggattgtgataaaggaagttgtgagactacattgaatggacataaaggggctgtgactgctttaaggtacaataaggctggatctcagctagcttctggaagtaaagacaatgatgttatattgtgggatgtggttggtgagactggtcttttccgcctccgtggacatcgtgatcaggtttgtc----ct---------------------------------------ttggcaagttact-----------------------------------ctggta-tttg----taatt--------ttgacatg----taattta----------------ttaactttgaaa--------------------------tttac---------ttcttgtaggtcacagaccttgttttc-cttgattctggtaaaaaacttgttagttcttccaaggataaatttttgagagtgtgggatcttgaaactcagcattgtatgc---aaatag-------------------------------------------------------------------------------------------------------------------------------------------------------------------------------------------------------------------------------------------------------------------------------------------------------------------------------------------------------------------
>I28648_M070_Malvaceae_Helmiopsiella_madagascariensis_seq1
-------------------------------------------------------ttttta--------ttctcttttkttacgaatarcwaaaay-aaagcrygat----------------------------------------------------------------------------------------------------------------------------------------------------------------------------------------------------------------------tttatt-tttgcgtt-----------aryaatttagt-----------------------------ammtkttataa-------------------katgaaaakt------------------------------gtracarccada---------------------tgcagtmtt----------------------------------aaaattttt-------ygcgcwttg------------------------tatagggatggtgaa------cttttagtaa-ttttcatg-aaa---------------------------------------gdtggg---ttt----------caaatgcaggtagcwtgtggttatgctgatggtagtataaggatttgggattgtgataaaggaagttgtgagactacattgaatggacataaaggggctgtgactgytttaardtacaataaggctggatctcagcttgcttctggaagtaaagacaatgatgttatattgtgggatgtggttggbgagactggtctttttcghcttcgtggdcatcgtgatcaggtttgtc----ct---------------------------------------ytggcaagwtrhn-----------------------------------gtggta-tttd----taatt--------ttgamwtg----taatkta----------------ttaactttgaaa--------------------------tttac---------ttcttgtaggtcacagahctygttttc-cttgattctggtaaaaaacttgttagttcttctaaggataaatttttgagagtgtgggatcttgaaactcagcattgtatgc---aaattgttag---------------------------------------------------------------------------------------------------------------------------------------------------------------------------------------------------------------------------------------------------------------------------------------------------------------------------------------------------------------
>I28649_M071_Malvaceae_Goethalsia_meiantha_seq1
------------------------------------------------------------------------------------attagtttttgt----ccatggt-----------------------------------------------------------------------------------------------------------------------------------------------------------------------------------------------------------------------ttaat-ttcgcatt-----------cataaattatg-----------------aacattt---------tttccggt--------taaaaaatagaatatagattg---taaa--------------------g-gtaacaagtata---------------------cggagtctt----------------------------------------ttttgtt------aagttg------------------------ttttcgggtggtgaa------ttttaggtga-ttttggt--aaataa----------gtatgtatgagg------aaatcaa-aatggg---ttt----------aaaatgcaggtagcatgtggttatgcggatggtagtgtaaggatttgggattgtgataaaggaagttgtgagaccacattgaatggacataaaggagctgtgactgttttgaggtacaataagattggctcactgcttgcttctggaagtaaagataatgatgttatattgtgggatgtggttggtgagactggtctttttcgccttcgtggacatcgtgaccaggttagac----at--------ttgtgtg---------ttttct-g-tgagaattaacaaattatt-----------------------------------atggta-tttg----taatt--------tgaacatgttg-taataac--------------------ttttgcat--------------------------tttac---------ttgttgtaggtcacagaccttgttttt-cttgattctggtaaaaaacttgttagttcttccaaggataagtt------------------------------------------------------------------------------------------------------------------------------------------------------------------------------------------------------------------------------------------------------------------------------------------------------------------------------------------------------------------------------------------------------------------
>I28650_M072_Malvaceae_Clappertonia_ficifolia_seq1
cggaa----------------------------------------------------------------------------atgyataatttttat----gcatgat----------------------------------------------------------------------------------------------------------------------------------------------------------------------------------------------------------------------tttaay-ttcgcatt-----------rataaatt------------------------------------------------------------------------g---taaa--------------------a-ttaacaactaag--------------------atkrrttttt--------------------------------------tttttttca-----taagatg------------------------tgttagaatggtgaa-----atttttggtsa-tyttgrraaaaaaawatghatgtatgtatgtaygakgt-----aayraaagaatggg---ttt----------aaattgcaggtagcatgtggttatgcagatggtagtgtaaggatttgggattdtgataaagdaagttgtgagaccacattgaatggacataaaggaghtgtgactgttttaaggtacaacgadgvtgggtctttgcttgcttctggaaghaaagataatgatgttatattgtgggatgcvgttggtgagactggcctttttcgccttcgtggacatcgtgahcaggttabac----at--------ttgtatg---------ttttca-g-tcaaaattaagadgttatt-----------------------------------atggta-tttg----taatt--------bgtacatgttg-taatatc--------------------ttttycat--------------------------tttac---------ttmttgtaggttacagaccttgttttt-cttgattcyggtaaaaaacttgttagttcttccaaggataagtttttgagagtatgggatcttgaaa-------------------------------------------------------------------------------------------------------------------------------------------------------------------------------------------------------------------------------------------------------------------------------------------------------------------------------------------------------------------------------------------
>I28652_M074_Malvaceae_Hildegardia_barteri_seq1
------------------------------------------------------------------------------------attactaataat----gtgtgat----------------------------------------------------------------------------------------------------------------------------------------------------------------------------------------------------------------------tttatt-ttagcatt-----------gataaattaga-----------------aactt------------ttt--------------------------taaattg---caaa--------------------a-gtgacaaccaaa---------------------tggagtcct----------------------------------aaaatttttc---------acattt------------------------tgttgagatggtgtttt---ctttttagcga-ttttcatg-aaa-------------atgagtacgagg------gaatgaa-aatggg---ttt----------ataatgcaggtagcaagtggttatgccgatggtagtataaggatttgggattgtgataaaggaagttgtgagactacattgaatggacatataggggccattactgctttgaggtacaataaggctggatctctgcttgcttctggaagtaaagacaatgacgttatattgtgggatgtggttggtgagactggtctttttcgccttcgtggacatcgtgatcaggtttgtc----at--------ttgtgca---------ttttct-a-tcaaagttaacaaactatt-----------------------------------gtggta-ttag----taatt--------tgtacaatttg-taatatc---------------------ttggcat--------------------------tttac---------ttgttgtagatcacagaccttgttttc-cttgattctggtaaaaaactcgttagttcttcgaaggataagtttttgagagtgtgggatcttgaaactcaacat-----------------------------------------------------------------------------------------------------------------------------------------------------------------------------------------------------------------------------------------------------------------------------------------------------------------------------------------------------------------------------------
>I28653_M168_Malvaceae_Theobroma_cacao_seq1
----------------------------------------------------------------------------------------aatgttat----gcataat----------------------------------------------------------------------------------------------------------------------------------------------------------------------------------------------------------------------tttaat-ttggcatt-----------gataaattagg-----------------aactt------------tcaa------------------------ataaattg---ttaa--------------------a-gtaacgaccaaa---------------------cggagtctt----------------------------------aagtggtttttttt---tgttgttg------------------------ttttagtatggtgaa-------ttttgatga-ttttagt--aaa-------------atatgtatgaag------tgatgaa-aatggg---tct----------aaaatgcaggtagcaagtggttatgcagatggtagtataaggatttgggatggtgataaaggaagttgtgagaccacattgaatggacataaaggggcggtgactgctttaaggtacaataaggttggatctctgcttgcttctggaagcaaagataatgatgttatattgtgggatgtggttggtgagactggtctttttcgccttcgtggacatcgtgaccaggttagtc----at--------ttgtatg---------ttttct-g-ttaaagttaacaaattatg-----------------------------------gtggta-tttg----aaatt--------tgtacatg----taatatt---------------------attggct--------------------------tttac---------ttcttgtaggtcacagaccttgttttt-cttgattctggtaaaaaacttgttagctcttccaaggataagtttttaagagtgtgggatcttg----------------------------------------------------------------------------------------------------------------------------------------------------------------------------------------------------------------------------------------------------------------------------------------------------------------------------------------------------------------------------------------------
>I28654_M105_Malvaceae_Pachira_aquatica_seq1
----------------------------------------------------------------------------tttttatgaataataaaatt----gcttgat----------------------------------------------------------------------------------------------------------------------------------------------------------------------------------------------------------------------gttgtt-ttg-catt-----------gataaattagg-----------------aactt------------ttataa-------------------aatgaaaattg---taat--------------------a-gtaacaaccaaa---------------------cggagtctt----------------------------------aaattttttc---------acarcg------------------------ttttcggatggtgaatt----tttttagtga-ttttcatg-aaa-------------ataagtacgatgg--aatgaatgaa-aatggg---ttt----------aaaatgcaggtagcaagtggttatgctgatggcagtataaggatttgggattgtgataaaggaagttgtgagactacattgaatggacataaaggggctgtgactgctttaaggtacaataaggttggatccctacttgcttctggaagtaaagacaatgatgttatattgtgggatgtagttggtgagactggtctttttcgccttcgtgggcatcgagatcaggtttgtt----at--------ttgtaaa---------ttttct-g-ttaaagttgacaaattatc-----------------------------------gtggta-tttg----taatt--------tgtacatgctt-taatatc---------------------tttgcat--------------------------tttac---------atcttgcagattacggaccttgttttc-cttgattctggtaaaaaacttgttagttcttccaaggataaatttttgagagtgtgggatcttgaaactcagc-------------------------------------------------------------------------------------------------------------------------------------------------------------------------------------------------------------------------------------------------------------------------------------------------------------------------------------------------------------------------------------
>I28655_M148_Malvaceae_Robinsonella_mirandae_seq1
----------------------------------------------------------------------------------------------at----ggatgat----------------------------------------------------------------------------------------------------------------------------------------------------------------------------------------------------------------------gttctt-ttagcatt-----------ggttaattagg-----------------aaatt------------ttataa-------------------aatgt-aattg---taat--------------------t-gtatcaaycaaa---------------------cmgagtctta---------------------------------aaagtgtttc---------aaaakk------------------------wttttmgattgtgatt-----tttttartga-wtttyatg-raa-------------mtaagyaygakg------gadkgaa-aamgrg---gttt---------aaattkcaggtmgcaagtggttatgcrgatggwaghataaggatttgggattgtgataaaggaagttgtgagactacrttgaatggacataaaggagctgtgactgctttaaggtacaataaaattggatctctactggcgtctggaagtaaggataatgatgttatattgtgggatgtggttggggagacnggtctttttcgtcttcgtgggcatcgtgatcaggtttgtc----at--------ttgtaatt--------ttttyk-a-ttaatgttaamaaattatt-----------------------------------gtggtc-tttg----ttatt--------tgtatgttctt-taatgtc---------------------gttgcat--------------------------yttac---------atcttscagatyacggaccttgttttc-ctygattctggtaagaaacttgttagytcttccaaggataaatttttgagagtgtgggatct------------------------------------------------------------------------------------------------------------------------------------------------------------------------------------------------------------------------------------------------------------------------------------------------------------------------------------------------------------------------------------------------
>I28656_M002_Malvaceae_Tilia_americana_seq1
---------------------------------------------atccaaaaaat--------------agattawytttatgaataataawaay----gcrtrat----------------------------------------------------------------------------------------------------------------------------------------------------------------------------------------------------------------------wttrtt-ttmgcatt-----------ratwaattagg-----------------aactt------------ttgtaa--------------------atgtatrwts---taaa--------------------w-vtaacaaccaaa---------------------yggaktctt----------------------------------maaatttttc---------gcattg------------------------tttwgggatgrtgaa------ttkttagtga-ttttcatg----------------mmwrwgmnygagk------gaatgaaaaatggg---ttt----------aaaatgcagdtagcaagtggttwtgcmgrtggtagtataaggatttgggattgtgahaaaggaagttgtgagactacattgaatggacataaaggggcwgtgactkctttaagrtacaataaggttggatcthkgcttgcttcwggaagtaaagacaatgatgttatattgtgdgatgtsdttgvtgagactggtctttttcgmcttcdtggacatcgtkatcaggtytkyc----at--------ttgtacr---------ttttct-a-ttraakttaacaaattaty-----------------------------------gtggta-tttg----taatt--------tkkacaygttg-taatrtc---------------------tkygcat--------------------------tttac---------ttcttgtagatcacggaccttgttttc-cttgaytctrgtraaaaacttgttagttcttccaaggataagtttttgagagtgtgggatcttgaaactcagcattgtatg-----------------------------------------------------------------------------------------------------------------------------------------------------------------------------------------------------------------------------------------------------------------------------------------------------------------------------------------------------------------------------
>I28657_M180_Malvaceae_Triumfetta_lappula_seq1
---------------------------------------------------------------------------------------------------taaatattt-----------------------------------------------------------------------------------------------------------------------------------------------------------------------------------------------------------cggtcywttkmtwaatystwwmwttw--------wmaayaaatctat-----------------gctttgt-tt----wkttttttrtt-ttactt------------------ttg---ccaat-------------------a-gcagtagctaaaaatgt-----------------------------------------------------------atgatttttttct----ttttgayr------------------------kgttagaatggtgaa-----ttttttggtga-ttttwgaaaaaa------------wawrrwawyawgg------taatdaagaatggg---ttt----------aaaatgcaggcagcatgtggttatgcagatggtagtgtaaggatttgggattgtgatcaaggaagttgtgagaccacattraatggacataaaggagctgtgactgttttaaggtacaacaacactgggtctttgbttgcttctggadgtaaagatactgatvttatattgtgggatgcagttggtgagactggcctttttcgccttcgkggacatcgtgaccaggttagac----at--------ttgtgtatg------ttttgct-g-tbaaaattaagaaattatt-----------------------------------atggta-tttg----tratt--------tgtwcatgttc-taatwta--------------------trtttcrt--------------------------tttaa---------ttcttgtaggtgacagaccttgttttt-cttgattctggtaaaaaacttgttagttcttccaaggataagtttttgagagtatgggatcttgaaactcagcattg---------------------------------------------------------------------------------------------------------------------------------------------------------------------------------------------------------------------------------------------------------------------------------------------------------------------------------------------------------------------------------
>I28658_M160_Muntingiaceae_Muntingia_calabura_seq1
t-------------------------------------------------------------------------------------------acat-ctcccctagt----------------------------------------------------------------------------------------------------------------------------------------------------------------------------------------------------------------------tcccct-tttcctca-----------catataccact-----------------actcttttttcttttctttataatactcttt---------------------------------------------------cttattattcaattata----------------taaaattcctat--------------------------------------------------------------------------------tgtccaaatagcaagattcaagcttttgtga-cttttagg-----------------tttaatacgtgga-------------aatgaaa--tgc---att----tgaatgcaggtagcaactggttatgctgatggcagtataagaatctgggattctgagaaggggacctgtgagactacaataaatggacataagggggctgtaactgctctgcgttttaataaatctggatctttgcttgcatctggaagcagagataatgacattatattgtgggatgttgttggtgagactggcctttatcgcctacgtggacaccgagaactggttggct--g-----------ttgcagc---------tttcct-a-acaatatactttggtttttgc---------------------------------tttgagttttttc--tagttatatgttgagttcttgttg-tactatg--------------agtatatgatgtat--------------------------attaa-------ttttgctgcaggkcacagatcttgttttt-ttggactctgggaaaaaacttg----------------------------------------------------------------------------------------------------------------------------------------------------------------------------------------------------------------------------------------------------------------------------------------------------------------------------------------------------------------------------------------------------------------------------------------
>I9832_V002_Malvaceae_Luehea_speciosa_seq1
aggaagagagaccttaaacccttaaaacggttgaacctcaaagagctgaaaaaagagttgaactgaaccgccatagcagcagcaacaaagcagcag----gcatggtgaaagcgtacytaaggtacgagccggcggctkcctttggcgtaatygtgtccsttgawtcgaacatcgcwtacgacagctcagggaagcamctgcttgcgccggcyctcgagaagctcggcgtttggcacgttcgtcaaggcatctgcacyaavaccctaactcsttctccttcctctcgcggcccctctcttbccgtcacctatgtcgcmtcctctcct-ycttsttt-----------ggtaacagctc-----------------agtctcc---------cttttaat--------cattttcagaattgtatgctc---tggtttgtattcactttagacaaaa-ccagaagctaaaagtttcattcatatacaggaatgaagtttttatccacgatttagtttcvndtdrwwwawywdnvrmndthtttt---------tagttg------------------------ttttaggatggtgaa------tttttbkhdr-thkykktr-rddyrn----------kkr-dkdwkdrg------dwadtaa-aawdgg---ttt----------aaaatgcaggtagcdtgtggttatgcdgatggtagtgtraggatttgggattgtgayaaaggaagttgtgagaccacattgaatggacataaagghgcbgtvactgttttaaggtacaataagattggttctctgcttgcttchggaagtaaagataatgatnttatattdtgggatgtggtkvgtgagactggthtttttcgbhttcgtggacatcgtgaccaggttagac----ak--------ttgtatg---------ttttct-g-tcagaattaahadattatt-----------------------------------anggtd-tntg----twdht--------hnndvnnnbtdkwavhwhy--------------------tytbnhat--------------------------ttbnc---------ttgttgtaggtcacagaccttgttttt-cttgattctggtaaaaarcthgttagttcttccaaggataagtttttgagagtgtgggatcttgaaactcagcattgtatgc---aaatagttagtggtcatcatagtgaaatttggtctatcgatgttgacccagaggaaagatacttggtcactggatcagcagatcctgaacttagattttacactgttaagcatgattcagtggatggaaagtctacagtaaatgtaagtggggccgaaacagggaatgatggagagttgcctactgaaaataagt-gggaagttctaaaac------------------------------------------------------------------------------------------------------------------------------------------------------
