# Supplementary material for: Localized Phylogenetic Discordance Among Nuclear Loci Due to Incomplete Lineage Sorting and Introgression in the Family of Cotton and Cacao (Malvaceae)
Source: Front Plant Sci. 2022 Apr 13;13:850521. doi: 10.3389/fpls.2022.850521 (PMC9043901; doi:10.3389/fpls.2022.850521)
Supplement: Supplementary file 1 [file Data_Sheet_1.ZIP › Alignments_v4/L47.fasta]

>I23352_M001_Malvaceae_Bombax_ceiba_seq1
------------------------------------------------------------------------------------------------------------------------------------------------------------------------------------------------------------------------tggacatcttggatgacatgttagctggtgtggggtggacaatgcaggattatttgaaatatggagaaaatgattactatccacctctcccaaatggtcatcgactttttctgcatgacattaggcgggtagctgtacgttgtgctgttgccatgggcgaagaaggcgatttggttgtaag-tt-tttttaaagct-----tggatgtgc-ttttgaagtgaatttgtttgattctatattccaagta----atctat--aaaacccacatct-------tcatgactatagttgta-----------------------------------------------------------------------------------------------------------------------------------------------------------------------------------------------------------------------------------------------
>I23355_M004_Malvaceae_Malva_arborea_seq1
------------------------------------------------------------------------------------------------------------------------------------------------------------------------------------------------------------------------------------------------------------------------------------atggagaaaatgattactacccacmtctckccaatggtcatcgactttttctgcatgatattaggcgggtagctgtacgctgtgctgttgccatgggagaagaaggcgatatggtggtaag--t-tttttaaaagt-----tgkatgtgctttccgaagtgaattcatttgcttctatgttccaa-----taatctag--aaaaaatatatct-------tcgtgagtatagttatttacatgtttttgtaagagt---gttttacgattctgcaatggacctaatgtaattgc---aatgctcac--------acaccgaaaat-----------------------------------------------gagttgcgc--ttcctacatatatataatttgttaaaaat----------------------------------------------------------------
>I23359_M008_Malvaceae_Althaea_officinalis_seq1
-------------------------------------------------------------------------------------------------------------------------------------------------------------------------------------------------------------------------------cttggatgacatgttagctggcgtggggtggacgatgcaagattatttgaaatatggagaaaatgattactacccacctctcgcaaatggtcatcgactttttctgcatgatattaggcgggtagctgtacgttgtgctgttgccatgggagaagaaggcgatatggttgtaag--t-ttcttgaaact-----tggatgtgcttttcgaagtgaattggtttgcttctatgttccaa-----taatctag--aaaaatcacatct-------tcacgagtatagttatttacatgtttttgtaagagt---gttttacgattctgcagtggatctaatgtaattgc---agtgctcac--------acacc-aaaat-----------------------------------------------gagttgtac--tgcctacatatatacataat-------------------------------------------------------------------------
>I23363_M012_Malvaceae_Napaea_dioica_seq1
------------------------------------------------------------------------------------------------------------------------------------------------------------------------------------------------------------------------tggacatcttggatgacatgttagctggtgtggggtggacgatgcaagattatttraaatatggagaaaatgattactacccacctctygcaartggtcatcgactttttctrcatgatattaggcgggtagctgtacgttgtgctgttgccatgggagaagaaggcgacatggttgtaag--t-tttttaaaact-----tggaagtgcttttcgaagtgaattggtttgcttctatgttccaa-----taatctag--aaaccmcatatct-------ttgtgagtatagtwatttwyatgtttytgtaaatgagt-gttttacgattctgcratggacctaatataaatrc---agtkcycag--------acaccagaaat-----------------------------------------------gagtttaac--tacctacatagatataatttgttaaaaatttaaatt---------------------------------------------------------
>I23364_M013_Malvaceae_Grewia_sp_seq1
------------------------------------------------------------------------------------------------------------------------------------------------------------------------------------------------------------------------tggacatcctggatgacatgctagctggtgtggggtggactatgcaggattatttgaaatatggggaaaatgattactatccacctctcccaaatggtcatcgactttttctgcatgatattagacgggtagctgtacgttgtgctgttgccatgggtgaagaaggcgatatgattgtaag--t-gttttgaacct-----caaatgtgccttt-gaagtgactttcttaatttt--------------gt-----------------gatct-------ttatgactatactcatatg----ggtttcgacatggatattttcaaaattctgcaaca----ttatgtagctcc---tgccctctc---------ctttactgatgctatt------------------------ttcttctcatgtctatttggtcgtgta-tatttattaattttaagcttactgtgagttgcaggtgatagctggcaaagg-------ccatgaaacttatcagattg------------aag
>I23367_M016_Malvaceae_Kitaibelia_vitifolia_seq1
-----------------------------------------------------------------------------------------------------------------------------------------------------------------------------------------------------------------------------------gatgacatgttagctggtgtggggtggacgatgcaagattatttgaaatatggagaaaatgattactacccacctctcgcaagtggtcatcgactttttctgcatgatattaggcgggtagctgtacgttgtgctgttgccatgggagaagaaggcgatatggttgtaag--t-cttttaaaact-----tggatgtgcttttcgaagtgaattggtttgcttctatgttccaa-----taatctagaaaaaaaacatatct-------tcatcagtatagttatttacatgtttttgtaagagt---gttttacgattctgcaatggacctaatgtaattgc---agtgctcac--------acaccgaaaat-----------------------------------------------gagttgcac--tgcctacatatatataatttgttgaaaatttaaattag-------------------------------------------------------
>I23368_M017_Malvaceae_Sterculia_apetala_seq1
----------------------------------------------------------------------------------------------------------------------------------------------------------------------------------------------------------------------------catcttggatgacatgttagctggcgtggggtggacaatgcaggattatttgaaatatggagaaaatgattactatccacctctcccaaatggtcatcgactttttctgcatgatattaggcgggtagctgtacgttgtgctgttgccatgggtgaagaaggcgatatggttgtaag--t-tttttgaagct-----tggatgtgctttttgaag-gaattggattgcttctatatacctagca----atcgag--aaaactcacatct-------tcttgactataattatatg----attttagatatgaatagttttacaattctgcaatggacttcatgtaaatgc---agtcctcac--------acatgacaaaa-----------------------------------------------gagttgcacattacctacacatatataatttgttgaaaatttaaatgagttatttcaaata--attttccggttga----------------------------
>I23369_M018_Malvaceae_Abelmoschus_esculentus_seq1
---------------------------------------------------------------------------------------------------------------------------------------------------------------------------------------------------------------------------acatattggacgacatgttagctggtgtggggtggacaatgcaggattatttgaaatatggagaaaatgattactatccacctctcccaaatggtcatcgactttttctgcatgatattaggcgggtagctgtacgttgtgctgttgccatgggagaagaaggcgatatggttgtaag--t-ttttgaaarct-----tggat-wgcttttyraagtgwcatggttyrattctatattccagtwr----vcywrw---aaamysammwyyt------hmwkrrktwkagttwwgtk----wyktkttwwwrkarwrwkwky-kktyyctgywmywgmmmtarwvywamtky---arykyycay--------rcwswmmmamt-----------------------------------------------rmrwwksastkscwmtrymwamwtwrwwkwwrwtkwaaattwrwwwtagtwwwtwsrtata--ggtttc----------------------------------t
>I23370_M105_Malvaceae_Pachira_aquatica_seq1
-----------------------------------------------------------------------------------------------------------------------------------------------------------------------------------------------------------------------------------------------------------tggacaatgcaggattatttgaaatatggagaaaatgattactacccgcctctcccaaatggtcatcgactttttctgcatgatattaggcgggtggctgtacgttgtgcggttgccatgggtgaagaaggcgatatggttgtaag----tttttaaagct-----tcgatgtgctgtttgaagtgatctggtttkcttctatattccaagtt----atctag--aaaacccacatcg-------tcatgactataattatatat---tttttgtaaatgagtagttttaggattctgcaattaacctaacataactgc---tgtgctcac--------acaccacaaaa-----------------------------------------------gagttgcac--cacctaagtattat-------------------------------------------------------------------------------
>I23371_M137_Malvaceae_Dombeya_wallichii_seq1
-------------------------------------------------------------------------------------------------------------------------------------------------------------------------------------------------------------------------ggacatcttggatgacatgttagctggcgtagggtggacaatgcaggattatttgaaayatggagaaaatgattactatccwcctctgccaaatggtcatcgactttttctgcatgatattaggcgggtagctgtacgttgtgctgttgccatgggtgaagaaggcgatatggttgtaag--t-tttttgaagct-----tggatgtgcttttygaagtgaattggtttgctcttgtattccttgta----ttttag---aaactcgcatct--------------tatagttatata----t--------atgaatggtctt--tatcctacaatagatcttatgta-------cagccgtcac-----tgtacatgatggaa-----------------------------------------------gagtttcatattacctacttatatataatttgttgaaaagttaaattagttatttttcacattggtttcttgttaactttaagagtttg---------------
>I23372_M140_Malvaceae_Chiranthodendron_pentadactylon_seq1
-----------------------------------------------------------------------------------------------------------------------------------------------------------------------------------------------------------------------------atcttggatgacatgttagctggcgtggggtggacaatgcaggattatttgaaatatggagaaaatgattactacccacctctcccaaatggtcatcgactttttctgcatgatattaggcgggtagctgtacgttgtgctgttgccatgggtgaagaaggcgatatggttgtaag--t-tttttaaagct-----tggrtgtgctttttgaagtgaattggtttgcttctatattcctagta----atatag--aaaacaaacattt-------tcatgactatagttatatk----tttttgtaaatgaatag-tttacaattctgcaatggacctaatgtaactgc---agtgctcac--------acaccacaaaa-----------------------------------------------gagttgcacattacctacatatatataatttgttgaaaagttaaattagttattgcacata--ggtttcttgttga----------------------------
>I23373_M141_Malvaceae_Quararibea_funebris_seq1
----------------------------------------------------------------------------------------------------------------------------------------------------------------------------------------------------------------------------catcttggatgacatgttagctggtgtggggtggacaatgmaggattatttgaaacatggagaaaatgattactacccacctctcccaaatggtcatcgactttttctgcatgatattaggcgggtagctgtacgctgtgctgttgccatgggagaagaaggcgatatggttgtaag--t-tttttaaagct-----tggatgtgctttttgaagtgga-tggtttacttctgtactccaagta----atctak--aaaacctgcatyt-------tcatgactatagttatatg----tttttgtaaaggagtagttttacgattctgcagtggacctaatgtaactgc---agtgctcac--------acaccacaaga-----------------------------------------------aagttgcac--tacctacatatata-aaattgttgacaagttaaattagttat---------------------------------------------------
>I23374_M142_Malvaceae_Hampea_nutricia_seq1
-------------------------------------------------------------------------------------------------------------------------------------------------------------------------------------------------------------------------ggacatcttggatgacatgttagctggcgtggggtggacaatgcaagattatttgaaatacggagaaaatgattactatcctcctctcccaaatggtcatcgactttttctgcatgatattcggcgcgtagcagtacgttgtgctgttgctatgggagaagaaggcgatatggttgtaag--t--------------------------ttcttgaagtgaattggtttgcttctatattccaa-----taatctag--aaaacctaaatct-------tcatgagtatagtcatatg----tttttgtaaatgagt-gttttactattctgcaattgacctaatgtaactgc---agtgctcacagcctcacaaaccacaaat-----------------------------------------------gagttaccc--tacatacatatatgtaatttgttgaaaatttaaattagttaatt------------------------------------------------c
>I23376_M145_Malvaceae_Heliocarpus_appendiculatus_seq1
------------------------------------------------------------------------------------------------------------------------------------------------------------------------------------------------------------------------tggacatcttggatgacatgcttgctggcgtgggttggacgatgcaggattatttgaaatatggagaaaatgattactatccacctctcccaaatggtcatcgactttttctgcatgatattaggcgagtagctgtccgttgtgctgttgccatgggtgaagaaggcgatatggttgtaag--t-tttttgaatct-----tgggttcacctat--aagtgaattctttagcttctatattcctagta----atctag---aaaaccacatct-------ttttgactatagtgatatc----tttttcgaaatgaatag-ttaactattttgtatcagtcaactcttgaagtttaaga---------------------------------------------------------------------------------------------------------------------------------------------------------------------------------
>I23378_M150_Malvaceae_Ceiba_pentandra_seq1
------------------------------------------------------------------------------------------------------------------------------------------------------------------------------------------------------------------------tggacatcttggaygacatgttagctggtgtggggtggacaatgcaggattatttgaaatatggagaaaatgattactatccacctctcccaaatggtcatcgactttttctgcatgacattaggcgggtagctgtacgttgtgctgttgccatgggcgaagaaggcgatatggttgtaagttt-tttttaaagct-----tggatgtgctttttgaagtgaatttgtttgattctatattccaagta----atctat--aaaacccacatct-------tcttgactatagttgtatg----tttttgtaaatgagtatttttacgattctgcaatggacctaatataattgc---agtgctcat--------acaccacaaaa-----------------------------------------------gagttgcac--tacctacatatatatatatat------------------------------------------------------------------------
>I23380_M161_Malvaceae_Hibiscus_tiliaceus_seq1
-------------------------------------------------------------------------------------------------------------------------------------------------------------------------------------------------------------------------ggacatcttggacgacatgttagctggcgtggggtggacaatgcaggattatttgaaatatggagaaaatgattactatccacctctcccaaatggtcatcgactttttctgcatgatattaggcgggtagctgtacgctgtgctgttgccatgggagaagaaggcgatatggttgtaag--t-ttttgaaagcc-----tggat-tgctttttgaagtgaactggattgcttctacattccag-----taacctag--aaaacccacatct-------tcatgagtatagttatatg----atctattaaatgagtg--tctatgttcctgcaatgtacctaat----------------------------------------------------------------------------------------------------------------------------------------------------------------------------------------------
>I23383_M166_Malvaceae_Pseudobombax_ellipticum_seq1
---------------------------------------------------------------------------------------------------------------------------------------------------------------------------------------------------------------------------acatcttggatgacatgttagctggtgtggggtggacaatgcaggattatttgaaatatggagaaaatgattactatccacctctcccaaatggtcatcgactttttctgcatgacattaggcgggtagctgtacgttgtgctgttgccatgggcgaagaaggcgatatggttgtaag-tt-ttttaaaagct-----tggatgtgctttttgaagtgaattggtttgcttctatattccaagta----atctat--aaracccacatct-------tcatgactwtagctatatg----tttttgtwaatgagtatttttacgattctgcaatggwcctaatgtcactgc---agtgctcrc--------acaccwcaaaa-----------------------------------------------gagctgcac--tacctacatatwtatattttgttggaaagttaawttagttattttgcata--ggtttcttgttgaactttaaga-----------------gt
>I23384_M168_Malvaceae_Theobroma_cacao_seq1
-------------------------------------------------------------------------------------------------------------------------------------------------------------------------------------------------------------------------------------------------------------------------------------------gaatgattactatccacctctcccaaatggtcatcgactttttctgcatgatattaggcaggtagctgtacgttgtgctgttgccatgggtgaagaaggcgatatggttgtaag--t-tatttgaaact-----tggatgtgctttttgaagggaattggttagcttc--tattcctagta----atctgg---aaacccacatct-------tcattactatagttatatg----cttttgcgaatgaatagttttacaattctg-----gaccttatgtaattgc---agttctcac--------gcaacacaaaa-----------------------------------------------gagttgcacattacct-catgtgtataatttgttgaaaagtttaattatttattttgcac---ggtttcctgttgaactttaga------------------gt
>I23385_M169_Malvaceae_Ochroma_pyramidale_seq1
-------------------------------------------------------------------------------------------------------------------------------------------------------------------------------------------------------------------------ggacatcttggatgacatgttagctggcgtggggtggacaatgcaggattatttgaaatatggagaaaatgattactacccacctctcccaaatggtcatcgactttttctgcatgatattaggcgggtagctgtacgttgtgctgttgccatgggtgaagaaggcgatatggttgtaag--t-tttttaaagct-----tggatgtgctttttgaagtgaatcagtttgcttctatattccaagta----atctag--caaacccacctct-------tcattactatagttatatg----tttttgtaaatgagtagttttgcgattctgcaatggacctaatgtaactgc---agtgctcgc--------tcaccacaaaa-----------------------------------------------gagttgcac--cacktacatatat--------------------------------------------------------------------------------
>I23387_M178_Malvaceae_Malvaviscus_arboreus_seq1
------------------------------------------------------------------------------------------------------------------------------------------------------------------------------------------------------------------------tggacatmttggaygacatgttagcyggygtggggtggacaatgcaggattatttgaaatatggagaaaatgattactatccacctctcccaaatggtcatcgactttttctgcatgatatyaggcgrgtagctgtacgttgtgctgttgccatgggagaagaaggcgatatggttgtaag--t-ttttgaaagct-----tggat-tgctttttraagtgwmatggtttgmttctatattccag-----taacctag--aaaacccacatct-------tcattagtatacttatatg----attttgtaaatgagtg--ttctatgtcctgcaacggacctaatgaaacttc---agtgctcac--------acaccacaaat-----------------------------------------------gagttgcac--tgcctacata-----aaattggtgaaaatttaaattagttatttcatcta--ggtttattgttgaattttaagagttttg-------------
>I23388_M180_Malvaceae_Triumfetta_lappula_seq1
---------------------------------------------------------------------------------------------------------------------------------------------------------------------------------------------------------------------------acatcttggatgacatgcttgctggcgtgggttggacgatgcaggattatttgaaatatggagaaaatgattactatccacctctcccaaatggtcatcgactytttctgcatgatattaggckagtagctgtccgttgtgctgttgccatgggtgaagaaggcgatatggttgtaag--t-ttywtgaatct-----tgggtkyacctat--aagtgaattcyttagcttctatattcctagta----atctag---aaarccacatct-------ttatgactatagtgatatc----tttttsgaaatgaatag-ttaactattttgtatcagtyractcttgamktttaarrrkttkgrrrawwaarsmwttkraaaacattttgttatccycmwamyymwkgctctgttcttccgatgac----cagttgacatgtacattcatttatttgatgctc----actttgagttg------------------------------------------------------ca
>I23389_M181_Malvaceae_Pavonia_scheadiana_seq1
---------------------------------------------------------------------------------------------------------------------------------------------------------------------------------------------------------------------------acatcttggatgacatgttagctggtgtgaggtggacgatgcaagattatttgaaatatggagaaaatgattactacccacctctcgcaaatggtcatcgactttttctgcatgatattaggcggatagctgtacgttgtgctgttgccatgggagaagaaggcgacatggttgtaag--t-tttttataact-----tggaagtgcttttcgaagtgaattgatttgcttctatgttccaa-----taatctag--aaaacacatatct-------ttgtgagtatagttatttacatgtttttgtaaatgagt-gttttacgattctgcaatggacct-atataaatgc---agtgctcac--------acaccagaaat-----------------------------------------------gagttgaac--tacctacatacatataatttgttaaaaatttaaattagttaattcacgta-------------------------------------------
>I23393_M189_Malvaceae_Kearnemalvastrum_lacteum_seq1
------------------------------------------------------------------------------------------------------------------------------------------------------------------------------------------------------------------------tggacatcttggatgacatgttagctggygtggggtggacgatgcaagattatttgaaatatggagaaaatgattactacccacctctcgcaaatggtcatcgactttttctgcatgatattaggcgggtagctgtacgttgtgctgttgccatgggagaagaaggcgayatggttgtaag--t-tttttaaaact-----tggawgwgctttycgaagtgwattggtttgcttctatgttccaa-----taatytwr-raaaamacatatct-------tyrtgagtatagttatttac---atgttktwrwmrrrkkktttwmtrdtyyksmawkgrmcywawwkwaatksm---agtgctcac--------acaccgaaaw------------------------------------------------krrktkmac--trcctacatakatataatttgttgtgaatttaaattagttaattcacata--ggtttcttgttgaacttttaagagtttggagaata---aac
>I23394_M229_Malvaceae_Malvastrum_americanum_seq1
------------------------------------------------------------------------------------------------------------------------------------------------------------------------------------------------------------------------tggacatcttggatgacatgttagctggcgtggggtggacgatgcaagattatttgaaatatggagaaaatgattactacccacctctcgcaaatggtcatcgactttttctgcatgatattaggcgggtagctgtacgttgtgctgttgcyatgggagaagaaggcgatatggttgtaag--t-tttttaaaact-----tggatgtgcttttygaaghgaattggtttgcktctmtgttccar-----taatctag-aaaaaammwwwyyt-------ymaggrgwwwagttatttacatgtttttktaagagt---attthacgattctgcaatggachtaatgttattgc---agtgctcgc--------acactgaaaat-----------------------------------------------gagttgcac--tgcctacatatatataattcgttgaaaatttaaattagttaattcacata-----------------------------------------ga
>I23395_M236_Malvaceae_Fuertesimalva_jacens_seq1
---------------------------------------------------------------------------------------------------------------------------------------------------------------------------------------------------------------------------------------------------------------------aagattatttgaaatatggagaaaatgattactacccacctcttgccaatggtcatcgactttttctgcatgatattaggcgggtagctgtacgctgtgctgttgccatgggagaagaaggcgatatggttgtaag--t-tttttaaaact-----tagatgtgctttccgaagtgaattggtttgcttctatgttccaa-----taagctag--aaaaaacatatct-------tcatgagtatagttatttacatgtttttgtaagagt---gttttacgattctgcaatggacctaatgtaattgc---aatgctcac--------acaccgaaaat-----------------------------------------------gagttgcgc--tgcctacatatatataatttgtttagaatttaaattagttaagtcacata--ggtttcttgttgaacttttaagagtttggagaataaaacat
>I28591_M023_Malvaceae_Neobuchia_paulinae_seq1
---------------------------------------------ataaaagtgaagtgacaattcttacatctgataatccaaagaatgaagatccatgtaagtataggaaaatggtaa-------aatcatcatga-------gttgcatcg-----ctggttgcttagaaacacaaagctaattacttatatg--tttca-tcttttgatcagtggacatcttggatgacatgttagctggtgtggggtggaccatgcaggattatttgaaatatggagaaaatgattactatccacctctcccaaatggtcatcgactttttctgcatgacattaggcgggtagctgtacgttgtgctgttgccatgggcgaagaaggcgatatggttgtaag-tt-tttttaaagct-----tggatgtgc-ttttgaagtgaatttgtttgattctatattccaagta----atctat--aaaacccgcatct-------tcatgactatagttgtatg----tttttgtaaatgagtatttttacgattctgcartggacctaatataattgc---agtgctc----------------------------------------------------------------------------------------------------------------------------------------------------------------------------
>I28594_M025_Malvaceae_Herrania_nitida_seq1
agagtgaccgggggaaaagaccaatgatggccaaaatctcaactgataaaagtgaagtgacgattctgacatctgataatccaaagagtgaagatccatgtaagtacaagaaaatgtaa--------aatcatcatga-------gttgcaaca-----acggttgcctagaaacatgtggctaataacatatatg--tttca-tcttcttatcagtggacatcttggatgacatgttagctggtgtggggtggacaatgcaggaatatttgaaatatggagaaaatgattactatccacctctgccaaatggtcatcgactttttctgcatgatattaggcaggtagctgtacgttgtgctgttgccatgggtgaagaaggcgatatggttgtaag--t-tatttgaattt-----tggatgtgctttttgaagggaattggttagcctctatattcctagta----atctag---aaacccacatct-------tcatgactatagttatatg----cttttgcaaatgaatagttttacaactctg-----gaccttatgtaattgc---agtcctcat--------gcaccacaaaa-----------------------------------------------gagttgcacattacct-catgtgtataat---------------------------------------------------------------------------
>I28595_M184_Malvaceae_Guazuma_ulmifolia_seq1
----------ggggaaaagaccaatgatggcaaaaatctcaactgataaaagtgaagtgacgattctgacatctgataatccaaagagtgaagacccatgtaagtataagaaaatggtaa-------aatcatcatga-------gtttcaata-----tcaattgcttagaaacatgtggctaattactaatatg--tttca-tcttttaatcagtggacatcttggatgacatgttagctggcgtggggtggacaatgcaggattatttgaaacatggagaaaatgattactatccacccctcccaavtggtcatcgactttttctgcatgatattaggcgggtagctgtacggtgtgctgttgccatgggtgaagaaggcgatatggttgtaag--t-tttttgaaact-----tggatgtgctttttgaagtgaattggttggcttctatattcccaaaa----atctag---aaatccacatct-------tcatgtgtttgtctctgtg------tgtggggatta--------------cttcaatgagtttaggtcrttcgtttcttttctctt-gcgtgaagcctgccaggcgt---------------------------------------------gattttcatg----------------------------------------------------------------------------------------------
>I28596_M026_Malvaceae_Ruizia_cordata_seq1
---------gggggaaaagaccaatgatggcaaaaatctcaacagataaaagtgaagtgacaattttgacatctgataatccaaagagtgaagatccatgtaagtataagaaaatatacattta--tcrtattcatac-------attgcaatg-----ttagtygt-------aatamaactaatgacctgtatg--ttttg-tcttttaatcagtggacatyttggatgacatgttagctggcgtagggtggacaatgcaggattatttgaaatatggasaaaatgattactatccwcctctgccadatgghcatcgactttttctgcatgatattaggcgggtagctgtacgttgtgctgttgccatgggtgaagaaggcgatatggttgtaag--t-tttttgaagct-----tggatgtdcttttygaagtgaattggtttgctcttgtattccktgta----ttttag---aaaytcrcatct--------------tatagttatata----tttttggaaatgaatggtctt--tatcctacgatagaccttatgta-------cagccgtcac-----tgtacacgatagaa-----------------------------------------------gtgtttcatattacctacttatatataatttg------------------------------------------------------------------------
>I28597_M027_Malvaceae_Melhania_velutina_seq1
---------------------------------------------ataaaagtgaagtgacaattttgacatctgataatccaaagagtgaagatccatgtaagtataagaaaatwtacattta--tcatattcatac-------attgcartg-----ttagttgt-------aatwaaactaatgacctgtatg--ttttg-tcttttaatcagtggacatcttggatgacatgttagctggygtagggtggacaatgcaggattatttgaaatatggagaaaatgattactatccwcctctgccaaatggtcatcgactttttctgcatgatattagrcgggtagctgtacgttgtgcbgttgcyatgggtgaagaaggcgatatggttgtaag--t-tttttgaakct-----tggatgtgcttttygaagtgaattggtttkckcttgtrttccttgta----ttttag---aaactcrcatct--------------tatagyyakawr----hdykwrgratr------------------------------------------------------------------------------------------------------------------------------------------------------------------------------------------------------------------------------
>I28598_M028_Malvaceae_Glyphaea_brevis_seq1
-----------------------------------atctctacagaaaaaagtgaagtgactattttgacatctgataatccaaagaatgaagatccatgtaagtataagaaaatgttaaaat----aatcatcatga-------gttgcaaca-----tcagttacttagaaacacgaggctgattacctatatg--tttca-tcttttaatcagtggacatcttggatgacatgctagctggtgtagggtggacaatgcaggattatttgaaatatggagaaaatgattactatccacctctcccaaatggtcaccgactttttctgcatgatattagacaggtagcagtgcgctgtgctgttgccatgggtgaagaaggcgatatggttgtaag--t-tttttgaacct-----tggatgtgg-ctttgaagtgaattgcttagcttctatattcctagta----atctag--aaaacccacatct-------tcataattatagttatatg----tttttggaaatgaatagttttacaattctgcaatggaccttatgctactgc---agtccttac--------atgccacaaaa-----------------------------------------------gagcca--------------------------------------------------------------------------------------------------
>I28599_M029_Malvaceae_Desplatsia_dewevrei_seq1
---------------------------------aaatctcaacagataaaagtgaagtgacaattctgacatctgataatccaaagagtgaagatccatgtaagtttaagaaaatgttaa-------aatcatcacga-------gttgcaaca-----tcagttgcttacaaacatgaggctaattacccatatg--tttca-tcttttaatcagtggacatcttggatgacatgctagccggcgtggggtggactatgcaggattatttgaaatacggggaaaatgattactatccacctctcccaaatggtcatcgactttttctgcatgatattagacgggtagctgtacgttgtgccgttgccatgggtgaagaaggtgatatggttgtaag--t-gttttgaactt-----tggatgagc-ctttgaagtgaatttcttagtttc-atgtttcta-----taatctag---aaaaccacacct-------ttatgactatatttatatg----ggtttggaaatgaatagttttacaatcctgcgatggaccttatgtaaatgc---agttcttac--------ataccacagaa-----------------------------------------------gagctactca----------------------------------------------------------------------------------------------
>I28600_M146_Malvaceae_Mortoniodendron_guatemalense_seq1
------------------------tgatggcaaaaatctcaacagataaaagtgaggtgacaattctgacatctgataattcgaagagtgaagatccatgtaagtataag-aaacagtaa-------aattatcgtga-------gttgcaaca-----tcagtttcttagaaacatgaggcttattgcttatatg--attca-tcttttaatcagtggacatcttggatgacatgttagctggcgtggggtggacaatgcaggattatttgaaatacggagaaaatgattactatccacctctcccaaatggtcatcgactttttctgcatgatattaggcgggtagctgtacgttgtgctgttgccatgggtgaagaaggcgatahggttgtaag--t-tttttcaagct-----tggatgtgctttttgaag-gaattggtttacttctacactcctagta----atatag--gaaacccacatct-------tcatgaccatagttttatg----ttcttgsaaattaatagttttacgattctgcagcggacctcatgtaactgc---agtcctcac--------acattacaaga-----------------------------------------------gttgtgcgt--tacccacat------------------------------------------------------------------------------------
>I28603_M223_Malvaceae_Gossypium_hirsutum_seq1
---------------------------------------------------------tgacaatgctgacatctgataatcckaagagtgaagatccatgtaagtataagaaaatggtat-------aawtatcatga-------gchgcattg-----syagttgcttagaaatgcaaacctacttacttacatg--tttca-tcttttgatcagtggacatcttggatgacatgttagctggcgtggggtggacaatgcaagattatttgaaatatggagaaaatgattactatcctcctctcccaaatggtcatcgrctttttctgcatgatattaggcgggtagcagtacgttgtgctgttgcyatgggagaagaaggcgatatggttgtaag--t--------------------------ttcttgaagtgaattggtttghttctatattccaa-----taatmtag--aaaacctaaatct-------tcatgagtatagtcatatg----tttttgtaaatgagt-gttttactattctacaattgacctaatgtaactgc---agtgctcacagcctcacacaccacaaat-----------------------------------------------gagttgcc------------------------------------------------------------------------------------------------
>I28606_M033_Malvaceae_Reevesia_formosana_seq1
-----------------------------gcaaaaatctcaacagataaaagtgaagtgacaattctgacatctgataatccaaagagtgaagatccatgtaagtataagaaaacagtaa-------aatcatcgaga-------gttgcaatgttggttcagttgcttagaaccatgaggctaattgcttatatg--tggtt-tcttttaatcagtggacatcttggatgacatgttagctggagtggggtggacaatgcaggattatttgaaatatggagaaaatgattactatccgcccctcccaaatggccatcgactttttctgcatgatattaggcgggtggctgtacgttgtgctgttgccatgggtgaagaaggcgatatggttgtaag--t-ttcttgaagct-----tggctgtgctttttgaag-ggattggtttgcttttatattcctagta----atctag--aaaactcgcatct-------tcatgactatagttatatg----tttttggaaatgaatagttttgctgttctgcaatggacctcatgtaactgc---agttctctc----------acgacaaaa-----------------------------------------------gagtt---------------------------------------------------------------------------------------------------
>I28609_M036_Malvaceae_Pentaplaris_davidsmithii_seq1
------------------------------------------ctgataaaagtgaagtgacaattctgacatctgataatccaaagagtgaagatccatgtaagtataagaaawtggtatagttatcaattatcatga-------gttgcracg-----gcaggttcttagaaacacaacactaattacttaaatg--tttca-tctttggatcagtggacatcttggatgacatgttagctggcgtggggtggacaatgcaggattatttgaaatatggagaaaatgattactacccacctctcccaaatggtcatcgactttttctgcatgatattaggcgggtagctgtacgttgtgctgttgccatgggagaagaaggcgatatggttgtaag--t-tttttaaagct-----tggatttgcyttttgaagtgaattggtttgcttctatattccgagta----ttctag--aaagcccacatct-------tcatcagtatagttatatg----tttttgtaaatgagt-gttttatgattctgcaatggacc-aatgtaactgc---agtgctcac--------tcaccacaaaa-----------------------------------------------gag-----------------------------------------------------------------------------------------------------
>I28610_M037_Malvaceae_Heritiera_littoralis_seq1
---------------------------------aaatctcaacagataamwrtgaaryrryaawtctgacatctgataatccgaagaatgaagatccacgtaagtataagaaaacagtaa-------aattatcatga-------gttgcaacg-----tcagttgcttaaaatcatgaaactaatcgtttatatg--tttca-tcttttaatcagtggacatcttggatgacatgttagctggtgtggggtggacaatgcaagattatttgaaatatggagaaaatgattactatccacctctcccaaatggtcatcgactttttctgcatgatattaggcgggtagctgtacgttgtgctgttgccatgggtgaagaagccgatatggttgtaag----tttttgaagct-----tgcatttgctttttgaag-gaattggtttgcttccatattcctagta----atctag--aaaacccacatct-------ttatgactatatttatatg----gttttagaaatgaatagttttacaattttgcaatggaccttacgtaattgt---agtcctcac--------acatgacaaaa-----------------------------------------------gagttgcaca----------------------------------------------------------------------------------------------
>I28611_M062A_Malvaceae_Durio_zibethinus_seq1
---------------------------------aaatctcaacagataaaagtgaagtgacaatgctgacatctgataatcccaagagtgaagatccatgtaagtataagacaatggtaa-------aatcatcacaa-------gttgcaaca-----tcagttgcttataaacatgaggctaattacttatgtg--tttca-tcttttgatcagtggacatcttggatgacatgttagctggtgtggggtggacaatgcaggattatttgaaatatggagaaaatgattactacccacctctcccaaatggtcatcgactttttctgcatgatattaggcgggtagctgtacgatgtgctgttgccatgggtgaagaaggcgatatggttgtaag--t-tttttggagct-----tggatgtcctttttggagtgaactggtt---ttctatattcctagta----atgtag--aaaacccacatct-------taatgactatagttatgtg-----ttttggaaatgaatagttttacaattctgcaatggaccttatataactgc---agtcctcat--------acaccaacaaa-----------------------------------------------gagttgcacgttacctacatatatataa----------------------------------------------------------------------------
>I28612_M038_Malvaceae_Brachichyton_bidwillii_seq1
-----------------------------------------------------gaagtgacaattctgacgtctgataatccgaagaatgaagatccatgtaagtataagaaaactgtaa-------aattatcctaa-------gttgcaatg-----tcagttgcttaaaatcatgaagctaattgcttatatg--tttcatttttttaatcagtggacatcctggatgatatgttagctggagtggggtggacaatgcaggattatttgaaatatggagaaaatgattactatccgcctctcccaaatggtcatcgactttttctgcatgatattaggcgggtagctgtacgttgtgctgttgccatgggtgaagaaggmgatatggttgtaag--t-tttttgaagct-----tggatgtgctttttraag-gaattggtttgcttctatattcctagca----ttctat--aaaactcacatct-------tcatggctataattatatg----attttrgaaatgaatagttttacaattctgcaatggacctcatgtagtaact-tagtcctcac--------acatgacaa-a-----------------------------------------------ccgtttcacattacctaca-------------------------------------------------------------------------------------
>I28613_M039_Malvaceae_Eriotheca_macrophylla_seq1
--------------------------------aaaatctcaacagataaaagtgaagtgacaattctgacatctgataatccgaagaacgaagatcyatgtaagtataagaaaatggtaa-------aatcatcatga-------gttgcatcg-----ccagttgcttagaaacacaaagctaattacttatatg--tttca-tttttttatcagtggacatcttggatgacatgttagytggcgyggggtggacaatgcaggattatttgaaatatggagaaaatgattactacccacctctcccaaatggtcatcgactctttctgcatgataytaggcgggtggctgtacgttgtgcggttgccatgggtgaagaaggcgatatggttgtaag----tttttaaagct-----tcgatgtgctgtttgaagtgatctggtttgcttctatattccaagtt----atctar--aaaaacsacatct-------tcatgactataattatata----tttttgtaaatgagtagttttaggattctgcaattaacctaatgt--------------------------------------------------------------------------------------------------------------------------------------------------------------------------------------------
>I28615_M041_Malvaceae_Pterygota_brasiliensis_seq1
------------------------------caaaaatctcaacagataaaagtgaagtgacaattctgacatctgataatccgaagaatgaagatccatgtaagtataagaaaacagtaa-------aattatcttga-------gttgcaatg-----tcagtcacttaaaaacaagaagctaattgcttatatg--tttca-tcttttaatcagtggacatcttggatgacatgttagctggcgtggggtggacaatgcaggattatttgaaatatggagaaaatgattactatccgcctctcccaaatggtcatcgactttttctgcatgatattaggcgggtggccgtacgttgtgctgttgccatgggtgaagaaggcgatatggttgtaag--t-tttttgaagct-----tggatgtgctttttga--ttgattggtttgcttctatatcttcatgaccatatctag--aaaacccatatct-------tcatgaccataattatatg----attttggaaatgaatagttttacaattcggcaatggacctcatgtaattgt---agtcctcag--------------------------------------------------------------------------------------------------------------------------------------------------------------------------
>I28618_M044_Malvaceae_Pentace_laxiflora_seq1
-----------gggaaaagaccaatgatggctaaaatctcaacagatagaagtgaagtgaccrttctgacatctgataatccgaagagtgaagatccatgtaagtataagaaaacagtma-------aattatsatgatctgcaagttgcaaca-----tcagctgcttagaaatatgggcctaactgcttatatg--tttca---tattaatcagtggacatcctggatgatatgttagctggcgtggggtggacaatgcaggattatttgaaatatggagaaaacgattactayccacctctcccaaatggtcatcgactttttctgcatgatatcaggcgggtagctgtacgttgtgctgttgccatgggtgaagaaggcgatatggttgtaag--t-tttttgaagcttggattggatgtgcttttcaaag-gaatttgtttgcttctattttccyagta----atttag---aaammcaaatct-------tcctgaatat---tatagg-----ttttgcaaatatatagttctatgactctgcactggacctcatttgactgc---agtccc---------acacatgataaag-----------------------------------------------gag-----------------------------------------------------------------------------------------------------
>I28619_M045_Malvaceae_Phragmotheca_mammosa_seq1
----------------------------gacaaaaatctcaacagataaaagtgaagtgacaattctgacatctgataatccgaagaatgaagatccatgtaagtataagaaaatkgtat-------aatcacaatga-------gttgcaact-----ccagttgcttagaaacactaagctaattacttatata--tttca-tcttttgatcagtggacatcttggatgacatgttagctggcgtggggtggacaatgcaagattatttgaaatatggagaaaatgattactacccacctctcccaaatggtcatcgactttttctgcatgatatcaggcgcgtagctgtacgttgtgctgttgccatgggagaagaaggcgatatggttgtaag--t-tttttaaagct-----tggatgtgctttttgaagtgaattggtttgcttctatatttc-------------------aacccacatct-------tcatgactatagttatatg----tttttgtaaatgagtastttwmcga-tctgcaatgtatctaatataacttc---agtgctcac--------actccacaaaa-----------------------------------------------gggttgcac--tacatacatatatataattta------------------------------------------------------------------------
>I28620_M046_Malvaceae_Camptostemon_shultzii_seq1
--------------------------------------------------------gtgactattctgacatctgataatcmgaakagtkaagatccatgtaagtataakaaaatggtat-------aattgtcatga-------actgctctg-----gcagttgcttagaaacacaaacctaattacttatatg--tttcg-tcttttgatcagtggacatcttggatgacatgttagctggtgtggggtggacaatgcaagattatttgaaatacggagaaaatgattactatccacctctcccaaatggtcatcgactttttctgcatgatattaggcgggtagctgtacgttgtgctgttgccatgggagaagaaggcgatatggttgtaag--t-tttttaaagct-----tggatgtgctttttgaagtgaagtggtttgcttctatattcc-aata----acctaa--aaaacccacatct-------taatgagtatggttatatg----tttttgtaaatgagt-gttttacaattctgcaatkg-----------------------------------------------------------------------------------------------------------------------------------------------------------------------------------------------------
>I28629_M052_Malvaceae_Spirotheca_rosea_seq1
--------------aaaagaccaatgatggcaaaaatctcaacagataaaagtgaagtgacaattcttacatctgataatccgaaaaatgaagatccatgtaagtataggaaaatggtaa-------aatcatcatga-------gttgcattg-----ccggttgcttagaaacacaaagctaattatttatatg--tttca-tcttttgatcagtggacatcttggatgacatgttagttggtgtggggtggacaatgcaggattatttgaaatatggagaaaatgattactatccacctctcccaaatggtcatcgactttttctgcatgacattaggcgggtagctgtacgttgtgctgttgccatgggtgaagaaggcgatatggttgtaag--t-tttttaaagct-----tggatgtgctttttgaagtgaatgggtccgcttctatattccaagta----atctat--aaaacccacatct-------tcatgactatagttgtatgt---tttttgtaaatgagtagttttaggattctgcaacggacataatgtaactgc---agtgctcac--------acaccacaaaa-----------------------------------------------gagttga-------------------------------------------------------------------------------------------------
>I28630_M053_Malvaceae_Huberodendron_swietenioides_seq1
------accgggggaaaagaccaatgatggcaaagatctcaacagataaaagtgaagtgacaattttgacatctgataatccgaagagtgaagatccatgtaagtataagaaaataataa-------aatctccatga-------gtggcaacg-----caagttgcttagaaacacaaagctaattacttatatg--tttca-tcttttgatcagtggacatcttggatgacatgttagctggcgtagggtggacaatgcaggattatttgaaatatggagaaaatgattactacccacctctcccaaatggtcatcgactttttctgcatgatattaggcgggtagctgtacgttgtgctgttgccatgggtgaagaaggcgacatggttgtaag----tatttaaagcc-----tggatgtgctttttgaagtgaattggtttgattctatattccaagta----atctag--aaaacccacatct-------tcatgactatagttatata----ttttagtaaatgagtagttttacgattctgcaatggacctaatgtaactcc---agcgctcac--------tcaccacaaaa-----------------------------------------------gagt----------------------------------------------------------------------------------------------------
>I28631_M054_Malvaceae_Trochetiopsis_benjaminae_seq1
agagtgatcgggggaaaagaccaatgatggcaaaaatctcaacagataaaagtgaagtgacaattttgacatctgataatccaaagagtgaagatccatgtaagtataagaaaatttacattta--tcatattcatac-------attgcagtg-----ttagttgt-------aattaaactaatgacctgtatg--ttttg-tcttttaatcagtggacatcttggatgacatgttagctggcgtagggtggacaatgcaggattatttgaaatatggagaaaatgattactatccacctctgccaaatggtcatcgactttttctgcatgatattaggcgggtagctgtacgttgtgctgttgccatgggtgaagaaggcgatatggttgtaag--t-tttttgaagct-----tggatgtgcttttcgaagtgaattggttttctcttgtattccttgta----ttttag---aaactcgcatct--------------tatagttatata----attttggaaatgaatggtctt--tatcctacaatacaccttatgta-------cagccgtcac-----tgtacacgatagaa-----------------------------------------------gtgtttcatattacctacttatattcttttt-------------------------------------------------------------------------
>I28632_M055_Malvaceae_Eriolaena_candollei_seq1
agagtgat-gggggraaagaccaatgatggcaaaaatctcaacagataaaagtgaagtgacaattttgacatctgataatccaaagagtgaagatccatgtaagtataagraaatatacattta--tcrtattcatac-------aytgcaatk-----ttagttrt-------aatamaactaatgachystrtg--ttttg-thttttaatcagtggacatcttggatgacatgttagctggcgtagggtggacaatgcaggattatttgaaatatggagaaaatgattabtatccwcctctbccaaatggtcaycgactttttctgcwtgatattagbcdggtagctgtacgttgtgctgttdccatggghgaagaaggygatatggttgtaag--t-tytttgaasct-----tggatgtgcttttygaagtgaattgdtttgctcttgtattccttgta----ttttag---aaaswcrcatct--------------t-----------------------awwgaatggtytt--krtcythyaataracytwwtgta-------tagccgtcac-----tgtacttgatggaa-----------------------------------------------gagtttca------------------------------------------------------------------------------------------------
>I28633_M056_Malvaceae_Adansonia_digitata_seq1
----------gggcaaaagaccaatgatggcaaaaatctcaacggataaaagtgaagtgacaattttgacatctgataatccgaagaatgaagatccatgtaagcataagaaaatggtaa-------aatcatcatga-------gttgcatcg-----ccagttgcttagaaacacaaagctaa----ttacatg--tttca-tcttttgatcagtggacatcttggatgacatgttagctggcgtggggtggacaatgcaggattatttgaaatatggggaaaatgattactatccccctctcccaaatggtcatcgactcttcctgcatgatattaggcgggtagctgtacgttgtgctgttgccatgggcgaagaaggcgatatggttgtaag--t-tttttaaagct-----tggatgtgctttttgaagtgaattggtttgcttcyatattccaagta----atctat--aaarcccacatct-------tcatgattataggtctrtg----tttttgtaaatgagtagttttatgattctgcaatggacctaatgtagctgc---agtgctca---------acaccacgaaa-----------------------------------------------cagttgcac--tga------------------------------------------------------------------------------------------
>I28636_M059_Malvaceae_Pterospermum_pierrei_seq1
---------------------------------------------------------------------------------------ktgaagatccatgtaagtakmakgawrkss---------ayatywycwkac-------rydgyrgad-----dvagtdrckwagatwhhcawgrhtaattwyttktwtg--kttca-tcttttaatcagtggacatcttggatgacatgttagctggcgtggggtggacaatgcaggattatttgaaatatggagaaaatgattactatccacctctcccaaatggtcaccgactttttctacatgatattaggcgggtagctgtacgttgtgctgttgccatgggtgaagaaggcgatatggttgtaag--t-tttttgaagct-----tggatgtgctttttgaagtgaattggtttkcttccatattccttata----ttttag---aaactcacatct-------tcatgagtatagttatatg----tttttgkaaatgagcagcttt--tattctacaatagaccttatgta-ctgc---tgtcatcac--------acacgataaaa-----------------------------------------------tagtttca------------------------------------------------------------------------------------------------
>I28637_M060_Malvaceae_Duboscia_vifidiflora_seq1
-----------gggaaaagaccaatgatggtaaaaatctcaacagataaaagtgaagtgacaattctgacatctgataatccaaagaatgaagatccatgtaagtataagaaaatgttaa-------aatcatcattg-------gttgcaata-----tcaggtgctaagaaagacgaggctaactacctatatg--tttca-tttttttatcagtggacatcttggatgacatgctagctggtgtggggtggactatgcaggattatttgaaatacggggaaaatgattactatccacctctcccaaatggtcatcgactttttctgcatgatattaggcgggtagctgtacgttgtgccgttgccatgggtgaagaaggcgatatggttgtaag--t-gcttggaagct-----tggatgcag-ctttaaagtgaatttcttagtttg-atggtcctt-----taatctag---aaaactacatctttatgaattatgactatagttatacg----attttggaaatgaatagtttcactattctgctatggaccttatgtaacggc---agttctttc--------cttttttagaattta---------------------------------gaaagcagataaattg------------------------------------------------------------------------------------------------gt
>I28638_M061_Malvaceae_Basiloxylon_brasiliensis_seq1
---gtgaccgggggaaaagaccaatgatggctaaaatctcaacagataaaagtgaagtgacagttctgacatctgataatccaaagggtgaagatccatgtaagtataagaaaacagtaa-------aattatcatga-------gttgcaact-----tcagttgcttaaaaacatgaagctaatgggttatatg--tatca-tcttttaatcagtggacatcttggatgacatgttagctggtgtggggtggacaatgcaggattatttgaaatatggagaaaatgattactatccacctctcccaaatggtcatcgactttttctgcatgatattaggcgggtagctgtacgttgtgctgttgccatgggtgaagaaggcgatatggttgtaag--t-tttttgaaact-----tggatgtgctttttgaag-gaattggtttgcttctatattcctagca----atctag--aaaactcacatct-------tcttcactataattatgtg----attttagatatgaatagttttacaattctgaaatggacctcacgtaaatgt---agtcctcaa--------acatgacaaaa-----------------------------------------------gagttgc-------------------------------------------------------------------------------------------------
>I28639_M249_Malvaceae_Gyranthera_amphibiolepis_seq1
----tgaccgggggaaaagaccaatgatggcaaagatctcaacagataaaagtgaagtgacaattttgacatctgataatccaaagagtgaagatccatgtaagtataagaaaatggtaa-------aatcaccatga-------gttgctatg-----ccagttgcttagaaacacaaagctaattacttacatg--tttca-tcttttgatcagtggacatcttggatgacatgttagctggcatagggtggacaatgcaggattatttgaaatatggagaaaatgattactacccacctctcccaaatggtcatagactttttctgcatgatattaggcgggtagctgtacgttgtgctgttgccatgggtgaagaaggcgacatggttgtaag----tatttaaagct-----tggatgtgctttttgaagtgaattggtttgattctatattccaagta----atctag--aaaacccacatct-------ccatgactatagttatcta----ttttcgtaaatgagtagttttgcgattctgcaatggacctaatgtaactac---agtgctca----------caccacaaaa-----------------------------------------------gagttgcac--tacct----------------------------------------------------------------------------------------
>I28640_M062B_Malvaceae_Diplodiscus_paniculatus_seq1
---gtgaccgagggaaaagaccaatgatggctaaaatctcaacagataaaagtgaagtgaccattctgacatctgataatccgaagagtgaagatccatgtaagtatgagaaaacagtaa-------aattatcattatcttcaagttgcaaca-----tcagctgcttagaaatatgggactaactgcttatatg--tttca---tattaatcagtggacatcctggatgacatgttagctggcgtggggtggacaatgcaggactatttgaaatatggagaaaatgattactatccacctctcccaaatggtcatcgactttttctgcatgatatcaggcgggtagctgtacgttgtgccgttgccatgggtgaagaaggcgatatggttgtaag--t-tttttgaagcttggattggatgtgcttttcaaag-gaatttgtttgcttttattttcctagta----atttag---aaacccaaatct-------tcctgaatgt---tatatg-----ttttgcaaatatatagttctgtgactctgcactggacctcatttgactgc---agtccc---------amtcatga------------------------------------------------------------------------------------------------------------------------------------------------------------
>I28641_M063_Malvaceae_Brownlowia_peltata_seq1
-------------------------------taaaatctcaacagataaaagtgaagtgaccattctgacatctgataatccgaagagtgaagatccatgtaagtataagaaaacagtaa-------aattatcatgatctgcaagttgcaaca-----tcagctgcttagaaatatggggctaactgcttatatg--tttca---tattaatcagtggacatcctggatgayatgttagccggcgtggggtggacaatgcaggattatttgaaatatggagaaaatgattactatccacctctcccaaatggtcrdcgactttttctgcatgatatcaggcgggtagctrtacgttgtgctgttgccatgggtgaagaaggcgatatggttgtaag--t-tttttgaagcttggaktggatgtgcttttcaaag-gaatttgtttgcttctattttcctagta----atttag---aaacccwaatct-------tcctgaatrt---tatctg-----ttttgcaaatatatagttctatgactctgcactggacctcatttgactgc---agtccc---------acact---------------------------------------------------------------------------------------------------------------------------------------------------------------
>I28642_M064_Malvaceae_Burretiodendron_esquirolii_seq1
----------------------------------------------------------------------------------------------------------------aacakyaa-------aattatgatgatyyryawrttgcagta-----tcaggttcttagataaacaaggctaattacttgtatg--tttca-tctttcaatcagtggacatcttggatgacatgctagctggcgtggggtggacaatgcaggattatttgaaatatggagaaaacgattactatccgcctctcccaaatggtcatcgactttttctgcatgatattaggcgagtagctgtacgatgtgctgttgccatgggtgaagaaggcgatatggttgtaag--t-ttattgaagct-----tagacttgctttttgaattgaattggttyrctt--------------------------------------------------------------------------------------------------------------------------------------------------------------------------------------------------------------------------------------------------------------------------------------------------------------
>I28646_M068_Malvaceae_Helmiopsis_sp_seq1
------------ggaaaagaccaatgatggcaaaaatctcaacagataaaagtgaagtkacaattttgacatctgataatycaaagagwgaagatccatgtaagtataagaaaatatacdttta--tcrkattcatac-------attgcaatg-----ttagttgt-------aatamaactaatgacctvtatk--ttttg-tcttttaatcagtggacatcttggatgacatgttagctggcgtagggtggacaatgcaggattatttgaaatatggagaaaatgattactatcchcctctgccaaatggtcatcgactttttctgcatgatattaggcgggtagctgtacgttgtgctgttgccatgggtgaagaaggbgatatggttgtaag--t-tttttgaakct-----tggatktgctttthgaagtgaattgdtttgcthtygtattccttgta----ttttag---aaactcrcatcw--------------tatagttatata----twtkwkgwwatgaatggtttt--tatcctacaatagaccttatgta-------cagccgtcwc-----tgtacatgatrgwa-----------------------------------------------gagtttcatattacctacytatatataattt-------------------------------------------------------------------------
>I28647_M069_Malvaceae_Cheirolaena_linearis_seq1
------------ggaaaagaccaatgatggcaaaaatckcaacagataaaagtgaagtgacaattttgacatctgataatccaaagagtgaagatccatgtaagtataagaaaatatacattta--hcatattcatay-------nttgcaatg-----tyavttgt-------aataaaactaatgacctgtatgttttttb-tchtttaatcagtggacatcttggatgacatgttagctggcgtaggktggacaatgcaggattatttgaaatatggagaaaatgattactatcchcchctgccaaatggtcatcgactttttctgcatgatattaggcgggtagctgtacgttgtgctgttgccatgggtgaagaaggcgatatggttgtaag--t-kttttgaagct-----tggatgtgctdttygaaktgaattgstttdctctyrtattyywt-ta----ttttag---aawctcrcatct--------------tatagttatata----tttttggaaatgdatgwtcyt--tatcctacaayagaccttatgta-------cagccdtyrc-----tgtacaygatdgaa-----------------------------------------------gagtttcasattacctacttatatataatttkt-----------------------------------------------------------------------
>I28648_M070_Malvaceae_Helmiopsiella_madagascariensis_seq1
----tgatcgggggaaaagaccaatgatggcaaaaatctcaacrgataaaagtgaagtgacaattttgacatctgataatccaaagagtgaagatccatgtaagtataagaaaatatacattta--tcrtattcatay-------attgcartg-----ttarttgt-------aataaaahtaatgaccwstatg--ttttg-tcttttaatcagtggacatmttggatgacatgttagctggcgtagggtggacaatgcaggattatttgaaatatggagaaaatgattactatccwcctctgccaaatggtcatcgactttttctgcatgatattaggcgggtagctgtacgytgtgctgttgccatgggtgaagaaggcgatatggttgtaag--twtttttgaabct-----tggatrtgcttttygaagtgaattggtttgctcthgtattccttgta----ttttag---aaahtcrcatct--------------tatagttatata----ttttttgaaatgaatggtctt--tatcctacaatagacyttatgta-------cagccgtcwc-----tgtacwygatagaa-----------------------------------------------gagtttcatattacttatatataattt-----------------------------------------------------------------------------
>I28649_M071_Malvaceae_Goethalsia_meiantha_seq1
---------------aaagaccaatgatggcaaaaatctcaacggataaaagtgaagtgacaatgctgacatctgataatccaaagaatgaagatccatgtaagtataagaagatgttaa-------aatcatcatta-------gttgcaata-----tcagttgctaagaaagatgaggctaattacctatatg--tttca-tctttttatcagtggacatcttggatgacatgctagctggtgtggggtggactatgcaggattatttgaaatacggagaaaatgattactatccacctctcccaaatggtcatcggctttttctgcatgatattaggcgggtagctgtacgttgtgccgttgccatgggtgaagaaggcgatatggttgtaag--t-gctttgaagct-----tggatgcgc-cttgaaagtgaatttcttagtttg-atgctccta-----taatttag---aaaactacatct-------ttatgactacagttatatg----attttggaaatgaatagtttcacaattatgctatggaccttatgtaactgc---tgtcctttc--------tttttttagaa-------------------------------------------------------------------------------------------------------------------------------------------------------
>I28652_M074_Malvaceae_Hildegardia_barteri_seq1
----------------------gatgatggcaaaaatctcaacagataaaagtgaagtgacaattctgacatctgataatccgaagggtgaagatccatgtaagtttaagaaaacagtaa-------aattacagtga-------gttgaaacg-----tcagttgcttaaaaacatggagctaattgcttatatg--tttca-tctgttaatcagtggacatcttggatgacatgttagctggcgtggggtggacaatgcaggattatttgaaatatggagaaaatgattactatccgcctctccgaaatggtcatcgactttttctgcatgatattaggcaggtagctgtacgttgtgctgttgccatgggtgaagaaggtgatatggttgtaag--t-tttttgaagct-----tggatgtgctttttgaag-gaattggtttgcttctatatacctagta----atatag--aaaacccaaattt-------tcattwctacaattacatg----attttagaaatga-tagttttaaaattctgc-----------------------aatcctcac--------acatgacaga------------------------------------------------gagttgcacattacctacatatatataatttg------------------------------------------------------------------------
>I28653_M168_Malvaceae_Theobroma_cacao_seq1
------------ggaaaagaccaatgatggcaaaaatatcaactgataaaagtgaagtgacgattctgacatctgataatccaaagagtgaagatccatgtaagtataagacaatgtca--------aatcatcatga-------gttgcaaca-----ttggttgcttagaaacatgtggctatttacttatatg--tttca-tcttcttatcagtggacatcttggatgacatgttagctggcgtggggtggacaatgcaggaatatttgaaatatggagagaatgattactatccacctctcccaaatggtcatcgactttttctgcatgatattaggcaggtagctgtacgttgtgctgttgccatgggtgaagaaggcgatatggttgtaag--t-tatttgaaact-----tggatgtgctttttgaagggaattggttagcttc--tattcctagta----atctgg---aaacccacatct-------tcattactatagttatatg----cttttgcgaatgaatagttttacaattctg-----gaccttatgtaattgc---agttctcac--------gcaacacaaaa-----------------------------------------------gagttgcacattacct-catgtgtataattt-------------------------------------------------------------------------
>I28654_M105_Malvaceae_Pachira_aquatica_seq1
--------------------------atggcaaaaatctcaacagataaaagtgaagtgacaattctgacatctgataatccaaagaatgaagatccatgtaagtataagaaaatggtaa-------aatcatcatga-------gttgcatcg-----ccagttgcttagaaacacaaagctaattacttacatg--tttca-tttttttatcagtggacatcttggatgacatgttagctggcgtggggtggacaatgcaggattatttgaaatatggagaaaatgattactacccgcctctcccaaatggtcatcgactttttctgcatgatattaggcgggtggctgtacgttgtgcggttgccatgggtgaagaaggcgatatggttgtaag----tttttaaagct-----tcgatgtgctgtttgaagtgatctggtttgcttctatattccaagtt----atctag--aaaacccacatcg-------tcatgactataattatatat---tttttgtaaaygagtagttttaggattctgcaattaacctaacataactgc---tgtgctcac--------acaccaca----------------------------------------------------------------------------------------------------------------------------------------------------------
>I28657_M180_Malvaceae_Triumfetta_lappula_seq1
-------------gaagaggccaatgatggcaaagatctcaacagagaaaagtgaagtgacaattctgacttctgataatccaaagaaygaagatccatgtaagtatas--aactgttaa-------attcatcryga-------gttgcraca-----wamgttgcttagaaacacgagkctcrttacctacttg--tttcc-tctttcaatcagtggacatcttggatgacatgcttgctggcgtgggttggacgatgcaggattatttgaaatatggagaaaatgattactatccacctctcccaaatggtcatcgacthtttctgcatgatattaggckagtagctgtccgttgtgctgttgccatgggtgaagaaggcgatatggttgtaag--t-ttywtgaatct-----tgggtkbacctat--aagtgaattcyttagcttctatattcctagta----atctag---aaarccacatct-------ttatgactatagtgatatc----tttttsgaaatgaatag-ttaactattttgtatcagtcaactcttgaagtttaaagagtttggagaataaagcatttgaaaacatttt-------------------------------------------------------------------------------------------------------------------------------------------------
