# Supplementary material for: Localized Phylogenetic Discordance Among Nuclear Loci Due to Incomplete Lineage Sorting and Introgression in the Family of Cotton and Cacao (Malvaceae)
Source: Front Plant Sci. 2022 Apr 13;13:850521. doi: 10.3389/fpls.2022.850521 (PMC9043901; doi:10.3389/fpls.2022.850521)
Supplement: Supplementary file 1 [file Data_Sheet_1.ZIP › Alignments_v4/L158.fasta]

>I23352_M001_Malvaceae_Bombax_ceiba_seq1
--------------------------------------------------------------------------------------------------------------------------------------------------------------------------------------------------------------------------cccagctgtaagtgcagaagatgggcaatggctggttagaaaaccttttgttcctgtatgcaagcccggtggtcatggtgtaatatggaagcttgcttatgacaaaggcatctttcaatggttttatgatcatggaaggaaaggtgctactgttcggcaagtcaggttagg----c-----------------------atatatcaatacttgttg---gcagatatgat--------------------------------------------------atgtaccagtttctaaattagagaatt-gcattggtgagtttgcagtaatgttgtggctgctacagatgtgaccctcttggcattggcaggaattggtttacatcatggaaaggtat---gcttataaaagaaaaaccgatatattatggttttcctttc-gtgggcctaacaaagctaaattg-----aggtg---------------------------------------------------------
>I23353_M002_Malvaceae_Tilia_americana_seq1
---------------------------------------------------------------------------------------------------------------------------------------------------------------------------------------------------------------------------------------------------------ttggtcagaaaaccatttgtgcctgtatgcaagcctggtggtcatggtgtaatatggaaacttgcttatgacaaaggcatctttcaatggttttatggtcatggaaggaaaggtgctactgttcggcaagtcgggttag-----catatttac--------------tatatatcaaaagttattt---gaaaatattgt-------------------------------------------------gg-----------ctgaatttgagattt-actttggtgwgtttgcagtaatgttgtggctgctacagatgtgaccctcttggcattggcagggattggtttwcatcatggaaaggtaa---gctcatataagaaacaccgatatagtatgcttttcctttt-gtgggcctaacaaagctagatta-----aggtwgaat---------------ta-tccactaacatctc---------------------
>I23355_M004_Malvaceae_Malva_arborea_seq1
-------------------------------------------------------------------------------------------------------------------------------------------------------------------------------------------------------------------ctctagtccctgcygtaagtgcagaagatgggcaatggctggtcagaaaaccatttgtgcctgtatgcaagcctggtggtcatggtgtaatatggaaacttgcttatgacaaaggcgtctttcaatggttttatgatcatggaaggaaaggtgctactgttcggcaagtcaggttagg----catatttgctttgtatatatatatatatatcaaaacttatttgcagcagatacaat--------------------------------------------------aattatcagttgcttaayttgagaact-ttattggtgagtttgcagtaatgttgtagccgctactgatgtgaccctcttggcgttggcagggattggtttgcatcatggaaaggtata-tgctcttatataaatcaccaatatattat-------------------------------------------------------------------------------------------------------
>I23356_M005_Malvaceae_Lavatera_assurgentiflora_seq1
----------------------------------------------------------------------------------------------------------------------------------------------------------------------------------------------------------------agcctctagtccctgcygtaagtgcagaagatgggcaatggctggtcagaaaaccatttgtgcctgtatgcaagcctggtggtcatggtgtaatatggaaacttgcttatgacaaaggcgtctttcaatggttttatgatcatggaaggaaaggtgctactgttcggcaagtcaggttagg----catatttgctttgtatatatatatatatatcaaaacttatttgcagcagatacaat--------------------------------------------------aattatcagttgcttaacttgagaact-ttattggtgagtttgcagtaatgttgtagccgctactgatgtgaccctcttggcgttggcagggattggtttgcatcatggaaaggtata-tgctcttatataaatcaccaatatattatggctttcctttg-ctattgtctattatgctgacttt-----gctcgtaacagaaactg---------------------------------------------
>I23359_M008_Malvaceae_Althaea_officinalis_seq1
------------------------------------------------------------------------------------------------------------------------------------------------------------------------------------------------------------------------------gctgtaagtgcagaagatgggcaatggctggtcagaaaaccatttgtccctgtatgcaagcctggcggtcatggtgtaatatggaaacttgcttatgacaaaggcatctttcaatggttttatgaacatggaaggaaaggtgctactgttcggcaagtcaggttagg----catatttgcta--tatatat---tatatatcaaaacttttttgcagcagatacaat--------------------------------------------------atgtatcagttgctgaacttgagaatt-tcattggtgagtttgcagtaatgtcgtagctgctactgatgtgaccctcttggcattggcagggattggtttacatcatggaaag------------------------------------------------------------------------------------------------------------------------------------------
>I23365_M014_Malvaceae_Callirhoe_bushii_seq1
--------------------------------------------------------------------------------------------------------------------------------------------------------------------------------------------------------------------tctagtccctgctataagtgctgaagacgggcaatggctggtcagaaaaccatttgtgcctgtatgcaagcctggtggtcatggtgtaatatggaaacttgcttacgacaaaggcatatttcaatggttttacgatcatggaaggaaaggtgctactgttcggcaagtcaggttagt----catatttacta--tata------taactaccaaaagttatttgctgcatatacaat--------------------------------------------------atgtatcagttgctgaacatgagaaat-ttatcggtgacgttgcagtaatgtcgtggctgctacagatgtgaccctcttggcattggcagggattggtttacatcat------------------------------------------------------------------------------------------------------------------------------------------------
>I23367_M016_Malvaceae_Kitaibelia_vitifolia_seq1
-----------------------------------------------------------------------------------------------------------------------------------------------------------------------------------------------------------------------------------------agaagatgggcaatggctggtcagaaaaccatttgtccctgtatgcaagcctggtggtcatggtgtaatatggaaacttgcttatgacaaaggcatctttcaatggttttatgatcatggaaggaaaggggctactgttcggcaagtcaggttagg----catatttgcta------------tatatatgcggagggatcc---acttacactag------------------------------------------------------------tgtaaaactcaagtagt----gttacacacctccataagtttttccacgatttatattttaatcatccgaacgttga--------attttatatttcattcatgtagattatgcatgttaag-------------------------------------------------------------------------------------------------------------------tttc
>I23368_M017_Malvaceae_Sterculia_apetala_seq1
----------------------------------------------------------------------------------------------------------------------------------------------------------------------------------------------------------------agcctctagttcctgctgtaagtgcagaagatgggcaatggttggtcagaaaaccatttgtgcctgtatgcaagcctggtggtcatggtgtaatatggaaacttgcttatgacaaaggcatctttcaatggttttatgatcatggaaggaaaggtgctactgttcggcaagtcaggttagc----catatttac--------------catatataaaaacttgtta---gcaaatattat-------------------------------------------------caggtatcagttgctgaatttgagattt-acttgggtgagtttgcagtaatgttgtggctgctacagatgtgaccctcttggcattggcagggatcggtttgcatcatggaaaggtaa---gctcatataagaaacactgatatagtatgcttttcctttt-gtgggcctaacaaagctagactg-------------------------------------------------------------------
>I23370_M105_Malvaceae_Pachira_aquatica_seq1
--------------------------------------------------------------------------------------------------------------------------------------------------------------------------------------------------------------------------------tgtaagtgcagaagatgggcaatggctggtcagaaaaccatttgttcctgtatgcaagcctggtggtcatggtgtaatatggaaacttgcatatgacaaaggcatctttcaatggttttatgatcatggaaggaaagctgctactgttcggcaagtcaggttagg----catatttac--------------tgtatatcaaaacttattt---gcagatatgat--------------------------------------------------atttatcagttgctgaatttgagaatt-gcattggtgagtttgcagtaatgttgtggctgctacagatctgaccctcttagcattggcagggattggtttacatcatggaaaggtat---gcttatataagaaacaccgatatattatggtt---------------------------------------------------------------------------------------------------
>I23371_M137_Malvaceae_Dombeya_wallichii_seq1
------------------------------------------------------------------------------------------------------------------------------------------------------------------------------------------------------------------cctctagttcccactgtaagtgcrgaagatgggcaatggttggtcagaaaaccatttgtgcctgtatgcaagcctggtggtcatggtgtaatatggaaacttgcttatgacaaaggaatctttcaatggttttatgatcatggaaggaaaggtgctactgttcggcaagtcaggttag-----catatttac--------------tatatatcaaaacttattt---gcaaatattat-------------------------------------------------catgtatcagtttctgattttgagattt-actttggtgcgtttgcagtaatgttgtggctgctacagatgtgaccctcttggcattggcagggatcggtttacatcatggaaaggtaa---gctcgtataagaaacatcaacatggtttgcttttcctttt--ggggcctgacagagctagattagatttaagtagaat---------------ta-ttcattaacatttccagacatttt----------c
>I23372_M140_Malvaceae_Chiranthodendron_pentadactylon_seq1
--------------------------------------------------------------------------------------------------------------------------------------------------------------------------------------------------------------------tctagtccctgctgtaagtkcagaagatgggcaatggttggtcagaaaaccatttgtgcctgtrtgcaagcctggtggtcatggtgtaatatggaaacttgcttatgacaaaggcatctttcaatggttttatgatcatggaaggaaagstgctactgttcggcaagtcaggttags----catdttwac--------------tatatatcaaaacttattt---gcaratatkat--------------------------------------------------mwkkwwymrktksykrawttkrrrwtt-tmmttkgkkrrkttksmrkwatgttgtcgctgctacagatgtgaccctcttggcattggcagggattggtttacatcaaggaaaggtaa---gctcatataagaaacaccgatatagtatagttttcctttywktgggcctaacaaagctagatt--------------------------------------------------------------------
>I23373_M141_Malvaceae_Quararibea_funebris_seq1
------------------------------------------------------------------------------------------------------------------------------------------------------------------------------------------------------------------cctctagtcccagctgtaagtgctgaagatgggcaatggctggttagaaaaccatttgtgcctgtatgcaagcctggtggtcatggtgtaatatggaaacttgcttatgacaaaggcatctttcgatggttttatgatcatggaaggaaaggtgctactgttcggcaagtcaggttagg----catatatac--------------tatatatcaaaacttattt---gcagatatgat--------------------------------------------------atgtatcagttgcctaatttgagaatt-gcattggtgagtttgcagtaatgttgtggctgctacagatgttaccctcttggcattggcagggattggtttacatcatggaaaggtat---gcttatataagaaacaccgctgtatcatagttttcctttc-gtgggcctaacaaagctagattg-----gcatagaattatgat---------tatcctcttaacatcttca-------------------
>I23378_M150_Malvaceae_Ceiba_pentandra_seq1
------------------------------------------------------------------------------------------------------------------------------------------------------------------------------------------------------------------cctctagtcccagttgtaagtgcagaagatgggcaatggctggttagaaaaccatttgttcctgtatgcaagcccggtggtcatggtgtaatatggaaacttgcttatgacaaaggcatctttcaatggttttatgatcatggaaggaaaggtgctactgttcgrcaagtcaggttagg----c-----------------------atatatcaatacttgttg---gcagatatggt--------------------------------------------------atgtaccagtttctaaatttgagaatt-gcatyggtgagtttgcagtaatgttgtggctgctacagatgtgacccttttggcattggcaggaattggtttacatcatggaaaggtat---gctcataaaagaaacaccgatatattatggttttcctttc-gtgggcctaacaaagctagattg-----aggtggaattatgat---------ta-tccactaacctt-----------------------
>I23383_M166_Malvaceae_Pseudobombax_ellipticum_seq1
----------------------------------------------------------------------------------------------------------------------------------------------------------------------------------------------------------------agcctctggtcccagctgtaagtgcagaagatgggcaatggctggttagaaaaccatttgttcctgtatgcaagcctggtggtcatggtgtaatatggaaacttgcttatgacaaaggcatctttcaatggttttatgatcatggaaggaaaggtgctactgttcggcaagtcaggttagg----c-----------------------atatatcaatacttattg---gctgatatgat--------------------------------------------------atgtaccagttgctaaatttgagaatt-gcattggtgagtttgcagtaatgttgtggctgctacagatgtgactctcttggcattggcaggtattggtttacgtcatggaaaggtat---gctcatataagaaacaccgatatattatggttttcctttt-gtgggcctaacaaagctagattg-----aggtagaattatgat---------tg-tccactaacattttaaaatcttttctttcaatatg
>I23384_M168_Malvaceae_Theobroma_cacao_seq1
----------------------------------------------------------------------------------------------------------------------------------------------------------------------------------------------------------------------------cgactgtaagcgcagaagatgggcaatggttggtcaggaaaccatttgtgcctgtatgcaagcctggtggtcatggtgtaatatggaaacttgcttatgacaaaggcatctttcaatggttttatgatcatggaaggaaaggtgctactgttcggcaagtcaggtttgc----catattcac--------------tatatatcagaaattattt---gcaaacattat-------------------------------------------------catgtatcagttgctgaatttaagattt-ccatgggtgagtttgcagtaatgttgtggctgctacagatgtgaccctcttggcattggcagggattggtttacatcatggaaaggtaa---gctcatgttggaaacaccgatataatatgctctttctttt-gtgggcctaacaaaatcagattg-----aggtagaatg--------------tg-tccgctaatgttttcaaacattatt------cctt
>I23385_M169_Malvaceae_Ochroma_pyramidale_seq1
-----------------------------------------------------------------------------------------------------------------------------------------------------------------------------------------------------------------gcctctagtccctgctgtaagtgcagacgatgggcaatggctggtcagaaaaccatttgtgyctgtatgtaagcctggtggtcatggtgtaatatggaaacttgcttatgacagaggcatctttcaatggttttatgatcatggaaggaaaggtgctactgttcggcaagtcaggttagg----catatttac--------------tatatatcaatacttattt---gcagatatgat--------------------------------------------------atgtatcagttgctgaatttcagaatt-gcatcggtgtgtttgcagtaatgttgtggctgctacagatgtgaccctcttggcattggcagggattggtttacatcatggaaaggtat---gctcata--agaaacaacgatatattatggttttctttc--gtgggcctaacaaagctagattg-----aggtaaaattatgat---------ta-tccaccaacatctt---------------------
>I23388_M180_Malvaceae_Triumfetta_lappula_seq1
----------------------------------------------------------------------------------------------------------------------------------------------------------------------------------------------------------------------------------------------------------------------------tgcctgtatgcaagcctggtggtcacggtgtaatatggaaacttgcttatgacaaaggcatctttcaatggttttatgatcatggaaggaaaggtgctactgttcgtcaagtcaggttagg----catatttactt------------tacatatcaaaacttatttgcagcagatacaat--------------------------------------------------atgtatcagttrctgaacttgagaatt-tcatcggtgagtttgcagtaatgtcktagctgctacagatgtgaccctcttggcattggcagggattggtttacatcatggaaaggtata-tgctcttatatgaaacaccgatatattatggttttcctttg-ctattgtgtattatgctgacttt-----gcttgtaacaga--------------------------------------------------
>I23389_M181_Malvaceae_Pavonia_scheadiana_seq1
--------------------------------------------------------------------------------------------------------------------------------------------------------------------------------------------------------------------tctagtccctgctgtaagtgcagaagatgggcaatggctggtcagaaaaccatttgtscctgtatgcaagcctggtggtcayggtgtmatatggaaacttgcttatgacaaaggcatctttcaatggttttatgatcatggaaggaaaggtgctactgttcgtcaagtcaggttagg----catatttactt------------tacatatcaaaacttatttgcagcagatacaat--------------------------------------------------atgtatcagttgctgaacttgagaatt-tcatcggtgagtttgcagtaatgtcgtagctgctacagatgtgaccctcttggcattggcagggattggtttacatcatggaaaggtata-tgctcttatatgaaacaycgatatattatggttttcctttg-ctattgtgtattatgctgacttt-----gcttgtaacagaaactggggtttg--------------------------------------
>I23390_M182_Malvaceae_Anoda_cristata_seq1
--------------------------------------------------------------------------------------------------------------------------------------------------------------------------------------------------------------------------------tgtaagtgcagwagatgggcaatggctggtcagaaaaccatttgtgcctgtatgcaagcctggtggtcacggtgtaatatggaaacttgcttatgacaaaggcatctttcaatggttttatgatcatggaaggaaaggtgctactgttcgtcaagtcaggttagg----catatttactt------------tacatatcaaaacttatttgcagcagatacaat--------------------------------------------------atgtatcagttgctgaacttgagaatt-tcatcggtgagtttgcagtaatgtcgtagctgctacagatgtgaccctcttggcattggcagggattggtttacatcatggaaaggtata-tgctcttatatgaaacaccgatatattatggttttcctttg-ctattgtgtattatgctgacttt-----gcttgtaacagaaactggggtttgcg-tcctgcaa---------------------g---ag
>I23393_M189_Malvaceae_Kearnemalvastrum_lacteum_seq1
--------------------------------------------------------------------------------------------------------------------------------------------------------------------------------------------------------------------tctagtccctgctgtaagtgcagaagatgggcaatggctggtcagaaaaccmtttgtgcctgtatgcaagcctggtggtcacggtgtaatatggaarcttgcttatgacaaaggcatctttcaatggttttatgatcatggaaggaaaggtgctactgttcgkcaagtcaggttagk----catatttacta------------tayatascaaaacttatttgcagcagatacaat--------------------------------------------------atgtaycagttkctgaacttgagaatt-tcatyggtgagtttgcagtaatgtcgtrgctgctacagatgtgaccctcttggcattggcagggattggtttacatcatggaaaggtata-tgctcttatawgaaacaccgatatattatggttttcctttg-ctactgtgtattatgctgacttt-------------------------------------------------------------------
>I23394_M229_Malvaceae_Malvastrum_americanum_seq1
---------------------------------------------------------------------------------------------------------------------------------------------------------------------------------------------------------------------ctagtccctgctgtaagtgcagaagacgggcaatggctggtcagaaaaccatttgtrcctgtatgcaarcctggtggtcayggtgtwatatggaaacttgcttatgacaaaggcatctttcartggttttatgatcatggaaggaaaggtgctactgttcgrcaagtcaggttagg----catatttgtta------------tatatatcaaaacttatttgcagcagatacgat--------------------------------------------------atgtatcagttgctgaatttcagaatt-gcaccggtgaatttgcagtaatgtcgtggctgctacagacgtgaccctcttggcattggcagggattggtttacatcatggaaaggtata-tgctcttatatgaaataccgatgtattatggttttcctttg-ctawtgtgtttg------------------------------------------------------------------------------
>I23395_M236_Malvaceae_Fuertesimalva_jacens_seq1
----------------------------------------------------------------------------------------------------------------------------------------------------------------------------------------------------------------------tagtccctgccgtaagtgcagaagatgggcaatggctggtcagaaaaccatttgtgcctgtatgcaagcctggtggtcatggtgtaatatggaaacttgcttatgacaaaggcgtctttcaatggttttatgatcatggaaggaaaggtgctactgttcggcaagtcaggttagg----catatttgctt--tatatatatatatatatcaaaacttatttgcagcagatacaat--------------------------------------------------aattatcagttgcttaacttgagaact-ttattggtgagtttgcagtaatgttgtagccgctactgatgtgaccctcttggcgttggcagggattggtttgcatcatggaaaggtata-tgctcttatatgaaacaccgatatattatggatttcctttg-ctattgtctattatgctgacttt-----gctcggaacagaaactggggtttg------------------------------------cg
>I23397_M020_Malvaceae_Melochia_betonicifolia_seq1
----------------------------------------------------------------------------------------------------------------------------------------------------------------------------------------------------------------agccwcttgttccaactgtaagtgcagaagacggacaatggctggtcagaaaaccatttgtgcctgtatgcaagcctggtggtcatggtgtaatatggaaacttgcttatgacaaaggtatctttcaatggttctatgatcatggaagaaaaggtgctactgttcgtcaagtcaggttagc----catgtttac--------------tatatatcaacagttattt---acaaacattgt-------------------------------------------------cacgtatcagttgctgaatttgagattt-gcattggtgaatttgcagtaatgttgtggctgctacagatgtgaccctcttggcattggcagggattggtttacatcatggaaaggtaa---gttcataattaaaacactaacata-tatgcttttcattct--tgggccgagcaaagtcactcatagga-aggtacaaat-----------cactg-cccat----------------------------at
>I23366_M015_Malvaceae_Firmiana_simplex_seq1
----------------------------------------------------------------------------------------------------------------------------------------------------------------------------------------------------------------agcatctagttcctgctgtaagtgcagaagatgggcaatggctggtcagaaaaccatttgtgcctgtatgcaagcctggtggtcatggtgtaatatggaaactagcttataacaaaggaatctttcattggttttatgatcatggaaggaaaggtgctactatttggcaagtcatgttagc----catatttac--------------tatatttagaaacttatct---gcaaatatttt-------------------------------------------------caggtatcagttactgaatttgagattt-tctttggtgagtttgtagtaatgttgtggctgctatagatgtgaccctcttggcattggcagggatca-----------------------------------------------------------------------------------------------------------------------------------------------------------
>I28591_M023_Malvaceae_Neobuchia_paulinae_seq1
--------------------agaacaaccatgaacatatcacttcactttgtgaaagacatggatggtttggaagaggccggtccagtttccaactctttgaacaggtttggagttgaaacttagaggatgcctgctactgtctcttc--tattccatt-aataaata-ttagtgct-cattattaa-tttgacttctaat-ttg-tcagcctctagtcccagctgtaagtgcagaagatgggcaatggctggttagaaaaccatttgttcctgtatgcaagcccggtggtcatggtgtaatatggaaacttgcttatgacaaaggcatctttcaatggttttatgatcatggaaggaaaggtgctactgttcggcaagtcaggttagg----c-----------------------atatatcaatahttgttg---gcagatatgat--------------------------------------------------atgtaccagtttctaaatttgagaatt-acattggtgagtttgcagtaatgttgtggctgctacagatgtgaccctcttggcattggcaggaattggtttacatcatggaaaggtat---gctca------------------------------------------------------------------------------------------------------------------------------
>I28594_M025_Malvaceae_Herrania_nitida_seq1
----------------------------------catattacttcactttgtgaaagacttggatggtttggaagaggacgatcaagtttccaactctttgaacaggttttgagttgacactatgaagatgccttctactgtctcttc--tattccattaaataaata-ttgtggttattttagtaa-tttgacttctaaa-ttg-tcagcctctagttccgactgtaagcgcagaggacgggcaatggttggtcaggaaaccatttgtgcctgtatgcaagcctggtggtcatggtgtaatatggaaacttgcttatgacaaaggcatctttcaatggttttatgatcatggaaggaaaggtgctactgttcggcaagtcaggttaac----catatttgc--------------tctatatcagaaattattt---gcaaacattat-------------------------------------------------catgtaccagttgctgaatttaagattt-ccatgggcgagtttgcagtaatgttgtggctgctacagatgtgactctcttggcattagcagggattggtttacatcacggaaaggtaa---gctcatgttggaaacactgatatagtatgctcttc------------------------------------------------------------------------------------------------
>I28595_M184_Malvaceae_Guazuma_ulmifolia_seq1
-----------------------------acgaacatatctcttcactttgtgaaagacttggatggtttggaagaggccaatcaagtttccaactctttgaacaggttttgagttgaaactatgaggatgccttctactgtctcttc--tatgccattaaataaata-ttggcatt-tattaataa-tttgatttctaaa-ttg-tcagcctctggttcccactgtaagcgcagaagatgggcaatggttggtcagaaaaccatttgtgcctgtatgcaagcctggtggtcatggtgtaatatggaaacttgcttatgacaaaggaatcttccaatggttttataatcatggaaggaaaggagctactgttcggcaagtcaggttagc----catatttac--------------tatatatcagaacttattt---gcaaacattat-------------------------------------------------catgtaccagttgctgaatttgagattt--cattggagagtttgcagtaatgtagtggctgctacagatgtaaccctcttggcgttggcagggattggtttacatcatggaaaggtaa---gctcatatcagaaaca-------------------------------------------------------------------------------------------------------------------
>I28596_M026_Malvaceae_Ruizia_cordata_seq1
-----------------------------gttagtcctatatactggtckgtgaaagacttggatggtttggaagaggccgatcgagtttccaactctttgaacaggtttggagttg-aattatgaggatgcctttc-ttgtcttttctatattchatt-aay-tata-cyggggtt-cattagtaa-tttgatytctaaa-ttt-tcagcctctagttcccactgtaagtgcrgaagatgggcaatggttggtcagaaaaccatttgtgcctgtatgcaagcctggtggtcatggtgtaatatggaaacttgcttatgacaraggaatctttcaatggttttatgatcatggaaggaaaggtgctactgttcggcaagtcaggttagy----catatttas--------------hayatatcaaawmttatyt---gcaaatrttat-------------------------------------------------catgtatcagttkctgaatttgagaytt-actttggtgmrtttgcagtaatgttgtggctrctacagatgtgaccctcytggcattggcagggatcggtttacaccatsgaaaggtka---gctcrtataagaaacatcaacatggttt-------------------------------------------------------------------------------------------------------
>I28597_M027_Malvaceae_Melhania_velutina_seq1
---------------------------------------------------------------atggtttggaagaggccaatcgagtttccaactctttgaacaggtttggagttg-aattttgggcatgcctttc-ttgtctcttc--tattcmatt-aac-tata-ccggggtt-cattagtaa-tttgatttctaaa-ttt-tcagcctctagttcccaccgtaagtgctgaagatgggcaatggttggtcagaaaaccatttgtgcctgtaagcaagcctggtggtcatggtgtaatatggaaacttgcttatgacaaaggaatctttcaatggttttatgatcatggaaggaaaggtgctactgttcggcaagtcaggttag------------------------------catatcaaaacttattt---gcaaatattat-------------------------------------------------catgtatcagtttctgaatttgagattt-actttggtgcttttgcagtaatgttgtggctgctacagatgtgaccctcttggcattggcagggatcggt---------------------------------------------------------------------------------------------------------------------------------------------------------
>I28599_M029_Malvaceae_Desplatsia_dewevrei_seq1
----------agttctgaaaagaacaaccatgaacatattactttactttgtgaaagactcggatggtttggaagaggccgatcaagtttccaactctttgaacaggttt-----tgaggctatgaggata-------ttttctcctt--tgttacatt-agtgcata-ttggggtt-cattagtaa-tttgacttctata-ttg-tcagcctctagttccagctgtaagtgcagaaggtgggcaatggctggtcagaaaaccatttgtgcctgtatgcaagcctggtggtcatggtgtaatatggaaacttgcttatgacaaaggtatctttcaatggttttatgatcatggaaggaaaggtgctacagttcggcaagtcaggttagc----tgtatttat--------------catatctcaaaatttagta---gcaagtattat-------------------------------------------------catgtatcagttgctgaatttgagattt-gcatgggtgaatttgcagtaacgttgtggctgctacagatgtgaccctcttggcattggcagggattggtttacatcatgggaaggtaa---gctcatatg--------------------------------------------------------------------------------------------------------------------------
>I28600_M146_Malvaceae_Mortoniodendron_guatemalense_seq1
----------------------aacaaccatgaacatatcacttcactttgtgaaagtcttggatggtttggaagaggccggtcaagtttccaactctttgaacaggtttggagttgaaactatgaggttgccttccactgtctcttc--tattccgtt-artaaata-ttgcagtt-aattagtaa-tttgacttctaaa-ttg-tcagcctctagttcctgctgtaagtgcagaagatgggcaatggttgatcagaaaaccatttgtacctgtatgcaagcctggtgggcatggtgtaatatggaaacttgcttatgacaaaggcatctttcaatggttttatgatcatggaaggaaaggtgctactgttcggcaagtcaggttagc----catatttac--------------tatatatcaaaacttattt---gcaactattat-------------------------------------------------catgtatcatttgctgaatttgagattt-actttggtgaatttgcagtaatgttgtggctgctacagatgtgaccctcttggcaatggcagggatcggtttacatcatggaaaagtaa---gctcatataagaaacactg-tatggtata------------------------------------------------------------------------------------------------------
>I28606_M033_Malvaceae_Reevesia_formosana_seq1
--------------------------------------------------gtgaaagacttggatggtttggaagaggccggtcgagtttccaattctttgaacaggtttggagttgaaactatgaggataccttctaccgtctcttc--tattccatt-agaaaata-tcggggtt-cattagtaa-tttgacttctaaa-ttg-tcagcctctagttcccgctgtaagtgcagaagatgggcaatggctggtcagaaaaccatttgtgcctgtatgcaagcctggtggtcatggcgtaatatggaaacttgcttatgacaaaggcatttttaaatggttttatgatcatggaaggaaaggtgctactgttcggcaagtcaggttagc----catatatac--------------tatatatcaaaacttattt---gcaaatattat-------------------------------------------------catgtatcggttgcggaatttgag--tt-gctttggtgagtttgcagtaatgttgtggctgctacagatgtgaccctcttggcattggcagggattggtttacatcatgaaaa-------------------------------------------------------------------------------------------------------------------------------------------
>I28609_M036_Malvaceae_Pentaplaris_davidsmithii_seq1
-----------------------------atgaacatatcacttcactttgtgaaaggcttggatggtttggaagaggccggtcgagtttccaactctttgaacaggtttggagttgaaactatgaggatgcctgctactgtctgttc----ttccatt-aataaata-ttggtgtt-aattagtaa-tttgacttctaaa-ttg-tcagcctctagtccctgctgtaagtgccgaagatgggcaatggctggtcagaaaaccatttgtgcctgtatgcaagcctggtggtcatggtgtaatatggaaacttgcttacgacaaaggtatctttcaatggttttatgatcatggaaggaaaggtgctactgttcggcaagtcaggttagg----catatttac--------------tatatatcaaaacttattt---gcagatatgat--------------------------------------------------atatatcagttgctgaatttgagaatt-gcattggtgagtttgcagtaatgttgtggctgctacagatgtgaccctcttggcattggcagggattggtttacatcaaggaaaggtat---gctcatataataaa---------------------------------------------------------------------------------------------------------------------
>I28610_M037_Malvaceae_Heritiera_littoralis_seq1
------------------------------------------ttcactttgtgagagacttggatggtttgggagaggccggtcgagtttccaactctttgaacaggtttggacctgaaactatatggatgcagtccactgtctcttc--tgtttcatt-aataaacg-tcggggtt-cgttagtaa-tttgacttcttaa-ttg-tcagcctctagttcctgctgtaagtgcagaagatgggcagtggttggtcagaaaaccatttgtgcctgtatgtaagcctggtggtcatggtgtaatatggaaacttgcttatgacaaaggcatatttcaatggttttatgatcatggaaggaaaggtgctactgttcggcaagtcaggtgagc----catatttac--------------tatatataaaaacttattt---gcaattatcat-------------------------------------------------caagtatctgttgctgaatttgagattt-actttggtgggtttgcagtaatgttgtggcagctacagatgtgaccctcttggcattggcaggtattggtttgcatcatggaaaggtaa---gctcatataaga-----------------------------------------------------------------------------------------------------------------------
>I28611_M062A_Malvaceae_Durio_zibethinus_seq1
---------------------------ccatgaacatatcacttcactttgtgaaagacttggatggtttggaagaggccgrtcragtttccaactctttgaacaggtttggagttgmaactatgaggatgccttctaytytmtcttc--tatt-caty-yatwaata-wcrggrtt-kattmgtaa-wttgacttctwaa-ttk-ccagcctctagttcchrchgtaagtgcwgawgatgggcratggytggtcagaaaaccwtttgtgcctgtatgcaadcctggtggtcatggtgtaatatggaaacttgcttatgacaaaggvatntttcaatggttttatgatcatggaaggaaaggtgctactgttcggcaagtcaggttagc----catatwtac--------------tatatatcaaaacttatht---kcaratatyat-------------------------------------------------crtgtatyrgttgctgaatttgagattt-rctttggtgagtttgcagtaatgttgtggctgctacagatktgaccctcttggcattggcagggattggyytacatcatggaaaggtga---gctcatataaga-----------------------------------------------------------------------------------------------------------------------
>I28612_M038_Malvaceae_Brachichyton_bidwillii_seq1
---------------------------------------------------------------------tggaagaggccggtcgagtttccaactctttgaacaggtttggggttgaaactatgaggat-cattccactgtctcttc--tatttcatt-aacaaata-ttggggtt-cattagtaa-tttgacttcttaa-ttg-tcagcctctggttcctgctgtaagtgcagaagatgggcaatggttggtcagaaaaccatttgtgcctgtatgcaagcctggtggtcatggtgtaatatggaaacttgcttatgacaaaggcatctttcaatggttttatgatcatggaaggaaaggtgctactgttcggcaaatcaggttagc----catatttac--------------tatatataaaaatttattt---gcaaatattat-------------------------------------------------caggtatcagtttctgaattcgagattt-acttttgtgagtttgcagtaatattgtggctgctacagatgtgaccctct-----------------------------------------------------------------------------------------------------------------------------------------------------------------------------
>I28613_M039_Malvaceae_Eriotheca_macrophylla_seq1
-----------------------------atgaacatatcacttcactttgtgaaagacttggatggtttggaagaggccggtcgagtttccaactctttgaacaggtttggagttgaaactatgaggatgcctgctactgtctcttc--tattcygtt-aataaatt-ttggygtt-cattagtaa-tttgacttctaaa-ttg-tcagcctctagtccccactgtaagtgcagaagatgggcaatggctggtcagaaaaccatttgtgcctgtatgcaagcctggtggtcatggtgtaatatggaaacttgcrtatgacaaaggcatctttcaatggttttatgatcatggaaggaaaggtgctactgttcggcaagtcaggttagc----catatttwc--------------tgtatatcaaaacttattt---gcagatatgat--------------------------------------------------atttatcagttgctaaatttgagaatt-gcattggtgagtttgcagtaatgttgtggctgctacagatctgaccctcttagcattggcagggattggtttacatcatggaaaggtat---gcttatataagaaacgcc-----------------------------------------------------------------------------------------------------------------
>I28615_M041_Malvaceae_Pterygota_brasiliensis_seq1
---------------------------------------------------tgagaggcttggatggtttggaagaggtcgatcaagtttccaactctttgaacaggttcggagttgcaactatgaggattcatttcactgtctcttc--tatttcatt-aatgaata-tcagggtt-cattagtaa-tttgacttctaaa-atg-tcagcctctagttcccgctgtaagtgcagaagatgggcaatggttggtcagaaaaccatttgtgcctgtatgcaagcctggtggtcatggtgtaatatggaaacttgcttatgacaaaggaatctttcaatggttttatgatcatggaaggaaaggtgctactgttcggcaagtcaggttaga----catatttac--------------tatatgtaaaaacttattt---gcaaatattat-------------------------------------------------caggtatcagttgctgaatttgagattt-actttggtgagtttgcagtaatgttgtggctgctacagatgtgaccctcttggcattggcagggatcggtttgcatcatggaaaggtaa---gctcat-----------------------------------------------------------------------------------------------------------------------------
>I28618_M044_Malvaceae_Pentace_laxiflora_seq1
----------------------aacaaccatgaacatatcacatcactttgtgaaagacttggatggtttggaagaggccgctcgaatttccaactctttgaacaggtttagag--aaaaaaatgaggactctttccaccttctcttc--ttttccatt-aataaatg-tcgagttttcattagtaa-tttgacttttaaa-ttg-tcagcctctagttcccgcagtaagtgcagaagatgggcaatggttggtcagaaaaccatttgtgcctgtgtgcaagcctggtggtcatggtgtaatatggaaacttgcttatgacaaaggcatctttcaatggttttatgatcatggaaggaaaggtgctaccgttcggcaagtcgggttagg----catatttac--------------tatatgttaaaacttattt---gcaaatattat-------------------------------------------------catgtatcagctgctgaatttgagattt-gctttggtgagttttcagtaatgttgtggctgctacagatgtgaccctcttggcattggcagggattggtttacgtcatggaaaggtaa---gctcatataagaaaa--------------------------------------------------------------------------------------------------------------------
>I28619_M045_Malvaceae_Phragmotheca_mammosa_seq1
----------------gcaaagaacaaccatgaacatatcacttcactttgtgaaagacttgggtggtttggaagaggccagtcaagtttccaactctttgaacaggtttggagttgaaactatgaggatgcctgctactgtctyttc--tattccgtt-aataaata-taggtgtt-ccttagtaa-tttgacttctaaa-ttg-tcagcctctagtcccwgctgtaagtgcagaagatgggcaatggctgattagaaaaccatttgtgcctgtatgcaagcctggtggtcatggtgtaatatggaaacttgcttatgacaaaggcatctttcaatggttttatgatcatggaaggaaaggtgctactgttcggcaagtcaggttagg----catatttac--------------tatatatcaaaacktattt---gcagatatgatatgtatcagttgctatttactatatatcaaaacttatttgcagttatgatatgtatcagttgcctaatttgagaatt-gcattggtgagtttgcagtaatgttgtggctgct---------------------------------------------------------------------------------------------------------------------------------------------------------------------------------------------
>I28620_M046_Malvaceae_Camptostemon_shultzii_seq1
------------------------------------------------------aagacttggatggtttggaagaggccattcaagtttccgactctttgaacaggtttggagttgaaactttgaggatgcttgcaactgtctcttc--tattccatt-aatatata-tcggtgct-tattagtaa-tttgacttctaaa-ttg-tcagcctctggtccctgctgtaagtgcagaagatgggcaatggctagtcagaaaaccatttgttcctgtgtgcaagcctggtggtcatggtgtaatatggaaacttgcttatgacaaaggtatctttcaatggttttatgataatggaaggaaaggtgctactgttcggcaagtcaggttagg----aatatttac--------------tccatatcaaaacttattt---gcagatatgat--------------------------------------------------atgtatctgttgctgaatttgagaatt-gcattggtgagtttgcagtaatgtcgtgg--------------------------------------------------------------------------------------------------------------------------------------------------------------------------------------------------
>I28624_M049_Malvaceae_Corchoropsis_tomentosa_seq1
---------------------------------------cacttywyyttrtgaaagacttggatggtttggaagaggccaatcgagtttccaactctttgaacaggtttggagttgaaattatgaggatgcatttc-ttgtctcttc--tattccgtt-aat-tata-ccggggtt-cattagtaa-tttgttttttaa--ttg-tcagcctctagttcccactgtaagtgcagaagatgggcaatggttggtcagaaaaccatttgtgcctgtatgcaagcctggtggtcatggtgtaatatggaaacttgcttatgacaaaggaatctttcaatggttttatgatcatggaaggaaaggtgctactgttcggcaagtcaggttagc----catatttac--------------tatata-------ttattt---gcaaacattat-------------------------------------------------catgtatcagttgctgaatttgggatttaactttggtgcatttgcagtaatgttgtggctgctacagatgtgaccctgttggcattggcagggattggtttacatcatggaaaggtaa---tctcgaataagaaactccaatatagtttgctt---------------------------------------------------------------------------------------------------
>I28629_M052_Malvaceae_Spirotheca_rosea_seq1
------------------------------tgaacatatcactgcactttgtgaaagacttggatggtttggaagaggycggtcgagtttccaactctttgaacaggtttggagttgaaactatgaggatgcctgttactgtctgttc--tgttccatt-aaaaaata-ttggtgtt-cgatggtaa-tttgacttctaaacttc-mcagcctctagtccccactgtaagcgctgaagatgggcaatggctggtaagaaaaccatttgtgcctgtatgcaagcctggtggtcatggtgtaatatggaaacttgcttatgacaaaggcgtctttcaatggtttcatgatcttggaaggaaaggtgctactgttcggcaagtcaggttagg----catatttac--------------tgtatatcaaaacttattt---gcagatatgat--------------------------------------------------atgtttcattttcttaatttgagaatt-ccattggtgagtttgcagtaatgttgttgctgctacagatctgaccctcttggcattggctgggattggtttacatcatggaaag------------------------------------------------------------------------------------------------------------------------------------------
>I28630_M053_Malvaceae_Huberodendron_swietenioides_seq1
-----------gttcagcaaagaacaaccatgaacatatcacttcactttgtgaaagacttggatggtttggaagaggccggtcgagtgtccagctctttgaacaggtttggagttgaaactatgcggatgactgctagtatcttt----tattccatt-aataaata-tttgtgtt-cattagtaa-tttgacttccaaa-ttg-tcagcctctagtacctgctgtaagtgcagaagatgggcaatggcttgttagaaaaccatttgtgcctgtatgcaagcctggtggtcatggtgtaatatggaaacttgcttatgacaaaggcatctttcagtggttttatgatcatggaaggaaaggtgctactgttcggcaagtcaggttagg----cctatttmc--------------catatatcaatacttattt---gcagatatgat--------------------------------------------------atgtaccagttgctgaatttgagaatt-gcatttgtgagtttgcagtaatgttgtggctgctacagatgtgaccctcttggcattggcaggaattggtttacatcatggaaaggtat---gctcatataagaaacaccgata-------------------------------------------------------------------------------------------------------------
>I28631_M054_Malvaceae_Trochetiopsis_benjaminae_seq1
----------agttcagcaaaaaacaaccatgaacatatcacttcactttgtgaaagacatggatggtttggaagaggccgatcgagtttccaactctttgaacaggtttggagttg-aattatgggcatgcctttc-ttgtctcttc--tattccatt-aac-tata-ccggggtt-cattagtaa-tttgatttctaaa-ttt-tcagcctctagttcccaccgtaagtgctgaagatgggcaatggttggtcagaaaaccatttgtgcctgtaagcaagcctggtggtcatggtgtaatatggaaacttgcttatgacaaaggaatctttcaatggttttatgatcatggaaggaaaggtgctactgttcggcaagtcaggttag------------------------------catatcaaaacttattt---gcaaatattat-------------------------------------------------catgtatcagtttctgaatttgagattt-actttggtgcttttgcagtaatgttgtggctgctacagatgtgaccctcttggcattggcagggatcggtttacatcatggaaaggtaa---gctcatataagaaacatcaacatggtttgcttttcctt---------------------------------------------------------------------------------------------
>I28633_M056_Malvaceae_Adansonia_digitata_seq1
-------------------aagaacaaccatgaacatatcacttcactttgtgaaagacttggatggtttggaagaggccggtcaagtttccaactctttgaacaggtttggagttgaatctatgaggatacctgctacgggctcttc--tattccatt-aatga----ttggtgtt-cattagtaattttgacttctcaa-ctg-tcagcctctggtacccactgtaaacacagaagatgggcaatggctggttagaaaaccatttgtgcctgtatgcaagcctggtggtcatggtgtaatatggaaacttgcttatgacaaaggcatctttcaatggttttatgatcatggaaggaaaggtgctactgttcggcaagtcaggttagg----cgtatttgc--------------tgtatatcaaaacttattt---gcagatatgat--------------------------------------------------atgtgtcagtttctgaatttgagaatt-gcattggtgagtttgcagtaatgttgtggctgctacggatctgacccttttggcattggcagggattggtttacatcatggaaaggtat---gctcatataa-------------------------------------------------------------------------------------------------------------------------
>I28635_M058_Malvaceae_Byttneria_aculeata_seq1
-------------gcagcaaagaacaaccataaacatatcacttcactttgtgaaagacttggatggtttggaagaggccrattgagtttcaaactctttgaacaggttttgagttgaaacaatgatgattccttca------------ctcttttatttaataaaaa-ttgggatt-tgttagtaa--ttgacttctaat-ttg-tcagcctctagttcctgctgttagtgcagaagatgggcaatggctggtcagaaaaccatttgtgcctgtatgcaagcctggtggtcatggtgtaatatggaaacttgcttatgacaaaggcatctttcaatggttttatgatcatggaaggaagggtgccactgtccggcaagtcaggttagc----tatatatatac------------catatatcgata----------gcaagtattgc-------------------------------------------------catgcatgagtt-ctgaatttgagattt-tcattggagaatttgcagtaatgttgtggctgctacagatgtgaccctcttggcattggcagggattggtttacatcatggaaaggt----tgttcatacta-------------------------------------------------------------------------------------------------------------------------
>I28636_M059_Malvaceae_Pterospermum_pierrei_seq1
---------------------------------------------------------------------------------------tttccaactctttgaacaggtttggagttgaaattatgaggatgcgtttc-ttgtctcttc--tattcaatt-aat-tata-ctggggtt-cattagtaa-tttgatttctaaa-ttg-tcagcctctagttcccactgtaagtgcggaagatgggcaatggttggtcaggaaaccatttgtgcctgtatgcaagccgggtggtcatggtgtgatatggaaacttgcttatgacaaaggcatctttcaatggttttatgatcatggaaggaaaggtgcaactgttcggcaagtcaggttagc----catatttac--------------catatatcaaaactagttt---gcaaatattat-------------------------------------------------catgtatcagttgctgaatttgagattt-actttggtgtgtttgcagtaatgttgtggctgctacagatgtgaccctcttggcattggcagggatcggtttacatcatggaaaggtaa---gctcatw----------------------------------------------------------------------------------------------------------------------------
>I28637_M060_Malvaceae_Duboscia_vifidiflora_seq1
------------------aaagaacaaccatgaacatattacttcactttgtgaaagacttggatggtttggaagaggccgatcaagtttccaactctttgaacaggttt-----tgagaaaatgaggatt-------ttttctcctt--gattccatt-agtaaatatttgggttt-cattaataa-tttgaattctaaa-ttgttcagcctctagttccagctgtaagtgcagaagatgggcaatggctggtcagaaaaccatttgtgcccatatgcaagcctggtggtcatggtgtaatatggaaacttgcttatgacaaaggcatctttcaatggttttatgatcatggaaggaaagctgctacagttcggcaagtcaggtaagc----tgcatctat--------------catatctcgaaatttagtt---gcaagtattat-------------------------------------------------catgtatcaattgctgaaattgagattt-gcattggtgaatctgcagtaatgttgtggccgctacagatgtgaccctcttggcattggctgggattggtttacatcatgggaaggtaa---gctcatatgagaaacactaatata-----------------------------------------------------------------------------------------------------------
>I28638_M061_Malvaceae_Basiloxylon_brasiliensis_seq1
aatcatgacaagttcagcaaagaacaaccaagaacatatcacttcactttgtgagagacttggatggtttggaagaggccggtcgagtttccaactcttcgaacaggtttggagttgaaactatgaggat-cattccact-tctcttc--tatttcatt-aataaata-ttggggtt-cattagtaa-tttgacttctaaa-ttg-tcagcctctagttcctgctgtaagtgcagaagatgggcaatggttggtcagaaaaccatttgtgcctgtatgcaagcctggtggtcatggtgtaatatggaaacttgcttatgacaaaggcatctttcaatggttttatgatcatggaaggaaaggtgctactgttcggcaagtcaggttagc----catatttac--------------tatatataaaaacttgttt---gcaaatattat-------------------------------------------------caggtatcagttgctgaatttgagattt-actttggtgagtttgcagcaatgttgtggctgctacagatgtgaccctcttggcattggcagggatcggtttgcatcatggaaaggtaa---gcttatataagaaacactaatatagtatgc-----------------------------------------------------------------------------------------------------
>I28639_M249_Malvaceae_Gyranthera_amphibiolepis_seq1
-------------tcagcaaagaacaaccacgaacaaatcacttcactttgtgaaaaacttggatggtttggaagaggccgttcgagtttccaactctttgaacaggtttggagttgaaactatgaggatgactgctactgtatctta--tactccatt-aataaata-tttgtgtt-cattagtaa-tttgacttctaaa-ttg-tcagcctctagtcccagctgtaagtgcagaagatgggcaatggctggttagaaaaccatttgtgcctgtatgcaagcctggtggtcatggtgtaatatggaaacttgcttatgacaaaggcatctttcaatggttttatgatcatggaaggaaaggtgctactgttcggcaagtcaggttagg----catatttac--------------tatatatcaattcttattt---gcagatatgat--------------------------------------------------atgtgccagttgctgaatttgagactt-gcattggtgagtttgcagtaatgttgtggctgctacagatgtgaccctcttggcattggcagggattggtttacatcatggaaaggtat---gcacatataagaaacata-----------------------------------------------------------------------------------------------------------------
>I28640_M062B_Malvaceae_Diplodiscus_paniculatus_seq1
---------------------------------------------------------------------------------------------------------------------------------------ccaccttctctta--twktsmatt-aatwaatg-tctagttttcattagtaa-tttgacttctaaa-ttg-tchgcctctagttccbgcggtaagtgcagaagatgggcaatggttggtcagaaaaccatttgtgcctgtgtgcaagcctggtggtcatggtgtaatatggaaacttgctcatgacaaaggcatctttcaatggttttatgatcatggaaggaaaggtgcbactgttcggcaagtcgggttagc----catatttac--------------tatatattaaaacttattt---gcaaatattat-------------------------------------------------catgtatcayycgctgaatttgagattt-grtttkgtgrgctttcag-------------------------------------------------------------------------------------------------------------------------------------------------------------------------------------------------------------
>I28641_M063_Malvaceae_Brownlowia_peltata_seq1
-------------------------------------------tcactttgtgaaagacttggatggtttggaagaggccactcgaatttccgactctttgaacaggtttggag--aaagctatgaggatgctt-tcaccttctcttc--ttttccatt-aataaata-tcgagttttcattagtaa-tttgacttctaaa-ttg-tcagcctctagttcccgcggtaagtgcagaagatgggcaatggttggtcagaaaaccatttgtgcctgtgtgcaagcctggtggtcatggtgtaatatggaaacttgcttatgaccaaggcatctttcaatggttttatgatcatggaaggaaaggtgctactgttcggcaagtcgggttagc----catatttac--------------tatatattaaaacttattt---gcaaatattat-------------------------------------------------catgtatcagctgctgattttgagattt-gctttggtgagttttcagtaatgttgtggctgctacagatgtgaccctcttggcattggcagggattggtttacgtcatggaaaggtaa---gctcatg----------------------------------------------------------------------------------------------------------------------------
>I28643_M065_Malvaceae_Hermannia_flammea_seq1
------------------------caaccatgaacatatcacttcactctgtgaaaggcttggatggtttggaagaggtcaatcgagtttccagttctttgaacaggttttgaattgaacytatgaggaygccttgtactctcttttc--tattcartt-aataaata-tttgggtt-cattagtwa-tttgacttctacr-ttg-tcagcctctggttccaacmgtaagtgcagaagahggacaatggctggtcagaaaaccatttgtgcctgtatgcaagcctggtggtcatggtgtaatatggaagcttgcttatgacaaaggcatctttcaatggttttatgatcatggaaggaaaggtgctactgttcgtcaagtyaggttagc----cgwatttac--------------tatatatcaaaacttattt---tgatagacygt-------------------------------------------------cacttaycagttrctgaatttgaat----gcattggtgagtttgcagtaatgttgtggctgctacagatgtgaccctcttggcattggcagggattggtttacatcataaaaaggtta---gctca------------------------------------------------------------------------------------------------------------------------------
>I28644_M066_Malvaceae_Thomasia_solanaceae_seq1
---------aagttcggcaaagaacaaccatgaacatatcacttcactctgtgaaagacttggatggtttggaagaggccgatcaagtttccagttctttgaacaggttttgacttgaaactatgaggatgccttctactctctcctc--tattctatt-aataaata-tgggggtt-cattagtaa-tttgacttctaaa-ttg-tcagcctctggttcccgctgtaagtgcagacgatggacaatggctggtcagaaaaccatttgtgcctgtatgcaagcctggtggtcatggtgtgatatggaaacttgcttatgacaaaggcatctttcaatggttttatgatcatggaaggaaaggtgctactgttcgtcaagtcaggtttat----tatattcac--------------tatatatcaaaacttattt---gcatacactat-------------------------------------------------catttatcagttgctgaatttgagatttggcattggtgagtttgcagtaatgttgtggctgctacagatgtgaccctcttggcattggcagggattggtttacatcatggaaaggtaa---gctcgtattaaaaacactaatatggtatgcttttc------------------------------------------------------------------------------------------------
>I28645_M067_Malvaceae_Guichenotia_ledifolia_seq1
-----tgacaagttcggcaaagaacaaccatggacatatcacttcactctgtgaaagacttggatggtttggaagaggccgatcaagtttccagttctttgaacaggttttgatttgaaactatgaggatgccttctactctctcctc--tattctatt-aataaata-tgggggtt-cattagtaa-tttgacttctaaa-ttg-tcagcctatggttcccgctgtaagtgcagacaatggacaatggctggtcagaaaaccatttgtgcctgtatgcaagcctggtggtcatggtgtgatatggaaacttgcttatgacaaaggcatctttcaatggttttatgatcatggaaggaaaggtgctactgttcgtcaagtcaggtttat----catattcac--------------tatatatcaaaacttattt---gcatacattat-------------------------------------------------catttatcagttgctgaatttgagatttggcatcggtgagtttgcagtaatgttgtggctgctacagatgtgaccctcttggcattggcagggattggtttacgtcatggaaaggtaa---gcttgtactaaaaacactaatatagtatggct---------------------------------------------------------------------------------------------------
>I28646_M068_Malvaceae_Helmiopsis_sp_seq1
--tcatgacaagttcagcaaaaaacaaccatgaacatatcactwcactttgtgaaaracttggatggtttggaagaggccgwtcaagtttccaactctttgaacaggtttggagttgaaattatgaggatgcctttc-ttgtctcttctatattcyatt-aay-tata-cykgggtt-cattagtaa-tttgatytctaaa-ttt-tcagcctctagttcccwctgtaagtgcrgaagatgggcaatggttggtcagraaaccatttgtgcctgtatgcaagcctggtggtcatggtgtaatatggaaacttgcttatgacaaaggaatytttcaatggttttatgatcatggaaggaaaggtgctacngttcggcaagtcaggttagh----mwwg-ttmm--------------tatatakyamwacttattt---gcaaatattat-------------------------------------------------catrtatcagttkctgaatttragattt-actttggtgcatttgcagtaatgttgtggctgctacagatgtgaccctcytggcattggcagggatcggtttacaycatggaaaggtra---gctcrtataagaaacatcaacatagtttgcttttcc-----------------------------------------------------------------------------------------------
>I28647_M069_Malvaceae_Cheirolaena_linearis_seq1
-----tgacaagttcagcaaaaaacaaccatgaacatatcacttcactttgtgaaagacatggatggtttggaagaggccgatcaagtttccaactctttgaacaggtttggagttg-aattatgggcctgcctttc-ttgtctcttc--tattccatt-aac-tata-ccagggtt-cattagtaa-tttgatttctaaa-ttt-tcagcctctagttcccaccgtaagtgcagacaatgggcaatggttggtcagaaaaccatttgtgcctgtaagcaagcct-gtggtcatggtgtaatatggaaacttgcttatgacaaaggagtctttcaatggttttatgatcatggaaggaaaggtgctactgttcggcaagtcaggttag-----catatttgc--------------tatatatcaaaacttattt---g-----------------------------------------------------------ctcatgtcagtttctgaatttgagattt-actttggtgcgtttgcagtaatgttgtggctgctacagatgtgaccctcttggcattggcagggataggtttacatcatggaaaggtaa---gctcatataggaaacatcaacatggtttgc-----------------------------------------------------------------------------------------------------
>I28648_M070_Malvaceae_Helmiopsiella_madagascariensis_seq1
------------------------------tgaacatatcacttcactttgtgaaagacttggatggtttggaagaggccgrtcragtttccaactctttgaacaggtttggagttgaaattatgaggatgcytttc-ttgtcycttctatattcyatt-aah-tata-cykgggtt-yattdgtaa-tttgatnwctmaa-ttt-tcagcctctagttcccactgtaagtgcrgaagatgggcaatggttggtcagraaaccatttgtgcctgtatgcaagcctggtggtcatggtgtaatatggaaacttgcttatgacaaaggaatctttcaatggttttatgatcatggaaggaaaggtgctactgttcggcaagtcaggttagt----catatttas--------------tayrtatcaaawmttatyt---gcawatattat-------------------------------------------------catwtatcagttkctgaatttgagattt-acttyggtgyrtttgcagtaatgttgtggctkctacagatgtgaccctcytggcattggcagggatcggtttacaccatggaaaggtga---gctsrtataagaaacryyaa---------------------------------------------------------------------------------------------------------------
>I28649_M071_Malvaceae_Goethalsia_meiantha_seq1
-----tgacaagttcggcaaagaacaaccatgaacatattacttcactttgtgaaagacttgaatggtttggaagaggccgatcaagtttccaactctttgaacaggttt-----tgagaatatgaggatt-------ttttctcctt--gattccatt-agtaaatatttgggttt-cattagtaa-tttgaattctaaa-ttgttcagcctctagttccagctgtaagtgcagaagatgggcaatggctggttagaaaaccattcgtgcctgtatgcaagcctggtggtcatggtgtaatatggaaacttgcttatgacaaaggcatctttcaatggttttatgatcatggaaggaaaggtgctacagttcggcaagtcaggttagc----tgcatctat--------------catatctcaaaatctagtt---gcaagtgttat-------------------------------------------------catgtattggttgctgactttgagattt-ggattggtgaatctgcagyaacgttgtggctgctacagatgtgaccctcttggcattggcagggattggtttacatcatgggaaggtaa---gctgatatgagaaacgctaatatag----------------------------------------------------------------------------------------------------------
>I28652_M074_Malvaceae_Hildegardia_barteri_seq1
---------------------------------------------actttgtgagagacttggatggtttggaagaggccggtcgagtttccaactctttgaacaggtttggagttgcaactttgaggatgcattcaactgtctcttc--tatttcatt-aatacata-ttggggtt-cattagtaa-tttgacttctaaa-ttg-tcagcctctagttcctgctgtaagtgcagaagatgggcaatggttggtcagaaaaccatttgtgcctgtaagcaagcctggtggtcatggtgtaatatggaaacttgcttatgacaaaggaatctttcaatggttttatgatcaaggaaggaaaggtgctactgttcggcaagtcaggttagc----catatttac--------------tatctgtaaaaacttatct---gcaaaaattat-------------------------------------------------cagttatcagttgctgaatttgagattt-actttggtgagtttgcagtaatgttgtggctgctacagatgtgaccctcttggcattggcaggtatcggtttgcatcatggaaaggtaa---gctcgtaaaaga-----------------------------------------------------------------------------------------------------------------------
>I28653_M168_Malvaceae_Theobroma_cacao_seq1
-----------------------------------atatcacatcactttgtgaaagacttggatggtttggaagaggacgatcaagtttccaactctttgaacaggttttgagttgaaactatgaaaatgccttctactgtctcttc--tattccattaaataaata-ttgtggttattttagtaa-tttgacttctaaa-ttg-tcagcctctagttccgactgtaagcgcagaagatgggcaatggttggtcaggaaaccatttgtgcctgtatgcaagcctggtggtcatggtgtaatatggaaacttgcttatgacaaaggcatctttcaatggttttatgatcatggaaggaaaggtgctactgttcggcaagtcaggtttgc----catattcac--------------tatatatcagaaattattt---gcaaacattat-------------------------------------------------catgtatcagttgctgaatttaagattt-ccatgggtgagtttgcagtaatgttgtggctgctacagatgtgaccctcttggcattggcagggattggtttacatcatggaaaggtaa---gctcatgttggaaacaccgatataat---------------------------------------------------------------------------------------------------------
>I28654_M105_Malvaceae_Pachira_aquatica_seq1
---------------------------------------cacttcactttgtgaaagacttggatggtttggaagaggccggtcgagtttccaactctttgaacaggtttggagttgaaactatgaggatgcctgctactgtctcttc--tattccgtt-aataaatt-ttggtgtt-catttgtaa-tttgacttctaaa-ttg-tcagcctctagtccccactgtaagtgcagaagatgggcaatggctggtcagaaaaccatttgttcctgtatgcaagcctggtggtcatggtgtaatatggaaacttgcatatgacaaaggcatctttcaatggttttatgatcatggaaggaaagctgctactgttcggcaagtcaggttagg----catatttac--------------tgtatatcaaaacttattt---gcagatatgat--------------------------------------------------atttatcagttgctgaatttgagaatt-gcattggtgagtttgcagtaatgttgtggctgctacagatctgaccctcttagcattggcagggattggtttacatcatggaaaggtat---gcttatata--------------------------------------------------------------------------------------------------------------------------
>I28656_M002_Malvaceae_Tilia_americana_seq1
--------------cagcaaagaacaaccatgaacatatcacttcactttgtgaaagacttggwtggtttggaagaggccrgtcgagtttccaactctttgaacaggtttggagttgaaactatgaggwyrccttccactgtctcttc--tattccatt-aatawata-tcrmrgtt-cattagtaa-tttgacttctaaa-ttg-tcagcctctagttccygctgtaaghgcagaagatgggcaatggttggtcagaaaaccatttgtgcctgtatgcaagcctggtggtcatggtgtaatatggaaacttgctwatgacaaaggcatctttcaatggttttatgrtcatggaaggaaaggtgcdactgttcggcaagtcrggttagcmwrmcatatttac--------------tatatatcaaaasttattt---gmaaatattat-------------------------------------------------cmtgkatcagtkgctgaatttgagattt-aytttggtgwgtttgcagtaatgttgtggctgctacagaygtgaccctcttggcattggcagggatyggtttacatcatggaaaggtaa---gctcatataagaaacaccgatatagtatg------------------------------------------------------------------------------------------------------
