# Supplementary material for: Localized Phylogenetic Discordance Among Nuclear Loci Due to Incomplete Lineage Sorting and Introgression in the Family of Cotton and Cacao (Malvaceae)
Source: Front Plant Sci. 2022 Apr 13;13:850521. doi: 10.3389/fpls.2022.850521 (PMC9043901; doi:10.3389/fpls.2022.850521)
Supplement: Supplementary file 1 [file Data_Sheet_1.ZIP › Alignments_v4/L259.fasta]

>I23352_M001_Malvaceae_Bombax_ceiba_seq1
-------------------------------------------------------------------------------------------------------------------------------------------------------------------------------------------------------------------------ttgaaactgttcgaagagacaattgtttattggt-caaaaaccttgtaaatgaatgccttcacaaaattttgatagatagagatattcctggtgcagttcagtatgtcaagaataccatttcagatcttctcatgaatcgaatggatttgtcacttctggttattactaaggtgag----------aagaatatcct-atattcctggtt-----tcatggtgc--------------tttagtctttgggctgtctt--------------------------------aagaag-t------------------------cttataatgcttggt-gtaaatctgtgtt-ag-tccttttattttagc---------tttgttctttctcctdt---atacagggtctgacaaaaactgg----agatgattatgaggtaa--aagctgctcatgttgaacttgctgaacgtatgcgcaaggt---------------------------------------------------------------------------------------------------
>I23353_M002_Malvaceae_Tilia_americana_seq1
---------------------------------------------------------------------------------------------------------------------------------------------------------------------------------------------------------------------ggcattgaaactgttcgaagagacaattgtttrttggt-caaaaaccttgtaaabgaatgyctccacaaaatattgatcgatagagacattcctggtgcagttcagtatgtcaagaataccatttcagatcttctcatraatcgcatggatttatcacttttggttattactaaggtgag----------acaaatatcct-gtattcctggtt-----caatartrstdywk-------wrttyaktsrkykgkctkthkwwrk-------------------------------------------------------------wwkbtkwwwykwdky-wtrrdwbwrwkcy-at-kcvwwtyattttrym---------wtwgytyykkyyyyydc--ataacagggtctgacaaaamctgg----agawgattatgaggtaa--aavcygctcatgttgaacttgcdgaacgtatgcgcaaggttggtattttgctttttcttgtttca-------ttttcagcatgctacatataatatatg---------------------------------------t
>I23354_M003_Malvaceae_Herissantia_crispa_seq1
--------------------------------------------------------------------------------------------------------------------------------------------------------------------------------------------------------------------aggcattgaaactgttcgaagagacaattgcttattggt-caaaaaccttgtaaatgaatgcctgcacaaaatattgattgatagagatattcctggtgcagttcagtatgtcaagaataccatttcagatcttctcatgaatcgaatggatttrtcacttttggttattaccaaggtgtg----------aagaatatcct-ccattcctgctt-----tagtggtgc--------------tttagttatcg------------------------------------------tgaagtt------------------------tttgtaatgcttggt-gtaaatctgtgtc-gg-tc--tttattttagc---------tttgttcctgctcctat--ggtacagggtctgacaaaaactgg----agatgattacgaggtaa--aagctgctcatgttgaacttgctgaacgtatgcgcaaggtttgtattatgctttttcttgtta--------ctttttagcatgctacatataatatatg------------tttgaggaacct----------------
>I23355_M004_Malvaceae_Malva_arborea_seq1
-------------------------------------------------------------------------------------------------------------------------------------------------------------------------------------------------------------------------ttgaaactgttcgaagagacaattgtttgttggt-caaaaaccttgtaaatgaatgcctrcacaaaataytgattgacagagatattcctggtgcagttcagtatgtcaagaataccrtttcagatcttctyatgaatcgaatgratttgtcacttttggttattactaaggtgag----------aagmatatcct-ttattcccggtt-----taatggtrc---------------ttardcatyr------------------------------------------tgaatwt------------------------ywtgtaatgctskgtgggaaatmtgtgtyaag-tc--yttattttagc---------tttgttcstgmacctat---gtacagggtytgacraaaactgg----agatrattatgaggtaa--aaactgctcatgttgagcttgctgaacggatgcgcaaggtaagtattata-----------------------------------------------------------------------------------------
>I23356_M005_Malvaceae_Lavatera_assurgentiflora_seq1
--------------------------------------------------------------------------------------------------------------------------------------------------------------------------------------------------------------------aggcattgaaactgttcgaagagacaattgtttgttggt-caaaaaccttgtaaatgaatgcctrcacaaaataytgattgacagagatattcctggtgcagttcagtatgtcaagaataccrtttcagatcttctyatgaatcgaatgratttgtcacttttggttattactaaggtgag----------aagmatatcct-ttattcccggtt-----taatggtrc---------------ttardcatyr------------------------------------------tgaatwt------------------------ywtgtaatgctskgtgggaaatmtgtgtyaag-tc--yttattttagc---------tttgttcstgmacctat---gtacagggtytgacraaaactgg----agatrattatgaggtaa--aarctgctcatgttgarcttgctgaacgkatgcgcaaggtttgtattatgctttttattgtcata--------tttcag------------------------------------------------------------
>I23359_M008_Malvaceae_Althaea_officinalis_seq1
-----------------------------------------------------------------------------------------------------------------------------------------------------------------------------------------------------------------------cattgaaactgttcgaagagayaattgtttgttggt-caaaaaccttgtaaatgaatgcctrcacaaaatattgattgacagagatattcctggtgcagttcagtatgtcaagaataccatttcagatcttctcatgaatcgaatggatttgtcacttttggttattackaaggtgak----------aagaatatcct-ttatycccggtt-----taayggtrc---------------ttarrcattg------------------------------------------tgaatwt------------------------twtgtaatgctsrgtgggaaatctgtgtcaag-tc--ttta-tttagc---------tttgttcgtgcacctat---gtacagggtctgacgaaaactgg----agatgattatgaggtaa--aagctgctcatgttgaacttgctgaacgtatgcgcaaggtttgtattatg-tttttctttccata--------tttcagcatgctacatataatatttg------------tttgaggaacctcattataata----ct
>I23360_M009_Malvaceae_Lagunaria_patersonia_seq1
------------------------------------------------------------------------------------------------------------------------------------------------------------------------------------------------------------------------attgaaactgttcgaagagacaattgtttactggt-caaaaaccttgtaaatgaatgcctgcacaaaatattgattgatagagatattcctggtgcagttcagtatgtcaagaatacmatttcagatcttctcatgaatcgaatggatttgtcacttttggttattactaaggtgaa----------aagaatatcct-ttattcctggtt-----taatggtgc--------------tttggtcattg------------------------------------------tgaaggt------------------------tttctagtgcttggt-gtaaatctgcgtc-ag-tc--tttattttagc---------tttgttcctgctcctat---gtacagggtctgacaaaaactgg----agatgattatgaggtaa--aagctgctcatgttgaacttgctgaacgtatgcg---------------------------------------------------------------------------------------------------------
>I23363_M012_Malvaceae_Napaea_dioica_seq1
----------------------------------------------------------------------------------------------------------------------------------------------------------------------------------------------------------------------------------------------------------------------------gaatgcctgcacaaaatattgattgacagagatattcctggtgcagttcagtatgtcaagaataccatttcagatcttctcatgaatcgaatggatttgtcacttttggttattactaagktgak----------aagaatatcct-ttatyccygktt-----twatggtgc---------------ttaggcattg------------------------------------------tgrattt------------------------tatktaatgctgggtgggaaatctgtgt------------------------------------------------------------------------------------------------------------------------------------------------------------------------------------------------------------------------------------------
>I23365_M014_Malvaceae_Callirhoe_bushii_seq1
----------------------------------------------------------------------------------------------------------------------------------------------------------------------------------------------------------------------------------ttcgaagagataattgtttgttggt-caaaaaccttgtaaatgaatgcctgcacaaaatattgattgacagagatattcctggtgcagttcagtatgtcaagaataccatttcagatcttctcatgaatcgaatggatttgtcacttttggttattactaaggtgag----------amsrwkakmvk-wwwwtcbytkwt-----tmhyggtkyhwwrg-------yrytkwggcattg------------------------------------------tgaattt------------------------tatgcaatgatgggtgggaaatctgtatcaag-tc--tttattttagc---------tttgtccgtgcacctat---gtacagggtctkrsrrawaccgg----agatgattatgaggtaa--aagctgctcatgttgaacttgctgagcgtatgcgcaaggttcggatt--------------------------------------------------------------------------------------------
>I23367_M016_Malvaceae_Kitaibelia_vitifolia_seq1
----------------------------------------------------------------------------------------------------------------------------------------------------------------------------------------------------------------------gcattgaaactgttcgaagagayaattgtttgttggt-caaaaaycttgtaaatgaatgcctrcacaaaatattgattgacagagatattcctggtgcarttcagtatgtcaagaataccatttcagatctwctcatgaatcgaatggatttgtcacttttggttattactaaggtgag----------aagaatatcct-ttattcccggtt-----taatggtgc---------------ttaaacattg------------------------------------------tgaatat------------------------tttgwaatgctcggtgggaaatctgtatcaag-tc--cttattttagc---------ttttttcctgcacctat---gtacagggtttgacgaaaactgg----agatgattatgaggtaa--aagctgctcatgttgaacttgctgaacgtatgcgcaaggtaagtattatgctttttcttgtcata--------tttcagcatgctacatatgatat-------------------------------------------
>I23368_M017_Malvaceae_Sterculia_apetala_seq1
-----------------------------------------------------------------------------------------------------------------------------------------------------------------------------------------------------------------------cattgaaactgtacgaagagacaattgtttattggt-caaaaaccttgtaaacgaatgccttcacaaaatattgattgatagagatattcctggagcagttcagtatgttaagaataccatttcagatcttctaatgaatagaatggatttgtcccttttggttattaccaaggtgag----------acaaatatccc-gtattcctggtt-----taatggtgc--------------tttagtcattgggctttctt--------------------------------tagaagtt------------------------tttatagtgtttggt-ataaatctgttcc-ag--cattttattttagc---------tttgttctttcccctat--ataacagggtctgacaaaaactrg----agacgattatgaggtaa--a------------------------------------------------------------------------------------------------------------------------------------------
>I23369_M018_Malvaceae_Abelmoschus_esculentus_seq1
--------------------------------------------------------------------------------------------------------------------------------------------------------------------------------------------------------------------------tgaaactgttcgaagagacaattgtttattggt-caaaaaccttgtaaatgartgcctgcacaaaatattgattgatagagatattcctggygcagttcagtatgtcaagaacaccatttcagatcttctcatgaatcgaatggatttgtcacttttggttattactaaggtgag----------aaaa--atcct-ttattccatgtg-----tgatggtgm--------------tytagtcattg------------------------------------------tgaaktt------------------------attrtaatgcttggk-gtaaatctrtgtc-rg-tc--yttattttagc---------ttyattcctgctcctac---gtacagggtctgacaaaaactgg----agatgattatgaggtaa--aagctgctcatgttgaacttgctgaacgaatgcgcaaggttcgtattatgcttttycttgtta--------taattcagcatgccacgtacgatatatg------------tttgtggaaattcattataatacttaga
>I23370_M105_Malvaceae_Pachira_aquatica_seq1
-----------------------------------------------------------------------------------------------------------------------------------------------------------------------------------------------------------------------------gactgttcgaagagacaattgtttattggt-caaaaaccttgtaaatgaatgccttcacaaaattttgatagacagagatattcctggtgcagttcagtatgtcaagaataccatttcagatcttctcatgaatcgaatggatttgtcactattggttattactaaggtgag----------aagaatatcct-gtattcctggtg-----tgatgatgc--------------tttagtctttgggctgtctt--------------------------------tagaag-t------------------------cttataatgcttggt-gtgaatctgtgtt-ag-tccttttattttagc---------tttgttctttgtcctat---atgcagggtctgacaaaaactgg----agatgattatgaggtaa--aagctgctcatgttgaacttgctgaacgtatgcgtaaggttggtagtttgctttttgtg--------------------------------------------------------------------------------
>I23371_M137_Malvaceae_Dombeya_wallichii_seq1
----------------------------------------------------------------------------------------------------------------------------------------------------------------------------------------------------------------------------aaactgttcgaagagacaattgtttattggt-caaaaaccttgtaaatgaatgcctccacaaaatattgatygayagagacattcctggygcwgtbcagtatgtcaagaatahcatctcagatcttctcatgaatcgcatggatttatcacttttggttattactaaggtgacttttggctattaacatttcag-atctttctagtt-----caatggtgstk------------cttagtcattgggctgtctt--------------------------------tamtagtt------------------------tatatgattctggtt-ataagtctgttcc-a--ctatttggttttcgc---------tttgttctta---------ttaacaggswskgwcwramamwrr----mkrkrrttatgaggtaa--aagcagctcatgttgaacttgctgagcgtatgcgcaaggt---------------------------------------------------------------------------------------------------
>I23372_M140_Malvaceae_Chiranthodendron_pentadactylon_seq1
--------------------------------------------------------------------------------------------------------------------------------------------------------------------------------------------------------------------------------------aagagacaattgtttattggt-caaaaaccttgtaaatgaatgccttcwcaaaatattgatagatagagatattcctggtgcagttcagtatgtcaagaataccatttcagatcttctcatgaatcgaatggatttgtcacttttggttattactaaggtgag----------aagaakatcct-ttattcctggtt-----taatggtgc--------------tttagtcaktgggctgtcct--------------------------------tagaag--------------------------tttataatgcttggt-gtaaatctatata---------------------------------------------------cagggtctgacaaaaactgg----agatgattatgaggtaa--aaactgctcatgttgaacttgctgaamgtatgcgcaaggttggtatttttctttttcttgttaca--------tttcagcatgatac----------------------------------------------------
>I23373_M141_Malvaceae_Quararibea_funebris_seq1
--------------------------------------------------------------------------------------------------------------------------------------------------------------------------------------------------------------------aggcattgaaactgttcgaagagayaattgtttattggt-caaaaaccttgtaaacgaatgccttcacaaaatattgattgatagagatattcctggtgcagttcagtttgtcaagaataccatttcagatcttctcatgaatcgaatggatttgtcacttttggttattactaaggtgag----------aagaatatcct-gtattcctggtt-----taatggtgc--------------tttagtcattgggctgtctt--------------------------------tagaagtt------------------------tttgtaatgcttggt-gtaaatctgtgtc-ag-tctttttattttaga---------tttgttcctgctccttt---atacagggtctgacaaaaactgg----agatgattatgaggtaa--aagctgctcatgttgaacttgctgaacgtatgcgcaaggttggtatwwksyttttyytkktwmmwttymrsmwwmcmmmwwwwawatatgttt----------------------------------------------
>I23377_M148_Malvaceae_Robinsonella_mirandae_seq1
---------------------------------------------------------------------------------------------------------------------------------------------------------------------------------------------------------------------ggcattgaaactgttcgaagagacaattgtttattggt-caaaaaccttgtaaatgaatgcctgcacaaaatattgattgatagagatattcctggtgcagttcagtatgtcaagaataccatttcagatcttctcatgaatcgaatggatttgtcacttttggttattaccaaggtgtg----------aagaatatcct-cymttcctggtt-----tagtggtgc--------------tttagytattg------------------------------------------tgargtt------------------------tttgtratgcttggt-gtaaatcwgtgtc-gk-tc--tttattttagc---------tttgttcctgctcctwt--rkkryasrgkstswsamaaamwsk----rgakrwkwwyrhgrkrw--aarmksyscwyrtkkwrmwykykbwrmryrtrygcrmrrkkykyrwwwtrykttttytyktkatttt----ttwkcmwgcwwsmtamrtayawwatatr------------tttg----------------------ag
>I23378_M150_Malvaceae_Ceiba_pentandra_seq1
------------------------------------------------------------------------------------------------------------------------------------------------------------------------------------------------------------------------attgaaactgttcgaagagacaattgtttattggt-caaaaaccttgtaaatgaatgccttcacaaaattttgatagatagagatattcctggtgcagttcagtatgtcaagaataccatttcagatcttctcatgaatcgaatggatttgtcacttttggttattactaaggtgag----------aagaatatcct-atattcctggtt-----tcatggtgc--------------tctagtctttgggctgtctt--------------------------------tagaag-t------------------------cttataatgcttggt-gtaaatctgtgtt-ag-tccttttattttagc---------tttgttctttctcctat---atacagggtctgacaaaaactgg----agatgattatgaggtaa--aagctgctcatgttgaacttgctgaacgtatgcgcaaggttggta----------------------------------------------------------------------------------------------
>I23380_M161_Malvaceae_Hibiscus_tiliaceus_seq1
---------------------------------------------------------------------------------------------------------------------------------------------------------------------------------------------------------------------ggcattgaaactgttcgaagagacaattgtttattggt-caaaaaccttgtaaatgaatgcctgyrcaaaatattgattgatagagaygttcctggtgcagttcagtatgtcaagaayaccatttcagatcttctyatgaatcgaatggatttgtcacttttggttattactaaggtgag----------aaaaaatcc---ttattccaagtt-----tgatggcgc--------------tttagtcattt------------------------------------------tgaagtt------------------------tttgtaatgattttgtgtagatctg--------tc--agtattttagc---------tttattcctgctcctat---gtacagggtctgacaaaaactgg----agatgattatgaggtaa--aagctgctcatgttgaacttgctgaacgaatgcgcaaggtttgwattatgctttttcttgtcata--------ttttagcatgccacatatgatatatg------------tttgaggaat-tcattataat-----ac
>I23383_M166_Malvaceae_Pseudobombax_ellipticum_seq1
--------------------------------------------------------------------------------------------------------------------------------------------------------------------------------------------------------------------aggcattgaaactgtwcgaagagacaattgtttattggt-caaaaaccttgtaaatgaatgccttcacaaaattttgatagatagagatgttcctggtgcagttcagtatgtcaagaataccatttcagatcttctcatgaatcgaatggatttgtcacttttggttattactaaggtgag----------aagaatatcct-gtattcctggtt-----tcatggtgc--------------tttagtctttcggctgtctt--------------------------------tagatg-t------------------------cttataatgcttggt-gtaartctgtttt-ag-tccttttattttagct--------tttgtwctttctyctct---atacagggtctgactaaaactgg----agatgattatgaggtaa--aagctgctcatgttgaacttgctgaacgtatgcgcaaggttggtagtttggtttttctggttacatttcactttttcagcatgatacatataacata------------------------------------------
>I23384_M168_Malvaceae_Theobroma_cacao_seq1
--------------------------------------------------------------------------------------------------------------------------------------------------------------------------------------------------------------------aggcattgaaactgttcgaagagacaattgtttattggt-caaaaaccttgtaaatgaatgccttcacaaattattgatcgatagagacattcctggtgcagttcaatatgtcaagaatactatttcagatcttctcatgaatcgaatggatttatcacttttggttattactaaggtgag----------acaaatatcct-ggattcctgtgccgtcaccatggtgctt-agatagtttaacattccccttgggctgtctt--------------------------------taaaagtt------------------------tttataatgcttgt--ataaatatatgcc-ag-tcacttta-tttagt---------tttgttcctgctcctat--ataacagggtcttacaaaaactgg----agatgattatgaggtaa--aagccgctcatgttgaacttgctgaacgcatgcgcaaggttggtattttgctttttcttgttaca-------ttttcagcat---------------------------------------------------------
>I23385_M169_Malvaceae_Ochroma_pyramidale_seq1
--------------------------------------------------------------------------------------------------------------------------------------------------------------------------------------------------------------------------tgaaactgttcgaagagacaattgtttattggt-caaaaaccttgtaaacgaatgccttcacaaaatattgatagatagagatattcctggtgcagttcagtatgtcaagaataccatttcagatcttctcatgaatcgaatggatttgtcacttttggttattactaaggtgag----------aagaatatcct-gtattcctggtt-----tagtggtgc--------------tttagtcattgggctgtctt--------------------------------tagaagtt------------------------tttgtagtgcttggt-gtaaatctgtgtc-ag-tctttttattttagc---------tttgttcctgctcctat---atacagggtctaacaaaaactgg----agatgattatgaggt-----------------------------------------------------------------------------------------------------------------------------------------------
>I23387_M178_Malvaceae_Malvaviscus_arboreus_seq1
----------------------------------------------------------------------------------------------------------------------------------------------------------------------------------------------------------------------gcattgaaactgttcgaagagacaactgtttattggt-caaaaaccttgtaaaygaatgcctgcacaaaatattgattgatagagatattcctggtgcagtccagtatgtcaagavcaccatttcagatcttctcatgaatcgaatggatttgtcacttttggttattactaaggtgag----------aaaaa--tcst-ttattccaygtt-----ygatggtgc--------------tttagtcattg------------------------------------------bgaagbt------------------------tttgtaatgcttggt-gtaaatctgkgty-dg-tc--tttawtttwds---------ytthwtycyksyycywm--vkwmmrggkyybrmmaaramykgr----rrwkrwtwwkrrgkhm---aarsykbyymwkktdrahytbbbdaacgaatbssvaaggttbgtattatgmhwtwthtbbttada--------ahcchvhttdhaawmytwrrwwwkrwkggtgtcattgtttt-----------------------ct
>I23388_M180_Malvaceae_Triumfetta_lappula_seq1
---------------------------------------------------------------------------------------------------------------------------------------------------------------------------------------------------------------------ggcattgaaactgttcgaagagacaattgtttgttggt-caaaaaccttgtaaatgaatgcctgcacaaaatattgattgacagagatattcctggtgcagttcagtatgtcaagaataccatttcagatcttctcatgaatcgaatggatttgtcacttttggttattactaaggtgag----------aagaatatcc--ttattcccggtt-----taatkgtkc---------------ttaggcrttg------------------------------------------tgmattt------------------------tatgtaatgctgggtgggaaatctgtgtcagg-tc--tttattttagc---------tttgttcctgcacctat---gtacagggtctgacaaaaactgg----agatgattatgaggtaa--aagctgctcatgttgaacttgctgaacgtatgcgcaaggttcgtattatgctttttcttgtcata--------tttcagcatgctacatataatatttg------------ttttaggaacctcatt------------
>I23389_M181_Malvaceae_Pavonia_scheadiana_seq1
------------------------------------------------------------------------------------------------------------------------------------------------------------------------------------------------------------------------attgaaactgttcgaagagayaattgtttgttggt-caaaaaccttgtaaatgaatgcctgcacaaaatattgattgacagagatattcctggtgcagttcagtatgtcaagaataccatttcagatcttctcatgaatcgaatggatttgtcacttttggttattactaaggtgag----------aagaatatcct-twwtyccbgbty-----dawdgddbbtwdgbnht----------------------------------------------------------gbkdattt------------------------twkkwhddvhbgbbbgddrrwwhdbkkbn----dnnhnttyhtttwdb---------httbbtycykvmhsywh--bdwwndrbnbbkdmbramamhdrv----nrddrwtdwkdrkkwrd--arvhdsyyvhkbtkrahbtdsykrahsrwhkbvbvargdtyskwwtwwkscttttyytkkymwww--------ttymrsmw----------------------------------------------------------
>I23390_M182_Malvaceae_Anoda_cristata_seq1
-------------------------------------------------------------------------------------------------------------------------------------------------------------------------------------------------------------------------ttgaaactgttmgaagagataattgtttgttggt-caaaaaccttgtaaatgaatgcctgcacaaaatattgattgacagagatattcctggtgcagttcagtatgtcaagaataccatttcagatcttctcatgaatcgaatggatttgtcacttttggttattactaaggtgag----------aagaatatcct-twwtyccbgktt-----waatggtgc---------------ttaggc-ttg------------------------------------------tgaat-t------------------------tttgtaatgctcggtggaaaatttgtgtcaag-tc--tttcttttagc---------tttgttcctgcacctat---gtatagggtctgacgaaaactrrmsrkrrwtrwkwrkkarrwrm--wrsyyrykywkrwykwrctkgctgaacgtatgcgcaaggttcgtattgtgctttttcttgt------------------------------------------------------------------------------
>I23391_M183_Malvaceae_Phymosia_umbellata_seq1
--------------------------------------------------------------------------------------------------------------------------------------------------------------------------------------------------------------------aggcattgaaactgttcgaagagacaattgtttattggt-caaaaaccttgtaaatgaatgcctgcacaaaatattgattgatagagatattcctggygcagttcagtatgtcaagaataccatttcagatcttctcatgaatcgaatggatttgtcacttttggttattaccaaggtktg----------aagaatatcyt-chatccctggtt-----yaktggtgc--------------tttagttattg------------------------------------------tgaagtt------------------------tttgtaatgtttkgt-gtaaatctrtgtc-cg-yc--ttywywtwwkb---------twyrkksyykgwcmwaw--rstrsagrkkmtkacrarrwmwrr----aswkswywwsgaggtaa--aagctgctcahgttgaacttgctgaacgtatgcgcaaggttcgtgttatgctttttcttgtt-----------------------------------------------------------------------------
>I23393_M189_Malvaceae_Kearnemalvastrum_lacteum_seq1
-----------------------------------------------------------------------------------------------------------------------------------------------------------------------------------------------------------------------cattgaaactgthcgaagagayaattgtttgttggt-caaaaaccttgtaaatgaatgcctscacaaaatattgattgacagagatattcctggtgcagttcagtatgtcaagaataccatttcagatcttctcatgaatcgaatggatttgtcacttttggttattactaaggtgag----------aagaatatcyt-ttattcccggtt-----taatggtgc---------------ttaggcwttg------------------------------------------tgaattt------------------------twkkwatksyyggkkggraawtykkkky-mar-ky--yttwwtttwrs---------yttkktycygcac----------cagggtctgacaaaaactgg----agatgattatgaggtaa--aagctgctcatgttgaacttgctgaacgtatgcgcaaggtttgtattatgctttctcttgtcata--------aatcagcatgttacatataatatatgat----twtttgttttaggaacctcattataat-------
>I23394_M229_Malvaceae_Malvastrum_americanum_seq1
--------------------------------------------------------------------------------------------------------------------------------------------------------------------------------------------------------------------aggcattgaaactgttcgaagagacaattgtttgttggt-caaaaaccttgtaaatgaatgcctccacaaaatattgattgacagagatattcctggtgcagttcagtatgtcaagaataccatttcagatcttctcatgaatcgaatggatttgtcacttttggttattactaaggtgag----------aagaatatcct-ttattcccggtt-----taatggtkc---------------ttaggctttg------------------------------------------tgrat-t------------------------tttgtaatgctyggtggcaaatctgtgtcaag-tc--tttattttagc---------tttgttcctgcac----------cagggtctgacgaaaactgg----agatgattatgaggtaa--aagctgctcatgttgaacttgctgaacgtatgcgcaaggtttgtattatgctttttcgtgtcata--------tttcagcatgttacata-------------------------------------------------
>I23395_M236_Malvaceae_Fuertesimalva_jacens_seq1
---------------------------------------------------------------------------------------------------------------------------------------------------------------------------------------------------------------------ggcattgaaactgttcgaagagacaattgtttgttggt-caaaaaccttgtaaatgaatgcctdcacaaaataytgattgacagagatattcctggtgcagttcagtatgtcaagaataccatttcagatcttctyatgaatcgaatggatttgtcacttttggttattactaaggtgag----------aagmatatcyt-ttattcccggtt-----taatggtrc---------------ttavrcatyg------------------------------------------tgaatwt------------------------twtgtaatgctsggtgggaaatmtgtgtcarg-tc--yttatttwagc---------tttgttcstgmacctat---gtacagggtytgacraaaactgg----agatrattatgaggtaa--aarctgctcatgttgarcttgctgaacgkatgcgcaaggtwwgtattatgctttttmtcgtcata--------ttacagcatgctacatatgatataag------------tttgagaaa-------------------
>I23396_M019_Malvaceae_Allosidastrum_pyramidatum_seq1
-----------------------------------------------------------------------------------------------------------------------------------------------------------------------------------------------------------------------------aactgttcgaagagacaattgtttattggt-caaaaacyttgtaaatgaatgcttgcacaaaatattgattgatagagatattcctggtgcagttcagtatgtcaagaataccatttcagatcttctcatgaatcgaatggatttgtcacttttggttattaccaaggtgtg----------aagcatatcct-ctattcctggtt-----tagtggtgc--------------tttagttattg------------------------------------------tgaagtt------------------------tttgtag-gcttggt-gtaaatctgtgtc-ag-tc--tttattttagc---------tttgttcctgctcctat--ggtacagggtctgacaaaaactgg----agatgattacgaggtaa--aagctgctcatgttgaacttgctgaacgtatgcgtaaggttcgtattatgctttttcttgttat-------ttttttagcatgctacatataata--------------------------------------------
>I23397_M020_Malvaceae_Melochia_betonicifolia_seq1
----------------------------------------------------------------------------------------------------------------------------------------------------------------------------------------------------------------------gcattgaaactgtccgaagggataattgtttattggt-caaaaaccttgtaaatgaatgccttcacaaaattttgatcgatagagacattccaggtgcagttcagtatgtcaagaatactatctcagatcttcttaagaatcgaatggatttgtcacttttggttattactaaggtgag----------atg---atctt-gaattcctggtt-----cagtgtttc--------------tttaggtagttcacaattat--------------------------------ccctggct-----------------------atcaagtttgcttggt-ataaatctgtgcc-ag-gtactttattttagc---------ttcattcctactcctat--atgacagggcctgacaaaaactgg----agatgattatgaggtaa--aagctgctcatgttgaacttgctgaacgcatgcgcaaggttagtattttgcgttttcttagttam------actttcagtctggtctata-------------------------------------------------
>I23398_M021_Malvaceae_Sidastrum_micranthum_seq1
-----------------------------------------------------------------------------------------------------------------------------------------------------------------------------------------------------------------------cattgaaactgttcgamgagacaattgtttattggt-aaaaaacctcgtaaatgaatgcctgcacaaaatattgattgatagagatattcctggtgcagttcagtatgtcaagaataccatttcagatcttctcatgaaccgaatggatttrtcacttttggttattaccaaggtktg----------aagaatatcct-ctattcctggtt-----tagtggtgc--------------tttagttattg------------------------------------------tgaagtt------------------------tttgtaatgcttggt-gtaaatcagtctc-ag-tc-tttwwtttwrsy---------ttkktycyksyycywwk--gkwwmrggkyykrmmaaaamykgr----rrwkrwtwmsrrgkwaa--arsyksyymwkktkramytksykramskwtgsssmargktycgtattatgcgttttcttgttatt------------------------------------------------------------------------tt
>I23399_M022_Malvaceae_Gaya_dominguensis_seq1
-----------------------------------------------------------------------------------------------------------------------------------------------------------------------------------------------------------------------------------------agacaattgtttattggt-gaaaaaccttgtaaatgaatgcctgcacaaaatattgattgatagagatattcctggtgcagttcagtatgtcaagaataccatttcagatcttctcatgaatcgaatggatktgtcacttttggttattaccaaggtgtg----------aagaatatcct-ccgttcctggtt-----tagtkgtgc--------------tttagttatcg------------------------------------------tgaagtt------------------------tttgtaatgcttggt-gtaaatctgtgtc-gg-tc--tttattttagt---------tttgttcctgctcctat--ggtacagggtctgacaaaaactgg----agatgattacgaggtaa--aagctgctcatgttgaacttgctgaacgtatgcgcaaggtt--------------------------------------------------------------------------------------------------
>I28591_M023_Malvaceae_Neobuchia_paulinae_seq1
----------------------------------------------------------agatatgctggtttatattggacaaatccacagaagtttgacaaaatggacactaaaggta----agcaagtt--tctcaaccatgtgagcttctg--------atagttttgttg----tacttgacaactaattcatcatttatca-tgtacaggcattgaaactgttcgaagagacaattgtttattggt-gaaaaaccttgtaaatgaatgccttcacaaaattttgatagatagagatattcccggtgcagttcagtatgtcaagaataccatttcagatcttctcatgaatcgaatggatttgtcacttttggttattactaaggtgag----------aagaatatccc-atattcctggtt-----tcatggtgc--------------tttagtctttgggctgtctt--------------------------------tagaag-t------------------------cttataatgcttggt-gtaaatctgtgtt-ag-tccttttattttagc---------tttgttctttctcctat---atacagggtctgacaaaaactgg----agatgattatgaggtaa--aagctgctcatgt------------------------------------------------------------------------------------------------------------------------------
>I28593_M024_Malvaceae_Carpodiptera_cubensis_seq1
------------------------------------------------------------------------------------tccacaaaagtttgacaaaatggacacgaaaggtaaa-caagaattt--tctcaaccatgtgagttcctgatgatattgacatattgttg----aattttactactaatttaccgtttatca-tgagcaggcattgaaacggtgcgaagagataattgtttgttggt-caaaaaccttgtaaatgaatgcctccacaaaatattgatagatagagatgttcctggtgcagttcagtatgtcaagaataccatttcagatcttctcatgaatcgaatggatttgtcacttttggtcattaccaaggtgag----------aggaacatccc-gtgtctatggtt-----taatgattc--------------tttatatattaggytgtcctt-------------------------------aagaagttttttagggtaaattgcaccaaagattacgtatgcttgtcaagatttctatttc-gg-tcacttgcgtttcaaaaatgatattttggtcacttackttt--------------------------gcataaatgttkttttagtcactaagccgtt-----------------------------------------------------------------------------------------------------------------------------------
>I28594_M025_Malvaceae_Herrania_nitida_seq1
-----------------------------------------ttttgatcagcaagaaaagatatgctggtttattttggacaaatccacaaaagtttgacaaaatggacactaaaggtaaa-gaagaagtt--tctcaaccatttgagcttctg--------aaaattttgttg-----acttgactactgattcatgttttattg-tgaacaggcattgaaactgttcgaagagacaattgtttattggt-caaaaaccttgtcaatgaatgccttcacaaattattgatcgatagagacattcctggtgcagttcaatatgtcaagaatactatttcagatcttctcatgaatcgaatggatttatcacttttggttattactaaggtgag----------acaaatatcct-ggattcctgtgccgtcaccctggtgc-ttagatggtttaacattctccttgggctgtctt--------------------------------taaaagtt------------------------tttataatgctt-gt-ataaatatatgcc-ag-tcacttta-gttggt---------tttgttcctgctcctat--ataa--------------------------------------------------------------------------------------------------------------------------------------------------------------------------------------
>I28595_M184_Malvaceae_Guazuma_ulmifolia_seq1
------------aagttcgagaaggtttattttccctatc-ttttgatcagcaagaaaagatatgctggtttattttggacaaatccaaaaaagttcgacaaaatggacactaaaggtaaa-caagaagtt--tctcaaccatgtgagcttcta--------aacattttgttg----aacttgactactaattcatcatttgtaa-tgaacagggattgaaactgttcgaagagacaattgtttattggt-caaaaaccttgtaaatgaatgccttcacaaaatattgattgacagagacattcctggtgcagttcaatacgtcaagaataccattgcggatcttctcatgaatcgaatggatttgtcacttttggttattactaaggtgag----------acagatatcct-ggattcctgggatgtcatcatggtgc-ttagatagtttaacattctcattggtctgtctt--------------------------------twaaagtt------------------------gttatcatgct--gt-ataaatctatgcc-ag-tcatttta-tttggc---------tttgttcctgctcctaa--ataacagggtcttacaaaaactg-------------------------------------------------------------------------------------------------------------------------------------------------------------------
>I28596_M026_Malvaceae_Ruizia_cordata_seq1
--------------------------------tccctatc-ttttgattagcaagaaaagatatgctggtttattctggacaaatccacaaaagtttgacaaaatggacaccaaaggtaaa-caagatgtttctctcaaccrtgtgagrttcwga-------aamaatttgtts----aacttgastactawttcatcatttatmw-ttaacaggyattgaaactgttcgaagagacaattgtttattggt-caaaaaccttgtaaatgaatgcctccacaaaatattgatygayagagacattcctggygcwgtycagtatgtcaagaatamcatctcagatcttctcatgaatcgcatggatttatcacttttggttattactaaggtgacttttggctattaacatttcag-atctttctagtt-----caatrgtgctt------------ctyagtcattgggctgtctt--------------------------------tactagtt------------------------tatatgattctggtt-ataagtttgttcc-a--ttatttgattttcgc---------tttgttcttactcacag-----g--------------------------------------------------------------------------------------------------------------------------------------------------------------------------------------
>I28597_M027_Malvaceae_Melhania_velutina_seq1
------------------------------------------------------------------tagtgtgt-----------------------------------------------------------tctcaamcatgtswgmkyywgm-------wwraatttgttc----aacttgactactaattcatcatttataatttaacaggcattgaaactgttcgaagagacaattgtttattggt-caaaaaccttgtaaatgaatgcctccacaaaatattgattgatagagacattcctggcgcagttcagtatgtcaagaatactatctcagatcttctcatgaatcgcatggatttatcacttttggttattactaaggtgacttttggctattaacatttcag-atctttctagtt-----caatggtgctt------------catagtcattgggctgtctt--------------------------------tactagtt------------------------tatatgattctgkyy-rtmwdds-----------------------------------------------------------------------------------------------------------------------------------------------------------------------------------------------------------------------------------------------
>I28598_M028_Malvaceae_Glyphaea_brevis_seq1
---------------------------------------c-ttttgattagcaagaaaagatatgctggtttattttggacaaatccagaaaagtttgacaaaatggacaccaaaggtaca-caagaaggt--tctcaaacacgtgagcttatg--------aagattttattg----aacttgattactaattcatcattgatca-tgaacaggcattgaaactgttcgaagagacaattgtttattggt-caagaatcttgtaaatgaatgtctccacaaaatattgattgatagagatgttcctggcgctgttcagtatgtcaagaataccatttcagatcttctaatgaatcgaatggatttgtcacttttggttattactaaggtgag----------acgagtttcct-ggattcctagtt-----cagtgattctttaggtagttcaccattgtcattg-gctgggcs--------------------------------ttaaag--------------------------ttcataatggtt-tt-ataaatctcagcc-ag-ttgttttattttagc---------tttgttcctgctcctat--ataacagggtctgacaaag-----------------------------------------------------------------------------------------------------------------------------------------------------------------------
>I28599_M029_Malvaceae_Desplatsia_dewevrei_seq1
-------------------------------------------------------------------------ttctggacgaatccaaaaaagtttgacaaaatggacaccaaaggtaaa-caagaagtt--tctcaaccatgtgagcttctg--------aagattttatta----aacttgactactaattcctcttttatca-tgaacaggcattgaaactgttcgaagagataattgtttgttggt-caagaatcttgtaaatgaatgtcttcacaaaatattgattgatagagacattcctggtgcagttcagtatgtcaagaataccatttcagatcttctaatgaatcgaatggatttatcacttttggttattactaaggtgag----------acaagtatctt-ggattcctagtt-----caatggttctttaggttgtccaatattgtcatcg-actgtcct--------------------------------taaaagtt------------------------tacattctttt-----atacatctcggcc-ag-ttgttttattttagc---------tttgtttccgctcctat--ataacagggtctg-----------------------------------------------------------------------------------------------------------------------------------------------------------------------------
>I28600_M146_Malvaceae_Mortoniodendron_guatemalense_seq1
--------------------gaaggtttattatccctatc-ttttgattagcaagaaaagatatgctggtttattttggacaaatccacaaaaatttgacaaaatggacaccaaaggtaaa-caagaagta--tctcaacaatgtgagcttcagc-------aaaattttgttgt---aacttgtgtagtaattcataatttatca-tgaacaggcattgaaactgttcgaagagacaattgtttgttggt-caaaaaccttgtaaatgaatgtctccacaaaatattgatcgatagagacattctaggtgcagttcagtatgtcaagaataccatttcagatcttctcatgaatcgcatggatttatcacttttggttattactaaggtgag----------acaaatatcct-gcattcctggtt-----caatggtgc--------------wrtagtcattgggatgtcty--------------------------------tagaag-t------------------------tttgtgattcttggt-gtaaatctatgcc-at-tcattttattttacc---------tttgttcctgcttctac--ataacagggtctgacaaaaactgg----agatgattatgagttaa--aagcygctcatgttgaa--------------------------------------------------------------------------------------------------------------------------
>I28601_M030_Malvaceae_Sparmannia_africana_seq1
--------------------------------------------------gcraraaaagatatgctggtttaytwtggacaaatccacaaaagtttgacaagatggacaygaaaggt-aa-caagawgtt--tctcaaccawgygagcttctg--------aagattttrttg----aacttgactactaattcatsmtttatca-tgaacaggcattgaaactgttcgaagagacaattgtttattggt-caagaatcttgtaaaygaatgtcktcacaaaatattgatkgatagagacattcctggtgcarwkcagtatgtcaagaataccatttcagatcttctaatgaatcgmayggatttgtcacttttggttattactaaggtgag----------gcgagtaccct-ggattcctggtt-----aaatggttmtttaggtwgttcaacattgtcattg-gctggcct--------------------------------tmaaag--------------------------tttataatgytt-tt-ataattmtctycc-ag-ttgttttattttagc---------tttgttcctgctcctat--atgacagrwyykracaaagtccgg----agatgattatgaagtaa--aagctc-------------------------------------------------------------------------------------------------------------------------------------
>I28602_M031_Malvaceae_Mollia_sp_seq1
-----------------cgagaaggtttattatccctttctttttgattagcaagaaaagatatgctggtttattttggacaaatccaaaaaagtttgacaaaatggacamyaaaggtaaa-caagaartt--tctcaaccryrtragcttctg--------aagwttttrtta----aatttkactwctaattcytcatktatca-tgamcaggcattgaaactgttcgaagagataattgtttattggt-caagaatcttgtaaatgaatgycttcacaaaatattgattgatagagacattcctggtgcagttcagtatgtcaagaataccatttcagatcttctaatgaatcgaatggatttatcacttttggttattackaaggtsag----------acaatyahmtt-ggwttcctagtt-----caatggttcttvaggtagtccaatattgtcattg-actgtcct--------------------------------taaaagtt------------------------tatatgctttt-----ataaatctctgyc-ag-ttg-tttattttmgc---------tttgtttctgctcstat--acaacagggtctgacaaagactgg----agaygactatgaagtaa--aagctgctcatg-------------------------------------------------------------------------------------------------------------------------------
>I28603_M223_Malvaceae_Gossypium_hirsutum_seq1
------------------------------------------------------------------------attttggacaaatccacaaaagtttgacaaaatggacactaaaggtaaa-caagaaa----cctcaaccatgtggacttctg--------aaatttttattg----aacttgaatgctaattcatctttcatca-tgaacaggcatcgaaactgttcgaagagacaattgtttattggt-caaaaaccttgtaactgaatgcctgcacaaaatactgattgatagagatattcctggtgcagttcaatatgtcaagaataccatttcagatcttctcatgaatcgaatggatttgtcacttttggttattactaaggtgac----------aagaatatcct-ttattcctggtt-----taatgatgc--------------tttagtcactg------------------------------------------tgaagat------------------------tttgtaatgcttggt-ctaaatttgtgty-kg-tc--tttattttagct-------gtttgttcctgctcctat---gtacagggtctgacaaaaactgg----agatgattatgaggtaa--aagctgctcatgttga---------------------------------------------------------------------------------------------------------------------------
>I28604_M032_Malvaceae_Entelea_arborescens_seq1
-----------------------------------------------------agaaaagatatgctggtttactttggacaaatccacaaaagtttgacaagatggacacgaaaggt-aa-cargargtt--tctcaaycaagtgagcttctg--------aagattttatts----arcttgactactaattcatcatttatca-tgaacaggcattgaaactgttcgaagagacaattgtttattggt-caagaatcttgtaaatgaatgtcttcacaaaatattgattgatagagacattcctggtgcaamgcagtatgtcaagaataccatttcagatcttctaatgaatcgaatggatttgtcacttttggttattactaaggtgag----------gcgagtaccct-ggattcctggtt-----aaatggttckttaggttgttcaacattktcattg-gctggcct--------------------------------taaaagtt------------------------tttataatgctt-tt-ataattctctccc-ag-ttgttttattttagc---------tttgttcctgctcctat--atgacagggtctgaca--------------------------------------------------------------------------------------------------------------------------------------------------------------------------
>I28605_M235_Malvaceae_Abutilon_sp_seq1
----------------------------------------------------------agatatgctggtttatattggacaaatccacaaaagtttgacaaaatggacactaaaggtaaa-caagaaatt--tctcaaccatgtgaacttctg--------aaacttctattg----aacttgattgctaattcatctttcacca-tgaacaggcattgaaactgttcgaagagacaattgtttattggt-caaaaaccttgtaaatgaatgcctgcacaaaatattgattgatagagatattcctggtgcagttcagtatgtcaagaataccatttcagatcttctcatgaatcgaatggatctgtcacttttggttattaccaaggtgtg----------aagaatatcct-ccattcctggtt-----tagtggtgc--------------tttagttattg------------------------------------------tgaagtt------------------------tttgtaaggcttggt-gtaaatctgtgtcggg-tc--tttattttagc---------tttgttcctgctcctat--ggtacagggtctgacaaaaactgg----agatgattacgaggtaa--awgc---------------------------------------------------------------------------------------------------------------------------------------
>I28606_M033_Malvaceae_Reevesia_formosana_seq1
--------------------------------------------tgattagcaagaaaagatatgctggcttattttggacaaatccacacaaatttgacaaaatggacaccaaaggtaaa-caagaagtt--tctcaaccatgtgagcatcta--------aaaatgttgtcg----aacttgactactaattcatcatttatca-tgaataggcattgaaactgttcgaagagacaattgtttattggt-caaaaaccttgtaaatgaatgcctccacaaaatattgatcgatagagacattcctggtgcagttcaatatgtcaagaataccatttcagatcttctcatgaatcgaatggatttgtcccttttggttattactaaggtcag----------gcaaataccat-gtattcgtcgtt-----caatggcat----------------tagtcattgtgctgtctttttttttctttttgggtttgtattttgtgctttagaagtt------------------------tttataatgcttggt-atagatatrygmt--------tcgagcttaaaa-------gcttgtcaat----------------------------------------------------------------------------------------------------------------------------------------------------------------------------------------------------
>I28607_M034_Malvaceae_Mansonia_altissima_seq1
---------------------------------------------------------aagatatgctggtttattttggacaaatccacagaagtttgacaaaatggacacaaaaggtaaa-gaaaaattt--tctcaaccatgtaagcttctg---------aaattttgttg----aatttgactactaattcaacctttatca-tgaacaggcattgaaactgtccggagagacaattgtttattggt-aaaaaaccttgtaaatgaatgccttcacaaaatactgatagatagagacattcctggtgcggttcaatatgtcaagaataccatttcagatcttctcatgaatcgcatggatttgtcacttttggtcattaccaaggtaag----------aaaaatatcca-gatttcctggtt-----caatggtgc--------------ttcagttgttgggctgtctt--------------------------------taggaggc------------------------tttataatgctttgt-atgaatctgtgcg----gtattttattttagc---------tttattcctgctactaa--ataacagggtctgacaaaaactgg----agatgattatgaggtaa--aagccgctcatgtcgaacttgct--------------------------------------------------------------------------------------------------------------------
>I28608_M035_Malvaceae_Hosfordia_alata_seq1
---------------------------------------------------caagaaaagatacgctggtttattctggacaaatccgcaaaagtttgacaaaatggacactaaaggtgaa-caasaaatt--tctcaaccatgtgaatttctg--------aaaattttattg----aatttgaattctaattcatttttcatca-tgaacaggcattgaaactgttcgaagagacaattgtttattggt-caaaaaccttgtaaatgaatgcctgcacaaaatattgattgatagagatattcctggtgcagttcagtatgtcaagaataccatttcagatcttctcatgaatcgaatggatttgtcacttttggttatyaccaaggtgtg----------aagaataycct-ctatccctggtt-----tagtggtgc--------------tttagttwttg------------------------------------------tkaagtt------------------------tttgtaatgcttggt-gtaaatctgtgtc-cg-tc--tttattttatc---------tttgttcctgctcctat--ggtacagggtctgacaaaaactgg----agatgattacgaggtaa--aagctgctcatgttgaacttgctgaacgtatgcgc--------------------------------------------------------------------------------------------------------
>I28610_M037_Malvaceae_Heritiera_littoralis_seq1
--------------------------------------------------gcaagaaaagatatgctggtttattttggacaaatccacaaaaatttgacaaaatggacaccaaaggtaaa--aagaattt--tctcaaccacatgagcttctg--------aaaattttgttg----aacttgactactaattcatcatttatca-tgagcaggcattgaaactgtacgaagagacaattgtttattggt-caaaaaccttgtaaatgaatgccttcacaaaatattgatcgatagagatattcctggtgctgttcagtatgttaagaataccatttcagatcttcttatgaatcgaatggatttgtcacttttagttattactaaggtgag----------acaaatatcct-gtattcctggtt-----taatgttgc--------------tttagtcattgggctgtcct--------------------------------tagaagtt------------------------tttatagtgcttagt-ataagtctgctcc-ag-tcgctttattttagc---------tttgttctttctc------------------------------------------------------------------------------------------------------------------------------------------------------------------------------------------------
>I28611_M062A_Malvaceae_Durio_zibethinus_seq1
----------------------------------------------------------agatatgctggtttattttggacaaatccaaaaaagttwgacaaaatggacaccaaaggtaaa-caaaaagtt--tctcaaccatgtgagcttctg--------aaaattttgttg----aacttaaccactaattcactatttatta-tgagcaggcattgaaactgtacgaagagacaattgtttattggt-caaaaaccttgtaaacgaatgccttcacaaaatattgatcgatagagatattcctggtgcagttcagtatgtcaagaataccatttcggatcttctcatgaatcraatggatttgtcacttttggttattactaaggtgag----------gtgaatatcct-gtattcctggtt-----taatggtgc--------------tttagtcattgggttgtctt--------------------------------tagaagct------------------------tttatagtgcttggt-ataaatctgttcc-ag-tcgttttaattttgc---------tttgttgctgctcctat--ataacagggtcttacaaaaactgg----agatgatta-----------------------------------------------------------------------------------------------------------------------------------------------------
>I28612_M038_Malvaceae_Brachichyton_bidwillii_seq1
---------------------------------------------gattagcaagaaaaagtatgctggtttattttggacaaatccasgaaagtttgacaaaatggacaccaaaggtaaa-cccgaagct--tctcagccatgtgagcttctg--------aaaattttgttg----aacttaactactaattcatcatttatca-tgaacaggcattgtttctgttcgaagagacaattgtttattggt-caaaaaccttgtaaacgaatgcctccacaaaatattgattgatagagacattcctggtgcagttcagtatgttaagaataccatttcagatcttctcatgaatcgtatggatttatcamttttggttattactaasgtgag----------acaaatatcct-gtgttcctggtt-----caatggtgc--------------tttagtcattgggctgtctt--------------------------------tagaaatt------------------------tttg-agttcttggt-atagatctgtgcc-ag-tcattttatttcagc---------tctgttcctgctgctac--atgacagggtctgacaaaaactgg----agatgattatgaggtaa--aagctgcac----------------------------------------------------------------------------------------------------------------------------------
>I28613_M039_Malvaceae_Eriotheca_macrophylla_seq1
-----------------------------------------------------------------------------------------------ttgacaaaatggacaccaaaggtaaa-gaagaagtt--kctyaaccrtgtgagcttctg--------aagattttgttg----aacttgactactgattcatc-tttatca-tgaacaggcattgaaactgtctgaagagacaattgtttattggtaaaaaaacattgtaaatgaatgcctccacaaawtattgattgatagagacgttcctggtgcagtycwgtatgtcaagaataccrtttcagatcttctcatgaatygcatggatttgtcacttttggttattactaaggtgag----------acaawtatcct-gtattcctggtt-----caatggtgc--------------tttagtcgttgggctttctt--------------------------------tacaagtt------------------------tt----attcttggt-ataaatctrtgcc-ag-tcatrwtatktaagc---------tttrttcttactcctac--ataacmgggtctgacaaaaactgg----agatgattatgaggtaa--aagcagctcacgttgaacttgc---------------------------------------------------------------------------------------------------------------------
>I28614_M040_Malvaceae_Hydrogaster_trinervis_seq1
------------------gagaaggtttattatccctatc-ttttgattagcaagaaaagatatgctggtttattytggacaaakccaahraagtttgacaaaatggacaccaaaggtaaa-caataagtt--tctcaaccatgtaagcttctg--------aagattttatta----aatttgacyaytaattcctcatttmtca-tgaacaggcatygaaacwgttagaagagataattgtttattggt-caagaatcttgtaaatgaatgtcttcacaaaatattgathgatagagacattccyggtgcagttcagtakgtcaagaatachatwtcagatcttctaatgaatcgaatggatttatcacttttggttattactaaggtgag----------acragtatcttsgrdwtcctagyt-----caatggtthbtawggtagtccaatactgtmattg-acbgtccy--------------------------------yaaaagtt------------------------tatatrctttt-----ataaatctctgcc-ar-tggttttgttttagc---------tttgtttctgctcctat--ataacagggtctgacaaaaactgg------------------------------------------------------------------------------------------------------------------------------------------------------------------
>I28615_M041_Malvaceae_Pterygota_brasiliensis_seq1
----------------------------------------------------------agatatgctggtttattttggacaactccacaaaaatttgacaaaatggacaccaaaggtaaa-caagaatat--tctcaatgacatgag---ctg--------aaaattttgtta----aacttgactactaattcatcatttatca-tgagcaggcattgaaactgtacgaagagacaattgtttattggt-caaaaacctcgtaagcgaatgccttcacaaaatattgattgatagagatattcctggtgcagttcagtatgttaagaataccatttcagatctgctaatgaatagaatggatttgtcacttttggttattactaaggtggg----------acaaacaccct-gtattcctcgtt-----taatggtgt--------------tttagttattgggctgtctt--------------------------------tagcag-t------------------------tttatagtgcttggt-ataaatctgttct-ag-tcgttttattttagc---------tttgttctctctcctat--ataacagggtctgacaaaaac---------------------------------------------------------------------------------------------------------------------------------------------------------------------
>I28616_M042_Malvaceae_Leptonichya_maranta_seq1
------------------------------------tatc-ttttgattagcaagaaaagatatgctggtttattttggacaaatccccaaaagtttgacaaaatggacactaaaggtaaa-raagaagtt--tctcaatcatgtgagcttctg--------aactttttcctggacttacttgactactaattcatcatttatta-tgaacaggcattgaaactgttcgaagagacaattgtttattggt-caaaaaccttgtaaatgaatgccttcacaaaatattgatcgatagagacattcctggtgcagttcaatatgtcaagaatacaatttcagatcttctcatgaatcgaatggatttgtctcttttggttattactaaggtgag----------gtgtatatcct-ggattcctaggcggtcaccatagtgctttagatagttmaaaattgtccttgggctgtcttt------------------------aaaggtgtaaaggtt------------------------tttataatgcttggt-attaatctgtgcc-ag-tcatttta-tttacc---------tttacttctgctcctat--attatagg----------------------------------------------------------------------------------------------------------------------------------------------------------------------------------
>I28618_M044_Malvaceae_Pentace_laxiflora_seq1
------------------------------------------------------------htakkswrgtttakyttggmyaaa-----------------------amaccaaarkkaaa-caagaatttt-tctcaaccatgtgagtttctg--------argattttgttg----aatttgactactaatttaccatttatca-tgagcaggcattgaaacggtgcgaagagataattgtttgttggt-caaaaaycttgtaaatgaatgcctccacaaaatattgatagatagagatattcctggtgcagttcagtatgtcaagaataccatttcagatcttctcatgaatcgaatggatttgtcacttttggttattaccaaggtgag----------atgaatatcct-gtatctattg------------------------------------------gctgtcttt-------------------------------agaagttt------------------------tttatggtgcttggt-ataaatatgttcc-tgttttttttattttagc---------tttgttcbtgctcatat--ttaacagggtctgactaaaactgg----aratgattatgaagtaa--aagctgctcatgttgaacttgctgaac----------------------------------------------------------------------------------------------------------------
>I28619_M045_Malvaceae_Phragmotheca_mammosa_seq1
----------------------------attatccctatc-ttttgattagcaagaaaagatatgctggtttattttggacaaatccacaaaagtttgacaaaatggacacyaaaggtaaa-saasaartt--whtcaaccatgtgrkcttykg--------aarrttytdttg----aayttgacwrctaattcatcrtttatca-tgaacaggcattgaaactgttmgaagagacaattgtttattggt-raaaaaccttgtaaaygaatgccthcacaaaatattgattgatagagayattcctggtgcagttcagtatgtcaagaataccatttcagatcttctcatgaatcgmatggayttgtcacttttggttattactaaggtkag----------amraatatcct-gtrttcctggtt-----yaatggygc--------------twtagtbattgggctgtctt--------------------------------tagargyt------------------------tttrtaattcttggt-gtaaatctgtgtc-ag--ctttttattttagc---------tttgttcctgctcctat---atrcagggtctgacaaaaactgg----agatgattatgaggtaa--aaactgctcatgttg----------------------------------------------------------------------------------------------------------------------------
>I28620_M046_Malvaceae_Camptostemon_shultzii_seq1
---------------------------------------------------yawraaaagatatgctggtttattttggacaaatccactaaagtttgacmaaatggacactaaaggtaaactaagaaatt--tctcaaccatgtgagcttatg--------aaatttttattg----aacttgaatgctaattcatatttcttca-tgaacaggcattgaaactgttcgaagagacaattgtttattggt-taaaaaccttgtaaatgaatgcctgcacaaaatattgattgatagagatattcctggtgcagttcagtatgtcaagaataccatttctgatcttctcatgaatcgaatggatttgtcacttttggttattactaaggtgag----------aataatatcct-ttattcctggtt-----taatggtgc--------------tttagtcattg------------------------------------------tgaagtt------------------------tttgtaatgcttggt-gtaaatctgtgttgag-tc--tttattttagc---------tttgttcctgctcttgt---mt---------------------------------------------------------------------------------------------------------------------------------------------------------------------------------------
>I28621_M153_Malvaceae_Trichospermum_sp_seq1
------------gagttcgagaaggtttattatccctatc-tcttgattagcaagaaaagatatgctggtttattttggacaaatccaaaaaagtttgacaaaatggacaccaaaggtaaa-caagaagtt--tyyctgccatgtgagcttttg--------aagattwtatta----aatttgactactaattcctcatttatcw-tgaacaggcattgaaactgttcgaagagataattgtttattggt-vaagaatcttgtaaatgaatgtctkcacaaaatattgattgatagagacattcctggtgcagttcagtatgtcaagaataccatttcagatcttctaatgaatcgaatggatttatcacttttggttattactaaggtgag----------acaagtatctt-ggattcctagttc----caatggttctttaggtagtccaatattgtcatyg-actgtcct--------------------------------taaaagtt------------------------tatatgctttt-----ataaatctctgcc-ag-tttyytt-------y---------tttrttwytaytmytat--ataacagggtctgacaaagactgg----agatkactatgaaktwa--mwkykkyt-----------------------------------------------------------------------------------------------------------------------------------
>I28624_M049_Malvaceae_Corchoropsis_tomentosa_seq1
----------------------------------------------attagcaagaaaagatatgctggtttattttggacaaatccacataagtttgacaaaatggacaccaaaggtaaa-caaaaagtt--tctcaaccatgtgagcttctg--------aaaaatttgttg----aacttgactactaattcatcatttatca-tttacaggcattgaaactgttcgaagagacaattgtttattggt-caaaaaccttgtaaatgaatgcctccacaaattattgatcgatagagacattcctggcgcagttcaatatgtcaagaatactatttcagatcttctcatgaatcgtatggacttatcacttttggttattactaaggtaacttttggctattaacatttcag-atctttctagtt-----caatggtgctt------------cttagtcattgggctgtctt--------------------------------tagaagtt------------------------tttatgattctggtt-ataaatttgtgcc-a--ctatttaatttcagc---------tttgttcttgctcctgt--ataacagggtct------------------------------------------------------------------------------------------------------------------------------------------------------------------------------
>I28625_M193_Malvaceae_Apeiba_tibourbou_seq1
-------------agtttgagaaggtttattatccctatc-ttttgattagcaagaaaagatatgccggtttattttggacaaatccaaaaaagtttgacaagatggacacaaaaggtaa--caagaagtt--tctcaaccatgtgagcttctg--------aagattttattg----aactagactactaattcatcatttatta-tgaacaggcattgaaactgttcgaagagacaattgtttattggt-caagaatcttgtaaatgaatgtcttcacaaaatattgattgatagagacattcctggcgcagttcagtatgtcaagaataccatttcagatcttctaatgaatcgaatggatttgtcacttttagttattactaaggtgag----------gctggtaccct-ggattcctgttt-----cactg------------------------------gctggcct--------------------------------taaaag--------------------------tttagaatgctt-tt-ataattttcttcc-ag-ttgttttatgtttgc---------tttggtcctggtcctac--ataacagggtctgacaaagacagg----agatgattatgaagtaa--aagctgctcatgttgaacttgct--------------------------------------------------------------------------------------------------------------------
>I28626_M226_Malvaceae_Helicteres_guazumifolia_seq1
-------------------------------------------ttgattagcaagaaaagatatgctggtttattttggacaaatccacagaagtttgacaaaatggacactaaaggtaaa-gaagaagtt--tctcaaccatgtaaatttctg--------aaatttttgttg----aattcgactactaatttatgctttgtca-tgaacaggcattgaaactgtccgaagagacaattgtttattggt-aaaaaatcttgtaaatgaatgcctccacaaaatactgatagatagagacattcctggtgcagttcaatatgtcaagaataccatttcagatcttctcatgaaccgcatggatttatcactattagtcattactaaggtgag----------aaaaatatcc--aatttgctggtt-----caatggtgg--------------tttagtcgttgggctgtctt--------------------------------aaaaagtt------------------------tttataatgcttggt-agaaatctgtgcc-aa-tcattttattttagc---------tttattcctgctcctaa--ataacagggactgacaaaaactgg----agatgattatgaggtaa--aagccgctcatgttg----------------------------------------------------------------------------------------------------------------------------
>I28628_M051_Malvaceae_Werklea_horrida_seq1
--------------gtttgagaaggtttattatccctahc-tattgattagcaagaaaagatatgctggtttattttggacaaatccacaaaagcatgacaaaatggacactaaaggtaaa-caagatatt--tctcartcgtrtgrgcttctg---------aaartttattg----aawtttaatgctaattcatctttcatca-tgaacaggcattgaaactgttcgaagagacaactgtttattggt-caaaaaccttgtaaatgaatgcctgcacaaaatattgattgatagagatattcctggtgcagthcagtatgtyaagaacaccatttcagatcttctcatgaatcgaatggatttgtcacttttggttattactaaggtgag----------aaaaw--tcct-ttattccacktt-----tgatggtgc--------------tttagtcattg------------------------------------------tgaagtt------------------------tttgbaatgcttggt-btaaatctgtgtc-vg-tc--tttattttagc---------tttattcctgctcttac---gtacagggtctgacaaaaacygg----agatgattatgaggtaa--aagctgctcatgttga---------------------------------------------------------------------------------------------------------------------------
>I28629_M052_Malvaceae_Spirotheca_rosea_seq1
-------------------------------------------ttgattagcaagaaaagatatgctggtttatattggaccaatccacagaagtttgacaaaatggacactaaaggta----agcaagtt--tctcaaccaggtgagcttctg--------atagttttgttg----aacttgacgactaat---tcatttatca-tgtacaggcattgaaactgttcgaagagacaattgcttattggt-caaaaaccttgtaaatgaatgccttcacaaaattttgatagatagagatattcctggtgcagttcagtatgtcaagaataccatttcagatcttctcatgaatcgaatggatttgtcacttttggttattactaaggtgag----------aagaatatcct-gtattcctggtt-----tcatggtgc--------------tttagtctttgggctgtcta--------------------------------tagatg-t------------------------cttataatgcttggt-gtaaatctgtgtt-ag-tcctttgattttagct--------tttgctctttctcctat---acacagggtctgacaaaaactgg----agatgattatgaggtaa--aagctgctcatgttgaacttgctga------------------------------------------------------------------------------------------------------------------
>I28630_M053_Malvaceae_Huberodendron_swietenioides_seq1
------------gagttcgagaaggtttattatccctatc-ttttgattagcaagaaaaggtatgctggattattttggacaaatccacaaaagtttgacaaaatggacactaaaggta----aacaagtt--tctcaaccatgtgagcttctr--------atagttttgttg----aacttgactactrattcatcatttatca-tgaacaggcattgaaactgttcgaagagacaattgtttattggt-caaaaaccttgtaaatgaatgccttcacaaaatattgatagatagagatattcctggtgcagttcagtatgtcaagartaccatttcagatcttctcatgaatcgaatggatttgtcacttttggttattacgaaggt-------------aagaatatccb-gtattcctggtt-----yaatggtgc-------------------ccattgggctgtctt--------------------------------tcgaag-t------------------------tttataatgcttggt-gtaaatctgtgtc-ag-tccttttattttagc---------cttgttctttctcctaa---atacagggtctgacaaaaactgg----agaygattatgaggtaa--aagctgctcatgttgaa--------------------------------------------------------------------------------------------------------------------------
>I28631_M054_Malvaceae_Trochetiopsis_benjaminae_seq1
-----------------------------------ctatc-ttttgattagcaagaaaagatatgctggtttattctggacaaatccacaaaagtttgacaaaatggacaccaaaggtaaa-caagaagtttctctcaaccatgtgagcttcaga-------aaaaatttgttc----aacttgactactaattcatcatttataatttaacaggcattgaaactgttcgaagagacaattgtttattggt-caaaaaccttgtaaatgaatgcctccacaaaatattgattgatagagacattcctggcgcagttcagtatgtcaagaatactatctcagatcttcttatgaatcgcatggatttatcacttttggttattactaaggtgacttttggctattaacatttcag-atcattctagtt-----caatggtgctt------------catagtcattgggctgtctt--------------------------------tactagtt------------------------tatatgattctggtt-ataagtctgttcc-a--ctatttaattttcact--------tttgttcttactcctaa-----acagggtctgacaaaatctgg----agatgattatgaggtaa--aagcagctcatgt------------------------------------------------------------------------------------------------------------------------------
>I28632_M055_Malvaceae_Eriolaena_candollei_seq1
------------------------------------------------------------atatgctggtttattctggacaaatccacagaagtttgacaaaatggacaccaaaggtaaa-caagaagtttctctcraccatgtgagcttcaga-------aacawtttgttc----aahttgactactaattcatcatttawaa-ttaacaggcattgaaactgttcgaagagacaattgtttaytggt-caaaaaccttgtaaatgaatgcctccasaaaatattgatygayagagayattcytggygcwgtycagtatgtcaaraatamcatmtcagatcttctcatgaatcgcatggatttatcacttttggttattactaaggtgacttttggctattaacatttcag-atctttytagtt-----caakggtgckt------------cttagtcatwgkgctgtctt--------------------------------tactagtt------------------------tatatgwttctggtt-ataagtctgttcy-a--ctatttgattttcgct--------tttkwtyttaytcctaa-----aymrrrtytramaaaaactgg----agatgatta-----------------------------------------------------------------------------------------------------------------------------------------------------
>I28633_M056_Malvaceae_Adansonia_digitata_seq1
--------------------------ttattatccgtatc-ttctgattagcaagaaaagatatgctggtttatattggacaaatccacgaaagtttgacaaaatggacactaaaggta----atcaagtt--tctcaactatgtgagcttcta--------atagttttattg----tacttagttactaattcatcattcatca-tgaacaggcattgaaactgttcgaagagacaattgtttattggt-caaaaaccttgtaaatgaatgccttcacaaaattttgatagatagagatattcctggtgcagttcagtatgtgaagaataccatttcagatcttctcatgaatcgaatggatttgtcacttttggttattactaaggttag----------aagagtatcct-gtattcctgaat-----caatggtgc--------------tttagtctttggtctctctt--------------------------------tagaag-t------------------------cttataatacttgtt-gtaaatctgtgtc-cg-tccttttattttagc---------ttttttctttctcctat---gtrcagggtttaacaaaaactgg----agatgattatgaggtaa--aagctgctcatgttgaactt-----------------------------------------------------------------------------------------------------------------------
>I28636_M059_Malvaceae_Pterospermum_pierrei_seq1
----------------------------------------------------------------------------------------------------------------------aaa-caagaagtt--tctcaaccatgtgagcttctg--------aaaattttgttg----gact---ctactaattcatcatttatta-cgaacaggcattgaaaccgttcgaagagacaattgtttattagt-caaaaaccttgtaaatgaatgcctccacaaaatattgattgatagagacattmctggtgcakttmagtatktsaagaataccatttcagatcttctcatgaatcgcatggatttatcacttttggttattactaagg----------------------------------------------------------------------------------------------------------------------------------------------------------------------------------------------------------------------------------------------------------------------------------------------------------------------------------------------------------------------------------------------------------------------------
>I28637_M060_Malvaceae_Duboscia_vifidiflora_seq1
----------------------aggtttattatccctatc-ttttgattagcaagaaaagatatgctggtttattttggacaaatccaaaaaagtttgacaaaatggacaccaaaggtaaa-caagaagtt--tctcaaccatgtgcgattctg--------aagattttatta----aatttgactactaattcctcatttatca-tgaacaggcattgaaactgttcgaagagacaattgtttattggt-caagaatcttgtaaatgaatgtcttcacaaaatattgattgatagagacattcctggtgctgttcagtatgtcaagaacacaatttcagatcttctaatgaatcgaatggatttatctcttttggttattactaaggtgag----------atgagtatctt-ggattcctggtt-----cagtggttctttaggtagtccaacattgtcattg-actatctt--------------------------------taaaagtt------------------------tatacactttt-----acatatctctgcc-ag-ttgttttattttagc---------tttggttctgctcctat--aaaac-------------------------------------------------------------------------------------------------------------------------------------------------------------------------------------
>I28639_M249_Malvaceae_Gyranthera_amphibiolepis_seq1
------aaactagagttcgagaaggtttattatccctatc-ttttgattagcaagaaaagatatgctggtttattttggacaaatccacaaaagtttgacaaaatggacactaaaggta----aacaagtt--tcccaaccatgtgaacttctg--------atagttttgttg----aacttgactactaattcatcatttatca-tgaacaggcattgaaactgttcgaagagacaattgtttattggt-caaaaaccttgtgaatgaatgccttcacaaaatattgatagatagagatattcctggtgcggttcagtatgtcaagaataccatttcagatcttctcatgaaccgaatggatttgtcacttttggttattacgaaggtgag----------aagaatatcct-gtattcctggtt-----taatggtgc-------------------tcattggtctgtctt--------------------------------ttgaag-t------------------------tttgtaatgcttggt-gtaaatctgtgtc-ag-tccttttattttagc---------tttgttctttctcctaa---atacagggtctgacaaaaactgg----agatgat-------------------------------------------------------------------------------------------------------------------------------------------------------
>I28640_M062B_Malvaceae_Diplodiscus_paniculatus_seq1
--------------------------------------------------gcawkrararawatkctkgtttayyttkgryraakycayaawartttgacaaaatggacaccaaaggtaaa-caagaatttt-tyycawyywtgtgagtttctg--------aggattttgttg----aacttgactactaatttaccatttatca-tgagcaggcattgaaacggtgcgaagagataattgtttgttggt-caaaaaccttgtaaatgaatgcctccacaaaatattgatagatagagatattcctggtgcagttcagtatgtcaagaataccatttcagatcttctcatgaatcgaatggatttgtcacttttggttattaccaaggtgag----------atgaatatcct-gtatctattg------------------------------------------gctgb-------------------------------------ragttt------------------------ttbatkdtscttggt-atawatctgttyy-yr-ttghwyywtttnagm---------btwdthnhtrhtbatwt--tta------------------------------------------------thttyamrskt----------------------------------------------------------------------------------------------------------------------------
>I28641_M063_Malvaceae_Brownlowia_peltata_seq1
--------------------------------------------------------------atgctggtttattttggacaaatccacaaaagtttgacaaaatggacaccaaaggtaaa-caagaatttt-tctcaaccatgtgagtttctg---------agattttgttg----aatttgactactaatttaccatttatca-tgagcaggcattgaaacggtgcgaagagataattgtttgttggt-caaaaaccttgtaaatgaatgcctccacaaaatattgatagatagagatattcctggtgcagttcagtatgtcaagaataccatttcagatcttctcatgaatcgaatggatttgtcacttttggttattaccaaggtgag----------atgaatatcct-gtatctattg------------------------------------------gctgtcttt-------------------------------agaagttt------------------------tttatggtgcttggt-ataaatatgttcc-tg-tttttttattttagc---------tttggtcctgctcatat--ttaacagggtctgactaaaactgg----agatgattatgaagtaa--aagctrctcatgttgaac-------------------------------------------------------------------------------------------------------------------------
>I28642_M064_Malvaceae_Burretiodendron_esquirolii_seq1
------------------------------------------------------------------tggtttattttggacaaatccacaaaagtttgacaaaatggacactaaaggtaaa-caagaaatt--tctcaagyatgtgagcttctg---------aaatttttttt----aacttgattactaattcatcctttatca-tgaacaggcattgaaactgttcgaagagacaactgtttattggt-caaaaaccttgtaaatgaatgcctccacaaaatattgatcgatagagacattcctggtgcagttcagtatgtcaagaataccatttcagatctgctcatgaatcgcatggatttatcacttctggttattactaaggtaacttttggttattactatttcag-atctttctagtt-----caatggtgcttc-----------tttagttattgggatgtctt--------------------------------tagaag-t------------------------tttatgattctggtt-ataaatct----------------------------------------------------------------------------------------------------------------------------------------------------------------------------------------------------------------------------------------------
>I28644_M066_Malvaceae_Thomasia_solanaceae_seq1
--------------------------ttattatccctatc-ttttgattagcaagaaaagatatgctggtttattttggacaaatccacaaaagtttgacaaaatggacaccaaaggtaag-caagaagtt--tctcaaccatgtgagytymtg---------acattttgttg----agcttgactactaatttatcttttatca-tgaacaggcattgaaactgttcgaagagataattgtttattggt-caaaaaccttgtaaatgaatgccttcacaaaatattgatcgatagagacattcctggtgcagttcagtatgtcaagaataccatttcagatcttctcatgaatcgaatggatttgtctcttttggttattactaaggtgag----------acraatatcct-ggattcctggtt-----caatggtgctttaggtagttcaattttgtcattgggccgtctt--------------------------------gaaaagtt------------------------tttataatgcttggt-ataagtctctggm-ag-tcgtcttattttagc---------tttgttcccactcccat--ataacagggtctgacaaaaactgg----agaygattatgaggtaa--aagc---------------------------------------------------------------------------------------------------------------------------------------
>I28645_M067_Malvaceae_Guichenotia_ledifolia_seq1
--------------------gaaggtttattatccctatc-ttttgattagcaagaaaagatatgctggtttattttggacaaatccacaaaagtttgacaaaatggacaccaaaggtaag-caaggagtt--tctcaaccatgtgagcttctg---------acattttgttg----agcttgactactaatttatcctttatca-tgaacaggcatcgaaactgttcgaagggataattgtttattggt-caaaaaccttgtaaatgaatgccttcacaaaatattgattgatagagacattcctggtgcagttcagtatgtcaagaataccatttcagatcttctcatgaatcgaatggatttgtctcttttggttattactaaggtgag----------acgaatatcct-ggattcctagtt-----cgatggtgctttaggtagttcaattttgtcattgggctgtctt--------------------------------gaaaagtt------------------------tttataatgcttggt-ataagtctgtgcc-ag-tcgttttattttagc---------tttgttcccactcctat--ataacagggtctgacaaaaactgg----agaagat-------------------------------------------------------------------------------------------------------------------------------------------------------
>I28646_M068_Malvaceae_Helmiopsis_sp_seq1
------------------------------tatccctatc-ttttgattagcaagaaaagatatgctggtttattctggacaaatccacaaaagttygacaaaatggacaccaaaggtaaa-caagaagtttytctcaaccrtstgagsttmwga-------aaaaawttgtts----aacttgastactaattcatcatttatamtttaacaggcattgaaactgttcgaagagacaattgtttattggt-caaaaaccttgtaaatgaatgcctccacaaaatattgathbayagagacattcctggygcwgtbcagtatgtcaagaatamcatctcagatcttctcatgaatcgcatggatttatcacttttggttattactaaggtgacttttggctattaacatttcag-atctttctagkt-----caatggtgytt------------cttagtcattgggctrtctt--------------------------------tactakwt------------------------wwkatkmtkstkrtw-atawgtctsttcc-a--ctatttrattttcgct--------tttgttcttactcctaa-----acagggtctgacaaaaactgg----agatgatta-----------------------------------------------------------------------------------------------------------------------------------------------------
>I28647_M069_Malvaceae_Cheirolaena_linearis_seq1
--------------------gaaggtttattatccctatc-ttttaattagcaagaaaaggtatgctggtttattctggacaaatccacaaaagtttgacaaaatggacaccaaaggtaaa-caagaagtttctctcaaccatgtgagcttcaga-------aacaatttgttc----aacttgactactaattcatcgtttataa-ttaacaggcattgagactgttcgaagagacaattgtttattggt-caaaaaccttgtaaatgaatgcctccacaaaatattgattgatagagacattcctggcgcagttcagtatgtcaagaataccatatcagatcttctcatgaatcgcatggatttatcactcttggttattactaaggtgacctttggctattaacagttcag-atctttctagtt-----caatggtgctt------------cttagtcattgggctgtctt--------------------------------tactagta------------------------tatatgattctggtt-ataagtctgttcc-a--ctctttaattttcact--------tttgttcttactcctaa-----acagggtctgacaaaaactgg----agatgattatgaggtaa--aagcagctca---------------------------------------------------------------------------------------------------------------------------------
>I28648_M070_Malvaceae_Helmiopsiella_madagascariensis_seq1
--------------------gaaggtttattatccctatc-ttttgattagcaagaaaagatatgctggtttattttggacaaatccacaaaagttygacaaaatggacaccaaaggtaaa-caagaagtttytctcaaccatstgagmttcwga-------aaaaawttgtts----aacttgagtwctaattcatcatthatamtttaacaggcattgaaactgttcgaagagacaattgtttattggt-caaaaacctygtaaatgaatgcctccacaaaatattgatwgahagagacattcctggygcdgthcagtatgtcaagaatamcatctcagatcttctcatgaatcgcatggatttatcdcttttggttattactaaggtgacttttggctattaacatttcag-atytttctagtt-----caatggtgctt------------cttagtcattgggctgtctt--------------------------------tactagtt------------------------tatatgattctggtt-atawgtctgttcc-r--ctatttrattttcgct--------ttkktyytwmyyyctaa-----acagggtctgacaaaaactgg----agatgattatgaggtaa--aagcagctcatgtt-----------------------------------------------------------------------------------------------------------------------------
>I28653_M168_Malvaceae_Theobroma_cacao_seq1
cccatcaaactagagttcgagaaggtttattatccctatc-ttttgatcagcaagaaaagatatgctggtttattttggacaaatccacaaaagtttgacaaaatggacactaaaggta----aagaagtt--tcacaaccatttgagcttctg--------aaaattttgttg-----acttgactactaattcatgttttattg-tgaacaggcattgaaactgttcgaagagacaattgtttattggt-caaaaaccttgtaaatgaatgccttcacaaattattgatcgatagagacattcctggtgcagttcaatatgtcaagaatactatttcagatcttctcatgaatcgaatggatttatcacttttggttattactaaggtgag----------acaaatatcct-ggattcctgtgccgtcaccatggtgc-ttagatagtttaacattccccttgggctgtctt--------------------------------taaaagtt------------------------tttataatgctt-gt-ataaatatatgcc-ag-tcacttta-tttagt---------tttgttcctgctcctat--ataacagggtcttacaaaaactgg----agatgattatga--------------------------------------------------------------------------------------------------------------------------------------------------
>I28654_M105_Malvaceae_Pachira_aquatica_seq1
------------------------------------------tttgattagcaagaaaagatatgctggtttatattggacaaatccacaaaagtttgacaaaatggacactaaaggta----agcaagtt--tctcaaccgtgtgagcttctg--------atagttttgttg----aacttgacgactaactcatcatttatca-tgtacaggcattgagactgttcgaagagacaattgtttattggt-caaaaaccttgtaaatgaatgccttcacaaaattttgatagacagagatattcctggtgcagttcagtatgtcaagaataccatttcagatcttctcatgaatcgaatggatttgtcactattggttattactaaggtgag----------aagaatatcct-gtattcctggtg-----tgatgatgc--------------tttagtctttgggctgtctt--------------------------------tagaag-t------------------------cttataatgcttggt-gtgaatctgtgtt-ag-tccttttattttagc---------tttgttctttgtcctat---atgcagggtctgacaaaaac---------------------------------------------------------------------------------------------------------------------------------------------------------------------
>I28655_M148_Malvaceae_Robinsonella_mirandae_seq1
--------------------------------tccctatc-ttttgattagcaagaaaagatatgctggtttattttggacaaatccacaaaagtttgacaaaatggacactaaaggtaaa-cwagaaabt--tctcarccaygtgaacttctg--------aaamttytattg----aacttgaatgctaattcatctttcatca-tgaacaggcattgaaactgttcgaagagacaattgtttattggt-caaaaaccttgtaaatgaatgcctgcacaaaatattgattgatagagatattcctggtgcagttcagtatgtcaagaataccatttcagatcttctcatgaatcgaatggatttgtcacttttggttattaccaaggtgtg----------aagaatatcct-cymttcctggtt-----tagtggtgc--------------tttagytattg------------------------------------------tgargtt------------------------tttgtratgcttggt-gtaaatcwgtgtc-gk-tc--tttattttagc---------tttgttcctgctcctatwtggtacagggtctgacaaaaactgg----agatgattacgaggtaa--aagctgcccatgttgaacttgctg-------------------------------------------------------------------------------------------------------------------
>I28656_M002_Malvaceae_Tilia_americana_seq1
------------------gagaaggtttattatccctatc-ttttgattagcaagaaaagatatgctggtttattttggacaaatccaaaaaartttgacaaaatggacaccaaaggtaaa-caagaagtt--tctcaammatgtgagcttctg--------aaaattttgttg----aachtgastactaattcatmatttatca-tgaacaggcattgaaactgttcgaagagacaattgtttrttggt-caaaaaccttgtaaaygaatgyctccacaaaatattgatcgatagagacattcctggtgcagttcagtatgtcaagaataccatttcagatcttctcatraatcgcatggatttatcacttttggttattactaaggtgag----------acaaatatcct-gtattcctggtt-----caatvgtdctktak-------wstttaktcattgggctgtctt--------------------------------tagaagtt------------------------ttartgattcttggt-ataaatctrtgcc-aw-tcattttatwttrsc---------wttgttcctgcttcywc--ataacagggtctgacaaaaactgg----agawgattatgaggtaa--aa-----------------------------------------------------------------------------------------------------------------------------------------
