# Supplementary material for: Localized Phylogenetic Discordance Among Nuclear Loci Due to Incomplete Lineage Sorting and Introgression in the Family of Cotton and Cacao (Malvaceae)
Source: Front Plant Sci. 2022 Apr 13;13:850521. doi: 10.3389/fpls.2022.850521 (PMC9043901; doi:10.3389/fpls.2022.850521)
Supplement: Supplementary file 1 [file Data_Sheet_1.ZIP › Alignments_v4/L221.fasta]

>I23352_M001_Malvaceae_Bombax_ceiba_seq1
--------------------------------------------------------------------------------------------------------------------------------------------------------------------------------------------------------------------------------------caggaatagctttgggagtaamaggactagtgggaagaccggctgctagtatacttgaggttactggaaaaactgcacagagtattagaaacagaagcagattataccatatgggatcacatcgttctagagttcgtttgccaaggcctctaagcagggaacttcctttgaggccttactcttgggaagaagctgtcggaatattggtgcttaaggaagctgatgatggcaagctcaaagatgaggtgtatgtcatgtccaaagcactcaaaaaacctggtaaatttgt--cattgtgacggagagactcgttttggttgttaattgcccaagtctggtggacttagggaaacctgaattccgaggtgttgcagtaaatcaagagtgggtgatagaaacagaaattagcctgcatagtgtaatccacactgatgctgatgatggtgtggtacatatcgtcggaagcagttcagatgccttactgagacaaaat---cagcagctgtcaaggaag------------ggtggcggtggtgggacaaggatgcggtggaataatccatcaacacctcttccactgcttcagaccaacttggaactggcatcggaagaagatgcacaagactttttacaggttttgctttctacaattgaacaggg---gaaagagcaaaggggaagtgaatatctattgcagcgaagtaacatcaagtaga--------------tttcc-atta---ttagtt---------------------------------------------------------------------------------------------------------------aggaaaggtccctaaaa--tggtttttttttttttttt-------------------------aaagagaggaaa-------------tagctgaaagag-aagttga-------at-t-ggaaagcacattctttttcgctct------ttcaattattaa------------------------------------------------------------------------------------------
>I23353_M002_Malvaceae_Tilia_americana_seq1
-----------------------------------------------------------------------------------------------------------------------------------------------------------------------------------------------------------------------------------------------------------------tmgtgggaagaccggctgctagtatacttgaagttactggaaaaactgcacagagtattagaaacagaagcagactgtaccatattggatcacaacgttacagagttcgtttgcccaggcctctaagcagagaacttcctttgaggccttactcttgggaagaagctgttggaatatcagtgcttaaggaagctgatgatggcaagctcaaggatgaggtgtatgtcatgtccaaagcactcaaaaaacctggtaaatttgt--catcgtgactcacagacttgtgttggttgttaattgcccaagtcttgtggactttgggaaacctgaatttcgaggtgttgcagtaaatccagagtggttgatagaaacagaaattagcctgcatagtgtaatccacactgatgttgatgacggggtggtacatattgttggaagcagttcagatgccttactgagacagaag---cagcagctgtctaggaag------------------ggtggcgggacaaggaagcggtggaataatccatcaactcctcttccactctttcagaccaacttggaactggcatcagaagaagatgcacaagactttttacaggttttgctatcgacaattgaacaggg---gaaagagcaagggggaagtgaatatatattgcaccgaagtaatataaagtaga--------------tttca-gtta---ttagttttcattctcctc---------------------------------------------------------------------------------------------------------------------------------------------------------------------------------------------------------------------------------------------------------------------------------------------------------------------------------------------------------------
>I23354_M003_Malvaceae_Herissantia_crispa_seq1
----------------------------------------------------------------------------------------------------------------------------------------------------------------------------------------------------------------------------------------ggattagctttgggagtaactggactagtgggaagaccagctgctagtatacttgaggtaactgggaaaactgcacagagtattagaaacagaagcagattataccatatgggttcacaacgttgtagagtccgtttgccaaggcctttaagcagagaacttcctttgaggccctactcttgggaagaagctgttggaatatcggtgcttaaagaagccgatgatggcaagctcaaggatgaggtctatgtcatgtccaaagcactcaaacaacctggtaaatatgt--tatcatgacggagagacttgtgttggttgttaattgcccaaatctggtggacttggggaaacctgaattccgaggcgttgcggcaaatcaagaatgggtgatagaaacagaaattagtgtgcatagtgtaatccacactgacgctgatgatggggttgtacatattgttggaagcagttcagatgcattgttgagacagaat---cagcagatgtcgaggaag------------ggtggtggcggtgggacaagaatgaggtggaataatccatcaactcctcttccactctttcagactaacttggaactgacatctgaagaagacacaaaacactttttactggttttgctttctacaattgaacaggggaagaaagaacaagggggaagtgaatatctattacagagaagtagtataaggtaga--------------tttcc-atta---ttagt---tatccttttctgtaaagc-c---------------------------------cttttt-------cacccacagctagaaaataggaacagtaaaaagaaaaaaaacaaagtaaggtccctaaca--tagtt--------------tagaag--------------------aacagaggaaa-------------tagctagaaag---agttga-------actt-ggaaagcattcgttt-ttytc-ctc----ctgcaattattaacgcatttg-tttcgtgtatagtttg------ga---------------------------------------------------------
>I23355_M004_Malvaceae_Malva_arborea_seq1
------------------------------------------------------------------------------------------------------------------------------------------------------------------------------------------------------------------------------------------attagctaagggggtgactggactagtgggaagaccagctgctagtatacttgaggttactgggaaaacggcgcagagtattagaaacagaagcagactataccatatgggctcacaacgttgtagagttcgtttgccgaggcctttaagcagagaacttcctttgaggccttactcttgggaagaagctgttggaatatcggtgcttaaggaagctgatgatggcaagctcaaggatgaggtttatgtcatgtccaaagtactcaaacaacctggtaaatatgt--tatcgtgacggagagacttgttttggttgtttattgcccgagtctggtggacgtggggaaacccgaattccaaggcgttgcggtaaatcaagagtgggtgatagaaacagaaatcagcctgcatagcgtaatccacaccgatgctgatgatggggtggtacatattgtcggaagcagttcagatgccttgttgacacagaac---cagcagatgtcgagaaag------------ggtggtggtggcgggacgaggatgcggtggaataatccatctactccacttccactctttcagaccaacttggaactggcatcagaagaagacacgatacactttttacgggatttgctttctacaatcgaacaggg---gaaagagcaagggggaagtgaacatctattacagagaagtaatatcaggtaga--------------tttcc-attt---ttact---tatccttttctatagcct-t---------------------------------attttt-------cacc-acagcaaga-------------------aaaaagaaaaatgaagggtccctaacat-tagtt--------------tagcaa--------------------aagataggaaa-------------tggctagaaag---aattaa-------ac-t-ggaaaacatttttt----------------------------------------------------------------------------------------------------------------------
>I23356_M005_Malvaceae_Lavatera_assurgentiflora_seq1
-----------------------------------------------------------------------------------------------------------------------------------------------------------------------------------------------------------------------------------------gattagctaagggggtgactggactagtgggaagaccagctgctagtatacttgaggttactgggaaaacggcgcagagtattagaaacagaagcagactataccatatgggctcacaacgttgtagagttcgtttgccgaggcctttaagcagagaacttcctttgaggccttactcttgggaagaagctgttggaatatcggtgcttaaggaagctgatgatggcaagctcaaggatgaggtttatgtcatgtccaaagtactcaaacaacctggtaaatatgt--tatcgtgacggagagacttgttttggttgtttattgcccgagtctggtggacgtggggaaacccgaattccaaggcgttgcggtaaatcaagagtgggtgatagaaacagaaatcagcctgcatagcgtaatccacaccgatgctgatgatggggtggtacatattgtcggaagcagttcagatgccttgttgacacagaac---cagcagatgtcgagaaag------------ggtggtggtggcgggacgaggatgcggtggaataatccatctactccacttccactctttcagaccaacttggaactggcatcagaagaagacacgatacactttttacgggatttgctttctacaatcgaacaggg---gaaagagcaagggggaagtgaacatctattacagagaagtaatatcaggtaga--------------tttcc-attt---ttact---tatccttttctatagcct-t---------------------------------attttt-------cacc-acagcaaga-------------------aaaaagaaaaatgaagggtccctaacat-tagtt--------------ta--------------------------------------------------------------------------------------------------------------------------------------------------------------------------------------------------------------------
>I23359_M008_Malvaceae_Althaea_officinalis_seq1
---------------------------------------------------------------------------------------------------------------------------------------------------------------------------------------------------------------------------------------------------------------------gggaagaccagctgctagtatacttgaggttactgggaaaactgcacagagtattagaaacagaagcagactataccatatgggctcacaacgttgtagagttcgtttgccgaggcctttaagcagagagcttcctttgaggccttactcttgggaagaagctgttggaatatcggtgcttaaggaagctgatgatggcaagctcaaggatgaggtttatgtcatgtccaaagtactcaaacaacctggtaaatatgt--tatcatgacggagagacttgtgctggttgttaattgcccgagtctggtggacgtggggaaacctgaattccaaggcgttgcggtaaatcaagagtgggtgatagaaacagaaatttccctgcatagtgtaatccacaccgatgctgatgatggggtggtacatattgtgggaagcagttcagatgccttgttgagacagaac---cagcatatgtcgagaaag------------ggtggtggcggcgggacgaggatgcggtggaataatccatctactcctcttccactctttcagacgaacttggaactggcatcagaagaagacacaaaacactttttacgggttttgctttctacaattgaacaggg---gaaagagcaagggggaagtgaacatctattacagagaagtaatatcaggtaga--------------tttcc-gtta---ttact---tgtccttttctatagcct------------------------------------tattt-------cacc-acaacaagaaaacag------------gaaaaagaaaaatgaagggtccctaaca--tggtt--------------tagcaa--------------------aagaga--------------------------------------------------------------------------------------------------------------------------------------------------------------------------------------
>I23360_M009_Malvaceae_Lagunaria_patersonia_seq1
--------------------------------------------------------------------------------------------------------------------------------------------------------------------------------------------------------------------------------------------------------taacaggactagtgggaagaccggctgctagtatacttgaggttactggaaaaactgctcagagtatcagaaacagaagcagactataccatatgggttcacaacgttgtagagttcgtttgccgaggcctctaagcagggaacttcctttgaggccttactcttgggaagaagctattggaacatcggtgcttaaggaagctgatgatggcaagctcaaggatgaggtctatgtcatgtccaaagcactaaaaaaacctggtaaatatgt--tatcatgacggagagacttgtgttggttgttaattgccggagtctggtggacttggggaaacttgaattccgaggcattgcagtgaatcaagagtgggtgatagaaacagaaattagcctgcatagtataattcacactgatgctgatgatggggtggtacatattgttggaagcagttcagatgccttgttgagacagaac---cagcagatgtcgaggaag------------agtggtggcggcgggacaaggatgcggtggaataatccatcaactcctcttccactctttcagaccaacttggaactggcatcagaagaagacacacaacactttttacgggttttgctttctacaattgaacaggg---gaaagagctagggggaagtgtatatttattgcagagaagcaatgtcaggtaga--------------tttcc-atca---ttact---tatccttttctatag----c---------------------------------cttttt-------catc-cgagcaagaaaacaggaaaaataaaaagaaaaa----------------------------------------------------------------------------gaaa-------------tagctagaaag---agttta-------ac-c-tgaaagcatttgttt-tttacact------tgcaattattgatgcatctg-cctcttgtatagtttc------tacaaaattataatttatagtaatatacatatatacttaattttgtaa-----------
>I23361_M010_Malvaceae_Allyogyne_huegelli_seq1
------------------------------------------------------------------------------------------------------------------------------------------------------------------------------------------------------------------------------------------------------------------------------ggctgctagtatacttgaggttactggaaaaactgcacagagtattagaaacagaagcagattatatcatatgggttcacaacattgtagagttcgtttgccaaggcctctaagcagggaacttcctttgaagccttactcttgggaagaagctgttggaacatcggtgctcaaggaagctgatgatggcaagctcaaggacgagatctatgttgcgtccaaagcactaaaaaaacccggtaaatatgt--catcatgacagagagacttgtgctggttgttaattgccctaatctggtggacttggggaaacctgaattccgaggggttgcagtaaatcaagagtgggtgatagaaacaga-----------------------------------------------------------------------------------------------------------------------------------------------------------------------------------------------------------------------------------------------------------------------------------------------------------------------------------------------------------------------------------------------------------------------------------------------------------------------------------------------------------------------------------------------------------------------------------------------------------------------------------------------------------------------------------------------------------------------------------------
>I23363_M012_Malvaceae_Napaea_dioica_seq1
-----------------------------------------------------------------------------------------------------------------------------------------------------------------------------------------------------------------------------------------------------------ctggactagtgggaagaccagctgctagtatacttgaggwtactgggaaaactgcacagagwawtagaaacggaagcagactatgccatatgrgctcacaacgttgtagagttcgtttgccgaggcctttaagtrgasaacttcctttgabgccttactcttsgkaataagctgttggaatatcggtgcttaaggaagctgatgatggcaagctcaaggatgaggtctatgtcatgtccaaagtactcaaacaacctggtaagtatgttatatcacgacggagagacttgt----gttgttaattgsccgagtctggtggacgtggggaaacctgaattccgagacgttgcagtaaatcaagagtgggtgatagaaacagaaattagcctgcatagtgcaatccacaccgatgctgatgatggggtggtacatattgttggaagcagttcagatgtcttgttgagacagaac---cagcaaatgtccagaaag---------ggtggtgacggcggcgggacgaggatgtggcggaataatccatcaactcctcttccactctttcagaccaacttggaactggcaccagaagaagacacaaaacactttttac------------------------------------------------------------------------------------------------------------------------------------------------------------------------------------------------------------------------------------------------------------------------------------------------------------------------------------------------------------------------------------------------------------------------------------------------------------------------------------------------
>I23365_M014_Malvaceae_Callirhoe_bushii_seq1
--------------------------------------------------------------------------------------------------------------------------------------------------------------------------------------------------------------------------------------------------------tgactgggctagtgggaagaccagctgctagtatactcgaggttactgggaaaactgcacagagtattagaaacagaagcagactatacaatatgggctcacaacgctgtagagttcgtttgccgaggcctttaagcagagaacttcctttgaggccttactcttgggaagaagctgttggaatatcggtgcttaaggaagctgatgatggcaagctcaaggatgaggtctatgtcatgtccaaagtactcaracaacctggkaaatatgt--tatyatgacrgagagacttgtgttggttgttaattgcccgagtctggtggacgtggggaaacctgaattccgaggcgttgcagtaaatcaagagtgggtgatagaaacagagattagcctgcacagtgtaatccacaccgatgctgatgatggggtggtacatattgttggaagcagttcagatgccttgttgagacagaac---cagcaaatrtcgagaaag------------ggyrgtggyggyggsrsgasgakrmsgyggwrkaatmmwyyrwssmctcytcywcymytyywkmmsamcwwskwrswrsyrkcakmagaagacacaaaacactttttacgggttttactttctacaatcgaacaggg---gaaagagcaagggggaagtgaacattt--------------------------------------------------------------------------------------------------------------------------------------------------------------------------------------------------------------------------------------------------------------------------------------------------------------------------------------------------------------------------------------------------------------------------------------
>I23367_M016_Malvaceae_Kitaibelia_vitifolia_seq1
------------------------------------------------------------------------------------------------------------------------------------------------------------------------------------------------------------------------------------------attagctttgggagtgactggactagtgggaagaccagctgctagtatactygaggttactgggaaaactgcacagagtattagaaacagaagcagactataccatatgggctcacaacrttgtagagttcgtttgccgaggcctttaagcagagaacttcctttgaggccttactcttgggaagaagctgttggaatatcggtgcttamggaagctgatgatggcaagctcaaggatgaggtytatgtsatgtccaaagtactcaaacarcctggtaaatatgt--tatcatgacggagagacttgtgttggttgttaattgcccgagtctggtkgacgtggggaaacctgaattccgaggygttgcrgtaaatcaagagtgggtgatwgaaacagaaattagcctgcatasygtwatccacaccgatgctgatgatggggtggtacatattgttggaagcagttcagatgccttgtcgagacagaac---cagcagatgtcgagaaag------------ggtggcggtggcaggacgaggatgcggtggaataatccatctactcctcttccactctttcagaccaacttggaactggcatcagaagaagacacaaaacactttttackggttttgctttctacaattgaacaggg---gaaagagcaagggggaagtgaacatctattacagagawgtaatatcaggtaga--------------tttmc-atta---ttwyt---twkyytkkwywatwrskt-wkwywycmmwkmwwrmwwaymskwwwmtywarwmkwayww-------yrcc-acagcaagaaaacag------------gaaaaggaaaaatgaagggtccctaaca--tagtt--------------tagcaa--------------------aagagaggaaa-------------tagctagaaag---agtttg-------ta-t-aaaa-----ttatat-tttac---------------------------------------------------------------------------------------------------------------
>I23368_M017_Malvaceae_Sterculia_apetala_seq1
--------------------------------------------------------------------------------------------------------------------------------------------------------------------------------------------------------------------------------------caggaatagcctggggagtaactggactagtgggaagaccggctgctagtatactagaggttactggaaaaactgcacagagtattagaaacagaagcagactataccatatgggtttacagcgttacagggttcgtttgccaaggcctctaagccgagaacttcctttgaggccttactcttgggaagaagctgttggaatatcagtgcttaaggaagctgatgatggcaagctcaaggatgaggtgtatgtcatgtccaaagcactcaaaacacctggtaaatttgt--catcgtgactgagagacttgtattggttgttaattgcccgtgtcttgtggactttggaaaacctgaatttcgaggtgttgcaataaatccagtatggttgatagaaacagaaattagcctgcatagtgtaatacacactgatgctgatgacggggtggtgcatattgttggaagcagttcagatgccttgttgagacagaag---cagcagctctctaggaag------------------ggaggcgggacaaggaagcagtggaataatccatcgactcctcttccattcttccagaccaacttggaactggcatcagagaaagatgcacaagactttttacgggttttgctatctacaattgaacaggg---gaaagagcatgggggaagtgaatatttattgcacagaagtaacatcaagtaga--------------tttct-gtta---ctagttttaataacctct-gtggcat-t---------------------------------ttcttt-------cact--------------------------------------------------------------------------------------------------aaaaaaaagg-------------------cagttggtacag--attag--------ccag-aaagagcagttttct-ttcactct------tgcaatcattaatgcatcct-ctttgtgtacagttag------tacagaattataatgtacagttaatgt--------------------------------
>I23369_M018_Malvaceae_Abelmoschus_esculentus_seq1
--------------------------------------------------------------------------------------------------------------------------------------------------------------------------------------------------------------------------------------tagggatagctttgggagtaacaggattagtgggaagaccggctgctagtattcttgaggttactggaaaaactgcacagagtattagaaacagaagcagattataccgtat---------acgttgtagagttcgtttgccaaggcctctaagcagggaacttcctttgaggccttactcttgggaagaagctgttggaatatcggtgcttaaggaagctgatgatggcaagctcaaggatgaggtctatgtcatatccaaagcactcaaaaaacctggtaaatatgt--tatcatgacagagagacttgtgttggttgttaattgccctaaattggtagacttggggaaacctgaattccgaggcgttgctgcaaatcaagagtgggtgatagaaacagaaattagcctacacaccgtaatccacactgatgctgatgatggtgtggtacatattgttggaagcagctcagatgccttgttaagacagaat---cagcagatgtcgaggaag------------ggtggtggcagcgggatgaggatgcggtggaataatccatcaactccccttccactctttcagacaaacttggaactgtcatcagaagaagacacaagacactttttacgtgttttgctttctacaattgaacaggg---gaaagagcaagggggaagtgaatatctattgcagagaagtaatctgaggtaga--------------tttcc-atta-----------------ttttcttagcca-t---------------------------------ttccat------ccatc-------aaaaaacaca------aataaaaagaaaattgaggaaatacccagaata--tagtt--------------t-gtac--------------------attacagcaa------------------tctatac---acatgc-------atgc-tgagtacatttgttg-tgtcaagt------gatgaccttgaatcaagtca-tccaaatcataattat------agaac------------------------------------------------------
>I23370_M105_Malvaceae_Pachira_aquatica_seq1
-----------------------------------------------------------------------------------------------------------------------------------------------------------------------------------------------------------------------------------------gaatagctttgggagtaacaggactagtgggaagaccggctgctagtatacttgaggttactggaaaaactgcacagagtattagaaacagaagcagattataccatatgggatcacatcgttctagagttcgtttgccaaggcctctaagcagggaacttcctttgaggccttactcttgggaagaagctgtyggaatatcggtgcttaaggaagctgatgatggcaagctcaaagatgaggtgtatgtcatgtccaaagcactcaaaagacctggtaaatttgt--cattgtgacggagagactcgttttrgttgttaattgcccaagtctggtggacttagggaaacctgaattccgaggtgttgctgtaaatcaagagtgggtgatagaaacagaaattagccagcatagtgtaatccacactgatgctgatgatggtgtggtacatatcgtcggaagcagttctgatgccttattgagacagaat---cagcagctgtcgagraag------------ggtggtggcggggggacaagtatgcagtggaataatccatcaacgcctcttccactgtttcagaccaacttggaactggcatcagaagaagacgaacaaaactttttgcagattttgctttctacaattaaacaggg---aaaagagcaaaggggaagtgagtatctgttgcagcgaagtaatatcaaataga--------------tc------------tagtt---------------------------------------------------------------------------------------------------------------aggaaaggtccctaaaa--tggtt-------------------a-----------------aaaaaaagaggaaa-------------tmactgaaagag-aagttga-------at-t-ggaaagcatgttctttttcactct------tgcaattat---------------------------------------------------------------------------------------------
>I23371_M137_Malvaceae_Dombeya_wallichii_seq1
--------------------------------------------------------------------------------------------------------------------------------------------------------------------------------------------------------------------------------------caggaatagccttgggagtaacaggactagtgggaagaccmgctgctagtatactygaggttacaggaaaaactgcccagagtattagaaacagaagyagattgtaccayatgggatcacaacgttacagagttcgtttgccraggcctctaggcagagaacttcctttgagaccatactcttgggaagaagctgttggaatatcagtgctyaaggaagctgatgatggaaagctcaaggrtgaggtrtaygtcatgtgcaaagsrctcaaacaacctggtaaatttgt--catcrtgactgagagrctcgtgttggttgttaattgctcaagtctggtggaytttrgaaaacctgarttycgaggtgtagcagcaaatccagagtggttaatagaaacrgaaattagcytgcacagtataatccacactgatgctgatgatggagtggtacatattgttggaagcagttcggatgcmttattgagacagaag---cagcagctgtctaggaaa------------------ggkggcggaacaaggaagcggtggaatcatcaatcaa---ctctcccactctttcagaccaacttggaactagcatcagaagaggatacactaaactttttacaggttttgctatctacaattgaacaggg---gaaagagcaagggggaagtgaaggtgtattgcaccgaagtaacatcaggtaga--------------ttttt-gtta-atagagttttatttttcctttgttgcat-c---------------------------------ccccct----------------------------------------------------------tccccaaca---------------------gac-gg--------------aaaaaaaaaagggaaaa-------------tagctataaacagacgtaga-------agag-aaaaataatactattctttttttcaattcttg----------------------------------------------------------------------------------------------------
>I23372_M140_Malvaceae_Chiranthodendron_pentadactylon_seq1
------------------------------------------------------------------------------------------------------------------------------------------------------------------------------------------------------------------------------------------aatagctttgggagtaacaggactagtgggaagaccggctgctagtatacttgaggttactggaaaaactgcacagagtattagaaacagaagcagactataccatatgggatcacaacgttcgagagttcgtttgccaaggcctctaagcagagaacttcctttgaggccttactcttgggaagaagctgttggaatatcggtgcttaaggaagctgatgatggcaagctcaaggatgaggtgtatgtcatgtccaaagcactaaaaacacctggtaaatttgt--tatcgtgacggagagacttgtgttggttgttaattgcccgagtctggtggacttagggaaacctgaattccgaggtgttgcagtaaatcaagagtggatgatagaaacagaaattagcctgcatagtgtaatccacactgatgctgatgatggggtggtgcatattgttggaagcagttcagatgccatattgagacagaac---cagcagatgtcgaggaag------------------ggcggtgggacaaggaagcggtggaataatgcatcaactcctctgccactctttcagaccaatttggaactggcatcagaagaggatgcacaagactttttacaggttctgctttctacaattgaagaggg---gaaagagcaaaggggaagtgaatatttattgctgcgaagtaacatcaagtaga--------------tttcc-attt---ttagt---tttccttctcc-------------------------------------------------------cccc-----gaagaaaatggg---------gaaaaagtaaaaaaggaaaggtccctaaca--tggtt--------------aaaaaaa------------gaaaaagaaaagaggaaa-------------tatctagaaaga-aagttga-------at-t-gaaaagcattttctttttcactct------tgcaattattaatgcattcg-cttcgtgtatagtttg------tacaaaattataatt--------------------------------------------
>I23373_M141_Malvaceae_Quararibea_funebris_seq1
--------------------------------------------------------------------------------------------------------------------------------------------------------------------------------------------------------------------------------------caggaattgctttgggagtaacaggactagtgggaagaccggctgctagtatacttgaggttactggaaaaactgcacagagtattagaaacagaagcagactataccatatgggatcacaacgttctagagttcgtttgccaaggcctctaagcagagaacttcctttgaggccttactcttgggaagaagccgttggaatatcggtgcttaaggaagctgatgatggcaagctcaaggatgaggtgtatgtcatgtccaaagcactcaaaaaacctrgtaaatttgt--taccatgacggagagacttgtgttggttgttaattgcccaagtctggtggacttggggaaacctgagtttcgaggtgttgcagtaaatcaagagtgggtgatagaaacagaaattagcctgcatagtgtaatccacactgatgctgatgatggggtggtacatattgttggaagtagttcagatgccttactgagacagaat---cagcagatgtcgaggaag---------------ggtagcagcgggacgaggatgcggtggaataatccatcaactcctmttccactctttcagacaaacttggaactggcatcagaagaagacacaaaagrctttttgcaggttttgctttcaacaattgaacaggg---gaaagagcatgggggaagtgaatatctattgcagcgaagtaatatcaggtagatag----------gtttcc-atta---ttagt---tttccttctctatat----c---------------------------------ctctctccacctccacc-------------------------------------tccacctccacctccaccg--c----------------------------------------------------------------------------------------------------------------------------------------------------------------------------------------------------------------------------------------
>I23374_M142_Malvaceae_Hampea_nutricia_seq1
----------------------------------------------------------------------------------------------------------------------------------------------------------------------------------------------------------------------------------------------------------acgggactagtaggaagaccagctgctagtatacttgaggttactggaaaaactgcacagagtattagaaacaggagcagactataccaaatgggttcacaacgttgtagagttcgtttgccgaggcctttaagcagagaacttcctttgaggccatactcttgggaggaagctgttggaatatcggtgcttaaggaagctgatgatggcaagcttaagggtgaggtttatgtcatggccaaagcactcaaaaaacctggtaaatatgt--catcatgacagagatacttgtgttggttgttaattgcctgagtctggtggacttggggaaacctgaattcckaggtgttgcagctaatcaagaatgggtgatagaaacagaaattagccttcatagtgtaatccacactgatgctgatgatggggtggtacatattgttggaagcagttcagatgcgttgttaagacagaat---cagcagatgtcgaggaag------------ggtggtggcggtgggacaaagatgcggtggaataatccatcaactccgcttccactttttcagacaaacttggaactggcatcagaagaagatacaaagcactttttacgggttttgctttctacaattgaacaggg---gaaagagaaagggggaagtgaatatctattgcagagaagtagtgtcaggtaga--------------tttcc-ttta------------------------------------------------------------------------------------------------------------------------------------------------------------------------------------------------------------------------------------------------------------------------------------------------------------------------------------------------------------------------------------
>I23377_M148_Malvaceae_Robinsonella_mirandae_seq1
--------------------------------------------------------------------------------------------------------------------------------------------------------------------------------------------------------------------------------------caggattagctttgggagtaactggactagtgggaagaccagctgctagtatacttgaggtgactggaaaaactgcacagagtattagaaacagaagcagactataccatatgggttcgcaacgttgtagagttcgtttgccaaggcctttaagcagagaacttcctttgaggccttactcttgggaagaagctgttggaatatcggtgcttaaggaagccgatgatggcaagctcaaggatgaggtctatgtcatgtccaaagcactcaaacaacctggtaaatatgt--tatcatgacggagagacttgtgttggttgttaattgcccaaatctggtggacttggggaaacctgaattccgaggcattgcggcaaatcaagaatgggtgatagaaacagaaattagtgtgcatagtgtaatccacactgatgctgatgatggggtagtgcatattgttggaagcagttcagatgccttgttgagacagaat---cagcagatttcgaggaag------------ggtggtggcggtggggcgagaatgaggtggaataatccatcaactcctcttccactctttcagactaacttggaactggcatcagaagaagacacaaaacactttttactggttttgctttctacaattgaacaggggaagaaagagcaagggggaagtgaatatctattacagagaagtaatatcaggtaga--------------tttcc-atta---ttagtt--tatccttttctgtaaagc-c---------------------------------tttttt-------cacc-acagcaagaaaataggaacaataaaaagaaaaa----aaagtaaggtccctaaca--tagtt---------------agcaa--------------------aacagaggaaa-------------kagctagaaag---ggttga-------at---gggaagcattcgttt-tttttactg----ttgcaattattaatgcatttgttttcgtgta------------------------------------------------------------------------
>I23378_M150_Malvaceae_Ceiba_pentandra_seq1
--------------------------------------------------------------------------------------------------------------------------------------------------------------------------------------------------------------------------------------caggaatagctttgggagtaacaggactagtggggagaccggctgctagtatacttgaggttactggaaaaactgcacagagtattagaaacagaagcagattataccatatgggatcacatcgttctagagttcgtttgccaaggcctctaagcagggaacttcccttgaggccttactcttgggaagaagctgtcggaatattggtgcttaaggaagctgatgatggcaagctcaaagatgaggtgtatgttatgtccaaagcactcaaaaaacctggtaaatttgt--cattgtgacggagagactcattttggttgttaattgcccaagtctggtggacttagggaaacctgaattccgaggtgttgcagtaaatcaagattgggtgatagraacagaaattagcctgcatagtgtaacacacactgatgctgatgatggtgtggtgcatatcgtcggaagcagttcagataccttactgagacaaaat---cagcagctgttaaggaag------------ggtggtggtggtgggacaaggatgtggtggaataatccgtcaacgcctcttccactgcttcagaccaatttggaactggcatcggaagaagatgcacaagactttttacaggttttgctttctacaattgaacaggg---gaaagagcaaaggggaagtgaatatctattgcagcgaagtaacatcaagtaga--------------tttcc-atta---ttagtt---------------------------------------------------------------------------------------------------------------aggaaaggtccctaaaa--tgttt--------ttttttaaaaaa-------------aaaaaaaaaaagaggaaa-------------tagctgaaagag-aagttga-------at-t-ggaaagcacattctttttcactct-----ttgcaattattaatgcatcta-cttagcgtatggtttg------tacaaaattataatttacag---------------------------------------
>I23380_M161_Malvaceae_Hibiscus_tiliaceus_seq1
-----------------------------------------------------------------------------------------------------------------------------------------------------------------------------------------------------------------------------------------ggatagctttgggagtaacaggactagtgggaagaccggctgctagtatacttgaggttaccggaaaaactgcacagagtattagaaacagaagcagattataccatct---------acgttgtagagttcgtttgccaaggcctctaagcagggaacttcctttgaggccttactcttgggaagaagctgttggaatattggtgcttaaggaagctgatgacggcaagctcaaggatgaggtctatgtcatatcaaaagcactcaaaaaacctggcaaatatgt--tatcatgacggagagacttgtgttggttgttaattgccctaatttggyagacttggggaaacctgaattccgaggcgttgcagcaaatcaagagtgggtgatagaaacagaaattagcctgcacactgtaatccacactgatgctgatgatggtgtggtacatattgttggaagcagctcagatgcattgttaagacagaat---cagcagatgtcgaggaag------------ggcggtggcagcgggatgaggatgcggtggaataatccatcaactccccttccactctttcagacaaacttggaactagcatcagaagaagacacaaaacagtttttacgggttttgctttctacaattgaacaggg---gaaagagcaagggggaagtgaatatatattgcagagaagtaatatcagataga--------------tttcc-atta---tttgc---tatccttttctttagccg-t---------------------------------tttttc------ccagc-------aaaaaacaaa------ccagaaaaa-------------------------------------------------------------------------------------------------------------------------------------------------------------------------------------------------------------------------------------------------------------------
>I23383_M166_Malvaceae_Pseudobombax_ellipticum_seq1
--------------------------------------------------------------------------------------------------------------------------------------------------------------------------------------------------------------------------------------caggaatagctttgggagtaacaggactagtgggaagaccagctgctagtatactcgaggttactggaaaaactgcacagagtattagaaacagaagcagattataccatatgggatcacatcgttctagagttcgtttgccaaggcctctaagcagggaacttcctttgaagccttactctggggaagaagctgtcggaatattggtgcttaaggaagctgatgatggcaagctcaaagatgaggtgtatgtcatgtccaaagcactcaaaaaacctggtaaatttgt--cattgtgacagagagactcgttttggttgttaattgccctagtctggtagacttagggaaacctgaattccgaggtgttgctgtaaatcaagagtgggtgatagaaacagaaattagcctgcatagtgtaatccacactgatgctgatgatggtgtggtacatatcgttggaagcagttcagatgccttactgagacagaat---cagcagctattgaggaag------------ggtggcagcagtgggacaaggatgcggtggaataatccatcaacgcctcttccactgtttcagaccaacttggaactggcatcagcagaagatgcacaaaattttttacaggttttgctttctacaattgaacaggg---gaaagggcaaaggggaagtgaatatcttttgcagcgaggtaacatcaagtaga--------------tttcc-aata---tctgtt---------------------------------------------------------------------------------------------------------------aggaaaggtccccaaaa--tggtt--------------aaaaaaaa---------gaaaaagaaaaaagaggaaa-------------tagctggaagag-aagttga-------at-t-ggaaagcatattctttttcactct------tgcaattcgtaatgcattta-cttagtgcatagtttg------tacaaaattgtaatttatagaa-------------------------------------
>I23384_M168_Malvaceae_Theobroma_cacao_seq1
--------------------------------------------------------------------------------------------------------------------------------------------------------------------------------------------------------------------------------------caggaatagccttgggagtaacaggactagtgggaagaccagctgcaagtatacttgaggttactggaagaactgcacagagtattagaaacagaagcagagtataccatatgggatcacaacagtacagagttcgttttccaaggcccctaagtagagagcttcctttgagaccttactcttgggaagaagctgttgggatatcagtgcttactgaagctgatgatggcaagctcaaggatgaggtgtatgtcatgtgcaaagcactgagaaaacctggtaaatttgt--catcgtgaccgagagacttgtgttggttgttaattgcccaagtctggtggactttgagaaacctgaatttcgaggtgttgcagtagatccagagtgggtgatagaaacagaaattagcctgcatagtgtaatccacactgatgctgatgacggagtggtacatattgttggaagcagttcagatgctttattaagacagaag---cagcagctgtctaggaag------------------ggtggtgggacgaggaagcgatggaataatccatcaactcctctaccactctttcagaccaacttggaagtggcatcagagggagatgcagaagactttttactggttttgctgtctacaattgaacaggg---gaaagagcatgggggtggaggatatctactgcaccgaaataacatcaagtaggtaga----------tttgc-atcattttcattccttgttaacc----------------------------------------------------------------caaaaagtaaaaggaga----------------aaatgggtaatgtcccaatag--aggtt--------------aaaaaaattttaacctttttaaaaaaaaaaaaaaaaaaagaaattgggggtaattgggaaaatagctataaatagaagaagggaaaagcatattctt-ttcactat------tgcaattattagtgcatcct-cttcttg---------------tacagaattataatgtacagtaa----------------------------------ca
>I23385_M169_Malvaceae_Ochroma_pyramidale_seq1
----------------------------------------------------------------------------------------------------------------------------------------------------------------------------------------------------------------------------------------ggaatagccttgggagtaacaggactagtgggaagaccggctgctagtatacttgaggttactggaaaaactgcamagagtattagaaacagaagcagactatacaatatgggatcacaacgttctagagttcgtttgccaaggcctctaagcagagaacttcctttgaggccttactcttgggaagaagctgttggaatatcagtgcttaaggaagctgatgatggcaagctcaaggaagaggtgtatgtcatgtccaaagcactcaaaaaacctggtaaatttgt--tatcgtaacggagagacttgtgttggttgttaattgcccaagtctggtggacttagggaaacctgaatttcgaggtgttgcagtaaatcaagagtgggtgatagaaacagaaattagcctgcatagtgtaatccacactgatgctgatgatggggtggtacatattgttggaagcagttcagatgccttattgagacagaac---cagcagctgtcgaggaag---------------ggtggcggccggacaaggatgcggtggaataatccatcaactcctcttccgctctttcagaccaacttggaactggcatcagaagaagatgcaaaagagtttttacaggttttgctttctacgattgaacaggg---gaaagagcaagggggaagtgaatatctattgcagcgaagtaacatcaagtaggg-------------tttcc-attg---ttagt---tttccttatctgtaaacttc------------------------------------------------------------------------------------------------gtccctaaca--tggtt-----------------------------------aaaaaaaaagaagaaa-------------tacctagaaagagaagttga-------at-t-ggaaagcatgttctt-ttcattct------tgcaattattaatgtatctt-ctatgtgtatagtttg------tacaaaattataatttacagaaatata--------------------------------
>I23387_M178_Malvaceae_Malvaviscus_arboreus_seq1
---------------------------------------------------------------------------------------------------------------------------------------------------------------------------------------------------------------------------------------------agctttgggagtaacaggactcgtgggaagaccggctgctagtatacttgaggttactggaaaaactgcacagagtattagaaacagaagcagattataccatat---------acgtcgtagagttcgtttgccgaggcctcttagcagggaacttcctttgaggccttactcttgggaagaagctgttggaatatcggtgcttaaggaatctgatgatggcaagctcaaggatgaggtctatgtcatatccaaagcactcaaaaaacctggtaaatttgt--tatcataacggagaggcttgtattggttgtc-------------------------------------------------------------------------------------------------------------------------------------------------------------------------------------------------------------------------------------------------------------------------------------------------------------------------------------------------------------------------------------------------------------------------------------------------------------------------------------------------------------------------------------------------------------------------------------------------------------------------------------------------------------------------------------------------------------------------------------------------------------------------------------------------------------------------
>I23389_M181_Malvaceae_Pavonia_scheadiana_seq1
--------------------------------------------------------------------------------------------------------------------------------------------------------------------------------------------------------------------------------------caggwttagctttgggagtkactggactmgkgggaagaccagctgctagtatactwgaggttactgggaaaactgcacagagtattagaaacagaagcagactataccatatgggctcacaacgytgtagagttcktttgccgaggcctttaagcagagaacttcctttgaggccttactcttgggaagaagctgttggaatatcgdtgcttaaggaagctgatgatggcaagctcaaggatgaggtctatgtcatgkccaaagtactcaaacaacctggtaaatatgt--watcatgacggagagactygtgttgkttgttaattgcmcgagtctggtggacktggggaaacctgaattccgaggcrttgcggtwaatcaagagtgggtgatagaaacaataattagcctgcatagtgtaatccacaccgatgctgatgatggggtggtacatatagttggaagcagttcagatgccttgttgagacagaac---cagcagatgtcgagaaagggtggtggtggtggtggtggtggcgggactaggatgcggtggaataatccatcgactcctcttccactctttcagaccaacttggaactggcatcagaagaagacacaaaacactttttacgggttttgctatctacaattgaacaggg---taaagagcaagggggaagtgaacatctattacagagaagtaatatcatgtaga--------------tttcc-gtga---ttact---tgtccttttctatagcct------------------------------------ttttt-------cacc-acagcaagaaaacaggaaaaagaaaaagaaaaagaaaaatgaagggtccctaaca--tagtt--------------tagcaa--------------------aagagaggaga-------------tagctagaa-----------------------------------------------------------------------------------------------------------------------------------------------------------
>I23390_M182_Malvaceae_Anoda_cristata_seq1
--------------------------------------------------------------------------------------------------------------------------------------------------------------------------------------------------------------------------------------caggwttagctttgggagtkactggactagtgggaagaccagctgctagtatactagaggttactgggaaaactgcacagagtattagaaacagaagcagactataccatatgggctcacaacgytgtagagttcktttgccgaggcctttaagcagagaacttcctttgaggccttactcttgggaagaagctgttggaatatcgrtgcttaaggaagctgatgatggcaagctcaaggatgaggtctatgtcatgkccaaagtactcaaacaacctggtaaatatgt--watcatgacggagagactygtgttggttgttaattgcmcgagtctggtggacktggggaaacctgaattccgaggcgttgcggtwaatcaagagtgggtgatagaaacaataattagcctgcatagtgtaatccacaccgatgctgatgatggggtggtacatatagttggaagcagttcagatgccttgttgagacagaac---cagcagatgtcgagaaag------ggtggtggtggtggtggcgggactaggatgcggtggaataatccatcgactcctcttccactctttcagaccaacttggaactggcatcagaagaagacacaaaacactttttacgggttttgctatctacaattgaacaggg---taaagagcaagggggaagtgaacatctattacagagaagtaatatcatgtaga--------------tttcc-gtga---ttact---tgtccttttctatagcct------------------------------------ttttt-------cacc-acagcaagaaaacagraaaaagaaaaagaaaaagaaaaatgaagggtccctaaca--tagtt--------------tagcaa--------------------aagagaggaga-------------tagctagaaag---agttga-------ac-t-ggaaagcatttgtttttttactct------tgcaatttttaatgcatttg-cttcgtgt-------------------------------------------------------------------------
>I23391_M183_Malvaceae_Phymosia_umbellata_seq1
-----------------------------------------------------------------------------------------------------------------------------------------------------------------------------------------------------------------------------------------------------gagtaactggactagtrggaagaccagctgctagtatactygaggtaactggaaaaactgcacagagtattagaaacagaagcagactataccatatgggttcgcaacgttgtagagttcgtttgccaaggyckttaagcagrgaacttcctttgagrccttactcttgggacgaagctgttggartatcggtgcttaaggaagccgrtgatggcaagctcaaggatgaggtctatgtcatgtccaaagcactcaaacaaccyggtaaataygt--tatcatcacggaragactygtgttggttgttaattgcccraatctggtggacttggggaaacctgaattccgaggcgtygcggcaaatcaagaatgggtgatagaaacagaaatcagtgtgcatagtgtaatccacactgatgctgatgatggggtggtacatattgttggaagcagttcagatgccttgttgaaacagaat---cagcagatgtcgaggaag---------ggtggtggyggcggtgggacgagaatgaggtggaatagtccatcaactcctcttccactctttcagactaacttggaacttgaatcagaagaaarcacaaaacactttttacwggttttgctttctacaattgaacaggggaagaaagagcaagggggaagtgaatatytattacagagaagtaatatcaggtaaa--------------tttc------------------------------------------------------------------------------------------------------------------------------------------------------------------------------------------------------------------------------------------------------------------------------------------------------------------------------------------------------------------------------------------
>I23393_M189_Malvaceae_Kearnemalvastrum_lacteum_seq1
-----------------------------------------------------------------------------------------------------------------------------------------------------------------------------------------------------------------------------------------gattagctttgggagtgactggactagtgggaagaccagctgctagtatacttgaggttactgggaaaackgcacagagtattagaaacagaagcagactataccatatgggctcacaacgttgtagagttcgtttgccraggcctttaagcagagaacttcctttgagrccttactcttgggaagaagctgttggaatatcggtgcttaaggaagctgatkatggcaagctcaaggatgaggtctatgtcatgtccaaartactcaaacaacctggtaaatatgt--tatcatgacggagagacttgtgttggttgtyaattgcccgagtctggtrgacgtggggaaacctgaattccgaggcrtbgcggtaaatcaagagtgggtgatagaaacagaaattagcctrcatagtgtaatccacaccgatgctgatgatggggtggtacatattgttggaagcagttcagatgccttgttgagacagaac---cagcagatgtcgagaaag---------rgtggtggtggyggcgggacgaggatgcggtggaataatccatcbactcctcttccactctttcagaccaacttggaactggcatcagaagaagacacmaaacactttttacgggttttgctttctacaattgaacaggg---kaaagagcaagggggaagtgvacatctattacagagaagtaatatcaggtaga--------------tttcc-atta---ttact---tatccttttctatagcct------------------------------------ttttt-------cacc-acagcaagaaaacagg------aaaaagaaaaagaaaaatgaaaggtccctaacc--tattt--------------tagcaa--------------------aagagaggaga-------------tagctagaaag---atttga-------ac-t-ggaaaacatttgttt-ttcactct------tgcaatttttaatgcatat-----------------------------------------------------------------------------------
>I23394_M229_Malvaceae_Malvastrum_americanum_seq1
---------------------------------------------------------------------------------------------------------------------------------------------------------------------------------------------------------------------------------------------agcwttgggagtgactggactagtgggaagaccagctgctagtatacttgaggttactgggaaaactgcacagagtattagaaacagaagcagactataccagatgggctcacaacgttgtagagttcgwttgccgaggcctttaagcagagaacttcctttgcggccttactcttgggaagaagctgttggaatatyggtgcttaaggaagckgatgatggcaagctcaaggatgaggtctatgtcatgtccaaagtactcaaacaacctggtaaatatgt--tatcatgacggagagacttgtgttggttgttaattgcccgadtctggtagacrtggggaaacctgaattccgaggcgttgcagtaaatcaagagtgggtgatagaaacagaaattagcctgcatagtgtaatccacaccgatgctgatgatggggtggtacatattgttggaagcagttcagatgccttgttgagacagaac---cagcagatgtcgagaaas---------------ggtggtggtgggacgaggatgcggtggaataatccgtckactcctcttccactctttcagaccaacttggaactggcatcagaagaagacacacaacacttcttacgggttttgctttctacaattgaacaggg---gaaagagcaagggggaagtgaacatctattacagmgaagtaatatcagttaga--------------tctcc-attg---ttagt---tatccttgtctatagcct------------------------------------ttttt-------catc-acagcaaggaaacagg------awaaagaaatagaaaaatgaagggtccctaaca--tagtt--------------tagcat--------------------aagagaggaga-------------tagctagaaag---agttga-------ac-c-ggaaaacatttgttt-ttcaccct------tgcaatttttaatgcacatt-tttc-----------------------------------------------------------------------------
>I23395_M236_Malvaceae_Fuertesimalva_jacens_seq1
--------------------------------------------------------------------------------------------------------------------------------------------------------------------------------------------------------------------------------------caggattagctaagggggtgactggactagtgggaagaccagctgctagtatacttgaggttactgggaaaacagcacagagtattagaaacagaagcagactataccatatgggctcacaacgttgtagagttcgtttgccgaggcctttaagcagagaacttcctttgaggccttactcttgggaagaagctgttggaatatcggtgcttaaggaagctgatgatggcaagctcaaggatgaagtttatgtcatgtccaaagtactcaaacaacctggtaaatatgt--tatcgtgacggagagacttgtgttggttgttaattgcccgagtctggtggacgtggggaaacccgaattccaaggcgttgcggtaaatcaagagtgggtgatagaaacagaaatcagcctgcatagcgtaatccacaccgatgctgatgatggtgtggtacatattgtcggaagcagttcagatgccttgttgacacagaac---cagcagatgtcgagaaag------------ggtggtggtggtgggacgaggatgcggtggaataatccatctactccacttccactctttcagaccaacttggaactggcatcagaagaagacacgatacactttttacgggttttgctttctacaatcgaacaggg---gaaagagcaagggggaagtgaccatctattacagagaagtaatatcaggtaga--------------tttcc-attt---ttact---tatccttttctattgcct-t---------------------------------tttttt-------cacc-acagcaagaaaacag------------gaaaaagaaaaatgaagggtccctaaca--tagtt--------------tagcaa--------------------aagagaggaaa-------------tagctagaaag---aattaa-------ac-t-ggaaaacatttgttt-ttcactc--------gcaatttagaatgcatt------------------------------------------------------------------------------------
>I23396_M019_Malvaceae_Allosidastrum_pyramidatum_seq1
--------------------------------------------------------------------------------------------------------------------------------------------------------------------------------------------------------------------------------------caggaatagctttgggagtaactggactagtgggaagaccagcagctagtatacttgaggttactggaaaaactgcacagagtattagaaacagaagcagactataccatatgggttcgcaacgttgtagagttcgtttgccaaggcctttaagcagagaacttcctttgaggccttactcttgggaagaagctgttggaatatcagtgcttaaggaagccgatgatggcaagctaaaggatgaggtctatgtcatgtccaaagcactcaaacaacccggtaaatatgt--tatcatgacggagagacttgtgttggttgttaattgcccaaatctgatggacttggggaaacctgaattccgaggcgttgcggcgaatcaagaatgggtgatagaaacagaaattagcgtgcacagtgtaatccacactgatgctgatgatggggtggtacatattgttggaagcagttcagatgccttgttgagacagaat---cagcagatgtcgaggaag------------ggtggcgtcagtgggacgagaatgaggtggaataatccatcaactcctcttccactcttccagactaacttggaactggcatcagaggaagacacagaacactttttactggttttgctttctacaattgaacaggggaagaaagagcaagggggaagtgaatatctattacagagaagtaatatcaggtaga--------------tttcc-atta---atagt---tatccttttctataaagc-c---------------------------------cttttc-------cacc-acagcaagaaaataggaacaataaaaggaaaaa---aaagttagggtccctaaca--tagtt--------------tagcaa--------------------aacagaggaaa-------------tagctagaaag---aattga-------actg-------------------------------------------------------------------------------------------------------------------------------------
>I23398_M021_Malvaceae_Sidastrum_micranthum_seq1
--------------------------------------------------------------------------------------------------------------------------------------------------------------------------------------------------------------------------------------------------atggagtaactggactagtgggaagaccagctgctagtatacttgaggtaactggwaaaactgcacagagtattagaaacagaagcagactataccatatgggttyrcaacggtgtagagtacgcttgccaaggcctttaagcagagaacttcctttgaggccttactcttgggaagaagctgttggaatatyrgtgcttaaggaagtcgatgatggcaagctcaaggatgaggtctatgtcatgtccaaagcactcaaacaacctggtaaatacgt--tatcatgacggagagactcgtgttggttgttaattgcccaaatctggtggacttggggaaacccgaattccaaggcgtcgcggcaaatcaagaatgggtgattgaaacagaaattagtgtgcatagtgtaatccacactgatgctgatgatggggtggtacatattgttggaagcagttcagacgccttgttgagacagaay---cagcagatttcgagkaag---------ggtgrtggcggtggtgggacgagratgaggtggaataatccatcractcctcttccactctttcagactaacttggaactggcatcagaagacgacacaaatcactttttattggttttggtttctacaattgagcaggggaagaaagatcaagggggaagtggatatctattactgaggagtaatatcaggtaga--------------tttcc-atta---ttagt---tatccctttctataatgc-c---------------------------------cgtttt-------cacc-acagcaagaaaataggaac-------------------------------------------------------------------------------------------------------------------------------------------------------------------------------------------------------------------------------------------------------------------------------
>I23399_M022_Malvaceae_Gaya_dominguensis_seq1
--------------------------------------------------------------------------------------------------------------------------------------------------------------------------------------------------------------------------------------------------tgggagtaactggactagtgggaagaccagctgctagtatacttgaggtaactggaaaaacagcacagagtattagaaacagaagcagattatatcatatgggttcgcaacgttgtagagttcgtttgccaaggcctttaaggagagaacttcctttgaggccttactcttgggaagaagctgttggaatatcggtgcttaaggaagccgatgatggcaagctcaaggatgaggtctatgtcatgtccaaagcactcaagcaacctggtaaatatgt--tatcatgacggagagacttgtattggttgttaattgcccgaatctggtggacttggggaaacctgaattccaaggcgttgcggcaaatcaagaatgggtgatagaaacagaaattagtgtgcatagtgtaatccacaccgacgctgatgatggggtggtacatattgttggaagcagttcagatgccttgttgagacagaat---cagcagatgtcgaggaag------------ggtggtggcggtgggacgagaatgaggtggaataatgcatcaactcctcttccactctttcagactaacttggaactggcatcagaagaagacacaaaacactttttactggttttgctttctacaattgaacaggggaagaaagagcaagggggaagtgaatatgtattgcagagaagtagtatcaggtaga--------------tttcc-atta---ttagttagtatccttttctgtaaagc-c---------------------------------cttttt-------cac----------------------------------------------------------------------------------------------------------------------------------------------------------------------------------------------------------------------------------------------------------------------------------------------------
>I23366_M015_Malvaceae_Firmiana_simplex_seq1
-----------------------------------------------------------------------------------------------------------------------------------------------------------------------------------------------------------------------------------------gaatagccttgggagtaacaggactagtgggaagaccggctgctagtatacttgaggttactgggaaaacggcacagagtattagaaacagaagcagactataccatatgggattacagcgttacagagttcgtttgccaaggcctctaagcagagaacttcctttgaggccttactcttgggaagaagctgttggaatatcagtgcttaaggaagctgatgatggcaagctcaaggatgaggtgtatgtaatgtcaaaagcactccgaacacctggtaaatttgt--catcgtgactgagagacttgtgttggttgttaattgcccaagtctagtagacttcggaaaacctgaatttcgaggtgttgcagtaaatccagtgtggttcatagaagcagaaattagcctgcatagtgtaatacacacagatgccgatgacggggtggtacatattgttggaagcagttcagatgccatactgagacaaaag---cagcagttgtctaggaaa------------------ggtggcgggacaaggaagcagtggaataatccatcaactcctcttccactcttccagaccaacttggaactggcatcagaagaagatacacaagactttttacaggttttgctatccacaattgaacaggg---gaaagagcaagggggaagtgaatatttattgcaccgaagtaacatc-------------------------------------------------------------------------------------------------------------------------------------------------------------------------------------------------------------------------------------------------------------------------------------------------------------------------------------------------------------------------------------------------------------------
>I28591_M023_Malvaceae_Neobuchia_paulinae_seq1
--------------------------------------ccttcaatcaccggttaaagaagcggagaaacatggcctacccggcattctttcaggtaaaccactg-gcacttagatgac-tgcatgtct-ttacgaa-cca-----tattgctatcaatagtgacaagacaagcttcatcacctggaatacttt--a------------------tttatttcttatgaacaggaatagctttgggagtaacaggactagtgggaagaccggctgctagtatacttgaggttactggaaaaactgcacagagtattagaaayagaagcagattrtaccatatgggatcacatcgttcwagagttcgtttgcccaggcctctaagcagggaacttcctttgaggccttactcttgggaagaagctgtcggaatattggtgcttaaggaagctgatgatggcaagctcaaagatgaggtgtatgtcatgtccaaagcactcaaaaaacctggtaaatttgt--cattgtgacggrgagactcgttttggttgttaattgcccargtctggtggacttagggaaacctgaattccgaggtgttgcggtaaatcaagagtgggtgatagaaacagaaattagcctgcatagtgtaatccacactgatgctgatgatggtgtggtgcatatcgtcggaagcagttcagatgccttactgagacaaaat---cagcagctgtcaaggaaa------------ggtggcggtggtgggacaaggatgcggtggaataatccatcaacgcctcttccactgcttcagaccaacttggaactggcatcggaagaagatgcacaagactttttacaggttttgctttctacaactgaacaggg---gaaagagcaaaggggaagtgaatatctattgcagcgaagtaacatcaagtaga--------------tttcc-atta---ttagtt---------------------------------------------------------------------------------------------------------------aggaaaggtccctaaaa--tggtt-----ttttttttwawtwaa-----------------aaaaggagaggaaa-------------tag-----------------------------------------------------------------------------------------------------------------------------------------------------------------
>I28594_M025_Malvaceae_Herrania_nitida_seq1
--------------------------------------------------agttaaagaagcagagaaacacggccttcctggcatcctctcaggtaaaccacag-gcacagagttgac-ggcgtgtct-atatata-ctg-----tattgccatcatgac-aagaagtcatgcatcatcacctggaatgctgac---tcgt-------------ttatttatgtttgtacaggaatagccttgggagtaacaggactagtgggaagaccagctgcaagtatacttgaggtgactggaagaactgcacagagtattagaaacagaagcagactataccatatgggatcacaacggtacagagttcgttttccaaggcctctaagtagagagcttcctttgaggccttactcttgggaagaagctgttgggatatcagtgcttactgaagctgatggtggcaagctcaaggatgaggtgtatgtcatgtgcaaaacactgagaaaacctggtaaatttgt--cattgtgactgagagacttgtgttggttgttaattgcccaagtctggtggacttcgagaaacctgaatttcaaggtgtcgcagtagatccagaatgggtgatagaaacagaaattagcctgcatagtgtaatccacacagatgctgatgacggggtggtacatattgttggaagcagttcagatgctttattgagacagaag---cagcagctgtctcggaag------------------ggtggtgggacgaggaagcgatggaataatccatcaactcctctacctctctttcagaccaacttggaactggcatcagaggaagatgcagaagactttttacaggttttgctatctacaattgagcaggg---gaaagagcatgggggcagtggatatgtactgcaccgaaataacatcaagtaggtaga----------tttgc-atcattttcaatccctgttgcct----------------------------------------------------------------caaaaaggaaaaggaga----------------aaatgggaaatgtccctatat--aggtt--------------aaaaaattttgactttttttaaaaaaagaaaaaaaaa-------gtgkggtaattggggaaa--------------------------------------------------------------------------------------------------------------------------------------------------------
>I28596_M026_Malvaceae_Ruizia_cordata_seq1
-------------------------------------------------cagttaaagaagctgagaaacatggcctacctgggatactctctggtaaaccactg-gcacaaagttgat-tacgagtct-ttcttgt-cca-----tgtttctatcatgattaacaagctttactt-------ggaaatactttt-a------------------tg---tttctttatacaggaatagccttgggagtaacaggactagtgggaagacccgctgctagtatacttgaggttacaggaaaaactgcccagagtattagaaacagaagcagattgtaccatatgggatcacaacgttacagagttcgtttgccaaggcctctaggcagagaacttcctttgagaccatactcttgggaagaagctgttggaatatcagtgctcaaggaagctgatgatggaaagctcaaggatgaggtgtacgtcatgtgcaaagcgctcaaacaacctggtaaatttgt--cgtcgtgactgagagactcgtgttggttgttaattgctcaagtctggtggactttggaaaacctgagtttcgaggtgtagcagcaaatcctgtgtggttaatagaaacggaaattagcctgcacagtataatccacactgatgctgctgatggagtggtacatattgttggaagcagttcggatgcattattgagacagaag---cagcagctgtctaggaaa------------------gttggtggaacaaagaagcggtggaatcatcaatcaa---ctctcccactctttcagaccaacttggaactagcatcagaagaggatacactgaactttttacaggttttgctatctacaattgaacaggg---aaaagagcaagggggaagtgaaggtgtcttgcaccgaagtaagatcaggtaga--------------ttttt-gtta-atagagttttagttttcctttgttgcat-c---------------------------------ccccct----------------------------------------------------------tccccaaca---------------------gac------------------ggaaaaaaagggaaaa-------------tagctagaaa----------------------------------------------------------------------------------------------------------------------------------------------------------
>I28597_M027_Malvaceae_Melhania_velutina_seq1
---------------------------------------------------------------------------------------------------------------aagttgat-tacgagtct-ttcttgt-cca-----tgttgctatcatgattgacaagctgtacct-------ggaaatactttt-a------------------tgtattttctttatacaggaatagccttgggagtgacaggactagtgggaagacctgctgctagtatacttgaggttacaggaaaaactgcccagagtattagaaacagaagcagattgtaccatatgggatcacaacgttacagagttcgtttgccgaggcctctaggcagagaacttcctttgagaacatactcttgggaagaagctgttggaatatcagtgctcaaggaagctgatgatgggaagctcaaggatgaggtgtacgtcatgtgcaaagctctcaaacaacctggtaaatttgt--catcgtgaccgaaaggctcgtgttggttgttaattgctcaagtctggtggactttggaaaacctgagtttcgaggcgtagcagcaaatccagagtggttaatagaaacggaaattagcctgcacagcataatccacactgatgctgatgatggagtggtacatattgttggaagcagttcggatgcattattgagacagaag---cagcagctgtctaggaaa------------------ggtggcggaacaaggaagcggtggagtcatcaatcaactcctctcccattctttcagaccaacttggaactagcatcagaagaggatacactaaactttttacaggttttgctatctacaattgaacaggg---gaaagagcaagggagaagtgaaggtgtattgcaccgaagtaatatcaggtaga--------------ttttt-gtgatatcaagttttagttttcctttgttgcatcc---------------------------------ccccct----------------------------------------------------------tccccaaca---------------------gac--g--------------agaaaatagagggaaaa-------------tagatagaaacagacgga---------agat-aaaaataatacttttctt------------------------------------------------------------------------------------------------------------------
>I28598_M028_Malvaceae_Glyphaea_brevis_seq1
-------------------------------------------------------aagaggcagagaaacacggccttcctggcatcctctcaggtaaaacacaa-tgaca--gttaatatgcatgtca-ttgcaca-cca-----tgttgccataatgatcaaaaagacttccatcatcacctgcaatgctg---acttatttt--------tttct-tcttatgtatacagggatagcattgggagtaacaggactcgtgggaagaccggctgctagtatacttgaggttactggaaaaactgcacagagtattagaaaccgtagcagactataccatatgggatcacaacgttacagagttcgtttgccaaggcctctgagcagagaactccctttgaggccttactcttgggaagaagctgttggaatgtcagtgcttatggtagctgatgaaggcaagctcaaggatgaggtgaatgtcatgtgcaaagcactcaaaacacctggtaaatttgt--catcgtgactgagagacttgtattagttgttaattgcccaagtctagtggactttgcgaaacctgaatttcgaggtgttgcggtagatccagagtgggtgatagaaacagaaattagtctgcatagtgtaatccatgctgacactgacgacggggtggtacatattgttggaagcagttcaaatgccttgttaagacagaag---cagcagctgtctaggaag------------------gatggcggcacaaggaaacggtggaataatccatcaactcctctaccactctttcagaccaacttggaactggcatcagaggaagaggcaggagtctttttacaggttttgctatctgcaattgaacaggg---gaaagaacaagggaacagtgaatatctactgcaccgaaataacatcaagtaga--------------tttgc-attg---ttgattttcattctcctctagtgttt------------------------------------tcccc--------------------------------------------------------------------------ca--------------------------------cagtgaagatggggaaa-------------------------------------------t-gggaaatatcccc-----------------------------------------------------------------------------------------------------------------------
>I28600_M146_Malvaceae_Mortoniodendron_guatemalense_seq1
-----------------------------------------------accggttaatgaagctgagaaacacggcctacctggcatcctctcaggtaaaccactg-gcacaaagttgat-tgtgtgctc-------a-ctgt----aatagctatcatgatcagaaagccatgcatcattacctggaatacttt--atttattttggaatactttatttatttctttatacaggaatagccttaggagtaacaggactagtgggaagaccagctgctagtatacttgaagttactggaaaaactgcacagagtattagaaacagaagcagactataccatattggatcacaacgttacaaagttcgtttgccaaggcctttaaacagagaacttcctttgaggccttactcttgggaagaagctgttggaatatcagtgcttaaggaagctgatgattgcaagctcaaggatgaggaatatgtcatgtcaaaagcactcaaaaaccctggtaaatttgt--cattgtgacagagagacttgtgttggttgtttattgcccgagtcttgtggactttgggaaacctgaatttctaggtgttgcagtaaatccagtgtggttggtagaaacagaaattagcctgcatagtgtaatccacactgatgctgatgacggggtggtacatattgttggaagcagttcagatgccttattgagacagaag---cagcagctgtctaagaag------------------ggtggcgggactaggaagcggtggagtaatccatcaactcctattccactctttcagaccaacttggaactggcatcaaaagaagatgtacaaaactttttacaggttttgctattgactattgaacaggg---gcaagagcaagggggaagtgaatatatattacaccgtagtaatattaagtaga--------------tttcg-gtta---ctagttttcattctcttctgtagcat-t--------------------------------------------------------------------------------------------------------------------------------------------------ggaaggaaaacggggaaa-------------aggttttaaaaa--aatgga------------------------------------------------------------------------------------------------------------------------------------------------
>I28603_M223_Malvaceae_Gossypium_hirsutum_seq1
---------------------------cttactggcctccttcaatcgccagttaaagaagcagagaaacatggcctacctggaatcctctcaggtaaaccacyg-gtagctagttggc-tgcaggtct--tatgar-cca-----tgttactatcataawcaacaagscatgcatcatcatc--------------------------tgattatttttgtgttccgtacaggaatagctttgggagtaacmggactagtgggaagaccagctgctagtatacttgaggttactggaaaaactgcacagagtattagaaacagaagcagattataccaaatgggttcrcaacgttgtagagttcgtttgccraggcctttaagcagagaacttcctttgaggccttactcttgggaagaagctgttggaatatcggtgcttaaggaagctgatgatggcaagctcaaggatgaagtctatgtcatgtccaaggcactbaaaaaccccggtaaatatgt--catcatgacagagagacttgtgttggttgttaattgccygagtctggtggacttggggaaacctgaattccgaggtgttgcagctaatcaagagtgggtgatagaaacagaaattagcctgcatagtgtaatccacactgatgctgatgatggkgtggtacatattgttggaagcagttyagatgcattgttaagacagaat---cagcagatgtcgaggaag------------ggtggtggyggtgggacgaagatgcggtggaataatccatcaactccgcttccactttttcagaccaacttggaactggaatcagaagaagacacaaagaactttttacgggttttgctttctacaattgaacaggg---gaaagagcaagggggaagtgaatatctattgcagagaagtagtatcaggtaga--------------tttcc-ttta---ttagt-----tccttttctgtaag---c---------------------------------cttttt-------cacc-ccagtaagaacaggag------aatatatataattaaaaacaaaggtccctaacatatagttc---------------------------------------acaaaaaaaga---------------------------------------------------------------------------------------------------------------------------------------------------------------------------------
>I28605_M235_Malvaceae_Abutilon_sp_seq1
--------------------------------------------atcaccggttaaagaagcagagaaacatggtctgcctggcatcttctcaggtaaacctctg-gcagtcagttgac-tgcgtgtct-ttacgaa-tca-----gatttttaccatcatcttga----------------------tttttt--t------------------tatttctcttttgaacaggattagctttgggagtaactggactggtgggaagaccagctgctagtatacttgaggtaactggaagaactgcacagagtattagaaacagaagcagactatacaatatgggttcgcaacgctgtagagttcgtttgccaaggcctttaagcagagaacttcctttgaggccttactcttgggaagaagctgttggaatatcggtgcttaaggaagccgatgatggaaagctcaaggatgaggtctatgtcatgtccaaagcactcaaacctcctggtaaatatgt--tatcatgacggagagacttgtgttggttgttaattgcccaaatctggtggacttggggaaacctgaattccgaggcgttgcggcaaatcaagaatgggtgatagaaacagaaattagtgtgcatagtgtaatccacactgatgctgatgatggggtggtacatattgttggaagcagttcagatgccttgttgagacagaat---cagcagatgtcgaggaag------------gggggtggcggtgggacgagaatgaggtggaataatccatcaactcctcttccactctttcagactaacttggaactggcatcagaagaagacacaaaacactttttactggttttgctttctacaattgaacaggggaagaaagagcaagggggaagtgaatatctattacagagaagtaatatcaagtaga--------------tttcccatta---tttgt---tatccttttctgtaaagc-c---------------------------------cttttt-------cacc-acagcaacaaaataggaacaataaaaaaaa-------accgtacggtccctaaca--tggtt--------------aagcaa--------------------aatagaggaaa-------------tacaaagaacg---agttga-------ac-g-ggcaagcattctttt-ttttt-------------------------tttttttt------------------------------------------------------------------------------
>I28606_M033_Malvaceae_Reevesia_formosana_seq1
---------------------------------------------------------------------------ctacctggcatcctctcaggtaaaccactg-gcacatggttgac-tgtgtgtct-tcgtgta-cca-----taatgcttttatgatcaacaatcc-------------tggaatacttt--a-------------------ttctttattttgtacaggaatagccttgggagtaacgggactggtgggaagaccggcggctagtatacttgagcttactggaaaaactgcacagagtattagaaaccgaagcagattataccatatgggatcacaacaatatagagttcgtttgccaaggcccctaagcagagaagttcctttgaggccttactcttgggaagaagctgttggaatatcggtgcttaaggaagctgacgatggcaagctcaaggatgaggtgtatgtcatgtccaaagcactcaaaaaacctggtaaattcgt--catcgtgacggagagacttgtgttggttgttaattgcccaagtctggtgggctttgggaaacctgaatttcgaggtgttgcagtaaatccagagtgggtgatagaaacagaaattagcttgcatagtgtaatccacactgatgctgatgatggggaggtgcatattgttggaagcagttcagatgccttactgagacagaag---cagcagccgtcgaggaag------------------ggtggcgggacaaggaagcggtggaataatccatcaactcctcttccactctttcagaccaacttggaactggcatcagaagaagatgcacaagactttttacaggttttgctttgtacaattgaagaggg---gaaagagcaagggggaagtgaatatctattgcaccgaagtaacatcaggtaga--------------tttct-gtta---ttagttggcccttccccc----------------------------------------------------------ct--------------------------------------------------------------------------------------------------gaaagaaaagg---------------------------------------------ggag-gaaaaagtccct----------------------------------------------------------------aaaatggttatgaaaaaagaaaa---------------------------------
>I28608_M035_Malvaceae_Hosfordia_alata_seq1
--------------ttgattgcagggacttactggcctccttcaatcaccggttaaagaagcagagaaacatggcctgcctggtatcttctcaggtaaaccactgagcagtcagttgac-tgcatgtct-ttacgaa-tca-----tatcattatcatcatcttga---------------------ttttttt--t------------------aatctctcttttgaacaggattagctttgggagtaactggactagtgggaagaccagctgctagtatacttgaggtaactggaaaaactgcacagagtattagaaacagaagcagactataccatatgggttcgcaacgttgtagagttcgtttgccaaggcctttaagcagggaacttcctttgaggccttactcttgggacgaagctgttggaatatcggtgcttaaggaagccgatgatggcaagctcaaggatgaggtctatgtcatgtccaaagcactcaaacaacctggtaaatatgt--tatcatgacggagagacttgtgttggttgttaattgcccaaatctggtggacttggggaaacctgaattccgaggcgttgcggcaaatcaagaatgggtgatagaaacagaaattagtgtgcatagtgtaatccacactgatgctgatgatggggtggtacatattgttggaagcagttcagatgccttgttgagacagaat---cagcagatgccgaggaag------------ggtggcggcggtgggacgagaatgaggtggaataatccatcaactcctcttccactctttcagactaacttggaactggcatcagaagaaaacacaaaacactttttactggttttgctttctacaattgaacaggggaagaaagagcaagggggaagtgaatatctattacagagaagtaatatcaggtaga--------------tttcc-atta---ttagt---tatccttttttgtaaagc-c---------------------------------cttttt-------cacc-acagcaagaaaacaggaacaataaaaag-aaaa----aaagtaaggtccctaaca-------------------------------------------------------------------------------------------------------------------------------------------------------------------------------------------------------------------------------------------
>I28609_M036_Malvaceae_Pentaplaris_davidsmithii_seq1
------------------tttcagggacttactggcctccttcaawymcmarwtwwakawgmakaraarcmwrscywacctggcgtcctctcaggtaaaccactg-gcacttagttgac-tgcatgtct-ttacaaa-cya-----tdhtactatcattatcagcaagacawkcatcatcactggcaatatttt--a------------------tttctatcttttgtacaggaattgctytgggagtaacaggactagtgggaagaccdgctgctagtatacttgaggttactggaaaaactgcacagagtattagaaacagaagcagactataccatatgggttcacaacgttctagagtacgtttgccaaggcctctgagcagagaacttcctttgaggccttactcttgggaagaagctgttggaatatctgtgcttaaggaagctgatgatggcaagctcaaggatgaggtgtaygtcatgtccaaagcactcaaaaaacctggtaaatttgt--tatcatgacagagagacttgtgttggttgttaattgcccaagtctggtgkacttggggaaacctgaatttcgaggtgttgcagtaaatcaagagtggktgatagaaacagaaattagcctgcatagtgtaatccacactgatgctgatgatggggtggtacatattgttggaagtagttcagatgccttattgagacagaat---cagcagatgtcgaggaag---------------ggtggcagcgggacaaggatgcggtggaataatccatcaactcctcttccactctttcagaccaacttggaactgbcatcagaagaagacacaaaagacyttttacagsttttgctttctacaatcgaacaggg---gaaagagcaagggggaagtgagtatctattgcagcgaagtaatatcaggtaga--------------tttcc-atta---ttagt---tttccttttctatak----c---------------------------------ywtttt-------cach-------------------------------------h-------------------------------------------------------------------------------------------------------------------------------------------------------------------------------------------------------------------------------------------------------------
>I28610_M037_Malvaceae_Heritiera_littoralis_seq1
----------------gatttcagggacttactggccttcttcaatcaccggttaaagaagcagagaaacacggcctacctggcatcctctcaggtaaaccattg-gcacaagattgac-tgcgtgtct-tcctgta-cca-----tattgctatcgtggtcaacaaaccatgcatcatcatctggaatacttt--a-------------------tttatttctttatacaggagtagccttgggagtaacaggactagtgggaagaccggctgcgagtatacttgaggttactggaaaaactgcacagagtattagaaacagaagcagactataccatatgggattacagcgttacagagttcgtttgccaaggcctctgagcagggaacttcctttgaggccctactcttgggaagaagctgttggaatatcagcgcttaaggaagctgatgatggcaagctcaaggatgagatgtatgtaatgtccaaagcactcaaatcacctggtaaatttgt--catcatgactgagagacttgtgttggttgttaattgtccaagtctggcagacttcggaaggcctgaatttcgaggtgttgcggtaaatccagtgtggttgatagaagcagaaattagcctgcatagtgtaatacacactgatgcagatgacggggtggtacatatagttggaagtagttcagatgccttattgagacagaag---cagcagctgtctaggaag------------------ggtggcgggacaaggaagcagtggaataatccatcaactccgcttccactcttccagaccaacttggaactggtatcagagaaagatgcacatgacattttacgggttttgctatctacaattgaacagag---gaaaaagcaagggggaaatggatatatattgcaccgaaataacatcaagtaga--------------tttct-gtca---ttagtttttataacctct-gttgcat-t---------------------------------ttcttt-------cacc--------------------------------------------------------------------------------------------------agaaaaaaaaaaggaa-------------cagttcgtacag--attag--------ctag-aaagagcagttttct-ttca----------------------------------------------------------------------------------------------------------------
>I28611_M062A_Malvaceae_Durio_zibethinus_seq1
-----------------------------------cctccttcaatcaccggttaaagaagcagagaaacacggcctaccaggcatcctctctggtaaaccactg-gcacatagttgac-tgcatgtct-ttatgta-cca-----cattgctatcatgatcaacacgacatgcatcatcacctggaatacttt--a------------------tttctttcttttgtacaggaatagccttgggagtaacaggattagtgggaagaccggccgctagtatactcgaggttactggaaaaactgcacagagtataagaaacagaagccaactgtaccatatgggatcacagcattatagagttcgtttaccaaggcctctaagcagagaacttcctttgaggccttactcttgggaagaagctgttggaatatcggtgcttaaagaagctgatgatggcaagctcaaggatgaggtgtatgtcatgtccaaagtactaaaaaatcctggtaattttgt--cattgtgacgctgagacttgtgctggtagttaattgcccaagtctggtggactttgggaaacctgaatttcgaggtgtcgcagtaaatcccgagtgggtgatagaaacagaaattagcctgcatagtgtaatccacactgatgctgatgatgcggtggtacatattgttggaagcagttcagatgccttactgagacagaag---cagcagctgtcaaggaag------------------ggtggcgggacaaggaagcggtggaacaatccatcagctcctcttccactctttcagaccaacttggaactggcatcagaagaagatgcaaaaatttttttacaggttttgctttctacaattgaacaggg---aaaagagcaggggggaagtgaatatctgttgcaccgaagtaacatcaagtaga--------------attcc-ttta------------------------------tt-------------------------------------------------------------------------------------------------------------------------------------------------------------aggaaa-------------tacctagaaga---agttga-------at-t-ggaaagcatattctt-ttcacttg--------caattattgatgcatcct-tttcatgtatagtttg------tacata-----------------------------------------------------
>I28612_M038_Malvaceae_Brachichyton_bidwillii_seq1
------------------------------------------------ccagtgaaagaagcagagaaacacggcctacctggcattctctcaggtaaaccattg-gcacaaggttgac-tgtgtggct-ttctgta-tcg-----tattgctataatgatcaacaagccatgcatcgacactgggaatacttt--a-------------------tttatatctttacacaggtatagcattgggagtaacaggactagttggaagaccggctgctagtatacttgaggttactggaaaaactgcacagagtattagaaacagaagcagactataccatatgggattacagcgctacagagttcgtttgccaaggcctctaagcagagaacttcctttgaggccttactcttgggaagaagctgttggaatatcagtgcttaaggaagctgatgatggcaagctcaaggatgaggcgtatgtaatgtccaaagcactcaaaacacccggtaaatttgt--catcgtgactgagagacttgtcttggttgttaattgcccaagtctggtggactttggaaaacctgaatttcgaggtgtcgcagtaaatccagtgtggttgatagaagcagaaattagcctgcatagtgtaatacacactgatgctgatcacggggtggtacatattgttggaagcagttcagatgccttattgagacagaag---cagcagcagtctaggaag------------------ggcggcgggacaaggaagcagtggaataatccatcgactcctcttccactgttccagaccaacttggaactggcatcagagaaaggtgcacaagactttttacaggttttgctatctacgattgaacaggg---gaaagagcaagggggaactggatatttagtgcaccgaagtaacatcaagtaga--------------tatct-gtta---ttagttttaataacctcc-atagcat-t---------------------------------ttcttt-------cact--------------------------------------------------------------------------------------------------aaaaaatag--------------------cagttggtacgg--attatg-------gtag-aacgagcagttttct-ttcac---------------------------------------------------------------------------------------------------------------
>I28613_M039_Malvaceae_Eriotheca_macrophylla_seq1
------------------------------------------------------------------------------cccggcatcctttcaggtaaaccactg-gcacatagttgac-tgcatgtct-ttacgaa-cca-----tattgctgtcattatcaacaagacaagcttcatcacctggaatacttt--a------------------tttatttcttatgtacaggaatagctttgggagtaacaggactagtgggaagaccggctgctagtatacttgagsttactggaaaaactgcacagagtattagaaacagaagcagattataccatatgggatcacatcgttctagagttcgtttgccaaggcctctaagcggggaacttcctttgaggccttactcttgggaagaagctgttggaatatcggtgcttaaggaagctgatgatggcaagctcaaagatgaggtgtatgtcatgtccaaagcactcaaaagacctggtaaatttgt--cattgtgacggagagactcgttttggttgttaattgcccaagtctggtggacttggggaaacctgaattccgaggtgttgctgtaaatcaagagtgggtgatagaaacagaaattagccagcatagtgtaatccacactgatgctgacgatggtgtggtacatathgtcggaagcagttcagatgccttattgagacagaat---cagcagctgtcgaggaag------------ggtggtggcggtgggacaaggatgcagtggaataatccatcaacgcctcttccagtgtttcagaccaacttggaactggcatcagaagaagatgcacaaaactttttgcaggttttgctttctacaattaaacaggg---aaaagagcaaagagggagtgaatatctgttgcagcgaagtaatatcaagtaga--------------tctcc-atta---ttagtt---------------------------------------------------------------------------------------------------------------aggaaaggtccctaaaa--tggtt-----------------------------------aaaaaaaaarrrgraa-------------tagctgaaagag-ragttga-------at-t-ggaaagcatgttc-----------------------------------------------------------------------------------------------------------------------
>I28615_M041_Malvaceae_Pterygota_brasiliensis_seq1
----------------------------------------------------------------agaaacacggcctacctggcatcctctcaggtaaaccactg-gctcagggttgac-agtatgtct-ttctgta-cca-----tatta-tatcatgatgaacaagccatgcatcgtgacctggaata------------------------------tctctttatacaggaatagcctggggagtgacaggactggtgggaagaccggctgctagtatacttgaggttacagggaaaactgcacagagtattagaaacagaagcagattataccatatgggattacagcgttatagagttcgtttgccaaggcccctaagcagagaacttcctttgaggccttactcttgggaagaagctgttggaatatcagtgcttaaggaagctgatgatggcaagctgaaggatgaggtgtatataatgtcaaaagcactcaaaacacctggtaaatttgt--cgttgtgactgagagacttgtgttggttgttaattgcccaagtcagttggactttggaaaacctgaatttcgaggtgttgctgtaaacccactgtggttaatagaagcagaaattagcctgcatagtgtaatacacacagatgctgatgacggggtggtacatattgttggaagcagtacagatgccttattgggacagaag---cagcagctgtctaggaag------------------ggtggcgggacaaggaagcagtggaataatccttcaactcctcttccactcttccagaccaacttggaactggcatcagaaaaagatgcactagaccttttacgggttttgctatccacaattgaacaggg---gaaagagcaagggggaagtaaatatttattgcaccggagtaacatcaagtaga--------------tttct-gtta---ttagttttaataacgtct-gtggcat-t---------------------------------ttcttt-------cact--------------------------------------------------------------------------------------------------aaaaagaaaga---tt-------------aagttagtgcat--atcac--------gtag-aaagagcagatt-------------------gcaattggtaatgcatcct-ctttgtgtacagttagtagtaktacagaattttaatgt-------------------------------------------
>I28616_M042_Malvaceae_Leptonichya_maranta_seq1
------------tattgattccagggacttactggactccttcaatcaccagttaaagaagcagagaaacacggccttcctggcatcctctcaggtaaaccaaag-gcacatagttgac-tgcgtgtct-ytatata-cyg-----tattgccatcttgac----aaggcctgcatcatyrcctggahtgctgac---tcattt-----------ttatttatttttgcacaggaatagccttgggagtaacaggactagtgggaagaccagctgctagtatacttgaggtgactggaaaaactgcacagagtattagaaacagaagcagactataccatacgggatcacagcgttacagagttcgtttgccaaggcctctaagcaragaacttcctttgaggccttactcttgggaagaagctgttgggatatcagtgcttgtagaagctgatgatggcaagytaaaggatgaggtctatgtcatgtgcaaagcactcaaaaaacctggtaaatttgt--catcgtgactgagagacttgtgttgattgttaattgcccaagtctggtggactttggaaaacctgaatttcgaggtgttgcagtagatccagagtgggtgatagaaacagaaattaacctgcatagtgtaatccacactgacactgatggckgggtggtacatattgtcggaagcagttcagatgccttattgagacagaac---cagchgctgtccaggaag------------------ggtggcgcaacaaagaagcggtggaataatccatcaactcctctaccactctttcagaccaacttggaactggcatcggaggaagatgcaraaggytttttacaggttttgctatctacaattgaacaggg---gaaagaggtagggggtagtaaatatmtactgcaccgaaataacattaagtaaa--------------tttgc-atca---ttaattttcattctct---atagcgt-t---------------------------------ttcccc-------------caaaaagaaaaagaa------------------------------------------------------------waaaagaaacga--------aaaaaaagaaggggaag---------------------------------------------------------------------------------------------------------------------------------------------------------------------------------
>I28619_M045_Malvaceae_Phragmotheca_mammosa_seq1
--------------ttgatttcagggacttactggcctccttcaatcaccggttaaagaagcagagaaacatggcctacctggcatcctctctggtaaaccactg-acacttagttgac-tgcatgtct-ttatgaa-cca-----tattattatcattatcagcaagacttgtatcatcacctggaatacttt--a------------------tttctttcttttgtacaggaattgctttgggagtaacaggactagtgggaagaccggctgctagtatacttgaggttactggaaaaactgcacagagtattagaaacagaagcagactataccatatgggatcacaacgttctagagttcgtttgccaaggcctctaagcagagaacttcctttgaggccttacacttgggaagaagctgttggaatatcggtgcttaaggaagctgatgatggcaagctcaaggatgaggtgtatgtcatgtccaaagcactcaaaaaacctggtaaatttgt--tatcatgacggagagactcgtggtggttgttaattgcccaagtctggtggacttggggaaacctgagtttcgaggtgttgcagtaaatcaagagtgggagattgaaaccgcaattagcctgcatagtgtaatccacactgatgctgatgatggggtggtacatattgttggaagtagttcagatgccttattgagacagaat---cagcagatgtcgaggaag---------------ggtggcggtgggacgaggatgcggtggaataatccatcaactcctcttccactctttcagaccaacttggaactggcatcagaagaagacacaaaagactttttacaggttttgctttctacaattgaacaggg---gaaagagcaagggggaagtgaatatctattgcagcgaaataatatcaggtagatag----------ttttcc-atta---ttagt---tttcattctctatat----c---------------------------------cttcctcca----cacm-------------------------------------acamccccccccccc-----------------------------------------------------------------------------------------------------------------------------------------------------------------------------------------------------------------------------------------------
>I28620_M046_Malvaceae_Camptostemon_shultzii_seq1
--------------------------------------------------------------------------------------------------------------------------tatgtct-atacgaa-cct-----tattactatcatcatcascaacactkkcatcatcatcttgaatatttt--a------------------tttctatcttttgtacaggaatagctttgggagtaacaggactagtgggaagaccagctgctagtatacttgaggttactggaaaaactgcacagagtatcagaaacagaagcagacgacaccatatgggttcacaacgttgtagagttcgtttgccaaggcctctaagcagagaacttcctttgaggccttactcttgggaagaagctgctggaatagcggttcttaaggaagctgatgatggcaagctcaaggatgaggtctatgtcatgtccaaagcactcaaaaaacctggtaaatatgt--tatcatgacagagagacttgtgttggttgttaattgcccgagtctggtggacttggggaaacctgaattccgaggcattgcagtgaatcaagagtgggtgatagaaacagaaattagcctgcatagtgtaatccacactgatgctgatgatggggtggtacatattgttggaagcagttcagatgccttgttgagacagaatcagcagcagatgtcgaggaag------------ggtggtggcggtgggactaggatgcggtggaataatccatcaactcctcttcctctctttcagaccaacttggaactggcatcagaagaagacacacaacactttttacgggttttgctttcaacaattgaacaggg---gagagagctagggrgaagtggatayctatygmagrgmagtagtgtcaggtaga--------------tttcc-atta---ttgct---tatccttttccatag----------------------------------------------------------------------------------------------------------------------------------------------------------------------------------------------------------------------------------------------------------------------------------------------------------------------------------------------------------
>I28623_M048_Malvaceae_Abroma_augusta_seq1
ct--tatttttctgttgattccagggacttactggcctccttcaatcaccggttaaagaagcagagaaacacggccttcctggcatcttctcaggtaaaccacag-gcacatagttgac-tgcctgtct-ttatata-ctgta---tattgccatcatgac----aaggcatgtatcatcacctggaattctgac-----------------------tttttttttttacaggaatagccttgggagtatcaggactagtgggaagaccagctgctagtatacttgaggttactggaaaaactgcacagagtattagaaacagaagcagactataccatatgggatcacaacattacagagttcgtttgccaagacctctaagcagagaacttcctttgaggccttactcttgggaagaagctgttgggatatcaatgcttatagaagctgatgatggcaagttcaaggatgaggtgtatgtcatgtgcaaagcactcaaaaaacctggtaaatttgt--cgtcgtgactgagaggcttgtgctggtcgttaattgcccaagtctggtggactttgggaaacctgaatttcagggtgttgcagtagatccagagtgggtgatagaaacagaaattagcctgcatagtgtaatccacactgacgctgacgacggggtggtacatattgttggaagcagttcagatgccttattgaaacagaac---cagcagctgtctaggaag------------------ggtggcgcgacaaggaagcggtggaataatccatcaagtcctctaccgctctttcagaccaacttggaactggcatcagaggaagatgcagaaggctttttacaggttttgctatctacaattgaacaggg---gaaagagcaagggggcagtaaatttatactgcaccgaaataacattaagtaat--------------tttgc-atca----------------------------------------------------------------ttcccc-------------caaaatgaaaagggg--------------------------------------------------------------------------------aaaaaaaggtgggaaaa-------------tatccataaaaagaagaggaagg---------ggaaaacattt------------------atgcaattattaatgcatcct-cttcacgtacataatg------tacagaattataatgtacagtaatatagtgttaagtg--------------------ca
>I28624_M049_Malvaceae_Corchoropsis_tomentosa_seq1
--------------------------acttactggcctccttcaatcaccggttaaagaagcagagaaacatggcctacctggcatcctctcaggtaaaccaatg-gcaaaaagttgat-tacgtctct-ct--gta-cca-----tattgctatcatgattaacaagccacacattgtcacctggaatactttt--------------------atttatttctttatacaggtattgccttgggagtaacaggactagtgggaagaccagctgctagtatacttgaggttacaggaaaaactgcccagagtatcagaaacagaagcagactgtaccatatgggatcacaacgttacagagttcgtttgccaaggcctctaggcagagaacttcctttgagaccatactcttgggaagaagctgttggaatatcagtgcttaaggaagctgatgaaggcaagctcaaggatgaggtgtatgtcatgtgcaaagcactcaaacgacctggtaaatttgt--catcgtgaccgagagacttgtgttggttgtcaattgctcaagtctggtggactttggaaaacctgaatttcgaggtgtcgccgcaaatccagagtggctgatagaaacagaaattagcctgcacagtataatccacacggatgctgttgatggggtggtacatattgttggaagcagttcagatgccttattgagacagaag---cagcagctgtccaggaaa------------------agtggcggaacaaggaagcggtggaatcatccatcaactcctctcccactctttcagaccaacttggaactagcatccgaagaggatacacaaacttttctacaggtattgctatctacaattgaacaggg---caaagaacgaggaggaagtgaaggtatattgcaccgtagtaacatcaggtaga--------------tttct-gtta---atagttttaattctcctttgttgcat-t--------------------------------------------tacacc-ccagaaagaaaaccg------------------------------------------------------------------------------------aaaaaaataggaaa---------------------------------------------------------------------------------------------------------------------------------------------------------------------------------
>I28626_M226_Malvaceae_Helicteres_guazumifolia_seq1
-------tttaatgttgatttcagggacttactggccttcttcagtcgccagttaaagaagctgaaaaacatggtctacctggtatcctctcaggtaaaccactg-gcacatggttgac---tgtgtct-tcgcata-cga-----tgatgctttcatgatcaacaagacgtgcat---cacatggaatacttta--------------------tttctctcttttgtgcaggaatagccttgggagtaacaggactagtgggaagaccagctgctagtatccttgaggttactggaaaaactgcacagagtattagaaaccgaagcagactgtaccatatgggattgcaaccatatagagttcgtttgccgaggcctttaagcagggaatttcctttgaggccttactcttgggaagaagctgttggaatatcggtgcttaaggaagctgatgatggtaagctcaaggatgaggtctatattatgtccaaagctctcaaaaaacctggtaaattcgt--cattgtgacggaaagacttgtcttggttgttaattgcccaaatctgttggactttgggaaacctgaatttcgaggtgttccagtaaatccaaagtgggtgatagaaacagaaattagtttgcatagtataatccacacagatgaggatgatggggtggtacatatcgttggaagcagttcagatgccttactgagacagaag---cagcagctatcgaggaag------------------gatgggaggacgaggaagcggtgggataatcaatcaactcctcttccactctttcagaccaacttggaactggcagcagaagaaaatgcaagagactttttattggttttgctttctataattgaacaggg---gaaggagcaagggagaactaaacatctactgctccgaagtaacatcaagtagtttaagatctattagtttcctgtta---ttagttctt----------------------------------------------------tccccc----------------------------------------------------------------------------------------gaaaaa--------------aaaaaaaagagggggga--------------------------aagtcggtcc---------ctaaaatacttt------------------------------------------------------------------------------------------------------------------------
>I28628_M051_Malvaceae_Werklea_horrida_seq1
------------------------------------------------------------------------------------------------acactactg-gaagttagttgac-tgcatgtct-ttg-aaa-cca-----gagtactttcattatcagcaagacatgcatgggcatctgaaatatttttat------------------tttctatcttctgtatagggatagctttgggaataacaggactagtgggcagaccggctgctagtatacttgaggttactggaaaaactgcacagagtattagaaacagaagcagaytataccatat---------acgttgtagagttcgtttgccaaggcctctaagcagggaacttcctttgaggccttactcttgggaagaagctgttggaatatcagtgcttaaggaagctgatgatggcaagctcaaggatgaggtctatgtcatatccaaagcactcaaaaaacctggtaaatatgt--tatcatgacggagagacttgtgttggttgttaattgccctaaactggtagacttggggaaacctgaattccgaggtgttgcagcaaatcaagagtgggtgatagaaacagaaattagcctgcacactgtaatccacactgatgctgatgatggtgtggtacatattgttgggagcagctcagatgccttgttaagacagaat---cagcagatgtcgaggaag------------ggtggtggcag------------gcggtggaataatccatcaactccacttccactctttcagacaaacttggagctagcatcagaagaagacacgaaacacttcttacgggttttgctttctacaattgaacaggg---gaaagagcaaggggggagtgaatatctattgcagagaagtaatatcaggta--------------------------------------------------------------------------------------------------------------------------------------------------------------------------------------------------------------------------------------------------------------------------------------------------------------------------------------------------------------------------------------------------------------
>I28629_M052_Malvaceae_Spirotheca_rosea_seq1
----------------------------------------ttcaatcaccggttaaagaagcagagaaacatggcctacctggcattctttctggtaagccactg-gcacttagttgac-tgcatgttt-ttacaaa-ccg-----tattgctatcaatgtcgacaatacaagcttcatcacctggaatgcttt--a------------------tttatttcttatgtacaggaatagctttgggagtaacaggactagtgggaagaccggctgctagtatacttgaggttactggaaaaactgcacagagtattagaaacagaagcagattataccatatgggatcacatcgttctagagttcatttgccaaggcctctaagcagggaacttcctttgaggccttactcttgggaagaagctgtcggaatatcagtgctcaaggaagctgatgatggcaagctcaaagatgaggtgtatgtcatgtccaaagcactcaaaaaaccaggtaaatttgt--cattgtgacggagagactcgttttggttgttaattgcccaagtctggcggacttagggaaacctgaattccgaggtgttgctgtaaatcaagagtgggggatagaaacagaaattagcctgcatagtgtaatccacactgatgctgatgatggtgtggtacatatcgtcggaagcagttcagatgccttactgagacaaaat---cagcagctgtcaaggaag------------ggtggcagcggtgtgacaaggatgcggtggaataatccatcaacgcccctaccactgcttcagaccaacttggaactggcatcagaagaagatgcacaaaactttttacaggttttgctttctacaattgaacaggg---gaaagagcaaaggggaagtgaatatctattgcagcgaagtaacatcaagtaga--------------tttcc-atga---ttagtt---------------------------------------------------------------------------------------------------------------aggaaaggtccctaaaa--tgatt----------------aaac-----------------aaatggagaggaaa-------------tagctgaaagag-aagttga-------at-t-gaaaagcatattctttttcactct------tgcaattattaatgcatcta-c--------------------------------------------------------------------------------
>I28630_M053_Malvaceae_Huberodendron_swietenioides_seq1
-------------------tccaggggctcactggcctccttcaatcaccggttaaagaagcggagaaacatggcctacctggcatcctctcaggtgaaccactg-gcacttagttgac-tgcatgtct-ttaagaa-cca-----tattgctatcattatcaacaagatatgcgtcatcacctggaatamttta--------------------tttctttcttatgtacaggaatagctttgggagtaacaggtctagtgggaagaccggctgctagtatacttgaggttacgggaaaaactgcacagagtattagaaacaaaagcagattacacaatatgggatcacatcgttctagagttcgtttgccaaggcctctaagcggggaacttcctttgaggccctactcttgggaagaagctgtcggaatatcagtgcttaaggaagctgatgatggcaagctcaaggatgaggtgtatgtcatgtccaaagcactcaaaaaacctggtaaatttgt--cattgtgacggagagacttgtgttggttgttaattgccctagtctggtggacttagggaagcctgaatttcaaggtgttgcagtaaatcaagagtggatgatagaaacagaagttagcctgcatagtgtaatccacactgatgctgatgatggggtggtacatattgttggaagcagttcagatgccttattgagacagaat---cagcagatgtcgaggaag---------------ggtggcgacaggacaaggatgcggtggaataatccatcaactcctcttccactgtttcagaccaacttggaactcgcatcagcagaagatacagaaaactttttacaggttttgctttcgacaattaaacaggg---gaaagagcaaaggggaagtgaatatctattacagcgaagtaacatcaaataga--------------tttcc-cttt---tttttttttt-------------------------------------------------------------------------------------------------------------------------------------------------------------------------ggaaaaaagtagatttccattat---tagt----------------------------------------------------------------------------------------------------------------------------------------------------------------
>I28631_M054_Malvaceae_Trochetiopsis_benjaminae_seq1
-g-ataagttactgttgatttcagggacttacgggcctccttcaatcgccagttaaagaagcagagaaacatggcctacctggcatactctctggtaaaccactg-gcacaaagttaat-tacgagtct-ttcttgt-cya-----tgttgctatcatgattgacaagctgtacct-------ggaaatactttt-a------------------tgtattttctttatacaggaatagccttgggagtgacaggactagtgggaagacctgctgctagtatacttgaggttacaggaaaaactgcccagagtattagaaacagaagcagattgtaccatatgggatcmcaacgttacagagttcgtttgccgaggcctctaggcagagaacttcctttgagaccatactcttgggaagaagctgttggaatatcagtgctcaaggaagctgatgatgggaagctcaaggatgaggtgtacgtcatgtgcaaagcactcaaacaacctggtaaatttgt--catcgygaccgaaaggctvgtgttggttgttaattgctcaagtctggtggactttggaaaacctgagtttcgaggcgtagcagcaaatccagagtggttaatagaaacggaaattagcctgcacagcataatccacactgatgctgatgatggagtggtacatattgttggaagcagttcggatgcattattgagacagaag---cagcagctgtctaggaaa------------------ggtggcggaacaaggaagcggtggagtcatcaatcaactcctctcccattctttcagaccaacttggaactagcatcagaagaggatacactaaactttttacaggttttgctatctacaattgaacaggg---gaaagagcaagggagaagtgaaggtgtattgcaccgaagtaatatcaggtaga--------------ttttt-gttatatcaagttttagttttcctttgttgcatcc---------------------------------cccccb----------------------------------------------------------tycccaaca---------------------gac---------------------------gagaaaa-------------tagatagaaacagacaga---------agat-aaaaataatacttttctttgtttcaattcttggaattattgatgc---------------------------------------------------------------------------------------
>I28632_M055_Malvaceae_Eriolaena_candollei_seq1
--------------------------acttacgggcctcctccaatcgccagttaaagaagctgaaaaacatggcctacctggcatactctctggtaaacaactg-acacaaagttgat-tacgaatat-ttcttgt-cca-----tgttgctattttgattaacaagctgtasct-------ggaaata-------------------------tgtrttttccttatacaggaatagccttgggagtaacaggactagtgggaagacctgcggctagtatacttgaggttacaggaaaaactgcccagagtattagaaacagaagcagattgtaccatatgggatcacaacgttacagagttcgtttgccgaggcctctaggcagagaacttcctttgagaccatactcwtgggaagaagchgttggaatatcagtgctyaaggaagctgatgatggaaagctcaaggvtgaggtrtacrtcatgtgcaaagcactcaaacaacctggtaaatttgt--catcrtgacwgagagactcgtgttggttgttaattgctcaagtctggtggaytttggwaaaccygarttycgaggtgtagcagcaaatccagaktggttaatagaaacrgaaattagcytgcacagtataatccacactgatgctgatgatggagtggtacatattgttggaagyrgttcggatgcmttattragacagaar---cwgcagctgtctaggaaa------------------ggtggcggaacaaggaagcggtggaatcatcmatcaactcmtctcccactctttcaraccaacttggaactagcatcagaagaggatacactaaactttttacaggttttgctatctacaattgaacaggg---gaaavagcaagggggaagtgaaggtgtattgcaccgaagtaacatcaggtaga--------------tttct-gtta-atagagttttagtttccctctgttgcat-c---------------------------------ccccct----------------------------------------------------------tycccaaca---------------------gacggg--------------rraaaaaarrggraaaa-------------tagctagaaacagacgtaga-------agag-aaaaataa----------------------------------------------------------------------------------------------------------------------------
>I28633_M056_Malvaceae_Adansonia_digitata_seq1
----------gttgttgatttcagggacttacaggcctacttcaatcaccggttaaagaagcggagaaacatggcctacccggcatcctttcaggtaaaccgctg-gcacctagctgac-tgcatgtct-ttatgaa-ccc-----ttttgctgtcattatcaacragacaagcttcatcaccgggaatacttt--a------------------tttctttcttatgtacaggaatagctttgggagtaacaggattaktgggaagaccagctgctagtatacttgaggttactggaaaaactgcacagagtattaggaacagaagcagattataccatatgggatcacatcgttctagagttcgtttgccaaggcctctaagtagtgaacttcctttgaggccttactcttgggaagaagctgttggaatatcagttcttaaggaagctgatgatggcaagctcaaggatgaggtgtatgtcatgtccaaagcactcaaraaacctggtaaatthgt--catcatgacggacaggctcgtgttggttgttaattgtccaagtcttgtggacttwgggaaacctgaattccaaggtgttgcagtaaatcaagagtggatcatagaaacagaaattagcctgcdtagtgtaatccacactgatgctgatgatgggatggtacatattgtcggaagcagttcagatgccttattgagacagaac---cagcagctgtcaaggaag------------ggcggcagtggtgggacaaggatgcggtggaataatccatctatgcctcttccactgtttcagaccaacttggaaatggcatcagaagaagatgcagaaaacattttacaggttttgctttctacaattgaacaggg---gaaagagcaaaggggaaatgaacrtctattgcagcgaagtaacatcaagtaaa--------------tttcc-atta---ttagtt------------------------------------------------agaaaagcccccccc----ccccc-----ccaaaaaataa------------------------------------------tgttt----------------------------------aaaaaaaagaaaggaaa-------------tagctagaaagagaagttga-------at-t-ggaaagtatattctttttcactct------------------------------------------------------------------------------------------------------------
>I28636_M059_Malvaceae_Pterospermum_pierrei_seq1
--------------------------------------------------------------------------------------------------------------------aac-cttgtaact-cy--aaa-cc-------------------------------cktgctcccttctaaaattttcct--------------------attta----tttatacaggaatagccttgggagtaacaggactagtgggaagaccggctgctagtatacttgaggttacaggaaaaactgcccagagtatwagaaacagaagcagactataccatatgggatcacaacgttacagagttcgtttgccaaggcctctaggcagagaacttcctttgagatcttactcttgggaagaagctgttggtatatcagtgcttaaggaagctgacgatggcaagcttaaggacgaagtatatgtcatgtccaaagcactcaaacaacctggtaaatttgt--catcatgaccgagagacttgtgttggttgttaattgcccaagtctggtggacttcgggaaacctgaatttcgaggygtagcagcaaatccagtgtggtcgatagaaacagaaattagcctgcatagtataatccacactgatgccgatgacggggtggtacatattgttggaagcagttcagatgccttatcgagacagaag---cagcagctgtctaggaaa------------------ggtggtggaacgtggaagcggtggaatcatccatcaactcctctcccactctttcagaccaacttggaactaccatcagaaaaggatacaaaacactttctactggttttgctatctacaattgaacaggg---gaaagggcaagggggaagtgaaggtatattgcaccgaagtaacatcaagtaag--------------tatat-t---------------------------------------------------------------------------------------------------------------------------------------------------------------------------------------------------------------------------------------------------------------------------------------------------------------------------------------------------------------------------------------
>I28637_M060_Malvaceae_Duboscia_vifidiflora_seq1
c--------------------------------------------------gttaaagaagcagagaaacatggccttcctggcatcctctcaggtaaaccacaa-ttacattattgac-tgcatgtca-tttcttt-ccataacatatcgccatcatcatctacaagacatgcatcatcacctggaatgtcag--agtcatttt--------tatatattactttcgtacagggatagcattaggagtgactggactcctggggagaccagctgctagtatactggaggttactggaaaaactgcgcagagtattagaaaccgtagcagactataccatatgggatcacaacgttacagagttcgtttgccaaggcctctaagcagagaactccctttgaggccttactcttgggaagaagctgttggaatatcagtgcttatggaagctgatgatggcaagctcaaggatgaggtctatgtcatgtgcaaagcactcaaagaacctggtaaatttgt--catcgtgactgagagacttgtattggttgtcaattgcccaagtctagtggactttgcgaaacctgaatttcgaggtgttgcagtagatccggagtgggtgatagagacagaaattagcctgcatagtataatccacactgatattgatgacggggtggtacatattgttggaagcagttcagatgccttattgagacagaag---cagcagctgtctaggaag------------------ggcggcgggacaagcaagcggtggaataatccatcaactccactaccattctttcagaccaacttggaactggcatcagaggaagatgctggagtctttttacaggttttgctctctgcaattgaacaggg---gaaagagcaagggaacaatgagtatatactgcaccgaaataacatcaaggaga--------------tttgc-attg---ttaaat------------------------------------------------------------------------------------gacaggg----------------aaatgggaaatgtcca-------tagtt--------------tagaaattttba--------aaaaaaaaaaaaaaaaamacac-----------------------------------asar-rrgrrawrt---------------------------------------------------------------------------------------------------------------------------
>I28638_M061_Malvaceae_Basiloxylon_brasiliensis_seq1
atcttattttactgttgatgtcagggacttactggccttcttcaatcaccggttaaagaagcagagaaatatggcctacctggcatcctctctggtaaaccactg-gcacaatgttgac-tgcttgtct-ttctgta-cta-----tattgcgatcatcatcaaccagccaygcatcatcacctggaatacttt---------------------acttatttctttatacaggaatagccttgggagtaacaggactagtgggaagaccggctgctagtatacttgaggttactggaaaaactgcacagagtattagaaacagaagcagactataccatacgggtttacagtgttacagggttcgtttgccaaggcctctaagccgagaacttcctttgaggccttactcttgggaagaagctgttggaatatccgtgcttaaggcagctgatgatggcaagctcaaggatgaggtgtatgtgatgtccaaagcactcaaaacaccaggtaaatttgt--catcgtgactgagagacttgtattggttgttaattgcccaagtctcgtggactttggaaaacccgaatttcgaggtgttgcaataaatccagtgtggttgatagaaacggaaattagcctgcatagcgtaatacacactgatgctgatgacggggtggtgcatattgttggaagcagttcagatgccttgttgagacagaag---cagcaggtctctaggaag------------------ggaggcgggacaaggaagcagtggaataatccatcgactccacttccactcttccagaccaacttggaactggcatcagagaaagatgcacaagactttttacaggttttgctctctacaattgaacaggg---gaaagagcaagggggaagtgaatatatattgcacagaagtaccatcaagtaga--------------tttct-gtta---ttagttttaataacctct-gtggcgt-t---------------------------------ttcttt-------cact--------------------------------------------------------------------------------------------------taaagaaagg-------------------cagttggtacag--attag--------ctag-aaagagcagttttct-ttcactct------tgcaatcattaatgcatcct-c--tgtgtacagttag------tacagaattataatgtacagttaatatagtttaagtgcatttctatgtcaacatta-tt
>I28639_M249_Malvaceae_Gyranthera_amphibiolepis_seq1
at----atttactgttgatttcaggggcttactggcctccttcaatcaccggttaaagaagcggagaaacatggcctacctggcatcctctcaggtaaaccattg-tcacttagttgac-tgcatgtct-ttaagaa-cca-----ttttgctatcattatcaacaagatatgcgtcatcacctggaatacttta--------------------tttctttcttatgtacaggaatagctttgggagtaacaggactagtgggaagaccggctgctagtatacttgaggttactggaaaaactgcacagagtattagaaacagaagcagattatacaatatgggatcacattgttctagagttcgtttgccaaggcctctaagcagggaacttcctttgaggccttactcttgggaagaagctgtcggaatatcagtgcttaaggaagctgatgatggcaagcttaaggatgaggtgtatgtcatgtccaaagcactcaaaaaacctggtcaatttgt--cattgtgacggagagacttgtgttggttgttaattgcccaagtctggtggacttagggaaacctgaatttcgaggtgttgcagtaaatcaagagtgggtgatagaaacagaagttagcctgcatagtgtaacccacacggatgctgatgatggggtggtacatattgttggaagcagttcagatgccttattgagacagaat---cagcagatgtcgaggaaa---------------ggtggcgacaggacaaagatgcggtggaacaatccatcaactcctcttccactgtttcagaccaacwtggatctcgcatcagaagaagatgctgaaaactttttgcaggttttgctttcgacaattgaacaggg---gaaagagctaaggggaagtgaatatctattgcagagaagtaacatcaagtaga--------------tttcc-attt---tttttttttttt-------------------------------------k--------------------------------------------------------------------------------------------------------------------------------dwraaaarwrtagatttccattat---tagttaggaaaa------------------------------------------------------------------------------------------------------------------------------------------------------aa
>I28644_M066_Malvaceae_Thomasia_solanaceae_seq1
-----------ctgttga-ttcagggacttactggcctccttcaatcaccagttaaagaagcagagaaacacggccttcctggcatcctctcaggtaaagtacag-gcaaatagttgat-tgctgattttttatata-ctc-----cattgccatcatgat----aaggcatgcatcataacatggaatgctgac---tcattt----------ttatgttatttttgtacaggaatagccttgggagtaacaggtttagtgggaagaccagcggctagtatacttgaggtcactgggaaaactgcacagagtattagaaatagaagcagactgcaccatgtgggatcacagcgttacagagttcgtttgccaaggcctctaagcagagaacttcctttgaggccttactcttgggaagaagctgttgggatatcggtgctttcagaagctgacgatggcaagctcaaggatgaggtgtatgtcatgtgcaaagcactcaaaaaacctggtaaattcgt--catcatgactgagagacttgtgctggtcgttaattgcccgagtctagtggactttgggaaacccgaatttcgaggtgttgcagtagatccagagtgggtaatagaaacagaaattagcctgcatagcgtaatccacactgatgctgatggcggggtggtacatattgttggaagccgttcggatgccttattgagacagaac---cagcagctgtctaggaag------------------ggtggcgggacaaggaagcggtggaataatccatcaactcctctaccactctttcagacaaacttggaactggcattagaggaagacgcggaagaatttttacaggttctgctatccacaattgaacaggg---gaaagagcaagggggcagacgatatctactgcaccgaagtgacataaagtaga--------------tttgc-atca---ttaatttccattctcctctgt-------at------------atagtatttt-----------cccc-------------caaaaggaaaacgggga----------------aaatggggaatgtcccaacac--aggttta------------aaagaattttaattgaaaacaaaaaaagagggggaaatgggga--aaaaatagctataaaagagaagagg-------aagtggggagaaa----------------------------------------------------------------------------------------------------------------------------
>I28645_M067_Malvaceae_Guichenotia_ledifolia_seq1
---------------------------cttactggccttcttcaatcaccggttaaagaagcagagaaacacggccttcctggcatcctctcaggtaaagtacag-gcaaatagttgat-tgcgagttt-ttatgta-ctc-----cattgccatcatgac----aagagatgcatcataacgtggaatgctgac---tcattt----------ttatgttatttttgtacaggaatagccctgggagtaacaggtttagtgggtagaccggcggctagtatacttgaggtcactggaaaaactgcacagagtattagaaatagaagcagactgtaccatgtgggatcacagcgttacagagttcgtttgccaaggcctctaagcagagaacttcctttgaggccttactcttgggaagaagctgttgggatatcggtgctttcagaagctgacgatggcaagctcaaggatgaggtgtatgtcatgtgcaaagcaatcaaaaaacctggtaaattcgt--catcatgactgagagacgtgtgttggttgttaattgcccaagtctagtggactttgggaaacctgaatttcgaggtgttgcagtagatccagagtgggtaatagaaacagaaattagcctgcatagcgtaatccacaccgatgctgatggcggggtggtacatattgttggaagccgttcagatgccttattgagacagaaccagcagctgtcgtctaggaag------------------ggtggcgggacaaggaagcggtggaataatccttcaacccctctaccactctttcagacaaacttggaactggcattagaggaagatgcagaagaatttttacaggttctgctatccacaattgaacaggg---gaaagagcaagggggcagagggtatctactgcaccgaagtaacataaagtaga--------------tttgc-atca---ttaattttcattctccagtcctctat------------------agtttttt--------atccccc-------------aaaaagaaaaacggggc----------------aaatggggaatgtccctacac--aggtt--------------taaaagttttaattg-----aaaacaagagggggaaatg-------------------------------------------ggaaaata----------------------------------------------------------------------------------------------------------------------------
>I28646_M068_Malvaceae_Helmiopsis_sp_seq1
------------tgttgatttcagggacttacgggsctccttcaatmgccrgttaaagaagcmgagaaacatggcctacctggcatactctctggtaaacyactg-gcacaaagttgat-tacgwgtct-ttcttgtacca-----tgttgctatcatgattaayaagctgtacct-------ggaaatactttt-a------------------tgtattttctttatacaggaatagccttgggagtaacaggactagtgggaagrccwgctgctagtatacttgaggttacaggaaaractgcccagagtattagaaacagwagyagattdtaycabatgggatcacaacgttacagavttcgtttgccgaggcctctaggcagagaacttcctttgagaccatactcttgggaagaagctgttggaatatcagtgcthaaggadgctgatgatggaaagctcaaggdtgaggtrtacgtcatgtgcaaagcactcaaacaacctggtaaatttgt--catcrtgactgagagactcgtgttggttgttaattgctcaagtctggtggactttggaaaacctgartthcgaggtgthgcagcaaatccagwgtggttaatagaaacdgaaattagcytghacrgtataatccacachgatgctgatratggagtggtacatattgttggaagcagttcggatgchttattgagacagaag---cagcmgctgtctaggaaa------------------ggkggcggaacaaggaagcggtggaatcatcmatcaactcctctcccactctytcwgaccaacttggaactagcrtcagaagaggatacabtawactttttacaggttttgctatctacaattgaacaggr---gaaagagcaaggkggaagtgaaggtgtattgcaccgaagtaacatcaggtaga--------------tytct-gtta-atagakdttkmatyywcctytwyyscaw-c---------------------------------msmcct----------------------------------------------------------tccccaaca---------------------gac--r--------------rraaaaragagggaaaa-------------tagctagaaacagwmryaga-------agaraaaaaataatactrttctttt----------------------------------------------------------------------------------------------------------------
>I28647_M069_Malvaceae_Cheirolaena_linearis_seq1
------------------tttcagggacttacgggcctccttcaatcgccagttaaagaagctgagaaacatggcctacctggcatactctctggtaaaccactg-gcacaaagttgat-taatagtct-ttcttat-cca-----tgttgctatcacgattaacgagctgtacct-------ggaaatactttt-a------------------tgtattttctttatacaggaatagccttgggagtaacaggactagtgggaagacctgctgctagcatacttgaggttacaggaaaaactgcccagagtattagaaacagaagcagattgtaccatatgggatcacaacgttacagagttcgtttgccgaggcctctaggcagagaacttcctttgagaccatactcttgggaagaagctgtcggaatatcagtgctcaaggaagctgatgatgggaagctcaaggatgaggtgtacgtcatgtgcaaagcactcaaacaacctggtaaatttgt--catcgtgaccgagaggctcgtgttggttgttaattgttcaagtttggtggactttggaaaacccgagtttcgaggtgtagcagcaaatccagagtggttaatagaaacggaaattagcctgcatagtataatccacactgatgcagatgatggagtggtacatatcgttggaagcagttcggatgcattattgagacagaag---cagcagctgtctaggaaa------------------ggcggcggaacaaggaagggttggaatcatcaatcaactcctctcccattcttccagaccaacttggaactagcatcagaagaggatacactaacctttttacaggttttgctatctacaattgaacaggg---gaaagagaaagggagaagtgaaggtgtattgcaccgaagtaacatcaggtaga--------------ttttt-gtta-attaagttttagttttcctttgttgcat-c---------------------------------ccccct----------------------------------------------------------tccccaaca---------------------gac---------------------------gggaaaa----------a-atagatagaaacagacataagt-----gagaa-aaaaataatacttttcattgtttcaattcttggaattatcgatgcatct-----------------------------------------------------------------------------------
>I28648_M070_Malvaceae_Helmiopsiella_madagascariensis_seq1
-----------------------gggacttacgggcctcctycawtygccrrttaaagaagccgagaaacatggcctacctggcatactctctggtaaacyactg-gcacaaagttgat-tacgwgtct-ttcttgtaccw-----tgttgctaycatgattaacaagctgtacct-------kgaaatactttt-a------------------tgtattttctttatacaggaatagccttgggagtaacaggactagtgggaagaccwgctgctagyatacttgaggttacaggaaaaactgcccagagtattagaaacagaagymgattgtaccayatgggatcacaacgttacagakttcgtttgccgaggcctctaggcagagaacttcctttgagaccatactcttgggaagaagctgttggaatatcwktgctyaaggaagctgatgatggaaagctcaaggrtgaggtrtacgtcatgtgcaaagcactcaaacaacctggtaaatttgt--catcgtgactgagagactcgtgttggttgttaattgctcrhgtctggtggactttggaaaahctgarttycgaggtgtagcagcaaatccagagtggyymatrgaaacrgaaattagchtgcacagtataatccacacwgatgctgatgabggagtgrtacatattgttggaagcagttcggatgchttattgagacagaag---cagcagctgtctaggaaa------------------ggtggcggaacaaggaagbggtggaatcatcmatcaactcctctcycactctttcagaccaacttggaactagcatcagargaggrtacabtaaactttttacaggytttgctatctacaattgaacaggg---kaamsrgcaagggggaagtgaaggtgtattgcaccgaagtaacatcaggtaga--------------tbtyt-gtta-atagwkdttyagytttcmttckttgcat-c---------------------------------ccccct----------------------------------------------------------tccccarca---------------------gac--a--------------atacaaaagagggaaaa-------------tagctagaaacagaagtaaa-------aggg-ataaataatactattatttttttcaattcttggaattattgatgcatcct-cattgtacagaatt-------------------------------------------------------------------
>I28649_M071_Malvaceae_Goethalsia_meiantha_seq1
-------------------------------------------------------------cagagaaacatggccttcctggaatcctctcaggtaaaccacaa-tcacatagttgac-tgcatgcca-ttgcata-cca-----tatcaccatcatcgtctactagacatgcatcatcacctggaatgcca---actcatttt--------tatatattactttcgtacagggatagcattaggagtaacgggactcgtggggagacctgctgctagtatactggaggttactggaaaaactgcacagagtattagaaaccgaagcagactataccatatgggatcacaaaattacagagttcgtttgccaaggcctctaagcagagaattccctttgaggccttactcttgggaagaagctgttggaatatcagtgcttatggaagctgatgatggcaagctcaaggatgaggtatatgtcatgtgcaaagcactcaaagaacctggtaaatttgt--catcgtgactgagagacttgtattggttgttagttgcccaagtctagtggacttcgggaaacctgaatttcgaggtgttgcagtagatccagagtgggtgatagaaagcgaaattagcctgcatagtgtaatccacactgatattgatgacggggtggtacacattgttggaagcagttctgatgccttattgagacagaag---cagcagttgtctaggaag------------------ggtggcgggacaaggaagcggtggaataatccatcaactcccctaccactctttcagaccaacttggaactggcatcggaggaagatgctagagtctttttgcaggttttgctatctgcaattgaaaaggt---aaaagagcaagggaacaatgaatatctactgcaccgatataacctcaagtaga--------------tttgc-attg---ttaaatttaattttcctctagtgttt------------------------------------acccc--------------------------------------------------------------------------gg--------------------------------aaaaaaagacggggaaaatc-------------------------------------------ggaaatgt---------------------------------------------------------------------------------------------------------------------------
>I28652_M074_Malvaceae_Hildegardia_barteri_seq1
---------------------------cttactggccttcttcaatcaccgatcaaagaagcagagaaacacggcctacctggcatcctttcaggtaaaccact--gcactaggttggc-tgtgtgtct-ttctgta-cca-----tattgctatcttgatgaacaagccatgcattgtcacctggaataattt--att---------------ctttttcttctttatacaggaatagccttgggaataacaggacttgtgggaagaccggctgctagtatacttgaggttactgggaaaactgcacagagtattagaaacagaagcagactataccatatgggattacagcgttacagagttcgtttgccaaggcctctaagcagaaaacttcctttaaggccttactcttgggaagaagctgttggaatatcggtgcttaaggaagctgatgatggcaagctcaaggatgaggtgtatgtaatgtcaaaagcactcaaaacacctggtaaatttgt--cgtcgtgactgagagacttgtgttggttgttaattgcctaagtctagtagacttcggaaaacccgaattccgaggtgtcgtggtaaatccagtgtggttgatagaagcagaaattagcctgcatagtgtaatacacacagatgccgatgacggggtgatacatattgttggaagcagttcagatgccttactgagacaaaag---cagcagttgtctaggaag------------------ggtggcgggacaatgaagcagtggaataatccatcgactcctcttccgctcttccagaccaacttggaactggcatcagaagaagatacacaagactttttacaggttttgctatccacaattgaacaggg---gaaagagcaagggggaagtgaatatttattgcaccgaagtaacatcaggtaga--------------tttct-gtta---ttatttttaataacctc---tagtat-t---------------------------------ttctct-------catt--------------------------------------------------------------------------------------------------aaaaagaaaga----a-------------cagttaacacag--atagc---------tag-gaagagcagtt---------------------cggttattaatgcatcct-ccttgtgtacagttagtagtagtacaaaattgtaatttacag-aaatatagtttaattgcatttctttgtcaacatttttt
>I28653_M168_Malvaceae_Theobroma_cacao_seq1
----------------------agggacttactggcctccttcaatcaccggttaaagaagcagagaaacatggccttcttggcatcctctcaggtaaaccacag-gcgcagagttgac-tgcttgtct-atatgta-ctg-----tattgccatcatgac-aagtagtcatgcatcatcacctggaatgctgac---tcgt----------------tttatttttgtacaggaatagccttgggagtaacaggactagtgggaagaccagctgcaagtatacttgaggttactggaagaactgcacagagtattagaaacagaagcagagtataccatatgggatcacaacagtacagagttcgttttccaaggcccctaagtagagagcttcctttgagaccttactcttgggaagaagctgttgggatatcagtgcttactgaagctgatgatggcaagctcaaggatgaggtgtatgtcatgtgcaaagcactgagaaaacctggtaaatttgt--catcgtgaccgagagacttgtgttggttgttaattgcccaagtctggtggactttgagaaacctgaatttcgaggtgttgcagtagatccagagtgggtgatagaaacagaaattagcctgcatagtgtaatccacactgatgctgatgacggagtggtacatattgttggaagcagttcagatgctttattaagacagaag---cagcagctgtctaggaag------------------ggtggtgggacgaggaagcgatggaataatccatcaactcctctaccactctttcagaccaacttggaagtggcatcagagggagatgcagaagactttttactggttttgctgtctacaattgaacaggg---gaaagagcatgggggtggaggatatctactgcaccgaaataacatcaagtaggtaga----------tttgc-atcattttcattccttgttaacc----------------------------------------------------------------caaaaagtaaaaggaga----------------aaatgggtaatgtcccaatag--aggtt--------------aaaaaaattttaacctttttaaaaaaaaaaaaaaaaaarraattgggggkwawtkgggaaaatagcta--------------------------------------------------------------------------------------------------------------------------------------------------
>I28654_M105_Malvaceae_Pachira_aquatica_seq1
-----------------------gggacttactggcctccttcaatcaccagttaaagaagcggagaaacatggcttacccggcatcctttcaggtaaactactg-gcacatagttgac-tgcatgtct-ttatgaa-cca-----tattgctgtgattaacaagaagacaagtttcatcacctggaatacttt--a------------------tttatttcttatatacaggaatagctttgggagtaacaggactagtgggaagaccggctgctagtatacttgaggttactggaaaaactgcacagagtattagaaacagaagcagattataccatatgggatcacatcgttctagagttcgtttgccaaggcctctaagcagggaacttcctttgaggccttactcttgggaagaagctgtyggaatatcggtgcttaaggaagctgatgatggcaagctcaaagatgaggtgtatgtcatgtccaaagcactcaaaagacctggtaaatttgt--cattgtgacggagagactcgttttrgttgttaattgcccaagtctggtggacttagggaaacctgaattccgaggtgttgctgtaaatcaagagtgggtgatagaaacagaaattagccagcatagtgtaatccacactgatgctgatgatggtgtggtacatatcgtcggaagcagttctgatgccttattgagacagaat---cagcagctgtcgagraag------------ggtggtggcggggggacaagtatgcagtggaataatccatcaacgcctcttccactgtttcagaccaacttggaactggcatcagaagaagacgaacaaaactttttgcagattttgctttctacaattaaacaggg---aaaagagcaaaggggaagtgagtatctgttgcagcgaagtaatatcaaataga--------------tc------------tagtt---------------------------------------------------------------------------------------------------------------aggaaaggtccctaaaa--tggtt-------------------a-----------------aaaaaaagaggaaa-------------taactgaaagag-aagttga-------at-t-ggaaagcatgttctttttcactct------tg----------------------------------------------------------------------------------------------------
>I28655_M148_Malvaceae_Robinsonella_mirandae_seq1
----------------------agggacttactggcctccttcaatcaccggttaaagaagcagagaaacatggcctgcctggcatcttctcaggtagaccactg-gcagtcagttgac-tgtgtgtct-ttacgaa-tca-----tattattatcatcatcatgat---------------tttttttttttt--t------------------tatttctcttttgaacaggattagctttgggagtaactggactagtgggaagaccagctgctagtatacttgaggtgactggaaaaactgcacagagtattagaaacagaagcagactataccatatgggttcgcaacgttgtagagttcgtttgccaaggcctttaagcagagaacttcctttgaggccttactcttgggaagaagctgttggaatatcggtgcttaaggaagccgatgatggcaagctcaaggatgaggtctatgtcatgtccaaagcactcaaacaacctggtaaatatgt--tatcatgacggagagacttgtgttggttgttaattgcccaaatctggtggacttggggaaacctgaattccgaggcattgcggcaaatcaagaatgggtgatagaaacagaaattagtgtgcatagtgtaatccacactgatgctgatgatggggtagtgcatattgttggaagcagttcagatgccttgttgagacagaat---cagcagatttcgaggaag------------ggtggtggcggtggggcgagaatgaggtggaataatccatcaactcctcttccactctttcagactaacttggaactggcatcagaagaagacacaaaacactttttactggttttgctttctacaattgaacaggggaagaaagagcaagggggaagtgaatatctattacagagaagtaatatcaggtaga--------------tttcc-atta---ttagtt--tatccttttctgtaaagc-c---------------------------------tttttt-------cacc-acagcaagaaaataggaacaataaaaagaaaaa----aaagtaaggtccctaac--------------------------------------------------------------------------------------------------------------------------------------------------------------------------------------------------------------------------------------------
>I28656_M002_Malvaceae_Tilia_americana_seq1
--------------ttgatttcagggacttactggcctccttcaatcaccagttaaagaagcagagaaacacggcctacctggcatcctatcaggtaaaccactg-gcacaaagttgaa-tgtacgtct-ttctgta-cca-----tatagctatcatgatcagaaagccatgcatcatcaccgggagtacttt--a-------------------tttatttctttatacaggaatagccttgggagtaacaggactagtgggaagaccggctgctagtatacttgaagttactggaaaaactgcacagagtattagaaacagaagcagactgtaccatattggatcacaacgttacagagttcgtttgcccaggcctctaagcagagaacttcctttgaggccttactcttgggaagaagctgttggaatatcagtgcttaaggaagctgatgatggcaagctcaaggatgaggtgtatgtcatgtccaaagcactcaaaaaacctggtaaatttgt--catcgtgactcacagacttgtgttggttgttaattgcccaagtcttgtggactttgggaaacctgaatttcgaggtgttgcagtaaatccagagtggttgatagaaacagaaattagcctgcatagtgtaatccacactgatgttgatgacggggtggtacatattgttggaagcagttcagatgccttactgagacagaag---cagcagctgtctaggaag------------------ggtggcgggacaaggaagcggtggaataatccatcaactcctcttccactctttcagaccaacttggaactggcatcagaagaagatgcacaagactttttacaggttttgctatcgacaattgaacaggg---gaaagagcaagggggaagtgaatatatattgcaccgaagtaatataaagtaga--------------tttca-gtta---ttagttttcattctcctctgtagcat-t---------------------------------tcccct-------c--------------------------------------------------------------------------------------------------------cggaagga----a-------------aacggggaaaaa-------a-------gaaa-aacagga-----------------------------------------------------------------------------------------------------------------------------
