# Supplementary material for: Localized Phylogenetic Discordance Among Nuclear Loci Due to Incomplete Lineage Sorting and Introgression in the Family of Cotton and Cacao (Malvaceae)
Source: Front Plant Sci. 2022 Apr 13;13:850521. doi: 10.3389/fpls.2022.850521 (PMC9043901; doi:10.3389/fpls.2022.850521)
Supplement: Supplementary file 1 [file Data_Sheet_1.ZIP › Alignments_v4/L264.fasta]

>I23353_M002_Malvaceae_Tilia_americana_seq1
---------------------------------------------------------------------------------------------------------------------------------------------------------------------------------------------------------------------------------------------------------------------------------------------------------------------------------------------------------------------------------------------------------------------------------------------------------------------------------------------------------------------------------------------------------------------------------------------------------------------ttcygtccatcagatattggat-------------------------------------------------------------------------ggtcatttccattatgttcaaggtgttgcctgggatcccttgtccaagtatgttgcttctctcagttcagataggac-ttgccgaatttatgtcaataagcctcaaaccaaaacaaagggygttgagaagttgaattatatttgtcagcataccatc-----------rygaaggcagaac---agcarccaataratgatgcyaaggtt--gaaactatcttctttktta---------ttttctgyawtct-agatata--------------------------------tttgtmacttatractaa-cct--cacacatggtttgrg-atacagkctrtaaaaaaccatctctttcaygaygaaacamtgccatcattyttccgtcgattagcytggtcacctgatggatcattt-------------------------------------------------------------------------------------------------------------------------------------------------------------------------------------------------------------------------------------------------------
>I23354_M003_Malvaceae_Herissantia_crispa_seq1
----------------------------------------------------------------------------------------------------------------------------------------------------------------------------------------------------------------------------------------------------------------------------------------------------------------------------------------------------------------------------------------------------------------------------------------------------------------------------------------------------------------------------------------------------------------------------------------------------------------tcaggttctgtccatcagattttggat-------------------------------------------------------------------------ggtcatttccattatgttcaaggtgttgcctgggatcccttgtccaagtatgttgcctctctcagttcagacaggac-ttgccgaatttatgtcaataagcctcaaacaaaaacaaagggtgctgagaagttgaattttatttgtcagcataccatc-----------atgaaggcagaac---agcaaccaatggatgattctaaggtt--tcagatagctt----gtta---------ttttctgtattca-acctata--------------------------------tttgttgcttataactaa-cct--tacactg--tttggg-acgcagtctgtaaaaaaccatctttttcatgatgaaacacttccatcattcttccgtcgattagcttggtcgcctgatggatcatttttactagtgccagcaggtattcacccgaatgcatgt-----acagttcgattaaatttt-atgaata--gtt-------------------------------------------------------------------------------------------------------------------------------------------------------------------------------
>I23355_M004_Malvaceae_Malva_arborea_seq1
----------------------------------------------------------------------------------------------------------------------------------------------------------------------------------------------------------------------------------------------------------------------------------------------------------------------------------------------------------------------------------------------------------------------------------------------------------------------------------------------------------------------------------------------------------------------------------------------------------------nnaggtactgtccatcagatattggat-------------------------------------------------------------------------ggtcatttccattatgttcaaggtgttgcctgggatccyttgtccaagtatgtygcttctctcagttcagataggac-ttgccgaatttatgtcaataagcctcaaacaaaaacaaagggtgctgagaagttgaattatatttgtcagcataccatc-----------atgaagtcagaac---agcaabcmatagatgattctaaggtt--gcaacwagcttgtt--------------atttyyktwwyyh-arktwwwv-------------------------------mwkkywrywkmtaacywm-scw--cayrswtkgwkwkrs-----akkcwgtmwrwammmamcywtytywtkmhkdamsamwymcwtcmwtcwtycktcsrtyggykkgbdyrsyyrmykgatcrwtywtwytwrykmswgcaggtattcacycammyrmatgymyrk-yymgwtywawtaaatacttatgaatgtagttcaatacttt----------------------------------------------------------------------------------------------------------------------------------------------------------------------
>I23356_M005_Malvaceae_Lavatera_assurgentiflora_seq1
----------------------------------------------------------------------------------------------------------------------------------------------------------------------------------------------------------------------------------------------------------------------------------------------------------------------------------------------------------------------------------------------------------------------------------------------------------------------------------------------------------------------------------------------------------------------------------------------------------------tcaggtactgtccatcagatattggat-------------------------------------------------------------------------ggtcatttccattatgttcaaggtgttgcctgggatccyttgtccaagtatgttgcttctctcagttcagataggac-ttgccgaatttatgtcaataagcctcaaacaaaaacaaagggtgctgagaagttgaattatatttgtcagcataccatc-----------atgaagtcagaac---agcaabcmatagatgattctaaggtt--gcaacwagcttgtt--------------atttyyktwwyym-arktwwwv-------------------------------mwkkywrywkmyaacywm-scw--cayrswtkgwkwkrs-----akkcwgtmwvwammhamcywtytywtkmhkvamsamwymcwtcmwtcwtycktcsrtygrykkgsdyrsyyrmykgatcrwtywtwytwrykmswgcmrgyakkyayycammtgcatgt-----ctagttcgattaaatacttat-----------------------------------------------------------------------------------------------------------------------------------------------------------------------------------------
>I23359_M008_Malvaceae_Althaea_officinalis_seq1
-----------------------------------------------------------------------------------------------------------------------------------------------------------------------------------------------------------------------------------------------------------------------------------------------------------------------------------------------------------------------------------------------------------------------------------------------------------------------------------------------------------------------------------------------------------------------------------------------------------------caggttctgtccatcagatattggat-------------------------------------------------------------------------ggtcatttccattatgttcaaggtgttgcctgggatccmttgtccaartatgttgcttctctcagttcagataggac-ttgycgaatttatgtmaayaagcctcaaacaaaaacaaagggtgctgagaagttraattwtatttgtcagcataccatc-----------aygaagkcagaac---agcaaccaatagatgattcyaaggtt--gcaactagctt----gtta---------wtttctktattca-agttata--------------------------------catgtyacttrtaactaa-ycy--crcacatgrtttgag-atscagtctgtaaaaaaccatmtttttcwtgacgaaacacttccwtcwttcttccgtcgattggcgtggtcacctgatggatcatttttactagtgccagcaggtattcacccaaatgcatgt-------------------------------------------------------------------------------------------------------------------------------------------------------------------------------------------------------------------
>I23360_M009_Malvaceae_Lagunaria_patersonia_seq1
--------------------------------------------------------------------------------------------------------------------------------------------------------------------------------------------------------------------------------------------------------------------------------------------------------------------------------------------------------------------------------------------------------------------------------------------------------------------------------------------------------------------------------------------------------------------------------------------------------------------gttctgtccatcagatattggat-------------------------------------------------------------------------ggtcatttccattatgttcaaggtgttgcctgggatcccttgtccaagtatgttgcttctctcagttcagataggac-ttgccgaatttatgtcaataaacctcaaacaaaaacaaagggtgctgaaaagttgaattatatttgtcagcataccatc-----------atgaaggcagaaa---aacaaccaatagatgatgctaaggtt--gcaactatctt----gtta---------ttttctgttttca-agatgta--------------------------------tttgttaattataactaa-ctt--cacatatggtttcag-atacagtctgtaaaaaaccatctttttcatgacgaaacgctgccatcattcttccgtcgattatcttggtcacctgatggatcatttttactagtgccagcaggttttttcccaaatgcatgt-----tcagttcgattaaattcttgtgaat-------------------------------------------------------------------------------------------------------------------------------------------------------------------------------------
>I23361_M010_Malvaceae_Allyogyne_huegelli_seq1
----------------------------------------------------------------------------------------------------------------------------------------------------------------------------------------------------------------------------------------------------------------------------------------------------------------------------------------------------------------------------------------------------------------------------------------------------------------------------------------------------------------------------------------------------------------------------------------------------------------------------------------------------------------------------------------------------------------------acatttccattatgttcaaggtgttgcttgggatcccttgtccaagtatattgcttctctgagttcagacaggac-gtgccgaatttatgtcagtaagcctcaaacaaaaacaaagggtgccgagaagctgaattatatttgtcaacataccatc-----------atgaaggcagaac---agcaaccaatagatgatgctaaggtt--gcaacta----------------------------------------------------------------------------------------------------------------------------------------------------------------------------------------------------------------------------------------------------------------------------------------------------------------------------------------------------------------------------------------------------------------------------------------------------------------
>I23364_M013_Malvaceae_Grewia_sp_seq1
----------------------------------------------------------------------------------------------------------------------------------------------------------------------------------------------------------------------------------------------------------------------------------------------------------------------------------------------------------------------------------------------------------------------------------------------------------------------------------------------------------------------------------------------------------------------------------------------------------------tcaggttccgkccatcagatattagat-------------------------------------------------------------------------ggtcattgccattatgttcaaggtgttgcgtgggatcccttgtcaaagtatgttgcttctctaagctcagataggac-ttgtcgaatttatgtcaacaagcctcaaaccaaaacaaagggcgccgagaagttaaactatatttgtcagcatactatt-----------gtcaaggcagaac---agcagccaaaagaagattccaaggtta-gaaagtatcttctttgttat--------atttct--------agatgga--------------------------------tctttcccttattactga-ctt--tgcacatggtttgct-atgcagactgtaaaacaacatctatttcacgatgaaacattgccatcattcttccgtcgattagcctggtcacctgatggaacatttttactagtgccagcaggt-------------------------------------------------------------------------------------------------------------------------------------------------------------------------------------------------------------------------------------
>I23365_M014_Malvaceae_Callirhoe_bushii_seq1
--------------------------------------------------------------------------------------------------------------------------------------------------------------------------------------------------------------------------------------------------------------------------------------------------------------------------------------------------------------------------------------------------------------------------------------------------------------------------------------------------------------------------------------------------------------------------------------------------------------------------------------tggat-------------------------------------------------------------------------ggtcatttccattatgttcaaggtgttgcytgggatcccttgtccaagtatgttgcttctctcagttcagataggac-ttgccgaatttatgtcaacaagcctcaaacaaaaacaaagtgtgctgagaagttgaattttatttgtcagcatactatc-----------atgaaggcagaac---agcaaccaatagatgattccaaggtt--gcaactagctt----gtta---------rtttctgtattya-agttatr--------------------------------catgttacctataactaa-cct--cacrcatggttwgag-atgcagtctgtmaaaaaccatmtttttcatgacgaaacacttccttctttcttccgtcgaytggcgtggtcacctgatggatcwtttttactagtgccagcrggtaatcacacaaatgcatgt-------------------------------------------------------------------------------------------------------------------------------------------------------------------------------------------------------------------
>I23367_M016_Malvaceae_Kitaibelia_vitifolia_seq1
----------------------------------------------------------------------------------------------------------------------------------------------------------------------------------------------------------------------------------------------------------------------------------------------------------------------------------------------------------------------------------------------------------------------------------------------------------------------------------------------------------------------------------------------------------------------------------------------------------------tcaggttctgtccatcagatattggat-------------------------------------------------------------------------ggtcatttccattatgttcaaggtgttgcctgggatccmttgtccaagtatgttgcttctctcagttcagataggac-ttgccgaatttatgtcaayaagcctcaaacaaaaacaaagggtgctgagaagttraattwtatttgtcagcataccatc-----------atgaagkcagaac---agcaaccaatagatgattcyaaggtt--gcaactarctt----gtta---------wtttctktatyca-agttaya--------------------------------catgttacttatarctaa-ccy--crcacatgrtttgag-atgcagtctgtaaaaaaccatctttttcatgacgaaacacttccwtcwttcttccgtcgattggcgtggtcacctgatggatcatttttactagtgccagcaggtattcacccaaatgcatgt-----ccagctt-------------------------------------------------------------------------------------------------------------------------------------------------------------------------------------------------------
>I23368_M017_Malvaceae_Sterculia_apetala_seq1
--------------------------------------------------------------------------------------------------------------------------------------------------------------------------------------------------------------------------------------------------------------------------------------------------------------------------------------------------------------------------------------------------------------------------------------------------------------------------------------------------------------------------------------------------------------------------------------------------------------------gttctgtccatcagatattggat-------------------------------------------------------------------------ggtcatttccattatgttcaaggtgttgcttgggatcccttgtccaagtatgttgcttctctcagttcagatagggc-ttgccgaatttatgtcaataagcctcaaaccaaaacaaaaggtgttgagaagttgaattatatttgtcagcataccatt-----------gtaaaggcagaac---agcaaccaattaatgatgctaaggtt--gattttatgttctttgtta---------ttttctgtattct-agatata--------------------------------tttgttactcataactaa-cct--cacacgtggtctgag-atgcagtctgtaaaaaaccacctctttcacgacgaaacactgccatcattcttccgtcgattagcctggtcacctgatggatcatttttactagtgccagcaggtattgacct-aatgcatgt-----ccagttt-------------------------------------------------------------------------------------------------------------------------------------------------------------------------------------------------------
>I23369_M018_Malvaceae_Abelmoschus_esculentus_seq1
-----------------------------------------------------------------------------------------------------------------------------------------------------------------------------------------------------------------------------------------------------------------------------------------------------------------------------------------------------------------------------------------------------------------------------------------------------------------------------------------------------------------------------------------------------------------------------------------------------------------caggttctgttcatcagatattggat-------------------------------------------------------------------------gggcatttccattatgttcaaggtgttgcctgggatcccttgtccaagtatgttgcttctctgagttcagataggac-ttgcagaatttatgtcaataagcgtcaaacaaaaacaaagggtgctgagaagttgaattatatttgtcaacataccatc-----------atgaaggcagaac---aacaaccaatagatgatgccaaggtt--gcaactatctt----gtta---------ttttctgtattca-aggtata--------------------------------tttgttacttataactaa-cct--tacgcatggtttgga-atacagttggtaaaaaaccatctttttcatgacgaaacacttccatcattcttccgtcgattagcttggtcacctgatggatcgtttttactagtgccagcaggtatttgccccaattcgtat-----atagttcgatta--------------------------------------------------------------------------------------------------------------------------------------------------------------------------------------------------
>I23370_M105_Malvaceae_Pachira_aquatica_seq1
------------------------------------------------------------------------------------------------------------------------------------------------------------------------------------------------------------------------------------------------------------------------------------------------------------------------------------------------------------------------------------------------------------------------------------------------------------------------------------------------------------------------------------------------------------------------------------------------------------------aggttctgtccakcagatattggat-------------------------------------------------------------------------ggtcatttccattatgttcaaggtgttgcctgggatcccttgtccaagtatgttgcgtctctcagttcagataggac-ttgccgaatttatgtcaataagcctcaaaccaaaacaaagggtgttgagaagttgaattatatttgtcagcataccatt-----------gtgaaggcagaac---agcaaccaatagatgatgctaaggtt--gaagccgtcatttatgtaa---------ttwtctgtattctaagataca--------------------------------tttgttacttataactaa-cct--cacacatggtttgag-atacagtctgtaaagagccatctttttcacgacgaaacattgccatcattct------------------------------------------------------------------------------------------------------------------------------------------------------------------------------------------------------------------------------------------------------------------------------------------
>I23371_M137_Malvaceae_Dombeya_wallichii_seq1
------------------------------------------------------------------------------------------------------------------------------------------------------------------------------------------------------------------------------------------------------------------------------------------------------------------------------------------------------------------------------------------------------------------------------------------------------------------------------------------------------------------------------------------------------------------------------------------------------------------aggttctgtccatcaaatattggat-------------------------------------------------------------------------ggtcatttccattatgytcaaggtgttgcctgggatcccttgtccaagtttgttgcttctctcagttcagataggac-ttgccgaatttatrtaaataarcctaataccaaaacaaagggtgtcraraagatgaattatatgtgtcagcatacaatm-----------atgaaggcagaac---atcaaccaacagatgatgctaaggtt--gaaactatcttctttgttc---------ttttttgcattct-agattta--------------------------------tttgttacttgtaattaa-cct--cacacatggtttgag-atacagwctgtaaaaamccatctctttcacgatgaaacactgccatcattcttccgtcgattagcttggtcacctgatggatcatttttactagtgccmgcaggtattgacctaaatgcatrt-----ctagcttgattaaatac---------------------------------------------------------------------------------------------------------------------------------------------------------------------------------------------
>I23372_M140_Malvaceae_Chiranthodendron_pentadactylon_seq1
----------------------------------------------------------------------------------------------------------------------------------------------------------------------------------------------------------------------------------------------------------------------------------------------------------------------------------------------------------------------------------------------------------------------------------------------------------------------------------------------------------------------------------------------------------------------------------------------------------------tcaggttctgtccatcagatattggat-------------------------------------------------------------------------ggtcatttccattatsttcaaggtgttgcctgggatcccttgtccaagtatgttgcttctctcagttcagataggac-ttgccgaatttakgtcaataagcctcaaacsaaaayaaakggtgttgagargytgaattatatttgtcagcataccatm-----------rtsaaggcagaac---arcaascaatagatgatkctamggtt--raaactatcwtctttgtta---------ttttytgtattct-agatata--------------------------------tttgtyaymwataactaa-yct--macacatggtttgag-wkmmrkyykktaaaaaaccatctctttcatgatgaaacactgccatcattcttctgtctattagcctggtcacctaatggatcatttttactagtgccagtagg--------------------------------------------------------------------------------------------------------------------------------------------------------------------------------------------------------------------------------------
>I23373_M141_Malvaceae_Quararibea_funebris_seq1
------------------------------------------------------------------------------------------------------------------------------------------------------------------------------------------------------------------------------------------------------------------------------------------------------------------------------------------------------------------------------------------------------------------------------------------------------------------------------------------------------------------------------------------------------------------------------------------------------------------aggttctgtccatcagatattggat-------------------------------------------------------------------------ggtcatttccattacgttcaaggtgttgcctgggatcccttgtcaaagtatgttgcttctctcagttcagataggac-ttgccgaatttatgtcaataagcctcaaacaaaaacaaagggcgttgagaagttgaattatatttgtcagcataccatc-----------atgaaggcagaac---agcaaccaatagatgatgctaaggtt--gaaactatctt-tttgtta---------ttttctgtattct-aggtata--------------------------------tttgttacttataactaa-ctt--catacatggtttgag-atacagtctgtaaaaacccatctttttcatgatgaaacactgccatctttcttccgtcgattagcctggtcacctgatggatcatttttacttgtgccagcaggtattgacctaaat---tgt-----ccagtttg------------------------------------------------------------------------------------------------------------------------------------------------------------------------------------------------------
>I23376_M145_Malvaceae_Heliocarpus_appendiculatus_seq1
--------------------------------------------------------------------------------------------------------------------------------------------------------------------------------------------------------------------------------------------------------------------------------------------------------------------------------------------------------------------------------------------------------------------------------------------------------------------------------------------------------------------------------------------------------------------------------------------------------------------gttccgtccascakatattagat-------------------------------------------------------------------------ggtcatttccattatgtgcaaggtgttgcatgggatcccttgtccaagtatgttgcttctctcagytcagacaggac-ttgccgaatttatgtcaaaaagcctcaaaccaaawcmaagggtgttgagaagttgaattatatttgtcagcataccatt-----------gtcaaggcagaac---agcaaccaacagatgatactaaggtt--agaaatatattctttatta---------ttttttgtattct-agttgaa---------------------------------gtttctcttatgactaa-act--cacacatggtttgagtatgcagtctgtgaaaaaccatttctttcatgatgaaactttgccatctttcttccgtcgattagcctggtcacctgatggaacgttt-------------------------------------------------------------------------------------------------------------------------------------------------------------------------------------------------------------------------------------------------------
>I23377_M148_Malvaceae_Robinsonella_mirandae_seq1
------------------------------------------------------------------------------------------------------------------------------------------------------------------------------------------------------------------------------------------------------------------------------------------------------------------------------------------------------------------------------------------------------------------------------------------------------------------------------------------------------------------------------------------------------------------------------------------------------------------aggttctgtccatcagrttttggat-------------------------------------------------------------------------ggtcatttccattatgttcaaggtgttgcctgggatcccttgtccamgtatgttgcctctctcagttcagacaggac-ttgccgaatttatgtcaayaagcctcaarcaaaaacaaagggtgctgagawgttgaattatatttgtcagcataccatc-----------atgaaggcrgaac---agcaaccaatggatgattctaaggtt--gcagatagctt----gtta---------ttttytgtattca-agctata--------------------------------tttgttgctwataactaa-cct--yacam---rrttkgg-rwksmrkyykkwaaaaamcmwyyttttymwkrmsrarmcmytycmwymwtyytycskysrwtwrsytkgkymmcykrwkgrwymwttttdmywrkkscmrsmrgtattymmccsrawksmwkk-----wmagttcaatta--------------------------------------------------------------------------------------------------------------------------------------------------------------------------------------------------
>I23378_M150_Malvaceae_Ceiba_pentandra_seq1
-----------------------------------------------------------------------------------------------------------------------------------------------------------------------------------------------------------------------------------------------------------------------------------------------------------------------------------------------------------------------------------------------------------------------------------------------------------------------------------------------------------------------------------------------------------------------------------------------------------------caggttctgtccatcagatattggat-------------------------------------------------------------------------ggtcatttccattatgttcaaggtgttgcctgggatcccttgtccaagtatgttgcatctctcagttcagataggac-ttgccgaatttatgtcaataagcctcaaaccaaaacaaagggtgttgggaagttgaactatatttgtcagcataccatt-----------gtgaaggcagaac---ag---------gatgatgctaaggtt--gaaaccgtcatctttgtaa---------ttttctgtattctaagatata--------------------------------tttgttacttataactaa-cct--catacatggtttgag-atgcagtctgtaaaaaaccatctttttcacgacgaaacattgccatcattcttccgtcgattagcctggtcacctgatggatcatttttactagtgccagcaggtattgaccaaaatgcat---------------------------------------------------------------------------------------------------------------------------------------------------------------------------------------------------------------------
>I23380_M161_Malvaceae_Hibiscus_tiliaceus_seq1
-----------------------------------------------------------------------------------------------------------------------------------------------------------------------------------------------------------------------------------------------------------------------------------------------------------------------------------------------------------------------------------------------------------------------------------------------------------------------------------------------------------------------------------------------------------------------------------------------------------------caggttctgtycatcagatattggat-------------------------------------------------------------------------ggacatttccattatgttcaaggtgttgcctgggatcccttgtccaagtatgttgcttctctcagttcagataggac-ttgccgaatttatgycrayaagcctcaaacaaaaamrrrkgstgrwragwwgwwkwatwwtwktyrwcawmmyaycatr-----------awgrmrgmrsarc---arcmasyaatagatgacgctaaggtt--ccagctatcttattcttattc-------ttttctgttttca-agttcaagrtawm--------------------------twwsytmmmwmwkwstwm-smk--wwmswrtsgktwmra-akmcakyykktwmawrayrawmywyttcmwkmtgaaacactgccatcattcttccgtcgattagcttggtcacctgatggatcattt-------------------------------------------------------------------------------------------------------------------------------------------------------------------------------------------------------------------------------------------------------
>I23381_M162_Bixaceae_Bixa_orellana_seq1
----------------------------------------------------------------------------------------------------------------------------------------------------------------------------------------------------------------------------------------------------------------------------------------------------------------------------------------------------------------------------------------------------------------------------------------------------------------------------------------------------------------------------------------------------------------------------------------------------------------tcaggctctgttcatcagatattggat-------------------------------------------------------------------------gaccatttccattatgttcaaggtgttgcctgggatcccttgtccaaatatgttgcttccctgagctcagatagaac-ttgtcgaatatatgtaaataagcctcagaacaaaacaaaaggaattgagaagacaaattatatttgccagcatgtcatt-----------acgaaggcagaaa---aaca-----------------------------------------------------------------------------------------------------------------------------------------------------------------------------------------------------------------------------------------------------------------------------------------------------------------------------------------------------------------------------------------------------------------------------------------------------------------------------------------------
>I23382_M163_Bixaceae_Cochlospermum_vitifolium_seq1
----------------------------------------------------------------------------------------------------------------------------------------------------------------------------------------------------------------------------------------------------------------------------------------------------------------------------------------------------------------------------------------------------------------------------------------------------------------------------------------------------------------------------------------------------------------------------------------------------------------tcaggttctgtccatcagatgttggac-------------------------------------------------------------------------gcccatttccattacgttcaaggtgttgcctgggatcccttgtccaagtatgttgcttctcttagttcagatagaac-ttgtcgaatttatgtaaataaagctcaaaccaaaccaaaaggtgttgagaagacgaattatatttgtcagcatgtcatt-----------acaaagtcagaaa---agcaatcaacagatgatcctaaggttt-gaaagcatctttktt-------------tcttttatacgct-gtataga--------------------------------tttgtcacttttggctga-cct--cacacgtggtttgtg-atgcagtctttaaaagggcatctctttcatgatgaaacactcccatcattcttccgaagattagcatggtcccctgatggatcatttttactggttccagcaggtg---acctacgtgcatgt-----ccagtccaa-----------------------------------------------------------------------------------------------------------------------------------------------------------------------------------------------------
>I23383_M166_Malvaceae_Pseudobombax_ellipticum_seq1
-----------------------------------------------------------------------------------------------------------------------------------------------------------------------------------------------------------------------------------------------------------------------------------------------------------------------------------------------------------------------------------------------------------------------------------------------------------------------------------------------------------------------------------------------------------------------------------------------------------------caggttctgtccatcagatattggat-------------------------------------------------------------------------ggtcatttccattatgttcaaggtgttgcytgggatcccttgtccaaatatgttgcatctcttagttcagataggac-ttgccgaatttatgtcaataagcctcaaaccaaaacaaagggtgttgagaagttgaactatatttgtcagcataccatt-----------gcgaaggcagaac---agcaagcaatagatgatgctaaggtt--taaaccgtcgtctttgtaa---------ttttctgtattctaagatata--------------------------------tttgttacttataactaa-cct--cacacatggttggag-atgcagtctgtaaaaaaccatctttttcacgaygaaacattgccatcattcttccgtcgattagcctggtcacctgatggatcatttttactagtgccagcaggtattgaccaaaatgcatgc-----ccagtttgac----------------------------------------------------------------------------------------------------------------------------------------------------------------------------------------------------
>I23384_M168_Malvaceae_Theobroma_cacao_seq1
-----------------------------------------------------------------------------------------------------------------------------------------------------------------------------------------------------------------------------------------------------------------------------------------------------------------------------------------------------------------------------------------------------------------------------------------------------------------------------------------------------------------------------------------------------------------------------------------------------------------caggttccgtccatcagatattggat-------------------------------------------------------------------------ggccatttccrttatgttcaaggtgttgcctgggatcccttgtccaagtatgttgcgtctctcagttcagataggac-ttgccgaatttatgtcaataagcctcaagccaaagcaaagggtgttgagaagttgaattatatttgtcagcatacgatt-----------gtcaaggcagaac---agcaaccaatagatgatgctaaggtta-gaaagtatcttctttgtta---------ctttttgtattct-acatgga--------------------------------tttgtcacttataactaa-cct--cacagatggtttgag-atacagtctgtaaaataccatctctttcatgacgaaacactgccgtcattcttccgtcgattagcctggtcacctgatggttcgtttttactagtgccagcaggtattgacctaactgcatgt-----ccagttcgattaaatagttatcaatatagtttaatact------------------------------------------------------------------------------------------------------------------------------------------------------------------------
>I23385_M169_Malvaceae_Ochroma_pyramidale_seq1
---------------------------------------------------------------------------------------------------------------------------------------------------------------------------------------------------------------------------------------------------------------------------------------------------------------------------------------------------------------------------------------------------------------------------------------------------------------------------------------------------------------------------------------------------------------------------------------------------------------------ttctgtccatcaaatattggat-------------------------------------------------------------------------gatcatttccattatgttcaaggtgttgcctgggatccattgtccaagtatgttgcttctctcagttcagataggac-ttgccgaatttatgtcaataagcctcaaaccaaaacaaagggtgttgagaagttgaattatatttgtcagcataccatc-----------atgaaggcagaac---agcaaccaatagatgatgctaaggtt--gaaactatcttctttgtta---------ttttctgtattct-agatgta--------------------------------tttgt----tataactaa-cct--gagacattgtttgag-atacagtctgtaaaaaaccatctttttcacgatgaaacactgccatcattcttccgtcgattagcatggtcacctgatggatcatttttactagtgccagcaggtattgacctaaatacttgt-----ccagttcgattaa-------------------------------------------------------------------------------------------------------------------------------------------------------------------------------------------------
>I23387_M178_Malvaceae_Malvaviscus_arboreus_seq1
----------------------------------------------------------------------------------------------------------------------------------------------------------------------------------------------------------------------------------------------------------------------------------------------------------------------------------------------------------------------------------------------------------------------------------------------------------------------------------------------------------------------------------------------------------------------------------------------------------------tcaggttctgtccatcwgatattggat-------------------------------------------------------------------------ggwcatttccattaygttcaaggtgttgcatgggatcccttgtccaagtatgttgcttctctcagttcagataggac-ttgccgaatttatgtcaataagcctcaaacaaaaacaaagsrkgctgagaarttgaattatatttgtcarcataccatc-----------atgaaggcagaac---aacaaccaatagatgatgcsaaggtt--gcaactatcta----gtta---------ttttctgtattca-aggtata--------------------------------tttgttacttattactaa-cct--tacgcatggtttgga-atacagttggtaaaaacccatctttttcatgacgaaacacttccatcattcttccgtcgattagcttggtcgcctgatggatcatttttactagtgccagcaggtatttacccaaatgm-----------------------------------------------------------------------------------------------------------------------------------------------------------------------------------------------------------------------
>I23388_M180_Malvaceae_Triumfetta_lappula_seq1
----------------------------------------------------------------------------------------------------------------------------------------------------------------------------------------------------------------------------------------------------------------------------------------------------------------------------------------------------------------------------------------------------------------------------------------------------------------------------------------------------------------------------------------------------------------------------------------------------------------ttaggttcygtccaccagatattagat-------------------------------------------------------------------------ggtcatttccattatgtgcaaggtgttgcatgggatcccttgtccaagtatgttgcttctctcagytcagacaggac-ttgccgaatttatgtcaaaaagcctcaaachaaaacmaagggtgttgagaagttgaattatatttgtcagcataccatt-----------gtcaaggcagaac---agcaaccaacagatgatactaaggtta-gaaakwdhwtbnttwdtw----------htttttkbwwtyy-wddtdda--------------------------------dkttythytmhdrmyhaa-myh--mmhvvwkgkttddrb-wdkshrkhhdddaaaaacchtytchtthmddawbaaahyttkcchtctttcbtccvtysrhtwrscydgbyvmcbkrwbgdahbtttttdbbhvdbccvgbadgbamysmaryrywtsymcwktkwkwwwawayyyatgaatat----------------------------------------------------------------------------------------------------------------------------------------------------------------------------------------------
>I23389_M181_Malvaceae_Pavonia_scheadiana_seq1
----------------------------------------------------------------------------------------------------------------------------------------------------------------------------------------------------------------------------------------------------------------------------------------------------------------------------------------------------------------------------------------------------------------------------------------------------------------------------------------------------------------------------------------------------------------------------------------------------------------tcaggttctgtccatcagatattsgat-------------------------------------------------------------------------ggtcayttccattatgttcaaggtgttgcctgggatcccttgtccaagtatgttgcttctctcagttcagayaggac-ttgccgaatttatgtcaayaagcctcaaacaaaaacaaakggtgstgagaagttgaattwtatttgtcagcataccatc-----------atgaaggcagaac---agcaaccamtagatgattcyaaggtt--scaactmgcttgtt-------------awtttvtgtattca-agttata--------------------------------catkytactyataactaa-ccy--mmmmhwkgkttkrmr-wksmrkyykkkaaaaamcmwyyttttymwkrmbraamsmyyycmtyhwtyytycsaysrwtkgsskkgkymmcybrwkgrwymtttttwvywrkkscmasmrggaattcacccaaatgcatgt-----cmrwtyyrmtwaawwcytwwkrawww-wgttcaatattttcactcc----------------------------------------------------------------------------------------------------------------------------------------------------------------
>I23390_M182_Malvaceae_Anoda_cristata_seq1
-----------------------------------------------------------------------------------------------------------------------------------------------------------------------------------------------------------------------------------------------------------------------------------------------------------------------------------------------------------------------------------------------------------------------------------------------------------------------------------------------------------------------------------------------------------------------------------------------------------------caggttctgtccatcagatattsgat-------------------------------------------------------------------------ggtcayttccattatgttcaaggtgttgcctgggatcccttgtccaagtatgttgcttctctcagttcagayaggac-ttgccgaatttatgtcaayaagcctcaaacaaaaacaaagggtgstgagaagttgaattwtatttgtcagcataccatc-----------atgaaggcagaac---agcaaccamtagatgattcyaaggtt--gcaactagctt----gtta---------atttctgtattca-agttata--------------------------------catgytacttataactaa-cct--cacahatggtttgag-atgcagtctgtaaaaaaccatctttttcatgaygaaacacttccttyattcttccrtcgattggcgtggtcaccygatggatcatttttrctagtgccagcaggwattcacccaaatgcatgt-----ccarttcgattaaatcct--------------------------------------------------------------------------------------------------------------------------------------------------------------------------------------------
>I23391_M183_Malvaceae_Phymosia_umbellata_seq1
------------------------------------------------------------------------------------------------------------------------------------------------------------------------------------------------------------------------------------------------------------------------------------------------------------------------------------------------------------------------------------------------------------------------------------------------------------------------------------------------------------------------------------------------------------------------------------------------------------------aggttctgtccatcarattttggat-------------------------------------------------------------------------ggtcatttccattatgttcaaggtgttgcytgggatcccttgtccaagtatgttgcytctctcagttcagacaggac-ttgccgaatttatgtcaataarcctcaaacaaaaacaaagggtgctgagaagttgaattatatttgtcagcataccatc-----------atgaargcagaa------caacmvmhvvhbgattctaaggtt--gcagatagctt----gtta---------ttttctgtattca-agctmwa--------------------------------kytrtwkytkwtwmytaw-wmy--tacay---ggtttgg-atgcagtctgtaaaaaaccatctttttcatgacgaaacacttccatcattcttccgtcgattagcttggtcacctgatggatcatttttactagtgccagcaggtattcacccgaatgcctgt-----acagttcgattaaattttatgaa---------------------------------------------------------------------------------------------------------------------------------------------------------------------------------------
>I23392_M187_Malvaceae_Ayenia_berlandieri_seq1
---------------------------------------------------------------------------------------------------------------------------------------------------------------------------------------------------------------------------------------------------------------------------------------------------------------------------------------------------------------------------------------------------------------------------------------------------------------------------------------------------------------------------------------------------------------------------------------------------------------------ttctgtccaccagatattgggt-------------------------------------------------------------------------ggtcatttccattatgttcaaggtgttgcttgggatcccttatccaagtacgttgcttctctcagttcagacaggag-ctgccgaatttatgtaaataaggctcaaaccaaaacaaagggtattgaaaagttaaactatatttgtcagcataccatt-----------gttaaggctgaacaacaacaacaaacagatgatgctaaggtta-gacagtatctttgtgtttg---------ctttttgtattct-actcgga--------------------------------tttttcacatataaataatcct--caaacatggtataag-------------------------------------------------------------------------------------------------------------------------------------------------------------------------------------------------------------------------------------------------------------------------------------------------------------------------------------------ctgc
>I23393_M189_Malvaceae_Kearnemalvastrum_lacteum_seq1
-------------------------------------------------------------------------------------------------------------------------------------------------------------------------------------------------------------------------------------------------------------------------------------------------------------------------------------------------------------------------------------------------------------------------------------------------------------------------------------------------------------------------------------------------------------------------------------------------------------------------gtccatcagatattggat-------------------------------------------------------------------------ggtcatttccattatgttcaaggtgttgcctgggatcccttgtccaagtatgttgcttctctcagttcagataggac-ttgccgaatttatgtcaataagcctcaaacaaaaacaaagggtgctgagaagttgaattatatttgtcagcataccatc-----------atgaagtcagaac---atcaaccaatagatgattctaaggtt--gcaactagctt----gtta---------ttttctttattca-agttgta--------------------------------catgttacttataactaa-cct--cgcacatggtttgag-atgcagtctgtaaaaaaccatctttttcatga--------------------------------------------------------------------------------------------------------------------------------------------------------------------------------------------------------------------------------------------------------------------------------------------------------------
>I23394_M229_Malvaceae_Malvastrum_americanum_seq1
-----------------------------------------------------------------------------------------------------------------------------------------------------------------------------------------------------------------------------------------------------------------------------------------------------------------------------------------------------------------------------------------------------------------------------------------------------------------------------------------------------------------------------------------------------------------------------------------------------------------caggttctgtccatcagatattggat-------------------------------------------------------------------------ggtcatttccattatgttcaaggtgttgcctgggatcccttgtccaagtatgtkgcttctctcagttcagataggac-ttgccgaatttatrtcaataagcctcaaacaaaaacaaagggtgctgagaagttraaytatatttgtcagcataccatc-----------atgaagtcagadm---agcaaccaatagatgattctaaggtk--kcractagcttgtt--------------atttyykkwwtym-arstwwwm-------------------------------mwkktwmytwwwamywam-cky--ssmmmwkgwtkkrrr-wksmrkyykkwaaaaavcmwyyttttymwkrmsraammmytycmwymwtyytycsgtcgattggykkgkymmcykrwkgrwymwttttwmywrkkscmrsmrgkwwtymmccmaaatgcatgt-----cggcttcaagtattctgtctttgac--------aaaccttctcttt----------------------------------------------------------------------------------------------------------------------------------------------------------------
>I23395_M236_Malvaceae_Fuertesimalva_jacens_seq1
-----------------------------------------------------------------------------------------------------------------------------------------------------------------------------------------------------------------------------------------------------------------------------------------------------------------------------------------------------------------------------------------------------------------------------------------------------------------------------------------------------------------------------------------------------------------------------------------------------------------caggtwctgtccatcagatattggat-------------------------------------------------------------------------ggtcatttccattatgttcaaggtgttgcctgggatccyttgtccaagtatgttgcttctctcagttcagataggac-ttgccgaatttatgtcaataagcctcaaacaaaaavaaagggtgctgagaagttgaattatatttgtcagcataccatc-----------atgaagtcagaac---agcaascmatagatgattcyaaggtt--gcaactagcttgtt--------------atttyyktwwyym-arktwwwm-------------------------------mwkkywrywkmtaacywm-scw--cayrswtkgwkwkrs-----akkcwgtmwrwammmamcywtytywtkmmkramsamwymcwtcmwtcttccgtcgattggcgtggtcacyyrmykgatsrwtyttactagtgccagcmrgtabtcacccavatgcatgy-----myagtt--------------------------------------------------------------------------------------------------------------------------------------------------------------------------------------------------------
>I23396_M019_Malvaceae_Allosidastrum_pyramidatum_seq1
-------------------------------------------------------------------------------------------------------------------------------------------------------------------------------------------------------------------------------------------------------------------------------------------------------------------------------------------------------------------------------------------------------------------------------------------------------------------------------------------------------------------------------------------------------------------------------------------------------------------agttctgtccaycagattttggat-------------------------------------------------------------------------ggtcatttccattatgttcaaggtgttgcctgggatcccttgtccaagtacgttgcctctctcagttcagataggac-ttgccgaatttatgtcaataagcctcaaacaaaaacaaagggtgctgagaagttgaattatatttgtcagcataccatc-----------atgaaggcagaac---agcaaccgatggatgattctaaggtt--gcagatcgctt----gtta---------ttttctgtattca-agctata--------------------------------tttgttgcttataattaa-cct--tacacga--tttggg-atgcagtctgtaaaaaaccatctttttcatgacgaaacacttccttcattcttccgtcgattagcttggtcacctgatggatcatttttaatagtgccagcaggtattcacccgaat-------------------------------------------------------------------------------------------------------------------------------------------------------------------------------------------------------------------------
>I23397_M020_Malvaceae_Melochia_betonicifolia_seq1
----------------------------------------------------------------------------------------------------------------------------------------------------------------------------------------------------------------------------------------------------------------------------------------------------------------------------------------------------------------------------------------------------------------------------------------------------------------------------------------------------------------------------------------------------------------------------------------------------------------acaggttctgtccatcagatattggat-------------------------------------------------------------------------ggtcatttccattatgtwcaaggtgttgcctgggatccyttgtccaagtatgttgcttctytcagttcagataggac-ttgccgaatttatgttaataagcctcmaaccaaaacaaagggtgctgagaagttgaattatgtttgtcagcatactatt-----------gtcaaggcagaac---agcgacsgatagatgatgctaaggtaa-gaaagtatcttctttgttk---------tttktwktmtwcw-wmrwwkw--------------------------------ktyryywytwwywamymw-cmy--caymwkvtkkywwmwrmwgsmkgywrwaaammaycwyytyywtsatgawrmamyrctgccatcattcttccghcgattagcctggtctcccgatgbatcatttttactagtgccagcaggtgttswwmwawwwwwkawrmw---kswyswssaymaaatmmytkysrak-------------------------------------------------------------------------------------------------------------------------------------------------------------------------------------
>I23398_M021_Malvaceae_Sidastrum_micranthum_seq1
------------------------------------------------------------------------------------------------------------------------------------------------------------------------------------------------------------------------------------------------------------------------------------------------------------------------------------------------------------------------------------------------------------------------------------------------------------------------------------------------------------------------------------------------------------------------------------------------------------------------tgtccatcaggttttggat-------------------------------------------------------------------------ggtcatttccattatgttcaaggtgttgcttgggatcccttgtccaagtatgtggcrtctctcagttcagacaggac-ttgccgaatttatgtcaataagcctcaagcaaaaacaaagggtgctgagaagttgaattatatttgtcagcataccatc-----------atgaaggcagaac---agcaaccaatggatgattctaaggtt--gcagatagctt----gtta---------ttttttgtattca-asctata--------------------------------ttttttgctaataactaa-cct--cacacat--tttggg-atgcagtctgtaaaaaaccatctttttcatgacgaaacacttccatcattcttccgtcgattagcttggtcacctgatggatcatttttactagtgccagcaggtattcacctgaatgcatgt-----acag----------------------------------------------------------------------------------------------------------------------------------------------------------------------------------------------------------
>I23399_M022_Malvaceae_Gaya_dominguensis_seq1
-----------------------------------------------------------------------------------------------------------------------------------------------------------------------------------------------------------------------------------------------------------------------------------------------------------------------------------------------------------------------------------------------------------------------------------------------------------------------------------------------------------------------------------------------------------------------------------------------------------------caggttctgtccatcagattttggat-------------------------------------------------------------------------ggtcatttccattatgttcaaggtgttgcctgggatccmttgtccaagtatgttgcctctctcagttcagacaggac-ttgccgaatttatgtcaataagcctcaaacaaaaacaaagggtgctgagaagttgaattttatttgtcagcataccatc-----------atgaaggcagaac---agcaaccaatggatgatactaaggtt--gcagatggctt----gtta---------ttttctgtactca-agctata--------------------------------tttgttgcttataactaa-cct--tacacggt-tttggg-atgcagtctgtaaaaaac----------------------------------------------------------------------------------------------------------------------------------------------------------------------------------------------------------------------------------------------------------------------------------------------------------------------------
>I28591_M023_Malvaceae_Neobuchia_paulinae_seq1
-----------------------------------------------------------------------------------------------------------------------------------------------------------------------------------------------------------------------------------------------------------------------------------------------------------agatgttctagacttgcaatggtcaaccg-----------atggtgcatttctcatctctg--------gatctgttgac------aattcttgtatcatatgggatgttaacaaaggt---------------------------------aaaaatgaga--------tacg-------aagtatgttggtaaa-aa--------tgttttgtttattctttt----at-------catcatcatga---ctat-------------------aattttctatc---atcttcaggttctgtccatcagatattggat-------------------------------------------------------------------------ggtcatttccattatgttcaaggtgttacctgggatcccttgtccaagtatgttgcatctctcagttcagataggac-ttgccgaatttatgtcaataagcctcaaaccaaaaccaagggtgttgagaagttgaactatatttgtcagcataccatt-----------gtgaaggcagaac---agcaaccaatagatgatgctaaggtt--gaaaccgtcgtctttgtaa---------ttttctgtattctaagatata--------------------------------tttgttacttataactaa-cct--cacacatggtttgag-atacagtctgtaaaaaaccatctttttcatgacgaaacattgccatcattcttccgtcgattagcctggtcacctgatggatcatttttact--------------------------------------------------------------------------------------------------------------------------------------------------------------------------------------------------------------------------------------------------
>I28592_M188_Cytinaceae_Bdallophytum_americanum_seq1
-------------------------------------------------------------------------------------------------------------------------------------------------------------------------------------------------------------------------------------------------------------------------------------------------------gcaaagatgttctggacctgcagtggtccactg-----------atggagcatttcttatctctg--------gatcagttgac------aattcctgcatcatatgggatgcaaacaaaggtc--------------------------------aggaacaacaaag-----tgca-------taagatgtcaacaat-ta--------tgcttcatttatttccttct-------------------------ttgt-----------------gacatgctttatcat-agtttcaggctctgtgcatcagattttgaat-------------------------------------------------------------------------gcccattcccattatgttcaaggtgttgcctgggatcctttgtccatgtatgttgcttctcttagttcagatagaac-ttgtcgtgtatatgtgaataagcgtcataataagtcgaaaggaattgagaagatgaagtatacttgtcagcatgttatt-----------acgaaggtagaac---aacagccattagaggatgccaaggttg-gagatcattttcctcctcaccca-------------------aaatggt--------------------------------attgtaacttaccattgg-cctaatgtatatgatttgag-ttgcagtctgcaaaaaatcatttatttcatgatgaaacactgccatcattcttccgaagattagcctggtcacccgatggatcttttt------------------------------------------------------------------------------------------------------------------------------------------------------------------------------------------------------------------------------------------------------
>I28593_M024_Malvaceae_Carpodiptera_cubensis_seq1
---------------------------------------------------------------------------------------------------------------------------------------------------------------------------------------------------------------------------------------------------------------------------------------------------------------------------caatggtcaactg-----------ayggtgcatttcttatctctg--------gatcggttgac------aattcttgtatcatatgggatgttaacaaaggt---------------------------------aaaatggagaa-------tayg-------tagaatgct---------------------ttgcttattatatt----at-------catcatgatgc---ttat-------------------aattttccaty---gtcttcagggtccgtctatcagatattggat-------------------------------------------------------------------------ggtcatttccattatgttcaaggtgttgcctgggatccattgtccaagtatgttgcttctcttagttcagataggac-ttgccgaatttacgtcaataagcctcaaaccagaacaaagggtgttgaaaagttgaattatatctgtcagcataccatc-----------gtgaaggcagaac---agcaaccaatagatgatgctaaggtt---gaactatcttctttctta---------ttttctttatact-agatata--------------------------------tatgttact-acaactaa-cct--cacacayggtttgag-ttgcagtstgtaaaaaaccatctctttcatgatgaaacattgccatcattcttccgtcgattagcctggtc-----------------------------------------------------------------------------------------------------------------------------------------------------------------------------------------------------------------------------------------------------------------------
>I28594_M025_Malvaceae_Herrania_nitida_seq1
-------------------------------------------------------------------------------------------------------------------------------------------------------------------------------------------------------------------------------------------------------------------------------------------------------------------ttgacttgcaatggtcaagcg-----------atggtgcatttctcatctctg--------gatcagttgac------aattcttgcatcatatgggatgctaacaaaggt---------------------------------aaaaaggagga-------tatgcaggagtcaagatgttgataaa-aa--------tgctttgtttagtctttt----at-------catcatgatga---ttat-------------------cattttttatc---atcttcaggttccgtccatcagatattggat-------------------------------------------------------------------------ggccatttccattatgttcaaggtgttgcctgggatcccttgtccaagtatgttgcttctctcagttcagataggac-ttgccgaatttatgtcaataagcctcaagccaaaacaaagggtgttgagaagttgaattttatctgtcagcatacgatt-----------gtcaaggcagaac---agcaacaaatagatgatgctaaggtta-gaaagtatcttctttgtta---------ctttttgtattct-agatgga--------------------------------tttgtcacttataactaa-cct--cacagatggtttgag-atacagtctgtaaaataccatctctttcatgatgaaacactgccatcattcttccgtcgattagcctggtcacctgatggttcgttt-------------------------------------------------------------------------------------------------------------------------------------------------------------------------------------------------------------------------------------------------------
>I28595_M184_Malvaceae_Guazuma_ulmifolia_seq1
---------------------------------------------------------------------------------------------------------------------------------------------------------------------------------------------------------------------------------------------------------------------------------------ttcgctagatttcaccgcaaagatgttcttgatttgcaatggtcaagtg-----------atggtgcatttctcatctctg--------gatcagttgac------aattcttgcatcatatgggatgttaacaaaggt---------------------------------aaaaaggagaa-------tatgcgggaatcaagatgttgaaaaa----------atgctttcttt------------at-------cattgtgatga---ttat-------------------aattttttatc---atctttaggttctgtccatcagatattggat-------------------------------------------------------------------------ggccatttccattatgttcaaggtgttgcctgggatcccttgtccaagtatgttgcttctcttagttcagacaggac-ttgccgaatttatgtcaataagcctcaaaccaaaacaaagtgtgttgagaagttgaattatgtctgtcagcataccatt-----------gtcaaggcagaac---agcaactggtagatgatgctaaggtta-gaaagtatcttc----------------tgttttgtattgt-agatgga--------------------------------tttgtcccttataactaa-cct--cacagatgatttgag-atacagtctgtaaaaaaccatctctttcatgacgaaacactgccatcattcttccgtcgattagcctggtcacctgatg---------------------------------------------------------------------------------------------------------------------------------------------------------------------------------------------------------------------------------------------------------------
>I28596_M026_Malvaceae_Ruizia_cordata_seq1
---------------------------------------------------------------------------------------------------------------------------------------------------------------------------------------------------------------------------------------------------------------------------------------------------------------------------caatggtcaaccg-----------atggtgcatttctcatctctg--------gatctgttgac------aattcttgtatcatatgggatgttaacaaaggt---------------------------------raamkggagaa-------tatg-------caktatgttgataaawaa--------ttmtttwyttatactttatc--at-------cataatcgtga---ttat-------------------aakttcttatc---atcttcaggktctgtccatcaaatattggat-------------------------------------------------------------------------ggtcatttccattatgttcaaggtgttgcctgggatcccttgtccaagtttgttgcttctctyagttcagataggac-ttgccraatttatrtaartaagcctwataccaaaacaaakggtgtcgaraagatgaattatatgtgtcagcatacaatm-----------atgaaggcagaac---atcaaccarcagatgatgctaaggtt--gaaactatcwtctttgttc---------ytttttgcattct-akattta--------------------------------tttgttacttgyaattaa-cct--cacacatggtttgag-atacagwctgyaaaaaaccatctctttcacgatgaaacactgccatca----------------------------------------------------------------------------------------------------------------------------------------------------------------------------------------------------------------------------------------------------------------------------------------------
>I28597_M027_Malvaceae_Melhania_velutina_seq1
------------------------------------------------------------------------------------------------------------------------------------------------------------------------------------------------------------------------------------------------------------------------------------------------------------------------ttacartggyyrwysg-----------mtggwryrtytskcwtstytgaccagttagawstrttgacttttaaraywmytgtatcatatgggatgttaacaaaggt---------------------------------aaaatggagaa-------tatg-------cagtatgttgaaaaa-----------atctttayttatactttatc--at-------cataatcgtga---ttat-------------------aakttcttatc---atcttcaggttctgtccatcaaataytggat-------------------------------------------------------------------------ggtcatttccattatgttcaaggtgttgcctgggatcccttgtccaagtttgttgcttctctcagttcwgataggac-ttgccgaatttatrtaaataagcctaayaccaaaayaaagggtgtcgaraagatgaattatatwtgtcagcatacaatv-----------atgaaggcagaac---atcaaycaacagawgatgctaaggtt--gaaactawcttctttgttc---------ttttttgcattct-agattta--------------------------------tttgtyacyyrtaattaa-cct--cacacayggyttga------------------------------------------------------------------------------------------------------------------------------------------------------------------------------------------------------------------------------------------------------------------------------------------------------------------------------------------------
>I28598_M028_Malvaceae_Glyphaea_brevis_seq1
------------------------------------------------------------------------------------------------------------------------------------------------------------------------------------------------------------------------------------------------------------------------------------------------------------------------------------------------------------------------------------------c------aattcttgtatcatatgggatactaacaaaggtaataataaaaataataaaaaaa---------aagaaagaaagaa-------tatg-------caagatgtccataaa-aa--------tcctttgtttattctttt----at-------catcatcatga---ttacc--------------------ttttttgtc---atcttcaggttctgtgcatcagatattagat-------------------------------------------------------------------------ggtcatttccattatgttcaaggtgttgcctgggatcccttgtccaaatatgttrcttctctcagctcagataggac-ttgccgaatctatgtcaataagcctcaaaccaaaacaaagggtgttgagaagttgaattacatttgtcagcataccatc-----------gtcaaggcagaac---aacaaccaacagatgatactaaggtta-gaaagtatgctctttgtta---------ttttttgtattat-agatggat-------------------------------tttttttctcattactaa-cct--cacacttggtttgag-atgcagtctgtaaaaaaccatctctttcacgatgaaactttgccatcattcttccgtcgactagcttggtcacctgatggaa------------------------------------------------------------------------------------------------------------------------------------------------------------------------------------------------------------------------------------------------------------
>I28599_M029_Malvaceae_Desplatsia_dewevrei_seq1
-------------------------------------------------------------------------------------------------------------------------------------------------------------------------------------------------------------------------------------------------------------------------------------------------------gtaaagatgttcttgacttgcaatggtcaactg-----------atggtgcatttctcatctctg--------gttcagttgat------aattcttgtatcatatgggatactaacaaaggta----------------aaaag-----------ataaagaagaa-------tatg-------caagatgtccatagc-aata--acaatgatttgtttattctttt----at-------catcatgatt-------tc--------------------tttttggtc---atcttcaggttctgtccatcagatattagat-------------------------------------------------------------------------ggacatttccattatgttcaaggtgttgcatgggatcctttgtccaagtatgttgcttcccttagctcagataggac-ttgccggatttatgccaacaagcctcaaacgaaaacaaagggtgttgagaagtcaaactacgtttgtcagcataccatt-----------gtcaaggcagaac---agcagccaaaagaagattccaaggtta-gaaagtatttcctttgttatt-------ttttct--------aaaagga--------------------------------tttttcacttataactga-ctt--cagacatggtttgca-atgcagtctgtaaaacaccatctttttcatgacgaaacttt-----------------------------------------------------------------------------------------------------------------------------------------------------------------------------------------------------------------------------------------------------------------------------------------------------
>I28600_M146_Malvaceae_Mortoniodendron_guatemalense_seq1
-----------------------------------------------------------------------------------------------------------------------------------------------------------------------------------------------------------------------------------------------------------------------------------------------------------------------------------aactg-----------atggtgtatttctcatctctg--------gatctgttgac------tattctcgcatcttacggtttgctaacaaaggta--------------------------------aaaaaggagaa-------tatg-------cagtatatttataaa-at--------ggatttgtatattctttt----at-------catcctgatga---ttac-------------------cattttttatc---atcttcaggttccatccgtcagatattggat-------------------------------------------------------------------------gatcatttccattaagttcaaggtgttgcctgggatcccttgtccaaatatgttgcttctctcggttcagataggac-ttaccgaatttatttcaataagcctcaaaccaaaacaaagggcattgagaagttgaattatatttgccagcataccaat-----------gacaaggcagaac---agcaatcagtaaatgatgctaaggtt--gaaactatcttctttgtta---------ttttttgtattct-aaatatt--------------------------------tttgtcactaataactaa-cct--cacacatgatttgtg-atatagtctgtaaaaaaccatctctttcatgacaaaacactgccatcattcttctgtcgattaccctggtcacctgatggatcatctt------------------------------------------------------------------------------------------------------------------------------------------------------------------------------------------------------------------------------------------------------
>I28601_M030_Malvaceae_Sparmannia_africana_seq1
---------------------------------------------------------------------------------------------------------------------------------------------------------------------------------------------------------------------------------------------------------------------------------------------------------------------------caatggtcaattg-----------atggtgcatttctcatctctg--------gatcagttgac------aattcttgtatcatatgggatactaacaaaggta----------------aaaaa---------agaagaagaagaa-------tats-------catgatgtccataga-aa--------tgctttgattatttctttttttat-------catcgtcatga---ttatc----------------------tkttttg---athttcaggttccgtccatcagatattagat-------------------------------------------------------------------------ggtcatttccattatgttcaaggtgttgcgtgggatcccttgtctaagtatgttgcttctctcagctcagataggac-ttgchgaatttatttcaataagcctcaaaccaaaacaaagggtgctgagaagttgaattatatttgtcagcataccatc-----------tccaaggcagaaa---agctaycaatggatgatgcaaaggttt-gaaagtatattctttgttatt-------ttttttthtctct-agatggat-------------------------------ttttttacttataactaa-cyy--cacacacggttgaagagt--------------------------------------------------------------------------------------------------------------------------------------------------------------------------------------------------------------------------------------------------------------------------------------------------------------------------------------------
>I28603_M223_Malvaceae_Gossypium_hirsutum_seq1
--------------------------------------------------------------------------------------------------------------------------------------------------------------------------------------------------------------------------------------------------------------------------------------------------------------------------gcaatggtcaactg-----------atggygcatttctcatctmtg--------gatctgttkac------aattmttgtatcatatgggacgttaacaaaggt---------------------------------aaaaaagagar-------yatg-------caggatgctgataaa-at--------tgcttttctttttctctt----ga-------catcaytgtga---ttat-------------------aagtttgtwtt---atcttcaggttctgtccatcagatattagat-------------------------------------------------------------------------ggtcatttccattatgttcaaggtgttgcatgggatcccttgtccaagtatgttgcttctctcagttcagataggac-ttgccdratttatatcaataagccyaaatcaaaaacaaagggtgctgagaagttgaactatatttgtcagcataccatc-----------atgaaggcagaac---agcagccaatagatgatgctaaggtt--gcaactatctt----gtta---------ttttctrtawtgc-agctgca--------------------------------tttgttacttataactaa-cct--aacgtatggtttgag-atgcagtcagtaaaaaaccatctttttcatgacgaaacactgccatcattcttccgtcgatt--------------------------------------------------------------------------------------------------------------------------------------------------------------------------------------------------------------------------------------------------------------------------------
>I28604_M032_Malvaceae_Entelea_arborescens_seq1
-----------------------------------------------------------------------------------------------------------------------------------------------------------------------------------------------------------------------------------------------------------------------------------------------------------------------smwtttcttgtctgttggggaggtgaakrtsktgcatttmtsrtykctg--------gwtywgttgac------aattcttgyatcatatgggatactracaaaggta----------------aaa-------------awgaagaaraa-------tatk-------catgatstccrtaga-aa--------ygctttgattatttctttttttat-------catcatcatga---ttatc----------------------ttttttk---atcttcaggttccgtccatcagatattagat-------------------------------------------------------------------------ggycatttccattatgttcaaggtgttgbgtgggatcccttgtctaagtatgttgcttctctcagctcagataggac-ttgccgaatttatgtcaataagcstcaaaccaaaacaaagggtgctgagaagttgaattatatttgtcagcataccatc-----------khcaaggcagaaa---agcaaccaatggatgatscaaaggttt-gaaagtatattcttygtta---------ttttttgtatctctagatgga--------------------------------wttttcacttatarctaa-cct--cacacatggttgaagagtgcagtctgtacaaacccatctctttcacgatgaaactttgccatcattcttccgtcgattagcctggtcacctgatggaa-------------------------------------------------------------------------------------------------------------------------------------------------------------------------------------------------------------------------------------------------------atgac
>I28605_M235_Malvaceae_Abutilon_sp_seq1
-----------------------------------------------------------------------------------------------------------------------------------------------------------------------------------------------------------------------------------------------------------------------------------------------------------------------------atggtcaactg-----------atggcgcatttctcatctctg--------gatccgttgac------aactcttgtatcatatgggatgttaacaaaggt--------------------------------agaag--------------catg-------catgatgctgataaa-aa--------ttctttctttattctttt--------------atcattgtga---ttat-------------------aatcttttatc---atcttcaggttctgtccatcagattttggat-------------------------------------------------------------------------ggtcatttccattatgttcaaggtgttgcctgggatcccttgtccaagtatgttgcctctctcagttcagacaggac-ttgccgaatttatgtcaataagcctcaaacaaaaacaaagggtgccgagaagttgaattatatttgtcaacataccatc-----------atgaaggcagaac---agcaaccaatggatgattctaaggtt--gcagatagctt----gtta---------ttttctgtattca-agctata--------------------------------tttgttgcttagaactaa-cct--tacccgg--tttggg-atgcagtctgtaaaaaaccatctttttcatgacg------------------------------------------------------------------------------------------------------------------------------------------------------------------------------------------------------------------------------------------------------------------------------------------------------------
>I28606_M033_Malvaceae_Reevesia_formosana_seq1
-----------------------------------------------------------------aacaacgtgcctctggtgttgatggaggtgagctgatcatatggraatt--------------------------------------------------gcacactaca---------------------------gaaactggtcaaagttggaaagttttcaagagtttgcc------------------------------------------------atttcaccgtaaagatgttctagacttgcartggtcaactr-----------atggggcatttctcatctctg--------gatctgttgac------aatacttgcatcatatgggatgttaacaataatga-----------------------------------------------------------------------------------------------------------------------------------ktatc-----------------attttttttatc---atcttcrggttccvtccatyakatgttggam-------------------------------------------------------------------------ggtcatktccdttrtgttcaaggtgttkcctgggatcccthrtccaagtatdttgcttctctcagttcagatargac-ttgccgaayytatgtcaataarccynaaacaaaaaccaadggtgttgagaagttgaattrcatttgccaacataccatc-----------gtcaagrydgaac---adcaacgaatagatkmbttccamgty-----------------------------------------------------------------------------------------------------------------------------------tgtaaaaagcygtctctttcatgaagaaacactgtcatcattctcycgtcgactagcctggtcacctggtggatcatttttactagtgcctryagstycytrtaaaatgtcagct-----tcatctgaaacagtarw---------------------------------------------------------------------------------------------------------------------------------------------------------------------------------------------
>I28607_M034_Malvaceae_Mansonia_altissima_seq1
--------------------------------------------------------------------------------------------------------------------------------------------------------------------------------------------------------------------------------------------------------------------------------------------------------taaagatgttctagacttgcaatggtcaacta-----------atggagcatttctcatctctg--------gatctgttgac------aatacttgcatcatatgggatgttaacaaaggt---------------------------------aaaaaagagga-------tatg-------cagtgcatttataag-ga--------tgctttgcttattctgtt----gt-------catcrtgatga---ttat-------------------cattttttatc---atcttcaggttccgtccaccagatattggat-------------------------------------------------------------------------ggacatttccattatgttcaaggtgttgcctgggatcccttatccaagtatgttgcttctctcagttcggataggac-gtgccgaatttatgtcaataagcctcaaatgaaaactaagggtgctgagaagttgaattatatatgtcaacataccatt-----------gtcaaggcagaac---aacaacgaatagatgattctaaggtt--gaaaaactcttctttgtta---------ttatttatatttt-agctata--------------------------------ttttttacgt-------a-ctt--catgctttgtttgat-atacagtctgtaaaaagccacctctttcacgacgaaacactgccatcattcttccgtcgattagcctggtcacctgatggatcattttta----------------------------------------------------------------------------------------------------------------------------------------------------------------------------------------------------------------------------------------------------
>I28608_M035_Malvaceae_Hosfordia_alata_seq1
------------------------------------------------------------------------------------------------------------------------------------------------------------------------------------------------------------------------------------------------------------------------------------------------------------------------------------actg-----------atggcgcatttctcatctctg--------gatctgttgac------aactcttgtatcgtatgggatgttaacaaaggt--------------------------------aaaaggagaatg-------satg-------catgatgctgataaa-aa--------ttctttatttattctttt----at-------catcattgtga---ttat-------------------aatmttttatc---atcttcaggttchgtccatcagattttggat-------------------------------------------------------------------------ggtcatttccattatgttcaaggtgttgcctgggatcccwtgtccaagtatgttgcctctctcagttcagacaggac-ttgycgaatttatgtcaataarcctcaaasaaaaacaaagggtgctgagaagttgaattatatttgtcagcataccatc-----------atgaaggcagaac---arcaacccatggatgattctaaggtt--gcagatagctt----gtta---------ttttctgtattca-agctata--------------------------------tttgttkcttataactaa-cct--tacacggg---ttgg-atgcagtctgtaaaaaaycatctttttcatgacgaaaca-------------------------------------------------------------------------------------------------------------------------------------------------------------------------------------------------------------------------------------------------------------------------------------------------------
>I28609_M036_Malvaceae_Pentaplaris_davidsmithii_seq1
-------------------------------------------------------------------------------------------------------------------------------------------------------------------------------------------------------------------------------------------------------------------------------------------------------gtaaagatgttctagatttgcaatggtcaactg-----------atggtgcatttctcatctctg--------gatctgttgac------aattcttgtatcatatgggatgttaacaaaggt---------------------------------aaaaaagagaa-------tatg-------caggatgttgataaa-aa--------tgccttttttattctttt----at-------catcattatga---ttat-------------------aattttttatc---atcttcaggttctgtccatcagatattggat-------------------------------------------------------------------------ggtcatttccattatgttcaaggtgttgcctgggatcccttgtccaagtatgttgcttctctcagttcagataggac-ttgccgaatttatgtcaataagcctcaaacaaaaacaaagggtgctgagaagttgaattatatttgtcagcatactatt-----------gtgaaggcagaac---agcaaccaatagatgatgctaaggtt--gaaactatcat-ttcgtta---------ttttctgtattca-agctata--------------------------------tttgttagttgtaactaa-cct--cacacatggtttgag-atgcagtctgtaaaaaaccat-------------------------------------------------------------------------------------------------------------------------------------------------------------------------------------------------------------------------------------------------------------------------------------------------------------------------
>I28610_M037_Malvaceae_Heritiera_littoralis_seq1
-----------------------------------------------------------------------------------------------------------------------------------------------------------------------------------------------------------------------------------------------------------------------------------------------------------------------------------------------------ggtgcatatctcatctctg--------gatctgttgac------aattcttgtatcatatgggatgttaacaaaggt---------------------------------aaaaaagataa-------tatg-------cagtttgttgataac-at--------tgctttgtatattctttt----at-------catcggcatta---taattttttatcatcagcattataattttttatc---atcttcaggttctgtccatcagatattggat-------------------------------------------------------------------------ggtcatttccattatgttcaaggtgttgcttgggatcccttgtccaagtatgttgcttctctcagttcagataggac-ttgccgaatttatgttaataagcctcaaaccaaaacaaaaggtgttgagaagttgaattatatttgtcaacataccatc-----------gtgaaggcagaac---agcaaccaattaatgatgctaaggtt--gaaactatcttctttgtta---------ttttctgtattct-agatatg--------------------------------tttgttacttataactaa-act--cacatatggtctgac-atgcagtctgtaaaaaaccacctttttcacgatgaaacactgccttcattcttccgtcgattagcctggtcacctgatggatcattttta----------------------------------------------------------------------------------------------------------------------------------------------------------------------------------------------------------------------------------------------------
>I28611_M062A_Malvaceae_Durio_zibethinus_seq1
-----------------------------------------------------------------------------------------------------------------------------------------------------------------------------------------------------------------------------------------------------------------------------------------------------ccggaaagatgttctagacttgcaatggtcaactg-----------atggtgcgtttctcatctctg--------gatctgttgat------aattcttgcatcatatgggatgttaacaaaggt---------------------------------aaaaaagagaa-------tata-------gaatatgttgata-----------------ttgtttgttctctt----at-------catcatcatgc---ttat-------------------tattttttata---atattcaggttctgtccatcagatattggat-------------------------------------------------------------------------ggtcatttccattatgtccaaggtgttgcctgggatcccttgtccaagtatgttgcttctctaagttctgataggac-ttgccgaatttatgtcaataagcctcaaaccaaaacaaagggtgttgagaagttgaattatatctgtcagcataccata-----------gtcaaggcagaac---agcaatcgacagatgatgctaaggtt--gaaactatcttgtt------------atttttttgtattct-agatata--------------------------------tttgtcaccrataactaa-ctt--cacacgtggtttgag-atacagtctgtaaaaaaccacctctttcatgatgaaacactgccatcattc-------------------------------------------------------------------------------------------------------------------------------------------------------------------------------------------------------------------------------------------------------------------------------------------
>I28612_M038_Malvaceae_Brachichyton_bidwillii_seq1
---------------------------------------------------------------------------------------------------------------------------------------------------------------------------------------------------------------------------------------------------------------------------------------------------catcgtaaagatgttctagacttgcagtggtcaactg-----------atggtgcatttctcatctctg--------gatctgttgac------aattcttgtatcatatgggatgttaacaaaggt---------------------------------aaaaaagataa-------tttg-------cagtatgttgataaa-aa--------tgcttcgtatattctttt----at-------cattgtcatta---t----------------------aattttttatc---atcttcaggttctgtccatcagatattggat-------------------------------------------------------------------------ggtcatttccattatgttcaaggtgttgcgtgggatcccttgtccaagtatgttgcttctctcagttcagataggac-ttgccgaatttatgtcaataagcctcaaaccaaaactaaatgtgttgagaagttgaattatatttgtcagcataccatc-----------gtgaaggcagaac---agcaaccaattaatgatgctaaggtt--gaaactatctt---tgtta---------ttttctgtattct-agatata--------------------------------tgtgttacttataactaa-cct--cacaaattatctgag-atgcagtctgtaaaaaaccacctctttcat----------------------------------------------------------------------------------------------------------------------------------------------------------------------------------------------------------------------------------------------------------------------------------------------------------------
>I28613_M039_Malvaceae_Eriotheca_macrophylla_seq1
-------------------------------------------------------------------------------------------------------------------------------------------------------------------------------------------------------------------------------------------------------------------------------------------------------------------------------------------------------agcatttctcatctctg--------gatctgttgac------aattcttgtatcatatgggatgttaataaaggt---------------------------------aaaaa-gaga--------tatg-------aagtaagttgataaa-aa--------tgttttgtttattctttt----at-------catcatcatga---ttat-------------------aattttctatc---atctttaggttctgtccatcagatattggat-------------------------------------------------------------------------ggtcatttccattatgttcaaggtgttgcctgggatcccttttccaagtatgttgcgtctctcagttcagataggac-ttgccgaatttatgtcaayaagcctcaaaccaaaacaaagggtgttgagaagttgaattatatttgtcagcataccatt-----------gtgaaggcagaac---agcaaccaatagatgatgctaaggtt--gaaaccgttgtctttgtta---------tttyctgtattctaagatata--------------------------------tttgttacttataactaa-tct--catacatggtttgag-atacagtctgtaaaaagccatctttttcatgacgaaacattgccatcattcttccgtcgatta-------------------------------------------------------------------------------------------------------------------------------------------------------------------------------------------------------------------------------------------------------------------------------
>I28614_M040_Malvaceae_Hydrogaster_trinervis_seq1
--------------------------------------------------------------------------------------------------------------------------------------------------------------------------------------------------------------------------------------------------------------------------------------------------------------tgttcttgacttgcaatggtcaactg-----------atggtgcatttctcatctctg--------gttcagttgat------aattcttgtattatatgggatattaacaaaggta----------------aaaaaaagaaawaawratwaadawraw-------wats-------caagatgtycataab-aa--------tgctttgtttatthrwtt----at-------catcatcatsatgattawc--------------------ytwtttgtc---aycttcaggwtctgtccatcagrtattagat-------------------------------------------------------------------------ggtcatttccattatgttcaaggtgtkgcatgggatcctttstccaagtatgttgcytcyctcagctcagataggag-ttgccggatwtatgtcaataadcctcaaaccaaaacaaagggygttgagaagttcaattacatttgtcagcataccatt-----------gtcaaggcaraac---arcaaccaaragaagattccaaggttw-gaaartatmtttttkktkwtc-------ttttct--------mkrtgra--------------------------------wttttmacttataactaa-ctt--casacatggttygac-atgcagtctgtaaaacaccatctctttcatgatgaaactttgccatcattcttccgtcgattagcttggtcacctgatgg--------------------------------------------------------------------------------------------------------------------------------------------------------------------------------------------------------------------------------------------------------------
>I28615_M041_Malvaceae_Pterygota_brasiliensis_seq1
--------------------------------------------------------------------------------------------------------------------------------------------------------------------------------------------------------------------------------------------------------------------------------------------------------------tgttctagacttgcaatggtcaactg-----------atggtgcatttcttatatcgg--------gatctgttgac------aattcttgtatcatatgggatgttaacaaaggt---------------------------------ctggtggacaa-------tatg-------cagtatgttgataaa-ag--------tgcyttgtatgttctttt----at-------cattgtcatta---taat---------------------ttttttatc---atcttcaggttctgtccatcagatattggat-------------------------------------------------------------------------ggtcatttccattatgttcaaggtgttgcctgggatcccatgtccaagtatgttgcttctctcagttcagataggac-ttgccgaatttatgtcaataagcctcaaaccaaaacaaaatgtgttgagaagttgaattatatttgtcagcataccatt-----------gtgaaggcagaac---agcaaccaattaatgatgctaaggtt--gaaactatctt---tgtta---------ttttctgtattct-aacctcacacgtgta-----------accatctttgttatttgttacttgtaactaa-cct--cacacatggtgtgag-atgcagt---------------------------------------------------------------------------------------------------------------------------------------------------------------------------------------------------------------------------------------------------------------------------------------------------------------------------------------
>I28616_M042_Malvaceae_Leptonichya_maranta_seq1
---------------------------------------------------------------------------------------------------------------------------------------------------------------------------------------------------------------------------------------------------------------------------------------------------catcgtaaagatgttcttgacttgcaatggtcaactg-----------atggtacatttctcatctctg--------gatcagttgac------aattcttgtatcatatggratgctaacaaaggta--------------------------------aacaaaaagaa-------tatg-------caagatgttcataaa-aa--------tgytttgtttattgtttt----at-------aatcatcata----ttat-------------------catcttttatc---atcttcaggttctgtccatcagatattggat-------------------------------------------------------------------------ggtcatttccattatgttcaaggtgttgcctgggatcccatgtccaagtatgttgcttccctcagttcagataggwc-ttgccgaatttatgtcaataagcctcaaaccaaaacaaaaaatattgagaagatgaattatatttgtcagcataccatt-----------gtcaaggtagaac---agcaaccaacagatgatgctaaggtta-gaaagtatcttcgttggca----------tttttgtattct-agatgga--------------------------------tttgtcacttataactaa-cct--cacacatggttcgag-atgcagtctgtaaaaaaccatctcttccacga--------------------------------------------------------------------------------------------------------------------------------------------------------------------------------------------------------------------------------------------------------------------------------------------------------------
>I28617_M043_Neuradaceae_Neurada_procumbens_seq1
-------------------------------------------------------------------------------------------------------------------------------------------------------------------------------------------------------------------------------------------------------------------------------------------------------------------------------------------------------------------------------------gttgac------aattcttgcatcatatgggatgttaacaaaggt---------------------------------aagcaagagac-------caca-----atcaacacataagcaaccagta--atattgctctgcttacccatgtc--------------------------ttatt-----------------ttacttttccct---attcacaggttctgttcaccagatattagat-------------------------------------------------------------------------gcccatttccattatgttcaaggtgttgcttgggatcctttatccaagtatgttgcttcccttagttcagatagaag-ttgccgaatttatctaaataagccgcaaagcaaaacgaaaggtgttgaaaagatgaactatgtttgtcaacatgtaatt-----------actaaggccgaac---aacaaactgcagacgataataaggttagagaaaagtcagcttcgttg---------ctttctgctat---ggatgga--------------------------tcatgttttgtttcgtgtgactga-cct--catgc---ttttgaagatgcagtcttcaaaa-------------------------------------------------------------------------------------------------------------------------------------------------------------------------------------------------------------------------------------------------------------------------------------------------------------------------------
>I28618_M044_Malvaceae_Pentace_laxiflora_seq1
-----------------------------------------------------------------------------------------------------------------------------------------------------------------------------------------------------------------------------------------------------------------------------------------------------------------------------------------------------------tttctcatctctg--------gatctgttgac------aattcttgtatcatatgggatgttaacaaaggt---------------------------------aa---ggagaa-------tatg-------tagaatgct---------------------ttgtttgttctttt----at-------catcatcatgc---ttat-------------------aattttctatc---gtcttcagggtctgtgtcccagatattggat-------------------------------------------------------------------------gggcatttccattatgttcagggcgttgcctgggatcccttgtccaagtatgttgcttctctcagttcagataggac-ttgccgaatttatgttaataagcctcaaaccaagacaaagggtgttgagaagttgaattatatctgtcagcataccatt-----------gtgaaggcagaac---agcaaccgatagatgatgctaaggtt---gaactatcctctttttta---------ttttctttatact-agatata--------------------------------tatgtaact-ataactaa-cct--cacacatggttcaag-atgcagtctgtaaaaaaccatctmtttcatgatgaaaccctgccatcattctt-----------------------------------------------------------------------------------------------------------------------------------------------------------------------------------------------------------------------------------------------------------------------------------------
>I28619_M045_Malvaceae_Phragmotheca_mammosa_seq1
--------------------------------------------------------------------------------------------------------------------------------------------------------------------------------------------------------------------------------------------------------------------------------------------------------------------------gcaatggtcaaatg-----------atggtgcatttctcatctctg--------gatctgttgac------aattcttgtatcatatgggatgttaacaaaggt---------------------------------aaaaaaaagagatcaaaccttg-------caagatgttgataaa-aa--------tgctttgtttattctttt----at-------catcatcatga---ttat------------------aatctttttatc---atcttcaggttctgtccatcagatattggat-------------------------------------------------------------------------ggtcatttccattacgttcaaggtgttgcctgggatcccttgtcaaagtatgttgcttctctcagttcagataggac-ttgccgaatttatgtcaataagcctcaaacaaaaacaaagggtgttgagaagttgaattatatttgtcagcataccatc-----------atgaaggcagaac---agcaaccaatagatgatgctaaggtt--gaaactatctt-tttgtta---------ttttctgttttct-tgctata--------------------------------tttgttacgtataactaa-cct--caaacgtggtttgag-atacagtctgtaaaaaatcatctttttcatgatgaaacactgccatcattcttccgtcgattagcctggtcacctgatggatcatttttacttgtgccag------------------------------------------------------------------------------------------------------------------------------------------------------------------------------------------------------------------------------------------
>I28620_M046_Malvaceae_Camptostemon_shultzii_seq1
---------------------------------------------------------------------------------------------------------------------------------------------------------------------------------------------------------------------------------------------------------------------------------------------------------------------------------------------------------------------------------atctgttgac------aattcttgtatcatatgggatgttaacaaaggt---------------------------------awaaaagwgaa-------tatg-------cagratgctgataaa-aa--------tgctttgtttwttctttt----at-------catcattatga---ttat-------------------aattttttatc---atcttcaggttctgtccatcagatattggat-------------------------------------------------------------------------ggtcatttccatyatgttcaaggtgttgcctgggatcccttgtccaagtatgttkcttctctyagttcwgatmggactttgccgaatttatgtcaataagcctyraacaaaaacaaagggtgctgagaagttgaattatatttgtcagcataccatc-----------atgaaggcagaac---agcaaccaatagatgatgctaaggtt--gcaactatcttcttgtttt---------ttttctgtattca-agctgta--------------------------------tttgttacttctaactaa-cct--cacacatggtttgag-atacartctgtaaaaagccatctttttcatgacgaaacactgcgatctttcttctgttgwmyrrmtkgrtcgcctgatggatcatttttaccr-------------------------------------------------------------------------------------------------------------------------------------------------------------------------------------------------------------------------------------------------
>I28621_M153_Malvaceae_Trichospermum_sp_seq1
--------------------------------------------------------------------------------------------------------------------------------------------------------------------------------------------------------------------------------------------------------------------------------------------tagatttcatcgtaaagatgttcttgacttgcaatggtcaactg-----------atggtgcatttctcatctctg--------gttcagttgat------aattcttgtatyatatgggatactaacaaaggta----------------aaama-----------ataaagaagaa-------tatg-------caa-atgtcrataac-da--------tgbtttgtttattctytt----at-------hatcakratga---ttatc--------------------ttttttgtc---atctttaggtgccdtccatcagatattagat-------------------------------------------------------------------------ggccatttccattatgttcaaggtgttgcgtgggatccctcatccaagtatgttgcttctctcagctcagataggac-ctgtcgaatttatgtmaacaagcctcaaaccaaaacaaaaggtgctgagaagttgaatttcdtttgtcaayataccatt-----------gtcaaggcagaac---agcaatcaaaagaagattccaaggtta-gaaagtatcttctttgttatt-------ttttct--------agatsgaw-------------------------------ttttccattwataattaa-ctt--cacacatggtttgag-ttgcagtcagtaaagcaccatctcttccatgatgaaamtttrccrtcattctttcgccgattagcctggtcacct-------------------------------------------------------------------------------------------------------------------------------------------------------------------------------------------------------------------------------------------------------------------
>I28623_M048_Malvaceae_Abroma_augusta_seq1
----------------------------------------------------------------------------------------------------------------------------------------------------------------------------------------------------------------------------------------------------------------------------------------------------------------ytcttgactwrmaayggwcaactg-----------atggtgcatttctcatctctg--------gatcagttgac------aattcttgcatcatatgggatgttaataaaggt---------------------------------aaataaaaaaatg----------------caagatgttcataaa-aa--------tgctatgtttttctttt-----at-------matcatcatba---ttat-------------------catcttttatc---atcttbaggttcvbtccatcaratattggakggtcatttccattatgttyaaggtgtkgmgtggggtcacttgtccaagtamgttgmktctctcaakwcagamnggtcatttccattatgttcaaggtgttgcgtgggrtcmcttgtccaagtacgttgcttctctcagttcagahaggac-ttgccgaatttatgtcdataagcctcaaaccaaaacaaagagtgttgaraagttgaattatatttgtcagcatacmatt-----------gttaaggcagawc---agcaaccaacagatgatgctaaggttw-gmaa----cttctttgtta---------ttttttgtattct-acatgga--------------------------------tttgtcacttataactaa-cct--caaacatggtttgag-atgcagtcagtaraaaaccatctcttccatgacgaaayactgccatcattcttccgtcaattggaaaa--------------------------------------------------------------------------------------------------------------------------------------------------------------------------------------------------------------------------------------------------------------------------
>I28624_M049_Malvaceae_Corchoropsis_tomentosa_seq1
---------------------------------------------------------------------------------------------------------------------------------------------------------------------------------------------------------------------------------------------------------------------------------------------------------------------------------------------------atggtgcatttatcatctctg--------gatctgttgac------aattcttgtatcatatgggacattaacaaaggt---------------------------------aaaaaagagat-------tatg-------cagcatgttgataaa--a--------tgctttatttaaactttatc--at-------catcatcatga---ttat-------------------aatttcttttc---attttcaggttctgtccatcagatattggat-------------------------------------------------------------------------ggtcatttccattatgttcaaggtgttgcctgggatcccttgtccaagtttgttgcttctctcagttcagataggac-ttgcagaatttatgtcaataagcctaataacaaaacaaagggtgtcgagaagttgaattatatgtgtcagcatacgatc-----------atgaaggcagaac---agcaaccggtagatgatgcaaaggtt--gaaattatcttcttttttc---------ttttttgcattct-agattta--------------------------------tttgttgcttgtaattaa-cct--cacacatggtttgag-atacagtctgtaaaaaaccatctctttcacgatgaaacac------------------------------------------------------------------------------------------------------------------------------------------------------------------------------------------------------------------------------------------------------------------------------------------------------
>I28625_M193_Malvaceae_Apeiba_tibourbou_seq1
-----------------------------------------------------------------------------------------------------------------------------------------------------------------------------------------------------------------------------------------------------------------------------------------------------ccgtaaagatgttcttgacttgcaatggtcaagtg-----------atggtgcatttctcatctctg--------gatcagttgac------aattcttgtatcatatgggatactaacaaaggta-------------------------------aaaraaraaraakaddrwkyatg-------------atchataga-aa--------tgctttgatkatattwttttt-at-------catcatcatga---ttatc--------------------twttttgtc---atcctcaggttchgtccatcaratattagat-------------------------------------------------------------------------ggtcatttccattatgttcaaggagttgcvtgggatcccttgtccaagtatgttgcttctctnagctcagatagdac-ttgccgaatttatgtcaataagcctcaaahcaaaacaaaaggtgctgagaagttgaattatatttgtcagcataccatc-----------gtcaaggcagaac---agcaaccaatagataatgcaaaggttt-gaaagtatatttthtttktta-------ttttttgtrtwyt-mkaggga--------------------------------tttttcdyttataactaa-ctt--camacatggttgaagagtgcagtcygtaaaaaaccatctctttcaygatgaaactttkccttcattcttccgtcgattagcctggtcacctgatggaacatttttactgg------------------------------------------------------------------------------------------------------------------------------------------------------------------------------------------------------------------------------------------------
>I28626_M226_Malvaceae_Helicteres_guazumifolia_seq1
------------------------------------------------------------------------------------------------------------------------------------------------------------------------------------------------------------------------------------------------------------------------------------tttttacatagatttcaccgcaaagatgttctagatttgcaatggtcaactg-----------atggggcatttctcatctctg--------gatctgttgac------aatacttgcatcatatgggatgttaacagaggt---------------------------------aagagggagga-------tatg-------cagtatgtttataag-aa--------tgctttgtttattctttt----ct-------catcataatga---tttt-------------------cattttttatc---atcttcaggttctgtccatcagatattggat-------------------------------------------------------------------------ggtcatttccattatgttcaaggtgttgcctgggatcccttatccaagtatgttgcttctctcagttcagataggac-gtgtcggatttatgtcaataagcctcaaatgaaaaataagggtgctgagaagttgaattatatttgtcaacataccatt-----------gtcaaggcagaac---agaaaggaatagatgatactaaggtt--gtaacactcttctttgttg---------ttgtttataattt-atctcta--------------------------------ttttttactt-------a-tgt--tacacattgttttaa-aagcagtctgtaaaaaaccacctctttcacgacgaaacactgccatcattct------------------------------------------------------------------------------------------------------------------------------------------------------------------------------------------------------------------------------------------------------------------------------------------
>I28628_M051_Malvaceae_Werklea_horrida_seq1
----------------------------------------------------------------------------------------------------------------------------------------------------------------------------------------------------------------------------------------------------------------------------------------------------------------------------aatggtcagccg-----------atggtgcattactcatctctg--------gatccgttgac------aattcttgtatcatatgggatgttaacaaaggt---------------------------------ataraagagaa-------tatg-------ckgaatgctgataaa-aa--------tgctttstttattcwttt----wt-------catcattrtga---ttat-------------------agttttttatc---atcttcaggttctgtccatcagatattggat-------------------------------------------------------------------------ggacatttccattatgttcaaggtgttgcmtgggatcccttgtccaagtatgttgcttctctcagttcagataggac-ttgccgaatttatgtcaataagyctcaaacaaaaacaaagggtkctgagaagttgaattatatttgtcaacataccatc-----------atgtaggcagaac---arcaaccaatagatgatgccaaggtt--gcaactatctt-----tta---------atttctgaattca-aggtata--------------------------------tttgttacttataactaa-cct--tatgcatggtttggg-attcagtcggtaaaaaaccatctttttcttgacgaaaaacttccatcattct------------------------------------------------------------------------------------------------------------------------------------------------------------------------------------------------------------------------------------------------------------------------------------------
>I28629_M052_Malvaceae_Spirotheca_rosea_seq1
----------------------------------------------------------------------------------------------------------------------------------------------------------------------------------------------------------------------------------------------------------------------------------------------gatttcaccgaaaagatgttctagacttgcaatggtcaactg-----------atggtgcatttctcatctctg--------gatctgttgac------aattcttgtatcatatgggatgttaataaaggt---------------------------------aagaatgaga--------tatg-------acgtttgttgatgaa-cc--------tgttttgtttattctttt----at-------catcatcatga---ttat-------------------aattttttatc---atcttcaggttctgtccatcagatattggat-------------------------------------------------------------------------ggtcatttccattatgttcaaggtgttgcctgggatcccttgtccaagtatgttgcatccctcagttcagataggac-ttgccgaatttatgtcaataagcctcaaaccaaaacaaagggtgttgagaagttgaattatatttgtcagcataccatt-----------gtgaaggcagaac---agcaaccagtagatgatgctaaggtt--gaaaccatcgtctttgtaa---------tttcctgtattctaagatata--------------------------------tttgttacttataactaa-cct--cacacatggtttgag-ttacagtctgtaaaaagccatctttttcacgatraaacgttgccatcattcttccgtcgattagcct---------------------------------------------------------------------------------------------------------------------------------------------------------------------------------------------------------------------------------------------------------------------------
>I28630_M053_Malvaceae_Huberodendron_swietenioides_seq1
-------------------------------------------------------------------------------------------------------------------------------------------------------------------------------------------------------------------------------------------------------------------------------------------------------------atgttctagacttgcaatggtcaacta-----------atggtgcatttcttatctctg--------gatctgttgac------aattcttgtatcatatgggatgttagcaaaggt---------------------------------aaaaaagaga--------tatg-------cagtatgttgacaaa-aa--------tgctttatttattctttt----at-------catcatcatga---ttat-------------------aattttctatc---atcttcaggttctgtccatcagatattggat-------------------------------------------------------------------------ggtcatttccattatgttcaaggtgttgcctgggatcccttgtccaaatatgttgcttctctcagttcagatagaag-ttgccgaatttatgtcaataatcctcaaaccaaaacaaagggtgttgagaagttgaattatatttgtcagcataccatt-----------gtgaaggcagaac---agcaaccaataaacgatgctaaggtt--gaaactatcttctttgtta---------ttttttgtgttct-agatata--------------------------------tttgttgcttataactaa-tct--cacacatggtttgaa-gttcagtctgtaaaaacccatctttttcacgatgaaacattgccatcattcttccgtcgattagcctggtcacctgatggatcatttttgctagtgcc--------------------------------------------------------------------------------------------------------------------------------------------------------------------------------------------------------------------------------------------
>I28631_M054_Malvaceae_Trochetiopsis_benjaminae_seq1
--------------------------------------------------------------------------------------------------------------------------------------------------------------------------------------------------------------------------------------------------------------------------------------------tagatttcaccgtaaagatgttctagatttgcaatggtcaaccg-----------atggtgcatttctcatctctg--------gatctgttgac------aattcttgtatcatatgggatgttaacaaaggt---------------------------------aaaatggagaa-------tatg-------cagtatgttgataaa-da--------wtctttayttatactttatc--at-------cataatcgtga---ttat-------------------aakttctwwwy---atcttcaggttctgtccatcaaatattggat-------------------------------------------------------------------------ggtcatttccattatgttcaaggtgttgcctgggatcccttgtccargtttgttgcttctctcagttcagataggac-ttgccgaatttatrtaaataagcctaayaccaaaacaaagggtgtcgaraagatgaattatatwtgtcagcatacaath-----------atgaaggcagaac---atcaaycaacagawgatgctaaggtt--gwaactawcttctttgttc---------ttttttgcattct-agattta--------------------------------tttgttacttgtaattaa-cct--cacacatggtttgrg-atayagwctgtaaaaamccatctctttcacgatgaaacactgccatcgttcttccgtm------------------------------------------------------------------------------------------------------------------------------------------------------------------------------------------------------------------------------------------------------------------------------------
>I28632_M055_Malvaceae_Eriolaena_candollei_seq1
-----------------------------------------------------------------------------------------------------------------------------------------------------------------------------------------------------------------------------------------------------------------------------------------------------------agatgttctagacttgcaatggtcaacca-----------atggtgcatttmtcatctctg--------gwtctgttgac------aattcttgtatcatatgggaygttaacaaaggt---------------------------------aaaatggagaa-------tatg-------cadtatgttgataaa-aa--------wtctttayttatactttakc--at-------cataatvgtga---ttat-------------------aakhtcttayc---atmttcaggttctgtycatcaaatattggat-------------------------------------------------------------------------ggtcatttccattatgttcaaggtgttgcctgggatcccttgtccaagtttgttgcttctctcagttcagataggac-ttgccdaatttatdtaaataagcctaataccaaavcaaagngtgycgadaagatgavttatrtgtgtcagcatayratm-----------atgaaggyagaac---atcaaccaacagatgatgchaaggtt--gaaactatcttctttgtty---------tttttygcdttct-agattta--------------------------------tttgttacttgtaattaa-cct--cacacatggtttgag-atacagact-------------------------------------------------------------------------------------------------------------------------------------------------------------------------------------------------------------------------------------------------------------------------------------------------------------------------------------
>I28633_M056_Malvaceae_Adansonia_digitata_seq1
---------------------------------------------------------------------------------------------------------------------------------------------------------------------------------------------------------------------------------------------------------------------------------------------------------aaagatgttctagacttgcaatggtcaactg-----------atggtgcatttctcatctctg--------gatctgttgac------aattcttgtatcatatgggatgttaacaaaggt---------------------------------aaaaaagata--------tata-------aagtatgtttataaa-aa--------cgttttgttaattctttt----at-------catcatcayga---ttat-------------------aattttctatc---atcttcaggttctgtccatcagatattggat-------------------------------------------------------------------------ggtcatttccattatgttcaaggtgttgcctgggatcccttgtccmagtatgttgcatctctaagytcagataggac-ttgccgaatttatgtcaataagcctcaaaccaaaacaaaggstgtbgagaagttgaattatatttgtcagcataccatt-----------gtgaaggcagaac---agcaaccaacagatgatgytaaggtt--gaaacygtcttctttgtta---------ttttctgtatcctaagatata--------------------------------tttgttacttataactaa-cct--cacatatggtttgag-atacagtctgtaaaaaaccatctttttcacgacgaaacattgccatcattcttccgtc------------------------------------------------------------------------------------------------------------------------------------------------------------------------------------------------------------------------------------------------------------------------------------
>I28635_M058_Malvaceae_Byttneria_aculeata_seq1
-----------------------------------------------------------------------------------------------------------------------------------------------------------------------------------------------------------------------------------------------------------------------------------------------------------------------------------------------------------------------------------------at------aattcttgcattatatgggatgcwaataaaggta----------------aatag--------a--------------------tatg-------aaagtttttcataaa-ac--------tgctttgtttamttttgtt---att-----thatctatgtga---ttgtc-----------------attttttatttc---rtgatcaggttctgtccatcagatactggat-------------------------------------------------------------------------ggtcatttccattatgttcaaggtgttgcttgggatcccttrtccaagtatgttgcttctctaagttcagacaggag-ytgccgaatttatgtaaataaggctcaaaccaaaacaaagggtkttgagaagttaaattatatttgtcagcataccatt-----------gttaagactgaacaacaacaacaaacagatgatgctaaggtta-gaaagtatcctcttgttta----------tttttgtattct-acataaag-------------------------------attttcacttataactaaacct--caaacaygatttaag-ctgcagtctgtgaaaagccatctcttccatgatgaaactatgccatcattcttccgtcgattatcctggtcacctgatgggtcttttttactagtgccg-------------------------------------------------------------------------------------------------------------------------------------------------------------------------------------------------------------------------------------------
>I28636_M059_Malvaceae_Pterospermum_pierrei_seq1
--------------------------------------------------------------------------------------------------------------------------------------------------------------------------------------------------------------------------------------------------------------------------------------------------------------------------------------------------------------------------------------------------------------------------wyraaggt----------------------------------arrwmgagww-------tats-------swkwrtgttgatgaa-aa--------tgctttgttcatactttatt--at-------catcatcataa---ttat-------------------aattttttatc---atctttaggttctgtccatcagatattggat-------------------------------------------------------------------------ggtcatttccattatgttcaaggtgttgcctgggatcccatgtccaagtttgttgcttctctcagttccgataggac-ttgccgaatttatgtcaataagcctcatgccaaaacaaagggtgtcgagaagttgaattttatgtgtcagcataccatt-----------atgaaggcagaac---tgcaaccaatagattatgctaaggtt--gaaattatcttattatttt---------ttttctgtattct-agatata--------------------------------tttgttacttgtaattaa-cat--ctcacatggtttgag-atgcagtctgtaagaaaccatct-----------------------------------------------------------------------------------------------------------------------------------------------------------------------------------------------------------------------------------------------------------------------------------------------------------------------
>I28637_M060_Malvaceae_Duboscia_vifidiflora_seq1
---------------------------------------------------------------------------------------------------------------------------------------------------------------------------------------------------------------------------------------------------------------------------------------------------caccgtaaagatgttcttgacttgcaatggtcaactg-----------atggtgcatttctcatctctg--------gttcggttgat------aattcttgtatcatatgggatactaacaaaggta----------------gaaaa-----------ataaagaagaa-------tatg-------caagatgtccataac-aa--------tgctttgtttattctttt----at-------cattat--------ttatt------------------ttccttttttc---atcttcaggttctgtccatcagatattagat-------------------------------------------------------------------------ggtcatttccattatgttcaaggtgtttcatgggatcccttgtccaagtatgttgcttctctcagctcagataggac-ttgtcgaatttatgtcaataagcc---aaccaaaacaaaaggtgttgagaagttaaattacatttgtcagcataccatt-----------gtcaaggcagaac---agcaacaaaaagaagattccaaggtta-gaaagtatcttctttgttttc-------ttttct--------agctaga--------------------------------ttcttcacttataactaa-ctt--cacacatggtttgag-atgcagtctgtaaaacaccatctctttcatgamraractttgccatcgttcttccgtcgattagcctggtcacctg------------------------------------------------------------------------------------------------------------------------------------------------------------------------------------------------------------------------------------------------------------------
>I28638_M061_Malvaceae_Basiloxylon_brasiliensis_seq1
-------------------------------------------------------------------------------------------------------------------------------------------------------------------------------------------------------------------------------------------------------------------------------------------------------gtaaagatgttctagacttgcaatggtcaactg-----------atggtgcatttcttatctctg--------gatctgttgac------aattcttgtatcatatgggatgttaacaaaggt---------------------------------taaaaagataa-------tatg-------cagtattttgataaa-aa--------tgcttcatatattctttt----at-------cactgtcatta---t----------------------aattttttatc---atcttcaggttctgtccatcagatattggat-------------------------------------------------------------------------ggtcatttccattatgttcaaggtgttgcttgggatcccttgtccaagtatgttgcttctctcagttcagataggac-ttgccgaatttatgtcaataagcctcaaaccaaaacaaaaggtgttgagaagttgaattatatttgtcagcataccgtc-----------gtaaaggcagaac---agcaaccaattaatgatgctaaggtt--gatacgatgttcttggtta---------ttttctttattct-agatata--------------------------------tttgttacttaactctaa-cct--cacacgtggtctgag-atgcagtctgtaaaaaaccacctctttcacgacgaaacactgccatcattcttccgtcgattagmctggtcacctgatggatcatttttactagtgcca-------------------------------------------------------------------------------------------------------------------------------------------------------------------------------------------------------------------------------------------
>I28639_M249_Malvaceae_Gyranthera_amphibiolepis_seq1
----------------------------------------------------------------------------------------------------------------------------------------------------------------------------------------------------------------------------------------------------------------------------------------------------accgtaaagatgttctagacttgcaatggtcaacta-----------atggtgcatttctcatctctg--------gatctgttgac------aattcttgtatcatatgggatgttaacaaaggt---------------------------------aaaaaagaga--------tgtg-------cagtatgttgacaaa-aa--------tgctttatttattctttt----at-------catcatcatga---ttat-------------------aattttctatc---atcttcaggttctgtccatcagatattggat-------------------------------------------------------------------------ggtcatttccattatgttcaaggtgttgcctgggatcccttgtccaaatatgttgcttctctcagttcggatagaag-ttgccgaatttatgtcaataagcctcaaaccaaaacaaagggtgttgagaagttgaattatatttgtcagcataccatt-----------gtgaaggcagaac---agcaaccaatagatgatgctaaggtt--gaaactatcttctttgtta---------ttttttgtgttct-agatata--------------------------------tttgttacttataactaa-tct--cacaaatggtttgat-atacagtctgtaaaaacccatctttttcacgacgaaacattgccatcattcttccgtcgattagcctggtcacctgatggatcagttttgctag------------------------------------------------------------------------------------------------------------------------------------------------------------------------------------------------------------------------------------------------
>I28640_M062B_Malvaceae_Diplodiscus_paniculatus_seq1
------------------------------------------------------------------------------------------------------------------------------------------------------------------------------------------------------------------------------------------------------------------------------------------------------------------------------------------------------------------------------------------------------ttgtatcatatgggatgttaacaaaggt----------------------------------aaaaggagaa-------tatg-------tagaatgct---------------------tykytwayyctgyt----at-------catcatcatgc---ttat-------------------aattttctatc---gtcttcagggtccgtgtctcagatattggat-------------------------------------------------------------------------ggtcatttccattatgttcagggtgttgcctgggatcccttgtccaagtatgttgcttctcttagttcagataggac-ttgccgaatttacgtcaataagcctcaaaccaagacaaagggtgttgagaagttgaattatatctgtcagcataccgty-----------gtgaaggcagaac---agcaagcgatagatgatgctaaggtt---gaactatcttctttctta---------tttyctttatg-----------------------------------------------------------------------gccgtttga------------------------------------------------------------------------------------------------------------------------------------------------------------------------------------------------------------------------------------------------------------------------------------------------------------------------------------------------
>I28641_M063_Malvaceae_Brownlowia_peltata_seq1
------------------------------------------------------------------------------------------------------------------------------------------------------------------------------------------------------------------------------------------------------------------------------------------------------------gatgtactagacttggaatggtcaactg-----------atggtgcatttctcatctctg--------gatctgttgac------aattcgtgtatcgtatgggatgttaacaaaggt---------------------------------aa---ggagaa-------tatg-------tagaatgct---------------------ttgtttgttctttt----gt-------catcatcgtgc---ttat-------------------aattttctatc---gtcttcagggtccgtgtcccagatattggat-------------------------------------------------------------------------gggcatttccattatgttcagggcgttgcctgggatcccttgtccaagtatgttgcttctcttagttcagataggac-ttgccgaatttatgttaataagcctcaaaccaagacaaagggtgttgagaagttgaattatatctgtcagcataccatc-----------atgaaggcagaac---agcaaccgatagatgatgctaaggtt---gaacyatattctttttta---------ttttctttgtacw-akrwaym--------------------------------------------------------waaactaagtttggg-----------------------------------------------------------------------------------------------------------------------------------------------------------------------------------------------------------------------------------------------------------------------------------------------------------------------------------------------
>I28642_M064_Malvaceae_Burretiodendron_esquirolii_seq1
--------------------------------------------------------------------------------------------------------------------------------------------------------------------------------------------------------------------------------------------------------------------------------------------------------------------------------------------------------------------------------------------------------------------------------------------------------------------------------------------------------------------------tgctttgtttatacttt-----at-------tgtcatcatga---ttat-------------------aatttgttagc---atcttcaggttctgttcatcagatattagat-------------------------------------------------------------------------ggtcatttccattatgttcaaggtgttgcctgggatcctttgtccaagtttgttgcttctctcagttcagataggac-ttgccgaatttatgttaataagcctcctaccaaaacaaagggtgttgagaagttgaattatatttgtcagcataccatc-----------atgaaggcagaac---agcaaccaatagatgatgctaaggtt--gaaattattttctttgatc---------ttttctgtactct-agattta--------------------------------tttattacttgtaattaa-ccy--caggcatggtttgag-atgcagtctgtaaaaaaccatctctttcacgatgaaacactgccatca----------------------------------------------------------------------------------------------------------------------------------------------------------------------------------------------------------------------------------------------------------------------------------------------
>I28643_M065_Malvaceae_Hermannia_flammea_seq1
----------------------------------------------------------------------------------------------------------------------------------------------------------------------------------------------------------------------------------------------------------------------------------------------------aycgkraarmtgywcwtkacwkrmamtggtcaaagttggar--astgatggtgcatttctcatctctg--------gatcggttgac------aattcttgcatcatatgggatgctaacaaaggt---------------------------------arataagagaa-------tatg-------caatattatcatata-----------mtttttgttwattcttttg---at-------catcatcttga---ttaac--------------------atttttatc---aycttcaggttctgtccatcagatattggat-------------------------------------------------------------------------ggtcattttcattatgttcaaggtgttgcctkggatcccytrtccaagtatgttgcttctctcagttmagataggac-ttgmcgamtttatgwtdhyhrkbyhcwamccahakcwwwkgkygttgwgaagttgmwtywtwyttktcwgcacaytmttttttgtcatcwrcyrwrrywgaas---mrymaccwktrgmwgatgcywrgrtaa-gmamktmtytyctttmtwmwcattmyttwtttwyktaatyt-aswyyraytagatcatcacctttagcagtgtc-------aatttcatttataactga-act--cacacttggtttgag-atgcwsycyryaarmwgmcasctktyycaygwygaawywtyg----------------------------------------------------------------------------------------------------------------------------------------------------------------------------------------------------------------------------------------------------------------------------------------------------
>I28644_M066_Malvaceae_Thomasia_solanaceae_seq1
------------------------------------------------------------------------------------------------------------------------------------------------------------------------------------------------------------------------------------------------------------------------------------------gctagatttcaccgtaaagatgttcttgacttgcaatggtcaactg-----------atggtgcatttctaatctctg--------gatcagttgac------aattcttgcatcatttgggatgctaacaaaggt---------------------------------aaaaaggagaa-------tatg-------aaagttgttcat-aa-aa--------ttttttgtttcttcttttg---at-------catcataatga---ctat------------------tcattttttatc---atcttcaggttctgtccatcagatcttggat-------------------------------------------------------------------------ggtcatttccattatgttcaaggtgttgcctgggatcccttgtccaagtatgtcgcttctctcagttcggataggac-ttgccgaatttatgttaataagcctcaaaccaaaacaaagggtgttgagaagttgaattatatatgtcagcatactatt-----------gtcaaggcagaac---agcaagcaagagatgatgctaaggtta-gaaagtatctcctttgtta---------tttttttttttat-tgatgga--------------------------------tttgtcacttataaataa-cct--cacacatggtttgag-atgcagtctgtaaaaaaccatctctttcatgatgaaacactgccatcatttttccgtcgattagcctggtcacctgatggatcatttttactagtgccagcaggtattga--------------------------------------------------------------------------------------------------------------------------------------------------------------------------------------------------------------------------------
>I28645_M067_Malvaceae_Guichenotia_ledifolia_seq1
------------------------------------------------------------------------------------------------------------------------------------------------------------------------------------------------------------------------------------------------------------------------------------------------tttcaccgtaaagatgttcttgacttgcaatggtcaactg-----------atggtgcatttctaatctctg--------gatcagttgac------aattcttgcatcatttgggatgctaacaaaggt---------------------------------aaaaaggagaa-------tatg-------aaagttgttcataaa-aa--------ttctttgtttcttcttttg---at-------catcacgatga---ctat------------------tcactttttatc---atcttcaggttccgtccatcagatcttggat-------------------------------------------------------------------------ggtcatttccattatgttcaaggtgttgcctgggatcccttgtccaagtatgtcgcttctctcagttcggataggac-ttgccgaatttatgttaataagcctcaaaccaaaacaaagggtgttgagaagttgaattatatatgtcagcatactatt-----------gtcaaggcagaac---agcaagcaatacatgatgctaaggtta-gaaagtatcgcctttgtta---------ttttttgtattct-tgatgga--------------------------------tttgtcacttataaataa-cct--cacacatggtttgag-atgcagtctgtaaaaaaccatctctttcatgacgaaacactgccatcattcttccgtcgattagcctggt------------------------------------------------------------------------------------------------------------------------------------------------------------------------------------------------------------------------------------------------------------------------
>I28646_M068_Malvaceae_Helmiopsis_sp_seq1
---------------------------------------------------------------------------------------------------------------------------------------------------------------------------------------------------------------------------------------------------------------------------------------------------caccgtaaagatgttctmgacttgcaatggtcaaccr-----------atggtgcrtttctcatctctg--------gatctgttgac------aattcttgtatcatatgggatgttaacaaaggt---------------------------------aaamyggagaa-------tatg-------yadtatgttgataaw-aa--------wtctttaytwdtactttatc--at-------cataatcgtga---ttat-------------------aakttcttatc---akmytcaggttctgtccatcaaatattggat-------------------------------------------------------------------------gshcatttccattatgttcaaggtgttgcbtgkgatcccttgtccaagtttgttgcttctvtcagttcagatagrac-ttghcgaatttatdtaaataagcctaataccaaaacaaagggtgtygdraagatgaattatatrtgtcagcatacaatd-----------atgaaggcagaac---atcaaccaacagatgatgctaaggtt--gaaactathttctttkttc---------ttttttgcmttct-agattta--------------------------------tttgttaytwgtaattaa-cct--cacacatggtttgag-atacakactgtaaaaaaccatctctttcacgatgaaacactgccatcattcttccgtcgatta-------------------------------------------------------------------------------------------------------------------------------------------------------------------------------------------------------------------------------------------------------------------------------
>I28647_M069_Malvaceae_Cheirolaena_linearis_seq1
-----------------------------------------------------------------------------------------------------------------------------------------------------------------------------------------------------------------------------------------------------------------------------------------------------ccgtaaagatgttctagayttgcaatggtcaaccg-----------atggtgcatttctcatctctg--------gatctgttgac------aattcttgtatcatatgggatgttaacaaaggt---------------------------------aaaatggagaa-------tatg-------cagtatgttgataaa-ra--------wtchttrhttatactttatc--at-------cataathgtga---ttat-------------------aakttcttatv---atcttcaggttctgtycatcaaatattggat-------------------------------------------------------------------------ggtcatttccattatgttcaaggtgttgcctgggatcccttgtccaagtttgttgcttctctcagttcagataggac-ttgccgaatttatdtaaataagcctaataccaaaacaargggtgtcgaraagatgaattatatgtgtcagcatacaatv-----------atgaagrcagaac---atcaaccaacagatgatgctaaggtt--gaaactatvttcwttgttc---------ttttttrcattct-wgattta--------------------------------tttgttacttgtaattaa-cct--camacatggtttgrg-atacagwctgtraaaamccatctctttcacgatgaaacwctgccatcgttyttymktykwttwgyttkrtcacctga-----------------------------------------------------------------------------------------------------------------------------------------------------------------------------------------------------------------------------------------------------------------
>I28648_M070_Malvaceae_Helmiopsiella_madagascariensis_seq1
--------------------------------------------------------------------------------------------------------------------------------------------------------------------------------------------------------------------------------------------------------------------------------------------------------taaagatgttctagayttgcaatggtcaaccr-----------atggtgcatttctcatctctg--------gatctgttgac------aattcttgtatcatrtgggatgttarcaaaggt---------------------------------aaamtgkagaa-------tatg-------caktatgttgataaaaar--------htbtttayttatacttyatc--ay-------cataatcgtga---ttat-------------------aakttcttatc---atcttcaggttctgtccakcaaatattggat-------------------------------------------------------------------------ggtcatttccattatgtwcaaggtgttgcctgggatcccttgtcyaagttykttgcttctctcagttcagataggac-ttgccgaatttatrtaaataagcctaataccaaaacaaagggtgtcgadaagatgaattatatgtgtcagcatacaatm-----------atgaaggcagaac---atcaaccaacagatgatgcwaaggtt--gaaactatcktctttgttc---------ttttttgcattct-agatttd--------------------------------tttgttacttgtaatyaa-cct--camacatskktwrar-awvcakhytgtaaaaaaccatctctttcacgatgaaacactgccatcrttcttccgtcgattarc-----------------------------------------------------------------------------------------------------------------------------------------------------------------------------------------------------------------------------------------------------------------------------
>I28649_M071_Malvaceae_Goethalsia_meiantha_seq1
---------------------------------------------------------------------------------------------------------------------------------------------------------------------------------------------------------------------------------------------------------------------------------------------------------------------------caatggtcaactg-----------atggtgcatttctcatctctg--------gttcagttgat------aattcttgtatcatatgggatactaacaaaggta----------------aacaa-----------ataaagaagta-------tatg-------caagatgtccatgac-aa--------cgctttgtttattctttt----at-------cattatggtgg---tcatc--------------------ttttttgtc---atcttcaggttctgtccatcagatattagat-------------------------------------------------------------------------ggtcatttccattatgttcaaggtgttgcatgggatcccttgtccaagtatgttgcttctctcagctcagacaggac-atgtcgaatttacgtcaataagcc---gaccaaaacaaagggtgttgagaagtttaattatatttgtcagcataccatt-----------gtcaaggcagaac---agcaaccaaaagaagattccaaggtta-gaaagtattttctttgttatc-------ttttct--------agctgga--------------------------------tttttcacttataactaa-ctt--cacatatggtttgag-atgcagtctgtaaaacaccatctctttcacgacgaaactttgccatca----------------------------------------------------------------------------------------------------------------------------------------------------------------------------------------------------------------------------------------------------------------------------------------------
>I28650_M072_Malvaceae_Clappertonia_ficifolia_seq1
-----------------------------------------------------------------------------------------------------------------------------------------------------------------------------------------------------------------------------------------------------------------------------------------------------------------------tttggaatggtcaactg-----------atggtgcattcctyatctckg--------gatcagttgac------aattcttgtatcatatgggatactaacaaaggta----------------aaaag----------aaaaaagaagaa-------tatg-------catgatgtmcataaa-aa--------tgyttttttttwhctttt----atcmwhawmaatnntcatga---ttath--------------------ttytttgwc---atctttaggttccgtccaccagatattagat-------------------------------------------------------------------------ggtcatttccattatgttcaaggtgttgcgtgggatcccttgtccaagtatgttgcttctctcagntcagataggac-ttgccgaatttatgtcwataagcctcavavmaaaacaaagggtgtcgagaagttgaattatdtttgtcagcataycatt-----------gtcaaggcagaac---agcaatcracagatgatactaaggtha-gaaagtacattctttrttattt-----yttttttgtattct-agatgma---------------------------------gtttctcttatwactaa-tct--sacacawkgtttgagtatgcagtctgtgaaaamycatctmtttcacgatgaaacgttcccatcattcttccgtcgattagcctggtca----------------------------------------------------------------------------------------------------------------------------------------------------------------------------------------------------------------------------------------------------------------------
>I28652_M074_Malvaceae_Hildegardia_barteri_seq1
------------------------------------------------------------------------------------------------------------------------------------------------------------------------------------------------------------------------------------------------------------------------------------------------------cgtaaagatgttctagacttgcaatggtcaaccg-----------atggtgcatttctcatctctg--------gatctgttgac------aattcttgtatcatatgggatgttaacaaaggta-------------------------------aaaaaaaaawag-------tatg-------cagtatgttgataaa-aa--------tgctttgtatattctttt----at-------ctttgtcatta---t----------------------aatattttatc---atcttcaggttctgtccatcagatattggac-------------------------------------------------------------------------ggtcatttccattacgttcaaggtgttgcctgggatcccttgtccaagtatgttgcttctctcagttcagataggac-atgccgaatttatgtcaataagcctcaaaccaaaacaaaaggtgttgagaagttgaattatatttgtcagcataccatc-----------gtgaaggcagaac---agcaaccaatcaatgatgctaaggtt--ga-accatcttctttgctt---------ttttctgtatttt-agattta--------------------------------tttgttacttgtaactaa-cct--cacacatggtctgag-atgcagtctgtaaaaaaccacctctttcacgatgaaacactgccatcattcttccgtcgattagcctggt------------------------------------------------------------------------------------------------------------------------------------------------------------------------------------------------------------------------------------------------------------------------
>I28653_M168_Malvaceae_Theobroma_cacao_seq1
---------------------------------------------------------------------------------------------------------------------------------------------------------------------------------------------------------------------------------------------------------------------------------------------agatttcaccgtaaagatgttctggacttgcaatggtcaagcg-----------atggtgcatttctcatctctg--------gatcagttgac------aattcttgcatcatatgggatgttaacaaaggt---------------------------------aaaaaggagaa-------tatgcaggaatcaagatgtcgataaa-aa--------tgctttgtttactctttt----at-------catcatgatga---ttat-------------------cattttttatc---atcttcaggttccgtccatcagatattggat-------------------------------------------------------------------------ggccatttccattatgttcaaggtgttgcctgggatcccttgtccaagtatgttgcgtctctcagttcagataggac-ttgccgaatttatgtcaataagcctcaagccaaagcaaagggtgttgagaagttgaattatatttgtcagcatacgatt-----------gtcaaggcagaac---agcaaccaatagatgatgctaaggtta-gaaagtatcttctttgtta---------ctttttgtattct-acatgga--------------------------------tttgtcacttataactaa-cct--cacagatggtttgag-atacagtctgtaaaataccatctctttcatgacgaaacactgccgtcattcttccgtcgattagcctggtc-----------------------------------------------------------------------------------------------------------------------------------------------------------------------------------------------------------------------------------------------------------------------
>I28654_M105_Malvaceae_Pachira_aquatica_seq1
-------------------------------------------------------------------------------------------------------------------------------------------------------------------------------------------------------------------------------------------------------------------------------------------------ttcaccgtaaagatgttctggacttgcaatggtcaactg-----------atggtgcatttcttatctctg--------gatctgttgac------aattcttgtatcatatggaatgttaacaaaggt---------------------------------aaaaaagaga--------tatg-------aagta--ttgataaa-aa--------tgttttgttttttctttt----at-------catcatcatga---ttat-------------------aattttctatc---atcttcaggttctgtccatcagatattggat-------------------------------------------------------------------------ggtcatttccattatgttcaaggtgttgcctgggatcccttgtccaagtatgttgcgtctctcagttcagataggac-ttgccgaatttatgtcaataagcctcaaaccaaaacaaagggtgttgagaagttgaattatatttgtcagcataccatt-----------gtgaaggcagaac---agcaaccaatagatgatgctaaggtt--gaagccgtcatttwtgtaa---------ttttctgtattctaagataca--------------------------------tttgttacttataactaa-cct--cacacatggtttgag-atacagtctgtaaagagccatctttttcacgacgaaacattgccatcattcttccgtcgattagc-----------------------------------------------------------------------------------------------------------------------------------------------------------------------------------------------------------------------------------------------------------------------------
>I28655_M148_Malvaceae_Robinsonella_mirandae_seq1
-------------------------------------------------------------------------------------------------------------------------------------------------------------------------------------------------------------------------------------------------------------------------------------------------------------atgttctagatttggaatggtcaactg-----------atggygcatttctcatctctg--------gatctgttgac------aactcttgtatcatatgggatgttaacaaaggt--------------------------------aaaaggagaata-------hatg-------caggatgytgataaa-aa--------ttctttatttattctttt----at-------catcattgtga---ttrt-------------------wwryttttatc---atcttcaggttctgtccatcagdttttggat-------------------------------------------------------------------------ggtcatttccattatgttcaaggtgttgcctgggatcccttgtccamgtatgttgcctctctcagttcagacaggac-ttgccgaatttatgtcaahaagcctcaarcaaaaacaaagggtgctgagawgttgaattatatttgtcagcataccatc-----------atgaaggcdgaac---agcaaccaatggatgattctaaggtt--gcagatagctt----gtta---------ttttytgtattca-agctata--------------------------------tttgttgctwataactaa-cct--yacamrr--tttggg-atgcagtctgtaaaaaaccatctttttcatgacgaracmcttccatcattcttccgtcga----------------------------------------------------------------------------------------------------------------------------------------------------------------------------------------------------------------------------------------------------------------------------------
>I28656_M002_Malvaceae_Tilia_americana_seq1
----------------------------------------------------------------------------------------------------------------------------------------------------------------------------------------------------------------------------------------------------------------------------------------------gatttcaccgtaaagatgttctagacttgcaatggtcaactg-----------atggtgyatttctcatctcyg--------gatcwgttgay------aaytcwtgtatcatatgggatgttaayaaaggt---------------------------------aaaaargagaa-------tatg-------cwghawgttgataaa-aa--------tgctttgtttwttctttt----at-------catcahcatga---ttat------------------aatttttttatc---atctthaggttchgtccatcagatattggat-------------------------------------------------------------------------ggtcatttccattakgttcaaggtgttgcctgggatcccttgtccaagtatgttgcttctctcagttcagataggac-ttgccgaatttatgtcaataagcctcaaaccaaaacaaagggygttgagaagttgaattatatttgtcagcataccatc-----------dhgaaggcagaac---agcarccaataratgatgcyaaggtt--gaaactatcttctttktta---------ttttctgyadtct-agatata--------------------------------tttgtmacttatractaa-cct--cacacatggtttgrg-atacagkctrtaaaaaaccatctctttcaygaygaaacamtgccatcattyttccgtcgattagcytggtcacctgatggatcatttttactagtgccagcagg--------------------------------------------------------------------------------------------------------------------------------------------------------------------------------------------------------------------------------------
>I28657_M180_Malvaceae_Triumfetta_lappula_seq1
-------------------------------------------------------------------------------------------------------------------------------------------------------------------------------------------------------------------------------------------------------------------------------------------------------------------------------------------------------tgcattcctcatctctg--------gatctgttgac------aattcttgtatcatatgggatactaacaaaggta----------------aaaag-----------aaaaagaagaa-------tatr-------cataatgtdaadaaa-aarrykyttttggttkttttwttytttw----at-------catcatcatga---ttatc--------------------ctttttgtc---atctttaggttcygtccaccagatattagat-------------------------------------------------------------------------ggtcatttccattatgtgcaaggtgttgcatgggatcccttgtccaagtatgttgcttctctcagytcagacaggac-ttgccgaatttatgtcaaaaagcctcaaacnaaaacmaagggtgttgagaagttgaattatatttgtcagcataccatt-----------gtcaaggcagaac---agcaaccaacagatgatactaaggtta-gaaagtatattctttdtta---------ttttttgtattct-agttgaa---------------------------------gtttytctyatgactaa-act--cacacatggtttgagtatgcagtctgtgaaaaaccatctctttcatgatgaaactttgccatctttcttccgtcga----------------------------------------------------------------------------------------------------------------------------------------------------------------------------------------------------------------------------------------------------------------------------------
>I28658_M160_Muntingiaceae_Muntingia_calabura_seq1
-----------------------------------------------------------------------------------------------------------------------------------------------------------------------------------------------------------------------------------------------------------------------------------------gcatagattccaccgcaaagatgttctggatctccagtggtctactg-----------atggagcctttctcatctctg--------gatcagttgat------aattcttgcatcatatgggatgttaacaaaggtc--------------------------------atggaaaacaaac-----tgta-------tgatttaataacaat-ta--------tgcattgttgtgcccccttca-at------------------------------------------gaaatcttttatcctcattttcaggttctgtacatcagattttggat-------------------------------------------------------------------------gcccatttccattatgttcaaggtgttgcttgggatcccttgtccaaatatcttgcatctcttagttctgatagaac-ttgccgaatatatgtgaataagcctcaaaacaaatttaaaggtgttgagaaaatgaattatacttgtcagcacattatt-----------tcaaaggcagaac---aacagccaacagatgaagccaaggttg-gtgattatctttttacctg-----------------------aatttaaggcgt---------------------------aatgtaattcaccagtag-cctaatgtatataatttgaa-ttgcagtctgcaaaaagctatctattttatgatgaaacactaccatcattcttccgaagattagcctg--------------------------------------------------------------------------------------------------------------------------------------------------------------------------------------------------------------------------------------------------------------------------
>I9832_V002_Malvaceae_Luehea_speciosa_seq1
tgcttggttgttatcttgattagggtgaaagttgccttagattgaggccatctttttatcattgaagtcatatttaggttgtgctagtggatttttgtggttcatagatgattctatgacattgatatattctgaaaaagaacgagtaaatgcaatgtgatgaagtagactacattaacataaaagtctaccttaaaggttgtaatttttccagtttgttagcttttttagggtctaattttgatgatgcaagttctgtgctcatgactggtcttcttcttggctagatttcaccgtaaagatgttcttgacttgcaatggtcaactg-----------atggtgcatttctgatctctg--------gttcagttgat------aattcttgtatcatatgggatactaacaaaggta----------------aa-aa-----------ataaagaagaa-------tatg-------caagatgttcataac-a------------ttcgtttattctttt----at-------cattatgatga---ttatc--------------------ctttttatc---atgttcaggttctgtccatcagatattagat-------------------------------------------------------------------------ggacatttccattatgttcaaggtgttgcatgggatcccttgtctaagtatgttgcttctctcagctcagataggac-gtgcagaatttatgtcaataagcctcaaaccaaaacaaagggtgttgagaagtcgaatttcacctgtcaacataccatc-----------gtcaagcgagaac---agcaacccaaagaagattccaaggtta-gaaagtatcttctttttcacc-------ctttct--------agatgga--------------------------------tttttcacttataactaa-ctt--cacacatggttcgag-atgcagtctgtaaaacaccatctctttcatgatgaaactttaccatcattcttccgtcgattagcttggtcacctgatggaacgtttttattagtgccagcaggtt--------agtgcattt-----gctgttcgattaaatccttatcaatgtagtttaatacttgcactccattttcacctttgagactccttcttcctgtcatcttttgtggcagtgattcaatcttcatccttactagttctttacctttcgcttaaagaacttatctgttgctctcgcatcttttaaacagcatggacttgcttcattggttcctttgatggcagtgc
