# Supplementary material for: Localized Phylogenetic Discordance Among Nuclear Loci Due to Incomplete Lineage Sorting and Introgression in the Family of Cotton and Cacao (Malvaceae)
Source: Front Plant Sci. 2022 Apr 13;13:850521. doi: 10.3389/fpls.2022.850521 (PMC9043901; doi:10.3389/fpls.2022.850521)
Supplement: Supplementary file 1 [file Data_Sheet_1.ZIP › Alignments_v4/L198.fasta]

>I23352_M001_Malvaceae_Bombax_ceiba_seq1
--------------------------------------------------------------------------------------------------------------------------------------------------------------------------------------------------------------------------------------------------------------------------------------------------------------------------------------------------------------------------------------------------------------------------------------------------------------------------------------------------------------------------------------------------------------------------------------------------------------------------------------------------------------------------------------------------------------------------------------------------------------------------------------------------------------------------------------------------------------------------------------------------------taattcacttagac---aaagacctagagttccaggcttgcaaagggacattgaagttctcaaaactgagctcctgaaatttatatctgaacatggacaggaagga-tttatgcccatgagaaagcaacttcg-tttgcatggcagagtggacattgagaaagcaatcacacgcatgggtggatttagaaggattgcatatttgatgaatctctcccttgcatacaaacaacggaaaccgaagggctactgggacaaccttgagaatctacaggaggaggtggat---------------------tg-tttttm-------t-gaccgttt-c-------aagtg------------------tttttct---------tttaactc------aatgttc-tagcctg------------gtacc-----cat----caggcaatcaaccaaatg----aa--attcattaaaa---tattagatggta-------------------------------------------------------------gaatagaaagttattgcagtaaagaatcataatg----tggcgaagttgataatgggaaa-ctatctaa------ttggcctggttt---------ac-cttgcagattagccg---------------------------------------------------------------------------------------------------------------------------------------------------------------------------------------------------------------------------------------------------------------------------------------------------------------------------------------------
>I23353_M002_Malvaceae_Tilia_americana_seq1
--------------------------------------------------------------------------------------------------------------------------------------------------------------------------------------------------------------------------------------------------------------------------------------------------------------------------------------------------------------------------------------------------------------------------------------------------------------------------------------------------------------------------------------------------------------------------------------------------------------------------------------------------------------------------------------------------------------------------------------------------------------------------------------------------------------------------------------------------------------------------------------------ttccactagtgctaattcacttagac---aaagacccagagttccaggcttgcaaagggacattgaagtcctcaaaactgagctcctgaaatttatatctgaacacggacaggaagga-tttatgcccatgagaaagcaacttcg-tttgcatggcagagtggatatygagaaagcgatcacacgcatgggtggatttagaaggattgcatcattgatgaatctctcccttgcatacaaacaacgcaaaccaaagggctactgggacaaccttgagaatctacaggaggaggtggat---------------------tg-tttttg-------t-gactattt-c-------aagtg---attgatcatat-tagtttttct---------tttgactc------aatgttc-tagcctc------------gtaca-----cat----gaagcaatcagttaaatg----------------------aaattggaagtatgcata-------tcttgatg-------------------------------------------------------------------------------------------------------------------------------------------------------------------------------------------------------------------------------------------------------------------------------------------------------------------------------------------------------------------------------------------------------------------------------------------------------------------------------------------------------
>I23354_M003_Malvaceae_Herissantia_crispa_seq1
-------------------------------------------------------------------------------------------------------------------------------------------------------------------------------------------------------------------------------------------------------------------------------------------------------------------------------------------------------------------------------------------------------------------------------------------------------------------------------------------------------------------------------------------------------------------------------------------------------------------------------------------------------------------------------------------------------------------------------------------------------------------------------------------------------------------------------------------------------------------------------------------------------ctaattmacttrgac---aaagaccaagagttccaggcttacaaagggatattgaagtccttaaaactgagctcctgaaatttatatctgaacacggacaggaagga-tttatgccaatgagaaagcaacttcg-tttgcatggcagagtggatatcgagaaagccatcacacgcatgggtggatttagaaggattgcatctttgatgaatctctctcttgcatacaaacaacgcaaaccaaagggctattgggacaacctcgagaatctgcaggaggaggtgaat---------------------ta-tttttt-------t-tdmchhtt-y-------harkk------------------kttttyy---------ttkrarky------mwtkkty-hdvvhhbb-----------dhmmm----------chdrggvmahybbscvvdnd----r-------------------------------------------------------------------------------------------awttttwrkwawtkskwwwmmaaawymwwaaaw----kkwmsrrktwmywawkrrgram-ywwyywar------kkgscykktttw---------mc-ytwmmrrwtwawysgattccagaggagctggggrwkgrmccskymwwwwwksccmrgcagaaagtcgtttgagcgtgcag----------------------------------------------------------------------------------------------------------------------------------------------------------------------------------------------------------------------------------------------------------------------------
>I23355_M004_Malvaceae_Malva_arborea_seq1
-----------------------------------------------------------------------------------------------------------------------------------------------------------------------------------------------------------------------------------------------------------------------------------------------------------------------------------------------------------------------------------------------------------------------------------------------------------------------------------------------------------------------------------------------------------------------------------------------------------------------------------------------------------------------------------------------------------------------------------------------------------------------------------------------------------------------------------------------------------------------------------------------------------ttcacttagac---aaagacccagggttccaggcttrcaaagggatattgaagtcctcaaaaccgagctcctgaaatttatatctgaacacggasaggaagga-ttyatgcccatgaggaagcaacttcg-tttgcatggcagagtggatatcgagaaagcaatcacacgcatgggtggatttagaaggattgcatctttgatgaatctctcccttgcatacaaacaacgsaarccaaagggctactgggacaacctygagaatctgcaggaggaggtraac---------------------tg-ttttyg-------t-gaccattt-c-------adbbk------------------ttttyyt---------ttwamyys------gkkktyy--------------------------------------wrsmaammrschrrawymw--w--------------------------------------------------------------------------------------------------------------------------------wksmmmwkktkrwbsywavgra-mmawyywa------mykgsmwkrwyk---------rmcyttwmmrrwtwawysrwtycmrrrgrrctgggggatggatccagcatttatgcccagcaggaagtcgtttgagcgcgcaggttgttattcaatggtcgc---------aagtggttcaaacaagagggag--------------------------------------------------------------------------------------------------------------------------------------------------------------------------------------------------------------------------
>I23356_M005_Malvaceae_Lavatera_assurgentiflora_seq1
---------------------------------------------------------------------------------------------------------------------------------------------------------------------------------------------------------------------------------------------------------------------------------------------------------------------------------------------------------------------------------------------------------------------------------------------------------------------------------------------------------------------------------------------------------------------------------------------------------------------------------------------------------------------------------------------------------------------------------------------------------------------------------------------------------------------------------------------------------------------------------------------------------------------------------agggttccaggcttrcaaagggatattgaagtcctcaaaaccgagctcctgaaatttatatctgaacacggasaggaagga-ttyatgcccatgaggaagcaacttcg-tttgcatggcagagtggatatcgagaaagcaatcacacgcatgggtggatttagaaggattgcatctttgatgaatctctcccttgcatacaaacaacgsaarccaaagggctactgggacaacctygagaatctgcaggaggaggtraac---------------------tg-ttttyg-------t-gaccattt-c-------arkkk------------------ttttyyt---------ttwamyys------gkkktyy--------------------------------------wrsmaammrscmrrawymw--w--------------------------------------------------------------------------------------------------------------------------------wksmmmwkktkrwksywargra-mmadyywa------mykgsmwkrwyk---------rmcyttacagattaatcgattccagaggagctgggggatggatccagcatttatgcccagcaggaagtcgtttgagcgcgcaggttgttattcaatggtcgc---------aagtggttcaaacaagagggagctttcagtttttatag-------------------------------------------------------------------------------------------gtaata---------------------------------------------------------------------------------------------------------
>I23357_M006_Sphaerosepalaceae_Rhopalocarpus_longipetiolatus_seq1
--------------------------------------------------------------------------------------------------------------------------------------------------------------------------------------------------------------------------------------------------------------------------------------------------------------------------------------------------------------------------------------------------------------------------------------------------------------------------------------------------------------------------------------------------------------------------------------------------------------------------------------------------------------------------------------------------------------------------------------------------------------------------------------------------------------------------------------------------------------------------------------------------------taattcacttagac---aaagacccagagttcctggcctgcaaagggacattgaagttctcaaagcagagcttcagaaatttatttctgaacatggacaggaagga-tttatgccmatgagaaaacaactccg-cttgcttggtagggtggatattgagaaggcaattacacgcatgggtggrtttagaagaatcgcatctttgatgarcctctcccttgcatacaaacagcgcaaaccaaaaggctactgggacaaccttgagaatcttcgggatgaggtacat------------------ttttg-gttttt-------cataccattt-c-------aagcg---acagattatca-tagtcttcattgtta----tttgattmta----gctgtatgtactttat-----------gtaca-----cac------------------------------------------t-ggttcaagaccaagtatt----------------------------------------------------------------------------------------------------------------------------------------------------------------------------------------------------------------------------------------------------------------------------------------------------------------------------------------------------------------------------------------------------------------------------------------------------------------------------------------------------------------------
>I23359_M008_Malvaceae_Althaea_officinalis_seq1
-------------------------------------------------------------------------------------------------------------------------------------------------------------------------------------------------------------------------------------------------------------------------------------------------------------------------------------------------------------------------------------------------------------------------------------------------------------------------------------------------------------------------------------------------------------------------------------------------------------------------------------------------------------------------------------------------------------------------------------------------------------------------------------------------------------------------------------------------------------------------------------------------------ctaattcayttagac---aragacccagggttccaggcttgcaaagggatattgaagtcctcaaaactgagctcctgaaatttatatctgaacayggacaggaagsa-tttatgcccatgagraagcaacttcg-tttgcatggcagagtggatatcgagaaagcaatcacacgcadgggtggatttagaasgattgcatctttgatgaatctctcccttgcatacaaacaacgcaaaccaaagggctactgggacaaccttgagaatctgcaggaggaggtgaact-------------gttttagtg-tttttg-------t-gaccattt-c-------aagtg------------------tttttct---------tttaactc------agtgttc-ta-------------------------------------gcaaacagccagatg----aa--attcattaaaa---ttttagatgg------------------------------------------------------------------tagaaagttatcgcaatacagaatc---ata----tgtacatgttgataccgaggaa-ctatctaa------ctgatctatt--------------------------------------------------------------------------------------------------------------------------------------------------------------------------------------------------------------------------------------------------------------------------------------------------------------------------------------------------------------------------
>I23360_M009_Malvaceae_Lagunaria_patersonia_seq1
--------------------------------------------------------------------------------------------------------------------------------------------------------------------------------------------------------------------------------------------------------------------------------------------------------------------------------------------------------------------------------------------------------------------------------------------------------------------------------------------------------------------------------------------------------------------------------------------------------------------------------------------------------------------------------------------------------------------------------------------------------------------------------------------------------------------------------------------------------------------------------------------------------------tgctagac---aaagacccagagttccaggcttgcaaagggacattgaagtcctgaaaactgagctcctgaaatttatatatgaacacggacaggaagga-tttatgcccatgagaaagcaacttcg-tttgcatggcagagtggatattgagaaagcaatcacacgcatgggtggatttagaaggattgcatctttgatgaatctctcccttgcatacaaacaacgcaaaccgaagggctactgggacaaccttgagaatctgcaggaggaggtgaat---------------------tg-ttttta-------t-gaccatttac-------gagta------------------tttttct---------tttaactc------aatgttc-tagcata------------gtaca-----cat----caggcaatcagccaaatg----ta--attaattaaaa---tattagatgg------------------------------------------------------------------tagaaagttattgcaatacagactcataatg---------------------aggaa-ctatctaa------ttaccctgtttt---------ac-cttacagattaatcgattcc----------------------------------------------------------------------------------------------------------------------------------------------------------------------------------------------------------------------------------------------------------------------------------------------------------------------------------------
>I23361_M010_Malvaceae_Allyogyne_huegelli_seq1
-------------------------------------------------------------------------------------------------------------------------------------------------------------------------------------------------------------------------------------------------------------------------------------------------------------------------------------------------------------------------------------------------------------------------------------------------------------------------------------------------------------------------------------------------------------------------------------------------------------------------------------------------------------------------------------------------------------------------------------------------------------------------------------------------------------------------------------------------------------------------------------------------------------------------------------------------------------------------cccaactccagaaattcatatctgaacatggacaggaaggg-tttatgccgatgagaaagcaacttcg-tctgcaaggcagagtggatatcgagaaagcaatcacacgtgtgggtggatttagaaggattgcatctttgataaacctctcccttgcatacaaacaacgcaaaccaaagggatactgggacaacctcgagaatctgcaggaggaggtgaat---------------------tg-tttttg-------t-tactgttt-c-------aagtg------------------cttctct---------tttaactc------aacgttc-tagcatc------------------------------cggcaatcagccaaatg----a----------------------------------------------------------------------------------------gatggcagaaagttattgcaatacagactcataaga----tgtacaagttgatagcgaggaa-taatctat------ttgccctgtttc---------ac-cttacatattaatcgattccagaggagctgggggatggatccatcatttatgccctgccaaaagacgtttgagcgtgcaggt------------------ttgttgaaaggtcattcaaa------------------------------------------------------------------------------------------------------------------------------------------------------------------------------------------------------------------------------------
>I23363_M012_Malvaceae_Napaea_dioica_seq1
-------------------------------------------------------------------------------------------------------------------------------------------------------------------------------------------------------------------------------------------------------------------------------------------------------------------------------------------------------------------------------------------------------------------------------------------------------------------------------------------------------------------------------------------------------------------------------------------------------------------------------------------------------------------------------------------------------------------------------------------------------------------------------------------------------------------------------------------------------------------------------------------------------------------------------------------gcttgcaaagggatattgaagtcctcaaaactgagctcctgaaatttatatctgaacacggacaggaagga-tttatgcccatgagaaagcaacttcg-cttacatggcagagtggatatcgagaaagcaatcacacgcatgggtggatttagaaggattgcatctttgatgaatctctcccttgcatacaaaatacgcaaaccgaagggctactgggacaaccttgagaatctgcaggaggaggtgatt---------------------tg-tttttc-------t-gacaattt-c-------aagta------------------tttttct---------tttaactc------gatgt------------------------------------------------------------------------------------------------------------------------------------------------------------------------------------------------tacaagttgataatgaggaa---------------------------------------------------------------------------------------------------------------------------------------------------------------------------------------------------------------------------------------------------------------------------------------------------------------------------------------------------------------------------------------------------
>I23364_M013_Malvaceae_Grewia_sp_seq1
-----------------------------------------------------------------------------------------------------------------------------------------------------------------------------------------------------------------------------------------------------------------------------------------------------------------------------------------------------------------------------------------------------------------------------------------------------------------------------------------------------------------------------------------------------------------------------------------------------------gttatttataaagatctaccatccaatttaagtgcaataagagattatgttgaaaaaagagagacagaagtttccttggaaagacaagaaag------------------------------------------------------------------------------------tcaacaagtttcagtcgaacaaa---gttcttcctccagcacaaacaatgaaac---aggttata------gcgatactgctaagcagg-tttcagattccactagttccaatacacttggac---aaagacccagagttcctggccttcagagggacattgaagtgctcaaagccgagctcctgaaattcatatctgaacacggacaggaagga-tttatgcccatgagaaagcaacttcg-tttgcttggcagagtggatattgagaaagcaatcacacgcatgggtggatttagaagaattgcgtctgtgatgaacctctcccttgcatacaaacaacgcaaaccaaagggctactgggacaaccttgagaatctacaggaagaggt------------------------ttg-cttttc-------t-tgttatct-t-------aagtg---attgatgatat-------------------ggtcaatttt---------------------------------------------------------------gatg----a-----------------aattggaaagtactgaat------gtcttgat-----------------------------------------------ggaatgcattcatttcatcctatcaaaa----tctacaagttgataatggaaaa-ctacata-----a-caagcctgttat---------ac-ctttcagattagccgattccagaggagctggggaatggacccatcattcatgcctagtagaaagacttttgagcgtgcagktaatc---aaattgtgacattgtt-----ttgattc---------------------------------------------------------------------------------------------------------------------------------------------------------------------------------------------------------------------------------------
>I23365_M014_Malvaceae_Callirhoe_bushii_seq1
---------------------------------------------------------------------------------------------------------------------------------------------------------------------------------------------------------------------------------------------------------------------------------------------------------------------------------------------------------------------------------------------------------------------------------------------------------------------------------------------------------------------------------------------------------------------------------------------------------------------------------------------------------------------------------------------------------------------------------------------------------------------------------------------------------------------------------------------------------------------------------------------------------------------c---aaagacccagggttccwggcttgcaaagggatattgaagtcctyaaaaccgagctcctgaaatttatatctgaacacggacaggaagga-tttatgccmatgagaaagcaacttcg-tttgcatggyagagtggatatcgagaaagcaatcacacgcatgggtggatttagaaggattgcrtctttgatgaatctctcccttgcatacaaacaacgcaaaccraagggctactgggacaaccttgagaayctgcaggaggaggtgaty---------------------ygrttttyy---------krmmwwtt-y-------harkw------------------wtttyct---------tttmactc------gatgtta------------------------------cat----caggcaatcagccagatg----a-----------------awtymwtwaaawwwttkr------------------------------------------------------wkgkwrraarsywwtksmawwmmrrawymhwawww----kkwmmarktkgataatgaggaa-ctatctga------ttggtccgtttt---------mc-ytwmmrrwtwawysgcttccagaggagctgggggatggacccatcat-------------------------------------------------------------------------------------------------------------------------------------------------------------------------------------------------------------------------------------------------------------------------------------------------------------
>I23367_M016_Malvaceae_Kitaibelia_vitifolia_seq1
----------------------------------------------------------------------------------------------------------------------------------------------------------------------------------------------------------------------------------------------------------------------------------------------------------------------------------------------------------------------------------------------------------------------------------------------------------------------------------------------------------------------------------------------------------------------------------------------------------------------------------------------------------------------------------------------------------------------------------------------------------------------------------------------------------------------------------------------------------------------------------------------------------attcacttagac---agagacccagggttccaggcttgcaaagggatattgaagtcctcaaaactgagctcctaaaatttatatctgaacacggacaggaagga-tttatgcccatgaggaagcaacttcg-tttgcatggcagagtggatatcgagaaagctatcacacgcatgggcggatttagaaggattgcatctttgatgaatctctcccttgcatacaaacaacgcaaaccaaagggctactgggacaaccttgagaatctgcaggaggaggtgaac---------------------tg-tttttg-------t-gaccattt-c-------aagtg------------------tttttct---------tttaactc------agtgttc-ta-------------------------------------gcaaacagccagatg----aa--attcattaaaa---ttttagatgg------------------------------------------------------------------tagaaagttattgcaatacagaatc---ata----tgtacatgttgatactgaggaa-ctatctaa------ctggtctgtttg---------ac-cttacagatcaatcgattccagaggagctgggggatggacccatcatttatg--------------------------------------------------------------------------------------------------------------------------------------------------------------------------------------------------------------------------------------------------------------------------------------------------------
>I23368_M017_Malvaceae_Sterculia_apetala_seq1
---------------------------------------------------------------------------------------------------------------------------------------------------------------------------------------------------------------------------------------------------------------------------------------------------------------------------------------------------------------------------------------------------------------------------------------------------------------------------------------------------------------------------------------------------------------------------------------------------------------------------------------------------------------------------------------------------------------------------------------------------------------------------------------------------------------------------------------------------------------------------------------------------------aattcacttagac---aaagacccagagttccargcttgcaaagggaaattgaagtcctgaaaactgagctcctgaaatttatatctgaacacggacaggaagga-ttcatgcccatgagaaagcaacttcg-tttgcatggcagagtggatattgagaaagctattacgcgcatgggtggatttagaaggattgcatcattgatgaatctctcccttgcatacaaacaacgcaaaccaaagggctactgggacaaccttgagaatctacaggaggaggtggat---------------------tg-tttttg-------t-gagcgttt-c-------aagtg---attgatcatat-tagtttttct---------tatcactc------actattc-tagatcc------------gtaca-----cac----aaggcaatcagccaaatg----------------------aattggaaagtatgcatg-------tcttgatggaatgctgtacttcaccctcattaaaata------ttaaatagtagaaagaagttgtagcagagaatcattata----tgtacaagttrrrawkgacaa----------------------------------------------------------------------------------------------------------------------------------------------------------------------------------------------------------------------------------------------------------------------------------------------------------------------------------------------------------------------------------------------------
>I23369_M018_Malvaceae_Abelmoschus_esculentus_seq1
----------------------------------------------------------------------------------------------------------------------------------------------------------------------------------------------------------------------------------------------------------------------------------------------------------------------------------------------------------------------------------------------------------------------------------------------------------------------------------------------------------------------------------------------------------------------------------------------------------------------------------------------------------------------------------------------------------------------------------------------------------------------------------------------------------------------------------------------------------------------------------------------------------------------------------------------------------------------------agctccagaacttcatatttgagcatggacaggaagga-tttatgccaatgagaaagcaacttcg-tttacatggacgagtggatatcgagaaagcaatcacgcgcatgggcggatttagaaggattgcatctttgatggatctctcccttgcatacaaacaacgcaaaccaaagggctactgggacaacctcgagaatctgcaggaggaggtgaat---------------------tg-ttctta-------t-ttctgttt-c-------atgtgt-----------------tttttccc--------tgcaactc------aacattc-tagcacc------------gtaca-----cat----ccggcaatcagccacatg----a-----------------aattcaataaaat---------------------------------------------------------------------------------------------------------------------------------------------------------------gttacagattattcgattccagaggagctgggggatggatccatcatttatgcccagcagaaagtcatttgaacgtgcaggt------------------ttgttga-aagtcattgaaaggag-------catcactgt-gacat-------------------------------------------------------------------------------------------atactatat------------------------------------------------------------------------------------------------------
>I23370_M105_Malvaceae_Pachira_aquatica_seq1
-------------------------------------------------------------------------------------------------------------------------------------------------------------------------------------------------------------------------------------------------------------------------------------------------------------------------------------------------------------------------------------------------------------------------------------------------------------------------------------------------------------------------------------------------------------------------------------------------------------------------------------------------------------------------------------------------------------------------------------------------------------------------------------------------------------------------------------------------------------------------------------------attacactagtgctaattcacttagac---aaagacccagagttccaggcttgcaaagggacattgaagtcctcaaaactgagctcctgaaatttatatctgaacatggacaggaagga-tttatgcccatgagaaagcaacttcg-tttgcatggcagagtggacattgagaaagcaatcacacgcatgggtggatttagaaggattgcatctttgatgaatctctcccttgcatacaaacaacgcaaaccaaagggctactgggacaaccttgagcatctacaggaggaggtggat---------------------tg-ttttgt-------t-ggcctttt-c-------aagt-------------------tttttct---------tctaactc------aatgttc-tagcctt------------gtaca-----cat----caggcaatcaaccaaatg----aa--attcattaaaatattattagatggta-------------------------------------------------------------gaatagaaagttattgcagtaaagaatcacaata----tgtacaagttgatgatgggaaa-ctatctaa------ttagcctgcttt---------ac-cttgcagattagccgattccagaggagctggggga-------------------------------------------------------------------------------------------------------------------------------------------------------------------------------------------------------------------------------------------------------------------------------------------------------------------------
>I23371_M137_Malvaceae_Dombeya_wallichii_seq1
---------------------------------------------------------------------------------------------------------------------------------------------------------------------------------------------------------------------------------------------------------------------------------------------------------------------------------------------------------------------------------------------------------------------------------------------------------------------------------------------------------------------------------------------------------------------------------------------------------------------------------------------------------------------------------------------------------------------------------------------------------------------------------------------------------------------------------------------------------------------------------------------------------------------c---aaagacccagagttccaggcttgcaaagggatatcgaagtcctcaaaactgagctmctgaaatttatatctgaayatggacaggarggr-tttatgccgatgagaaakcaacttcr-tttgcatgggagagtggatattgagaaggccatcactcgcatgggtgggtttagaaggattgcgtcatygatgaatctctcccttgcatacaaacaacgcaaaccaaagggctacwgggacaaccttgagaatctacaggaggaggtggac---------------------tg-tttttt-------t-tacaattt------------------------------------------------caaaattc------attgatc--------------------atatt-----------------------------------------------------------------------------------------------------------------------------------aaagttattgcacaacatgatcataaca----cgtacaarktymwwavvammrrmywwyywaw------tkggccatattttt-------ac-yttymrrwtwrscsrwttymaargrrsykgggrawkgrmccytymwwwwwkscmarkwrraaagtctttcgagcgtgcaggtaaatattcatgtgtgatactgttt--------------------------------------------------------------------------------------------------------------------------------------------------------------------------------------------------------------------------------------------------
>I23372_M140_Malvaceae_Chiranthodendron_pentadactylon_seq1
-------------------------------------------------------------------------------------------------------------------------------------------------------------------------------------------------------------------------------------------------------------------------------------------------------------------------------------------------------------------------------------------------------------------------------------------------------------------------------------------------------------------------------------------------------------------------------------------------------------------------------------------------------------------------------------------------------------------------------------------------------------------------------------------------------------------------------------------------------------------------------------------------------ctaattcacttagac---aaagacccagagttccaggcttgcaaagggacattgaagtcctcaaaactgagctcctgaaatttatatctgaacacggacaagaagga-tttatgcccakgagaaagcaacttcg-tttgcatggcagagtggatattgagaaagcgatcacacgcatgggtggatttagaaggattgcatctttgatgaatctctcccttgcatacaaacaacgcaaaccgaagggctactgggacaactttgagaatctacaggaggaggtagat---------------------tg-tttttg-------t-gaccgttt-c-------aaggg---g-----------tttttttttt---------tttaactc------aataatc-cagcctc------------gtata-----cat----caggcaatcagccaaatg----aa--att-----------cattagatgg------------------------------------------------------------------tagaaagttattgcagta---------------------caagttgataatgagaaa-ctatctaa------ttggccagtttt---------gc-cttacagattagccgattccagag------------------------------------------------------------------------------------------------------------------------------------------------------------------------------------------------------------------------------------------------------------------------------------------------------------------------------------
>I23373_M141_Malvaceae_Quararibea_funebris_seq1
------------------------------------------------------------------------------------------------------------------------------------------------------------------------------------------------------------------------------------------------------------------------------------------------------------------------------------------------------------------------------------------------------------------------------------------------------------------------------------------------------------------------------------------------------------------------------------------------------------------------------------------------------------------------------------------------------------------------------------------------------------------------------------------------------------------------------------------------------------------------------------------kattccactagtgctaattcacttagac---aaagacccagagttccaggcttgcaaagggacattgaagtcctcaaaastgagctcctgaaattyatatctgaacrsggacaggaagga-tttatgcccatgagaaagcaacttcg-attgcatggcagagtggatatmgagaaagcgatcacacgcatgggtggatttagaaggattgcatccttgatgaatctctcccttgcatacaaacaacgcaaaccaaagggctactgggacaaccttgagaatctgcaggaggaggtggat---------------------tg-tttttg-------t-gaccgttt-c-------aagtg------------------tttttct---------tttaactc------aatgttc-tagcctc------------gtaca-----cat----caggcaatcagccdaatg----aa--attcattaaaa---tattagatgg------------------------------------------------------------------tagaaagttattgcaatacagattcgtaata----tgtacaagttgataatgagaaa-ctatctaa------ttggcctgttta---------ac-cttacagattagccgattccagaggagctgggggatggatccatcatttatgcccagcagaaagtcttttga------------------------------------------------------------------------------------------------------------------------------------------------------------------------------------------------------------------------------------------------------------------------------------
>I23374_M142_Malvaceae_Hampea_nutricia_seq1
--------------------------------------------------------------------------------------------------------------------------------------------------------------------------------------------------------------------------------------------------------------------------------------------------------------------------------------------------------------------------------------------------------------------------------------------------------------------------------------------------------------------------------------------------------------------------------------------------------------------------------------------------------------------------------------------------------------------------------------------------------------------------------------------------------------------------------------------------------------------------------------------------------------------------------------------cttgcaaagggacattgaagtcctcaaaactgagctccagaaattcatatctgaacacggacaggaagga-tttatgcctatgagaaagcaacygcg-tttgcatggcagagtggatatcgagaaagcaatcacacgcatgggtggatttagaaggattgcatctttgatgaatctctcccttgcatacaagcaacgtaaaccgaagggctattgggacaaccttgaaaatctgcaggaggaggtgact---------------------tg-tttttg-------t-tacccttt---------aagtg------------------tttttct---------tttaaatt-------------------------------------------caa--------------gccaaatg----a-----------------aattcattaacatattag------------------------------------------------------atggtggaaagttattat-------aattataatt----tgtacaagttgatgatgaggaa-caatctaat-----tcggtctgtttt---------ac-cttacagattaatcgattccagagga----------------------------------------------------------------------------------------------------------------------------------------------------------------------------------------------------------------------------------------------------------------------------------------------------------------------------------
>I23376_M145_Malvaceae_Heliocarpus_appendiculatus_seq1
------------------------------------------------------------------------------------------------------------------------------------------------------------------------------------------------------------------------------------------------------------------------------------------------------------------------------------------------------------------------------------------------------------------------------------------------------------------------------------------------------------------------------------------------------------------------------------------------------------------------------------------------------------------------------------------------------------------------------------------------------------------------------------------------------------------------------------------------------------------gtgatactatcgagcagg-ttttggattccacwagtcctaattcatttagac---aaagacccagagttcctggccttcaaagggayattgaagtgctcaaagctgagctcctgargtttataactgaacatggacaggaaggt-tttatgcccatgagaaagcaacttcg-twtgcatggcagagtggatattgagaaagccatcacacgcatgggtggatttakaaggattgcatcttyratgaatctctcccttgcatacaaacaacgcaaaccaaagggctactgggacaaccttgagaatctacaggaagaggtgygr-------------------rtts-ttttcc-------t-tattgctg-c-------------------attctatttggttct------------tttaactc------watatcc-yagcctt------------ataya-----cat----gcatcaatcagccaaatg----r-----------------aatyggaaagtatgcata-------tcttgatggaat------------------caaaata------ttrgacagtagwawgttagtccattagaaaaccttaaaa----tgtacaagttgatacttaacaa-tgatctaa------ctagcctgtttt---------ac-cattcag-----------------------------------------------------------------------------------------------------------------------------------------------------------------------------------------------------------------------------------------------------------------------------------------------------------------------------------------------------
>I23377_M148_Malvaceae_Robinsonella_mirandae_seq1
-------------------------------------------------------------------------------------------------------------------------------------------------------------------------------------------------------------------------------------------------------------------------------------------------------------------------------------------------------------------------------------------------------------------------------------------------------------------------------------------------------------------------------------------------------------------------------------------------------------------------------------------------------------------------------------------------------------------------------------------------------------------------------------------------------------------------------------------------------------------------------------------------------ctaattcacttagac---aaagacccagagttccaggcttgcaaagggatattgaagtccttaaaactgagctcctgaaatttatatctgaatacggacaggaagga-tttatgccaatgagaaagcaacttcg-tttgcatggcagagtggatatcgagaaagcaatcacrcgcatgggtrgrtttagahggattgcatctttgatgaatctctctcttgcatacaaacaacgcaaaccaaagggctactgggacaacctcgagaatctgcaggakgaggtgaab---------------------ta-wtwttt-------t-tmccattt-c-------aagtg------------------tttttct---------ytgaartc------aatrwts-twsmwys------------wwmmm----------cwysrkmmryctbssrsawk-----------------------------------------------------------------------------------------------mwryywkawgwaattkmaryamwkrmwmwwmaka----tkyayrartwsmwwwtgmkraw-bwrkmwmwrtskmagtggcctgcttw---------mm-swtwmakakwwwycrrwtscagaggagctgggrsmyrkmmymwwyrymyaksmsmarswsrwwktcgtttgagcgtgcag----------------------------------------------------------------------------------------------------------------------------------------------------------------------------------------------------------------------------------------------------------------------------
>I23378_M150_Malvaceae_Ceiba_pentandra_seq1
---------------------------------------------------------------------------------------------------------------------------------------------------------------------------------------------------------------------------------------------------------------------------------------------------------------------------------------------------------------------------------------------------------------------------------------------------------------------------------------------------------------------------------------------------------------------------------------------------------------------------------------------------------------------------------------------------------------------------------------------------------------------------------------------------------------------------------------------------------------------------------------------------------aattcacttagac---aaagacctagagttccaggcktgcaaagggagattgaagtcctcaaaattgagctcctgaaatttatatttgaacacggacaggaagga-tttatgcccatgagaaagcatcttcg-tttgcatggcagagtggacattgagaaagcaatcacacgcatgggtggatttagaaggattgcatctttgatgaatctctcccttgcatacaaacaacggaaaccgaagggctactgggacaaccttgagaatctacaggaggaggtggat---------------------tg-ttttta-------t-gaccgttt-c-------aagtg------------------tttttct---------tttaactc------aatgttc-tagcctg------------gtacc-----cat----caggcaatctaccaaatg----aa--attcattaaaa---tattagatggta-------------------------------------------------------------gaatagaaagttattgcagtaaagaatcataatg----tggccaagttgataatgggaaa-ctatctaa------tcggcctggttt---------ac-cttgcagattagccgattccagaggagctgggggatggacccatcattta----------------------------------------------------------------------------------------------------------------------------------------------------------------------------------------------------------------------------------------------------------------------------------------------------------
>I23380_M161_Malvaceae_Hibiscus_tiliaceus_seq1
---------------------------------------------------------------------------------------------------------------------------------------------------------------------------------------------------------------------------------------------------------------------------------------------------------------------------------------------------------------------------------------------------------------------------------------------------------------------------------------------------------------------------------------------------------------------------------------------------------------------------------------------------------------------------------------------------------------------------------------------------------------------------------------------------------------------------------------------------------------------------------------------------------------------------------------------ttgcaaagggatatcgaagtcctcaaaaccgagctccagaaatttatatctgaacatggacaggaaggg-tttatgccgatgagaaagcaacttcg-tttgcatggcagagtggatatcgagaaagcaatcacacgcatgggtggatttagaaggattgcatctttgatgaacatctcccttgcctacaaacaacgcaaaccaaagggctactgggacaaccttgagaatctgcatgaggaggtgaat---------------------tg-tttttg-------t-tactgttt-c-------aagtg------------------tttttgca--------tttaactcg-----aatgttc-tagcatggtacg-------gtacg-----cat----ccggca--------------------------------------------------------------------------------------------------------------------------------------------------------------------------------------------------------------------------------------------------------------------------------------------------------------------------------------------------------------------------------------------------------------------------------------------------------------------------------------------------------------------------------------------------------------------------
>I23381_M162_Bixaceae_Bixa_orellana_seq1
----------------------------------------------------------------------------------------------------------------------------------------------------------------------------------------------------------------------------------------------------------------------------------------------------------------------------------------------------------------------------------------------------------------------------------------------------------------------------------------------------------------------------------------------------------------------------------------------------------------------------------------------------------------------------------------------------------------------------------------------------------------------------------------------------------------------------------------------------------------------------------------------------------------------------gaccgagagtcccyggcctgcaaagggacattgaagtccttaaacatgaggttctgaaatttatatctgaacatggtcaggaagga-tttatgcccatgagaaagcaacttcg-cttgcatggtagggtggatattgagaaggcaattacacgcatgggtggatttaggagaattgcttcactgatgaacctttcccttgcatacaagcaacgcaaaccaaagggctactgggacaaccttgagaatctacaggatgaggtaaaaa-----------------atctagttcttg-------t-taccggtt-c-------aagtggt-atggatga-----------------------cttaacgtag----aataaac-caaattc------------attca----------------------------------------------------gattga---------------tccttttaaatgtgat---------------------------------------------------------cataatcattg------ccactgagttgatagtgacaattatttctca------ttaatccctttc---------at-ctttcagataagccggttccagaggagctggggaatggatccatcatttat---------------------------------------------------------------------------------------------------------------------------------------------------------------------------------------------------------------------------------------------------------------------------------------------------------
>I23382_M163_Bixaceae_Cochlospermum_vitifolium_seq1
--------------------------------------------------------------------------------------------------------------------------------------------------------------------------------------------------------------------------------------------------------------------------------------------------------------------------------------------------------------------------------------------------------------------------------------------------------------------------------------------------------------------------------------------------------------------------------------------------------------------------------------------------------------------------------------------------------------------------------------------------------------------------------------------------------------------------------------------------------------------------------------------------------------------------------------------------aagggacatcgaaatccttaaatttgagcttctgaaatttatatccgaacatggacaagaagga-ttcatgcccatgagaaaacaacttcg-gttgcatggcagggtggatattgagaaggccatcacgcgcatgggtggatttaggagawttgcatcattgatgaacctttcccttgcatacaaacaccgtaaaccaaaaggctactgggacaaccttgagaatctgcaggacgaggtatat-------------------cttagtttttga--------taccattg---------aagtggcaattcatctt---tgtttttttthhywwtbsbttyyksyb------mmmawtw--------------------------------------------------------------------------------------------------------------------------------------------------------------------------------------wk----bmwwrrrsbkrawwawkgkwrktttttttyta---attcatcctcttattc-------at-ctttcagattagccggttccagaggagctggggaatggatccatcatttatgccaagtagaaaatctttcgagcgtgcaggtaatccacctcaagt----------------------------------------------------------------------------------------------------------------------------------------------cagcata-------------------------------------------------------------------------------------------------------
>I23383_M166_Malvaceae_Pseudobombax_ellipticum_seq1
-------------------------------------------------------------------------------------------------------------------------------------------------------------------------------------------------------------------------------------------------------------------------------------------------------------------------------------------------------------------------------------------------------------------------------------------------------------------------------------------------------------------------------------------------------------------------------------------------------------------------------------------------------------------------------------------------------------------------------------------------------------------------------------------------------------------------------------------------------------------------------------------attccactagtgctaattcacstagac---aaaggcccagagttccaggcttgcaaagggacattgaagtcctcaaaactgagctcttgaaatttatatctgaacacggacaggaagga-tttatgcccatgagaaagcaacttcg-wttgcatggcagagtggacattgagaaagcaatcacacgcatgggtggatttagaaggattgcatctttgatgaatctctcccttgcatacaaacaacgcaaaccgaagggctactgggacaaccttgagaatctacaggaggaggtggat---------------------tg--tttta-------t-tactgttt-g-------aagtg------------------tttttct---------tttaacts------aatgttc-tagcctt------------gtaca-----cat----caggcaatcagccaaacg----aa--attcattaaaa---tattatatggta-------------------------------------------------------------gaatagaaagttattgcagtaaagaatcataata----tgtacaagttgataatgggaaa-ctatctaa------ttggcctgcttt---------ac-cttgcagattagccrattccagaggagctgggggatggatccatcatt------------------------------------------------------------------------------------------------------------------------------------------------------------------------------------------------------------------------------------------------------------------------------------------------------------
>I23384_M168_Malvaceae_Theobroma_cacao_seq1
------------------------------------------------------------------------------------------------------------------------------------------------------------------------------------------------------------------------------------------------------------------------------------------------------------------------------------------------------------------------------------------------------------------------------------------------------------------------------------------------------------------------------------------------------------------------------------------------------------------------------------------------------------------------agg------------tggaaacacatgaaag------------------------------------------------------------------------------------tcgacaactttcagggaaagaaa---gttcttcctccagcacaaacaatgaaac---aggttata------gtgatactgctgagcagg-ttttggattccactagtcctaattcatgtggac---aaagacccagagttcctggcctgcaaagggacattgaagtccttaaagctgagctcctgaaatttatatctgaacacggacaggaagga-tttatgccgatgagaaagcaacttcg-cttgcatggccgagtggatattgagaaagccatcacacgcatgggtggatttagaaggattgcatctttgatgaatctctcccttgcatacaaacaacgcaaaccaaagggctactgggacaaccttgagaatctacaggatgaggtggac---------------------tg--ttttg-------t-tactatct-c-------aattg---attgatcttat-tg-tttttct---------tttaactc------aatattc-tagcctc------------ataca-----cat----gcagcaatcggccaaatg----a-----------------aattggaaagtatgcatg-------ttttgatgaaatgcattcattcagcctctttaaaata------ttagatggtagaaggttattgcattaaagaatcataaaa----tgtacaagttgataatgacaaa-ctatcta-----aattggccagtgtt---------ac-c-----------------------------------------------------------------------------------------------------------------------------------------------------------------------------------------------------------------------------------------------------------------------------------------------------------------------------------------------------------
>I23385_M169_Malvaceae_Ochroma_pyramidale_seq1
---------------------------------------------------------------------------------------------------------------------------------------------------------------------------------------------------------------------------------------------------------------------------------------------------------------------------------------------------------------------------------------------------------------------------------------------------------------------------------------------------------------------------------------------------------------------------------------------------------------------------------------------------------------------------------------------------------------------------------------------------------------------------------------------------------------------------------------acaatgaaac---aggctata------gtgatactgctgagcagg-atttggattccactagtgctaattcacttagac---aaagacccagagttcctggcttgcaaagggacattgaagtcctcaaaactgagctcctgaaatttatatctgaacatggacaggaagga-tttatgcccatgagaaagcaacttcg-tttgcatggcagagtggatattgagaaagcgatcacacgcatgggtggatttagaaggattgcatctttgatgaatctctcccttgcatacaaacaacgcaaaccgaagggctactgggacaaccttgagaatctacaggaggaggtggat---------------------tg-ttttag-------t-gaccattt-c-------aagtg------------------tttttct---------tttaactt------attgttc-tagcctc------------gtaca-----cat----ctggcaatcagccaaacg----aa-----cattaaaa---tattagatgg------------------------------------------------------------------tagaaagttattgcagtacagaattataata----tgtacaagttgataatgagaaa-ctatctaa------ttggcctgtttt---------ac-cttacagattagccgattccagaggagctgggggatggacccatcatttatgcccagcag------------------------------------------------------------------------------------------------------------------------------------------------------------------------------------------------------------------------------------------------------------------------------------------------
>I23387_M178_Malvaceae_Malvaviscus_arboreus_seq1
-----------------------------------------------------------------------------------------------------------------------------------------------------------------------------------------------------------------------------------------------------------------------------------------------------------------------------------------------------------------------------------------------------------------------------------------------------------------------------------------------------------------------------------------------------------------------------------------------------------------------------------------------------------------------------------------------------------------------------------------------------------------------------------------------------------------------------------------------------------------------------------------------------------------------------acccagagttccaggcttgcaaagggatattgaagtcctcaaaactgagctccagaactttatatttgaacacggavaggaagga-tttatgccratgagaaagcaacttcg-tttgcatggacgagtggatatcgagaaagcaatcacgcgcatgggtggatttagaaggattgcagctttgatgaatctctcccttgcatacaaacaacgcaaaccgaagggmtactgggacaaccthgagaatctgcaggaggaggtgaat---------------------tg-cttttg-------t-aacttttt-c-------atgtgt-----------------tttttcc---------tttaattc------atcgttc-tagcacc------------gtaca-----cgt----ccggcaattagchaaatg----a-----------------aattgagtaaaat---------------------------------------------------------------------------------------------------------------------------------------------------------------gttacagattagtcgattccagaggagccgggggatggatccattttttatgcccagcagaaagtcatttgagcgtgcaggt------------------ttgttga-aagttgttcaaaggag-------catcactgtcaatac-------------------------------------------------------------------------------------------atagtatatctt-------ttaccttatga---------------------------------------------------------------------------------
>I23388_M180_Malvaceae_Triumfetta_lappula_seq1
----------------------------------------------------------------------------------------------------------------------------------------------------------------------------------------------------------------------------------------------------------------------------------------------------------------------------------------------------------------------------------------------------------------------------------------------------------------------------------------------------------------------------------------------------------------------------------------------------------------------------------------------------------------------------------------------------------------------------------------------------------------------------------------------------------------------------------------------------------ta------gtgatactatcgagcagg-ttttggattccactagtcctaattcayttagac---aaagrcccagagttcctggccttcaaagggayattgaagtgctcaaagctgagctcctgaagtttataactgaacatggacwggaaggt-tttatgcccatgagaaagcaacttcg-tttgcatggcagagtggatattgagaaagccatcacacgcatgggtggatttagaaggattgcatcttynatgaatctctcccttgcatacaaacaacgcaaaccaaagggctactgggacaaccttgagaatctacaggaagaggtghgv-------------------dttc-ttttcc-------t-tattgctg-c-------------------attctatttggttct------------tthamyby------ahhwhch-mrschth------------wwmmm----------mtkbawymawhhdbchaawk----g-----------------aawhdgdaadkwwksmwa-------whhtddwkgdaw------------------bhaaatd-----ttdadacggagdaatbttttaccaddcbwwwwhmybwwma----wrtwyaarttgatacttaacaa-tgatctaa------ctagcctgtttt---------ac-cattcagattatc-----------------------------------------------------------------------------------------------------------------------------------------------------------------------------------------------------------------------------------------------------------------------------------------------------------------------------------------------
>I23389_M181_Malvaceae_Pavonia_scheadiana_seq1
---------------------------------------------------------------------------------------------------------------------------------------------------------------------------------------------------------------------------------------------------------------------------------------------------------------------------------------------------------------------------------------------------------------------------------------------------------------------------------------------------------------------------------------------------------------------------------------------------------------------------------------------------------------------------------------------------------------------------------------------------------------------------------------------------------------------------------------------------------------------------------------------------agtggtaattcacttagac---aaagacccagagttccaggcttgcaaagggatattgaagtcctcaaaactgagctcctkaaatttatatctgaacacggacaggaagga-tttatgcccatgagaaagcaacttcg-tttgcatggcagagtggatatcgagaaagcaatcacacgcatgggtggatttagaaggattgcatctttmatgaatctctcccttgcwtacaaacaacgcaaascraagggctactgggacaaccttgagaatctgcaggaggaggtgaac---------------------tg-tttttg-------t-gaccattt-c-------aagtg------------------tttttct---------tttaactc------gatgttc-ta-------------------------------------gcaaacagccagat------a--attcattaaaa---tattagatgg------------------------------------------------------------------tagaaagttattgcdatacagaath---ata----tgtgcatgtcgatactgaggaa-ctatctaa------ctrrsmkkttkr---------ac-ytyasrkrwyarkcraywscwrmgrrkmwkskggatggaccc------------------------------------------------------------------------------------------------------------------------------------------------------------------------------------------------------------------------------------------------------------------------------------------------------------------
>I23390_M182_Malvaceae_Anoda_cristata_seq1
-----------------------------------------------------------------------------------------------------------------------------------------------------------------------------------------------------------------------------------------------------------------------------------------------------------------------------------------------------------------------------------------------------------------------------------------------------------------------------------------------------------------------------------------------------------------------------------------------------------------------------------------------------------------------------------------------------------------------------------------------------------------------------------------------------------------------------------------------------------------------------------------------------------------tagac---aaagacccagagttccaggcttgcaaagggatattgaagtcctcaaaactgagctcctdaaatttatatctgaacacggacaggaagga-tttatgcccatgagaaagcaacttcg-tttgcatggcagagtggatatcgagaaagcaatcacacgcatgggtggatttagaaggattgcatctttmatgaatctctcccttgchtacaaacaacgcaaascraagggctactgggacaaccttgagaatctgcaggaggaggtgawh---------------------tg-ttttks-------t-gasymtkw-c-------maktk------------------ywwktmt---------tttwmyty------kawstys--------------------wwgyw----ahmw----smsrsawwmwkcmwwawr----a-----------------wattmrwwrrww-------------------------------------------------r------wwwgwtrktrsaawrctattgcaatacagaatcataata----tgtacaagttgatwwwswggmm-ykwtykr-----------------------------m-ytkacmkrttwwwcgattccagaggagc--------------------------------------------------------------------------------------------------------------------------------------------------------------------------------------------------------------------------------------------------------------------------------------------------------------------------------
>I23391_M183_Malvaceae_Phymosia_umbellata_seq1
-----------------------------------------------------------------------------------------------------------------------------------------------------------------------------------------------------------------------------------------------------------------------------------------------------------------------------------------------------------------------------------------------------------------------------------------------------------------------------------------------------------------------------------------------------------------------------------------------------------------------------------------------------------------------------------------------------------------------------------------------------------------------------------------------------------------------------------------------------------------------------------------------------------------------------------agttccaggcttgcagagggatattgaagtccttaaaactgagctcatgaaatttatatctgaatacggacaggargga-tttatgccaatgagaaagcaacttcg-tttrcatggcagagtggatatcgagaaagcaatcacacgcatgggtggatttagaaggattgcatctttgatgaatctctctcttgcatacaaacaacgcaaaccaaagggctactgggacaacctygagaatctgcaggaagaggtgaat---------------------ta-tttttg-------t-gaycattt-c-------aagtg------------------tttttcc---------ttgaactc------aatgttc-tagcatc------------atact-----cat----crggcaatctgccagatg-----------------------------------------------------------------------------------------------aaattcaaagtaattgcaatacagaatcacaatg----cgtacgagttgctatgaggaa------cta-----a-gtggcctgtttt---------ac-cttacagattaatcgattccagaggagctgggggatggacccatcatatatgcccagcagaaagtcgtttgagcgtgcaggttatt---caa----------------------------------------------------------------------------------------------------------------------------------------------------------------------------------------------------------------------------------------------------------------
>I23392_M187_Malvaceae_Ayenia_berlandieri_seq1
-------------------------------------------------------------------------------------------------------------------------------------------------------------------------------------------------------------------------------------------------------------------------------------------------------------------------------------------------------------------------------------------------------------------------------------------------------------------------------------------------------------------------------------------------------------------------------------------------------------------------------------------------------------------------------------------------------------------------------------------------------------------------------------------------------------------------------------------------------------------------------------------attcccctagtcctaaatcacttggac---aaagacccagagttcctggtctgcaaagggacattgaaatcctcaaagctgagctcctgaaatttatatctgatcacggacaggaagga-ttcatgcctatgagaaagcaacttcg-tttgcatggcagagtggatattgagaaagccatcacacgcatgggaggattcagaaggattgcatccttgatgaatctctctcttgcatataaacagcgcaaaccaaagggttattgggacaaccttgagaatctagaggccgaggtgtgt------------------------ttttct-------tttaccattt-c-------aagtg---ac----------cgatcatgctag-------tttaacta------aacaatc-aaccatttgaaattttaaagtgca-----tatg---------------------------caattc--------t-tgtgggaatgcattcgtcaccctgttttcaatatcat-----------------------------------gtggtagaaagttgttgaataagaaaatcatcataaat-tgttcacatagatcacgaaaac-----------gtaattggctcgttat---------ac-ttttcagataaggcgat-------------------------------------------------------------------------------------------------------------------------------------------------------------------------------------------------------------------------------------------------------------------------------------------------------------------------------------------
>I23393_M189_Malvaceae_Kearnemalvastrum_lacteum_seq1
--------------------------------------------------------------------------------------------------------------------------------------------------------------------------------------------------------------------------------------------------------------------------------------------------------------------------------------------------------------------------------------------------------------------------------------------------------------------------------------------------------------------------------------------------------------------------------------------------------------------------------------------------------------------------------------------------------------------------------------------------------------------------------------------------------------------------------------------------------------------------------------------ttcgagtagtgctaattcacttagac---aaagacccagagttccaggcttgcaaagggatattgaagtcctcaaaactgagctcctkaaatttatatctgaacacggacaggaagga-tttatgcccatgagaaagcaacttcg-tttgcatggcagagtggatatcgagaaagcaatcacacgcatgggtggattyagaaggattgcatctttgatgaatctctcccttgcwtacaaacaacgcaaaccvaagggctactgggacaaccttgagaatctgcaggaggaggtgatt---------------------ts-tttttc-------t-gaccattt-c-------aagtw------------------tywwtyt---------tytawbty------vvwkbtd-vmdyh---------------------------------vgsmvthadscaaatb----aa--awthhwtaaaa---tatttkatgg------------------------------------------------------------------tagaaagttattgcaatacagaatcatahda----dbtdvwagttrataabgadswa-hthdvybd------ktbkbhtbttbc---------ab-attaatbrkthvhhkvbdvvvkrgsdgvkggrksvwbsmhyyatbhhydvyvvvmagkmg-------tttgagcgtgca-----------------------------------------------------------------------------------------------------------------------------------------------------------------------------------------------------------------------------------------------------------------------------
>I23394_M229_Malvaceae_Malvastrum_americanum_seq1
-----------------------------------------------------------------------------------------------------------------------------------------------------------------------------------------------------------------------------------------------------------------------------------------------------------------------------------------------------------------------------------------------------------------------------------------------------------------------------------------------------------------------------------------------------------------------------------------------------------------------------------------------------------------------------------------------------------------------------------------------------------------------------------------------------------------------------------------------------------------------------------------------------tgccaattcacttagac---aaagacccagagttccaggcttgcaaagggatattgaagtcctcaaaacggagctccttaaatttatwtctgaacacggacaggaagga-tttatgcccatgagraagcaacttcg-tttgcatggcagagtggatatcgagaaagcaatyacacgcatgggtggatttagaaggattgcatctttgatgaatctctcccttgcttacaaacarcgcaaaccgaagggctactgggacaaycttgagaatctgcaggaggaggtgatt---------------------tg-tttttc-------t-gaccatyt-c-------aagh-------------------ttctttta--------------tc------gatgtta------------------------------cat----cagscrttcagccaaatg------aaaytcattaaat-a-tatta--------------------------------------------------------------------tggtagaaagttattgcaathcagaatcataata----tgtacwwkttkwydrmvmrrra-cdrwhtva--taddhbbdhhwddtbnwwaakgaggaa-ckatctgatc--------------------------------------------------------------------------------------------------------------------------------------------------------------------------------------------------------------------------------------------------------------------------------------------------------------------------------------------------
>I23395_M236_Malvaceae_Fuertesimalva_jacens_seq1
--------------------------------------------------------------------------------------------------------------------------------------------------------------------------------------------------------------------------------------------------------------------------------------------------------------------------------------------------------------------------------------------------------------------------------------------------------------------------------------------------------------------------------------------------------------------------------------------------------------------------------------------------------------------------------------------------------------------------------------------------------------------------------------------------------------------------------------------------------------------------------------------------------taattcacttagac---aaagacccagggttccaggcttgcaaagggatattgaagtcctcaaaaccgagctcctgaaatttatatctgaacacggacaggaagga-tttatgcccatgaggaagcaacttcg-tttgcatggcagagttgatatcgagaaagcaatcacacgcatgggtggatttagaaggattgcatctttgatgaatctctcccttgcatacaaacaacgcaaaccaaagggctactgggacaacctcgagaatctgcaggaggaggtgaac---------------------tg-tttttg-------t-gaccattt-c-------aagtg------------------ttattgc---------aata-----------------------------------------------------------------cagaatcat--a--------------------------------------------------------------------------------------------------------------------------------tgcacgtgttgatgctaaggaa-caatctaa------ctggcatgtttg---------acctttacagattaatcgattccagaggagctgggggatggacccagcatttatgcccagcaggaagtcgtttgagcgtgcaggttgttattcaatggtcgc---------aagtggttcaaacaagagggagctttcag-ttttatat-------------------------------------------------------------------------------------------gtaatatatgtt---------------------------------------------------------------------------------------------------
>I23396_M019_Malvaceae_Allosidastrum_pyramidatum_seq1
-------------------------------------------------------------------------------------------------------------------------------------------------------------------------------------------------------------------------------------------------------------------------------------------------------------------------------------------------------------------------------------------------------------------------------------------------------------------------------------------------------------------------------------------------------------------------------------------------------------------------------------------------------------------------------------------------------------------------------------------------------------------------------------------------------------------------------------------------------------------------------------------------------ctaattcacttagac---aaagacccagagttccaggcttgcaaagggatattgaagtccttaaaactgagctmctraaatttatatccgawcacgdacaggaagga-tttatgccaatgagaaagcaacttyg-tttgyatggcagagtggayatcgagaaagcaatcacacgcatgdgtggvtttagaaggattgcathtttgatgaatctctctcttgcatacaaacaahgcaaaccaaagggctattgggahaahctcgagaatctgcagdaggaggtgaat---------------------wa-ttttty-------h-naccattt-c-------aagtg------------------tttttht---------ntdwddnn------nhtnthn-tdnchnnnd----------hhacntbnnavan--hnndngndwbbnnvnrrdnn----n------------------------------------------------------------------------------------------dddbdtddanhmatnnnawwhnnvmancanaann----dbnnbddddnsbnnnngdbdwh-yhahhddd------bnvvnntkyhndhh----------hndnhddwhhhntbddyhmhdkdkkwdhdkgkbnvdddhycbdbbdtddhhbhhhdrsvghdwkwtgaywkwgcrygyrsr---------------------------------------------------------------------------------------------------------------------------------------------------------------------------------------------------------------------------------------------------------------------------
>I23397_M020_Malvaceae_Melochia_betonicifolia_seq1
---------------------------------------------------------------------------------------------------------------------------------------------------------------------------------------------------------------------------------------------------------------------------------------------------------------------------------------------------------------------------------------------------------------------------------------------------------------------------------------------------------------------------------------------------------------------------------------------------------------------------------------------------------------------------------------------------------------------------------------------------------------------------------------------------------------------------------------------------------------------------------------------------agtwctaattcccgcagac---agagaccgagagttcctggcctgcaaagggacatcgaagtcctcaaagctgagctcctgaaatttatatctgaacatggacaggaagga-tttatgcccatgagaaagcaacttcg-cacgcatggcagagtggatattgagaaagccatcacgcgcatgggtggatttagaaggattgcatcattgatgaatctctcccttgcttataagcaacgcaaaccgaagggctactgggacaaccttgagaatttacaggaggaggtggat---------------------tg-cttttg-------t-taccgttt-caactttcaagtg---attgatgatat-tagtttttgc---------tataaacta-----cttgttc-tagccta------------atgca-------------------ttagcaggatg----a-----------------aattggaaaacatgcatg----ttgtctgaatggaatstattcattcaccagtattaagatattacatttagatagtagaawgtttttgcatcaaagaatgataaaa----tgtaaaagttgatgatcattga-tgacaaaca---atctaa--------------------------------------------------------------------------------------------------------------------------------------------------------------------------------------------------------------------------------------------------------------------------------------------------------------------------------------------------------------------------------
>I23398_M021_Malvaceae_Sidastrum_micranthum_seq1
------------------------------------------------------------------------------------------------------------------------------------------------------------------------------------------------------------------------------------------------------------------------------------------------------------------------------------------------------------------------------------------------------------------------------------------------------------------------------------------------------------------------------------------------------------------------------------------------------------------------------------------------------------------------------------------------------------------------------------------------------------------------------------------------------------------------------------------------------------------------------------------------agtagtgctaattcacttagac---aaagacccagagttccaggcttgcaaagggatattgaagtccttaaaactgagctcctgaaatttatatctgaacacggacaggaagga-tttatgccaatgagaaagcaacttcg-yttgcatggcagagtggatatcgagaaagcaatcacacgcatgggtggatttagaaggattgcrtctttgatgartctctctcttgcrtacaaacaacgcaaaccaaagggctactgggacaacctcgagaatctgcaggaggaggtgaat---------------------ta-tttttt-------t-gacmattt-c-------aagta------------------tttttct---------ttgaagtc------aatgttc-tagcatcgtabg---cactgtaca-----cct----cgggcaatctgccagatg----ga--atwtt-----------------------------------------------------------------------------------------aagtaattghaatacagaaccataata----tgtacgatttgctaatgaggac-ctatctaa------gtggcctgttat---------ac-cttacagattaatcgattccagaggagctgggggatggacccatcatatatgcccagcagaaaat-------------------------------------------------------------------------------------------------------------------------------------------------------------------------------------------------------------------------------------------------------------------------------------------
>I23399_M022_Malvaceae_Gaya_dominguensis_seq1
-----------------------------------------------------------------------------------------------------------------------------------------------------------------------------------------------------------------------------------------------------------------------------------------------------------------------------------------------------------------------------------------------------------------------------------------------------------------------------------------------------------------------------------------------------------------------------------------------------------------------------------------------------------------------------------------------------------------------------------------------------------------------------------------------------------------------------------------------------------------------------------------------cagtagtgctaattcacttagac---aaagacccagagttccaggcctgcaaaaggatattgaagtccttaaaactgagctcctgaaatttatatctgaacacggacaggaagga-tttatgccaatgagaaagcaacttcg-tttgcatggcagagtggatatcgagaaagcaatcacgcgcatgggtggatttagaaggattgcatctttgatgaatctctctcttgcgtacaaacaacgcaaaccaaagggctactgggacaacctcgagaatctgctggaagaggtgaat---------------------ta-tttttt-------t-gaccattt-c-------aagtg------------------tttttct---------ttgaagtc------aatgttc-tagcatc------------gtaca-----cct----cgggcaatctgccagatg----aa--atttt-----------------------------------------------------------------------------------------aagtaatt-caatgcagaatgataaaa----tgta---------------------------------------------------------------------------------------------------------------------------------------------------------------------------------------------------------------------------------------------------------------------------------------------------------------------------------------------------------------------------------------------------------------------
>I23366_M015_Malvaceae_Firmiana_simplex_seq1
-------------------------------------------------------------------------------------------------------------------------------------------------------------------------------------------------------------------------------------------------------------------------------------------------------------------------------------------------------------------------------------------------------------------------------------------------------------------------------------------------------------------------------------------------------------------------------------------------------------------------------------------------------------------------------------------------------------------------------------------------------------------------------------------------------------------------------------------------------------------------------------------------------------------------------------------gcttgcaaagggacattgaagtcctcaaaactgagctactgaaatttatatctcaacacggacaggaagga-tttatgcccatgagaaarcaactgcg-tttgcatggcagagkggatattgagaaagctatcacamgcatgggtggakttagaaggattgcatcgttgrtgaatctctcccttgcatacaaacaacgcaaaccaaarggttactgggacaaccttgagaatctacaggmggmggtggat---------------------tg-kttttg-------t-gag-----------------------------------------------------------------------------------------------------------------------------------------------------------------------------------------------------------------------------------------------------------------------------------------------------------------------------------------------------------------------------------------------------------------------------------------------------------------------------------------------------------------------------------------------------------------------------------------------------------------------------------------------------------------------------------------------
>I28591_M023_Malvaceae_Neobuchia_paulinae_seq1
---------------------------------------------------------------------------------------------------------------------------------------------------------------------------------------------------------------------------------------------------------ggaaagaagtg-tctaaaccc---------------------------------------------------t-ta-----atata--tgt-cttttt-----------------------gtttctttattttgtacttg-----------------------aacatctgtc---------atcttcaaa---------------------------------------------------------------------------taaga-aagaatctgctt--------------aaaaaaaaaatgatgtttta-cccttctgacc-ttgtaggttatatatgaagatctaccatccaatttatgtgcaattcgagatcatgttgaaaaacgagaggcagaaatttccttgaaatcacatgaaaa------------------------------------------------------------------------------------tcgacatctttcagggcaacaaa------cttcctccagcaatgatgatgaaac---agtctgta------gtggtactgctgagcagg-atttggattccactagtgctaattcacttagac---aaagacctagagttccaggcttgcatagggacattgaagtcctcaaaactgagctcctgaaatttatatctgaacacggacaggaagga-tttatgcccatgagaaagcatcttcg-tttgcatcgcagagtggacattgagaaagcaatcacacggatgggtggatttagaaggattgcatctttgatgaatctctcccttgcatacaaacaacggaaaccaaagggctactgggacaaccttgagaatctacaggaggaggtggat---------------------tg-ttttta-------t-gaccgttt-c-------aagtg------------------tttttct---------tttaactc------aatgttc-tagcctg------------gtacc-----cat----caggcaatcaaccaaatg----aa--attcattaaaa---tattagatggta-------------------------------------------------------------gaatagaaagttattgcagtaaagaatcatactg----tggccaagttgata-----------------------------------------------------------------------------------------------------------------------------------------------------------------------------------------------------------------------------------------------------------------------------------------------------------------------------------------------------------------------------------------------------------
>I28593_M024_Malvaceae_Carpodiptera_cubensis_seq1
---------------------------------------------------------------------------------------------------------------------------------------------------------------------------------------gatgtgcgggataataggcaaccttgt----ggttcactattcataaa----------------ggggaaaaaagag-tccaaatcc---------------------------------------------------t--------------------------------------------------------------tttttt-----------------------ttttcttttc---------attttcaaa---------------------------------------------------------------------------taaga-aagaatgcatc---------------aaaaggatattgatgtttta-ctcttctgaca-ttgtaggttatatatgaagatctaccatccaatttatgtgcaattcgagactatgttgaaaaaagagaggcacaaatttccttggaaacacatgaaaa------------------------------------------------------------------------------------ccaacaatgttcagggcaatcaa---cttcttcctcctgcagcagtaatgaaac---aggctatg------gtgattctgttgagaagg-atttggattccactagtgcttgctcacttagac---aaagacccaaagttccaggcttgcaaagggacattgaagtcctcaaaactgagctcctgaaatttatatctgagcacggacaggaagga-tttatgcccatgagaaagcaacttcg-tttgcatggcagagtggatattgagaaagccattacacgtatgggtggatttagaaggattgcatcattgatgaatctctcccttgcatacaaacaacgcaaaccaaaaggctactgggacaaccttgagaatctacaggaggaggtagat---------------------tg-ttgttg-------t-gaccattt-t------aaagtg---attgatcaaat-tagtttttga---------tttaactc------gatattc-tagcctc------------ataca-----catgaaggaagcagtcagctaaatg------------------a---aattggaaagtatgcatg-------tctcgatat---------------------------------------gactacattgtttca------------------------------------------------------------------------------------------------------------------------------------------------------------------------------------------------------------------------------------------------------------------------------------------------------------------------------------------------------------------------------------------------------------------------------------------------
>I28594_M025_Malvaceae_Herrania_nitida_seq1
----------------------------------------------------------------------------------------------------------------------------------------------------------------------------------------------------------------------tccttgactatcagaaaa---------------gggggaaaaacgg-tctaatggc---------------------------------------------------t-ta-----atgtttttgg-cttttt-----------------------gtttttgtattttgaacttatacattttttattttttttatcctatatttttt---------attttcaaa---------------------------------------------------------------------------taaga-aagaatatgtt---------------aaaaaaatattgatgttttacctcttctcacg-ttgtaggttatatatgaagatctaccatccaatttatgttcaattcgcgattatgttgaaacaagggagg------------tggaaacacatgaaag------------------------------------------------------------------------------------tcgacaactttcagggaaagaaa---gttcttcttccagcacaaacaatggaac---aggttata------gtgatactgctaagcagg-ttttggattccactagtcctaattcatgtagac---aaagacccagagttcctggcctgcaaagggacattgaagtcctcaaagctgagctcctgaaatttatatctgaacacggacaggaagga-ttcatgcccatgagaaagcaacttcg-cttgcatggcagagtggatattgagaaagccatcacacgcatgggtggatttagacggattgcatccttgatgaatctctcccttgcatacaaacaacgcaaaccaaagggctactgggacaaccttgagaatctacaggatgaggtggac---------------------tg--ttttg-------t-tactatct-c-------aattg---attgatcatat-tg-tttttct---------tttaactt------aatattc-taggctc------------ataca-----cat----gcagcaatcagccaaatg----a-----------------aattggaaagtatgcatg-------ttttggtgaaatgcattcattcatcctcattaaaata------ttagatggtg----------------------------------------------------------------------------------------------------------------------------------------------------------------------------------------------------------------------------------------------------------------------------------------------------------------------------------------------------------------------------------------------------------------------------------------------------------
>I28595_M184_Malvaceae_Guazuma_ulmifolia_seq1
------------------------------------------------------------------------------------------------------------------------------------------------------------------------c--------------------------------------------------------------------------------------------cttaatttgtta-----------------------------------------------atttgtt--aatttgtttggcttattg-------------------------tttcttcatttgaacttattcatttta--------ttatcctacatttttt---------attttcaaa---------------------------------------------------------------------------taaga-tataatctgttca------aaactat---------------ttttaactcttctcacc-ttgtaggttatatatgaagatctaccatcgaatttatgtgcaattcgagattatgttgaaaaaagagaggcagaaagttccttggaaacacatgaaag------------------------------------------------------------------------------------tcaagagctttcagcacaagaaa---gctcttcctccagcacaaacaatgaaac---gggttatg------gtgatagtgctgagctgg----------ttatggatcctgattcacgaagac---agagacccagagttcctggtctgcaaagggacattgaagtcctaaaagctgagctcctgaaatttatatccgaacatggacaggaagga-tttatgcccatgagaaagcaacttcg-tttgcatggccgagtggatattgagaaagctattacacgcatgggtggatttagaaggattgcatctttgatgaatctttcccttgcgtacaaagaaaggaaaccgaagggcttttgggacaaccttgagaatctacaggatgaggtggat---------------------tg--ttttg-------t-tactatct-c-------aattg---attgatcatga-tg-tttttct---------ctcaactc------aatatta-tagcctc------------atata-----cat----gcagcaatctgccaagtg----gg----------------aattggaaagtatgcatg-------tcttgatggaa---------------------------------------------------------------------------tgcac----------------------------tcattcacccttttga------------------------------------------------------------------------------------------------------------------------------------------------------------------------------------------------------------------------------------------------------------------------------------------------------------------------------------------------------------------------
>I28596_M026_Malvaceae_Ruizia_cordata_seq1
-------------------------------------------------------------------------------------------------------------------------------------------------------------------------------------------------------------------------------------------------------------------------------------------------------------------------------------------ctggaatam-------------------------------wwygtytdyywtrkrhmwr-----------------myrt-asayrtytk------------kttwmkwrtcmyr---------catttasdtswryyryrraagaattg--------------------------ttytmcttckaagr-ragagtgtctacccttgtgaaaatgtatgaaagtgttgatgttt--ctcttactgamc-ctgtakgttatwyatgawgatctaccatccaatttwtkdgyamyycgrrakwatgttgaaaaaagagaggtgcaartktcttahraaacacatgaaga------------------------------------------------------------------------------------tcagaaactctacgggcaacaaa---cctcctcctccagcaatgacaatgaaacacgagaagata------gagatactgctgagaagg-ctttggattccaccastgctacttcacttggac---aaagacccwgagtwccaggcttgcaaagggatatysaagtcctcaaaactgagctcctgaaatttatatctgaacatggacaggadggd-tttatgccgatgagaaagcaacttcg-tttgcatgggwgagtggatrttgagaaggccatcactcgcatgggtgggtttagaaggatkgcgtcattgatgaatctctcccttgcawacaaacaacgcaaaccaaagggctactgggacaaccttgagaatctacaggaggaggtrgac---------------------ygyttttta-------t-gaaaatty-m------------------------------------------------aaaktc------attgatc--------------------atatt-----------------------------------------------------------------------------------------------------------------------------------waagttattrcacaacatgatcataaha----cgtacaagttgataacgaccaa-ctatcta-----a-ttrrccwtatttkt------wmc-ctttcaga----------------------------------------------------------------------------------------------------------------------------------------------------------------------------------------------------------------------------------------------------------------------------------------------------------------------------------------------------
>I28597_M027_Malvaceae_Melhania_velutina_seq1
-----------------------------------------------------------------------------------------------------------------------------------------------------------------------------------------------------------------------------------------------------------------------------------------------------------------------------------------------------------------------------------------------------------------------------------------------aatttcagaatccta---------caacaagatgtattgcaaaataattg--------------------------ttttccttctaagc-aagagtctctacccttgtgaaaatgtatgaaagtgttgatgttttactcttaccgacc-ctgtaggttatatatgaagatctaccatccaatttatgtgcaattcgagattatgttgaaaaaagagaggtgcaaatgtcttacaaaacacatgaaga------------------------------------------------------------------------------------tcagaatctctacgggcaacaaa---cctcctcctccagcaatgacaacgaaacgcgagaagata------gagatactgctgagaagg-ctttggattccaccagtgctacttcactcagac---aaagacccagagttccaggcttgcaaagggatatcgaagtcctcaaaactgagctcctgaaatttatatctgaacatggacaggaaggg-tttatgccgatgagaaagcaacttcg-tttgcatgggagagtggatatcgagaaggccatcactagcatgggtgggtttagaaggattgcgtcattgatgagtctctcccttgcatacaaacaacgcaaaccgaagggctactgggacaaccttgagaatctacaggaggaggt-------------------------------------------------------------------------------------------------------attc------cttgatc--------------------atatt-----------------------------------------------------------------------------------------------------------------------------------aaagttattgcaccacatgatcataaca----cgtacaagttcataacgacaga-ctatcta-----t-ctggccatgttttt-------ac-ctttcagattagccgatttcaaaggagctggggaatggacccttcatatatgccaagtaga-----------------------------------------------------------------------------------------------------------------------------------------------------------------------------------------------------------------------------------------------------------------------------------------------
>I28598_M028_Malvaceae_Glyphaea_brevis_seq1
-------------------------------------------------------------------------------------------------------------------------------------------------------------------------------------------------------------------------------------------------------------------------tacct---------------------------------------------------ttta-----atacatttggcgt-----------------------------ttaa-tc-ctttatcgta-----------------------tacatttttc---------cttttcaaa---------------------------------------------------------------------------caaga-aagaacatgtt---------aaa-----aaatatataaatgt-ttaactcttctactc-ttgtaggttatatatgaagatctaccatccaatttatgtgcaatacgagattacgttgaaaaaagagagacagaaacttccttggaaacacatgaaag------------------------------------------------------------------------------------tcgacaagtttcagggcaacaaa---gttcttcctccagcacaaacaatgaaac---aggttata------gtgatactgcggagcagg-ttttggattccactagctctaattcacttagac---aaagacccagagttcctggccttcaaagggacattgacgtgctcaaagctgagctcgtgaaatttatatctgaatacggacaggaagga-tttatgcccatgagaaagcaacttcg-tttgcatggcagagtggatattgagaaagccatcacacgcatgggtggattcagaaggattgcatctttgatgaatctctcccttgcatacaaacaacgcaaaccgaagggctactgggacaaccttgagaatctacaggaagaggtgtga-------------------attg-ttttcc-------t-tattattt-c-------aagtg---atttatcgtat-ttgtttttct---------tttaaccc------agtatgc-tagtctc------------ataca-----cat---g--------cagccaaacg----a-----------------aattggaaagtatgcatg-------tctcaacgaaa---------------------------------------------------tgcattcattcactctcatcaaa--------------------------------------------------at-------at-------------------------------------------------------------------------------------------------------------------------------------------------------------------------------------------------------------------------------------------------------------------------------------------------------------------------------------------------------t-----
>I28599_M029_Malvaceae_Desplatsia_dewevrei_seq1
------------------------------------------------------------------------------------------------------------------------------------------------------------------------------------------------------------------------------------------------------------aagaagag-tctattgcc----------------------------------------------------tta-----atatattaggcct-----------------------------atttctc-tcttatctta-----------------------tatatttttc---------attttcaaa---------------------------------------------------------------------------taaga-aagaacatgtt---------g----aagatatataaaaacgt-ttaactcttctaacc-ttgtaggttatttatgaagatctaccatccaatttatgtgcaatacgagattatgttgaaaaaagggagacagaagtttccttggaaagacatgaaag------------------------------------------------------------------------------------tggacaaatttcaggggaacaaa---gttcttccthccgcacaaataatgaaac---aggttata------gtgatactactgagcaag-tttccgattccactagtcccaattcacttcgac---aaagacccagagttccaggccttcaaagggacattgaagtgctcaaagctgagctcctgaaatttatatctgatcacggacaggaagga-tttatgccaatgagaaagcaacttcg-tttgcatggcagagtggatattgagaaagcagtcacacgcatgggtggattcagaaggattgcatctttgatgaatctctcccttgcatacaaacaacggaaaccaaagggctactgggacaaccttgagaatctagaagaggaggt------------------------ttg-tttttc-------t-tattattt-c-------gaggg---attgatgatat-cagttttcct---------ttcaactc------aatagtc-tagcctc------------acaca-----tat--ctgcagcaatc-gcctaatg----a-----------------cattgggaagtatgcctg-------tcttgatggaa---------------------------------------------------tgcattcgttcaccctcatc-----------------------------------------------------------------------------------------------------------------------------------------------------------------------------------------------------------------------------------------------------------------------------------------------------------------------------------------------------------------------------------------------------------------------------
>I28600_M146_Malvaceae_Mortoniodendron_guatemalense_seq1
-------------------------------------------------------------------------------------------------------------------------------------------------------------------------------------------------------------ttggt----tccttaactattggaaag--------------tggaaaaaaaagag-tttaatcct---------------------------------------------------t-ta-----atatatttggc------------------------------tttttgtttattttttact-----------------------tatgtttttc---------atttgcaaa---------------------------------------------------------------------------taaga-aagaatccatt---------------aaaagaatatcratgtttta-cacttctgacc-ttgtaggttatatatgaagatctaccatccaatttatgtgcaattcgagattctgttgaaaagagaaagacacaaatttccttggaaacacatgaaaa------------------------------------------------------------------------------------tcgacaactttcagagcaacaaa---cttcctcctccagcaacagcaatgaaac---aggctata------gtgatattgctgagaagg-atttggattccactagtgctaattcacttagac---aaagacccagagttccaggtttgcaaagggacattgaagtcctcaaaactgagctcctgaaatttatatctgaacacggacaggaagga-tttatgcccatgagaaagcaacttcg-tttgcatggtagagtggatattgagaaagcaatcacacgcatgggtggttttagaaggattgcatcattgatgaatctctcgcttgcatacaadcaacgcaaaccaaagggctattgggacaaccttgaaaatctgcaggaggaggtgrat---------------------tg-tttttg-------t-gaccattt-c-------tagct---agtgatcatat-tagtttttct---------tttgattc------aatatta-tagcctc------------rtaca-----cat----gaggcaatcagttaaatg------------------a---aattggaaagtatgcatg-------tcttgatg----------------------------------------gaatgcattt-----------------------------------------------------------------------------------------------------------------------------------------------------------------------------------------------------------------------------------------------------------------------------------------------------------------------------------------------------------------------------------------------------------------------------------------------------
>I28601_M030_Malvaceae_Sparmannia_africana_seq1
-----------------------------------------------------------------------------------------------------------------------------------------------------------------------------------------------------------------------------------------------------------------------------------------------------------------------------------------------mwtgrcc--------------------------------------ttttatctta-----------------------tacatttttc---------attttcaaa---------------------------------------------------------------------------taaga-ttgaacatgtt---------aaa--tatctatatgtaaatgt-ttaactcttctatcy-ttgtaggttatatatgaagatctaccatccaatttatgtgcaatacgagattatgttgaaaagagagaaacagaaatttccttggaaacacaagaawg------------------------------------------------------------------------------------tcgacaagtttcagggcaacaga---gttcttcctccagcgyaaacaatgaaac---aggttata------gtgatrtttctgagcagg-ttttggagtccactagtcctaattcaccaagac---aaagaccyagagttcctggccttcaaagggacattgaagtgctcaaagctgagctcctgaaatttatatctsaccacggacaggaagga-tttatgcccatgagaaagcaactkcg-tttgcatggcagagtggatattgagaaagccatcactcgcatgggtggatttagaaggattgcatctttgatgaatctctyccttgcatacaaacaacgcaaaccraagggctwctgggacaactttgakaatctacaggaagaggtgtgg-------------------attg-ttttcc-------t-tgtyattt-c-------aagta---attggtcgtagttgtwttttct---------tttaactca-----aacattc-tagcctc------------dtaca-----cat----gcagcaatcggccaaatg----a-----------------aattggaaagtatgcatg----------------------------------------------------------------------------------------------------------------------------------------------------------------------------------------------------------------------------------------------------------------------------------------------------------------------------------------------------------------------------------------------------------------------------------------------------------------------------------------------------------------------
>I28602_M031_Malvaceae_Mollia_sp_seq1
--------------------------------------------------------------------------------------------------------------------------------------------------------------------------------------------------------------------------------------------------------aaaagcggggaattctctttct----------------------------------------------------gag-----ttattctttgtct-----------------------------ctctttt-atctttcttr-----------------------tacatctttc---------attttcaaa---------------------------------------------------------------------------taaga-aagaacatgtt---------aaa---a-atatatagaaatgt-twaactyttctacmy-ttgtaggttatttatgaagatctwccatccaatttatgtgcaatasgagattatgttkaaaaacgagagacagaagtttccttggaaagacatgaaag------------------------------------------------------------------------------------tcgacaagtttcaggggaacara---gttsttcctccagcacagacaatgaaac---aggdtatg------gtgatactgctbagcagg-tttctgattccactaghcccaattcactgagac---aaagacccagagttcctggccbtcaaaggganattgaagtgctyaawgctgagctcctgaaatttatatctgaacacggacwggaagga-tttatgcccatgagaaagcaacttcg-cttgcatggaagagtggatattgagaaagcaatcacacgcatggktggattcasaaggattgcatctttgatgaatcyckcccttghatacaaahaacgcaaaccvaagggctamtgggacaatcttgagaatctahaggaagaggt------------------------ttg-ttyttyt------ywtdwthtyw-c-------aagcaattgatgatagtat-tadttattct---------ttcaactc------agttgtc-taggctt------------ataca-----tac--atgcagcaattgacctaatg----a-----------------aattggagagtatgcatt-------tcttgatggaa---------------------------------------------------tgcattcattcacccttgtca----------------------------------------------------------------------------------------------------------------------------------------------------------------------------------------------------------------------------------------------------------------------------------------------------------------------------------------------------------------------------------------------------------------------------
>I28603_M223_Malvaceae_Gossypium_hirsutum_seq1
gc----------------------------------------------------------------------------------------------------------------------------------------------------------------------------------------------------------------------------------------------------------------------------------------------------------------------------------------------------------------------------------------------------------------------------------------------atcattgtg---------------------------------------------------------------------------------------------------------gtaacaaaataataaagtgtta-ctyatctgacc-ttrtaggttatatatgaagatctaccgtccaatttatgtgcgatacgagattatgttgaaaaaasagaggccaaawtttccttggaaacacragaaaa------------------------------------------------------------------------------------tcgacagctttmtgggcaacaaag------ttcctccagcaatggcaatgaaac---agcctata------gtgatactgktgaggagg-atgarggttccaatagtgctaattcacttagac---aaagaccaagagttccaggcttgcaaagggacrttgaagtcctcaaaactgagctcctgaaattcatatctgaacatggacaggaagga-tttatgcctatgagaaagcaactgcg-tttgcatggcagagtggatatcgagaaagcaatcacacgcatgggtggatttagaaggattgcatctttratgaatctctcccttgcatacaaacaacgtaaaccgaagggctattgggacaaccttgaaaatctgcaggaggaggtgatt---------------------tg-tttttg-------t-tacccwkt---------ragtg---------------------ttct---------tttaaatt-------------------------------------------caa--------------gccaaatg----a-----------------aattcattaacatgttag------------------------------------------------------atggtggaaagttattgcaatacagaatcataata----tktrcaagttgataatgaggaw-maatctaat-----tcggcctgtttt---------ac-cttac-------------------------------------------------------------------------------------------------------------------------------------------------------------------------------------------------------------------------------------------------------------------------------------------------------------------------------------------------------
>I28604_M032_Malvaceae_Entelea_arborescens_seq1
--------------------------------------------------------------------------------------------------------------------------------------------------------------------------------------------------------------------------------------------------------------------------------------------------------------------------------acttt-----ggaaaagtggyc--------------------------------------ttttatctta-----------------------tacwtttttc---------attttaaaa---------------------------------------------------------------------------taaga-aagaayrtgtt---------aaatatatatatatgtaaatgt-ttaactcttctatcc-ttgtaggttatatatgaagatctaccatccaatttatgtgcaatacgagattatgttgaaaagagagaracrgaaatttccttggaaacacaagaaag------------------------------------------------------------------------------------tcsrcaggtttcagggcaacaga---gttcttcctccagcgcaaacaatgaaac---aggttata------gtgatatttctgagcagg-ttthggagtccactadtmctaattcaccaagac---aaagacccagagttcctggccttcaaagggacattgaagtgctcaaagchgagctcctgaaatttatatctgahcayggacaggaagga-tttatgcccatgagaaagcaacttcg-tttgcatggcagagtggatattgagaaagccatcacacgcatgggtggatttagaaggattgcatctttgatgaatctctcccttgcatacaaacaacgcaaaccraagggctaytgggacaactttgagaatctasaggaagaggtgtgg-------------------attg-ttttccttgttakt-tgttattt-c-------aagtaattggtcgamgtwkttkttytttct---------tttaactca-----aacattc-tagcstc------------rtaca-----cat----gcagcaatcggccaawtg----a-----------------aattggaaagtatgcawg-------tcttgattgaa---------------------------------------------------tgcattcattcaccc----------------------------------------------------------------------------------------------------------------------------------------------------------------------------------------------------------------------------------------------------------------------------------------------------------------------------------------------------------------------------------------------------------------------------------
>I28605_M235_Malvaceae_Abutilon_sp_seq1
-----------------------------------------------------------------------------------------------------------------------------------------------------------------------------------------------------------------------------------------------------------------------------------------------------------------------------------------------------------------------------------------------------------------------------------------------------------------------------------------------------------------------------ccttgcattaga-aaggatctgtt---------------aacatgataatgaatattta-ctcttctgacc-ttgtaggttatatatgaagatctaccatccaatttatgtgcgatccgagattatgttgaaaagagagaggctgaaaattcattggaaatgcaagaaaa------------------------------------------------------------------------------------tcgacagctttcagggcaacaaa---cttcctcctccagcaatggcaacgaaac---atcctata------gtgatactgctgaccagg-atgtggatgccagtttttctaattcacttagac---aaagacctagagttccaggtttgcaaagggatattgaagtccttaaaactgagctcttgacatttatatctgaacacggacaggaagga-tttatgccaatgagaaagcaactccg-tttgcatggcagagtggatatcgagaaagcaatcacacgcatgggtggatttagaaggattgcatctttgatgaatctctctcttgcctacaaacaacgcaaaccaaagggctattgggacaacctcgagaatctgcaggaagaggtgaat---------------------ta-tttttt-------t-gaccattt-c-------aagcg-----------------ttttttct---------ttccagtc------aatgttc-tagtatcgtaca---catcgtacg-----cct----caggcaatctgccagatg----aa--atttt-----------------------------------------------------------------------------------------aagtaattgcaatacagtaac----------------------------------tatctaa------gtggcctgt---------------------------------------------------------------------------------------------------------------------------------------------------------------------------------------------------------------------------------------------------------------------------------------------------------------------------------------------------------------------------
>I28606_M033_Malvaceae_Reevesia_formosana_seq1
-------------------------------------------------------------------------------------------------------------------------------------------------------------------------------------------------------------------------------------------------------------------------------------------------------------------------------------------tatatttgg-cttttt-----------------------gtttctttattttgtacttg-----------------------taggtttttc---------atttttgaa---------------------------------------------------------------------------taaga-aagaatctgtt---------------aaaagaatattggtgtttta-ctcttctgacc-ttgtaggttatatacgaagatttaccatccaatttatgtgcaattcgagattatgttgaaaaaagagaggcacaaatttccatggaaacacatgaaaa------------------------------------------------------------------------------------tcgacaactttcagggcaacaaa---cttcttcatccaacgacgacaatgaaac---agactgta------gtgatactgatgagctgg-attttgattccactagttctagttcacttggac---aaagacccagagttccaggcttgcaaagggacattgaagtcctcaaaactgagctcctgaaatttatatctgaacatggacaggaagga-tttatgcccatgagaaagcaacttcg-tttgtatggcagagtggatattgaaaaagcgatcacacgcatgggtggatttagatggattgcatctttgatgaatctctcccttgcatacaaacaacgaaaaccaaagggctattgggacaaccttgagaatctacaggaggaggtgcgt---------------------tgttttttg-------t-gactattt-c-------aagtg---attgatcactc-tagtttttgtc--------ttcacctc------aataatc-tagcctc------------gtacg------------aaggcaattagccaaatga---------------------aattggaaagtatgcatg-------ttgtgatg----------------------------------------gaacgcat-------------------------------------------------------------------------------------------------------------------------------------------------------------------------------------------------------------------------------------------------------------------------------------------------------------------------------------------------------------------------------------------------------------------------------------------------------
>I28607_M034_Malvaceae_Mansonia_altissima_seq1
--------------------------------------------------------------------------------tac-----------------------------------------------------------------------------------------------------------------------------------cgccgacctgcaacaaaatt-----------tctccaaaaattccc-ttttacctt---------------------------------------------------tttccacctcttgatttgg-attttt-------------------tgtgcgtgtgggtgtatgtacttr-----------------------agaaatttt----------atcttcaaat-----------------------------------------------------------------------------ag-aaagatctgtt---------------caaagaatattgatatttta-ctcttctgacc-ttgtaggttatatatgaagatctaccatccaacttatgtgcaattcgagattatgttgaaaaaaaagaagcacaaatttctttggaaacgcatgaaaa------------------------------------------------------------------------------------tcgacaactttcagggcaacaaa---cttcttcctctagctacaacattgatgtaacagactata------ctgatacagcttgtcagg-atttggatcccactagtgctagttcgaatagaa---aaagacccaaagttccgggcttgcaaagggacattgaagtcctcaaaaccgagctcctgaaatttgtatctgaacatggacaagaagga-tttatgcccatgagaaagcagcttcg-tttgcatggcagaatggatattgagaaagcgatcacacgcatgggtggatttagaaggattgcatcaatcatgaatctatcccttgcatacaaacaacgcaaaccaaagggctactgggacaaccttgagaacgtacaggaggaggttcgt---------------------tg-tttctg-------t-gaccattt-t-------aagta---atcgatcacat-tggcttttat---------tttaacctat---aaataatc-tagcatt------------ataca-----cat----gaaacagtcagtcaaata----a-----------------aa--agacactgtgcatg-------tctt--------------------------------------------gaaaggaaagcattttacaga------------------------------------------------------------------------------------------------------------------------------------------------------------------------------------------------------------------------------------------------------------------------------------------------------------------------------------------------------------------------------------------------------------------------------------------
>I28608_M035_Malvaceae_Hosfordia_alata_seq1
--------------------------------------------------------------------------------------------------------------------------------------------------------------------------------------------------------------------------------------------------------------------------------------------------------------------------------------------------------------------------------------------------tttr-----------------------kyywwtywtw---------accttcaaacttcttsgayttcacgaaatcayyaactacaaatamcagawt------------------------ctccttgcwtrasa-aagrwtctgty---------------aacaarataatgaatattta-ctcttctgacc-ttgtaggttatatatgaagatctaccatccaatttatgtgcratccgagattatgtcgaaaagagagaggctgaaaattccttggaaaydcaagaaaa------------------------------------------------------------------------------------tcgacagctttcagggvaacaaa---cttcctcctccagcaatggcaatgaaac---atyctata------gtgatactrmtgagcagg-atrtggatgccagtagtgctaattcacwtagac---aaagrcccagagttccaggcttgcaaagggatattgaagtccttaaaactgagctvhtgaawtttatatctgaacatggacaggaagga-tttatgccaatgagaaagcaacttcg-tttgcatggcagagtggatatygagaaagcaatcacwmgcatgggtggatttagaakgattgcatctttgatgaatctvtctcttgcatacaaacaaygcaaaccaaagggctactgggacaacctcgagaatctgcaggargaggtgaab---------------------ta-tttttg-------t-gaccattt-c-------aagtg------------------ttyttcy---------ttgaacty------aatkttc-tagcatc------------atact-----cat----mgggcaatctgccagatg----aa--attca-----------------------------------------------------------------------------------------aagtaattgcaatacagaatcacaata----cgtaygagttgctatgaggaac---------------------------------------------------------------------------------------------------------------------------------------------------------------------------------------------------------------------------------------------------------------------------------------------------------------------------------------------------------------------------------------------------
>I28609_M036_Malvaceae_Pentaplaris_davidsmithii_seq1
----------------------------------------------------------------------------------------------------------------------------------------------------------------------------------------------------------------------------------------------------------caaaaataat-tctaatccc---------------------------------------------------t-ta-----atata-ttgg-cttttt-----------------------gtttctttatttcatacttg-----------------------aatgtttgtc---------atttacaaa---------------------------------------------------------------------------taaga-aaaaatctgtt---------------aaaaaaacaatgatgtttta-ctcttctgacc-ttgtaggtcatatatgaagatctaccatccaatttatgtgcaattcgagattatgttgaaaaaagagaggttgaaatttccttggaaacacatgaaaa------------------------------------------------------------------------------------tcgacagctttcaggacaacaaa---cttcctcctccagcaatgacaatgaaac---aaactatg------atgatgctgctgagcccg-atgtggattccactagtgctaattcacttagac---aaagacccagagttccaggcttgcaaagggacattgaagtcctcaaaactgagctcctgaaatttatatctgaacatggacaggaagga-tttatgccaatgagaaagcaacttcg-tttgcatggcagagtggatatcgagaaagcgatcacacgcatgggtggatttagaaggattgcatctttgatgaatctctcccttgcatacaaacaacgcaaaccgaagggctactgggacaaccttgagaatctgcaggaggaggtggat---------------------tg-ttgttg-------t-gacccttt-c-------aaat------------------------ct---------tttaactc------aatgttc-taacctc------------gtaca-----cat----caggcaatcagccaaataaaataa--attcattaaaa---tattagatggta------------------------------------------------------------------gaaagtta--------------------------------------------------------------------------------------------------------------------------------------------------------------------------------------------------------------------------------------------------------------------------------------------------------------------------------------------------------------------------------------------------------------------------------------------------
>I28610_M037_Malvaceae_Heritiera_littoralis_seq1
-------------------------------------------------------------------------------------------------------------------------------------------------------------------------------------------------------------------------------------------------------------------------------------------------------------------------------------------------------------------------------------------------------------------------------catttttc---------attttcaaa---------------------------------------------------------------------------taaga-aggaatccgtt---------------aaaagaatactgatgttcta-ctcttctggcc-ttgtaggttatatacgaggatctgccatccaatttatgtgcaattcgagattatgttgaaaaacaagaagcacaaatttccttggaaacacatgaaaa------------------------------------------------------------------------------------tcgacaattttcagggcaacaaa---cttcctcctccagcaacaacaatgaaac---aggctata------gtgatactgctgaaaagg-atgtggattccactggtgctaattcacttagac---aaagatccagagttccaggcttgcaaagggacattgaagtcctcaaaactgagctcttgaaatttatatctgaacatggacaggaagga-tttatgcccatgagaaagcaacttcg-tttgcatggcagagtggatattgagaaagctatcacacgcatgggtggatttagaaggattgcatcattgatgaatctctcccttgcatacaaacaacgcaaaccaaagggctactgggacaaccttgagaatttacaggaggaggtggat---------------------tg-tttttg-------t-gagcattt-c-------aagtg---attgatcattt-tagtttttct---------tatcactc------tatattc-tagacct------------gcaca-----cac----aaggcaatcagtcaaatg----------------------aattggaaagtatgcatg-------tctggatg----------------------------------------gattgcaatatttcaccct--------------------------------------------------------------------------------------------------------------------------------------------------------------------------------------------------------------------------------------------------------------------------------------------------------------------------------------------------------------------------------------------------------------------------------------------
>I28611_M062A_Malvaceae_Durio_zibethinus_seq1
-------------------------------------------------------------------------------------------------------------------------------------------------------------------------------------------------------------------------ttaactattgtaaa----------------ggggaaaaaggag-tctcatccc---------------------------------------------------t-ta-----atatttttggccatttt-----------------------gttgatttattttgtacata-----------------------cacgtttttc---------attttcaa-----------------------------------------------------------------------------aaga-aagaacccatt---------------aaaagaatattgatgtttta-ctcttctgacc-ttgtaggttatatatgaagatctaccatccaatttatgtgcaattcgagattatgttgaaaaaagagtggcacaaatttccttggaaacacatgaaaa------------------------------------------------------------------------------------ccgacaactttcggggcarcaaa---cttcctcctccagcaacgacaatgaaac---agactata------gtgatactactgagaagg-atttggattccattagtsctaattcgcttagac---aaagacctagagttccgggcttgcaaagggatgttgaagtcctcaaaactgagctcctgaaatttatatctgaacatggacaggaagga-tttatgcccatgagaaagcaacttcg-tttgcatggcagagtggatattgagaaagcgatcacacacatgggtggatttagaaggattgcgtcattgatgaatctctcccttgcatacaaacaacgcaaaccaaagggctattgggacaaccttgagaatctacaggaggaggtggat---------------------tg-tttttg-------t-gaacgttt-c-------aagtg---attgatcatag-tagtttttcta--------tttaactc------aatattc-tagcccc------------ataca-----caa----gaggcaatcagtcaaatg------------------a---aattggaaagcatgcatg-------tcttgatg----------------------------------------gaatgcat-------------------------------------------------------------------------------------------------------------------------------------------------------------------------------------------------------------------------------------------------------------------------------------------------------------------------------------------------------------------------------------------------------------------------------------------------------
>I28612_M038_Malvaceae_Brachichyton_bidwillii_seq1
--------------------------------------------------------------------------------tacg-------------------------------------------------------------------------------------------gacacacacacacacacacccacacacccacacac----cccttgtagttaacaaaat---------tgagtaaatgaataaaaa-ttcaatttc---------------------------------------------------a-------------------gaattt-----------------------attgttcttccacatgcttg-----------------------tacatttttc---------atttttagg---------------------------------------------------------------------------tatga-aagaatctgtt---------------aaaagaatattgatgtttta-cttttctggcc-ttgtaggttatatatgaggatctaccatccaatttatgtgcaattcgagattatgttgaaaaaagagaagcacagatttccttggaaacacgtgaaaa------------------------------------------------------------------------------------tcgacaattttcagggcaacaaa---cttcatcctccagcaacaacaatgaaac---aggctata------gtgatactgccaagcagg-atttggattccactagtgctaattcactcagac---aaagacccagagttccaggcttgcaaagggacattgaagtcctcaaaactgagctcctgaaatttatatctgaacacggacaggaagga-tttatgcccatgagaaagcaacttcg-tttgcatgggagagtggatattgaaaaagccatcacacgcatgggtggatttagaaggattgcatcattgatgaatctctcccttgcatacaaacaacgcaaaccaaagggctactgggacaaccttgagaatctacaggaggaggtggaa---------------------tg-tttt---------t-gagcattt-c-------aagtg---attgttcatat-tagtttttct---------tatcagtc------aatattc-tagaccc------------gtaca-----cac----aagtcaatcagccaaatg----------------------aattggaaagtatgcatg-------tcttgatg----------------------------------------gaatgcaa-------------------------------------------------------------------------------------------------------------------------------------------------------------------------------------------------------------------------------------------------------------------------------------------------------------------------------------------------------------------------------------------------------------------------------------------------------
>I28613_M039_Malvaceae_Eriotheca_macrophylla_seq1
---------------------------------------------------------------------------------------------------------------------------------------------------------------------------------------------------------------------------------------------------------------------------------------------------------------------------------------------------------------------------------------kttawtttkywctyg-----------------------mamgytkstc---------atcttcaaa---------------------------------------------------------------------------taaga-aagaatcagttt------------aaaaaaaaaaattgatgtttta-cccttctgacc-ttgtaggttatatatgaagatctaccatccaatttatgtgcaattcgagattatgttgaaaaaagagaggcagaaatttccttggaatcacatgaaaa------------------------------------------------------------------------------------tcgacagcattcagggcaacaaa---cttcctcctctggcaatgatgatgaaac---aggctata------gtaatactgctgagcagg-atttggattacrctagtgctaattcacttagac---aaagacccagagttccaggcttgcaaagggacattgaagtcctcaaaackgaggtcctgaaatttatatctgaacatggacaggaagga-tttatgcccatgagaaagcaacttcg-tttgcatggcagagtggacattgagaaagcaatcacrcgcatgggtggatttagaaggattgcatctttgatgaatctctcccttgcatacaaacaacgcaaaccgaagggctactgggacaaccttgagcatctacaggaggaggtggat---------------------tgttttttt-------t-gacctttt-c-------aagt-------------------tttttct---------tttaactc------aatgttc-tagcctt------------gtaca-----cat----caggcaatcaaccaaatg----aa--attcattaaaa---tattagatggta-------------------------------------------------------------gaatagaaagttattgcagtaaagaatcataaca----tgtacaagttgatgatgggaaa-ctatctaa------------------------------------------------------------------------------------------------------------------------------------------------------------------------------------------------------------------------------------------------------------------------------------------------------------------------------------------------------------------------------------------
>I28614_M040_Malvaceae_Hydrogaster_trinervis_seq1
-------------------------------------------------------------------------------------------------------------------------------------------------------------------------------------------------------------------------------------------------------tggggaagcagag-tctattacc----------------------------------------------------tta-----atatatttggcct-----------------------------ttttctc-ttttatcttg-----------------------tatatttttc---------attttcaaa---------------------------------------------------------------------------taaga-aagaacatttt---------aat-taaaatatataaaaatgtgttaactcttccaccc-ctgtaggttatttatgaagatctaccatccaatttatgtgcaatatgagattatgttgagaaaagagag----aagtttccttggaaagacatgaaag------------------------------------------------------------------------------------tcaacatgtttcgggggaacaaa---gttcttcctccagcacaaacaatgaaac---aggttaca------ctgatactgctgagcagg-tttacgattccactagtccgaattcattcagac---aaagacccagagttcctggccttcaaagggacattgaagttctcaaagctgagctcctgaaatttatagctgaacatggacaggaagga-tttatgcccatgagaaagcaacttcg-tttgcatggcagtgtggatattgagaaagcaattacacgcatgggtggattcagaaggattgcatctttgattaatctctcccttgcatacaaacaacgcaaaccaaagggctactgggacaaccttgagaatctacaggaagaggt------------------------ttg-tttttc-------t-tattattt-c-------aagtg---attgaggatat-tggtttttct---------ttcaactc------aatagta-cta-----------------------------------------------------------------------------------------------------------------------------------------------------------------------------------------------------------------------------------------------------------------------------------------------------------------------------------------------------------------------------------------------------------------------------------------------------------------------------------------------------------------------------------------------------------------------------------------------------------------
>I28615_M041_Malvaceae_Pterygota_brasiliensis_seq1
----------------------------------------------------------------------------------------------------------------------------------------------------------------------------------------------------------------------------------------------------------------agaa-tttg----------------------------------------------------------------------------------------------------------ttgttcttccacatgctta-----------------------tatatttttc---------attttcata---------------------------------------------------------------------------tagga-aagaatccgtt---------------aaaagaatattgatgtttta-cacttctggcc-ttgtaggttatatatgaggatctaccatccaatttatgtgcaattcgagattatgttgagaaaagagaagcacaaatttccttggaaacacatgaaaatcgacaattttcggggcaacaaacttcctcctccagcaaccacaatgaaagagaagcacaaatttccttggaaacacatgaaaatcgacaattttcggggcaacaaa---cttcctcctccagcaaccacaatgaaac---aggctata------ctgataatgctgataaag-atttggattccactagtgttaattcacttagac---aaagacccagagtccctggtttgcaaagggacattgaagtcctcaaaactgagctactgaaatttatatctgaacacggacaggaagga-tttatgcccatgagaaagcaacttcg-tttgcatggcagagtggatattgagaaagctatcacacgcatgggtggatttagaaggattgcatcaatgatgaatctctcccttgcatacaaacaacgcaaaccaaagggctattgggacaaccttgagaatctgcaggaggaggtggat---------------------tg-tttttg-------t-gagctttt-c-------aagtg---attgatcatat-tagtttttct---------aatcactc------agtattc-tagacct------------gcac----------------------------ggg----------------------aattggaaagtttgcatg-------tmttrrtg----------------------------------------gaatgcaatattttwcyytcataaaaatgttaaa----ta-----------------------------------------------------------------------------------------------------------------------------------------------------------------------------------------------------------------------------------------------------------------------------------------------------------------------------------------------------------------------------------------------------------------------
>I28616_M042_Malvaceae_Leptonichya_maranta_seq1
------------------------------------------------------------------------------------------------------------------------------------------------------------------------------------------------------------------------------------------------------------------------------------------------------------------------------------------------------------------------------------tttcattttctttttttg-------------------atcctacatttttc---------attttcaag---------------------------------------------------------------------------taa---gcaaatatgtt---------------aaaaacatatagatgt-ttaactcttttcacc-ttgtaggttatttatgaagatctaccatccaatttatgtgcaattagagattatattgaaaaaagagaggcagaaatttccttggaaacacatgaaag------------------------------------------------------------------------------------tggacaacaatcagggcaacaaa---gttcttcctccagtacwaacgatgaaac---wggttata------gtgatattgctgagcagg-ttttggattccactagtcctawttcactyagac---aaagacccagagttcctggcctgcaaagggacattgaaatcctcaaagctgagctcctgaaatttatawctgaacacggacaggaagga-tttatgcctatgmgaaagcaacttcg-tttgcatggcagggtggatattgagaaagccatcacacgcaagggtggatttagaaggattgcatctttgatgaatctctcccttgcgtataagcaacgcaaaccgaagggctactgggacaaccttgagaatctacaggaggaggtggat-------------------tttt-tttttg-------t-taccactt-c-------aagtg---attggtcatac-tagttttt-a---------tttaactc------agtactc-taccttc------------atac---------------aacgatcagcctatcg----a-----------------aattgaaaaatatgcata-------tcttgatggaa---------------------------------------------------tgcat--------------------------------------------------------------------------------------------------------------------------------------------------------------------------------------------------------------------------------------------------------------------------------------------------------------------------------------------------------------------------------------------------------------------------------------------
>I28617_M043_Neuradaceae_Neurada_procumbens_seq1
-----------------------------------------------------------------------------------------------------------------------------------------------------------------------------------------------------------------------------------------------------------------------------------------------------------------------------------------------------------------------------------------------------------------------------------------------------------------------------------------------------------------------------------------------------------------------------------------------------------gttatatatgaagatctaccgtcaaatttgagtgcgattcgagattatgtggagaaaaaagaagctgaacactcattagaaacaagtggata------------------------------------------------------------------------------------caaagaatactcagaggaagtag---ttggttgttgtagcagtgatggggaagg---cagttata------gtaatgcagttgatagga-------------gtagtccaacttccttaagac---aaaggcctagagttcctggtcttcaaagggatattgaggtcctcaaagctgagctcttgaaatttatatgtgaacacggacaggaagga-tttatgccgatgagaaagcagcttcg-catgcatggtagagttgatattgagaaggctattactcgaatgggaggatttagaaagattgcgtcattgatgaatctttcccttgcttacaaacaaagaaaaccaaaaggctattgggacaaccttgagaacctacaagaagagataggc--------------------------------------------------------aggtt----------------------------------------------------------------------------------------------------------------------------------------------------------------------------------------------------------------------------------------------------------------------------------------------------------------------------------tcaaaggagctgggggatggacccatcgtttatgccgagtagaaaatctttcgagcgtgcaggtattt--------------ccaatta-----------------------------------------------------------------------------------------------------------------------------------caatacacta----------------------------------------------------------------------------------------------------
>I28618_M044_Malvaceae_Pentace_laxiflora_seq1
-----------------------------------------------------------------------------------------------------------------------------------------------------------------------------------------------------------------------------------------------------------tatccatta-tttgatcyt---------------------------------------------------catg-----atagctgtaa-------------------------------tgacgggatcatagacatc-----------------------cttgtggttc---------actatcaaaaaagggggaa----------------------------------------------------------------aaaaga-gtaaatccctt---------------aaaaggatattgatgtttta-ctcttctgacc-ttttaggttatatatgaagatctaccatccaatttgtgtgcaattcgagattatgttgaaaaaagagaggcgcaaatttccttrgaaacacatgaaaa------------------------------------------------------------------------------------ccaacaatgttcagggcaaccaa---gt---tcctccggcaacggcaatgaaac---agactatg------gcgatgctgctgagaagg-atttggattctactagtgccagttcacttagac---aaagacccagagttccaggcttgcaaagggacattgaagtcctcaaaactgagctcctgaaatttatatctgaacacggacaggaaggg-tttatgcccatgagaaagcaacttcg-tttgcatggcagagtagatattgaaaaagccatcahgcgcatgggtggatttagaaggattgcatcattgatgaatctctcccttgcatacaaacaacgcaaaccaaagggctactgggacaaccttgagaatctacaggaagaggtagat---------------------tg-ttgttg-------t-gaccattt-t-----taaagtg---attgatcatat-tagc--ttct---------tttaactc------aatatta-tagcctc------------acaca-----cat----gaagcagtcagctaaatg------------------a---aattggaaagtatgcat-----------------------------------------------------------------------------------------------------------------------------------------------------------------------------------------------------------------------------------------------------------------------------------------------------------------------------------------------------------------------------------------------------------------------------------------------------------------------------------------------------------------------
>I28619_M045_Malvaceae_Phragmotheca_mammosa_seq1
-----------------------------------------------------------------------------------------------------------------------------------------------------------------------------------------------------------------------ccttaactattggaaaa-----------------ggggaaaagag-tctaatccc---------------------------------------------------t-ta-----atatatttgg-cttttt-----------------------gtttctttatttcgtacttg-----------------------aacgtttgtt---------atttacaaa---------------------------------------------------------------------------taaga-aagaatctgtt---------------aaaaaaataatgttgtttta-ctcttctgacc-ttgtaggttatatatgaagatctaccatccaatttatgygcaattcgagattatgttgaaaaaagagaggcaraaatttccttggaaacacatgaaaa------------------------------------------------------------------------------------tcgacagctttcagggcaacaaa---cttcctcctccagcaatgacaatgaaac---aggctata------atgatactgctgagcagg-atgtggattccactagtgctaattcacttagac---aaagacccagagttccaggcttgcaaagggacattgaagtcctcaaaactgagctcctgaaatttatatctgaacacggacaggaagga-tttatgcccttgagaaagcaacttcg-attgcatggcagagtggatatcgagaaagcgatcacacgcatgggtggatttagaaggattgcatccttgatgaatctctcccttgcatacaaacaacgcaaaccaaagggctactgggaccactttgagaatctgcaggaggaggtggat---------------------tg-tttttg-------t-gaccgttt-c-------aagtg------------------ttttkct---------tttaactc------aatgttc-tagcctc------------gtacac---gcat----caggcaatcagccaaatr----aa--attcattaaaa---tattagatggta------------------------------------------------------------------gaaagttattgcaatacagaatcataata----tgtacaagttgata-----------------------------------------------------------------------------------------------------------------------------------------------------------------------------------------------------------------------------------------------------------------------------------------------------------------------------------------------------------------------------------------------------------
>I28620_M046_Malvaceae_Camptostemon_shultzii_seq1
------------------------------------------------------------------------------------------------------------------------------------------------------------------------------------------------------------------------------------------------------------------------------------------------------------------------------------------------------------------------------------------------------------------------------------------------------------------------------------------------------------------------------------------------------------------------------------------------------twtgggttact--------cctaccatccaatttatgtgcaattcgagattatgttgaaaarasmrakrcwraaatkkccytkgaaacacaagaaaa------------------------------------------------------------------------------------tcgacagctttcagggcaacaaa---cttcctcctccagcaatggcgatgaaac---atcctata------gtgatactgctgagcagg-atgtgggttccagttgtgctaattcacttagac---aaagacccagagttcccggcttgcaaagggacatggaagtcctcaaaactgagctcctgaaatttgtatctgaacacggacaggaagga-tttatgcccatgagaaagcaacttcg-tttgcatggcagagtggatatcgagaaagcaatcactcgcatgggtggatttagaaggatcgcttctttgatgaatctctcccttgcatacaaacaacgcaaaccaaagggctactgggacaaccttgagaatctgcaggaggaggtgaat---------------------tg-tttttg-------t-gaccatttac-------aagtg------------------tttttct---------tctaactc------aatgttc-tagcatc------------gtaca-----cat----caggcaatcagctaaatg----ca--attcattaaat---a---------------------------------------------------------------------------------------------------------------------------------------------------------------------------------------------------------------------------------------------------------------------------------------------------------------------------------------------------------------------------------------------------------------------------------------------------------------------------------------------------------------------------------------
>I28621_M153_Malvaceae_Trichospermum_sp_seq1
-------------------------------------------------------------------------------------------------------------------------------------------------------------------------------------------------------------------------------------------------------cagggaagaagagttctattacc----------------------------------------------------tta-----atatatttggcct-----------------------------tttactc-twttatctta-----------------------tacatttttc---------attttcaaa---------------------------------------------------------------------------taagaraagwgcatgtt---------a----aaaawawaaaaamttkttttaactcttctaccctttgyaggttatttatgaagatctaccatccaatttatgtgcaatacgagattatgttgaaaaaadagagacagaagcttccctggaaagacatgaaag------------------------------------------------------------------------------------tcaacaagtttcdgggnaacaaa---gttcttcctccaccncaaacaatgaaac---aggttata------gtdawaatgctgagcttg-tttcagattccactagtcccaattyacttagac---aaagacccagagttcctggccttcaaagggacattgaagtgctcaaagctgagctcctgaaatttatatctgagcatggacaggaagga-tttatgcccatgagaaagcaacttcg-tthncatggcagagtggatattgagaaagcaatcacacgcatgggtggattcagaaggattgcatctttgatgaatctctccctngcatacaaacaacgcaaaccgaagggctactgggacaactttgagaatctacaggaggaggt------------------------ttg-tttthc-------ywtmdththw-h-------wwatg---attgmtgatatatrgttvttct---------ttcaactc------tatactc-tagcctc------------ataca-----tat--stgsagcaatckgcctaatg----a-----------------aabcrgaaagtatgcatg-------wcttgatggaa---------------------------------------------------tgcattcattcaccctcatcaaa-------------------------tatacaa------a-----------------------------------------------------------------------------------------------------------------------------------------------------------------------------------------------------------------------------------------------------------------------------------------------------------------------------------------------------------------------------------
>I28623_M048_Malvaceae_Abroma_augusta_seq1
---------------------------------------------------------------------------------------------------------------------------------------------------------------------------------------------------gataggcatccttgtggt-tccttgaccattggaaaa---------------gggagaaaaagag-tctaatacc----------------------------------------------------ttt-----gtatatttggctttttgtttctttatttagtaactatacatttttcattttctttttttg-------------------atcctacttttttc---------attttcaaa---------------------------------------------------------------------------tat---gaaaatatgta---------------taaaaaacatatatgt-tttactcttctcacc-ttgtaggttatatatgaagatctaccatccaatttatgtgcaattcgagattatattgaaaaaagagaggcagaaatttccttggaagcacatgaaag------------------------------------------------------------------------------------tggacaacaatcaggccaacaaa---gttcttcctccagcacaaacaatgaaac---aggtccta------gtgatacttctgcgcagg-atttggattccactagtcctaagtcacttagac---aaagacccagagttcctggcctgcaaagggacattgaaatcctcaaagctgagatcttgaaatttatatctgaacacgggcaggaaggt-tttatgcccatgagaaagcagcttcg-tttgcatggcagagtggatattgagaaagccatcacacgcatgggtggatttagaaggattgcatctttgatgaatctctcccttgcatataaacagcgcaaaccgaagggctactgggacaactttgagaatctacaggaggaggtgga---------------------ttt-tttttg-------t-taccattt-c-------aagtg---attgatcatac-tagtttttct---------tttaactc------aatattc-tagcctc------------ataca-----ca----tgtaacaatcagccaaacg----a-----------------aattggaaagtatgcgtgc---atttcttgatggaa---------------------------------------------------tgc----------------------------------------------------------------------------------------------------------------------------------------------------------------------------------------------------------------------------------------------------------------------------------------------------------------------------------------------------------------------------------------------------------------------------------------------
>I28624_M049_Malvaceae_Corchoropsis_tomentosa_seq1
---------------------------------------------------------------------------------------------------------------------------------------------------------------------------------------------------------------------------------------------------------------------ttcaatcat---------------------------------------------------catg-----ataaatacaa-------------------------------tttgccctccttttaccag-----------------ctgt-acatgtttgttttagaacaaattttagaattct------------acaatatgtgttgcaaaataattgtg------------------------ttctctttccaagg-aagagtctctacccttgtgaaaatgtatgaaagtattgatgctttactcttactgacc-ctgtaggttatatatgaagatctaccatccaatttatgtgcaattcgagattatgttgaaaaaagagaggcgcaaatatcctacgaaacacatgaaga------------------------------------------------------------------------------------tcagccactctacgggcaacaaacctcctcctcctccagcaatgacaatgaaacacgaggagata------gagatactggtgagaagg-atttggattccaatagtgatacttcacttagac---aaagacccagagttccaggcttgcaaagggatattgaagtcctcaaaactgagctcctgaaatttgtatctgaacatggacaggaagga-tttatgcccatgagaaagcaacttcg-tttgcatgggagagtggatatcgagaaagccatcactcgcatgggcgggtttagaaggattgcatcattgatgaatctctcccttgcatacaaacaacgcaaaccaaagggctactgggacaaccttgagaatctacaggaggaggtggat---------------------tg-ttttta-------t-gacaattt-c------aaagtc------------------------------------------------attgatc--------------------atatt----------------------------------------------------------------------------------------------------------------------------------------tatagcactacaggatcgtaaaa----tgtacaagttgataacgacaaa-ctatctaa--tta-ttgaccctattttt-------ac-ctttcagattaaccgatttctaa-------------------------------------------------------------------------------------------tttaaa-----------------------------------------------------------------------------------------------------------------------------------------------------------------------------------------------------------------gc-----------------
>I28625_M193_Malvaceae_Apeiba_tibourbou_seq1
--------------------------------------------------------------------------------------------------------------------------------------------------------------------------------------ttgagagacagtggataggtatccttgttat-tctttgactattggagaa-------------gtgggggaagaagwg-tctattacc----------------------------------------------------tta-----atatatttggcc--------------------------------------tttyatcttm-----------------------tacatttttc---------attttcaaa---------------------------------------------------------------------------taaga-aagaacrtgtt-------------aaatatattaaaaatgtttayaaytcttmtatcc-ttgtaggttatatatgaagatctaccatccaatttatgtghaatacgagattatgtdgaaaaaagagaaacvgaaatttccttggaaamdcatgaaag------------------------------------------------------------------------------------tcgagagctttcagggcaahaga---gtthttcctycagvacaaacaatgaagc---aggttatactagwgatgatactgctgagcagg-ttttggagtccactagtcctawttcacttagac---aaagacccagagttcchggccttcagaggdacattgaagtgctcaaagctgagctcctgadatttatatctgaccacggahagnaagga-tttatgcccatgngaaagcaactccg-tttgcatggcagagtggatattgagaaagccatcacacgcatgggtggatttagaaggattgcahctttgatgaatctctcbcytgcatacaaacaacgcaaaccgaagggctactgggacaaccthgagaatctacaggangaggtrtgg-------------------attg-ttktcc-------t-tgttattt-c-------aagtg---attgayygkag-ttgtttytct---------tttaactc------aatatty-tagcctc------------atacm-----cat----gcaccaatcggccaaatg----a-----------------aatyrgaaagtgygcatg-------tcttgatggaa--------------------------------------------------ttgcattcattyaycctcat------------------------------------------------------------------------------------------------------------------------------------------------------------------------------------------------------------------------------------------------------------------------------------------------------------------------------------------------------------------------------------------------------------------------------
>I28626_M226_Malvaceae_Helicteres_guazumifolia_seq1
--------------------------------------------------------------------------------------------------------------------------------------------------------------------------------------------------------------------------agtctaagac------------------------------------------------------------------------------------------------------cttaatttgg-atttttgt----------------atttaattttttgtgtatatacttg-----------------------gaaacttttc---------attttcaaat-----------------------------------------------------------------------------aa-aatggtctgtt---------------caaagaatattkaaatttta-ctcgtctgacc-tcgtaggttatatatgaagatctaccatccaatttatgtgcaattcgagattatgtcgaaaaaagagaaacacaaatttctttggaaacacatgaaaa------------------------------------------------------------------------------------tcgacaactttcaggacagcaaa---cttcttcctcctgcaatggcattgatgcaacaggctatg------ctgatactgttaagcagg-atttggatcccactggtgctagtttgcccagac---aaagacccagagttccaggcttgcaaagggacattgaagtcctcaaaactgagctcctgaaatttatatctgaacacggacaagaagga-tttatgcccatgagaaagcagcttcg-tctccatggcagaatggatattgagaaagcaatcacacgcatgggtggatttagaaggattgcatcaatcatgaatctctcccttgcttacaaacaacgcaaaccaaagggctactgggacaatcttgagaacctacaggaggaggttggt---------------------tg-tttttg-------t-gactgttc-c-------aagtg---attgatcatat-tagctttaat---------tttaaccc------aataatc-tagcata------------gtaca-----cat----aaaacaatcagccaaata----a-----------------aaatagagggtatgcttg-------tctt--------------------------------------------g-aaggaaagcattttctaagtgtcatt-----------------------------------------------------------------------------------------------------------------------------------------------------------------------------------------------------------------------------------------------------------------------------------------------------------------------------------------------------------------------------------------------------------------------------------
>I28628_M051_Malvaceae_Werklea_horrida_seq1
--------------------------------------------------------------------------------------------------------------------------------------------------------------------------------------------------------------------------------------------------------------aatgag-tctaatacc---------------------------------------------------t-ta-----atatatttgg-ccttct-----------------------gtttctttat-acgtactcg-----------------------aatgttttgtc--------atttacaaa---------------------------------------------------------------------------tagga-aggaatctgct----------------aacaaataaagaagcttta-cgtttctgacc-tcgtaggttatatacgaagatctaccatccaatttatgtgcaattcgagattatgttgaaaaaagagaggctgaaaattccttggaaacacaagaaga------------------------------------------------------------------------------------tcgactgctttcagggcaacaaa---cttcctcctccagcaacggcaatgaaac---agtctata------gtgatactgctcagtcgg-atgtagattccagtagtgataattcacttggac---aaagacccagagttccaggtctgcaaagggatattgaagtcctcaaaactgagctccagaactttatatttgaacacggacaggaagga-tttatgccgatgagaaagcaacttcg-tttgcatggacgagttgatatcgagaaagcaatcacacgcatgggtggatttagaaggattgcagctttgatgaatctctcccttgcatacaaacaacgcaaaccgaagggctactgggacaacctcgagaatctgcaggaggaggtgaac---------------------tg-tttttg-------c-aactgttt-c-------atctg---tttttttt-------ttttttta-------ctttaattc------aacgttc-tagcacc------------g------------------------------------------------------------------------------------------------------------------------------------------------------------------------------------------------------------------------------------------------------------------------------------------------------------------------------------------------------------------------------------------------------------------------------------------------------------------------------------------------------------------------------------------------------------------------------------------------
>I28629_M052_Malvaceae_Spirotheca_rosea_seq1
----------------------------------------------------------------------------------------------------------------------------------------------------------------------------------------------aggatcataggcatccttgtggt-tccttaactattgggaaa-------------agggggaaagaagag-tctaatccc---------------------------------------------------t-ta-----ctatagttgt-cttttt-----------------------gtttctttattttgtagttg-----------------------aacgtttgtc---------atcttcaaa---------------------------------------------------------------------------taaga-aagaatctgtt------------------taataaatgaagtttta-cccttctgacc-ttgtaggttatatatgaagatctaccatccaatttatgtgcaattcgagattatgttgaaaaaagagaggcagaaatttccttggaatcacatgaaaa------------------------------------------------------------------------------------tcgacagctttcagggcaacaaa---cgtcctcctccagcaatgacgatgaaac---aggctatg------gtgatactgctgagcagg-atttggattctactagtgctaattcacctagac---aaagacccagagttccaggcttgcaaagggacattgaagtcctcaaagctgagctcctgaaatttatatccaaacatggacaggaagga-tttatgcccatgagaaagcaacttcg-tttgcatggcagaggggacattgagaaagcaatcacacgcatgggtggatttagaaggattgcatctttgatgaatctctcccttgcatacaaacaacgcaaaccaaaaggctactgggacaaccttgagaatctagagcaagaggtggat---------------------tg-ttttta-------t-gatcgttt-c-------aagtg------------------tttttct---------tttaactc------aatgtttgtagcctt------------gtaca-----cat----caggcaaccaatcaaatg----aa--attcattaaaa---tattagatggta-------------------------------------------------------------gaatagaaagttattgcagtaaagaatcataata----t------------------------------------------------------------------------------------------------------------------------------------------------------------------------------------------------------------------------------------------------------------------------------------------------------------------------------------------------------------------------------------------------------------------------
>I28630_M053_Malvaceae_Huberodendron_swietenioides_seq1
-------------------------------------------------------------------------------------------------------------------------------------------------------------------------------------------------------------------------------------------------------ggggaaagaagag-actaatccc---------------------------------------------------t-ta-----atatatttgg-cttttt-----------------------gtttctttattcttyacttg-----------------------aamgtttgtc---------attttcaaa---------------------------------------------------------------------------ttaga-aagaatttgtt---------------aaaaaaaaaattatgtttta-tccttctgacc-ttgtaggttatatatgaagatctaccgtccaatttatgtgcaattcgagattatgttgaaaaaagagaagcagaaatttccttggaatcacttgaaaa------------------------------------------------------------------------------------tcaacagctttcagggcaaaaaa------cttcctccagcaatgacgatgaaac---aggctata------gtgataytgctgagcatg-atttggattccactggtgctaattcacttagac---aaagacccagagttccgggcttgcaaagggacattgaagtcctcaaaactgagctcctgaaatttatatctgaacatggacaggaagga-tttatgcccatgagaaagcatcttcg-tttgcatggcagagtggatattgagaaagcgatcacacgcatgggtggatttagaaggattgcatctttgatgaatctctcacttgcatacaagcaacgcaaaccgaagggctactgggacaaccttgagaatctacaagaggaggtggat---------------------tg-tttttt-------t-gaccgttt-c-------aagtg------------------tttttct---------tttaagtc------aatgttc-taggctc------------gtacg-----cat----caggcaatcagccaaatg----aa--attcattaaaa---tattagatggta-------------------------------------------------------------gaatagaaagttattgcagtacagaatca----------------------------------------------------------------------------------------------------------------------------------------------------------------------------------------------------------------------------------------------------------------------------------------------------------------------------------------------------------------------------------------------------------------------------------
>I28631_M054_Malvaceae_Trochetiopsis_benjaminae_seq1
----------------------------------------------------------------------------------------------------------------------------------------------------------------------------------------------------------------------------------------------ctga-------------------ttcattcgc---------------------------------------------------cttg-----ataaatgtaa-------------------------------ttcatttaccttgtacctg-----------------ctgtaaaatgtttgttttagaacgaatttcagaatccta---------caacaagatgtattgcaaaataattg--------------------------ttttccttctaagc-aagagtctctacccttgtgaaaatgtatgaaagtgttgatgttttactcttactgacc-ctgtaggttatatatgaagatctaccatccaatttatgtgcaattcgagattatgttgaaaaaagagaggtgcaaatgtcttacaaaacacatgaaga------------------------------------------------------------------------------------tcagaaactctacgggcaacaaa------cctcctccagcaatgacaacgaaacacgagaagata------gagatactgctgagaagg-ctttggattccaccagtgctacttcacttagac---aaagacccagagttccaggcttgcaaagggatatcgaagtcctcaaaactgagctcctgaaatttatatctgaacatggacaggaaggg-tttatgccgatgagaaagcaacttcg-tttgcatgggagagtggatatcgagaaggccatcactcacatgggtgggtttagaaggattgcgtcattgatgagtctctcccttgcatacaaacaacgcaaaccgaagggctactgggacaaccttgagaatctacaggaggaggt-------------------------------------------------------------------------------------------------------attc------cttgatc--------------------atatt-----------------------------------------------------------------------------------------------------------------------------------aaagttattgcaccacatgatcataaca----cgtacaagttcataacgacaga-ctatcaa-----t-ttggccatgttttt-------ac-ctttcagattagccgatttcaaaggagctggggaatggacccttcatatatgccaag---------------------------------------------------------------------------------------------------------------------------------------------------------------------------------------------------------------------------------------------------------------------------------------------------
>I28632_M055_Malvaceae_Eriolaena_candollei_seq1
------------------------------------------------------------------------------------------------------------------------------------------------------------------------------------------------------------------------------------aaaattatctctga-------------------ttcaatcat---------------------------------------------------cttg-----ataaacataa-------------------------------ttcatctaccttgtacctg-----------------ctgtaaaatgtttgttttagaacaaattttagaatcct------------acaagatgtattgcaaaataaytg--------------------------ttttccttcaaagg-aagagtctctacccttgtgaaaatgtatgaaagtgttgatgttttactcttactgacc-ctgtaggttatatatgaagatctaccatccaatttatstgcaattcgagattatgttgaaaaaagagaggtgcaaatgtcttacaaaammmatbaaga------------------------------------------------------------------------------------tcagaaactctacgggcaacaaa---cctcctcctccagcaatgwcagtgaaacacgagaagata------gagatactgctgagaaggmttttggattccaccagtgctvcttcacttrgahgaaaaagayccagagywcyaggcttgcaaaggdatatbgaagtccycaaaactgagcthctgaaatttatatctgaacatggacaggavggr-tttatgccgatgagaaagcancttbd-tttgcatgggagagtggataytgagaaggccatcahtcgsatgggtgggtttagaaggattgydtcattgatgratctctcccttgyatacaaacaacgcaaabhaaargnhtachgggacaaccttgagaatctacaggaggaggtggac---------------------tgttyttta-------t-gaaaatty-m------------------------------------------------aaattc------attgatc--------------------atatt-----------------------------------------------------------------------------------------------------------------------------------aaagttattgcacarcaygrycawraca----ygyaywdgkwhrwmysracaga-ytatcta-----a-ttggccatattt------------------------------------------------------------------------------------------------------------------------------------------------------------------------------------------------------------------------------------------------------------------------------------------------------------------------------------------------------------------------
>I28633_M056_Malvaceae_Adansonia_digitata_seq1
----------------------------------------------------------------------------------------------------------------------------------------------------------------------------------------------------------------gtggtacctttaaatattagagaa-------------aggaggaaagaagag-tctaatctt---------------------------------------------------t-ta-----atatatttgg-cttttt-----------------------gtttctttattttgtacttg-----------------------aacatttgtc---------atcttcaa----------------------------------------------------------------------------taaga-aagaatctgtttt-------ka--aaaaaawaaaaatratgtttta-cccctmtgacc-ttgtaggttatatatgaagatctgccatccaatttatgtgcaattcgtgattatgttgaaaaaagagaggcagaaatttcctwcgaatcacatgaaaa------------------------------------------------------------------------------------tcgacagctttcagggcaacaaa---cttcctcctccagcaatgacgatgaaac---aggctaca------gtgataccgctgagcagg-atttggattccactagtgctaattcacttagac---aaagacccagagttccaggcttgcaaagggacattgaagtcctcaaaactgagctcttgaaatttntatctgadcatggacaggaagga-tttatgcccatgagaaagcaacttcg-tttgcacggcagagtggatattgagaaagcgatcacacggatgggtggatttagaaggattgcatctttgatgaatctctctctagcatacaaacaacgcaagccgaagggctactgggacaacctggagaatctacaggaggaggtgg-----------------------------tta-------t-gaccgttt-c-------aagtg------------------ttyttct---------tttaactc------aatgttc-tagtttt------------gtatg-----cat----cmggcaatctgccaaatg----aa--attcattataa---cattagatggta-------------------------------------------------------------gaatagaaagttattgcagta------------------------------------------------------------------------------------------------------------------------------------------------------------------------------------------------------------------------------------------------------------------------------------------------------------------------------------------------------------------------------------------------------------------------------------------
>I28635_M058_Malvaceae_Byttneria_aculeata_seq1
--------------------------------------------------------------------------------------------------------------------------------------------------------------------------tk----------------------------acatccttatgat-tcctttattattggaaaa----------------atggaaaaggag-tctatttggtac------------------------------------------------tttt-----atatgttttgcttttgt------------------ttgtaaatttagtackktacattgt-----------------tcrt--tatcttttttttatctcacatttttgta---------------------------------------------------------------------------tacag-------------------------at---------------tcttaactctgctaacc-ttgtaggttatatatgaagatctaccmtccaatttatgtgcaattcgagattatattgaaaaaagagaggcagagatttccttggaagcacaygaaag------------------------------------------------------------------------------------tcgacarcaatcagggcaasaaa---sttcttcttccagyrgaaacagtgaatc---aggttaca------atcattctgctgagcagg-ttttagattctcctagtcctaaatcacttggac---aaagaccaagagttcctggcctgcaaagggacatcgaagtcctcaaagccgagctcctgaaatatatatctgaccatggacaggaagga-ttcatgcccatgagaaagcaacttcg-tttgcatggcagagtggatatcgagaaagccatcacacgcatgggaggatttagaaggattgcatccttgatgaatctctctcttgcgtataaacagcgaaaaccgaagggctattgggacaaccttgagaatctagaggatgaggtggac------------------------ttttct-------tttaccattt-c-------aagtg---at----------tgatcattctag-------tttaacttt-----aacattc-tattcttga------tggaatgcg-------------------------------------------------------------------------ttgatcttaaaa------------------------------------------------------------------------------tgtacaattcgatcacggaaac-----------ttaattggcct-----------------------------------------------------------------------------------------------------------------------------------------------------------------------------------------------------------------------------------------------------------------------------------------------------------------------------------------------------------------------------
>I28636_M059_Malvaceae_Pterospermum_pierrei_seq1
-----------------------------------------------------------------------------------------------------------------------------------------------------------------------------------------------------------------------------------------------------------------------------------------------------------------------------------------------------------------------------------------------------------------------------------------------------------------------------------------------------------------------------------------------------------------------------------------------------------gttatatatgaagatctaccatccaatttatgtgcaattcgagattatgttgaaaaaagagaagcacaaatttccttggaaacacatgaaga------------------------------------------------------------------------------------tcggcaactctatgggcaacaaa---cttcctcctctagcagtgacagtgaaac---aggataca------gtgata---gggagaagg-gtttggattccaccagtacaacttcacttagac---aaagacccagagttccaggattgcaaagggacattgaagtactcaaaactgagctcctgaaatttatatctgaacatggacaggaagga-tttatgccaatgagaaagcaactccg-tttgtgtgggagagtggatattgagaaagcaatcactcgcatgggtggatttagaaggattgcatcattgatgaatctctcccttgcatacaaacaacgcaaaccaaagggctattgggacaaccttgagaatctacaggatgaggtagat---------------------tg-gttttg-------t-gacaattt-c-------aagtc------------------------------------------------actgatc--------------------atatt-------------------------------------------------------tagaagg----------------------------------------------------------------------------------------------------------------------------------------a-ttggtttttttt------------------------------------------------------------------------------------------------------------------------------------------------------------------------------------------------------------------------------------------------------------------------------------------------------------------------------------------------------c-----------------
>I28637_M060_Malvaceae_Duboscia_vifidiflora_seq1
-----------------------------------------------------------------------------------------------------------------------------------------------------------------------------------------------------------tccttgttat-tctttgactattggaaaa-------------gtgcgggaagaagag-tctattacg----------------------------------------------------ttg-----acattttttgcct-----------------------------cctcctctttttgtctta-----------------------tacatttttc---------attttcaaa---------------------------------------------------------------------------taaga-aagaacatgtt---------aa---aaaatatataaaaatgg-ttaactattctaccc-ttgtaggttatatatgaagatctaccatccaacttatgtgcaatacgagattatgttgaaaaaggagagacagaagttttcttagagagaaatgaaag------------------------------------------------------------------------------------tcgacaagtttcagggcaagaaa---gttcttcctccagcacgaacaatgaaac---aggttata------gtgatactgctgagcagg-ttttcgattccactgttcccaattcacttagac---aaagacccagagttcctggccttcaaagggacattgaagtgctaaaagctgagctcctgaaatttatatctgaacatggacaggaagga-tttatgcctatgagaaagcaacttcg-tttgcatggcagagtggatattgagaaagccatcacacgcatgggtggattcagaaggattgcatctctgatgaatctctcccttgcatacaaacaacgcaaaccgaagggctactgggacaaccttgagaatgtacaggaggaggt------------------------ccg-tttttc-------t-tatcattt-c-------aagtg---attgatgctat-tagtattt-t---------gtcaactc------ggtagtc-tagcctc------------gtaca-----gat--gtgcagcaattggccaaagg----a-----------------aattgaaaaac----------------------------------------------------------------------------------------------------------------------------tttataa------caagtctgtctt---------atatttccagattagccgat-------------------------------------------------------------------------------------------------------------------------------------------------------------------------------------------------------------------------------------------------------------------------------------------------------------------------------------------
>I28638_M061_Malvaceae_Basiloxylon_brasiliensis_seq1
--------------------------------------------------------------------------------------------------------------------------------------------------------------------------------------------------------------------------------------ag--------------caaatgactaaaaa-ttcaatttc---------------------------------------------------a-------------------gaattt-----------------------atttttcttctgcatactt------------------------tacagttttc---------attttcaaa---------------------------------------------------------------------------taaga-aagaatctgtg---------------aaaagaatattgatgtttta-ctcttctggcc-ttgtaggttatatatgaggatctaccatccaatttatgtgcaattcgagattatgttgaaaatagagaagcacaattttcgttggaaacacangaaaa------------------------------------------------------------------------------------tcgagaaatttcagggcaaaaaa---cttcctcctccagcaacgacactgaaac---gggctata------gtgataccactgagaagg-atttggattccactcgtgctaattcacttagac---aaagacccagagttccaggcttgcaaagggaaattgaagtcctgaaaactgagctcctgaaatttatatctgaacatggacaggaagga-ttcatgcccatgagaaagcaacttcg-tttgcatggcagagtggatattgagaaagctattacgtgcatgggtggatttagaaggattgcatcattgatgaatctctcccttgcatacaaacaacgcaaaccaaagggctactgggacaaccttgagaatctacaggaggaggtggat---------------------tg-tttttg-------t-ggc-attt-c-------aagtg---attgatcatat-tagtttttct---------tatcactc------actattc-tagaccc------------gcaca-----cac----aaggcaatcagccaaatg----------------------aattggaaagtatgcatg-------tcttgatk----------------------------------------gaatg----------------------------------------------------------------------------------------------------------------------------------------------------------------------------------------------------------------------------------------------------------------------------------------------------------------------------------------------------------------------------------------------------------------------------------------------------------
>I28639_M249_Malvaceae_Gyranthera_amphibiolepis_seq1
------------------------------------------------------------------------------------------------------------------------------------------------------------------------------------------------------------------------------------aaaa-------------agggggaaagaagag-tctaatccc---------------------------------------------------t-ta-----atatatttgg-cttttt-----------------------gtttctttattctgtatttg-----------------------aacgtttgtc---------attttcaaa---------------------------------------------------------------------------taaga-aagaatttgtt----------------taaaaaaaatgatgtttta-cccttctgacc-ttgtaggttatatatgaagatctaccatccaatttatgtgcaattcgagattatgttgaaaaaagagaggcagaaatttccttggaatcacttgaaaa------------------------------------------------------------------------------------tcgacagctttcagggcaacaaa------cttcctccagcaatgacgatgaaac---aagctata------gtgatactgctgagcatg-atttggattccactagtgctaattcactcagac---aaagacccagagttccaggcttgcaaagagacattgaagtcctcaaaactgagcttctgaaatttatatctgaacatggacaggaagga-tttatgcccatgagaaagcaacttcg-tttgcacggcagagtggatattgagaaagcgatcacacgcatgggtggatttagaaggattgcatctttgatgaatctctcccttgcatacaaacaacgcaaaccgaagggctattgggacaaccttgagaatctacaggaggaggtggat---------------------tg-ttttta-------t-gaccgttt-c-------aagtg------------------tttttct---------tttaactc------aatgttc-tagcctc------------gtacg-----cat----caggcaatcagccaaatg----aa--attcattaaaa---tattagatggta-------------------------------------------------------------gaatagaaagttattgtagtacagaatcataata-----------------------------------------------------------------------------------------------------------------------------------------------------------------------------------------------------------------------------------------------------------------------------------------------------------------------------------------------------------------------------------------------------------------------------
>I28640_M062B_Malvaceae_Diplodiscus_paniculatus_seq1
----------------------------------------------------------------------------------------------------------------------------------------------------------------------------------------------------------------------------------------------------------------------------------------------------------------------------------------------------------------------------------------------------------------------------------------------------------------gac----------------------------------------------------------------aaaaga-gtaaatccctt---------------aaaaggatattgatgtttyr-ytcttmtsayy-yygyrkrttatatacgaagatctaccatccaatttatgtgcaattcgagattatgttgaaaaaagagaggtgcaaatttccttggaaacacatgaaaa------------------------------------------------------------------------------------ccaacaatgttcagggcaaccaa---gt---tcctccagcaacggcaatgaaac---agactatg------gtgatgctgctgagaagg-atttggattctactagtgccagttcacttagag---aaagacccagagttccaggcttacaaagggacattgaagtcctcaaaactgagctcctgaaatttatatctgaacacggacaagagggg-tttatgcccatgagaaagcaacttcg-tttgcatggcagagtagatattgacaaagccatcacgcgcatgggtggatttagaaggattgcatcattgatgaatctctcccttgcatacaaacagcgcaaaccaaagggctactgggacaaccttgagaatctacaggaagaggtagat---------------------tg-ttgttg-------t-gacsatky-t-----tmaagtg---attgatcatat-tggcttttct---------tttaacac------aatattc-taacc---------------------------------------------------------------------------------------------------------------------------------------------------------------------------------------------------------------------------------------------------------------------------------------------------------------------------------------------------------------------------------------------------------------------------------------------------------------------------------------------------------------------------------------------------------------------------------------------------------------
>I28641_M063_Malvaceae_Brownlowia_peltata_seq1
-----------------------------------------------------------------------------------------------------------------------------------------------------------------------------------------------------------------------------------------------------------------tta-tttgatcct---------------------------------------------------cacg-----atagctataa-------------------------------tgacgggaycatagacatc-----------------------cttgtggttc---------actatcaaaaaaggggaaa----------------------------------------------------------------aaaaga-gtaaatccctt---------------aaacggatattgatgtttta-ctcttccgacc-ttgtaggttatatatgaagatctaccatccaatttatgtgcaattcgagattatgttgaaaaaagggagghrcaaatttccttggaaacacatgaaaa------------------------------------------------------------------------------------ccaacaatgttcagggcaaccam---gt---tcctccagcaacggcaahgaaac---agactttg------gtgatgctgctgagaagg-atttggattctactagtgccagttcacttagac---aaagacccagagttccaggcttgcaaagggacattgaagtcctcaaaactgagctcctgaaatttatatctgaacacggacaggaaggg-tttatgcccatgagaaagcaacttcg-tttgcatggcagagtagatattgaaaaagccatcacgcgcatgggtggatttagaaggattgcagcatcgatgaatctctcccttgcatacaaacaacgcaaaccaaagggctactgggacaaccttgagaatctacaggaagaggtagat---------------------tg-ttgttg-------t-gacaattt-t-----taaagtg---attgatcattt-tagcttttct---------tttaactc------aatattc-tagcctc------------ataca-----cat----gaagca-tcagctaaatg------------------a---aattggaaagtatgcatg-------tc-------------------------------------------------------------------------------------------------------------------------------------------------------------------------------------------------------------------------------------------------------------------------------------------------------------------------------------------------------------------------------------------------------------------------------------------------------------------------------------------------------------
>I28642_M064_Malvaceae_Burretiodendron_esquirolii_seq1
---------------------------------------------------------------------------------------------------------------------------------------------------------------------------------------------------------------------------------------------------------------------------------------------------------------------------------------------------------------------------------------------------------------------------------------------------------------------------------------------------------------------------------------------------------------------------------------------------------------------------------------------------------------aaaaaagagaggcacaaatttccttggaaacacatgatga------------------------------------------------------------------------------------tcgggaactatatgggcaacaaa---cttcctcctcaagccatgacagtgaaac---gggatata------gtgatacggaagcgaagg-atttggattccaccagtactacttcacttagac---aaagacctagagtgccaggcttgcaaagggacattgaagtcctcaaaagtgagcttctgaaatttatatcagaacatggacaggaagga-tttatgcctatgagaaagcaacttcg-tttgcatgggagagtggatattgagaaagccatcactcgcatgggtggatttagaaggattgcatcactgatgaatatctcccttgcatacaaacaacgcaaaccaaagggatattgggacaaccttgagaatctacaggaggaggtgaat---------------------t-----------------------------------------------------------------------------------------------------------------------------------------------------------------------------------------------------------------------------------------------------------aagttttagcagtacagaatcataata----tttacaagttgaaaacaatgaa-ttatmta-----a-------------------------------------------------------------------------------------------------------------------------------------------------------------------------------------------------------------------------------------------------------------------------------------------------------------------------------------------------------------------------------------
>I28643_M065_Malvaceae_Hermannia_flammea_seq1
----------------------------------------------------------------------------------------------------------------------------------------------------------------------------------------------------------------------------------atggaa-------------actaaccacaagggggtttatttccgatttgcaaacctcggggggcactatttaaaagggccaaaccacaagggggcaaa-----gtgtaattaaccc---------------------------tattatttattttctagttg-----------------------tacaatcttc---------attttcaga---------------------------------------------------------------------------taaa--gaagatatttt---------ga------aaacatatacaact-ttttctcttctcacc-ttgtaggttgtatatgaagatctaccatccaatttatgcgcaattcgagattatgttgagaaaagagagggggatatgtactctgaaacaaaagaaaa------------------------------------------------------------------------------------tcgacaactatcagggcaagaaa---gttcttcctccagcacagactatgaaac---agtttata------gtgatactgctgagcatg-atttcgattccactagtcctaagtcccttagac---aaagacccagagttcctggcctgcaaagggacattgaagtcctcaaagctgagctccagaagtttatatctgaacatggacaggaagga-tttatgcccatgagaaaacagcttcg-tttgcatggcagagtagatattgagaaagccatcagacgcatgggtggattcagaaggattgcatctttgatgaatctttcacttgcctataaacaacgcaagccaaagggatactgggacaactttgataatgtacaagaggaggtgggt---------------------tg-cttttg-------t-taccattt-c-------aagtg---attgatattag----ctgttct---------ttttactc------aactttc-tcgcctt------------ataca-----cat----gcagctatcagccaaatg----a-----------------aattggaaaaaatgcgtg-------ycttgatggaa---------------------------------------------------ttcactcattcatcctcact-----------------------------------------------------------------------------------------------------------------------------------------------------------------------------------------------------------------------------------------------------------------------------------------------------------------------------------------------------------------------------------------------------------------------------
>I28644_M066_Malvaceae_Thomasia_solanaceae_seq1
-----------------------------------------------------------------------------------------------------------------------------------------------------------------------------------------------------------tccttatagt-tcctcgactatcaaaaa-----------------ggggaaaaagag-tctaatcct----------------------------------------------------tta-----atatatttggct-----------------------------------ttttgtttctgta-------------------tttgtacattttc----------attttcaaa---------------------------------------------------------------------------ta----aagaatatgtt---------------aaaaaagaaacaaagt-ttaactcttctgacc-ttgtaggtcatatatgaagatctaccatccaatttatgtgcaattcgagattatgttgagaaaagacaggcagagatttcgttggaaacacatgaaag------------------------------------------------------------------------------------tcaacaacaatcagggcaagaaa---gttct---tccagcacgaacaatgaaac---aggctata------gtgatactgttgagcagg-ttttagattccactattcctgattctctcagaa---aaagacccagagttcctggcctgcaaagggacattgaagtcctcaaagctgagcttctgagatttatatctgaacacgggcaggaagga-tttatgcccatgagaaagcagcttcg-tttgcatggcagagtggatattgagaaagccatcacgagcatgggtggatttagaaggattgcatctttgatgaatctctcccttgcatataaacaacgcaaaccgaagggctactgggacaaccttgagaatcttcaggaggaagtaatt---------------------tg-tttttg-------t-tactattt-c-------aagtg---attgatcatat------------t-----agtttacgtca-----aaaagtc-tagcctt------------ataca-----cat----gcagcaatcagcctaatg----a-----------------aattggaaagtatgcatg-------tcttaacagaa---------------------------------------------------tgcattcaatcaccc----------------------------------------------------------------------------------------------------------------------------------------------------------------------------------------------------------------------------------------------------------------------------------------------------------------------------------------------------------------------------------------------------------------------------------
>I28645_M067_Malvaceae_Guichenotia_ledifolia_seq1
--------------------------------------------------------------------------------------------------------------------------------------------------------------------------------------------------------------------------------------------------------ggggaaaaagag-tctaatcct----------------------------------------------------tta-----atatatttggct-----------------------------------ttttgtttcttta-------------------tttgtacatttttc---------attttcaaa---------------------------------------------------------------------------ta----aagaatatgtt---------------aaaaaagtaacaaaat-ttaactcttctgatc-ttgtaggttatatatgaagatctgccatccaatttatgtgcaattcgagattatgttgagaaaagagaggcagagatttccttggaaacacatgaaag------------------------------------------------------------------------------------tcgacaacaatcagggcaagaaa---gttct---tgcagcacgaacaatgaaag---aggctata------gtgatactgttgagcagg-tttttgattccactattcctgattctctcagaa---aaaaacccagagttcctggcctgcaaagggacattgaagtcctcaaagcggagcttctgagatttatatctgaacacgggcaggaagga-tttatgcccatgagaaagcagcttcg-tttgcatggcagagtggatattgagaaagccatcacaagcatgggtggatttagaaggattgcgtctttgatgaatctctcccttgcatataaacaacgcaaaccgaagggctactgggacaaccttgagaatctacaggaggaggtaatt---------------------tg-tttttg-------t-tactattt-c-------aagtg---attgatcatat------------t-----agtttacgtc------aaaagtc-tagcctt------------atact-----cat----gcagcaatcagcctaatg----a-----------------aattggaaagtatgcatg-------tcttaatggaa---------------------------------------------------tgcattcactgacccc---------------------------------------------------------------------------------------------------------------------------------------------------------------------------------------------------------------------------------------------------------------------------------------------------------------------------------------------------------------------------------------------------------------------------------
>I28646_M068_Malvaceae_Helmiopsis_sp_seq1
-----------------------------------------------------------------------------------------------------------------------------------------------------------------------------------------------aactartcmatsawttratca--cccatcattataacacaaaaa---------aataattaaaaaagag-------------------------------------------------------------aata----aataaaagtagtcttgtc--a--------aaaaaaaaaaaaaccctactaccataagattctacamgayrtv------wtkmaawrtwattrwytt-------mytyswawrddcct----------------------------------------------------------------------tgtga---------------------aaatgtatgaaagtgttgatgttttwmtyytamtgamc-ctgtaggttawrkmwdaakmtcdaycrtcsadhhtatvtgcaawtmgagattatvttdaawdwaradakgtgyaartbwykyahdaaacamrwkaaka------------------------------------------------------------------------------------tmdgaaamtctaygrvhaamaaw---yytcyhcyhyymkcrmtgacmgtgaaasasgagargakm------kagatwmwgctgagaagk-mtytggattcmacyrgtkyyrmttsacttmgam---aaagacccagagtwccaggcttgyaaagggatatygaagtccwcaaaactgagcycctgaaakktawatctgwwyhwggamvvgrdkgr-tktatgccgatgagaaagcaacttcgttttgcatgggagagtggatabtgagaaggccatcactcgcatgggtgggtttagaaggattgcgtcatygatgaatctctcccttgcatwcwaacaacgbaaaccdaagggctacygggacaaccttgagadtctacagbaggagdtgdrb---------------------tg-tttttt-------a-tgaaaatt------------------------------------------------ymaradwc------attgatc--------------------atatt-----------------------------------------------------------------------------------------------------------------------------------waaghtatkgcacaacatkatcataaya----cgtacaagttsatawcgacmra-ctatctaw------ttgrccatattttt-------ac-ctttcagattagccgatttcaaaggagctggggaa-------------------------------------------------------------------------------------------------------------------------------------------------------------------------------------------------------------------------------------------------------------------------------------------------------------------------
>I28647_M069_Malvaceae_Cheirolaena_linearis_seq1
----------------------------------------------------------------------------------------------------------------------------------------------------------------------------------------------------------------------------------------------------------------------------------------------------------------------------------------------------------------------------------------------------------------------------aaatgtttgttttagaacarattttagaatcct------------acaagatgtattgcaaaataattgttttccttctaaggaagagcctctacttttccttctaagg-aagagcctctacccttgtgaaaatgtatgaaagtgttgatgttttactcatactgact-ctgtaggttatatatgaagatctaccatccaatttatgtgcaattcgagattatgttgaaaaaagagaggtgcaaatgtcttacaaaacacatgaaga------------------------------------------------------------------------------------ccagaaacactacgggcaacaaa---cctcctcatccagcaatgacgatgaaacacgagaagata------gagatactgctgagaagg-ctttggattccaccagtgctacttcacatagac---aaagacccagagttccaggcttgcaacgggatatcgaagtcctcaaaactgagctcctgaaatttatatctgaacatggacaggagggg-tttatgccgatgagaaagcaacttcg-tttgcaagggagagtagatatcgagaaggccatcactcgcatgggtgggtttagaaggatcgcgtcattgatgaatctctcccttgcatacaaacaacgcaaaccaaagggctactgggacaaccttgagaatctacaggaggaggt-------------------------------------------------------------------------------------------------------attc------actgatc--------------------atatt-----------------------------------------------------------------------------------------------------------------------------------aaagttattgcaccacatgatcataaca----cgtacaagttcataacgacaga-ctatcta-----a-ttggccatgttttt-------ac-ctttcagattagccgatttcaaaagagctggggaatggacccttcatatatg--------------------------------------------------------------------------------------------------------------------------------------------------------------------------------------------------------------------------------------------------------------------------------------------------------
>I28648_M070_Malvaceae_Helmiopsiella_madagascariensis_seq1
--------------------------------------------------------------------------------------------------------------------------------------------------------------------------------------------------------------------------------caaaaaaattatctctga-------------------tccaatcgt---------------------------------------------------cttg-----ataaacgtaa-------------------------------ttcatctaccttgtacccg-----------------ctgtaaaatgtttgtttaagaacaaatttttgaatctt------------acaagatgtattgaaaaataattg--------------------------ttttccttcaaagg-aagagtctctacccttgtgaaaatgtatgaaagtgttgatgttatactcttactgacc-ctgtaggttatatatgaagatctaccatccaatttatctgcaattcgagattatgttgaaaaaagagaggtgcaaatgtcttacaaaacacatgaaga------------------------------------------------------------------------------------tcagaaactctacgggcaacaaa---cctcctcctcctgcaatgacagtgaaacacgagaagata------gagatactgctgagaagg-ctttggattccaacagtgctatttcacttagac---aaagacccagagttccaggcttgcaaagggatatcgaagtcctcaaaactgagctcctgaaatttatatctgaacatggacaggagggg-tttatgccgatgagaaagcaacttcg-tttgcatgggagagtggatattgagaaggccatcactcgcatgggtgggtttagaaggattgcgtcattgatgaatctttcccttgcatacaaacaacgcaaaccaaagggctactgggacaaccttgagaatctacaggaggaggtggac---------------------tgtttttta-------t-gaaaattc-a------------------------------------------------aaattc------attgatc--------------------atatt-----------------------------------------------------------------------------------------------------------------------------------aaagttgttgcacaacatgatcataaca----cgtacaagttcatatcgacaga-ctatcta-----a-ttggccatattttt-------ac-ctttcagattagc-----------------------------------------------------------------------------------------------------------------------------------------------------------------------------------------------------------------------------------------------------------------------------------------------------------------------------------------------
>I28649_M071_Malvaceae_Goethalsia_meiantha_seq1
------------------------------------------------------------------------------------------------------------------------------------------------------------------------------------------------------------------------------------------------------------aagaagag-tctatcac-----------------------------------------------------tta-----atatatttggcat-----------------------------tcttctc-ttttatcttg-----------------------tacatttttc---------attttcaaa---------------------------------------------------------------------------taaga-aaaaacatgtt----------a---aaactataaaaaaatgg-ctaactattctaccc-ttgtaggttatatatgaagatctaccgtctaatttatgtgcaatacgagattacgttgaaaaaagagagacagaagtttccttggaaagaaatgaaag------------------------------------------------------------------------------------tcgacaagtttcagggcaagaaa---gttcttcctccagcgcaaacgatgaaac---aggttata------gtgatactgctgagcagg-ttttcgattccactagccccagttcacttggac---aaagacccagagttcctggccttcaaagggacattgaagtgctcaaagccgagcttctgaaatttatatctgagcacggacaggaagga-ttcatgcccatgaggaagcagctccg-tttgcatggcagagtggatattgagaaagccatcacacggatgggtggattcagaaggattgcatctttgatgaatctctcccttgcatacaaacaacgcaaaccgatgggctactgggacaaccttgagaatctacaggacgaggt------------------------tcg-tttctc-------t-tatcattt-c-------aagtc---atagatggtac-tatatatt-t---------ctcaactc------aatattc-tagcatc------------ataca-----gat--gtgcagcaa--gaccgaatg----a-----------------aattgaaaaac----------------------------------------------------------------------------------------------------------------------------tgtataa------caagtcttttta---------acgtttttagattagcc----------------------------------------------------------------------------------------------------------------------------------------------------------------------------------------------------------------------------------------------------------------------------------------------------------------------------------------------
>I28650_M072_Malvaceae_Clappertonia_ficifolia_seq1
----------------------------------------------------------------------------------------------------------------------------------------------------------------------------------------------------------------------------atcattggaaaa-------------gttggggaagaaggg-tctatcacc---------------------------------------------------ttta-----atacatttggcctttt----------------------------------tcttatcttt-----------------------tacattttct----------tttccaaa---------------------------------------------------------------------------taaga-aagaacatgtt---------aaa---acaatttataaaatgttttaactcttctaccc-atgtaggttatatatgaagatctaccatctaatttatgtgcaatacgagattatgttgaaaaaggagaaacagacatttccttggaaacacatgaaag------------------------------------------------------------------------------------tcgacaggcttcagggcaacaaa---gttcttcctccagctcaaacaatgaaag---aggtcata------gtgatactgctgagcagg-ttttggattccactggtcctaattcacttagac---aaagacccagagttcctggccttcaaagggacattgaagtgctcaaagctgagctcctgaaatttataactgaacatggacaggatggt-tttatgcccatgagaaagcaacttcg-tttgcatggcagagtggatattgagaaagccatcacgcgcatgggtggatttagaaggattgcatctttgatgaatctctcccttgcatacaaacaacgcaaaccaaagggctactgggacaaccttgagaatctgcaggaagaggtgtgg-------------------gttg-ttttcc-------t-tattattt-ca----ctgattt---ctgcattctatttggttta---c--------tttaactc------aatatcc-tagcctc------------gtaca-----cat----gcg-caattagccaaatg----a-----------------aattggtaagtatgcata-------tcttgattgaa---------------------------------------------------tgcattcattcaccttcat------------------------------------------------------------------------------------------------------------------------------------------------------------------------------------------------------------------------------------------------------------------------------------------------------------------------------------------------------------------------------------------------------------------------------
>I28652_M074_Malvaceae_Hildegardia_barteri_seq1
-------------------------------------------------------------------------------------------------------------------------------------------------------------------------------------------------------------------------taaatgaataaaaa----------------atcagtttcagaa-ttta----------------------------------------------------------------------------------------------------------ttgttattccacatgctta-----------------------tgcattcttc---------attttcaaa---------------------------------------------------------------------------taaga-aagaatccgtt---------------aaaagaacattgaagtttta-ttgttttggcc-ttgtaggttatatatgaggatctaccgtccaatttatgtgcaattcgagattacgttgaaaaaaaagaagcacaaatttccttggaaacatatgaaaa------------------------------------------------------------------------------------tctacaattttcagggcaacaaa---cttcctcctccagcaacgacaatgaaac---aggctata------gtgatactgctgataaag-atttggattccactagtgctcattcacttagac---aaagacccagagttccaggcttgcaaagggacattgaagtcctcaaaactgagctactgaaatttatatctaaacatggacaggaagga-tttatgcccatgagaaagcaactgcg-tttgcatggcagagtggatattgagaaagctatcacacgcatgggtggatttagaaggattgcatccttgatgaatctctcccttgcatacaaacaacgcaaaccaaagggctactgggacaaccttgagaatctacaggaggaggtggat---------------------tg-tttttg-------t-gagcgttt-c-------aagtg---attgatcatac-tagtttttct---------tatcactc------aaaattc-ttgaccc------------ataca-----cac----aaggcaatcagcacagtg----------------------aattggaatgtatgcacg-------tgttggtg----------------------------------------gaatgcaa-------------------------------------------------------------------------------------------------------------------------------------------------------------------------------------------------------------------------------------------------------------------------------------------------------------------------------------------------------------------------------------------------------------------------------------------------------
>I28653_M168_Malvaceae_Theobroma_cacao_seq1
--------------------------------------------------------------------------------------------------------------------------------------------------------------------------------------------------------------ttgtgct-tccttgactaccagaaaa---------------gggggaaaaaagg-tctaatggc---------------------------------------------------t-ta-----atgtttttgg-cttttt-----------------------gtttttgtatttggaacttataaattttttattttttttatcctacatttttt---------attttcaaa---------------------------------------------------------------------------taaga-tagaatatgct---------------aaaaaaatattgacgttttaactcttctcacc-ttgtaggttatatatgaagatctaccatccaatttatgttcaattcgagattatgttgagaaaagggagg------------tggaaacacatgaaag------------------------------------------------------------------------------------tcgacaactttcagggaaagaaa---gttcttcctccagcacaaacaatgaaac---aggttata------gtgatactgctgagcagg-ttttggattccactagtcctaattcatgtggac---aaagacccagagttcctggcctgcaaagggacattgaagtccttaaagctgagctcctgaaatttatatctgaacacggacaggaagga-tttatgccgatgagaaagcaacttcg-cttgcatggccgagtggatattgagaaagccatcacacgcatgggtggatttagaaggattgcatctttgatgaatctctcccttgcatacaaacaacgcaaaccaaagggctactgggacaaccttgagaatctacaggatgaggtggac---------------------tg--ttttg-------t-tactatct-c-------aattg---attgatcttat-tg-tttttct---------tttaactc------aatattc-tagcctc------------ataca-----cat----gcagcaatcggccaaatg----a-----------------aattggaaagtatgcatg-------ttttgatgaaatgcattcaytcagcctctt---------------------------------------------------------------------------------------------------------------------------------------------------------------------------------------------------------------------------------------------------------------------------------------------------------------------------------------------------------------------------------------------------------------------------------------------------------------------------------
>I28654_M105_Malvaceae_Pachira_aquatica_seq1
---------------------------------------------------------------------------------------------------------------------------------------------------------------------------------------------------------------------------------------------------------------------------------------------------------------------------------------------------------------------------------------tttattttgtacttg-----------------------aacgtttgtc---------atcttcaaa---------------------------------------------------------------------------taaga-aagaatctgttt----------aaaaaaaaaaaaaatgatgtttta-cccttctgacc-ttgtaggttatttatgaagatctaccatccaatttatgtgcaattcgagattatgttgaaaaaagagaggcagaaatttccttggaatcacatgaaaa------------------------------------------------------------------------------------tcgacagcattcagggcaacaaa---cttcctcctccagcaatgatgatgaaac---aggctata------gtaatactgctgagcaag-atttggattacactagtgctaattcacttagac---aaagacccagagttccaggcttgcaaagggacattgaagtcctcaaaactgagctcctgaaatttatatctgaacatggacaggaagga-tttatgcccatgagaaagcaacttcg-tttgcatggcagagtggacattgagaaagcaatcacacgcatgggtggatttagaaggattgcatctttgatgaatctctcccttgcatacaaacaacgcaaaccaaagggctactgggacaaccttgagcatctacaggaggaggtggat---------------------tg-ttttgt-------t-ggcctttt-c-------aagt-------------------tttttct---------tctaactc------aatgttc-tagcctt------------gtaca-----cat----caggcaatcaaccaaatg----aa--attcattaaaatattattagatgg------------------------------------------------------------------------------------------------------------------------------------------------------------------------------------------------------------------------------------------------------------------------------------------------------------------------------------------------------------------------------------------------------------------------------------------------------------------------------------------------------------------------------
>I28655_M148_Malvaceae_Robinsonella_mirandae_seq1
-----------------------------------------------------------------------------------------------------------------------------------------------------------------------------------------------------------------aactaaatatatcctttataaaactctt----atcacttggttcatgttta-cttgaacct---------------------------------------------------c-ca-----ttttaggcagctcggta-----------------------aaatgttttcaaaatatcgg-----------------------ccctttctta---------accttcaaacttcttggacttcacgaaawcataaactacaaatracagatt------------------------ctccttgkrtaaga-aagratctgtc---------------aacaarakaawgaawattya-ctcttctgacc-ttgtagrttatatatgaagatctaccatccaatttatgtgcaatccgagattatgttgaaaagagrgaggctgaramttccttggaaacacaagaaaa------------------------------------------------------------------------------------tcgacagctttcagggcaacaaa---cttcctcctccagcaatggcaatgaaac---awcctata------gtgatactgctgagbagg-atgtggatgccagtagtgctaattcacttagac---aargacccagagttccaggcttgcaaagggatattgaagtccttaaaactgagctcctgaaatttatatchgaahacggacaggaaggattttatgccaatgagaaagcaacttcg-tttgcatggcagagtggatatcgagaaagcaatcacrcgcatgggtdgrtttagamggattgcatctttgatgaatctctctcttgcatacaaacaacgcaaaccaaagggctactgggacaacctcgagaatctgcaggakgaggtgaay---------------------ta-dtwttt-------t-thccattt-c-------aagtg------------------tttttct---------ytgaartc------aatrttc-tagcatcatvyw---catcdtacr-----cct----cgggcaatctgccagatg----aa--atttt-----------------------------------------------------------------------------------------aagtaattgcaayacagawtcataa-------atayrwwykrs-------------------------------------------------------------------------------------------------------------------------------------------------------------------------------------------------------------------------------------------------------------------------------------------------------------------------------------------------------------------------------------------------------------
>I28656_M002_Malvaceae_Tilia_americana_seq1
-------------------------------------------------------------------------------t--------------------------------------------------------------------------------------------------------------------------------------tccttaactattggaaaa---------------gggggaaaaagaa-tttaatccc---------------------------------------------------t-ta-----atatatttggctttttc------------------------tttctttattttttactta-----------------------tatgtttttc---------attttcaaa---------------------------------------------------------------------------taaga-aagaatccatt---------------aaaagaatattgatgtatta-cacttctgacc-ttgtaggttatatatgaagatctaccatccaatttatgtgcaattcgagattatgttgaaaagagagaggcacaaatttccttggaaacacatgaaaa------------------------------------------------------------------------------------tcgacaactttcagggcaacaaa---cttcctcctccagcaacagcaatgaaac---aggctata------gtgatactgctgagaagg-atttggattccactagtgctaattcacttagac---aaagacccagagttccaggcttgcaaagggacattgaagtcctcaaaactgagctcctgaaatttatatctgaacacggacaggaagga-tttatgcccatgagaaagcaacttcg-tttgcatggcagagtggatathgagaaagcgatcacacgcatgggtggatttagaaggattgcatcattgatgaatctctcccttgcatacaaacaacgcaaaccaaagggctactgggacaaccttgagaatctacaggaggaggtggat---------------------tg-tttttg-------t-gactattt-c-------aagtg---attgatcatat-tagtttttct---------tttgactc------aatgttc-tagcctc------------gtaca-----cat----gaagcaatcagttaaatg----------------------aaattggaagtatgcata-------tcttgatg----------------------------------------gaatacatttttttcacctcattaaaa------------------------------------------------------------------------------------------------------------------------------------------------------------------------------------------------------------------------------------------------------------------------------------------------------------------------------------------------------------------------------------------------------------------------------------
>I28657_M180_Malvaceae_Triumfetta_lappula_seq1
--------------------------------------------------------------------------------------------------------------------------------------------------------------------------------------------------------------------------------------------------------------------------------------------------------------------------------------------------------------------------------------------------atta-----------------------tacattttcc----------ttytcaaa---------------------------------------------------------------------------tatga-aagaacatgtt---------aaa---acaatrwataaaatgttttaactcttctgccc-ktgtaggttatatatgaagatctaccatccaatttatgtgcaatacgcgattatgttgaaaatggaaaaacagaaatttccttggaaacacatgcaag------------------------------------------------------------------------------------ccaacavgcttcagggcagcaaa---gttcttcctccagcacaaacagtgaaag---wgrcmmtr------ktgakmmtmtcgagcagg-ttttggattccactagtcctaattcayttagac---aaagrcccagagttcctggccttcaaagggabattgaagtgctcaaagctgagctcctgaagtttataactgaacatggacwggaaggt-tttatgcccatgagaaagcaacttcg-tttgcatggcagagtggatattgagaaagccatcacacgcatgggtggatttagaaggattgcatctthnatgaatctctcccttgcatacaaacaacgcaaaccaaagggctactgggacaaccttgagaatctacaggaagaggtghgn-------------------dttc-ttttcc-------t-tattg--------------------ctgcattctatttggttc----t--------tttaactc------aatatcc-cagcctt------------ataca-----cat----gcatcaatcagccaaatg----a-----------------aattggaaagtatgcaaa-------tcttgatggaa---------------------------------------------------tcaaaatattagacagtaga-----------------------------------------------------------------------------------------------------------------------------------------------------------------------------------------------------------------------------------------------------------------------------------------------------------------------------------------------------------------------------------------------------------------------------
>I28658_M160_Muntingiaceae_Muntingia_calabura_seq1
---------------------------------------------------------------------------------------------------------------------------------------------------------------------------------------------------------------------------------------------------------------------tcttttcagact-----------------------------------------------ctctttcaaaagatgctgagctgccaa------------aactgcaagacaattctagagttttgacttgttggggataaaa-----gtgttgtaggccttttgtgata---acagctgaagactaag----------------------------------------------------------------catctaaga-agtatcttgatgagccg------------------------------ctgttttgacg-ttgtaggtcatttacaaagatctcccgtcaaacttatgtgcaattcgagattatgttgagaatagaagcgcagaaacctcttttaggttccatgaaca------------------------------------------------------------------------------------cattcaatgtcaagaggaactac---ctgacgcttccagcagcaactctgaatc---aaattaca------gtgattcaaatgagaagg-tttctaattccacaggtcccatatcattaaggc---aaaggccccgagttcctggtctgcaaagggacattgaagtcttgaaaaccgagctgcacaaatttatctctgaacatgggcaggaggga-tttatgcccatgagaaagcaacttcg-gtcacatggcagggtggacattgagaaggccatcacacgcatgggtgggtttcggaaaattgcatgtttgatgaacctatcccttgcatacaagcaacgcaaaccaaagggttactgggacaatctcgagaatctacaggaggaggtacgt-tggagactttgtccccc------ttttccc------tggacaattt-t-gtcagcaattc---acttattat---tattttctccttacaaatacttaatattaggtaaatagccttattagt------------ataca---aacaaa-----------------------------------------------------------------------------------------------------------------------------------------------------------------------------------------------------------------------ctttatgatacagcgacagtaaaag----------------------------------------------------------------------------------------------------------------------------------------------------------------------------------------------------------------------------c------------------------------------------------------------------------------------------------------
>I9832_V002_Malvaceae_Luehea_speciosa_seq1
aaactcttaatacaactttaattgaatatccataagaatcatcytcgttataatgtagtcttcccttcttttacctgccatacatgttagtttyrgaaccaaarycawtcytagragcctagawgttgtgttgtgaggtaaatgttctscytckgagrragtmtccagccttgtgggaacatttraaagayagtatataggcatccttgttat-tctttgactaytggwaaa-------------gtgggggaagaagag-tatattacc----------------------------------------------------tta-----atatatwtggcvt-----------------------------ttttctc-ttttctctta-----------------------tacattttyc---------attttcaaa---------------------------------------------------------------------------taaga-tagaacatgtt---------a----mmaawwwwwwaaaavgg-ktwahyhttctactc-twgtaggttatttatgaagatctaccatccaatttatgygcaatamgagattatgthgaaaaargasrgavagaagtttccttggaaagaaatgaaag------------------------------------------------------------------------------------tcaacaagtttcagggcragaaa---kttcwtcctccagcacaaacaatgaaac---aggttatd------gtgatactgctgagcagg-tttcvgattccagtagtcccaattcaccbagac---aaagacccagagttcctggccttcvaagggacattgaagtgctcaaagctgagctcctgaaatttatatctgaacdcggacaggaagga-tttatgcccatgagaaagcaacttcg-tttgcatggcagagtggatattgagaaagccatcacacgcatgggtgghttcagnnggattgcatctttgatgaatctctcccttgcatacaaacaacgcaaaccgangggbtactgggacaaccttgagaatctacaggaggaggt------------------------ttg-tttttc-------t-tachattt-c-------aagtv---ahtgatggtat-tagtttttcy---------ttcaactc------aatattc-taccctc------------atata-----gat--gtgcagcaatctgtcaaatg----a-----------------agttggaaagtatgcgtg-------tcttgatgaaa---------------------------------------------------tgcattcattcactctcatcaaaatgtaccctttgataatgaaaaa-ttatataa------aaggcctgcatt---------ac-ctttcagattagccgattccagaggarctggggratggacccatcgtttatgcccagtaggaagtccttygagcgtgcaggtaatc---caattgtkatactgttg-ctygtcrktcaaactgtasgytgctttaacttytcgtttgggattattagaatcaaacagttggtttttgttgtcttcccttagccagagcaattaaacatgaaaatgattttgcaacgaactgagcgcaatgctatatggtactgttattactagaagaaaatctttcccgaaaagatgttgggagcttcattttcattcttaagccgaattagttctcatgttaattcagttt-agttt
