# Supplementary material for: Localized Phylogenetic Discordance Among Nuclear Loci Due to Incomplete Lineage Sorting and Introgression in the Family of Cotton and Cacao (Malvaceae)
Source: Front Plant Sci. 2022 Apr 13;13:850521. doi: 10.3389/fpls.2022.850521 (PMC9043901; doi:10.3389/fpls.2022.850521)
Supplement: Supplementary file 1 [file Data_Sheet_1.ZIP › Alignments_v4/L120.fasta]

>I23352_M001_Malvaceae_Bombax_ceiba_seq1
-----------------------------------------------------------------------------------------------------------------------------------------------------------------------------------------------------------------------------------------------------------------------------------------------------------------------------------------------------------------------------------------ttgaagagggtgggcttactggtgagcgcaagcgatgggtgcctcgaagaggaaaaacacctctagatcctgatgctgctggatttatatattctaaccctatggaaacctctttcaagcaaagatgtctagaggagtggaagatacaccatcggaagcttttgagaaccttgcagaacgagggacttgcagctctgggt---gatgcgtctgaatctgattatatgagagtcttggagaggttgaagaaaataataaaaggtcctgaccagaatgttttaaaacccaaggctgctagtaagatgatcgtttctgagctaaaggaagagcttgaagcacaaggtctaccgattgatggaacaagaaatgttctttaccagcgtgtccaaaaagcaaggagaataaatcgctcacgtggtcggcctctttgggttcctsctgtggaggaggaagaagaagaggtt-------ataa-ttcattaatatc----------------------ctttttctttattca-----------caaaatcatacc-gt------tttgcatatcaaa-ttctttattctagcc-tttc----aatacatttaagktt------------------------------ttttttttnthbn-ntgtdtntctbnh----------dbddgdtgav--gaggdddtagawnnamtwatttctcggattaagctggaagaaggaaatacagagttctggaaacgccgttttcttggagaaggcttgaatgttgatcakgwraa----------------------------------------------------------------------------------------------------------------------------------------------------------------------------------------------------------------------------------------------------------------------------------
>I23353_M002_Malvaceae_Tilia_americana_seq1
------------------------------------------------------------------------------------------------------------------------------------------------------------------------------------------------------------------------------------------------------------------------------------------------------------------------------------------------------------------------------------------------------------tggtgagcgcaagcgatgggtgcctcgaagaggaaaaacacctctagattctgatgctgctggatttatatattctaaccctatggaaacctccttcaagcaaagatgtcttgaggagtggaaaatataccatcggaagcttttgaaaaccttgctgaatgatggacttgcagctctgggt---gatgcatctgaatctgattatatgagagtcgtggagaggttaaagaaaatagtaaaaggtcctgaccagaatgttttaaaacccaaggccgctagtaagatgatagtatctgagctaaaggaagagcttgaagcacaaggtctaccaactgatggaacaagaaatgttctttaccagcgtgtccaaaaagcaaggagaataaatcgctcacgtggtcggcctctttgggttcctccagtggaggaggaagargaagaggtt-------ataa-tttgataatatc----------------------tttttttattattca-----------taaaatcatact-g-------tttgcatattaga-ttctttattctaact-tttc----aatacatttaag---------------------------------tttttttgtttga-ttgtgtatctcttggc-------------------------------------------------------------------------------------------------------------------------------------------------------------------------------------------------------------------------------------------------------------------------------------------------------------------------------------------------------------------------------------------------------------
>I23354_M003_Malvaceae_Herissantia_crispa_seq1
-------------------------------------------------------------------------------------------------------------------------------------------------------------------------------------------------------------------------------------------------------------------------------------------------------------------------------------------------------------------------------------tacattgaagagggtgggcttacaggtgagcgcaagcgatgggtgcctcgaagaggaagaataccactagatcctgatgcttctggatttatatattcaaaccctatggaaacctccttcaagcaaagatgtcaagaggagtggaagatacaccatcggaagcttttgaaaaccttgctgaacgaaggacttgcagctttgggt---gatgcatcggaatctgattatatgagagtcgttgagaggttgaggaaaataattaaaggtcccgatcagaatgttttaaaacccaaggctgcaagtaagatgatagtatctgagctaaaggaagagcttgaagcacaaggtctaccaaccgatggaacgagaaacgttctttaccagcgtgtccaaaaagcaaggagaataaatcgctcacgtggtcggcctctttgggttcctcctgtggaggaggaggaagaagaggtt-------atat-cttatcaa-atatc--------------------ttttttctttattca-----------caatataatacc-t-------gttgcatttca----------------------------atagatttaggta------------------------------ttttttttgtttga-ttgtgtatctctt----------gcagattgat--gaggaattagataagctgatttctcgtattaagctggaagaaggaaatacagagttctggagacgccggtttcttggagaaggcttgaatgttgatcaggtgaagcc-ggtagat------caggatgaatcagaagctgccgatgatgagctggatga---------------------------------------------------------------------------------------------------------------------------------------------------------------------------------------------------------------------------
>I23355_M004_Malvaceae_Malva_arborea_seq1
--------------------------------------------------------------------------------------------------------------------------------------------------------------------------------------------------------------------------------------------------------------------------------------------------------------------------------------------------------------------------------------acattgaggagggygggcttacaggcgagcgcaagcgatgggtgcctcgaagaggaagaacaccgctagatcctgatgcttctggatttatatattcaaaccctatggaaacytccttcaagcaaagatgtcaagaggagtggaagatayaccatcgraagcttttvaaaaccttgctgaacgaaggacttgcagctttgggt---gatgcatcggaatctgattatgtgagagttgtcgagaggttgaggaaaataataaaaggtcctgaccagaaygttttaaaacccaaggctgcaagtaagatgttagtaaatgagctaaaggaagagcttgaagcacaaggtctacccaccgatggaacgagaaatgtmctttaccagcgcgtccaaaaagcaaggagaataaatcgctcacgcggtcggcctctttgggttcctcctgtsgaggaggaagaagaagaggtt-------atat-tttattaatataat--------------------ttttttctttattca-----------tgatgtaatacc-t-------tttgcacatca----------------------------atacatttaagtatt----------------------------aatttgttgtttga-ttgtgcatctctt----------gcaggttgat--gaggaattagatgagttaatttctcgtattaagctggaagaaggaaatacagagttytggaaacgccggtttcttggagaaggcttgaatgttgagcag---------------------------------------------------------------------------------------------------------------------------------------------------------------------------------------------------------------------------------------------------------------------------------------
>I23356_M005_Malvaceae_Lavatera_assurgentiflora_seq1
---------------------------------------------------------------------------------------------------------------------------------------------------------------------------------------------------------------------------------------------------------------------------------------------------------------------------------------------------------------------------------------cattgaggagggtgggcttacaggcgagcgcaagcgatgggtgcctmgaagaggaagaacaccgctagatcctgatgcttctggatttatatattcaaaccctatggaaacytccttcaagcaaagatgtcaagaggagtggaagatayaccatcgraagcttttraaaaccttgctgaacgaaggacttgcagctttgggt---gatgcatcggaatctgattatgtgagagttgtcgagaggttgaggaaaataataaaaggtcctgaccagaaygttttaaaacccaaggctgcaagtaagatgttagtaaatgagctaaaggaagagcttgaagcacaaggtctacccaccgatggaacgagaaatgthctttaccagcgcgtccaaaaagcaaggagaataaatcgctcacgcggtcggcctctttgggttcctcctgtsgaggaggaagaagaagaggtt-------atat-tttattaatataat--------------------ttttttctttattca-----------ygatgtaatacc-t-------tttgcayatca----------------------------atacatttaagtatt----------------------------aatttgttgtttga-ttgtgcatctctt----------gcaggttgat--gaggaattagatgagttaatttctcgtattaagctggaagaaggaaatacagagttctggaaacgccggtttcttggagaaggcttcaatgttgagcaggtgaagcc-aatagat------gaagagga---------------------------------------------------------------------------------------------------------------------------------------------------------------------------------------------------------------------------------------------------------
>I23359_M008_Malvaceae_Althaea_officinalis_seq1
------------------------------------------------------------------------------------------------------------------------------------------------------------------------------------------------------------------------------------------------------------------------------------------------------------------------------------------------------------------------------------------------gggtgggcttacaggcgaccgcaagcgatgggtgcctcgaagaggaagaacaccthtagatcctgatgcttctggatttatatattcaaaccctatggaaacctccttcaagcaaagatgtcaagargagtggaagatacaccatcggaagcttttgaaaaccttgctgaahgaaggacttgcagctttgggt---gaygcatcsgaatctgattatrtgagagttgtcgagaggttgaggaaaataataaaaggtcctgaccagaatgttttaaaacccaaggctgcaagtaagatgbtagtatywgagctaaaggaagagcttgaagcacaaggtytacccaccgatggaacgagaaatgtyctttahcagcgcgtccaaaaagcaaggagaataaatcgctcackysktcggmswswtyggrtbmvwymwkwrrrgrrrrvrsawgawkwksyy-------awat-tywahwmrwrtwkt--------------------wwkwtyhwkwwytbd-----------ckrwahmmkmyy-k-------tykgyrwayyrrw----------------------------mmakkyawgwwytwcyh------------------------wykwbkwygwwbrh-bbrkbyvycdswy----------rhakdwbrad--vaddaahtarahdrvykwhwttmtcktadhhrgmdgcaagaavdamdka----gtbvtggaaacgccggyyksttkswkrrrgmwkgmwtgwwkrkyrrgtgaagcc-aatagat------gaggatgaaccg-----------------------------------------------------------------------------------------------------------------------------------------------------------------------------------------------------------------------------------------------------
>I23360_M009_Malvaceae_Lagunaria_patersonia_seq1
----------------------------------------------------------------------------------------------------------------------------------------------------------------------------------------------------------------------------------------------------------------------------------------------------------------------------------------------------------------------------------------attgaagagggtgggcttacaggtgagcgcaagcgatgggtgcctcgaagaggaaaaacacctctagatcctgatgctgctggatttatatattcaaaccctatggaaacctccttcaagcgaagatgtctagaggagtggaagatgcaccatcggaagcttttgaaaaccttgcagaatgaaggacttgcagctttgggt---gatgcatcggaatctgattatatgagggtcgttgagaggttgaagaaaataataaaaggtcctgaccagaatgttttaaaacccaaggctgcaagtaagatgatagtatctgagctaaaggaagagcttgaagcacaaggtctaccaaccgatggaacgagaaatgttctttaccagcgtgtccaaaaagcaaggagaataaatcgctcacgtggtcgccctctttgggttcctcctgtggaggaggaagaagaagaggtt-------atat-tt-------------------------------attttttctttattcg-----------cgatatcatact-a-------tttgcatatca----------------------------ataaatttaa-----t---------------------------tttttgttttttaa-ttgtgtatctctt----------gcaggtagac--gaggaattagatgagctaatttctcggattaagctggaagaaggaaatacagagttctggaaacgccggtttcttggagaaggcttgaatgttgatcaggtgaaacc-aatagat------gaggctg----------------------------------------------------------------------------------------------------------------------------------------------------------------------------------------------------------------------------------------------------------
>I23363_M012_Malvaceae_Napaea_dioica_seq1
-------------------------------------------------------------------------------------------------------------------------------------------------------------------------------------------------------------------------------------------------------------------------------------------------------------------------------------------------------------------------------------------------------cttacaggcgagcgcaagcgatgggtgcctcgaagaggaagaacacctttagatcctgatgcttctggatttatatattcaaaccctatggaaaccwccttcaagcaaagatgtcaagaggagtggawgatacaccatcggaagcttttgaaaaccttgctgaacgaaggacttgcagctttgggt---gatgcatcggaatctgattatgtgagagttgtcgagaggttgaggaaaataataaaaggtcctgaccagaatgttttaaaacccaaggctgcaagtaagatgttagtatctgagctaaaggaagagcttgaagcacaaggtctacccaccgatggaacgagaaatgttctttaccagcgcgtccaaaaaacaaggagaataaatcgctcacgtggtcggcctctytgggttcctcctgtggaggaggaagaagargaggtt-------atat-tttattaatatata--------------------tttttctttatttca-----------cgatataatacc-t-------tttgcatatca----------------------------gtacatttaagtatta---------------------------tattttt-------------------------------------------------------------------------------------------------------------------------------------------------------------------------------------------------------------------------------------------------------------------------------------------------------------------------------------------------------------------------------------------------------------------------------------
>I23364_M013_Malvaceae_Grewia_sp_seq1
-------------------------------------------------------------------------------------------------------------------------------------------------------------------------------------------------------------------------------------------------------------------------------------------------------------------------------------------------------------------------------------tacattgaagagggtgggcttactggtgagcgcaagcgatgggtgcctcgaagaggaaaaactcctctagatcctgatgctgctggatttatatattcaaaccctatggaaacctccttcaagcaaagatgtcttgaggagtggaagatatacaaccggaagcttttgaggaccttgcagaatgaaggacttgcagcactgggc---gatgcatctgaatctgattatattagagttgtggagaggttaaagaaaataataaaaggtcctaaccagaatgttttaaaacccaaggctgctagtaaaatgatagtatctgagctaaaggaagagctcgaggcacaaggtctaccgactgatggaactagaaatgttctctaccaacgtgtacaaaaagcaaggcgaataaaccgctcacgtggtcggcctctttgggttcctccagtggaggaggaagaagaagaggtt-------atta-tatattaacttctctac------------------------ttaattca-----------caaaactatact---------ctctggtctgaaa-tcttttgttgcagcc-tctgattttttgcattcaa---------------------------------cttcttcccctcaa-ttttgtatgtctt----------tcaggttgat--gaggaattagacaagctaatttcacggatcaagttggaagaaggaaatacggagtactggaaacgccgctttcttggagaaagtttgaatgttagtcatgtgaagcc-tgtagag------gaggatgaatcagaaccggc---------------------------------------------------------------------------------------------------------------------------------------------------------------------------------------------------------------------------------------------
>I23365_M014_Malvaceae_Callirhoe_bushii_seq1
---------------------------------------------------------------------------------------------------------------------------------------------------------------------------------------------------------------------------------------------------------------------------------------------------------------------------------------------------------------------------------------cattgaagagggtgggcttacaggcgagcgcaagcgatgggtgcctcgaagaggaagaacacctttagatcctgatgcatctggatttatatattcaaaccctatggaaacctccttcaagcaaagatgtcaagaggagtggaagatacaccatcggaagcttttgaaaaccttgctgaacgaaggactcgcagctttgggt---aatgcatcggaatctgattatgtgagagttgtcgagaggttgaggaaaataataaaaggtcctgaccagaatgttttaaaacccaaggctgcaagtaaaatgttagtatctgagctaaaggaagagcttgaagcacaaggtctacccaccgatggaacgagaaatgttctttaccagcgcgtccaaaaagcaaggagaataaatcgctcacgtggtcggcctctttgggttcctcctgtggaggaggargaagargrgrwk-------awrw-kktwwwawtwtata--------------------hwwwthtwywwtwhw-----------hbwwwwmhwwhh-k-------hhydyhwdymh----------------------------rthhwwdba--------------------------------ttwwrktwtyrtdtkw-ttgtktrwytstk----------kmwskytkry--rrgkwrwtrrrkrakywratkwsyyrwwttmwsstrgaagaaggaaa-------------------------------------------------------------------------------------------------------------------------------------------------------------------------------------------------------------------------------------------------------------------------------------------------------------------------------------------
>I23367_M016_Malvaceae_Kitaibelia_vitifolia_seq1
------------------------------------------------------------------------------------------------------------------------------------------------------------------------------------------------------------------------------------------------------------------------------------------------------------------------------------------------------------------------------------gtacattgawgagggtgggcttacaggcgagcgcaagcgatgggtgcctcgaagaggaagaacrcctytagatcctgatgcttctggatttatatattcaaaccctatggaaacctccttcaagcaaagatgtcaagargagtggaagatacaccatcggaagcttttgaaaaccttgctgaacgaaggacttgcagctttgggt---gatgcawcggaatctgattatatgagagttgttgagaggttgaggaaaataataaaaggtcctgaccagaatgttttaaaacccaaggctgcaagtaagatgttagtatctgagctaaaggaagagcttgaagcacaaggtctacccaccgatggaacgagaaatgtyctttaccagcgcgtccaaaaagcaaggagaataaatcgctcacgtggtcggcctctttgggttcctcctgtggaggaggaagaagaagaggtt-------atat-tttattaatrta----------------------ttttttctttattym----------msrwkwwawwmcy---------tttksmwwwym----------------------------akwmmwttharkwwtw---------------------------attttttkkttkrw-tkksswktctctt----------gcaggttgac---grgrawtwratgggctaatttctcgtattaagctg------------------------------------------------------------------------------------------------------------------------------------------------------------------------------------------------------------------------------------------------------------------------------------------------------------------------------------------------------
>I23368_M017_Malvaceae_Sterculia_apetala_seq1
----------------------------------------------------------------------------------------------------------------------------------------------------------------------------------------------------------------------------------------------------------------------------------------------------------------------------------------------------------------------------------------attgaagagggcgggcttactggtgagcgcaagcgatgggtgcctcgaagaggaaaaacacctctagatcctgatgctactggatttatatattcaaatcccatggaaacctccttcaagcaaagatgtctygaagagtggaagatgcaccatttgaagcttttgaaaaccttgcagaatgaaggactggccgctctggga---gatgcatctgaatctgattatatgagagttgtggagagattaaagaaaataataaaaggtcctgaccagaatgctttaaaacccaaggctgctagtaagatggtagtatctgagttaaaggaagagcttgaagcacaaggtctaccaactgatggaacyagaaatgttctttaccagcgtgttcaaaaagcaaggagaataaatcgctcacgtggtcggcctctctgggttcctcctgcggaggaggaagaagaagatgtt-------ataa-tttattactatct-------------------------ttttttatttg-----------tgaaatcatact-g-------tttrcatrtcaaa-ttctttattctaccc-tttc----aatacgttcagg---------------------------------ctcttttgtttga-ttgttcatcactt----------gcaggtcgat--gaggagttagatgagttaatttctcggattaagttggaagaaggaaatacagagttctggaaacgccgctttcttggagaaggcttgaat------------------------------------------------------------------------------------------------------------------------------------------------------------------------------------------------------------------------------------------------------------------------------------------------
>I23369_M018_Malvaceae_Abelmoschus_esculentus_seq1
----------------------------------------------------------------------------------------------------------------------------------------------------------------------------------------------------------------------------------------------------------------------------------------------------------------------------------------------------------------------------------------attgaggagggtggacttacaggtgaacgcaagcgatgggtgcctcgaagaggaaaaacgcctttagatcctgatgctactggatttatatattcaaaccctatggaaacctccttcaagcaaagatgtctagaggaatggaagattcaccatcggaagcttttgaaaaccttgcaaaatgaaggacttgcagctttgggt---gatgcatcagaatctgattatgtaagagttgttgagaggttgaagaaaataataaaaggtcctgatcagaatgttttaaaacccaaggctgcgagtaagatggtggtatctgagctaaaggaagaacttgaagcacaaggtctaccaaccgatggaacgagaaatgttctttaccagcgtgtccagaaagcaaggagaataaatcgttctcgtggtcggcctctttgggttccaccagtggaggaggaggaagaagaggtt-------atat-tttattaatatagtt---------------------------------------------ctttatcatact-g-------tttgcatatga----------------------------atacattttaag-----------------------------tattttttttgtttgg-ttgtgtctctctt----------gcaggttgat--gaggaattagatgaactaatttctcggattaagctggaagaaggaaatacagaattctggaaacgtcgatttcttggagaaggctttcaggttgat------------------------------------------------------------------------------------------------------------------------------------------------------------------------------------------------------------------------------------------------------------------------------------------
>I23370_M105_Malvaceae_Pachira_aquatica_seq1
-------------------------------------------------------------------------------------------------------------------------------------------------------------------------------------------------------------------------------------------------------------------------------------------------------------------------------------------------------------------------------------------gaagagggtgggcttrctggtgagcgcaagcgatgggtgcctcgaagaggaaaaacacctctggatcctgatgctgctggatttatatattcaagccctatggaaacctccttcaagcaaagatgtctggaggagtggaagatacaccatcggaagcttttgaaaaccttgcagaacgagggacttgcagctctgggt---gatgcatctgaatctgattatatgagagtcgtggagaggttgaagaaaataataaaaggtcctgaccagaatgttttaaaacccaaggctgctagtaagatgatcgtatctgaactaaaggaagagcttgaagcacaaggtctaccaattgatggaacaagaaatgttctttaccagcgtgtccaaaaagcaaggagaataaatcgctcacgtggtcggcctctttgggttcctcctgtggaggaggaagaagaagaggtt-------ataa-tttattaatatc----------------------ctttttctctattca-----------caaaatcatata-gt------tttgnatatnaaa-tthtacattntgghc-tttc----aatahatttcdg--------------------------------gttttttttttttw-tbktnhnnbbndb----------nhnnbnndnn--ddgddgddrrddddnhdaatnnnhndnhtnnnnbddddadvdrrraddvvrrddyhbdgdwmhssmvdykyyytkgrrrargsytkrawkktkrwymrgkkrarscm-awwrrwk------rrgsykrawt-------------------------------------------------------------------------------------------------------------------------------------------------------------------------------------------------------------------------------------------------------
>I23371_M137_Malvaceae_Dombeya_wallichii_seq1
-------------------------------------------------------------------------------------------------------------------------------------------------------------------------------------------------------------------------------------------------------------------------------------------------------------------------------------------------------------------------------------------------------cttactggtgagcgcaagcgatgggtgcctcgaagrggaaawactcctctagatcctgatgctgctggatttatatattcaaaccctatggaaacctccttcaagcaaagatgtcttgaggagtggaagatttatcatcgcaagcttttgaaaaccttgctgaatgraggacttgcagctcttggt---gatgcatctgaatctgattatataagwgttgtagagaggttaaagaaaatagtaaaaggacctgatcagaatgtcttaaaaccyaaggctgctagtaaaatggtagtatctgagctaaargaagagcttgaagcacaaggcctrccaattgatggaacaagaaacattctttaccagcgygtccaaaaagctaggagaataaatcgctcdcgtggtcgacctctttgggttcctcctgtggaggaggaagaagaagaggtc-------ataa-tttattagtatct---------------------ttcttttamtattth-----------gaaardbhhwdr-dt------yyhwhmhttyhvd-ttyttt--------------------------------------------------------------ttcttgttttttgg-ttktatatctttt----------kcaggttgac--gaggagttagatgagctgatttctagaattaagttggaagaaggaaatacagagttctggaaacgtysktttyyysgrrrargsytkrawkkkrawymrgkkraagcctatagat------gaggatgaaccagaac-------------------------------------------------------------------------------------------------------------------------------------------------------------------------------------------------------------------------------------------------
>I23372_M140_Malvaceae_Chiranthodendron_pentadactylon_seq1
--------------------------------------------------------------------------------------------------------------------------------------------------------------------------------------------------------------------------------------------------------------------------------------------------------------------------------------------------------------------------------------------------gtgggsttactggtgagcgcaagcgatgggtgcctagaagaggaaaaacacctctagatcctgatgctgctggatttatatattcaaaccctatggaaacctccttcaagcaaagatgtcttgaggagtggaagatgcacaatcggaagcttttgaaaacattgctgaatgaaggacttgcagctctgggt---gatgcatctgaatctgattatatgagagccgtggagaggttaaggaaaataataaaacgtcctgaccagaatgttttaaaacccaaggccgctagtaagatgatagtatctgagctaaaggaagagcttgaagcacaaggtctaccaattgatggaacaagaaatgttctttaccagcgggttcaaaaagcaaggagaataaatcgctcacgtggtcggcctctttgggttcctcctgtggaggaggaagaagaagaggtt-------gtaa-tttattaatatc-----------------------ttttattaagttca-----------caaaatcatacc-a-------tttgcatatcaaa-ttctttattctagcc-tttc----aatacatttaagt--------------------------------tttttttgtttga-ttgtgtatctctt----------gcaggttgac--gaggagttagatgagctaatttctcggattaagttggaagaagggaatacagagttctg-------------------------------------------------------------------------------------------------------------------------------------------------------------------------------------------------------------------------------------------------------------------------------------------------------------------------------
>I23373_M141_Malvaceae_Quararibea_funebris_seq1
--------------------------------------------------------------------------------------------------------------------------------------------------------------------------------------------------------------------------------------------------------------------------------------------------------------------------------------------------------------------------------------acwttgaagagggtgggcttactggtgarcgcaagagatgggtgcctcgaagaggaaaaacacctctagatcctgatgctactggatttatatattcaaaccctatggaaacctcrttcaagcaaagatgtctagaggagcggaagatgcataatcggaagcttttgaaaaccctgcagaatgaaggacttgcggctctgggt---gatgcatctgaatctgattatatgagagtcatggagaggttgaagaaaataataaaaggtcctgaccagaatgttttaaaacccaaggctgctagtaagatgatagtatctgagctaaaggaagagcttgaagcacaaggtctaccgactgatggaacvagaaatgttctttaccagcgtgtccaaaaagcaaggagaataaatcgttcacgtggtcggcctctttgggttcsccctgtggaggaggaagaagaagaggtt-------ataa-tttattaatatc----------------------ttttttctttgttca-----------caaaagcatacc-a-------ttcgaatatcaaa-ttctttattctagcc-tttc----aatacatttaagtt------------------------------ttttttttgtttta-ttgtgtttkddtwarddthtcttgcaggttgac--gaggagttagatgagctgatttctcggattaagctggaagrrggraamwmmrrrktyykgraamgccgctttcttggagaaggcttgaatgttgatcaggtgaagcct------------------------------------------------------------------------------------------------------------------------------------------------------------------------------------------------------------------------------------------------------------------------------
>I23374_M142_Malvaceae_Hampea_nutricia_seq1
---------------------------------------------------------------------------------------------------------------------------------------------------------------------------------------------------------------------------------------------------------------------------------------------------------------------------------------------------------------------------------------cattgaagagggtgggcttacaggtgagcgcaagcgatgggtgcctcgaagaggaaaaacacctctagatcctgatgctactggatttatatattcaaaccctatggaaacctccttcaagcaaagatgtctagaagagtggaagatataccatcggaagcttttgaaaaccctgcagaatgaaggacttgcagctttgggt---gatgcaacagaatctgattacatgagagtagtggagaggttgaagaaaataataaaaggtcccgaccggaatgttttaaaacccaaggctgctagcaagatggtagtatctgagctaaaggaagagcttgaagctcaagatctaccaaccgatggaacaagaaatgttctttaccagcgtgtccaaaaagcaaggagaataaatcgctcacgtggtcggcctctttgggttcctcctgtggaggaggaagaagaagaggtt-------ataa-gttatcgatat-----------------------ctgttttcttattca-----------tgttatggtgcc-a-------tttgcatatca----------------------------atacatttaagta----------------------------aaatttttttgtttga-ttgtgtattcctt----------gtaggttgac--gaggaactagatgagttaatttctcggattaagctsgaagaaggaaatacagaattctggaaacgccggtttcttggagaaggtttgaatgttaatcagg--------------------------------------------------------------------------------------------------------------------------------------------------------------------------------------------------------------------------------------------------------------------------------------
>I23377_M148_Malvaceae_Robinsonella_mirandae_seq1
------------------------------------------------------------------------------------------------------------------------------------------------------------------------------------------------------------------------------------------------------------------------------------------------------------------------------------------------------------------------------------gtacattgaagagggtkggcttacaggtragcgcarrcgatgggtgcctcgaagaggaagaacacctctagatcctgatgcttctggatttatatattcaaaccctatggaaacctccttcaagcaaagatgtctagaggastggaagatacaccatcggaagcttttgaaaaccttgctgaacgaaggacttgcagctttgggt---gatgcatcsgaatctgattatatgagagtcgttsagaggttgaggaaaataattaaaggtcctgatcagaatgttttaaaacccaaggctgcaagtaasatgatwgtatctgagctaaaggaagagcttgaagcacarggtctaccaacygatggaacragaaatgttctttaccagcgtgtccaaaradcaaggagaataaatcgctcacgtggtcgacctctttgggttcctcmtgtggaggaggaggamgaagaggkt-------rtmk-wywawhaa-wtwt---------------------ytttttdttbahhma-----------hdawatamtwyy-t-------bttkhhhwtha----------------------------atwyadktaact-------------------------------atttttttgtttga-ctgtgtatctctt----------gcagattgac--gaggaattagatgagctaatttctcgtattaagctggaggaaggaaatacagagttctggagacgccggtttcttggagaaggcttgcatgttgatcaggtgaagcc-ggcagat------gaggatgaatcagaagctgca--------------------------------------------------------------------------------------------------------------------------------------------------------------------------------------------------------------------------------------------
>I23378_M150_Malvaceae_Ceiba_pentandra_seq1
---------------------------------------------------------------------------------------------------------------------------------------------------------------------------------------------------------------------------------------------------------------------------------------------------------------------------------------------------------------------------------------------agagggtgggcttactggtgagcgcaagcgatgggtgcctcgaagaggaaaaacacctctagatcctgatgctgccggattcatatattctaaccctatggaaacctccttcaagcaaagatgtctagaggagtggaagatacaccatcggaagcttttgaaaaccttgcagaacgagggacttgcagctctgggt---gatgcgtctgaatctgattatatgagagtcgtggagaggttgaagaaaataataaaaggtcctgaccagaatgttttaaaacccaaggctgctagtaagatgatcgtttctgagctaaaggaagagcttgaagcacaagggctaccgattgatggaacaagaaatgttctttaccagcgcgtccaaaaagcaaggagaataaatcgctcacgtggtcggcctctttgggttcctcctgtggaggaggaagaagaagaggtt-------ataa-ttcattaatatc----------------------ctttttctttattca-----------caaaatcatacc-gt------tttgcatatcaaa-ttctttattctagcc-tttc----aatacatttaaggtttttt-----------------------ttattttttttttcga-ctgtgtatctcat----------gcaggttgac--gaggagttagatgaactaatttctcggattaagctggaagaaggaaatacagagttctggaaacgccgttttcttggagaaggcttgaatgttg--------------------------------------------------------------------------------------------------------------------------------------------------------------------------------------------------------------------------------------------------------------------------------------------
>I23379_M160_Muntingiaceae_Muntingia_calabura_seq1
-------------------------------------------------------------------------------------------------------------------------------------------------------------------------------------------------------------------------------------------------------------------------------------------------------------------------------------------------------------------------------------------------------------------------------------------------------------------------ggttttatatattctagccctattgagacctcattcaagcaaagatgtcttgatgattggaaaatgcaccaccggaaggttttgaaaactttgcagaatgaaggcctagcagccctgggt---gatgcatctgaagctgattatgtaagagtggtggagaggttaaagaagataataaaaggtcctgatcagaatgtcttaaaacccaaggctgccagtaagatgatcgtatctgagcttaaagaagagttagaagcacaaggtctgccaattgatggaaccagaaatgttctttaccagcgtgtgcagaaagcaaggaggataaaccgttcacgtggtcggcctctctgggtccctcctgtagaggaggaggaagaagaggttggcaactatta-tttatca--------------------------------------------------------------------------tatgaattttaagtttccacagcatatagtgccctgataatacattta----------------------------------tttatcttctttcatttacatatctctg----------gcagattgat--gaagaattggatgaactgattttgcggatcaaattggaagaagggaatacagagttttggaaacgccgctttcttggagaaggcatgaacactgatcatgttaaacc-tgtggccata---gaggatgaatcagatatca----------------------------------------------------------------------------------------------------------------------------------------------------------------------------------------------------------------------------------------------
>I23380_M161_Malvaceae_Hibiscus_tiliaceus_seq1
---------------------------------------------------------------------------------------------------------------------------------------------------------------------------------------------------------------------------------------------------------------------------------------------------------------------------------------------------------------------------------------cattgaggaaggtggacttacaggtgatcgcaagcgatgggtrcctcgaagaggraaaacacctctagatcctgatgctgctggatttatatattcaaaccctatggaaacctccttcaagcaaagatgtctagaggaktggaagattcaccatcggaagcttttgaraaccttgcagaatgaaggacttgcagctttgggt---gdtgcatcggaatctgattatataagagttgttgagaggttgaaraaaataataaaaggtcctgrccagaatgttttaaaacccaaggctgcgagtaagatggtggtatctgagctaaaggaagagcttgaagcacaaggtctaccaaccgatggaacgagaaatgttctttaccagcgtgtccaaaaagcaaggagaataaatcgctcacgyggtmgacctctttgggttccacctgtggaggaggaagaagaagaggtt-------atat-tttattaatata----------------------tattttctkyattca-----------ttatatcatacy-g-------tttgyrtatya----------------------------mwwywwwkw----------------------------------wkttttttkkttkg-ktkkkkwwyyyyt---------ksmrgktkrwk--rrgrawtwrrwkramywawttyyysgrwtwarsykgrarrargraawwmmrrrktyykgraamsgssgkttyytkgrrrargsyttysggktkrwymrgkkrarscm-aaarrar------rrggkkrawymrraagtcgcaagtgatgagct---------------------------------------------------------------------------------------------------------------------------------------------------------------------------------------------------------------------------------
>I23381_M162_Bixaceae_Bixa_orellana_seq1
----------------------------------------------------------------------------------------------------------------------------------------------------------------------------------------------------------------------------------------------------------------------------------------------------------------------------------------------------------------------------------------------------------------------------------------------------------------------------------------------------------------------------------------------------aaacttctgaaaaccttgcagaatgaaggacttgcagctttgggt---gatgcatcggaagctgattatgtgagagttgtggagaggctaaagaaaataataaaaggtcctgaccagaatgtcttaaagcccaaggctgccagtaagatgatagtatctgagttaaaggaagaactagaagcacagggtctgccaattgatggaacaagaaatgttctttaccagcgtgtgcaaaaagcaaggagaataaatcgctcccgtggccggcctctttgggttcctccagtggaagaggaagaggaagaggtt------aacca-gtcatt----------t---------------tgtatctttttaattgatggatctttta---------------------tatgcatgtccaatacttgtgttgaatct-------ttaatatgcaca--------------------------------ttcataggttttctca-attcatatatctg----------gcaggttgat--caagagttggatgaactaatttcacgaattaagttgcacgaaggagatacagagttttggaaacgcaggtttcttggagaaggcttgaattctgatcatgttaagcc-tgtggat------ttggataaattggaaactgtgga-----------------------------------------------------------------------------------------------------------------------------------------------------------------------------------------------------------------------------------------t
>I23382_M163_Bixaceae_Cochlospermum_vitifolium_seq1
--------------------------------------------------------------------------------------------------------------------------------------------------------------------------------------------------------------------------------------------------------------------------------------------------------------------------------------------------------------------------------------------------------------------------------------------------------------------------------------------------------------------------------------------------------------------------rtgaaggacttgcagctttgggt---gatgcatctgaagctgattacgtcagagtggtagagaggttaaagaaaataataaaaggtcctgaccagaatgctttgaaacccaaggctgccagtaagatgatagtatctgagttaaaggaagagctagaagctcaaggtctgcctaccgatggaacaagaaatgttctttaccagcgtgtgcaaaaagcaaggagaataaaccgctcacgtggccggcctctttgggttcctcctgtggaggaggaagaggaagaggtt------ggtaa-ttcgtt----------t---------------tatatctttctagttaa----------------------------------tgtatttccaaactttttgctgaatct-------ttaatatwcaca--------------------------------cccctatcattttcaa-ttgcatatatcta----------acagtttgat--gaggagctggatgaattaatttcacgaatcaagttggaagaaggaaatacggagttttggadamrcssskkyyyykkkgwrrrsgygwrwrykswtcatgttaagcc-tgtcgatgtggatgtggatgagctggaatctstgkrg---------------------------------------------------------------------------------------------------------------------------------------------------------------------------------------------------------------------------------------at
>I23383_M166_Malvaceae_Pseudobombax_ellipticum_seq1
-------------------------------------------------------------------------------------------------------------------------------------------------------------------------------------------------------------------------------------------------------------------------------------------------------------------------------------------------------------------------------------tacattgaagakggtgggcttactggtgagcgcaagcgatgggtgcctcgaagaggaaaaactcctctagatccygatgctgccggatttatatattctaatcctatggaaacctccttcaagcaaagatgtctagaggagtggaagatacaccatcggaagcttttgaaaaccttgcagaatgagggacttgcagctctgggt---gatgcatctgaatctgattatatgagagttgtggagaggttgaagaaaataataaaaggtcctgaccagaatgttttaaaacccaaggctgctagcaagatgatcgtttctgagctaaaggaagagcttgaagcacaaggtctaccgattgatggaacaagaaatgttctttaccagcgtgtccaaaaagcaaggagaataaatcgctcacgtggtcggcctctttgggttcctcctgtggaggaggaagaagaagaggtt-------ataa-tttagtaatatc----------------------ttttttctttattca-----------caaattcatact-gt------tttgcatatcaaa-ttctttattctagcc-tttc----aacacatttaag---------------------------------ttttgttttttga-ttgtstatctcat----------gcaggttgac--gaggagttagatgagctaatttttcggattaagctggaagaaggaaatacagagttctggaaacgccgttttctggga------------------------------------------------------------------------------------------------------------------------------------------------------------------------------------------------------------------------------------------------------------------------------------------------------------
>I23384_M168_Malvaceae_Theobroma_cacao_seq1
------------------------------------------------------------------------------------------------------------------------------------------------------------------------------------------------------------------------------------------------------------------------------------------------------------------------------------------------------------------------------------gtacattgaagagggtgggcttactggtgagcgcaagcgatgggtgcctcggaggggaaaaactcctctagatcctgatgctgctggatttatatattcaaaccctatggaaacctccttcaagcaaagatgtcttgaggactggaagttgcaccaccggaagcttttgaaaaccttgcagaatgaaggacttgcagctcttggt---ggtgcatctgaatcggactatgtgagagtctcggagaggttaaagaaaataataaaaggtcctgaccagaatgttttaaaacccaaggccgctagtaagatgatagtatctgagctaaaggaagagcttgaggcacaaggtctaccaattgacggaacaagaaatgttctttaccagcgtgtgcaaaaagcgaggagaataaaccgctcacgtggtcggcctctttgggttcctcctgtggaggaggaagaggaagaggtt-------gtaa-tttattaatata--------------------------ttttgtatcca-----------caaaaccatatc-g-------tttgcatattgaa-tttttcattctagca-ttttaatttatgcattcaa---------------------------------tatttttttttcaa-ttgcatatctctt----------gcaggttgat--gaggaggtagatgagctaatttcacggatcaagttggaagaaggaaatacagagttctggaaacgc------------------------------------------------------------------------------------------------------------------------------------------------------------------------------------------------------------------------------------------------------------------------------------------------------------------------
>I23385_M169_Malvaceae_Ochroma_pyramidale_seq1
-------------------------------------------------------------------------------------------------------------------------------------------------------------------------------------------------------------------------------------------------------------------------------------------------------------------------------------------------------------------------------------------------ggtgggcttaccggtgagcgcaagcgatgggtgcctcgaagaggaaaaacacctctagatcctgatgctgctggatttatatattcaaaccctatggaaacctccttcaagcaaagatgcctagaggagtggaagatgcaccatcggaagcttttaaaaaccttgcagaatgaaggacttgcagctctgggt---gatgcatctgaatctgattatatgagagtcgtggagaggttaaagaaaatgataaaaggtcctgaccggaatgttttaaaacccaaggctgctagtaagatggtagtatctgagctaaaggaagagcttgaagcacaaggtctaccaactgatggaacaagaaatgttctttaccagcgtgtccaaaaagcaaggagaataaatcgctcacgtggtcggcctctttgggttcctcctgtggaggaagaagaagaagaggtt-------ataa-tttattaatatc----------------------------tttttttca-----------cgaaatcatact-g-------tttgcatatcaaa-ttctttattctagcc-tttc----aatacatttaagt--------------------------------tttttttgtccga-ttgtgtatctctt----------gcaggttgat--gaggagttagatgagctaatttctcggattaagttggaagaaggaaatacagagttctggaaacgccgctttcttggagaaggcttgaatgttgatcaggtgaagcc-tatagat------gagggtgaatcagaagctgcagatg----------------------------------------------------------------------------------------------------------------------------------------------------------------------------------------------------------------------------------------
>I23387_M178_Malvaceae_Malvaviscus_arboreus_seq1
---------------------------------------------------------------------------------------------------------------------------------------------------------------------------------------------------------------------------------------------------------------------------------------------------------------------------------------------------------------------------------------cattgaggagggtggacttacaggtgaacgcaagcgatgggtgcctcgaakaggaaaaacacctctagatcctgatgctactggatttatatattcaaaccctatggaaacctccttcaagcaaagatgcctagaggagtggaagattcaccatcggaagcttttgaaaaccttgcagaatgaaggacttgcagctttgggt---gatgcatcagaatctgattatataagagttgttgagaggttgaagaaaataataaaaggtcctgaccagaatgttttaaaacccaaggctgcgagtaagatggtggtatctgagctaaaggaagagcttgaagcacaaggtctaccaaccgatggaacgagaaatgttctttaccagcgtgtccaaaaagcaaggagaataaatcgttcacgtggtcggcctctttgggttccacctgtggaggaggaagaagaagaggtt-------atat-tttattaatatact-------------------------tctttattta-----------ttatatcatact-g-------tttgcatatca----------------------------atacattttaagtttt---------------------------tttttttttgtttg-ttgtgtatctctt----------gcaggttgat--gaggaattagatgaactaatttctcggattaagct-------------------------------------------------------------------------------------------------------------------------------------------------------------------------------------------------------------------------------------------------------------------------------------------------------------------------------------------------------
>I23388_M180_Malvaceae_Triumfetta_lappula_seq1
---------------------------------------------------------------------------------------------------------------------------------------------------------------------------------------------------------------------------------------------------------------------------------------------------------------------------------------------------------------------------------------------------------------------------atgggtgcctcgaagaggaagaacacctctagaycctgatgcttctggatttatatattcaaaccctatggaaacctccttcaagcaaagatgtcaagaggagtggaagatacaccatcggaagcttttgaaaaccttgctgaacgaaggacttgcagctttgggt---gatgcattggaatctgattatatgagagttgtcgagaggttgaggaaaataataaaaggtmctgaccagaatgttttaaaacccaaggctgcaagtaagatggtagtatctgagctaaaggaagagcttgaagcacaaggtctacccaccgatggaacgagaaatg--------------------------------------------------------------------------------------------------------------------------------------------------------------------------------------------------------------------------------------------------------------------------------------------------------------------------------------------------------------------------------------------------------------------------------------------------------------------------------------------------------------------------------------------------------------------------------------------------------------------------------------------------------------------------------------------------------------------------
>I23389_M181_Malvaceae_Pavonia_scheadiana_seq1
----------------------------------------------------------------------------------------------------------------------------------------------------------------------------------------------------------------------------------------------------------------------------------------------------------------------------------------------------------------------------------------attgaagagggtgggcttacaggcgagcgcaagcgatgggtgcctcgaagaggaagaacacctctagaccctgatgcttctggatttatatattcaaaccctatggaaacctccttcaagcaaagatgtcaagaggagtggaagatacaccatcggaagcttttgaaaaccttgctgaacgaaggacttgcagctttgggt---gatgcathggaatctgattatatgagagttgtcgagaggttgaggaaaataataaaaggtcctgaccagaatgttttaaaacccaaggctgcaagtaagatgktagtatctgagctaaaggaagarcttgaagcacaaggtctacccacygatggaacgagaaatgtyctttaccagcgcgtycaaaaagcaaggagaataaatcgctcacgtggtcggcctctttgggttcctcctgtggaggaggaagaagaagaggtt-------atat-tttattaatatat------------------------tttctttcttca-----------cgatataatacc-t-------tttgcatatca----------------------------atacatttaagta------------------------------ttttttttgtttga-ttgtgtatccctt----------gcaggttgat--gaggaattagatgagctaatttctcgtattaagctggaagaaggaaatacagagttctggaaacgccggtttcttggagaaggcttgaatgttgatcaggtgaagcc-aatagat------gaggat-----------------------------------------------------------------------------------------------------------------------------------------------------------------------------------------------------------------------------------------------------------
>I23390_M182_Malvaceae_Anoda_cristata_seq1
----------------------------------------------------------------------------------------------------------------------------------------------------------------------------------------------------------------------------------------------------------------------------------------------------------------------------------------------------------------------------------------------------------------gagcgcaagcgawgggtgcctcgaagaggaagaacacctctagaycctgatgcttctggatttatatattcaaaccctatggaaacctccttcaagcaaagatgtcaagaggagtggaagatacaccatcggaagcttttgaaaaccttgctgaacgaaggacttgcagctttgggt---gatgcatyggaatctgattatatgagagttgtcgagaggttgaggaaaataataaaaggtcctgaccagaatgttttaaaacccaaggctgcaagtaagatgktagtatctgagctaaaggaagagcttgaagcacaaggtctacccacygatggaacgagaaatgtyctttaccagcgcgtycaaaaagcaaggagaataaatcgctcacgtggtcggcctctttgggttcctcctgtggaggaggaagaagaagaggtt-------atat-tttattaatatat---------------------tttytttcttmwysa-----------yrwwatamywyy-t-------kywkmwyawya----------------------------mwwywwwkwaktwtt----------------------------wttktttkrttkkr-twkysywtsymkk----------kyrrkkwgrw--rwkrratkagmtrakytmwcktmtyrwrytrrrmkrrragaaggaaatacagagttctggaaacgccggtttcttgg-------------------------------------------------------------------------------------------------------------------------------------------------------------------------------------------------------------------------------------------------------------------------------------------------------------
>I23391_M183_Malvaceae_Phymosia_umbellata_seq1
------------------------------------------------------------------------------------------------------------------------------------------------------------------------------------------------------------------------------------------------------------------------------------------------------------------------------------------------------------------------------------------------gggtgggcttacaggggagcgcaagcgatgggtgcctcgaagaggaagaacacctctagatcctgatgcttctggatttatatattcaaaccctatggaaacctccttcaagcaaagatgtctagaggagtggaagatacaccatcggaagcttttgaaaaccttgctgaacgaaggacttgcagctttgggt---gatgcatcrgaatctgattatacgagagttgttgataggttgaggaaaataattaaaggtcctgatcagaatgttttaaaacccaaggctgcaagtaagatgrtagtatcygagctaaaggaagagcttgaagcacaaggtctrccaaccgatggaacaagaaatgttctttaccagcgtgtccaaaaagcaaggagaataaatcgctcacgtggtcgacctctttgggttcctcctgtggaggaggaggaagaagaggtt-------atat-ttgatcaa-atatc--------------------ttttttctttattca-----------caatataatacc-t-------tttacatttca----------------------------atdcataaaggt-------------------------------ttttttttkkttka-htbtkkhmbhtt-----------gvmgadtdac--gaggaattggatgagctgatttctcgtwkkaagmwggaarwasrrartwcwgrrkwckssrgwykcykgkwkmwkgswkrarksttgawyaa----------------------------------------------------------------------------------------------------------------------------------------------------------------------------------------------------------------------------------------------------------------------------------------------
>I23392_M187_Malvaceae_Ayenia_berlandieri_seq1
--------------------------------------------------------------------------------------------------------------------------------------------------------------------------------------------------------------------------------------------------------------------------------------------------------------------------------------------------------------------------------------acattgaagagggtgggcttactggtgagcgaaagcgatgggtgcctcgaagagggaaaactcctctagatcctgatgcttctggatttatatactcaaaccctatagaaacctccttcaaacaaagatgtcttgaggagtggaagatacaccatcgtaagcttttgcaaaccttgcagaatgaaggacttgcagctcttggt---gatgcatctgaatctgattatgtgagagttgtggagaggttaaagaaaataataaaaggtcctgatcagaatgttttaaaacccaaggctgctagtaagatgatagtatctgagctaaaggaagaacttgaggcacaaggtctaccaactgatggaacaagaaatgttctttaccagcgtgtgcaaaaagcaaggagaataaatcgctcacgcggtcggccactttgggttcctcccgtggaggaggaagaagaagaggtt-------atat-cttattaata------------------------tttttgtctagtcca-----------aaagathatgctw--------tytnhatathaac-ttytttattttbgcc-tttnaatttktbnnttytttytttttttttttttttttycctctttttcaaaattgatttatttaa-tggtgtatctctt---------tacaggttgat--gaggagttagatgggctaatttcacggatcaagttggaagaaggaaatacagaattctggagacgacgctttcttggagaaggcttgaatgtgtctcatgtta-----------------------------------------------------------------------------------------------------------------------------------------------------------------------------------------------------------------------------------------------------------------------------------
>I23393_M189_Malvaceae_Kearnemalvastrum_lacteum_seq1
-------------------------------------------------------------------------------------------------------------------------------------------------------------------------------------------------------------------------------------------------------------------------------------------------------------------------------------------------------------------------------------tacattgaagagggtgggctkacaggcgagcgcaagcgatgggtgcctcgaagaggaagaacacctytagatcctgatrcttctggatttatatattcaaaccctatggaaacctccttcaarcaaagatgtcaagaggagtggaagatacaccatcggaagcttttgaaaaccttgctgaaygaaggacttgcagctttgggt---gatgcatcggaatcygattatrtkagagttdtbgagaggttgaggaaaataataaaaggtcctgaccagaatgttttdaaacccaaggctgcaagtaagatgktagtatctgagctaaaggaagagcttgaagcrcaaggtctacccaccgayggaacgagaaatgttctytaccagcgcgtccaaaaagcaaggagaataaatcgctcacgtggycggcctctttgggtycctcctgtggaggaggaagaagaagaggtt-------atat-tttaktaatatat---------------------ttttttctttattca-----------ckatatdatahh-w-------twhvhwtwkca----------------------------wdwcmmthcadtwwwt---------------------------tttttttkgtttga-ttgtgtatctctt----------gcaggttgat--gaggaattagatgagctaatttctcgtattaagctggaagaaggaaatacagagttctggaaatgccggtttcttggagaaggcttgaatgttgatcaggtgaagcc-aatagat------gaagatgaaccagaagctgcagatgatgagctggatgagggtga--------------------------------------------------------------------------------------------------------------------------------------------------------------------------------------------------------------------t
>I23394_M229_Malvaceae_Malvastrum_americanum_seq1
--------------------------------------------------------------------------------------------------------------------------------------------------------------------------------------------------------------------------------------------------------------------------------------------------------------------------------------------------------------------------------------acattgaagagggtgggcttacaggggagcgcaagcgatgggtgcctcgaagaggragaacacctctagatcctgatgcttctggatttatatattcaaaccctatggaaacctccttyaaacaaagatgtcargaggagtggaagatacaccatcggaagcttttgaaaaccttgctgaatgaaggacttgcggctttgggt---gatgcatcrgaatctgattatatgagagttgtbgagaggttgaggaaaataataaaaggtcctgaccagaatgttttgaaacccaaggctgcaagtaagatggtagtatctgagctaaaggaagagcttgaagcacaaggtctacccaccgatggaacvagaaatgttctttaccagcgcgtccaaaaagcaaggagaataaatcgctcacgtggtcggcccctttgggttcctcctgtggaggaggaagaagaagaggtt-------atat-tttgttaatatctat------------------atgttttctttattca-----------tgatataatacc-t-------tttgcgtatcc----------------------------atacgtttaag--------------------------------ttgtttttttttta-ttgtgtatctctt----------gtaggttgat--gaggaattagatgagctaatttctcgtattaagctggaagaaggaaatacagagttctggaaacgccggtttcttggagaaggcttcaat------------------------------------------------------------------------------------------------------------------------------------------------------------------------------------------------------------------------------------------------------------------------------------------------
>I23395_M236_Malvaceae_Fuertesimalva_jacens_seq1
------------------------------------------------------------------------------------------------------------------------------------------------------------------------------------------------------------------------------------------------------------------------------------------------------------------------------------------------------------------------------------------------------------------gcgcaagcgatgkgtgcctcgaagaggaagaacaccgctagatcctgatgcttctggatttatatattcaaaccctatggaaacctccttcaagcaaagatgtcaagaggagtggaagatacaccatcgaaagcttttgaaaaccttgctgaacgaaggacttgcagctttgggt---gatgcatcggaatctgattatgtgagagttgtcgagaggttaaggaaaataataaaaggtcctgaccagaacgttttaaaacccaaggctgcaagtaagatgttagtaaatgagcttaaggaagagcttgaagcacaaggtctacccaccgatggaacgagaaatgtactttaccagcgcgtccaaaaagcaaggagaataaatcgctcacgcggtcggcctctttgggttcctcctgtggaggaggaagaagaagaggtt-------atat-tttattaatataat--------------------ttttttctttattca-----------cgatgyaatacc-t-------tttgcacatca----------------------------atacatttaagtatt----------------------------aatttgttgtttga-ttgtgcatatcct----------gcaggttg----------------------------------------------------------------------------------------------------------------------------------------------------------------------------------------------------------------------------------------------------------------------------------------------------------------------------------------------------------------------------------------------
>I23396_M019_Malvaceae_Allosidastrum_pyramidatum_seq1
------------------------------------------------------------------------------------------------------------------------------------------------------------------------------------------------------------------------------------------------------------------------------------------------------------------------------------------------------------------------------------gtacattgaagagggtgggcttacaggtgagcgcaagcgatgggtgcctcaaagaggaagaacacctctagatcctgatgcttctggatttatatattcaaaccctatggaaacctccttcaagcaaagatgtcttgaggagtggaggatacaccatcggaagcttttgaaaaccttgctgaacgaaggacttgcagctttgggt---gatgcatcagaatctgattatgtgagagttgttgagaggttgaggaaaataattaaaggtcctgatcagaatgttttaaaacccaaggctgcaagtaagatgatagtatctgagctaaaggaagagcttgaagcacaaggtctaccaaccgatggaacaagaaatgttctttaccagcgtgtccaaaaagcaaggagaataaatcgctcacgtggtcgacctctttgggttcctcctgtggaggaggaggaagaagaggtt-------atat-tctatcaa-atat---------------------ctttttctttattca-----------cgaaataatagc-t-------tttgcatttca----------------------------tttaatttaggta------------------------------ttttttttgtttga-ttgtgtatctctt----------gcagattgac--gaggaattagatgagctaatttctcgtattaagctggaagaaggaaatacagagttttggagacgccggttccttggagagggcttgaatgttggtcaggtgaagcc-ggtagat------gaggatgaatcagaagctgccgatga---------------------------------------------------------------------------------------------------------------------------------------------------------------------------------------------------------------------------------------
>I23397_M020_Malvaceae_Melochia_betonicifolia_seq1
-----------------------------------------------------------------------------------------------------------------------------------------------------------------------------------------------------------------------------------------------------------------------------------------------------------------------------------------------------------------------------------------ttgaagagggtgggcttactggtcagcgcaagcgatgggtgcctcgaaggggaaaaactcctctggatcctgatgctgctgggtttatatattcaaaccctatggaaacctccttcaagcaaagatgtcttgaggagtggaagatgcaccaccggaagcttttgaaaaccttgcggggtgaaggacttgcagctctgggt---gatgcatctgaatctgattatgtgagggtcatggagaggttaaagaaaataataaaaggtcctgatcagaatgttttaaaacccaaggctgctagtaagatgatagtatctgagctgaaggaagagctcgaggcacaagatctaccaactgatggaacaagaaatgttctttaccagcgtgtgcaaaaagcaaggagaataaaccgctcacgtggtcggcctctttgggttcctcctgtagaggaggaagaagaagaggtt-------ataagttcacta---------------------------tcttcttttagttcg-----------caataccatactc--------tttgcatagcaaaataatttattctgcct-ttgaaat-tatacttttttggttgtatt-----------------gttaatgttgttgttgttcaa-tggtatatctctt----------gcaggttgat--gaggagttggatgcgctgatttcacggatcaagttggaagaaggaaatacagagttctggagacgccgctttcttggagaaggcttgaatgttgaccaggtgaagcc-tgtggat------ga---------------------------------------------------------------------------------------------------------------------------------------------------------------------------------------------------------------------------------------------------------------
>I23398_M021_Malvaceae_Sidastrum_micranthum_seq1
-------------------------------------------------------------------------------------------------------------------------------------------------------------------------------------------------------------------------------------------------------------------------------------------------------------------------------------------------------------------------------------tacattgaagagggtgggcttacaggtgagcgcaagcgatgggtgcctcgaagaggaagaacacctctagatcctgatgcttctggatttatatattcaaaccctatggaaacttccttcaagmaaagatgtctagaggagtggaagatacaccatcggaagcttttgaaaaccttrctgaacgaaggacttgcagctttgggt---gatgcatcggaatctgattatatgagagtcgttgagaggttgaggaaaataattaaaggtcctgatcagaatgttttaaaacccaaggctgctagtaagatgatagtatctgagctaaaggaagagcttgaagcacaaggtctaccaaccgatggaactagaaatgttctctaccagcgtgtccaaaaagcaaggagaataaatcgctcacgtggtcgacctctttgggttcctcccgtggaggaggaggaagaagaggtt-------atat-tttgtcaa-atatc--------------------ttytctctttattca-----------caatataattcc-t-------tttgcatttca----------------------------atacatttaagtaatt---------------------------tttttttkgtttga-tcgtgtatctcty----------gcagattgac--gwggaattagataagctaatttctcgcattaagctggaagaaggaaatacrgagttctggagacgccggtttcttggagaaggcttgaatgttggtcaggtgaagcc-ggtagat------gaggatga---------------------------------------------------------------------------------------------------------------------------------------------------------------------------------------------------------------------------------------------------------
>I23399_M022_Malvaceae_Gaya_dominguensis_seq1
----------------------------------------------------------------------------------------------------------------------------------------------------------------------------------------------------------------------------------------------------------------------------------------------------------------------------------------------------------------------------------------------gagggtgggcttacaggtgagcgcaagcgatgggtgcctcgaagaggaagaacacctctagatcctgatgcttctggatttatatattcaaaccctatggaaacctccttcaagcaaagatgccaagaggagtggaagatacaccatcggaagcttttgaaaaccttgctgaacgaaggacttgcagctttgggt---gatgcaacggaatctgattacatgagagttgttgagaggttgaggaaaataattaaaggtcccgatcagaatgttttaaaacccaaggctgcaagtaagatgatagtatctgagctaaaggaagagcttgaagcacaaggtctaccaaccgatggaacgagaaatgttctttaccagcgtgtccaaaaagcaaggagaataaatcgctcacgtggycggcctctttgggttcctcctgtggaggaggaggaagaagaggtt-------atat-tttatcaa-atatc--------------------ttttttctttattca-----------caatataatacc-t-------tttgcatttca----------------------------atacatktaggta------------------------------ttttttttgtttga-ttgtgtatctctt----------gcagattgac--gaggaattagatgagctaatttctcgtattaagctggaagaaggaaatacagagttctggagacgccggtttcttggagaaggct-----------------------------------------------------------------------------------------------------------------------------------------------------------------------------------------------------------------------------------------------------------------------------------------------------
>I23366_M015_Malvaceae_Firmiana_simplex_seq1
-----------------------------------------------------------------------------------------------------------------------------------------------------------------------------------------------------------------------------------------------------------------------------------------------------------------------------------------------------------------------------------------------------ggcttactggtgagcgtaagcgatgggtgcctcgaagaggaaaaacacctctagatcctgatgctgctggatttatatattcaaatcctatggaaacctccttcaagcaaagatgtcttgaggagtggaagatgcaccatctaaagcttttgaaaaccttgcagaatgaaggactggccgctttagga---gatgcatctgaatctgattatatgagagttgtggaaaggttaaagaaaataataaaaggtcctgaccagaatgttttaaaacccaaggccgctagtaagatgatagtatctgagttaaaggaagagcttgaagcacaaagtctaccaactgatggaacaagaaatgttctttaccagcgcgtccaaaaagcaaggagaataaatcgctcacgtggtcggcctctctgggttcctcctgtggaggaggaagaagaagaggtt-------ataa-tttgttactattt-------------------------tttttaatttg-----------caaaatcatact-g-------tttgcacatcaaa-ctctttattctag---------------------------------------------------------------------------------------------------------------------------------------------------------------------------------------------------------------------------------------------------------------------------------------------------------------------------------------------------------------------------------------------------------------------------------------------------------------------------------------------------
>I28591_M023_Malvaceae_Neobuchia_paulinae_seq1
--------------------------------------------------------------------------------------------------------------------------cttc-acatacatgacag------------------gaaaattgtc----tattatgttttaca-------atttagact-gtc-gataagttg--atcattaa-----tgatgcta-twct---ccca----------------------------aagctgatgc-tttgatga-ttttaatttga--------tttctaaacaatttac--------------catctttggaa--------accaggtacattgaagagggtgggcttagtggtgagcgcaagcgatgggtgcctcgaagaggaaaaacgcctctagatcctgatgcttccggatttatatattctaaccctatggaaacctccttcaagcaaagatgtctagaggagtggaagatacaccatcggaagcttctgaaaaccttgcagaacgagggacttgccactctgggt---gatgcgtctgaatctgattatatgagagtcgtggagaggttgaagaaaataataaaaggtcctgaccagaatgttttaaaacccaaggctgctagtaagatgatcgtttctgagctaaaggaagagcttgaagcacaaggtctaccgattgatggaacaagaaatgttctttaccagcgtgtccaaaaagcaaggagaataaatcgctcacgtggtcggcctctttgggttccgcctgtggaggaggaagaagaagaggtt-------ataa-ttcattaatatc----------------------ctttttctttattca-----------caaaatcatacc-gt------tttgcgaatcaaa-ttttttattctagcc-tgtc----aatacattta-----------------------------------ttattttttttga-ttgtgtatctcat----------gcaggttgac--gaggagttagatg-----------------------------------------------------------------------------------------------------------------------------------------------------------------------------------------------------------------------------------------------------------------------------------------------------------------------------------------------------------------------------
>I28593_M024_Malvaceae_Carpodiptera_cubensis_seq1
----------------------------------------------------------------------------------------------------------------------------------tacatt-ttgcataccgtac-tttgtgcaaaatttttc----tatcaatgtttttc-------agtgagact-atcaaataaattg--accattgc-----ttatgcta-ttct---ccat--c-ttg--tttatgaata-tgggcaattggctgatgc-tttgatgatttttaattttg--------tttgtaaaaaatttt------------------ctttggaa--------accaggtacattcaagagggtgggcttactggtgagcgcaagcgatgggtgccgcgaagaggaaaaacacctcttgatcctgatgctgctggatttatatattcaaaccctatggaaacctccttcaagcaaagatgtcttgaagagtggaagttgcaccatcggaagcttttgaaaactttgcagaatgaaggacttgcagctctaggt---gatgcatctgaatctgattatatgagagtcatggagaggttaaagaaaataataaaaggtccagaccagaatgttctaaaacccaaggctgctagtaagatgatagtctctgagctaaaggaagagcttgaagcacaaggtctaccaactgatggaacaagaaatgttctttaccagcgtgtccaaaaagcaaggagaataaatcgctcacgtggtcggcctctttgggttcctcctgtggaggaggaggaagaagaggtt-------ataa-tttattaaaatc----------------------attttttctgattca-----------caaaagcatacc-a-------ttttcatatcaaa-ttctttattccagcc-tttc----aataaatttaag---------------------------------aatttttgtttga-ttgtctctctctt----------gcaggttgat--gaggagttgg--------------------------------------------------------------------------------------------------------------------------------------------------------------------------------------------------------------------------------------------------------------------------------------------------------------------------------------------------------------------------------
>I28594_M025_Malvaceae_Herrania_nitida_seq1
-----------------------------------------------------------------------------------------cttcaaaattaatcatctcctatgtatcattcactta---atacattgtggcatacctta--attggccgaaaattttc----tataatgttttaca-------attcagact-gtc-aataaatcg--atg---------------------------------------------------------------------atcgataa-tttgg---tgat-------tttctt-aatatttac--------------tgtctttggaa--------accaggtacattgaagagggtgggcttactggtgagcgcaagcgatgggtgcctcggagaggaaaaactcctctagatcctgatgctgctggatttatatattcaaaccctatggaaacctccttcaagcaaagatgtcttgaggactggaagttgcaccaccggaagcttttgaaaaccttgcagaatgaaggacttgcagcccttggt---ggtgcatctgaatctgattatgtgagagtcgtggagaggttaaagaaaatgataaaaggtcctgaccagaatgttttaaaacccaaggctgctagtaagatgatagtatctgagctaaaggaagagcttgaggcacaaggtctaccaattgacggaacaagaaatgttctttaccagcgtgtgcaaaaagcaaggagaataaaccggtcacgtggtcggcctctttgggttcctcctgtggaggaagaagaggaagaggtt-------ataa-tttattaatgta--------------------------ttttttattca-----------caaatccatact-g-------tttgcatatcgaa-tttttcattctagtg-ttttaatttatgcattcaaaa----------------------------------------ttcaa-ttgcatatctctt----------gcaggttgat--gaggaggtagatgagctaatttcacggatcaagttggaagaaggaaat------------------------------------------------------------------------------------------------------------------------------------------------------------------------------------------------------------------------------------------------------------------------------------------------------------------------------------------
>I28595_M184_Malvaceae_Guazuma_ulmifolia_seq1
----------------------------------------------------------------------cat-tttgcttctgttccacttcaaaattaatcatctcccatg--tcatgcaccta---atacattgtggcatagctta--attctccaaaactcttc----tataatgtttcaca-------agccagact-gtc-aataaattg--atc---------------------------------------------------------------------attggtga-ttttgatttgat-------tttcttaaaaatctac--------------tgtctttggaa--------accaggtacattgaagaaggtgggcttactggtgagcgtaagcgatgggtgcctcggagaggaaaaactcctctagatcctgatgctgctggatttatatattcaaaccctatggaaacctccttcaagcaaagatgtcttgaggaatggaagttgcatcacaggaagcttttgaaaaccttgcagaatgaaggacttgcagctcttggt---gatgcatctgaatctgattatgtcagagttgtggagaggttaaagaaaataataaaaggtcctgaccagaatgttttaaaacccaaggctgctagtaagatgatagtatctgagctaaaggaggagcttgaggcacaaggtttaccaattgatggaacaagaaatgttctctaccagcgcgtgcaaaaagcaaggagaataaaccgctcacgtggtcgccctctttgggttcctcctgtggaggaggaagaagaagaggtt-------ataa-tttattwatat-------------------------attttctgattca-----------caaaaccatact-g-------tttgcatatcgaa-tttttcattctagca-ttttaatttatacattcaaa--------------------------------actcttttgctcaa-ttgcatatctctt----------gcaggttgat--gaggaggtagatgagctaatttcacggatca-----------------------------------------------------------------------------------------------------------------------------------------------------------------------------------------------------------------------------------------------------------------------------------------------------------------------------------------------------------
>I28596_M026_Malvaceae_Ruizia_cordata_seq1
--------------------------------------------------------------------------------------------------------------------------------------------catrccttat-atttccygaaacttttc----tattatgttctaca-------atttagata-gtt-aatgaattg--aycattta-----tgatgcta-ttca---wytt--ytttttskttcttaatattggacaattwgttgatgs-tttgatga-ttttaatttga--------twtctaatagaattac--------------watcattggaaa---ctaaaccaggtatattgaagagggtgggcttactggtgagcgcaagcgatgggtgcctcgaagaggaaaaactcctctagatcctgatgctgctggatttatatattcaaaccstatggaaacctccttcaagcaaagatgtcttgaggaktggaagatttatcatcgcaagcttttgaaaamcttgctgaatgaaggacttgcagctcttggt---gatgcatctgaatctgattatataagagttgtagagaggttaaagaaaatagtaaaaggacctgatcagaatgtcttaaaacccaaggctgctagtaaaatggtagtatctgagctaaadgaagagcttgaagcacaaggcctvccaattgatggaacaagaaacattctttaccagcgtgthcaaaaagctaggagaataaatcdctckcgtggtcgacctctttgggttcctcctktggaggaggaagaagaagaggtc-------ataa-tttattagtatct---------------------ttsttttactatttc-----------gaaagtcataga-wt------mttacatttcagt-ttcttt--------------------------------------------------------------ttyytkktttttkg-ttgtatttctttt----------gcaggttgat--gaggagttagatgagctgatttctakart-------------------------------------------------------------------------------------------------------------------------------------------------------------------------------------------------------------------------------------------------------------------------------------------------------------------------------------------------------------
>I28597_M027_Malvaceae_Melhania_velutina_seq1
--------------------------------------------------------------------------------------------------------------------------------------------------------tttcccgaaacttttc----tattatcttctgca-------atatagata-gtt-aatgaattg--ttcattta-----tgatgcta-ttcg---tttt--ctttttctttcttaatattggacaattagttgatgc-tttgatga-tttttgtttga--------tttctaatacaactac--------------aatcattggaaa---ctaaaccaggtatattgaagagggtgggcttactggtgagcgcaagcgatgggtgcctcgaagaggaaaaactcctctagatcctgatgctgctggatttatatattcaaaccctatggaaacctccttcaagcaaagatgtcttgaggagtggaagatttatcatcgcaagcttttgaaaaccttgctgaatgaaggacttgcagttcttggt---gatgcatctgaatctgattatattagagttgtagagaggttaaagaaaatagtaaaaggacctgatcagaatgtcttaaaacccaaggctgctagtaaaatggtagtatctgagctaaaagaagagcttgaagcacaaggcctaccaattgatggaacaagaaacattctttaccagcgtgtccaaaaagctaggagaataaaccgctcgcgtggtcgacctctttgggttcctcctgtggaggaggaagaagaagaggtc-------ataa-tttattagtatct---------------------ttcttttactatttc-----------gaaag---taga-tt------cttacatttctgt-ttcttt--------------------------------------------------------------ttcttgttttttgg-ttgtatatctttt----------gcaggttgat--gaggagttagatgagctgatttctagaattaagttgcatgaagg----------------------------------------------------------------------------------------------------------------------------------------------------------------------------------------------------------------------------------------------------------------------------------------------------------------------------------------------
>I28599_M029_Malvaceae_Desplatsia_dewevrei_seq1
---------------------------------------------------------------------------------------------------------------------------------atacatagtggcatatcttgt-tttgcccagaaattttt----tatcat---------------gtttacattcgcc-aataaattg--ataattaa-----ttatgcta-ttct---ccat--gtttgtttgtgcaagtgttggac-attgactggtgt-cgtgataa--tttgatgtga--------tttctaaaaaagttat--------------gaacttggaaa---------ccagatatattgaagagggtgggcttactggtgagcgcaagcgatgggtgcctcgaagaggaaaaactcccctagatcctgatgctgctggatttatatattcaaatcctatggaaacctccttcaagcaaagatgtcttgaggagtggaagatacaccaccggaagcttttgaaaaccttgcagaatgaaggacttgcagcgctgggc---gatgcatctgaatctgattatattagagtcgtggagaggttaaagaaaataataaaaggtcctgaccagaatgttttaaaacccaaggctgcaagtaaaatgatagtatctgagctaaaggaagagcttgaggcacaaggtctaccgactgatggaactagaaatgttctctaccagcgtgtacaaaaagcaaggagaataaaccgctcacgtgggcggcctctttgggttcctccagtggaggaggaagaagaagaggtt-------ataa-tatatgaattttcctgt------------------------ttaattcg-----------cgaaactatact-g-------tctgcatatgaaa-ccttctattctagcc-tttgactttttccattcaa---------------------------------ctttttttgttcaa-ttgtgtatgtctt----------gcaggttgat--kaggagttagaca-----------------------------------------------------------------------------------------------------------------------------------------------------------------------------------------------------------------------------------------------------------------------------------------------------------------------------------------------------------------------------
>I28600_M146_Malvaceae_Mortoniodendron_guatemalense_seq1
-----------------------------------------------------------------------------------------------------------------------------------acatcacagcatacctagt-tttgcccaacaattttctttgtattatgttttgca-------atatagact-gtc-aataaattg--atgattga-----tgatgata-ttct---ccat--c-aagtttttatgaatattggacaattagctgatgc-tttgatga-ttttaatttga--------tttctaaaaacattac--------------tatctttggaa--------accaggtacattgaagagggtgggcttactggtgagcgcaagcgatgggtgcctcgaagaggaaaaacacctctagatcctgatgcaactggatttatatattcaaaccctatggaaacatccttcaagcaaagatgtcttgaggagtggaaaatataccatcggaagcttttgaaaaccttgcagaatggaggacttgcagctttgggt---gatgcatctgaatctgattatatgagagttgtggagaggttaaagaaaatagtaaaaggtcctgaccagaatgttttaaaacccaaggctgctagtaagatgatagtatcagagctaaaggaagagcttgaagcacaaggtctaccaactgatggaacaagaaatgttctttaccagcgtgtacaaaaagcaaggagaataaatcgctcacgtggccggcctctttgggttcctcctgtggaggaggaagaagaagaggtt-------ataa-tttagtaataat----------------------ttttttaattattca-----------caaaatcatact-g-------tttgcatattcga-atctttattctaacc-tttc----aatacatttaag---------------------------------tttctttgtttga-ttgtgtatttctt----------tcaggttgac--gaggagttagatgagctaakttctcggattaagttggaagaagggaa-------------------------------------------------------------------------------------------------------------------------------------------------------------------------------------------------------------------------------------------------------------------------------------------------------------------------------------------
>I28601_M030_Malvaceae_Sparmannia_africana_seq1
----------------------------------------------------------------------------------------------------------------ctgtcattcactta---atacatcgyggcataccttat-tttgctgagaaattttc----tatcat---------------gyttatact-gtc-aataagttg--atcattgg-----tta-gctg-atct---ccat--ctttgtttrtgtgaatgttggac-ggtggctgatgcccatgrtca--cttgatatga--------tttctgaaaaaattat--------------gatcttggara---------ccaggtacgttgaagaaggtggrcttactggtgagcgcaagcgatgggtgcctcgaagaggaagaactcctctagatcctgatgctgctggatttatatattcaaaccctatggaaacctccttcaagcaaagatgtcttgaggaatggaagatataccaccggaagcttttgaaaaccttgtataatgaaggacttgcacctctgggc---gatgcatctgaatctgattatattagagtcgttgagaggttaaagaaaatactaaaagktcctgaccagaatgtthtaaaacccaaggchgctagtaagatgttagtatmtgagctaaaggaagagcttgaggcacaaggtttaccaactgatggaactagaaatgtcctctaccagcgtgtgcaaaaagcaaggagaataaaccgctcgcgtggtcggccactttgggttcctccggtggaagaagaagaagaggaggtt-------atat-catatcaatttctctac--------------------------aattca-----------c-aaactrtact-g-------tttgtacatgaaa-tctttta---gagmt-tttgaattaatgcattcaagttgkt---------------------------tttttttggttcaa-ttgcgtatctctt----------gtaggttgat--gaggagttagacgagctaatttcacggatcaagtt-------------------------------------------------------------------------------------------------------------------------------------------------------------------------------------------------------------------------------------------------------------------------------------------------------------------------------------------------------
>I28603_M223_Malvaceae_Gossypium_hirsutum_seq1
t----------------------------------------------------aatcaactgtaaaatctggttctataatttcttaactwataattctccwatcatgcattctgtgtgttactg-----gaagattcrgcatrccatat-tttgcccaaaactttck----tattatgttccaca-------att----ct-gtc-ggtaagttg--atcattaa-----tgatgcta-ttct---cc------------------------------------------------------------------------------------------------------------------------caggtacattgaagagggtgggcttacaggtgagcgcaaacgatgggtgcctcgaagaggaaaaacacctctrgatcctgatgctacwggatttatatattcaaaccctatggaaacctccttcaagcaaagatgtctagaagagtggaagatataccatcggaagcttttgaaaaccctgcagaatgaaggacttgcagctttgggt---gatgcaacagaatctgattacatgagagtagtggagaggttgaggaaaataataaaaggtcctgaccagaaygttttaaaacccaaggctgctagtaagatggtagtatcygagctaaaggaagagcttgaagctcaaggtctaccaaccgatggaacaagaaatgttctttaccagcgtgtccaaaaagcaaggagaataaatcgctcacgtggtvggcctctttgggttcctcctgtggaggaggaagaagaagaggtt-------vtaa-gttatyaatat-----------------------ctgttttcttattca-----------tgttatggtacc-a-------tttgcatatca----------------------------atgcatttaagtaaaa-------------------------caatttttttgtttga-ttgtgtatttctt----------gcaggttgat--gaggagctagatgagttaatttctcggattaagctggaagaaggaaatacagaattctggaaa---------------------------------------------------------------------------------------------------------------------------------------------------------------------------------------------------------------------------------------------------------------------------------------------------------------------------
>I28604_M032_Malvaceae_Entelea_arborescens_seq1
------------------------------------------------------------------------------------------------------------------------------------caacgtggaataccttat-tttgctgagaaattttc----tatcat---------------gtttatact-atc-aataagttg--atcattgg-----tta-gcta-atct---ccat--ctttgtttgtgtgaatgttggay-ggtggctgatgcccatgatca--cttgatgtga--------tttctgaaaaaattat--------------gatcttggaaa---------ccaggtacrttgaagaaggtgggcttactggtgagcgcaagcgatgggtgcctcgaagaggaaraactcctctagatcctgatgctgctggatttatatattcaaaccctatggaaacctccttcaagcaaagatgtcttgaggagtggaagatataccaccgraagcttttgaaaaccttgtataatgaaggacttgcacctctgggc---gatgcatctgaatctgattatattagagtsgttgagaggbtaaagaaaatamtaaaaggtcctgaccagaatgttttaaaacccaaggccgctagtaagatgttagtatctgagctraaggaagagcttgaggcacaaggtttaccaahtgatggaactagaaatgtcctctaccagcgtgtgcaaaaagcaaggagaataaaccgctcgcgtggtcggccactttgggttcctccvgtggaagaagaagaagaggaggtt-------atat-catatmawtttctctac--------------------------aattca-----------caaaactatact-g-------tttgyrcatgaaa-tctttta---gagcc-tttgaattaatgcattcaagtgttt---------------------------tttttttggttcaa-ttgcgtatctctt----------gtaggttgat--gaggagttagacga----------------------------------------------------------------------------------------------------------------------------------------------------------------------------------------------------------------------------------------------------------------------------------------------------------------------------------------------------------------------------
>I28605_M235_Malvaceae_Abutilon_sp_seq1
----------------------------------------------------------------------------------------------------------------ataagttacgc---------------------acatat-tttgcccaaaagttttc----tattatgtttcaca-------atttagcct-gtc-gatgacttg--atcattaa-----tgttgcta-ttct---ccc-----------------------------aagctgatgc-tttgatga-tgttagtttga--------tttctaaacaatttag--------------tgtcttcacaa--------atcaggtacattgaagagggtgggcttacaggtgagcgcaagcgatgggtgcctcgaagaggaagaacacctctagaccctgatgcttctggatttatatattcaaaccctatggaaacctccttcaagcaaagatgtctagaggagtggaagatacaccatcggaagcttttgaaaaccttgctgaacgaaggacttgcagctttgggt---gatgcatcggaatctgattatatgagagtcgttgagaggttgaggaaaataattaaaggtcctgatcagaatgttttaaaacctaaggctgcaagtaagatgatagtatctgagctaaaggaagagcttgaagcacaaggtctaccaactgatggaacaagaaatgttctttaccagcgtgtccaaaaagcaaggagaataaatcgctcacgtggtcgacctctttgggttcctcctgtggaggatgaggaagaagaggtt-------atat-tttatcaa-atatc--------------------ttttttctttattca-----------caatataatacc-t-------tttgcatttca----------------------------atacatttaggtatttatt--------------------attattatttttgtttga-ttgtgtatctctt----------gcagattgac--gaggaattagatgagctaatttctcgtattaagctggaagaaggaaatacag--------------------------------------------------------------------------------------------------------------------------------------------------------------------------------------------------------------------------------------------------------------------------------------------------------------------------------------
>I28606_M033_Malvaceae_Reevesia_formosana_seq1
---------------------------------------------------------------------------------------------------------------------------------------------------------tgcccaaaaattttc----tattatgttttaca-------atttagacg-gtc-aataaattg--gtcattga-----tgatgtta-ttct---ccac--c-ttattttaatgaatactgggc-attggctgatgc-tttgatga-ttttagttg------------tctaaaaaaattgc--------------tatctttggaa--------accaggtacattgaagagggtgggctaactggtgagcgcaagcgatgggtgcctcgaagaggaaaagcacctctagatcctgatgctgctggatttatatattcaaaccctatggaaacctccttcaagcaaagatgtctcgaagagtggaagatgcaccataggaagcttttgaaaaccttgcagtatgaaggacgtgcagctctgggt---gatgcatctgaatctgattatatgagaatcgtggagaggttaaggaaaatagtaaaaggtcctgaccagaatgttttaaaacccaaggctgctagtaagatgatagtatctgagctaaaggaagagcttgaagcacaaggtctaccaattgatggaacaagaaatgttctttaccagcgtgtccaaaaagcaaggagaataaatcgctcacgtggtcggcctctttgggttcctcctgtggaggaggaagaagaagaggtt-------ataa-tttattgatatc------------------------------tttttta-----------caaaatcatact-g-------tttgca-atcaaa-ttctttattctagcc-tttc----aatacatttagtt--------------------------------tttttatatttga-tttcgtatctctt----------gcagattgac--gaggagttagatgagctaatttctcgaattaagttggaagaaggaaa-------------------------------------------------------------------------------------------------------------------------------------------------------------------------------------------------------------------------------------------------------------------------------------------------------------------------------------------
>I28607_M034_Malvaceae_Mansonia_altissima_seq1
---------------------------------------------------------------------------------------------------------------catgtgattctttta---attgactgcagcata-catat--tagcccaaatcttttc----tattatgcttttaca------atttagatg-gtc-aaggaattg--gtcactgg-----tgatgcaa-tttt---ctc-------gttcttatggatatttagt-gttggctga----------------tgctttgtt-------ttctaaaaaacatcgc--------------tatctttggaa--------aacaggtacattgaagaaggtggtcttactggtgagcgcaagcgatgggtgcctcgaagaggaaaaacacctctagaccctgatgctgctggatttatatattcaaaccctatggaaacctctttcaagcaaagatgtcttgaagagtggaagatgcaccacaggaagcttttgaaaaccctgaagaatgaaggacttgcagctttgggt---ggtgcatctgaatctgattatacgagagtcatggagagattaaagagaataataaaaggtcctgaccagaatgttttaaagcccaaggctgcaagtaagatgttagtatctgagctaaaggaagagcttgaagcacaaggtctaccaactgatggaactagaaatgttctttaccagcgtgtccaaaaagcaaggagaataaatcgctcacgtggtcggcctctttgggttcctcctgtggaggaggaagaggaagaggtt-------ataa-tttattgtcat-----------------------gttatttttaattca-----------caaaatcatact-a-------attgcatattgaa-ttctttgttctagcc-tttc----aacacgttaaac--------------------------------ttttttatgttcga-ttatgtatgtctt----------gcaggttgat--gaggagttagatgagctaatt---------------------------------------------------------------------------------------------------------------------------------------------------------------------------------------------------------------------------------------------------------------------------------------------------------------------------------------------------------------------
>I28608_M035_Malvaceae_Hosfordia_alata_seq1
------------------------------------------------------------------------------------------------------------------gracttcactt-----tacttctcagcataccatat-tttktyywmragttttc----tattatgtttcaca-------atttagcct-gtc-gatgatttg--atcattaa-----tgttgcta-ktct---ccc-----------------------------aagctgatgc-tttgahga-tgttaatttga--------tttctdaacaatttac--------------tgtcttcacaa--------accaggtacattgaagagggtgggctyacaggggagcgcaagcgatgggtgcctcdaagaggaagaataccyctagatcctgatgcttctggatttatatattcaaacccyatggaaacctccttcaagcaaagatgtctagaggagtggaagatacaccatcggaagcttttgaaaaccttgctgaacgaaggacttgcagctttgggt---gatgcatcggaatctgattatatgagagtbgttgagaggttgaggaaaataattaaaggtcctgatcagaatgttttaaaacccaaggctgcaagtaagatgatagtatctgagctaaaggaagarcttgaagcacaaggtctaccaaccgatggaacaagaaatgttctttaccagcgtgtccaaaaagcaaggagaataaatcgctcacgbggtcgacctctttgggttcctcctgtggaggaggaggargaagaggtt-------rtat-ttkatcaa-atatc--------------------ttttttctttattca-----------caatataatacc-t-------tttgcwtttca----------------------------atacatawagkt-------------------------------ttttttttgtttga-ttctgtatctctt----------gcagattgac--gaggaattagatgagctaatttctcgtattaagctggaagaa------------------------------------------------------------------------------------------------------------------------------------------------------------------------------------------------------------------------------------------------------------------------------------------------------------------------------------------------
>I28609_M036_Malvaceae_Pentaplaris_davidsmithii_seq1
-------------------------------------------------------------------------------atctgttcaacattaata-------tgtcctctttatcattcactt-----tacattgtggcataccttat-tttgcccagaaaatwtc----cattgtgttaca---------atttagcct-gtt-gataaattg--atcattaa-----tgatgcta-ttct---ccc-----------------------------aggctgatgc-tttgatga-ttttaatttga--------tttctaaacagtttac--------------tatctttggaa--------accaggtacattgaagagggtggrcttactggtgagcgcaagcgatgggtgcctcgaagaggaaaaacacctctagatcctgatgctgctggatttatatattcaaatcctatggaaacctctttcaagcaaagatgtctagaggagtggaagatgcaccatcggaagcttttgagaaccttgcagaatgaaggacttgcagctttgggt---gatgcatctgaatctgattatatgagagtcgtggagaggttgaagaaaataataaaaggtcctgaccagaatgttttaaaacccaaggctgctagyaagatgatagtatctgagctaaaggaagagcttgaagcacaaggtctacctactgatggaacaagaaatgttctttatcagcgtgtccaaaaagcaaggagaataaatcgatcacgtggtcggcctctttgggttcctcctgtggaggaggaagaagaagaggtt-------ataa-tttattaatatc----------------------ttttttctttattct-----------caaaattatayt-g-------tttgcatatgaaa-ttctttatcttagcc-tttc----aatacatttaagg--------------------------------tttttttgtttga-ttgtgtatcctt-----------gcaggttr----------------------------------------------------------------------------------------------------------------------------------------------------------------------------------------------------------------------------------------------------------------------------------------------------------------------------------------------------------------------------------------------
>I28610_M037_Malvaceae_Heritiera_littoralis_seq1
-------------------------------------------------------------------------------------------------------------------------------------------------------------------cttctt---tcttgggtttgtggt--tgttatttagaag-ctt-ggaga-------------------------------------tt--c-taggtcttttgaattttggactattggctgatgc-tttgatga-ttctaatttga--------tttctgaaaaatttgc--------------catctttggaa--------accaggtacattgaagagggtgggcttactggtgagcgcaagcgatgggtgcctcgaagaggaaaaacacctctagatcctgatgctactggatttatatattcaaatcctatggaaacctccttcaagcaaagatgtctcgaggagtggaagatgcaccatcggaagcttttgaaaaccttgcagaatgaaggactggctgctttagga---gttgcatctgaatctgattatatgagagttgtggagaggttaaagaaaataataaaaggtcctgaccagaatgttttaaaacccaaggccgctagtaagatggtagtatctgagttaaaggaagagcttgaagcacaaggtctaccaactgatggaacaagaaatgttctttaccagcgtgtccaaaaagcaaggagaataaatcgctcacgcggtcggcctctctgggttcctcctgtggaggaggaagaagaagaggtt-------ataa-tttgttactatcttcatcttctattttattttattttatttataatttg-----------caaaatcatact-g-------ttaacataccaaa-ttctttattctagcc-tttc----aatacatttagg---------------------------------cttttttgttt--------------------------------------------------------------------------------------------------------------------------------------------------------------------------------------------------------------------------------------------------------------------------------------------------------------------------------------------------------------------------------------------------------------------------------
>I28611_M062A_Malvaceae_Durio_zibethinus_seq1
----------------------------------------------------------------------------------------------------------------------------------------------------at-tttgcccaaaacttttc----tattatgttttact-------atttacatt-gtt-aataaattg--att-ttga-----tgatgcta-ttct---gcat--c-ttatttgtaggaatatcgaa-aattggctgatgc-attgatgg-ttttaatttga--------tttctaaaaaacttat--------------tatctttggaa--------accaggtacattgaagaaggtgggcttactggtgagcgcaagcgatgggtgcctcgaagcggaaaaacacctctagatcctgatgctgctggatttatatattcaaaccctatggaaacctccttcaagcaaagacgtctggaggagtggaggatatacaaccggaaacttttgaaaaccttgcagaatgaaggtcttgcagctctgggg---gatgcaactgaatctgattatatgagagtcatggagaggttgaagaaactaataaaaggtcctgaccagaatgttttaaaacccaaggctgccagtaagatgatagtatctgagctaaaggaagagcttgaagcacaaggtctaccgactgatggaacaagaaatgttctttaccaacgtgtacaaaaagcaaggagaattaaccgctcacgtggtcggcctctttgggttcctcccgtggaagaggaagaagaagaggtt-------ataa-tttactaatatc-------------------------tttttttattca-----------caaaatcatacc-g-------tttgcatatcaaa-ttctttattctagcc-tttc----agtacatttaagtt------------------------------tttttttttgttkr-wtgtgtatctc------------------------------------------------------------------------------------------------------------------------------------------------------------------------------------------------------------------------------------------------------------------------------------------------------------------------------------------------------------------------------------------------------------------
>I28612_M038_Malvaceae_Brachichyton_bidwillii_seq1
-----------------------------------------------------------------------------------------------------------------------------------------------------------------------------------tttttca-------atttagact-gtc-aataaattg--atygttgacttttggatgcta-ttct---ccat--t-ttgtttttatgaattttggacaattggctgatgc-tttgatga-ttttaatttga--------tttctgaaagttgtac--------------catctttggaa--------accaggtacattgaagagggtgggcttactggtgagcgcaagcgatgggtgcctmgaagaggaaaaacacctctagatcctgatgctgctggatttatatattcaaatcctatggaaacctccttcaagcaaagatgtctcgaggagtggaagatgcaccatctgaagcttttgaaaaccytgcagaatgaaggactgaccgctttggga---gatgcatctgaatctgattatatgagavttgtggagaggttaaagaaaataataaaaggtcctgaccagaaygttttaaaacccaaggccgctagtaagatggtagtatctgagttaaaggaagagcttgaagcacaagghctaccaactgatggaacaagaaatgttctbtaccagcgtgtccaaaaagcaaggagaataaatcgctcacgtggtcggcctctctgggttcctcctgtggaggaggaagaagaagaggtt-------atca-twtwdtwwtmtht-------------------------ttytmttttyr-----------maaaatcatact-g-------tttgcatatcaaa-atttttattctagcc-ttct-----atacatttagg---------------------------------cttttttgtttga-ttgtttatctctt----------gcak--------------------------------------------------------------------------------------------------------------------------------------------------------------------------------------------------------------------------------------------------------------------------------------------------------------------------------------------------------------------------------------------------
>I28613_M039_Malvaceae_Eriotheca_macrophylla_seq1
---------------------------------------------------------------------------------------------------------gtcctcttcatcaatcactt-----tacatcacag------------------aaaaaatttc----tattatgttttaca-------atttrgact-gtc-raaatattg--atcattaa-----tgatgcta-ttct---ccc-----------------------------aagcggatgc-tttgataa-ttttaatttga--------tttctaaacaatttac--------------tatctttgaaa--------atcaggtacattgaagagggtgggcttactggtgagcgcaagcgatgggtkcctcgaagaggaaaaacacctctagatcctgatgcttctggatttatatattcaaaccctatggaaacctccttcaagcaaagatgtctagaggagtgsaagatacaccatcggaaacttttgaaaaccttgcagaacgaaggacttgcagctctgggt---gatgcatctgaatctgattatatgagagtcgtcgagaggttgaggaaaataataaaaggtcctgaccagaatgttttaaaacctaaggctgctagtaagatgatcgtatctgagctaaaggaagagcttgaagcacaaggtctaccgattgatggaacaagaaatgttctttaccagcgtgtccaaaaagcaaggagaataaatcgctcacgtggtcggcctctttgggttcctcctgtggaggaggaagaagaagaggtt-------ataa-tttattaatacct---------------------ttttttctttattca-----------caaaatcatatcag-------tttgcatatcaaa-ttctttattctagcc-tttc----aatacatttaagg-------------------------------kttttttttttttt-ttttgtat---------------------------------------------------------------------------------------------------------------------------------------------------------------------------------------------------------------------------------------------------------------------------------------------------------------------------------------------------------------------------------------------------------------------
>I28615_M041_Malvaceae_Pterygota_brasiliensis_seq1
-------------------------------------------------------------------------------------------------------------------------------------------------------------------------------tatgtttttca-------atttagact-gtg-aataaatag--attgttgaattttttatgcta-ttttgcatttt--t-tttcttttatgaattgtggacaattggctgttgc-actgatga-ttttaatttga--------tttctgaaatatttac--------------catctttggaa--------gccaggtacattgaagagggtgggcttactggtgagcgcaagcgatgggtgcctcgacgaggaaaaacacctctagatcctgatgctgctggatttatatattcaaatcctatggaaacctccttcaagcaaagatgtctcgaggagtggaagatgcaccatctgaagcttttgaaaacattgcagaatgaaggactggccgcactggga---aatgcatctgaatctgattatacgagagttgtggagaggttaaagaaaataataaaaggtcctgaccagaatgtttcaaaacccaaggccgctagtaagatgatagtatctgagttaaaggaagaacttgaagcacaaggtctaccaactgatggaacaagaaatgttctttaccagcgcgtccaaaaagcaaggagaataaatcgctcacgtggtcggcctctctgggttcctccggtggaggaggaagaagaagaggtt-------ataa-tttattaccatct--------------------tttttttttttttttg-----------caaaatcatact-t-------ttttcatatcgaa-ctctttattctagcc-tttc----aatacatatagg---------------------------------cttttttgtttga-ttgtttttctctt----------gcaggttgat--gaggagctagatgaattaatttctcggattaagttggaagaa------------------------------------------------------------------------------------------------------------------------------------------------------------------------------------------------------------------------------------------------------------------------------------------------------------------------------------------------
>I28616_M042_Malvaceae_Leptonichya_maranta_seq1
-----------------------------------------------------atatgattttattgacccatttgttcgtctgttcaacttcaacattaatcatctcccatgtatcattcactta---atgcaccgtgtcatacctta--attgcccaaaaattttc----aatagtttttttta-------ttttagacc-ctc-cataaattg--att---------------------------------------------------------------------attgatga-ttttaatgtga--------tttctaagaaaaata------------------ctttggaa--------atcaggtacattgaagagggtgggctcactggtgagcgcaagcgatgggtgcctcgaagaggaaaaactcctctagatcctgatgctgctggatttatatattcaaaccctatggaaacctccttcaagcaaagatgtcttgaggaatggaaaatgtaccaccggaagcttttgaaaaccttgcggaatgaaggacttgcagctctgggt---gatgcatctgagtctgattatatgagggtcatggagaggttgaagaaaataataaaaggtccagatcaaaatgttttaaaacccaaggcagctagtaagatggtagtatcrgagctaaaggaagagcttgaagcacaaggtctaccaacggatggaactagaartgttctttaccagcgtgtgcaaaaagcgaggagaataaaycgctcacgtggtcggcctctttgggttcctactgtggaggaggaagaagaagaggtt-------ataa-tttattaatat-----------------------cttttttctaattca-----------tgaaaccatact-g-------tatgcgtatcaaa-ttccttattctagcc-ttttagtttatgcatttgttt-------------------------------attttttggttcaa-ttgtgaattctt-----------gcaggttgat--gaggagtta---------------------------------------------------------------------------------------------------------------------------------------------------------------------------------------------------------------------------------------------------------------------------------------------------------------------------------------------------------------------------------
>I28617_M043_Neuradaceae_Neurada_procumbens_seq1
--ggattgaac----------------------------------------------------------------------------------------------------------------------ctttacaagaagaggctgaac-ttggctatgagattgat----tatattgctaggtat------gcttattaa-ttcacacaaaagg--cctactgcaa---tagctttatttct-ttctac---------------------------------------attgatgt------gcttgat------gcatcggaaaaagctacttagcatttcctctttctattggaa--------accaggtacatttcagagggtggtctaacaggtgagcgcaagcgatgggtacctcgaaggggcaaaacccctcttgaccctgatgctgatgggttcatatactcaaaccctatggaaacctccttcaagcaaagatgtctcgaggactggaaaatgcaccattggaaacttctgaaaatcttgcagaacgaaggcatatcagttttgggtggagacgtatccgagtcagattatgtgagagtggttgagaggttcaagaaaattataaaaggtcctgatcagaatgtcttgaagcccaaggctgctagcaagatggtggtatctgagttgaaggaagagctagaagcacaaggtctgccaactgatggaacaagaaacgttctttaccagcgtgtgcagaaagcaaggagaataaatcgctcgcgtggtcgtcccctttgggttcctcctgtggaggaggaagaagaggaggta-------aata-ttcatt----------------------------cagttactttgtctaatgatc-----ctaacttacggt-ttgtaggatatgtaccccaac------------------------------------------------------------t-----------------------tagcaaatcactt---------tccaggtaaagt------------------------------------------------------------gcaacgccaattt----------------------------------------------------------------------------------------------------------------------------------------------------------------------------------------------------------------------------------------------------------------------------------------------------------------gg
>I28618_M044_Malvaceae_Pentace_laxiflora_seq1
--------------------------------------------------------------------------------------------------------tgccatctctatcatttactt-----tgcatg-cggcatgccatat-tttgcccaaaacttttc----tatcatgtttttca-------gtttagact-att-tatatattg-----------------atgata-ttct---ccat--c------------------------ctggctgatgc-tttgatga-ttttaattttg---------ttctaaaaaattta------------------cttcggaa--------accaggtacattgaagagggtgggcttactggtgagcgcaagcgatgggtgccacgaagaggaaaaacacctcttgatcctgatgctgctggatttatatattcaaaccctatagaaacctctttcaaacaaagatgtcttgaggagtggaagctgtaccatcggaagcttttaagaactttgcagaatgaaggacttgcagctctaggt---gatgcatctgaatctgattatgtgagagttgtggagaggctaaagaaaataataaaaggtccagaccagagtgttctaaaacccaaggccgctagtaagatggtagtgtctgagctaaaggaagagcttgaagcacaaggtttaccaactgatggaacaagaaatgttctttaccagcgtgtccaaaaagcaagaagaataaaccgttcacgtggccggcctctttgggttcctcctgtcgaggaggaggaagaagaggtt-------ataa-tatattattatt----------------------at------------------------------------------------------------------twttag---------------------------------------------------------------------------------------------------------------------------------------------------------------------------------------------------------------------------------------------------------------------------------------------------------------------------------------------------------------------------------------------------------------------------------------------------------------------------------------------------
>I28619_M045_Malvaceae_Phragmotheca_mammosa_seq1
-----------------------------------------------------------atttcttgagccatttgtgcatctgttctacattaata-------tgtcctct---------------------------------------tttgcccaaacaatttc----tactatgttttaca-------atttagact-gtt-aataaattg--atcattaa---------------------------------------------------------tgatgc-tttgatga-ttttaatttga--------tttccaaacaatttac--------------tatctttggaa--------accaggtatattgaagagggtgggcttaccggtgagcgcaagcgatgggtgcctmgaagaggaaaaacacctctagatcctgatgctgctggatttatatattcaaaccctatggaaacctccttcaagcaaagatgtctagaggagtggaagatgcacaatcggaagcttttgaaaaccttgcagaatgaaggacttgcagctctkggt---gatgcatctgaatctgattatatgagagtcatggagaggttgaagaaaataataaaaggtcctgaccagaatgttttaaaacccaaggctgctagtaagatgatagtatcagagctaaaggaagagcttgaagcacaaggtctaccaactgatggaacaagaaatgttctttaccagcgtgtccaaaaagcaaggagaataaatcgttcacgtggtcggcctctttgggttcctcctgtggaggaggaagaagaagaggtt-------ataattttattaatatc----------------------tttttcttttattca-----------ccaaagcatatc-a-------ttcgaatatcaaa-ttctttattctagcc-tttc----aatacatttaagt--------------------------------attttttgtttga-ttgtgtatcactt----------gcaggttgac--gaggagttagataagctgatttctcg----------------------------------------------------------------------------------------------------------------------------------------------------------------------------------------------------------------------------------------------------------------------------------------------------------------------------------------------------------------
>I28620_M046_Malvaceae_Camptostemon_shultzii_seq1
-----------------------------------------------------------------------------------------------------------------------------------------------------------------------t-------------------------ttatagcct-gtc-gataaattg--atcattaa-----tgatgcta-ttct---ccc-----------------------------aagctgatgcttttgatga-tattaatttga--------tttctaaacaatttac--------------catctttaaaa--------accwggtacattgaagaggktrggyttacaggtgagcrcaagcgatgggtrcctygaagaggaaaaacacctctagatcytgatgttgctggatttatatattcaaaccctawggaaacctchttcaagcwaagatgtctagaggagtggaagatgcaccatyggaagcttttgaaaaccytrcagaayraaggacttgyagykttgggt---gatgcatcrgaatctgaytatwtgagagtygtygagaggttgaagaaaataataaaaggtcmtrasyagaatgttttaaaacccaargctgcragtaagatgrtagtrtytgagctaaaggaagagcttgaagcacaaggtctaccaactgatggaacgagaaatgttctttaccagcgtgtccaaaaagcaaggagaataaatcgctcacgtggtcggcctctttgggttcctcctgtggaggaggaagaagaagaggtt-------atat-tttattaatatc----------------------ttttttatttattca-----------caatatctg------------tttgcatatca----------------------------atacatttaagt-------------------------------atttttttgtttga-ttgtgtatctctt----------gcaggttgat--gaggaaktagmygarytywyttctyggmtwrakytkkwaraakraaatac----------------------------------------------------------------------------------------------------------------------------------------------------------------------------------------------------------------------------------------------------------------------------------------------------------------------------------------
>I28621_M153_Malvaceae_Trichospermum_sp_seq1
----------------------------------------------------------------------------------------------------atcatcttttctgtgtcattcactta---atacaatgtggcatamctggt-ttcrccaaaaaadttc-----tatcmt---------------gcttacata-gcb-aataaattg--ataaytga-----tcatgcta-ttct---ccat--ctttgtttgtatgavtgttggac-attggctgatgh-httgataa--tatgatgtga--------tttctaawaaagttat--------------gaccthhgaaa---------ccaggtabattgaagagggtgggmttacdggtgagcgcaagcgatgggtgcctcgaagaggaaaaactcctctagatcctgatgctgctggatttatatattcgaaccctabggaaacctccttcaagmaaagatgtcttgaggagtggaagatacaccaccggaagcttttgaaaaccttgcagaatgaaggwcttgcagcgctaggh---gatgcatctbaatctgattatattagagtcgtggaacggttaaagaaaataataaaaggtcctgaccagaatgttttaaaacccaaggctgctagtaaaatgatagtatctgagctaaaggaggagcttgaggcacaaggtctaccnactgatggaacaaraaatgttctctaccagcgtgtgcaaaaagcaaggcgaataaaccgctcacgtggtcggcctctttgggttcctccdgtngaggaggaagaagaagaggtt----ataataa-tatattaatttctctta-------------------------------------------caaaaatatact--------atctgwgtatgaaa-tcttttatcctagccttttgactttttgcatttaact-------------------------------ttgttttggttcaa-ttgtrtatgtctt----------gcaggttgat--gtggagttagavaagctaatttcacggatcaagttgsaa---------------------------------------------------------------------------------------------------------------------------------------------------------------------------------------------------------------------------------------------------------------------------------------------------------------------------------------------------
>I28623_M048_Malvaceae_Abroma_augusta_seq1
------------------------------------------------------------------------------catctgttcaacttcaacattaatca--tcctatgtatcattcacata---atgcatttagtcattcctta---ttgcccaaaaattttc----tatagtgtttgac---------tttagatt-gtc-cataaatgg--atc---------------------------------------------------------------------attgatga-ttttaatgtgat-------tttctaagaaaaatac--------------tatatttggaa--------accaggtacatcgaagaaggtgggcttactggtgagcgcaagcgatgggtgcctcgaagaggaaaaactcctctagatcctgatgcttctggatttatatattcaaaccctattgaaacctccttcaagcaaagatgtcttgaggagtggaaaattcaccaccggaagcttttgaaaaccttgcagaacgaaggacttgcagctctgggt---gatgcatctgaatctgattacgtgagagttgtggagaggttaaggaaaataataaaaggtcctgaccagaatgttttaaaacccaaggccgctagtaagatgatagtgtctgagctaaaggaagagcttgaggcacaaggtctaccaattgatggaactagaaatattctttaccagcgtgtgcaaaaagcgaggagaataaaccgctcacgtggtcggcctctttgggttcctcctgtggaggaggaagaagaagaggtt-------ataa-acttataatatataata-----------------tctttttctagttca-----------caatcccatacc-g-------tttgcatatcaaa-ttttttgttctagcc-ttttgatatatgcatttatttgttt-------------------------ttttttttctgttcaa-ttgtgcacctctt----------gcaggttgat--gaggag------------------------------------------------------------------------------------------------------------------------------------------------------------------------------------------------------------------------------------------------------------------------------------------------------------------------------------------------------------------------------------
>I28624_M049_Malvaceae_Corchoropsis_tomentosa_seq1
--------------------------------------------------------------------------------------------------------------------------------------tctcrryryamywtrc-atysccmaaaacttttc----tattacgtattaca-------atttatact-gta-aatgaattg--atcatta------tgatgcta-ttct---ccat--c-ttgtttttcctaatattggacaattagttgatgc-tttgatga-ttttaatttga--------tttctaataaaattac--------------aatctttggaaaccactaaaccaggtatattgaagagggtgggcttactggtgagcgcaggcgatgggtgcctcgaagagggaaaactcctctagatcctgatgttgctggatttatatattcaaaccctatggaaacctccttcaagcaaagatgccttgaggagtggaagattcatcatcgcaagctcttgaaaaccttgctgaatgaaggacttgcagctcttggt---gatgtatctgaatctgattatataagagttgtggagaggttaaagaaaatagtaaaaggacctgatcagaatgtcttaaaacccaaggctgccagtaagatggtagtatctgagctaaaggaagagcttgaagcacaaggcctaccaattgatggaacaaggaatattctttaccagcgtgtccaaaaagctaggagaataaatcgctcgcgtggtcggcctctttgggttcctcctgtggaggaggaagaagaagaggtc-------ataa-tttgttaatatct---------------------ttcttttactatttc-----------gaaaatcatgga-gt------tttgcatatgaaa-ttcttt---------------------acattttagttttt-------------------------cttttttcttttttgg-tttwgywyctwty----------gaaggttgac--gaagagttagatgagctgmt----------------------------------------------------------------------------------------------------------------------------------------------------------------------------------------------------------------------------------------------------------------------------------------------------------------------------------------------------------------------
>I28625_M193_Malvaceae_Apeiba_tibourbou_seq1
--------------------------------------------------------------------------------------------------------tctcctctgtatcrttcattta---agacattgtkgcatacctttw-tttgctgagatattttc----taccat---------------gtttatmct-gtc-aataacycr--atcattga-----ttatgcta-ttct---ccat--ctttgtttgkrtgattgttggac-attggctgatgc-catgatta--cttgatrtga--------tttctgaaaaaawtat--------------gaccttggaaa---------ccaggtacattgaagagggtgggcttactggtgagcgcaagcgatgggtgcctcgaagaggaaaaantcctctagatcctgatgctnbtggatttatatattcaaaccctatggaaacctccttcaagcaaagatgtcttgaggagaacaagatatatcaccgcaagcttttgaaaaccttgcagaatgaaggacttgcwgctctgggt---gatgcatctgaatctgattatnttagagtngtvgagaggttaaagaaaataataaaagghcctgaccagaatgttttaaaacccaaggccgctagtaagatgatagtatctgagctmaaggaagagcttgaggcacaaggtctaccaactgatggaacaagaaacgttctctaccagcgtgtgcaaaadgcaaggagaataaaccgctcgcgtggtcggccactttgggttcctcmrgtbgaggaagaagaagaagaggtt-------htat-catatcaatyhctctac--------------------------aattca-----------caaaactatact-g-------tttgtatatgaaa-tctttta---gagcc-tttgaattaatgtattcaat--------------------------------tttttttttttcaa-ttgtgtatctctt----------gcaggttgat--gaggagttagatgagctaatttcacggatcaagt--------------------------------------------------------------------------------------------------------------------------------------------------------------------------------------------------------------------------------------------------------------------------------------------------------------------------------------------------------
>I28626_M226_Malvaceae_Helicteres_guazumifolia_seq1
-----------------------------------------------------------------------------------------cactaata-------ttatctccatatgattctttta---attgactgcagcatg-catat-attgcccaaatcttttc----tattatgttttgaca------atttcaacg-ttc-aaagaattg--gtcactga--------------------------------------tgaatattgagt-gttggctgatgc-tttgatga-ttttgctttgtt-------tcctaaaacatatggc--------------tatctttggaa--------accaggtacatcgaagaaggtggtcttactggtgagcgcaagcgatgggtgcctcgaagaggtaaaacacctctagaccctgatgctgctggatttatatattcaaaccctatggaaacctctttcaagcaaagatgtcttgaagagtggaagatgcaccataggaagcttttgagaaccttgaagaatgaaggacttgcagctcttggt---gatgcatctgaatttgattatargagagtcgtagagagattaaagaaaataataaaaggtcctgaccagaatgttttaaaacccaaggccgcgagtaagatgttagtatctgagctaaaggaagagcttgaagcacaaggtctaccaattgatggaactagaaacgttctttaccagcgtgtccagaaagcaaggagaataaatcgttcacgtggtcggcctctttgggttcctcctgtggaggaggaagaagaagaggtt-------ataa-tttattgatat-----------------------cttatttttaattca-----------caaaatcatact-g-------attgcacattgaa-ttctttgttctagcc-tttt----aacacattaaa---------------------------------atttttatgtttga-ttgtgtatctctt----------gca---------------------------------------------------------------------------------------------------------------------------------------------------------------------------------------------------------------------------------------------------------------------------------------------------------------------------------------------------------------------------------------------------
>I28628_M051_Malvaceae_Werklea_horrida_seq1
--------------------------------------------------------------------------------------------------------------ccggaagcttcactt-----cacatcacggaaaaccg------tgcccaagaamtttc----tattatatttttacg------atttagcct-gtc-aacaaattt--gtcattaa-----tgatgcta-ttat---------------------------------cccaagtggagcttttgatga-tattaccttga--------tttctaaacaatttac--------------tatctttaaaa--------cccaggtacattgaggagggtggacttacaggtgaacgcaagcgatgggtgcctcgaagaggaaaaacacctctagatcctgacgctgctggatttatatattcaaatcctatggaaacctccttcaagcaaagatgcctagaggagtkgaagattcaccatcgaaagcttttgaaaaccttgcagaatgaaggacttgcagctttgggt---gatgcatcagaatctgattatataagagttgttgagaggttgaagaaaataataaaagktcctgaycagaatgttttaaaacccaaggctgcgagtaagatggtggtatctgagctaaaggaagagcttgaagcacaaggtctaccaaccgatggaacaagaaatgttctttaccagcgtgtccaaaaagcaaggagaataaatcgttcacgtggtcggcctctttgggttccacctgtggaggaggaagaagaagaggtt-------atat-tttattartatac-------------------------ttctttattca-----------ttatatcatact-g-------tgtgcatttca----------------------------ata------------------------------------------------------------------------------------------------------------------------------------------------------------------------------------------------------------------------------------------------------------------------------------------------------------------------------------------------------------------------------------------------------------------------------------------------------------------------------------
>I28629_M052_Malvaceae_Spirotheca_rosea_seq1
------------------------------------------------------------tttcttgagccatttgtgcatatgttcaacattaata-------tgtcctctttatcatgcactt-----tacatcacgg------------------aaaaagtttc----tattatgttttaca-------atttagact-gtc-gataaattg--atcattaa-----tgatgcta-ttct---ccc-----------------------------gagctgatgc-tttgatga-ttttaatttga--------tttttaaacaatttac--------------tatctttggaa--------accaggtacatcgaagagggtgggcttactggtgagcgcaagcgatgggtgcctcgaagaggaaaaacacctctagatcctgatgctgccggatttatatattcaaaccctatggaaacctccttcaagcaacgatgtctagaggagtggaagatacaccatcggaagcttttcaaaaccttgcagaatgaaggacttgctgctctgggt---gatgcgtctgaatctgattatatgagagtcttggagaggttgaagaaaataataaaaggtcctgaccagaatgttttaaaacccaaggctgctagtaagatgatcgtttctgagctaaaggaagagcttgaagcacaaggtctaccaattgatggaacaagaaatgttctttaccagcgtgtccaaaaagcaaggagaataaatcgctcacgtggtcggcctctttgggttcctcctgtggaggaggaagaagaagaggtt-------ataa-tttgttaatatcttt------------------tttttttctttattta-----------caaaatcatacc-gt------tttgcatctcaaa-ttctttata-gagcc-tttc----aatacatttaagtatt--------------------------ttttttcttcttttga-ttgtgtatctcat----------gcaggttgac--gaggagttagatgcgctaattt--------------------------------------------------------------------------------------------------------------------------------------------------------------------------------------------------------------------------------------------------------------------------------------------------------------------------------------------------------------------
>I28630_M053_Malvaceae_Huberodendron_swietenioides_seq1
------------------------------------------------------------------------------------ttcaatgttaata-------tgcgctctttatcattcactt-----tacatggcaghataccttat-tttgcccaaaaagtttt----aa-aatgttttaca-------atttagact-gtc-aataaattg--atcattaa-----tgatgcta-ttct---cgc-----------------------------aagttgatgc-cttgatga-ttttaattwga--------tttctadacaattttg--------------tatctttggga--------accaggtacattgaagagggtgggcttactggtgagcgcaagcgatgggtgcctcgaagaggaaaaacacctctagatcctgatgctgccggatttatatattcaaaccctatggagacctccttcaagcaaagatgtctagaggagtggaagatacaccatcggaagcttttgaaaaccttgcagaatgaaggacttgcagctctgggt---gatgcatctgaatctgattatatgagagttgtggagaggttgaagaaaataataaaaggtcchgaccggaatgttctaaaaccgaaggctgctagtaagatgatagtawctgagctaaaggaagagctagaagcacaaggtctaccaattgatggaacaagaaatgttctttaccagcgtgtccaaaaagcaaggagaataaatcgctcacgtggtcggccactttgggttcctcctgtggaggaggaagaagaagaggtt-------ataa-tttattaatatc----------------------ttttttctttgttsa-----------cagaatcgtayc-g-------tttgcatatcaaa-ttctttattctagcc-tttc----aatacattttaag-----------------------------gtttttttttttwtta-----ttatctctt----------gcaggttgac--aaggagctagatgagctaatttc-------------------------------------------------------------------------------------------------------------------------------------------------------------------------------------------------------------------------------------------------------------------------------------------------------------------------------------------------------------------
>I28631_M054_Malvaceae_Trochetiopsis_benjaminae_seq1
-------------------------------------------------------------------------------------------------------------------------------------------------cttat-atttcccgaaacttttc----tattatcttctgca-------atatagata-gtt-aatgaattg--ttcattta-----tgatgcta-ttcg---tttt--ctttttctttcttaatattggacaattagttgatgc-tttgatga-tttttgtttga--------tttctaatagaattac--------------aatcactggaaa---ctaaaccaggtatattgaagagggtgggcttactggtgagcgcaagcgatgggtgcctcgaagaggaaaaactcctctagatcctgatgctgctggatttatatattcaaaccctatggaaacctctttcaagcaaagatgtcttgaggagtggaagatttatcatcgcaagcttttgaaaaccttgctgaatgaaggacttgcagttcttggt---gatgcatctgaatctgattatataagagttgtagagaggttaaagaaaatagtaaaaggacctgatcagaatgtcttaaaacccaaggctgctagtaaaatggtagtatctgagctaaaagaagagcttgaagcacaaggcctaccaattgatggaacaagaaacattctttaccagcgtgtccaaaaagctaggagaataaaccgctcgcgtggtcgacctctttgggttcctcctgtggaggaggaagaagaagaggtc-------ataa-tttattagtatct---------------------ttcttttactatttc-----------gaaag---taga-tt------cttacatttctgt-ttcttt--------------------------------------------------------------ttcttgttttttgg-ttgtatatctttt----------gcaggttgat--gaggagttagatgagctgatttctagaattaagttgcatgaaggaaatacagag------------------------------------------------------------------------------------------------------------------------------------------------------------------------------------------------------------------------------------------------------------------------------------------------------------------------------------
>I28632_M055_Malvaceae_Eriolaena_candollei_seq1
------------------------------------------------------------------------------------------------------------------------------------------------------------------cttttc----tattatgttctrcw-------atatagata-gtt-aatgaattg--atcattta-----tgatgcta-ttca---tmtt--htttttctttcttaatattggacaattadttgatgy-wttrwtga-tttwaatttga--------tttctaatagaattac--------------aatcattggaaa---ctaaaccaggtatattgaagaggstgggcttactggtgagygcaagmgatgggtkcctcgaagaggaaaaactcctctagatcctgaygctgctggatttatatattcaaaccctatggaaacctccttcaagcaaagatgtctygagsagtggaagatttatcatcgcaagcttttdaaaaccttgctgaatgaaggamttgcagctcttggt---gatgcatckgaatctgattatataagagttgtagrgaggttaaagaaaatagtaaaaggacctgatcagaatgtcttaaaacccaaggctgctagtaaaatggtagtatctgagctaaadgaagagcttgaagcacaagrcctdccaattgrtggarvaagaaacattctytaccagcgtgtccaaaaagctaggagaataaatcgctcvcgtggtcgacctctttgggttcctcctrtggaggaggaagaagaagaggtc-------ataa-tttattagtatct---------------------ttcttttactatttc-----------rraagtcataga-tt------cttacatttcagk-ttyttt--------------------------------------------------------------ttcttgttttttgg-ttgtatatctttt----------tcaggttgac--gaggagttagatgagctgatttctagaa--------------------------------------------------------------------------------------------------------------------------------------------------------------------------------------------------------------------------------------------------------------------------------------------------------------------------------------------------------------
>I28633_M056_Malvaceae_Adansonia_digitata_seq1
-------------------------------------------------------------------------ttgcgcatctgytcaacattaata-------tgtcctctttatcattcactt-----tacttcgcgg------------------aaaaattttc----tattat---------------gtttagacc-gtc-aataaattg--atcgttaa-----tgatgcta-ttct---ccc-----------------------------aagctgatgc-tttgatga-ttttaatttga--------tttctaadcgatttac--------------aatctttggaa--------accaggtatattgaagagggtgggcttactggtgagcgcaagcgatgggtgcctcgaagaggaaaaacrccactagathctgatgctgccggatttatatattcaaaccctatggaaacctccttcaagcaaagatgtctagaggagtggaagatacaccatcggaagcttttgaaaaccttgcagaacgaaggtcttgcagctctgggc---tatgcatctgaacctgattatatgagagtcatggagagattgaagaaaataataaaaggtcctgatcagaatgttttaaaacccaaggctgctagtaagatgaccgtatctgagctaaaggaagagcttgaagcacaaggtytaccaattgatggaacgagaaatgttctttaccagcgtgtccaaaaagcaagaagaataaatcgctcacgtggtcggcctctttgggtacctcctgtggaggaggaagaagaggaggtt-------ataa-tttattaatatca---------------------ttttttctttattca-----------caaaatcatacc-ct------tttgcatgtcaaa-ttctttaytctagcc-tttc----aatacatttaaggtttccttttgatttta--------tttatttatttatttttttga-ttgtgtatctcat----------tcaggttgac--gaggagttagataagctaa-----------------------------------------------------------------------------------------------------------------------------------------------------------------------------------------------------------------------------------------------------------------------------------------------------------------------------------------------------------------------
>I28635_M058_Malvaceae_Byttneria_aculeata_seq1
----------------------------------------------------------------------------------------acttaaatatgaagctttctacttgactctctttgttc---ttacatggctacacagaatgt-gtcatcatatgcttggt----tattatatat-----------aattcaact-ttc-tatagaagg--aatgtatg-----ggatgctagattg--ttc----------------------------ataaattgatc--gttgatga-ccgtagtatgat-------tttgtaagaaaattac--------------tatctttggta--------accaggtacattgaagagggtgggcttactggtgagcgaaagcgatgggtgcctcgaagaggaaaaactcctctagatcctgatgcttctggatttatttattcaaaccctatggaaacctccttcaaacaaagatgtcttgaggagtggaagatacatcaccgtaagcttttgaaaaccctgcagaacgaaggacttgcagccctgggt---gatgcaactgaatctgattatgtaagagttgtggagaggttaaagaaaataataaaaggtcccgatcagaatgttttaaaacccaaggctgctagtaagatgatagtatctgagctaaaggaagagcttgaggctcaagatctaccaactgatggaacaagraatgttctttaccagcgtgtgcaaaaagcaaggagaataaatcgctcacgtggtcggccactttgggttcctccagtggaggaggaggaagaagaggtt-------ataa-cttgttaatatcc------------------------ttgtctagtact-----------caagaccatgct-atc-----tgcatatatcaaa-ttctttactttarcc-ttttgatttatgcattcctc-----------------------------------------------wtatttatttatt---------tttaaattaat--ggtgtatc----------------------------------------------------------------------------------------------------------------------------------------------------------------------------------------------------------------------------------------------------------------------------------------------------------------------------------------------------------------------------------
>I28636_M059_Malvaceae_Pterospermum_pierrei_seq1
t--------------------------------------------------------------------------------------------------------------------------------------------------------------------------------------------------------------gatgacctc------------------------tttt---cctaat------------------------attagttgatga-ttcgatga--tttagtttga--------tttctgataaaattac--------------aatctttggac--------gccaggtatattgaagagggtgggcttactggtgagcggaagcgatgggtgcctcgaagaggaaaaacacctctagatcctgatgctgctggatttatatattcaaaccctatggaaacctccctcaagcaaagatgtctcgaggagtggaagatttatcatcgcaagcttttgaaaaccttgcagaatgaaggacttgcagctcttggt---gatgcgtctgaatctgattacatgagagttgtggagaggttaaagaaaatagtaaaaagacctgaccagaatgttttaaaacccaaggctgcaagcaagatggtggtatctgagctaaaggaagagcttgaagcacaaggccttccaaccgatggaacaagaaatgttctttaccagcgtgtccaaaaagctaggagaataaatcgctcgcgtggtcggcctctttgggttcctcctgtggaggaggaagaagaagaggtc-------ataa-tttattaacatcttt-------------------cttttttattgtttt-----------gaaaatcttact-at------tttgcatgtgaaa-w---------------------------------------------------------------------------------------------------------------------------------------------------------------------------------------------------------------------------------------------------------------------------------------------------------------------------------------------------------------------------------------------------------------------------------------------------------------------------------------------------------------
>I28637_M060_Malvaceae_Duboscia_vifidiflora_seq1
--------------------------------------------------------------------------------------------------------------------------cttt---atacattgtggcataccttat-tttgctcagaaattttc----tttcat---------------gtttacggt-gct-aatatattg--ataactga-----ttatgctagctct---ccat--ttttttttgtctgagttttggaa-attggctgatg--tctgataa--tttgatgtga--------tttctaaaaaagttat--------------gaacttggaaa---------ccaggtacattgaagagggtggacttactggtgaacgcaaacgatgggtgcctcgaagaggaaaaactcctctagatcctgatgctgctggatttatatattcaaaccctatggaaacctccttcaagcaaagatgtcttgaggagtggaagatacaccaccggaagcttttgaaaaccttgcagaacgaaggacttgctgcgctgggc---gatgcatctgaatctgattatattagagttgtggagaggttgaagaaaataataaaaggtcctgaccagaatgttttaaaacccaaggccgcgagtaaaatgatagtatctgagctaaaggaagagcttgaggcacaaggtttaccaactgatggaactagaaatgttctctaccagcgggtgcaaaaagcaaggcgaataaaccgctcacgtggtcggcctctttgggttcctccggtggaggaggaagaagaagaggtt-------ataa-tatatcaatttctctat------------------------ttaattca-----------caaatctatact-g-------tctgcatattaaa-ctttttattctagcc-tttgaatttatgccttcaaccatttttt----------------------ttttttttgggttcaa-ttgtgtatgtcct----------gcaggttgat--gaggagttagaccagttaatt---------------------------------------------------------------------------------------------------------------------------------------------------------------------------------------------------------------------------------------------------------------------------------------------------------------------------------------------------------------------
>I28638_M061_Malvaceae_Basiloxylon_brasiliensis_seq1
-----------------------------------------------------------------------------------------------------------------------------------------------------------------aagttttc---tattatgtttttca-------atttagact-gtc-aaaaatt-g--atcgttgacttttcgatgctt-tt-----ctcc--g-ctgtttttatgaattttggacaattggctgatgc-tttgatga-ttttaatttga--------tttctaaaaaatttac--------------catctttgg----------accaggtacattgaagagggcgggcttactggtgagcgcaagcgatgggtgcctcgaagaggaaaaacacctctagatcctgacgctactggatttatatattcaaatcccatggaaacctccttcaagcaaagatgtctcgaagagtggaagatgcaccatttgaagcttttgaaaaccttgcagaatgaaggactggctgctctggga---gatgcatctgaatctgattatatgagagttgtggagagattaaagaaaataataaaaggtcctgaccagaatgttttaaaacccaaggccgctagtaagatggtagtatctgagttaaaggaagagcttgaagcacaaggtctaccaactgatggaacaagaaatgttctttaccagcgtgttcaaaaagcaaggagaataaatcgctcacgtggtcggcctctctgggttcctcctgcggaggaggaagaagaagatgtt-------ataa-tttattactatct-------------------------ttttttatttg-----------caaaatcatatt-g-------tttgcatatcaaa-ttctttattcttccc-tttc----aatatgtttagg---------------------------------ctcttttgtttga-ttgttcatcactt----------gcaggtcgat--gaggagttagatgagttaatttctcggattaagttg------------------------------------------------------------------------------------------------------------------------------------------------------------------------------------------------------------------------------------------------------------------------------------------------------------------------------------------------------
>I28639_M249_Malvaceae_Gyranthera_amphibiolepis_seq1
---------------------------------------------------------------------------------------------------------gtcctctttatcattcactt-----tacatggcggcataccttat-tttgcccaaaaagtttt----aataatgttttaca-------atttagact-gtc-aataaattg--atcactaa-----tgatgcta-ttct---ccc-----------------------------aagctgatgc-tttgatga-ttttaatttga--------tttctaaacaatttac--------------tatctttggaa--------accaggtacattgaagagggtgggcttactggtgagcgcaagcgatgggtgcctcgaagaggaaaaacacctctagatcctgatgctgctggatttatatattcaaaccccatggaaacctccttcaagcaaagatgtctagaggagtggaagatataccatcggaagcttttgaaaaccttgcagaatgaaggacttgcagctctgggt---gatgcatctgaatctgattatatgagagtcgtggagaggttgaagaaaataataaaaggtcctgaccagaatgttttaaaacccaaggctgctagtaagatgctagtatctgagctaaaggaagagctagaagcacaaggtctaccaattgatggaacaagaaatgttctttaccagcgtgtccaaaaagcaaggagaataaatcgctcacgtggtcggcctctttgggttcctcctgtggaggaggaagaagaagaggtt-------ataa-tttattaatatc----------------------ctttttctttattca-----------caaaaccattcc-g-------tttacatatcaaa-ttctttattctagcc-tgtc----aatacatttaag---------------------------------tttttttgtttga-ttgtgtatctcat----------gcaggttgac--gaggagttagatgagctaatttctcggattaagctggaaga-------------------------------------------------------------------------------------------------------------------------------------------------------------------------------------------------------------------------------------------------------------------------------------------------------------------------------------------------
>I28640_M062B_Malvaceae_Diplodiscus_paniculatus_seq1
--------------------------------------------------------------------------------------------------------------------------------------------------------------------------------------------------tttagact-att-tatatattg-----------------atgcta-ttct---ccat--c------------------------ttggctgatgc-ttttatga-ttttaattttg---------ttctaaaaaattta------------------ctttggaa--------accaggtacattgaagagggtgggcttactggtgagcgcaagcgatgggtgccacgaagaggaaaaacgcctcttgatcctgatgccgctggatttatatattcaaaccctatagaaacctctttcaaacaaagatgtcttgaggagtggaagttgtaccatcggaagcttttaagaactttgcagaatgaaggacttgcagctctaggt---gatgcatctgaatctgattatatgagagttgtggagaggctaaagaaaataataaaacgtccagaccagaatgttctaaaacccaaggccgctagtaagatggtagtgtctgagctaaaggaagagcttgaagcacaaggtttaccaactgatggaacaagaaatgttctttaccagcgtgtccaaaaagctaggagaataaaccgttcacgtggtcggcctctttgggttcctcctgtggaggaggaggaagaagaggkw-------ryar----------------------------------------------------------------------------------------------------------------------------------------------------------------------------------------------------------------------------------------------------------------------------------------------------------------------------------------------------------------------------------------------------------------------------------------------------------------------------------------------------------------------------------------------------------------------------------------------------------------
>I28641_M063_Malvaceae_Brownlowia_peltata_seq1
----------------------------------------------------------------------catttgtgcatctgttcaacattaata-------tgccatctctatcatttactt-----tgcatg-cagcattccatat-tttgcccaaaacttttc----tatcatgtttttca-------gtttagact-att-tatatattg-----------------atgcta-ttct---ccat--c------------------------ttggctgatgc-tttgatga-ttttaattttg---------ttctaaaaaattta------------------cttcggaa--------accaggtacattgaagagggtgggcttactggtgagcgcaagcgatgggtgccacgaagaggaaaaacacctcttgatcctgatgctgctggatttatatattcaaaccctatagaaacctctttcaaacaaagatgtcttgaggagtggaagttgtaccatcggaagcttttaagaactttgcagaatgaaggacttgcagctctaggt---gatgcatctgaatctgattatatgagagttgtggagaggctgaagaaaatagtaaaaggtccagaccagaatgttctaaaacccaaggccgctagtaagatggtagtgtctgagctaaaggaagagcttgaagcacaaggtttaccaactgatggaacaagaaatgttctttaccagcgtgtccaaaaagcaagaagaataaaccgttcacgtggtcggcctctttgggttcctcctgtggaggaggaggaagaagaggtt-------gtaa-tatattattatt----------------------atattatttgtttca-----------caaaagcatgct-g-------ttttcatatcaaa-ttctttattctagcc-tttc----aatacatttaag---------------------------------cgtttttgtttga-ttgtccatctctt----------gcaggttgac--gaggagttagatgagctaa-----------------------------------------------------------------------------------------------------------------------------------------------------------------------------------------------------------------------------------------------------------------------------------------------------------------------------------------------------------------------
>I28642_M064_Malvaceae_Burretiodendron_esquirolii_seq1
-----------------------------------------------------------------------------------------------------------------------------------------------------------------------------------------------------------------------------------------atgcta-ttgt---ccat--c-ttgttttcccaaatattggacaa---------gc-ttcgatca-ttttaatttga--------tttctaataaaattac--------------aatctttggaa--------accaggtatattgaagagggtgggcttactggtgagcgcaagcgatgggtgcctcgaagaggaaagacacctctagatcctgatgccrctggatttatatattcaaaccctatggaaacctcctttaagcaaagatgtctcgaggagtggaagatttatcatcgcaagcttttgaaaaccttgctgaatgaaggacttgcagctctaggt---gatgcatctgaatctgattacataagagttgtggagaggttgaagaaaattgtaaaaggacctgaccagaatgttttaaaacccaaggctgcaagtaagatggtagtatctgagctaaaggaagagcttgaagctcagggtttgcctachgatggaacaagaaatgttctttaccagcgtgtccaaaaagctaggagaattaatcgctcacgtggtcggcctctttgggttcctccwgtggaggaggaagaagaagaggtc-------atam-catattaacatctttcc-------------tttcttttcttttttttctaaaa------aaaaaaaaatact-gt------tttgcata----------------------------------------------------------------------------------------------------------------------------------------------------------------------------------------------------------------------------------------------------------------------------------------------------------------------------------------------------------------------------------------------------------------------------------------------------------------------------------------------------------------------
>I28643_M065_Malvaceae_Hermannia_flammea_seq1
-----------------------------------------------------------------------------------gtttaacttcaacattaatcatctcccatctctcattcacttg---atacatcacggcttaccatatttttgcccaaaacttttc----tataatgttt--------gcgatgtaaact-gtc-aata-------tacattgatc--------------------------------------------------------------attgatga-atttaatgtgat-------tttctgaaaa------------------------------------caaatcaggtacattgaagagggtgggcttactggtgagcgcaagcgatgggtccctagaagaggcaaaactcctctagatcctgatgctgagggatttatatattcaaaccctatggaaacctcgttcaagcgaagatgtcttgaggaatggaagttgtacaacaggaagcttttcaaaaccttgcgtaatgaaggacctgcagctctaggg---gatgcatctgaatatgattatctgagggtcatggagaggttaaagaaaatcttcaaaggtcctgaccagaatgttttaaaacccaaggctgctagtaagatggtagtatctgagctgaaggaagagcttgaggcgcaaggtctaccaattgatggaacaagaaatgttctttaccagcgtgtgcaaaaagcgaggagaataaaccgctcacgtggtcggcctctttgggttcctcctgtggaggaggaagaagaagaggtt-------ata--------------------------------------------------------------tattaccatact---------tttgcatatcaaa-ttatttattctggccttcaagatttatgcattcaag------------------------------gttattttttgttcat-ttgcatttctctt----------gcagattgat--gaggagttagatgagctaatatcacggatcaagttggaagaaggaaatacagagtt----------------------------------------------------------------------------------------------------------------------------------------------------------------------------------------------------------------------------------------------------------------------------------------------------------------------------------
>I28644_M066_Malvaceae_Thomasia_solanaceae_seq1
-------------------------------------------------------------------atccatatgtgcatcttttcaacttcaacattaatcatttcccatgtatcattcactta---atacatcatggcataccttat-tttgcccaaatattttc----tataatgttgtaca-------atttagact-gtc-aatagattg--atc---------------------------------------------------------------------gttgatga-ttttaatgtgat-------tttctaaaaaaattac--------------tatctttggaa--------accaggtatattgaagagggtgggcttaccggtgagcgcaagcgatgggtgcctcgaagaggaaaaaatcctctagatcctgatgctgctggatttatatattcaaaccccatggaaacctccttcaagcaaagatgtcttgaggagtggaaaatacatcatcggaagcttttgaaaaccgtgcagcatgaaggacttgcagctctgggt---gatgcatctgaatctgattatgcgagagttgtggagaggttaaagaaaatagtaaaaggtcctgaccagaatgttttaaaacccaaggccgctagtaaaatggtagtatccgagctaaaggaagagcttgaggcacaaggtctaccaactgatggaacaagaaatgttctttaccagcgcgtgcaaaaagcgaggagaataaaccgctcacgtggacggcctctttgggttcctaccgtggaggaggaagaagaagaggta-------ataa-tttatcaatat------------------------cattttttaattta-----------caaaaccatact-g-------tttgcatatcaaatttttttattctggca-ttttaatttatgcatttgagttt-----------------------------ctttttttgttcaa-ttgcatatttctt----------gcaggttgat--gaggagttagatgagctaatttcac-----------------------------------------------------------------------------------------------------------------------------------------------------------------------------------------------------------------------------------------------------------------------------------------------------------------------------------------------------------------
>I28645_M067_Malvaceae_Guichenotia_ledifolia_seq1
-----------------------------------------------------------tattatcgatccatatgtgcatcttctcaacttcatcattaatcatttcccatgtatcattcactta---atacatcatggcataccttat-tttgcccaaatattttc----tatgatgttgtaca-------atttagact-gtc-aatagattg--atc---------------------------------------------------------------------attgatga-ttttaatgtgat-------tttctaaaaaaattac--------------tatctttggaa--------accaggtatgttgaagagggtgggcttaccggtgagcgcaagcgatgggtgcctcgaagaggaaaaaatcctctagatcctgatgctgctggatttatatattcaaaccccatggaaacctccttcaagcaaagatgtcttgaggagtggaagatacatcatcggaagcttttgaaaactttgcagaatgaaggacttgcagctctgggt---gatgcatctgaatctgattatgtgagagttgtggagaggttaaagaaaatagtaaaaggtcctgaccagaatgttttaaaacccaaggccgctagtaaaatggtagtatccgagctaaaggaagagcttgaggcacaaggtctacccactgatggaacaagaaatgttctttaccagcgtgtgcaaaaagcgaggagaataaaccgctcacgtggacggcctctttgggttcctactgtggaggaggaggaagaagaggta-------ataa-tttatcaatat------------------------cattttttaattta-----------caaaaccatact-g-------tttgcatatcaaaattttttattctggca-ttttaatttatgcattcgagtttc----------------------------ttttttttgttcaa-ttgcatatttctt----------gcaggttgatsmgkraaattag--------------------------------------------------------------------------------------------------------------------------------------------------------------------------------------------------------------------------------------------------------------------------------------------------------------------------------------------------------------------------------
>I28646_M068_Malvaceae_Helmiopsis_sp_seq1
---------------------------------------------------------------------------------------------------------------------------------tttcatcatgacatgccttat-gtttcccgaaactwtyc----tattatgttctrca-------atatagata-gtt-aatkaattg--atcattta-----tgatgcta-ttca---ttyt----ttttykttcttaatattggacaattagttgatgc-wttgatga-ttttaatttga--------tttctratagaattac--------------aatcattggaaa---ctaaaycaggtatattgaagagggtgggcttactggtgagcgcaagygatgggtgcctcgaagaggaaaaactcctctagatcctgatgctgctggatttatatattcaaaccctatggaaayctccttcaagcaaagatgtcttgagkagtggaagatttatcmtcdcaagcttttgaaaaccttgctgaatgaaggacttgcagmtcttggt---gatgcatctgaatctgattatataagagttgtagagaggytaaagaaaatagtaaaaggacctgatcagaatgtcttaaaacccaaggctgctagtaaaatggtagtatctgagctaaadgaagagcttgaagcacaaggcctaccaattgatggaacaagaaacattctttaccagcgtgtccaaaaagctaggagaataaathgctcghgtdgtygacctctttgggttcctcctgtrgaggaggargaagaagaggtc-------atam-tttattagtatct---------------------ttcttttacyattty-----------gaaagtcwtaga-tt------cttacatttcagt-ttmttt--------------------------------------------------------------ttyytkktttttkgktkgtatatctttt----------kcaggttgac--gaggagttagatgagctgatttctagaattaagttgg-----------------------------------------------------------------------------------------------------------------------------------------------------------------------------------------------------------------------------------------------------------------------------------------------------------------------------------------------------
>I28647_M069_Malvaceae_Cheirolaena_linearis_seq1
---------------------------------------------------------------------------------------------------------------------------------------------------------------aaacttttc----tattatgttcttca-------gtatagata-gtt-aatgaattg--ttcattta-----tgatgcta-ttcg---tttt--c-ttttctttcttaatattggacaattagttgatgc-tttgatga-ttttaatttga--------tttctaatagaattac--------------aatcattggaaa---ctaagccaggtatattgaagagggtgggcttactggtgagcgcaagcgatgggtgcctcgaagaggaaaaactcctctagatcctgatgctgctggatttatatattcaaaccctatggaaacttccttcaagcaaagatgtcttgaggagtggaagatttatcatcgcaagcttttgaaaaccttgctgaatgaaggacttgcagctcttggt---gatgcatctgaatctgattatataagagttgtagagaggttaaagaaaatagtaaaaggacctgatcagaatgtcttaaaacccaaggctgctagtaaaatggtagtatctgagctaaaagaagagcttgaagcgcaaggcctaccaattgatggaacaagaaacattctttaccagcgtgtccaaaaagctaggagaataaatcgctcgcgtggtcgacctctttgggttcctcctgtggaggaggaagaagaagaggtc-------ataa-tttgttagtttct---------------------ttcttttactatttc-----------gaaagtcataga-tt------cttacatttcagt-ttcttt--------------------------------------------------------------ttcttgttttttgg-ttgtatatctttt----------gcaggttgac--gaggagttagatgagctgatttctagaattaagttgcaagaaggaaata-----------------------------------------------------------------------------------------------------------------------------------------------------------------------------------------------------------------------------------------------------------------------------------------------------------------------------------------
>I28648_M070_Malvaceae_Helmiopsiella_madagascariensis_seq1
-----------------------------------------------------------------------------------------------------------------------tcattca--ctttcatcatgacatgccttat-rtttcccgaaacttttc----tattatgttctrca-------atatagata-gtt-aatgaattg--atcattta-----tgatgcta-ttca---tcwt--yttttyhkttcttaatattggacaattagttgatgy-wttgatga-ttttaatttga--------tttctaatagaattac--------------aatcattggaaa---ctaaaccaggtatattgaagagggtgggcttactggtgagcdcaagcgatgggtkcctcgaagaggaaaaactcctctagatcctgatgctgctggatttatatattcaaaccctatggaaacctcctycaagcaaagatgtcthgaggagtggaagatttatcatcgcaagcttttraaaaccttgctgaahgaaggacttgcagctcttggt---gatgcatctgaatctgattatatdagagttgtagaghggttaaagaaaatagtaaaaggacctgatcagaatgtcttaaaacccaaggctgctagtaaaatggtagtatctgagctaaargaagagcttgaagcacaaggchtdccaattgatggaacaagaaacattctttaccagcgtgtccaaaaagctaggagaataaatcgctcrbgtggtcgacctctttgggttcctcctgtggaggaggaagaagaagaggtc-------ataa-tttaytagtawct---------------------ttcttttactattty-----------gaaagtcataga-tt------cttacatttcagt-ttyttt--------------------------------------------------------------yhytkktyttttgg-ttgtatwtctttt----------kcaggttgac--gaggagttagatgagctgatttctagaattaagttggaaga-------------------------------------------------------------------------------------------------------------------------------------------------------------------------------------------------------------------------------------------------------------------------------------------------------------------------------------------------
>I28649_M071_Malvaceae_Goethalsia_meiantha_seq1
---------------------------------------------------------------------------------------------------------------tgtgtcattcactta---atacattgtggcagaccttat-tttgctcagaaattttc----tatcct---------------gtttacatt-gcc-aatatattaatataactga-----ttatgataattct---ccat--ctatgtttgtgtgagttttggaa-attggctgatg--tttgataa--tttaatgtga--------tttctaaagaagttat--------------gaatttggaaa---------ccaggtacattgaagagggtgggcttactggtgaacgcaagcgatgggtgcctcgaagaggaaaagctcctctagatcctgatgctgctggatttatatattcaaaccctatggaaacctccttcaagcaaagatgtcttgaggagtggaagatacaccaccggaagcttttgaaaaccttgcagaatgaaggacttgcagcactgggc---aatgcatctgaatctgattatattagagtcgtcgagaggttaaagaaaataataaaaggtcctgaccagaatgttttaaaacccaaggccgcaagtaaaatgatagtatctgagctaaaggaagagcttgaggcacaaggtttaccgactgatggaactagaaatgttctctaccagcgtgtgcaaaaagcaaggcgaataaaccgctcacgtggtcggcctctttgggttcctccggtggaggaggaagaagaagaggtt-------ataa-aatatcaatttctctat------------------------ttaattcg-----------caaatctatact-g-------tctccatatgaaa-tcttctattctagcc-tttgaatttatgtgttcaacttctc-------------------------tttttttggggtccaa-ttgtgtatgtctt----------gcaggttgac--gaggagttagaccagctaatttcacgga--------------------------------------------------------------------------------------------------------------------------------------------------------------------------------------------------------------------------------------------------------------------------------------------------------------------------------------------------------------
>I28652_M074_Malvaceae_Hildegardia_barteri_seq1
-------------------------------------------------------------------------------------------------------------------------------------------------------------------------------------------------atata----------------------------------------------------t--a-tatattttatgaattttggacaattggctgatgc-tttgatga-ttttaatttga--------tttttgaaaaatttac--------------catctttggaa--------accaggtacattgaagagggtgggcttactggtgaacgcaagcgatgggtgcctcgaagaggaaaaacacctctagatcctgatgctgctggatttatatattcaaatcctatggaaacctccttcaagcaaagatgtcttgaggagtggaagatgcaccatctaaagcttttgaaaaccttgcagaatgaaggactggctgctttagga---gatgcatccgaatccgattatatgagagttgtggrgaggttaaagaaaataataaaaggtcctgaccagaatgttttaaaacccaaggctgctagtaagatgatagtatctgagttaaaggaagagcttgaagcacagggtctaccaactgatggaacaagaaatgttctttaccagcgtgtccaaaaagcaaggagaataaatcgctcacgtggtaggcctctttgggttcctcctttggaggaggaagaagaagaggtt-------ataa-tttattactatt--------------------------ttttttatttg-----------caaaatcatact-g-------tttgcatatcaaa-ctctttattctagcc-tttc----aatagatttagg---------------------------------cttttttgtttga-ttgtttatctctt----------gcaggttgat--gaggagttagac------------------------------------------------------------------------------------------------------------------------------------------------------------------------------------------------------------------------------------------------------------------------------------------------------------------------------------------------------------------------------
>I28653_M168_Malvaceae_Theobroma_cacao_seq1
a----------------------------------------------------gcatggttttattgaaccgt-tttgcttctgttcaatttcaaaattaatcgactcctatgtatcattcactta---atacattgtggcatacctta--attgcctgaaaattttc----tataatgctttaca-------attcagact-gtc-aataaatcg--atg---------------------------------------------------------------------attgatga-tttgg---tgat-------tttctt-aatacttac--------------tgtcttt-gaa--------accaggtacattgaagagggtgggcttactggtgagcgcaagcgatgggtgcctcggaggggaaaaactcctctagatcctgatgctgctggatttatatattcaaaccctatggaaacctccttcaagcaaagatgtcttgaggactggaagttgcaccaccggaagcttttgaaaaccttgcagaatgaaggacttgcagctcttggt---ggtgcatctgaatcggactatgtgagagtctcggagaggttaaagaaaataataaaaggtcctgaccagaatgttttaaaacccaaggccgctagtaagatgatagtatctgagctaaaggaagagcttgaggcacaaggtctaccaattgacggaacaagaaatgttctttaccagcgtgtgcaaaaagcgaggagaataaaccgctcacgtggtcggcctctttgggttcctcctgtggaggaggaagaggaagaggtt-------gtaa-tttattaatata--------------------------ttttgtatcca-----------caaaaccatatc-g-------tttgcatattgaa-tttttcattctagca-ttttaatttatgcattcaa---------------------------------tatttttttttcaa-ttgcatatctctt----------gcaggttgat--gaggaggtagatgagctaatttcacggatcaagttggaagaaggaa--------------------------------------------------------------------------------------------------------------------------------------------------------------------------------------------------------------------------------------------------------------------------------------------------------------------------------------------
>I28654_M105_Malvaceae_Pachira_aquatica_seq1
--------------------------------------------------------------------------------------caacattaata-------tatcctctttatcatgcactt-----tacatcatgg------------------aaaaaatttc----tattattttttaca-------a-ttagact-gtc-gataaattg--atcattaa-----tgatgcta-ttct---ccc-----------------------------aagcttatgc-tttgctta-ttttaatttga--------tttctaaacaatttgc--------------tatctttgaaa--------accaggtacattgaagagggtgggcttrctggtgagcgcaagcgatgggtgcctcgaagaggaaaaacacctctggatcctgatgctgctggatttatatattcaagccctatggaaacctccttcaagcaaagatgtctggaggagtggaagatacaccatcggaagcttttgaaaaccttgcagaacgagggacttgcagctctgggt---gatgcatctgaatctgattatatgagagtcgtggagaggttgaagaaaataataaaaggtcctgaccagaatgttttaaaacccaaggctgctagtaagatgatcgtatctgaactaaaggaagagcttgaagcacaaggtctaccaattgatggaacaagaaatgttctttaccagcgtgtccaaaaagcaaggagaataaatcgctcacgtggtcggcctctttgggttcctcctgtggaggaggaagaagaagaggtt-------ataa-tttattaatatc----------------------ctttttctctattca-----------caaaatcatata-gt------tttgcatatcaaa-ttctacattctggcc-tttc----aatacatttcagg--------------------------------tttttttttttta-tcgtgcatctcat----------gcaggttgat--gaggagttagatgagctaatttctcggattaag---------------------------------------------------------------------------------------------------------------------------------------------------------------------------------------------------------------------------------------------------------------------------------------------------------------------------------------------------------
>I28655_M148_Malvaceae_Robinsonella_mirandae_seq1
---------------------------------------------------------------------------taccgtcttt------------------------accrkaagattcactt-----tacgtctcagcattctgtat-tttgcccaaaagttttc----tattatgtttcaca-------ayttagcct-gwc-ratgmcttg--atsattaa-----tgttgctr-ttct---ccc-----------------------------aagctgatgc-ttykatga-tgttagtttga--------tttctamacaatttac--------------tvtcttcacaa--------accaggtacattgaagagggtkggcttacaggtragcgcardcgatgggtgcctcgaagaggaagaacacctctagatcctgatgcttctggatttatatattcaaaccctatggaaacctccttcaagcaaagatgtctagaggastggaagatacaccatcggaagcttttgaaaaccttgctgaacgaaggacttgcagctttgggt---gatgcatcbgaatctgattatatgagagtcgttsagaggttgaggaaaataattaaaggtcctgatcagaatgttttaaaacccaaggctgcaagtaabatgatwgtatctgagctaaaggaagagcttgaagcacavggtctaccaachgatggaacdagaaatgttctttaccagcgtgtccaaanavcaaggagaataaatcgctcacgtggtcgacmwmtdtkkkttyctyywktggaggaggaggaagaagaggtt-------atat-tttatcaa-atat---------------------ctttktgtttatkca-----------cratataatacc-t-------tttgcwtttca----------------------------atacatttargwttyt---------------------------wttttttcbtttga-ttgtgtatctctt----------gcaggttgac--gaggaattagatgagctaatttctcgtattaagctggaagaaggaaatacagagttctggagacgccggtttcttggag-----------------------------------------------------------------------------------------------------------------------------------------------------------------------------------------------------------------------------------------------------------------------------------------------------------
>I28656_M002_Malvaceae_Tilia_americana_seq1
-------------------------------------------------------------------------------------------------------------tctgtatcgttcactt-----tacatcatggcatacctttt-tttgcccaaagaatttc----tattgtgttttgca-------atatagact-gtc-aataaattg--atcattga-----tgatgcta-ttct---ccat--c-ttgtttttatgaatattggacaattggctgatgc-tttgatga-ttttaatttga--------tttctaaaaaatttac--------------tatctttggaa--------accaggtacattgaagagggtgggcttactggtgagcgcaagcgatgggtgcctcgaagaggaaaaacacctctagattctgatgctgctggatttatatattctaaccctatggaaacctccttcaagcaaagatgtcttgaggagtggaaaatataccatcggaagcttttgaaaaccttgctgaatgatggacttgcagctctgggt---gatgcatctgaatctgattatatgagagtcgtggagaggttaaagaaaatagtaaaaggtcctgaccagaatgttttaaaacccaaggccgctagtaagatgatagtatctgagctaaaggaagagcttgaagcacaaggtctaccaactgatggaacaagaaatgttctttaccagcgtgtccaaaaagcaaggagaataaatcgctcacgtggtcggcctctttgggttcctccagtggaggaggaagargaagaggtt-------ataa-tttgataatatc----------------------tttttttattattca-----------taaaatcatact-g-------tttgcatattaga-ttctttattctaact-tttc----aatacatttaag---------------------------------tttttttgtttga-ttgtgtatctcttggc---tcttgcagcttgac--gaggagttagatgagctaatttctcgga--------------------------------------------------------------------------------------------------------------------------------------------------------------------------------------------------------------------------------------------------------------------------------------------------------------------------------------------------------------
>I28658_M160_Muntingiaceae_Muntingia_calabura_seq1
--------------------------------------------------------------------------------------------------------tgatgctattatgttctacctaaaactatagtttcaaacaagttat-ttaattctaagtctttc---ttaatagatgcaatggcaaaaaatatattctgttgaaataaacttaaataattat---------------------------------------------------atggatttttggtgttgtttgattttgctatgactatcataattccaaagtactgat--------------tgttttaaaca--------aaaaggtatgtggctgaaggtgggcttaccggagagcgcaagcgatgggtgcctcgaagaggaaaaactccgttagaccctgacaccgatggttttatatattctagccctattgagacctcattcaagcaaagatgtcttgatgattggaaaatgcaccaccggaaggttttgaaaactttgcagaatgaaggcctagcagccctgggt---gatgcatctgaagctgattatgtaagagtggtggagaggttaaagaagataataaaaggtcctgatcagaatgtcttaaaacccaaggctgccagtaagatgatcgtatctgagcttaaagaagagttagaagcacaaggtctgccaattgatggaaccagaaatgttctttaccagcgtgtgcagaaagcaaggaggataaaccgttcacgtggtcggcctctctgggtccctcctgtagaggaggaggaagaagaggttggcaactatta-tttatca--------------------------------------------------------------------------tatgaattttaagtttccacagcatatagtgccctgataatacattta----------------------------------tttatcttctttcatttacatatctctg----------gcagattgat--gaagaattggatgaactgattttgcggatcaaattggaagaagggaatacagagttttggaaac--------------------------------------------------------------------------------------------------------------------------------------------------------------------------------------------------------------------------------------------------------------------------------------------------------------------------
>I9832_V002_Malvaceae_Luehea_speciosa_seq1
gaggaatgaatgaaatgctaccttcattatccacaaatcaatvatgtttggaagcatgatcttattgaacartttgtgcahctgt------tcaayrttaatcatctcctctgtgtcattcactta---atactttgtggyataccttrt-tttgcccagawattttc----tatcat---------------gtttacatt-gcc-aatkmkdbs--dhkdyyvn-----dtwbhchd-ytct---cchh--yyttbkttkddddvhtkdtggac-attggctgatgb-cttgataa--tttgatgtgr--------tbtctaaaaaagttat--------------baacttggaaa---------ccaggtacattgaagagggtggkcttachggtgagvgaaagcnatgggtgccthgaagaggaaaaactcctctagatcctgatgctdctggatttatatattcaaaccctatggaaacctccttcaagmaaagatgtcttgavgagtggaagatacaccachgdaagcttttgaaaaccttgcagaatgaaggacttghagcgctgggc---nrtgcatctgantctgattatattagagtcgtggagaggttaaagaaaataataaaaggtcctgaccagaatgttttaaaacccaaggcbgcmaghaaaatgatagtatctgaactaaaggaagagcttgaggcacaaggtctaccaactgatggaactagaaatgttctctaccagcgbgtbcaaaavgcaaggcgaataaaccgctcacgtggtcggcctctttgggttcctccvgtggaggaggaagaagaagaggtt-------ataa-tatattaattthtctat------------------------ttaattcr-----------caaamyhwwhyy---------khyksmwwwkdaw-wsytttwwtybwrsc-yttdvawttwwkyhwkbnahyyhhy-------------------------ttttttttgkkttcaa-ttgtgtatgtctt----------gcaggttgat--gargagttagaygagctaatttcacggatcaagttggaagaaggaaatacagagttctggaaacgccgctttcttggagaaggcttgaatrttgatcatgtgaagcc-yatggag------garggtgaatcagaaccwgcagatgatgagctggatgatggygatgttgtagaagatgcyrcaaaggacattgaagaygatgargctgatgaagaggaggaagyagarcagactgaaaaccvagaagtagacaggattaaggataaggaagttgaagcaaagaagcctcttcaaatgattggggtccaattgttaaaagactccaaccaaataactastagatccaaaaaatcwagaagaaggtcttctcgagtatc
