# Supplementary material for: Localized Phylogenetic Discordance Among Nuclear Loci Due to Incomplete Lineage Sorting and Introgression in the Family of Cotton and Cacao (Malvaceae)
Source: Front Plant Sci. 2022 Apr 13;13:850521. doi: 10.3389/fpls.2022.850521 (PMC9043901; doi:10.3389/fpls.2022.850521)
Supplement: Supplementary file 1 [file Data_Sheet_1.ZIP › Alignments_v4/L165.fasta]

>I23352_M001_Malvaceae_Bombax_ceiba_seq1
--------------------------------------------------------------------------------------------------------------------------------------------------------------------------------------------------------------------------------------------------------------------------------------------------------------------------------------------------------------------------------------------------------------------------------------------------------------------------------------------------------------------------------------------------------------------------------------------------------------------------------------------------------------------------------------------------------------------------------------------------ggt----------------------tktggaaa---gtkttgctggcaag---gaaaaatgtgaagct------gtggagc---tagctgaa------------aatatcaatggagttcccgcagtggttgag-tttggagcagggagaggatacttgacacaaatgcttgcagattgctatggaattagaagggtatttttagttgagcgaaa-----------ggcttacaaacttaaggtt--------agttgaatt-------------------gagattaaa-tttgt---ggtatttatagtatttg-------------------------------caaat---acttt-ggttctt----gccatctaatc-------tggatatgtttc------tg-------tg-ctc-------------------------tttgaacctt----cattgat----------tgttcattt----------------gc----tt-ttatt---ggttacatta----------tgccaatggtattt-------ctaggctgacaggtcattgcgacagaaagagagcttgatattagagcgtttgagaattgacagtaaggtttttcagaac-------------------------------------------------------------------------------------------------------------------------------------------------------------------------------------------------------------------------
>I23353_M002_Malvaceae_Tilia_americana_seq1
----------------------------------------------------------------------------------------------------------------------------------------------------------------------------------------------------------------------------------------------------------------------------------------------------------------------------------------------------------------------------------------------------------------------------------------------------------------------------------------------------------------------------------------------------------------------------------------------------------------------------------------------------------------------------------------------------------cgcaacagkcctcaattcttgggaacttggaagaatttggggt----------------------tttggaaa---gttcaattggcaag---gaacagtgtgaattt------gtggagc---tagctgaa------------aatagtaatggtgttcctgcagtggttgag-tttggagcggggagaggatacttgacacaaatgcttgcagattgttatggtattagaagggtgtttctagttgagagaaa-----------gtcctacaaactgaaggtt--------agttgaatt-------------------gagattaaa-tttgt---agtatttgcaaagattt-------------------------------tatat---a----------------------------------------------------------------------------------------------------------------------------------------------------------------------------------------------------------------------------------------------------------------------------------------------------------------------------------------------------------------------------------------------------------------------------------------------------------------------------------------------------------------------
>I23354_M003_Malvaceae_Herissantia_crispa_seq1
-----------------------------------------------------------------------------------------------------------------------------------------------------------------------------------------------------------------------------------------------------------------------------------------------------------------------------------------------------------------------------------------------------------------------------------------------------------------------------------------------------------------------------------------------------------------------------------------------------------------------------------------------------------------------------------------------------------------------------------------------------------------------------------------------------------------aatct------gtagarc---tagccgaa------------aacggcaatggtgttcctgcagttgttgag-tttggagcagggagagggtacttgacacaaatgcttgcagattgttatggtattagaagggtatacctagttgagaggaa-----------ggcatacaaacttaaggtt--------agttgaatc-------------------gagattata-tttgt---agtattcaccaagattt-------------------------------cagat---acctttggttcat----gccgtgtaatc-------tcgatgtgtttc------ta-------tg-atc-------------------------tttgaacctt----cattgatt-------tttttctattt----------------gc----tt-ttatt---ggttatatta----------tgccaatggtattt-------ctaggctgatcgatctttgcgacagaaacagagcttgatattagaacgtttgagaattgacagtaaggtttttcagaactttatttttgtaga-----------------------------------------------------------------------------------------------------------------------------------------------------------------------------------------------------------
>I23355_M004_Malvaceae_Malva_arborea_seq1
--------------------------------------------------------------------------------------------------------------------------------------------------------------------------------------------------------------------------------------------------------------------------------------------------------------------------------------------------------------------------------------------------------------------------------------------------------------------------------------------------------------------------------------------------------------------------------------------------------------------------------------------------------------------------------------------------------------------------------------------------------------------------------------------------------------------------------------tagctaaa------------aacgwcaacggtgttcctgctgttgtcgag-tttggagcagggagagggtacttcacacaaatgcttgcggattgttacggtattagaaaggtgtatctagttgagagaaa-----------ggcatacaagcttaaggtt--------agkcgaatg-------------------------------------agtgkttgaaaagattt-------------------------------tatmt---gctttaggttcat----gccmtgtgatm-------tcgattcgtttc------ta-------tg-ctc-------------------------tttgaacctt----cattgat-----------ttttattt----------------gc----tt-ttatw---ggttatgtta----------tgccaatggtattt-------ctargctgatcsatcttttcgacagaaagagagsttgatattagaacgtttgagaatcgacagtaaggtttttcggaactttttt------aactttcttttgct---------------------------------------------------------------------------------------------------------------------------------------------------------------------------------------------aa
>I23357_M006_Sphaerosepalaceae_Rhopalocarpus_longipetiolatus_seq1
---------------------------------------------------------------------------------------------------------------------------------------------------------------------------------------------------------------------------------------------------------------------------------------------------------------------------------------------------------------------------------------------------------------------------------------------------------------------------------------------------------------------------------------------------------------------------------------------------------------------------------------------------------------------------aggaaattaccatttcaagagaaacatgttatgcaacaggcatcgattctgggtaacttggaagattttgaggt----------------------tctgaaaa---gttatgttggtagc---gagcagtgtgaatct------gtagakt---caagtgagratggcagtgctaatagcagctgtgttyctgcagtggttgag-tttggagcagggagaggttacttgacacaaatgcttgcagattgttacgggatcagaaaggtctttcttgttgagagaaa-----------atcatacaagctgaaggtt-------aagttgaatt-------------------gagatcaaa-ttttt---tatttttgaaactatat-------------------------------tgcat------gtaggtcgat----gatatctaatct--aatattgttatcttcc------tg-------ag-gtt-------------------------tttcaacctt----gattaat----------ttgtgattc---------------------ttt-gcattg--ttttatttta----------tgctgcttccattt-------ctaggctgatcgatctttgcgacaaaaagagag-----------------------------------------------------------------------------------------------------------------------------------------------------------------------------------------------------------------------------------------------------------------------
>I23358_M007_Cistaceae_Cistus_albidus_seq1
---------------------------------------------------------------------------------------------------------------------------------------------------------------------------------------------------------------------------------------------------------------------------------------------------------------------------------------------------------------------------------------------------------------------------------------------------------------------------------------------------------------------------------------------------------------------------------------------------------------------------------------------------------------------------------------------gagaaacatgttaagcaacaagcgtcaattctcgggcacttggaagattttgaggt----------------------tttgagaa---gctgcggtgatgga---gagcagtgtggttgt------gcggata--gtgagggaa-atgataatgacgatggtaatagtgtcccggctgtggttgaa-tttggagcagggagaggatacttgacccaaatgcttgcagattgctatggagtcagaaaggtctttctagttgagagaaa-----------gtcgtataagctaaaggtc--------agtggaatt-------------------cagatgtat-ttttg---agtgtttgattagataa-------------------------------aatat----------------------------------actctagtgatgttcc----------------------------------------------ttagatcttt-gaatgttgat------gtgtcttttgttc---------------------tct-ttgtt---gtttatgcca----------tgtctatgttattt-------ataggctgatcgatctttgcgacagcatgagagcttgacactagagcgtctgagaattgacagtaaggtttttcagaatcttatctctccgagtgatgtcttgtc----------------------------------------gatttctcttgct------------------------------------------------------------------------------------------------------------------------------------------
>I23360_M009_Malvaceae_Lagunaria_patersonia_seq1
------------------------------------------------------------------------------------------------------------------------------------------------------------------------------------------------------------------------------------------------------------------------------------------------------------------------------------------------------------------------------------------------------------------------------------------------------------------------------------------------------------------------------------------------------------------------------------------------------------------------------------------------------------------------------aatgtgccatttcaagagaagcatgttacacaacaggcgtcaatgcttgggaacttggaagaatttggggt----------------------tttgaaaa---gggttgttggcaag---gaaaagtgtgaattt------atggagc---cagctgaa------------aatggcaatggtgttcctgcagtggttgag-tttggagcagggagaggatacttgacacaaatgcttgcagattgctatggtattagaagggtatttctagttgagagaaa-----------ggcctataagcttaaggtt--------agttgaatt-------------------gagactaaa-tttgt---agtatttgcaaagattt-------------------------------tataa---actctagattcat----gccatctaatc-------tggatgtgttac------ta-------tt-ctc-------------------------tttgaacttt----catcgat----------tttttattt----------------gc----tt-ttgtt---ggttacatta----------tgccaatggtattt-------ctaggctgaccggtctctgcgacagaaagagagcttgatattagaacgtttgagaattgacagtaaggtttttcagaa--------------------------------------------------------------------------------------------------------------------------------------------------------------------------------------------------------------------------
>I23364_M013_Malvaceae_Grewia_sp_seq1
----------------------------------------------------------------------------------------------------------------------------------------------------------------------------------------------------------------------------------------------------------------------------------------------------------------------------------------------------------------------------------------------------------------------------------------------------------------------------------------------------------------------------------------------------------------------------------------------------------------------------------------------------------------------------ggaaactgccattccaagagaaacatgttatgcaacaggcatcaattcttgggaacttggaagaatttggggt----------------------tctggaaa---gttctgctggcaag---gaacagtgtgaagat------gtggaga---tagctaaa------------aatagcaattctgtccctgcagtggttgag-tttggagctgggagaggatacttgacacaaatgcttgcagattgctatggaattagaagagtatatctagttgagagaaa-----------gtcgtacaagctcaaggtt--------ggctgaaat-------------------gacattaaatttag------tattttcaaaagct----------------------------------tat---agtttaatttcct----gtat-ctgata-------tcaatccgtttc------tg-------ag-ctc-------------------------tttgaacctt----cactgat----------tgatgactt---------------tgg----tt-ttatc---tgttacatta----------tgccaatggtatttcgtt-ttctaggctgatcggtctttgcgacagaaagagagcttgatattaaagcgtttgagaattgacagtaagggttttca-----------------------------------------------------------------------------------------------------------------------------------------------------------------------------------------------------------------------------
>I23365_M014_Malvaceae_Callirhoe_bushii_seq1
-----------------------------------------------------------------------------------------------------------------------------------------------------------------------------------------------------------------------------------------------------------------------------------------------------------------------------------------------------------------------------------------------------------------------------------------------------------------------------------------------------------------------------------------------------------------------------------------------------------------------------------------------------------------------------------------------------------------------------------------------------------------------------------------------------------------------------tggagc---kagctgaa------------aatggcaakgatgttcctaccgttgttgag-tttggagctgggagaggstatttgacacaaatgcttgcagattgttatggtattaggagggtgtatctagttgrgwgaagcaaatgatgatcttttaccaggaaaagaaagaa---gaagaagaaacggaaaaaagaagaaggaagaagacaagaaaayag-tccacgtcagcataaatat-------------------------------aagat--ttttttgactttttg---actttttaatat------taaatttaatcc---------------aatcta------------------------atggaaaatttaacggagtgaccaaa--------------------aaatagacggaatgaagtt--------gagtggtgtaa----------taaaaatatttttt------tcttaagtgacc-----------cagaaaaaa-------------------------------------------------------------------------------------------------------------------------------------------------------------------------------------------------------------------------------------------------------------------------
>I23367_M016_Malvaceae_Kitaibelia_vitifolia_seq1
-----------------------------------------------------------------------------------------------------------------------------------------------------------------------------------------------------------------------------------------------------------------------------------------------------------------------------------------------------------------------------------------------------------------------------------------------------------------------------------------------------------------------------------------------------------------------------------------------------------------------------------------------------------------------------------------------------------------------------------------------------------------------------------------------------------------------------tggagc---tagctgaa------------aacgacaatggtgttcctgctgttgtcgag-tttggagcagggagagggtacttgacacaaatgcttgcagattgttatggtattagaagggtatatctagttgagagaaa-----------ggcatacaagcttaaggtt--------agttgaatc-------------------gggattaaa-tttgt---agtgtttgcaaagattt-------------------------------tatat---gctttaggtttat----gccatgtaatc-------tggatgtgtttc------ta-------tg-ctc-------------------------tttgawcctt----cattgat--------tttttctattt----------------gc----tt-ttatt---ggttatgtta----------tgccaatggtattt-------ctaggctgatcgatctttgcgacagaaagagagcttgatattagaacgtttgagaattg---------------------------------------------------------------------------------------------------------------------------------------------------------------------------------------------------------------------------------------------
>I23368_M017_Malvaceae_Sterculia_apetala_seq1
---------------------------------------------------------------------------------------------------------------------------------------------------------------------------------------------------------------------------------------------------------------------------------------------------------------------------------------------------------------------------------------------------------------------------------------------------------------------------------------------------------------------------------------------------------------------------------------------------------------------------------------------------------------------------------------------------------------------------------------------------------------------------------------ttctgttacaaag---gaacagcgtgaattt------ttggagc---tagctgaa------------aatagtaatggtgttcctgcagtggttgag-tttggagctgggagaggatacttgacacaaatgcttacagattgttatggtattagaaaggtatatctagttgagagaaa-----------gtcctacaagctgaaggtt--------agttgaact-------------------gagattaaa-tttgt---tgtatctgtaaagattc-------------------------------tatat---agtttagtttcaa----gtgctctaatt-------tggacttgtttc------tg-------ag-ctc-------------------------tttgaacctt----cattgat----------ttgtgattt----------------gc----tt-ttatt---ggttgcatta----------tgtcaatggtattt-------ctaggctgatcggtctttgcgacagaaagagagcttgatattagagcgtttgagaattgacagtaagatttttcagaact------------------------------------------------------------------------------------------------------------------------------------------------------------------------------------------------------------------------
>I23369_M018_Malvaceae_Abelmoschus_esculentus_seq1
----------------------------------------------------------------------------------------------------------------------------------------------------------------------------------------------------------------------------------------------------------------------------------------------------------------------------------------------------------------------------------------------------------------------------------------------------------------------------------------------------------------------------------------------------------------------------------------------------------------------------------------------------------------------------------------------------------------------------------------------------------------------------------------------ggaaagggagaaaactgtggagct------gtggagc---tgtctgaa------------aatagcaattgtgttccggcagtggtcgag-tttggagcagggagaggatacttgacacaaatgcttgtggattgctatggtattagaagggtatttctagttgagagaaa-----------ggcatacaaacttaaggtt--------agttgaatt-------------------gagattaaa-tttgt---agtatttgcaatgattt-------------------------------tatat---gctttaggttcat----ggaatgtaatt-------ttgatgtgtttc------tc-------tg-ttctt--------------------tgatttgaacctt----tattgat----------------ttt----------------------tt-ttatt---ggttacatta----------tgccaatgttattt-------ctaggctgatcggtctttgcgacagaaagagagcttg-------------------------------------------------------------------------------------------------------------------------------------------------------------------------------------------------------------------------------------------------------------------
>I23370_M105_Malvaceae_Pachira_aquatica_seq1
----------------------------------------------------------------------------------------------------------------------------------------------------------------------------------------------------------------------------------------------------------------------------------------------------------------------------------------------------------------------------------------------------------------------------------------------------------------------------------------------------------------------------------------------------------------------------------------------------------------------------------------------------------------------------------------------------------------------------------------------------------------------------ttrgaaa---ggtttgctggcaag---gaaaagtgtgaattt------gtggagc---tagctaaa------------aacagcaatggtgttcctgcagtggttgag-tttggagcagggagaggatacttgacacaaatgcttgctgattgctatggtattagaagggtatttttagttgagcgaaa-----------ggcctacaaacttaaggtt--------atttggatt-------------------gagattaaa-tttgt---agtatttgcaaagattt-------------------------------tatat---actttaggttcat----gccatctaatc-------tggatgtgcttc------ta-------tg-ctc-------------------------tttgaacctt----cattgat----------ttttcatt-----------------------------------------------------------------------------------------------------------------------------------------------------------------------------------------------------------------------------------------------------------------------------------------------------------------------------------------------------------------------------------
>I23371_M137_Malvaceae_Dombeya_wallichii_seq1
------------------------------------------------------------------------------------------------------------------------------------------------------------------------------------------------------------------------------------------------------------------------------------------------------------------------------------------------------------------------------------------------------------------------------------------------------------------------------------------------------------------------------------------------------------------------------------------------------------------------------------------------------------------------------------------------------------------------------------------------ggagt----------------------tttkgaaa---gttctgttggcagg---gaacatggtgaattt------ggggagc---tatctgga------------aatartactggtgttcctgcagtggttgag-tttggagctgggagaggatacttgacacaaatgcttgcagattgttatggtattagaagggtatwcctagttgagagaaa-----------ggcctacaagctgaaggtt--------tgttgaact-------------------gagattaaa-tttgt---gctatttgcaaatattt-------------------------------twtttt-ntwttwtdttttvt----ktmgttyddttt------hakdtgtdcttv----tttgbt-----hg-ttc-------------------------ttcbdacctt----batgdabvwtbddykwkhwttkwtyd--------------------bhtw-hkdyh---drykryattw----------ykmsrwtgrtwkkt-------cywkgckrmwsrswswhwgckwsakaywrraagcttgatattaga-----------------------------------------------------------------------------------------------------------------------------------------------------------------------------------------------------------------------------------------------------------
>I23372_M140_Malvaceae_Chiranthodendron_pentadactylon_seq1
-------------------------------------------------------------------------------------------------------------------------------------------------------------------------------------------------------------------------------------------------------------------------------------------------------------------------------------------------------------------------------------------------------------------------------------------------------------------------------------------------------------------------------------------------------------------------------------------------------------------------------------------------------------------------------------------------------------------------------------------------gggt----------------------tttggaaa---ggtctgttggcaag---aaaaaatgtgaattt------gtggagc---tagctgaa------------aatagcaatggtgttcctgcagtggttgag-tttggagcagggagaggatacttgacacaaatgcttgctgattgctatggtattagaagggtatttctagttgagagaaa-----------gtcctacaagctgaaggtt--------agttgaatt-------------------aagatcaaa-tttgt---agtatttgcaaagattt-------------------------------tatat---agtttaggttcat----gtcatctaatc-------ttgatgtgtttc------ta-------tg-ctc-------------------------tttgaacctt----cattgat----------ttttgattt----------------gc----tt-ttatt---ggttacatta----------tgcgaatggtattt-------ctaggctgatcggtctttgcgacagaaagagagcttgatagtagagcgtttgagaattgacagtaaggtttttcagaacttt----------------------------------------------------------------------------------------------------------------------------------------------------------------------------------------------------------------------
>I23373_M141_Malvaceae_Quararibea_funebris_seq1
------------------------------------------------------------------------------------------------------------------------------------------------------------------------------------------------------------------------------------------------------------------------------------------------------------------------------------------------------------------------------------------------------------------------------------------------------------------------------------------------------------------------------------------------------------------------------------------------------------------------------------------------------------------------------------------------------------------------------------------------ggggt----------------------tttggaaa---gttttgttggcaag---gaaaagtgtaaactt------gtggagc---cagctgaa------------aatagcartggtgttcctgcagtggttgag-tttggagcrgggaggggatacttgacacaaatgcttgcagattgctatggtattagaagggtatttctagttgagagaaa-----------ggcctacaagcttaaggtt--------agttgaatt-------------------gagattaaa-tttgt---agtatttgcaaagattt-------------------------------tatgt---actttaggttcat----gccatctaatc-------tgggtgtgtttc------tt-------tg-ckc-------------------------tttgaacctt----cattgat----------tttttattt----------------gc----tt-ttatt---ggttacatta----------tgccaatggtattt-------ctaggctgatcggtctttgcgacagaaagagagcttgatattagaacgtttgagaattgacagtaaggtttttcagaactttatttttgcagatgcttttt---------------------------------------------------------------------------------------------------------------------------------------------------------------------------------------------------
>I23374_M142_Malvaceae_Hampea_nutricia_seq1
-----------------------------------------------------------------------------------------------------------------------------------------------------------------------------------------------------------------------------------------------------------------------------------------------------------------------------------------------------------------------------------------------------------------------------------------------------------------------------------------------------------------------------------------------------------------------------------------------------------------------------------------------------------------------------------------------------------------------------------------------tgcggt----------------------tttggaaa---gcattgatggcaag---gaaaagtgtgaactt------gtggagc---tagctgaa------------aatgtcaatggtgttcctgcagtggttgaa-tttggagcarggagaggatacttgacacaaatgcttgcagattgctatggtattagaagggtatttctagttgaragaaa-----------ggcctacaaacttaaggtt--------agtttaatt-------------------gagatcacn-tttgt---tgtatttghdaagattt-------------------------------tattt---gctttaggttcat----gccmtctattt-------tggatgtgtttc------ta-------tg-cth-------------------------tttgaacctt----cattgat----------tttttttby----------------------tt-ddktn---gdtthnahdn----------bvchawkntdwtth-------bdvgbnddnhnndynttdnndhnaaaandddrnntkddwwtdddavndttkdrraatkdvmvddargkttttthvramhttwwttt-tkbagatactttttttww-----------------------------------------amytyctccat-------------------------------------------------------------------------------------------------------------------------------------------
>I23376_M145_Malvaceae_Heliocarpus_appendiculatus_seq1
---------------------------------------------------------------------------------------------------------------------------------------------------------------------------------------------------------------------------------------------------------------------------------------------------------------------------------------------------------------------------------------------------------------------------------------------------------------------------------------------------------------------------------------------------------------------------------------------------------------------------------------------------------------------------aggaaattgccgttccaagagaaacatgttacacaacaggcgtcaatactggggaacttggaagaacttggggt----------------------tttgaaaa---gttctgctggygag---gaacagtgtgaaggt------gtkgagc---tarctaaa------------aacarcaatkttgttccygcagtggttgag-tttggagcagggagaggatatttgacacaaatgcttgcagattgctatggcattagaagagtgtttctagttgagagaaa-----------ggcatacaagctgaaggtt--------ggttgagat-------------------gagatttaa-tttgt---agtattttcaaatattt--------------------------------gtac---agtttcatttyat----gtgttctaatcttgaatwttgatgtgtttc------tg-------ag-ctc-------------------------tttgaacctt----cactgat----------tggtgactt---------------ttc--ttttttaatt---ggttatgtta----------tgccaatggtatttcatt-tgctaggctgataggtccttgcgacaaaaagagagcatgatattagagcgtttga---------------------------------------------------------------------------------------------------------------------------------------------------------------------------------------------------------------------------------------------------
>I23377_M148_Malvaceae_Robinsonella_mirandae_seq1
----------------------------------------------------------------------------------------------------------------------------------------------------------------------------------------------------------------------------------------------------------------------------------------------------------------------------------------------------------------------------------------------------------------------------------------------------------------------------------------------------------------------------------------------------------------------------------------------------------------------------------------------------------------------------------------------------------------------------------------------ttggggt----------------------tttagaaa---gggttgttggcgaa---gaaaagtgtgaatct------gtagagc---tagcygaa------------aayggcartggtgttcctgcagtggtcgag-tttggagcagggagaggktacttgacacaaatgcttgcagattgttatggtrttagaagggtatacctagttgagaggaa-----------ggcatacaaacttaaggtt--------agttgaatc-------------------gagattaaa-tttgt---wgtatttrccaadayyt-------------------------------tagat---acttttggttcat----gcyatgtaatc-------tcgaygtgtttc------ta-------tg-atm-------------------------tttgaaccyt----cattgat--------tttttctattt----------------gc----tt-ttatt---ggttatatta----------tgccaatggtgttt-------ctaggctgatcgatctttgcgacagaaacagagcttgatattagaacgtttgagaattgacagtaaggtttttcagaactttatttttgtagatgctcttgtttt---------------------------------------------------------------------------------------------------------------------------------------------------------------------------------------------aa
>I23378_M150_Malvaceae_Ceiba_pentandra_seq1
----------------------------------------------------------------------------------------------------------------------------------------------------------------------------------------------------------------------------------------------------------------------------------------------------------------------------------------------------------------------------------------------------------------------------------------------------------------------------------------------------------------------------------------------------------------------------------------------------------------------------------------------------------------------------------------------------------------------------------------------------t----------------------tttagaaa---ggtttgctggcaag---gaaaagtgtgaagct------gtggagc---tagctgaa------------aatatcaatggagttcccgcagtggttgag-tttggagcagggagaggatacttgacacaaatgcttgcagattgctatggaattagaagggtatttttagttgagcgaaa-----------ggcttacaaacttaaggtt--------agttgaatt-------------------gagactaaa-tttgt---ggtatttatagtatttg-------------------------------caaat---acttt-ggttctt----gccatctaatc-------tggatatgtttc------tg-------tg-ctc-------------------------tttgaacctt----cattgat----------tgttcattt----------------gc----tt-ttatt---ggttacatta----------tgccaatggtattt-------ctaggctgacaggtcattgcgacagaaagagagcttgatattagagcgtttgagaattgacagtaaggtttttcagaacttt----------------------------------------------------------------------------------------------------------------------------------------------------------------------------------------------------------------------
>I23379_M160_Muntingiaceae_Muntingia_calabura_seq1
---------------------------------------------------------------------------------------------------------------------------------------------------------------------------------------------------------------------------------------------------------------------------------------------------------------------------------------------------------------------------------------------------------------------------------------------------------------------------------------------------------------------------------------------------------------------------------------------------------------------------------------------------------------------------aggaaattaccttttcaggagaaacatgttacacaacaggcatccattctcgggaacttggaagaatttggggt----------------------tgtgaaga---gtcgtgatggtgcc---aaacgatgtgaactt------ttggagt---ccactggagctaaaaaggataaacgcgatggtgttcctgcagtggttgag-tttggggcagggagagggtacttgacccagatgcttgcagattgctatgggatcaaaagggtcttccttgttgagagaaa-----------atcctataaattaaaggttcg----ttgattgaact-------------------aagataaaacttttg---ataattgcaaaggctca-------------------------------ggtat----ctgtagttctat----ggagtctgacg-------tgggtatgtgcc------tg-------ag-cta-------------------------tttaatcttcaaaaccatgatta------gtttttaattg---------------------ttt-ctat----tgttgtgtca----------tggcaattatattt-------ctaggctgatcgatctttgcgacagaaagagaacttgacattagagcgtctgagaattgacagtaagg--gttcagatttttcttttc----------------------------------------------------------------------------------------------------------------------------------------------------------------------------------------------------------------
>I23380_M161_Malvaceae_Hibiscus_tiliaceus_seq1
-----------------------------------------------------------------------------------------------------------------------------------------------------------------------------------------------------------------------------------------------------------------------------------------------------------------------------------------------------------------------------------------------------------------------------------------------------------------------------------------------------------------------------------------------------------------------------------------------------------------------------------------------------------------------------------------------------------------------------------------------------------------------------------------------------------------------------tggagt---tgtctgaa------------aatagcaatggtgttccggcagtcgtcgag-tttggagcagggagaggatacttgacacaaatgcttgcggattgctatggtattagaagggtatttctagttgagagaaa-----------ggcatacaaacttaaggtt--------agttgaatt-------------------gagattaaa-tttgt---agtatttgctatgattt-------------------------------tatat---gctttaggttcat----agcatgaaatc-------atgatgtgtttc------ta-------tgtttttt--------------------ttatttgaacctt----cgttgatttt-----ttttttcattt----------------gt----tt-ctgtt---ggttacatta----------tgccaatggtattt-----ttctaggctgatcggtctttgcga----------------------------------------------------------------------------------------------------------------------------------------------------------------------------------------------------------------------------------------------------------------------------------
>I23381_M162_Bixaceae_Bixa_orellana_seq1
------------------------------------------------------------------------------------------------------------------------------------------------------------------------------------------------------------------------------------------------------------------------------------------------------------------------------------------------------------------------------------------------------------------------------------------------------------------------------------------------------------------------------------------------------------------------------------------------------------------------------------------------------------------------------aaattaccatttcaagagaagcatgtcatgcaacaagcttcaattcttgggaacttggaagactttgaggt----------------------tttgaaga---gttctgtaagtgga---aagcattgcgaatct------gatgagc---cagctagg---aaaagtaatgataatgggaatattcccgcagtggttgag-tttggagcaggaagagggtacttgacacaaatgctagcagattgttatggaatcaggaaggtcttcctagttgagagaaa-----------gtcatacaagcttaaggtt--------agtttcgtt-------------------gagattaaaaatttg---agtctttgataagatat-------------------------------aataac-atgtacttttctat----gcaatcaaatc-------tagatatgttcc------ca-------a--ctt-------------------------tttgaacctt----cattgatta------attcctaatta---------------------ttt-tgatt---tttaatattt----------tgccaatgctattt-------ttaggctgaccggtctttgcggcagaaagagagcatgacattagagcgtttgagaattgacagtaaga-tttccagaaccttatatgttggg-gatttc----------------------------------------------------ctctattcgatggct-----------------------------------------------------------------------------------------------------------------------------attt-
>I23382_M163_Bixaceae_Cochlospermum_vitifolium_seq1
---------------------------------------------------------------------------------------------------------------------------------------------------------------------------------------------------------------------------------------------------------------------------------------------------------------------------------------------------------------------------------------------------------------------------------------------------------------------------------------------------------------------------------------------------------------------------------------------------------------------------------------------------------------------------aggaaattaccctttcaagagaaacatgtgatgcaacaggcatcaattcttgggaacttggaagactttgaggt----------------------tttgaaga---gctctgttcctggg---aagcmatgcgaatct------atggagc---caactggggaaaataatgacaatagcaatggtgttcctgcagtggttgag-tttggagcagggagggggtacttgacgcaaatgcttgcagattgctatgggatcagaaaggtgttcctagttgagagaaa-----------gtcttacaagcttaaggtt--------ggttaagtt-------------------gagatcaaa-ttatg---agtatttgataacagaa-------------------------------tgtattaacaggcagtttaat----gccattgaattt-gaacctagacaagtcac------tg-------at-ctt-------------------------tttgggcctt----aattaat----------tcgtgattg---------------------ttt-ttat----ttcaatgttg----------cgtcaatgccattt-------ctaggctgatcggtctttgcgacagaaagagagcatgatattagagcgtttgagaattgacagtaag--ttttcagaatcttatttttggaacgatttcta-----------------------------------------------ttgcttcgttcga--------------------------------------------------------------------------------------------------g------------------------------------
>I23383_M166_Malvaceae_Pseudobombax_ellipticum_seq1
----------------------------------------------------------------------------------------------------------------------------------------------------------------------------------------------------------------------------------------------------------------------------------------------------------------------------------------------------------------------------------------------------------------------------------------------------------------------------------------------------------------------------------------------------------------------------------------------------------------------------------------------------------------------------------------------------------------------------------------------------------------------------ttggaaa---ggtttgctggcaac---gaaaagtgtgaagct------gtggagc---tggctgaa------------aatagcaatggagttcctgcagtggtggag-tttggagcagggagaggatacttgacacaaatgcttgcagattgctatggaattggaagggtatttttagttgagcgaaa-----------ggcctacaaacttaaagtt--------agttgaatt-------------------gagaataaa-tt----------tttgtagtatttg-------------------------------caaat---actttaggttctt----gccatctaatc-------tggatatgtttc------ta-------cg-ctc-------------------------tttgaactct----cattgat----------ttttcattt----------------rcct--tt-tttct---ggttacatta----------tgccaatggtaatt-------ctaggctgatcggtctttgcgacaaaaagagagsttgatcttagagcgcttgagaattgacagtaaggtttttcagaactttactttttcag------------------------------------------------------------------------------------------------------------------------------------------------------------------------------------------------------------
>I23384_M168_Malvaceae_Theobroma_cacao_seq1
---------------------------------------------------------------------------------------------------------------------------------------------------------------------------------------------------------------------------------------------------------------------------------------------------------------------------------------------------------------------------------------------------------------------------------------------------------------------------------------------------------------------------------------------------------------------------------------------------------------------------------------------------------------------------aggaaattaccatttcaagagaagcatgttatgcaacaggcctcaattcttgggaacctggaagaatttggggt----------------------tttggaaa---gttccgatggcaag---gaacagtgtggagatgcggaggtggagc---aagttgaa------------gatagcaatggtgttcctgcagtggttgag-tttggagcagggaggggatacttgacacaaatgcttgcagattgctatggtattggaagggtatttctagttgagagaaa-----------gtcatacaagctgaaggtt--------ggttgaact-------------------cagattaaa-tatgt---agtattt-caatgattt-------------------------------tatat---agtttagtttcat----gtgatctaatc-------tggatgtgtttc------tg-------tg-ctc-------------------------tttgaacctt----cattaat-----------tataattt----------------gc----tt-ttatt---ggttacatta----------tgccaatggtgttt-------ctaggctgatcggtctttgcgacagaaagagagcttgatattagagcgtttgagaattgacagtaaggtttttcggaactttgtatttggagatgatttttgcaa-------------------------------------------cttctccattagatctcc----------------------------------------------------------------------------------------------------------------------------------
>I23385_M169_Malvaceae_Ochroma_pyramidale_seq1
---------------------------------------------------------------------------------------------------------------------------------------------------------------------------------------------------------------------------------------------------------------------------------------------------------------------------------------------------------------------------------------------------------------------------------------------------------------------------------------------------------------------------------------------------------------------------------------------------------------------------------------------------------------------------------------------------------------------------------------------------gt----------------------tttggaaa---ggtttrttggcaag---gaaaagtgtgaattt------gtggagc---tagctgaa------------aatagcaatggtgttcctgcagtggttgag-tttggagcagggagaggatacttgacacaaatgcttgcagattgctatggtattagaagggtatttctagttgagagaaa-----------gtcctacaagcttaaggtt--------agttgaatt-------------------gagactaaa-tttgt---agtatttgcagagattt-------------------------------tatat---actttaggttcat----gccatctaatc-------tggatgtgtttc------ta-------tg-ctc-------------------------tttgaacctt----ccttgat----------tttttattt----------------gc----tt-ttatt---ggttacatta----------tgccaatggtattt-------ctaggctgatcggtctttgcgacagaaagagagcttgatattagagcgtttgagaattgacagtaaggtttttca-----------------------------------------------------------------------------------------------------------------------------------------------------------------------------------------------------------------------------
>I23387_M178_Malvaceae_Malvaviscus_arboreus_seq1
---------------------------------------------------------------------------------------------------------------------------------------------------------------------------------------------------------------------------------------------------------------------------------------------------------------------------------------------------------------------------------------------------------------------------------------------------------------------------------------------------------------------------------------------------------------------------------------------------------------------------------------------------------------------------------------------------------------------------------------------------------------------------------------------tggcaagggagaaaagtgtgaatct------gtggagc---tgtctgaa------------aatagcaatggtgctccggcagtggtcgag-tttggagcggggagaggatacttgacacaaatgcttgcggattgctatggtattagaagggtatttctagttgagagaaa-----------ggcatacaaacttaaggtt--------ggttgaatt-------------------aagattaaa-tttgt---agtatttgcaatgattt-------------------------------catat---gctttaggttcat----ggaat-------------------------------------------------------------------------------------------------------------------------------------------------------------------------------------------------------------------------------------------------------------------------------------------------------------------------------------------------------------------------------------------------------------------------------------------------------------------------------------------------
>I23388_M180_Malvaceae_Triumfetta_lappula_seq1
----------------------------------------------------------------------------------------------------------------------------------------------------------------------------------------------------------------------------------------------------------------------------------------------------------------------------------------------------------------------------------------------------------------------------------------------------------------------------------------------------------------------------------------------------------------------------------------------------------------------------------------------------------------------------ggaaattgccgttccaagagaaacatgttacacaacaggcgtcaatactggggaacttggaagaacttggggt----------------------tttgaaaa---gttmtgctggygag---gaacagtgtgaaggt------gtkgagc---tarctaaa------------aacarcaatkttgttccbgcagtggttgag-tttggagcagggagaggatatttgacacaaatgcttgcagattgctatggcattagaagagtgtttctagttgagagaaa-----------ggcatacaagctgaaggtt--------ggttgaaat-------------------gagatttaa-tttkk---wrkwwttycaaatattt--------------------------------rtac---agtttcatttywt----gtgttctaatcttgaawwttgatgtgtttc------tg-------ag-ctc-------------------------tttgaacctt----cattgat----------tggtgactt---------------ttc--ttttttaatt---ggttatgtta----------tgccaatggtatttcatt-tgctaggctgatcggtccttgcgacaaaaagagagcatgatattagagcgtttgagaattgac-------------------------------------------------------------------------------------------------------------------------------------------------------------------------------------------------------------------------------------------
>I23389_M181_Malvaceae_Pavonia_scheadiana_seq1
------------------------------------------------------------------------------------------------------------------------------------------------------------------------------------------------------------------------------------------------------------------------------------------------------------------------------------------------------------------------------------------------------------------------------------------------------------------------------------------------------------------------------------------------------------------------------------------------------------------------------------------------------------------------------------------------------------------------------------------------ggggt----------------------tttagaaa---gggttgttgacaag---gaaaagtgtgaattt------gtggagc---tagctgaa------------aatggcaacagtgttcctgcagtggtcgag-tttggagctgggagagggtayttgacacaaatgcttgcagattgttatggtattagaagggtatatctagttgagagaaa-----------ggcatataaacttaaggtt--------agttgaatt-------------------gagattaaa-tttgt---agtgtttgcaaagattt-------------------------------tacat---gctttaggttcat----gccatgtaatc-------tggatgtgtttc------ta-------tg-ctc-------------------------tttgaacctt----cattgata-------tatttctattt----------------gc----tt-ttatt---ggttatgtta----------tgccaatggtattt-------ctaggctgatsrwyytttgc------------------------------------------------------------------------------------------------------------------------------------------------------------------------------------------------------------------------------------------------------------------------------------
>I23390_M182_Malvaceae_Anoda_cristata_seq1
---------------------------------------------------------------------------------------------------------------------------------------------------------------------------------------------------------------------------------------------------------------------------------------------------------------------------------------------------------------------------------------------------------------------------------------------------------------------------------------------------------------------------------------------------------------------------------------------------------------------------------------------------------------------------------------------------------------------------------------------------gt----------------------tttagaaa---gggttgttgacaag---gaaaagtgtgatttt------ttggagc---tagttgaa------------aatgggaatggtgttcctgctgtggttgag-tttggagctgggagagggtayttgacacaaatgcttgcagattgttatggtattagaagggtatatctagttgagagaaa-----------ggcatataaacktaaggtt--------agttgaatt-------------------gagattraa-tttgt---agtgtttgcaaagattt-------------------------------tayat---gctttaggttcat----ggcatgtaatc-------tggatgtgtttc------ta-------tg-ctc-------------------------tttgaacctt----cattgat--------tttttctattt----------------gc----tt-ttatt---ggttatgtta----------tgccaatggtattt-------ctaggctgatcgatctttgcgacagaaagagagcttgatattagaac---------------------------------------------------------------------------------------------------------------------------------------------------------------------------------------------------------------------------------------------------------
>I23391_M183_Malvaceae_Phymosia_umbellata_seq1
------------------------------------------------------------------------------------------------------------------------------------------------------------------------------------------------------------------------------------------------------------------------------------------------------------------------------------------------------------------------------------------------------------------------------------------------------------------------------------------------------------------------------------------------------------------------------------------------------------------------------------------------------------------------------------------------------------------------------------------------------------------------------------------tgttggtgaa---gaaaagtstgaatct------gtagagc---tgaaagaa------------aacggcaatggtgtccctgcagtggtcgag-tttggagcaggaagggggtatttgacacaaatgcttgcagattgttatggtattagaagggtatacctagttgagaggaa-----------ggcatacaaacttaaggtt--------agttgaatc-------------------aagattaaa-tttgt---agtattcatcragactt-------------------------------cagmt---acttttggttcat----gccatgtaatc-------ttgatgtgtttc------ta-------tgaatc-------------------------tttgaaccat---acattgat--------tttttctattt----------------gc----tt-ttatt---ggttttatta----------tgccaatggtattt-------ctaggccgatcgatctttgcgacagaaagagagcttgatattagaacgtttgagaattgacagtaaggtt----------------------------------------------------------------------------------------------------------------------------------------------------------------------------------------------------------------------------------
>I23392_M187_Malvaceae_Ayenia_berlandieri_seq1
---------------------------------------------------------------------------------------------------------------------------------------------------------------------------------------------------------------------------------------------------------------------------------------------------------------------------------------------------------------------------------------------------------------------------------------------------------------------------------------------------------------------------------------------------------------------------------------------------------------------------------------------------------------------------agaaaattgccatttcaagagaagcatgttatgcaacaggcgtccattcttgggaacttggaaggatatggggt----------------------tttggaaactcctcctgttgctaag---gtacggagcgaaggc------atggaac---tagttgaa------------aataccaacggtgttcctgcggtggttgag-tttggtgcggggagaggatacttgactcaaatgctagcggactgctatggtattagaagggtatttctagtggagaggaa-----------gtcatacaagctaaaggtt--------ggttgaatt-------------------gagattaagttatgt---cgtgtttgtaaggatcatatggttttttggccaagaagcaattgtatttatat---ggtttagttctct----gttttctaatc-------tggatctgtttt------tgat--------ctc-------------------------tttgaacctt----ctttggt-----------tctaattt---------------------gct-ttact---agttacgttg----------tgtctatgttattt------tttaggctgatcggtccttgcgacagaaagagagcttgatattagagcgtttgag--------------------------------------------------------------------------------------------------------------------------------------------------------------------------------------------------------------------------------------------------
>I23393_M189_Malvaceae_Kearnemalvastrum_lacteum_seq1
----------------------------------------------------------------------------------------------------------------------------------------------------------------------------------------------------------------------------------------------------------------------------------------------------------------------------------------------------------------------------------------------------------------------------------------------------------------------------------------------------------------------------------------------------------------------------------------------------------------------------------------------------------------------------------------------------------------------------------------------------t----------------------tttagaaa---gggttgttgacaag---gaaaagtgtgaattt------gtggagc---tagctgaa------------aatggcaatggtgttcctgcwgtggtygag-tttggagcwgggagagggtayttgacacaaatgcttgcagattgttatggtattagaarggtrtatctagttgagagaaa-----------grcmtayaarcttaaggtt--------agttgaaty-------------------gagattraa-tttgt---agtgtttgcaaagattt-------------------------------ywyat---gctttwrgktymw----kbsmwktwawc-------tggatgtgtttc------tw-------tbbhkb-------------------------ttbdahchty----mwtbrwt--------tttttyywwtt----------------db----yt-ttwwt---ggktddkktwd---------kbchahbgdwdbth-------ywdgbhkrhhcggtctttgcrmmrraaagagagcttgatattagaacgtttgagaattg---------------------------------------------------------------------------------------------------------------------------------------------------------------------------------------------------------------------------------------------
>I23394_M229_Malvaceae_Malvastrum_americanum_seq1
------------------------------------------------------------------------------------------------------------------------------------------------------------------------------------------------------------------------------------------------------------------------------------------------------------------------------------------------------------------------------------------------------------------------------------------------------------------------------------------------------------------------------------------------------------------------------------------------------------------------------------------------------------------------------aatgtaccatttcaagagaagcatgttacacaacaggcctcaatgcttgggaacttggaagaatttggggt----------------------tttagaaa---gggttgttagcaag---gcaaagtgtgaatct------gtggagc---tagttgaa------------aatgggaatgttgttcctgcagtggttgag-tttggagcagggagaggktacttgacacaaatgcttgcagattgttatggyattagaagggtatatctagttgagagaaa-----------ggcatataaacttaaggtt--------ggttgaatt-------------------gagattaat-ttttt---agtgtttgtaaagattt-------------------------------tatat---gctttagggtcat----gtcatgtaatc-------tggatgtgtttc------ta-------tg-ctg-------------------------tttgaacctt----tattgatt-------tttttttattt----------------gc----tt-ttatt---ggttatgtta----------tgccaatgattttt-------ctaggctgatcggtctttgcgacagaaagagagcttgatattagaacgtttgagaattgacagtaaggtt-ttcakaactttagttttgttgatgcttttct--------------------------------------------------------------------------------------------------------------------------------------------------------------------------------------------------
>I23395_M236_Malvaceae_Fuertesimalva_jacens_seq1
----------------------------------------------------------------------------------------------------------------------------------------------------------------------------------------------------------------------------------------------------------------------------------------------------------------------------------------------------------------------------------------------------------------------------------------------------------------------------------------------------------------------------------------------------------------------------------------------------------------------------------------------------------------------------ggaatgtaccatttcaagagaaacatgttacacaacaggcgtcgatgctcgggaacttggaagaatttggggt----------------------tttagaaa---gggttgttgataag---gaaaagtgtgaattt------gtggagc---tagctaaa------------aacgacaacggtgttcctgctgttgtcgag-tttggagcaggtagagggtacttgacacaaatgcttgcggattgttacggtattagaaaggtgtatctagttgagagaaa-----------ggcatacaagcttaaggtt--------agtcgaatc-------------------ga-----------------gtgtttgcaaagattt-------------------------------tatat---gctttaggttcat----gccatgtaatc-------tcgattcgtttc------ta-------tg-ccc-------------------------tttgaacctt----cattgat-----------cttttatt----------------tg----ct-ttatt---ggttatgtta----------tgccaatggtattt-------ctaggctgatcgatctttgcgacagaaagagagcctgatattagaacgtttgagaatcgacagtaaggctttttggaactttatt------aactttct-----------------------------------------------------------------------------------------------------------------------------------------------------------------------------------------------------
>I23396_M019_Malvaceae_Allosidastrum_pyramidatum_seq1
-------------------------------------------------------------------------------------------------------------------------------------------------------------------------------------------------------------------------------------------------------------------------------------------------------------------------------------------------------------------------------------------------------------------------------------------------------------------------------------------------------------------------------------------------------------------------------------------------------------------------------------------------------------------------------------------------------------------------------------------------gggt----------------------tttagaag---gggttgttggcgaa---gaaaagtgtgaatct------gtagagc---tagccgaa------------aacggcaatggtgttcctgcggtggtcgag-tttggagcagggagagggtacttgacacaaatgcttgcagattgttatggtattagaagggtatacctagttgagaggaa-----------ggcatacaaacttaaggtt--------agttgaatc-------------------aagattaaa-tttgt---agtatttgccaagattt-------------------------------tagat---acttttggttcat----gcaatgcaatc-------tcgatgtgtttc------ta-------tg-atc-------------------------tttgaacctt----cattgat--------tttttctattt----------------gt----tt-ttatt---ggtcatttta----------tgccaatggtattt-------ctaggctgatcgatctctgcgacagaaacagagcttgatattagaacgtttgagaattgatagtaaggtttttcagaactt-----------------------------------------------------------------------------------------------------------------------------------------------------------------------------------------------------------------------
>I23397_M020_Malvaceae_Melochia_betonicifolia_seq1
----------------------------------------------------------------------------------------------------------------------------------------------------------------------------------------------------------------------------------------------------------------------------------------------------------------------------------------------------------------------------------------------------------------------------------------------------------------------------------------------------------------------------------------------------------------------------------------------------------------------------------------------------------------------------ggaaattaccatttcaagagaagcatgttactcaacaggcgtcgattcttgggaacttggaagaatttggggt----------------------tttgaaaa---gttctgctgatgag---cagcagtttgaaggt------gtggagc---tagctgaa------------aatagcaatgatgttcctgcagtggttgag-tttggggcggggagagggtacttgacacaaatgcttgcagattgctatggaattagaagggtatttttagttgagagaaa-----------ggcgtacaagctcaaggtt--------ggttgaactt-----------------gaacatcaaarwttkt---akkktwkrvwwwsattt--------------------------------------------------------kwkkwwwrwkwh----y-hrkwtgtgtwht------wk-------wr-yhy-------------------------kkwwrwshtm----hwkwgwt----------ytktrawyykm--------------------yw-ytrwtk--kktkaywtkm----------tkcyawtggtwtwy-------mtwrksysahyggtmtttgcgacagaaagagagcttgatattagagcgtwtgagaattgacagtaaggtttttcagaactttgtttttggtgatgattctt---------------------------------------------------------------------------------------------------------------------------------------------------------------------------------------------------
>I23398_M021_Malvaceae_Sidastrum_micranthum_seq1
----------------------------------------------------------------------------------------------------------------------------------------------------------------------------------------------------------------------------------------------------------------------------------------------------------------------------------------------------------------------------------------------------------------------------------------------------------------------------------------------------------------------------------------------------------------------------------------------------------------------------------------------------------------------------------------------------------------------------------------------ttggggt----------------------tttagaaa---gggttgttggcgaa---gaaaagtgtgaatct------ctagagc---tagccgaa------------aatggmaatggtgttcctgcagtggtcgag-tttggagcagggagagggtacttgacwcaaatgcttgcagattgttatggyattagaagggtatacctagttgagaggaa-----------ggcatacaaacttaaggtt--------agttgaatc-------------------gaggttaaa-tttgt---agtatttkscmargktt------------------------------twrrww---myyttttkktysw----ksmwkkwawyy-------tsrwkkytttyy----wwkr----------wyy-------------------------ttkramcytt---tmwtkrwtt---------tttyywwtt---------------ksy----tt-twwtk---gktwwwmyww----------kscmawkrwwwtty-------ywrgsykrwysrwtctttgagacagaaacagagcttgwwwtwrramskttkrrrawtkrmmrkwargktttttcagaactttatta------------------------------------------------------------------------------------------------------------------------------------------------------------------------------------------------------------------
>I28591_M023_Malvaceae_Neobuchia_paulinae_seq1
--------------------------------------------------------------------------------------------------------------------------------------------------------------------------------------------------------------------------------------------------------------------------------------------------------------------------------------------------------------------------------------gaacatacccgagttctttgaggtgatta-----gaaagattgaggctgttcatgctcaaatttgtaatgatattaaagaatccta-------taaggtacctgaagcgtgtggcctatggataaagagagaagtagacagg---tatttt--aaactgaa-ttactc--ggt---ttgttttt-------gtggggt-t-tggttagc---ttttaactt--gaggt--------------------------------------ggttc-ttgacaggacattaccatttcaagagaagcatgttacacaacaggcgtcaattcttgggaacttggaagagtttggggt----------------------tttggaaa---ggtttgctggcaag---gacaaatgtgaagct------ttggagc---tagctgaa------------aatgtcaacggagttcccgcagtggttgag-tttggagcagggagaggatacttgacacaaatgcttgcagattgctatggaattagaagggtatttttagttgagcgaaa-----------ggcttacaaacttaaggtt--------ggttgaatt-------------------gagactaaa-tttgt---ggtatttatagtatttg-------------------------------aaaat---actctgg-ttctt----gccatctaatc-------tggatatgtttc------tg-------tg-ctc-------------------------tttgaacctt----cattggt----------tgttcattt----------------gc----tt-ttatt---ggttacatta----------tgcca------------------------------------------------------------------------------------------------------------------------------------------------------------------------------------------------------------------------------------------------------------------------------------------------------------------------
>I28592_M188_Cytinaceae_Bdallophytum_americanum_seq1
----------------------------------------------------------------------------------------------------------------------------------------------------------------------------------------------------------------------------------------------------------------------------------------------------------------------------------------------------------------------------------------------------------------------------------------------tttgatttgtaaggatattaaagactccta-------taagatgcctgaagcttgcagtatatggactgagcgagaagtggacagg---tactgt--gggctgaa-ttggtt-----a-ggtacttcgc------ggggtag-t-gcttttgt---ttgtaaatt--caatt--------------------------------------gtttc-ctcgcagaaaattaccatttcaggagaaacatgttatacaacaggcatcaattcttgggaacttggaagaatttgggat----------------------tttgaaga---gttttgatggtgat---aaacaatttgaattt------ttggagccaacaactggatataagaatgattggagggattgtgttcctgcagtggttgag-tttggtgcagggagaggatacttgactcaaatgctcgttgactgctatgggatcaagagggtctttcttattgagagaaa-----------agcctataaactaaaggtttg----ttgattaaatt-------------------tcgataacattct------aatcttggaagactgg-------------------------------agtac----gtatggttctat----gtcgtctgtta-------tgggca------------------------------------------------------------------------------------------------------------------------------------------------------------------------------------------------------------------------------------------------------------------------------------------------------------------------------------------------------------------------------------------------------------------------------------------------------------------------------
>I28593_M024_Malvaceae_Carpodiptera_cubensis_seq1
-----------------------------------------------------------------------------------------------------------------------------------------------------------------------------------------------------------------------------------------------------------------------------------------------------------------------------------------------------------------------------------------------------------------------------attgaatcagttcatgatcaaatttgtaatgatattaaagactccta-------taagatacctgaagcgtgcgggatatggataaagagagaaatagacagg---tagtgt--aagttgaa-ttactcttggg---ttgttttct------gtgggaa-t-tgattagc---ttttaacct--gagtt--------------------------------------catcc-tttctaggaaattaccatttcaagagaagcatgttacacaacaggcgtcaattcttgggaatttggaagagtttggggt----------------------tttggaaa---gttctgctggcaag---gaaaagtgtgaattt------gtggagc---tagctgaa------------aatagtaatggcgttcctgcagtggttgag-ttcggagcagggagaggatacttgacacaaatacttgcagattgttatggtattagaagggtatttctagttgagaggaa-----------gtcctacaagctgaaggtt--------agttgaatt-------------------gagattaaaatttgc----acatttgcaaaggttt-------------------------------tatga---agtttagtttcat----gggatcaaatt-------tggatacgtttc------tg-------ag-ccc-------------------------tttcaacctt----aattgat----------ttgtgattt----------------gc----tt-ttatt---agttacactg----------tgccaatggtattt---------------------------------------------------------------------------------------------------------------------------------------------------------------------------------------------------------------------------------------------------------------------------------------------------------------
>I28594_M025_Malvaceae_Herrania_nitida_seq1
------------------------------------------------------------------------------------------------------------------------------------------------------------------------------------------------------------------------------------------------------------------------------------------------------------------------------------------------------------------------------------------------------------------------gaaagatcgagtcagttcatgctcaaatttgtaaggatattaaagactccta-------taagatacctgaagcttgtggtatatggattaagagagaagtagacagg---tattgt--aagatgaa-ttgctc--agg---ttgttttgt------ctgtgag-t-tgattggt---ttttaacat--gggtt--------------------------------------gattc-ttgacaggaaattaccatttcaagagaagcatgttatgcaacaggcctcaattcttgggaacctggaagaatttggggt----------------------tttggaaa---gttccgttggcaat---aaacagtgtggaggtgtggaggtggagc---aagttgaa------------aatagcaatggtgttcctgcagtggttgag-tttggagcagggaggggatacttgacacaaatgcttgcagattgctatggtattggaagggtatttctagttgagagaaa-----------gtcatacaagctgaaggtt--------ggttgaatt-------------------cagattaaa-tatgt---agtattt-caatgattt-------------------------------tatat---agtttagtttcat----gtgatctaatc-------tggatgtgtttc------tg-------tg-ctc-------------------------tttgaacctt----cattaat-----------tataattt----------------gc----tt-ttatt---ggttacatta----------tgccaatggtattt-------ctaggc--------------------------------------------------------------------------------------------------------------------------------------------------------------------------------------------------------------------------------------------------------------------------------------------------
>I28595_M184_Malvaceae_Guazuma_ulmifolia_seq1
-----------------------------------------------------------------------------------------------------------------------------------------------------------------------------------------------------------------------------------------------------------------------------------------------------------------------------------------------------------------------------------------------------------gctaatta-----gaaagattgagtcagctcatgctcaaatttgtaaggacattaaagactccaa-------taagatacccgaagcttgtggtttatggattaaaagag---tagacagg---tacagt--aggcygaa-tttttc--aca---ttgttttgtt--tgtgtgtgag-t-tgattggt---gtctatcat--gggtt--------------------------------------tattc-ttgacaggaaattaccatttcaagagaagcatgttacgcaacaggcttcaattcttggaaacctggaagaatttggggt----------------------tttggaaa---gttctgttggcaag---gaacagtttgaatgtgtggaggtggggc---tagttaaa------------aatagcaatgccgttcctgcagttgttgag-tttggagcaggaaggggatacttaacacaaatgcttgcagactgctatggtattagaagggtatttctagttgagagaaa-----------atcatacaaactgaaggtt--------ggttgaatt-------------------cagattaaaatttgt---agtatttgctacgatttttttttaaaagcatttgcta-----tgatttaatat---agtttagtttcat----gtgttctaatc-------tggatgtgctag------tg-------ag-ctc-------------------------tttgaacctt----cattaat-------------tgttttt--------------tgc----tt-ttatt---aattgcataa----------tgc--------------------------------------------------------------------------------------------------------------------------------------------------------------------------------------------------------------------------------------------------------------------------------------------------------------------------
>I28596_M026_Malvaceae_Ruizia_cordata_seq1
-------------------------------------------------------------------------------------------------------------------------------------------------------------------------------------------------------------------------------------------------------------------------------------------------------------------------------------------------------------------------------------------------------------------------------------------------------------------------------------agttccctgaagcttgtggtatatggattacgagagaagtagacagtaggtagtgt--atgctgag-ctgctt--ggg---ttctttttta-----gtgggaa-t-ttrttagc---tyttaacat--gagtt--------------------------------------catgc-ttggcaggagamtaccgtttcaggagaagcatgttacasaacaggcgtctattcttgggaacttggaakagtttggagt----------------------tttggaaa---gttctgttggcagg---gaacagggtgaattt------ggggagc---tatctgga------------aatagwactggtgtkcctgcagtggttgag-tttggagctkggagaggatacttgacacaaatgcttgcagattgttatggtattagaagggtattcctagttgagagaaa-----------ggcytacaagctgaaggtt--------tgttgaacy-------------------gagrttaaa-tttgt---gctatttgcaaatrtwttdtwtwwkttt-------------------ttakrt---agtttagtttcat----gygttctaatt-------tggatgtgcttc------tg-------as-ctc-------------------------tttgaacctt----cattgat----------attggattt----------------gc----tt-ttatt---gtttacatta----------tgccaatggtattt-------ctaggccgat----------------------------------------------------------------------------------------------------------------------------------------------------------------------------------------------------------------------------------------------------------------------------------------------
>I28597_M027_Malvaceae_Melhania_velutina_seq1
----------------------------------------------------------------------------------------------------------------------------------------------------------------------------------------------------------------------------------------------------------------------------------------------------------------------------------------------------------------------------------------------------------------------------------------------------------------------------------------------------------------ttaagagagaagtagacagtaggtagtgt--atgctgag-ctgctt--ggc---ttcttttt-------gtgtgaa-t-ttgttagc---ttttaacat--gagtt--------------------------------------catgc-ttggcaggagaatcccgtttcaggagaagcatattacacaacaggcttctattcttgggaacttggaagagtttggagt----------------------tttggaaa---gttctgttggcagg---gaacagggtgaattt------ggggagc---tatctgga------------aatagtactggtgttcctgcagtggttgag-tttggagctgggagaggatacttgacacaaatgcttgcagattgttatggtattagaagggtattcctagttgagagaaa-----------ggcctacaagctgaaggtt--------tgttgaact-------------------gagattaaa-tttgt---gctacttgcaaatattttatttyykwttwwkt--------------twtwwgt---agyttmgktyaat----gtgttctaatt-------tggatgtgcttc------tg-------ag-atc-------------------------tttgaac-------------------------------------------------------------------------------------------------------------------------------------------------------------------------------------------------------------------------------------------------------------------------------------------------------------------------------------------------------------------------------------------------------------------
>I28598_M028_Malvaceae_Glyphaea_brevis_seq1
--------------------------------------------------------------------------------------------------------------------------------------------------------------------------------------------------------------------------------------------------------------------------------------------------------------------------------------------------------------------------------------------acccaaattcttcgaattgatca-----gaaagattgagtcggttcatgctcgaatttgtaaggatattaaagactctta-------tatgatacctgaagcttgtggcatgtggattaagagagaagttgasagg---tattgy--cagctgga-ttgcty--atg---tgattttt-------gtrggaa-t-caattggy---ttctaaart--ggttt--------------------------------------gattc-ttgacaggvaattaccattccawgagaaacatgttacacaacargcctcaattcttgggaacttggaagaacttggggt----------------------tttgaaaa---gttctgctggcgag---gaacagggbgaaggt------gtggagc---tagctaaa------------aatagcaatgttgtccctgyagtrrtygag-tttggagcagggagargrtacttgacacagatgcttgcagattgctatggtatcagawgggtatttctwgttgagagaaa-----------gtcatrcaagmygaaggtt--------ggttgaaag-------------------gagattaaa-tttgtrgyagtattttcaaatatta--------------------------------atgy---tktttaatttccy----gtattgtaatc-------ttgaygtgtttc------tg-------ag-ctc-------------------------tttgaacctt----cattgat----------tggtgactt---------------tgc--tttt-taatt---ggttacatta----------tgccaakggtatttcatt-ttctaggctgaccggtctttg-------------------------------------------------------------------------------------------------------------------------------------------------------------------------------------------------------------------------------------------------------------------------------------
>I28599_M029_Malvaceae_Desplatsia_dewevrei_seq1
----------------------------------------------------------------------------------------------------------------------------------------------------------------------------------------------------------------------------------------------------------------------------------------------------------------------------------------------------------------------------------------aaataccccaatttttcgagctgattc-----gaaagattgagtcagttcatgctcaaatttgtaaggatattaaagactccta-------tatgatacctgaagcttgtggcatgtggattaagagagaagttgacggg---tattttgtcagattaa-ttgttc--agg---ttggcttgt------ctaggaa-t-ggattgtt---ttctaaaat--ggtct--------------------------------------gattc-ttgacaggaaattgccatttcaagagaaacatgttacgcaacaagcgtcaattcttgggaacttggaagaatttggggt----------------------tttggaaa---gttctgctgccgag---gaacagtgtgaacat------gtggggc---tagctaca------------aaaagcaatgttgcccctgcagtggttgag-tttggagcagggagaggatacttgacacaaatgcttgcagattgctatggaattagaagagtatttctagtcgagagaaa-----------gtcatacaaactgaaggtt--------ggttgaaat-------------------gagattaaaattagt---a----ttttcraaagtt---------------------------------tat---agtttaatttcct----ttattctaata-------ttgatgtgtttc------tg-------cg-ctc-------------------------tttgaacctt----cattgat----------tgatgactt---------------tgc----tt-ttatt---ggttacatyaat-----attkrycaawrrwakwtyg------------------------------aaagggaaaacaaaatwtws-----------------------------------------------------------------------------------------------------------------------------------------------------------------------------------------------------------------------------------------------------------
>I28600_M146_Malvaceae_Mortoniodendron_guatemalense_seq1
----------------------------------------------------------------------------------------------------------------------------------------------------------------------------------------------------------------------------------------------------------------------------------------------------------------------------------------------------------------------------------------------------------------------------------------------------------ggatattaaagactctta-------taagatacctgacgcttgtggtatatggattaagaaagaagtatacagg---tagtgt--aagatgaa-ttgc-a--ggg---ttctttcgt------ttgggaa-t-tgattagc---ttttaacat--gagtt-tatgtttttttttggccaaaaaaaaaca-----aattcatgc-ttgacaggaaattaccatttcaagagaagcatgttacgcaacaggcgtcaattcttgggaacttggaaaattttggggt----------------------tttggaaa---gttcagttggcaag---gaacagtttcaattt------atggagc---tagctgaa------------aatagtaatggtgttcctgcagtggttgag-tttggagcagggagaggatatttgacacaaatgcttgcagattgttatggtattagaagggtatttctagttgagagaaa-----------gtcttacaaactgaaggtt--------agttgaatt-------------------gagattaaa-tttgt---ggtatttgcaaagattt-------------------------------tatat---agtttagtttcat----gcgatctaatt-------tggatttgtttc------tc-------ag-ccc-------------------------tttgaacctt----cattgat----------ttgtgcttt----------------gc----tt-ttatt---gtttacatta----------tgccgatggtattt-------ataggctgatcggta-----------------------------------------------------------------------------------------------------------------------------------------------------------------------------------------------------------------------------------------------------------------------------------------
>I28601_M030_Malvaceae_Sparmannia_africana_seq1
-----------------------------------------------------------------------------------------------------------------------------------------------------------------------------------------------------------------------------------------------------------------------------------------------------------------------------------------------------------------------------------------------------------------ta-----gaaagattgartcaattcatgctcaaatttgtaaggatattaaagactcytatatgaattatgatacctgaagcttgtggcatgtggattaagagagaagttgacagg---tattgt-tt-gctgaa-ttgctc--agg---tggtttgt-------gtatgaa-tcctactggt---ttctaaaat--ggttt--------------------------------------gattc-ttgacaggaaattgccattccaagagaaacatgttacacaacangcdtcdattcttgggaacttggaagaacttggggt----------------------tttgaaaa---gttctgctggcgag---gaacavtgtgaaggt------gtggagc---tagctaaa------------aatagcaatgttgttcctgcagtagttgag-tttggagcagggagaggatatttgacacaaatgcttgcagattgctatggtattagaagggtatttctasttgagagaaa-----------gtcatacaagctcaaggtt--------ggttgaaat-------------------gabattaac-tttgt---agtattttcaaagact---------------------------------------------------------------taatc-------tttatgtgtttc------tgaggcctgag-ctc-------------------------tttgaacatt----cattgga----------tggt---tt---------------cgc--tttt-taatt---ggttacatta----------tgccaatrttatttcaat-ttataggctgatcggtctttgcgacagaaagatagcttgat-----------------------------------------------------------------------------------------------------------------------------------------------------------------------------------------------------------------------------------------------------------------
>I28602_M031_Malvaceae_Mollia_sp_seq1
--------------------------------------------------------------------------------------------------------------------------------------------------------------------------------------------------------------------------------------------------------------------------------------------------------------------------------------------------------------------------------------------------attcttcgagctgatta-----gaaakattgagtcagttcatgctcaaatttgtagggatattaaagactccta-------trtgatacctgaagcttgtggcatgtggattaagagagaagttgacagg---tattttgtcagataaa-wtgctc--agg---ttggcttgt------ctaggat-t-vgattrgt---ttctaaaat--ggttt--------------------------------------gatyc-ttgacagraaabtgccrttccaagaraaacatgttatgcaacaggcgtcaattcttgrgaacttggargamcttggggt----------------------tttggaaa---gttctgctgkcrag---gahcagtgtgaagat------gtgvhgc---tagctraa------------artrgyaaygttgtccctgcagtggttgag-tttggagcadggagaggatacttracacaaatkmttgcagattgctatggaattagaagagtmtttytagttgagagaaa-----------gtcrtacaagctcaaggtt--------sgttgaaat-------------------gagattaaaataagt---g----ytttcaaaaytt---------------------------------tac---agtttattttcct----gtattctaata-------ybgaygtgtttc------tg-------ak-aty-------------------------tttgaacctg----cattgat----------tgatgactt---------------ttc----tt-ttatc---ggttacatta----------tgccaatggtattttg-t-ctctagkctgatcggtctttgcgac---------------------------------------------------------------------------------------------------------------------------------------------------------------------------------------------------------------------------------------------------------------------------------
>I28603_M223_Malvaceae_Gossypium_hirsutum_seq1
-----------------------------------------------------------------------------------------------------------------------------------------------------------------------------------------------------------------------------------------------------------------------------------------------------------------------------------------------------------------------------------------------------------------------------------------------caaatttgtaatgatattaaagactccta-------taagatacctgaagcttgtggcgtatggattaagggagaagtagasagg---tatttt--aaattgaa-ttgcts--ggg---ttgtttttt------gygggag-t-cggtttgc--tttttaactt--gagtt--------------------------------------gattt-gtdacaggaatgtgccatttcaggagaagcatgttgcacaacaggcgtcaatgcttgggaacttggaagagtttggggt----------------------tttggaaa---ggattgatggcaag---gaaaastgygaactt------gtggagc---gagctgaa------------aatagcaacggtgttccwgcagtggttgaa-tttggagcwgggagagggtacttgacacaaatgcttgcagattgctatggtattagaagggtatttctagttgagagaaa-----------ggcctacaaactwaaggtt--------adttgaatt-------------------gagattaag-tttgt---agtatttgcaaagattt-------------------------------tattt---actctaggttcat----gccatctattt-------tggatgtgtttc------ta-------tg-ctc-------------------------tttgaacctt----cattgat----------tttttcttt---------------tgc----ct-ttktt---ggtttcaata----------tgccaatgctattt-------c-------------------------------------------------------------------------------------------------------------------------------------------------------------------------------------------------------------------------------------------------------------------------------------------------------
>I28604_M032_Malvaceae_Entelea_arborescens_seq1
-----------------------------------------------------------------------------------------------------------------------------------------------------------------------------------------------------------------------------------------------------------------------------------------------------------------------------------------------------------------------------------------------cgaattcttcgagctgatta-----gaamgattgagtcagttcatactcaaatttgtaaggatattaaagactccta-------tatgatacctgaagcttgtggcatgtggattaagagagaagttracagg---tattgt-tcagctgaa-ttgctc--agk---trgtttgt-------gtatgaa-tccatttggt---ttctaaaat--ggttt--------------------------------------gattc-ttgacaggaaattgccattccaagagaaacatgttacacaacaggcgtcaattcttgggaacttggaagaacttggggt----------------------tttgaaaa---gttctgctggmgag---gaacvgtgtgaaggt------btggagc---tagctmaa------------aatagcantgttgttcctgcagtagttgar-tttggagcagggagaggatatttgacacaaatgcttgcagattgctatggtattagaagggtatttctagttgagagaaa-----------ggcatacaagctgaaggtt--------ggttgaaat-------------------gagattaag-tttgt---agyrttttcaargattt--------------------------------atat---agtttaatttcct----gtrttctaatc-------tttatgtgtttc------tgagrcctsag-ctc-------------------------tttgaacatt----cattgat----------tggt---tt---------------tgc--tttt-taatt---ggttac-------------------------------------------------------------------------------------------------------------------------------------------------------------------------------------------------------------------------------------------------------------------------------------------------------------------------------------------
>I28605_M235_Malvaceae_Abutilon_sp_seq1
----------------------------------------------------------------------------------------------------------------------------------------------------------------------------------------------------------------------------------------------------------------------------------------------------------------------------------------------------------------------------------------------------------------tta-----ggaagattgagtcagttcatgctcaaatttgtaatgacattaaagactccta-------taagatacctgaagcttgtaggacatggataaagggagaagtagacagg---tatttt--aagttcaa-tttctt--agg---ttgttttgt------gtgggaatt-ttgttgggtttttttaacttgagagtt---------------------------------g----aattttttgacaggaatgtaccatttcaggagaagcatgttacacaacaggcatcaatgcttgggaacttggaagagtttggggt----------------------tataaaaa---gggttgttggcgaa---gaaaagtgtgaatct------gtagagc---taaaagaa------------aacggcaatgctgttcccgcagtggtcgag-tttggagcagggagagggtacttgactcaaatgctcgcagattgttatggtattagaagggtatacctagttgagaggaa-----------ggcatacaaacttaaggtt--------agttgaatc-------------------gagattaaa-tttgt---agtatttatcaagattt-------------------------------tagat---acttttggttcat----gccatctaatc-------tcgatgtgtttc------ta-------tg-atg-------------------------tttgaacctt----cattgatt-------tttttctattt----------------gc----t-----------------------------------------------------------------------------------------------------------------------------------------------------------------------------------------------------------------------------------------------------------------------------------------------------------------------------------------------------------
>I28606_M033_Malvaceae_Reevesia_formosana_seq1
-------------------------------------------------------------------------------------------------------------------------------------------------------------------------------------------------------------------------------------------------------------------------------------------------------------------------------------------------------------------------------------------------------------------------------------------------------------------------------------------ctgaagcttgtggtatatggattaagagagaagtagacagg---tatt----gagctgga-ttgctc--agg------tttagt------gtgggaa-t-tagttggc---gtttaatat--gagtt--------------------------------------cattc-ttgacaggaaattgccatttcaagagaagcatgttacacaacaggcgtcgattcttgggaacttggaagaatttggtgt----------------------tttgagaa---gttctgttggcaag---gaacagtttgaaggt------gtggagc---tagttgaa------------agtagcaatgattttcctgcagtggttgag-tttggagcagggagaggatatttgacacaaatgcttgctgattgctatggtattagaagggtgtttctagttgagagaaa-----------gtcctataagctgaaggtt--------agttgaatt-------------------gagatttat-tttgc---agtatttgcaaatattt-------------------------------tatat---agtttaggttcat----gccatctaatg-------tggatgtgttac------ta-------ag-ctc-------------------------tttgaacctt----cattgat----------tagtgattt----------------gt----tt-ttatt---ggttacatt----------------------------------------------------------------------------------------------------------------------------------------------------------------------------------------------------------------------------------------------------------------------------------------------------------------------------------------
>I28607_M034_Malvaceae_Mansonia_altissima_seq1
-------------------------------------------------------------------------------------------------------------------------------------------------------------------------------------------------------------------------------------------------------------------------------------------------------------------------------------------------------------------------------------------------------------ygatta-----gaaagattgagacagttcatgctcaaattcgtaaggatattaaagactccta-------taagatacctgatgcttgtggtatatggattaagagagaagtagacagg---tattat--ragctgaa-ttgttg--tgg---ttgatctgt------gygggat-t-tgattggt---ttttaacat--tagtt--------------------------------------gattc-ttgacaggaagttaccatttcaagaaaagcatgttacgcaacaggcgtcaattcttgggaacttggaagaatttggggt----------------------tctggaaa---gtackgttggcaag---gagcaatctgaatgc------gtggagc---tagctgaa------------aatagcaatggtattcctgcagtggttgag-tttggtgcggggagaggatatttaacacaaatgcttgctgattgctatggtattagaagggtctttctagttgagagaaa-----------gtcctacaagctgaaggtt--------agttgaata-------------------gagaaaaaa-atttt---agtatttgtaaagactt---------------------------------tat---agttaagtttcat----gcgaactaatc-------tggatttttttt---------------ag-ctc-------------------------tctgaacatt----cattgtt----------ttgtgattt----------------gc---ttt-ctatg---ggttacatta----------tgccaatggtattt-------ccag----------------------------------------------------------------------------------------------------------------------------------------------------------------------------------------------------------------------------------------------------------------------------------------------------
>I28608_M035_Malvaceae_Hosfordia_alata_seq1
-----------------------------------------------------------------------------------------------------------------------------------------------------------------------------------------------------------------------------------------------------------------------------------------------------------------------------------------------------------------------------------------------------------------------------------------------------------kwtwytaaagactccta-------taagatacctgaagcttgcagcatatggataaagggagawgkmgwyaks---tawttt--mwgwtcww-ttyctt--aggtattttttgtgt------gtgggaatt-ttgttggg---ttttaactt--gag-----------------------------------agttgatttttttgacaggaatgtaccgtttcaagagaagcatgttacwcaacaggcatcratgcttgggaacttggaagagtttggggt----------------------tytagaaa---grgttgttggygaa---gaaaagtgtgaatct------gtagagc---traaagaa------------aacggcaatkgtgttcctgcagtggthgag-tttggagcaggragrgggtacttgacacaaatgcttgcagattgttatggtattagaagggtatacctagttgagaggaa-----------ggcatacaaacttaaggtt--------agttgaatc-------------------gagattaaa-tttgt---agtattyaycawgaytt-------------------------------tagaw---acttttggttcat----gccatgtwatc-------tcgatatgtttc------ta-------tgaatc-------------------------tttgaacckt---rcattgat--------tttttctattt----------------gc----tt-ttatt---ggttatatta----------tgccaatggtattt-------ctaggctga-----------------------------------------------------------------------------------------------------------------------------------------------------------------------------------------------------------------------------------------------------------------------------------------------
>I28609_M036_Malvaceae_Pentaplaris_davidsmithii_seq1
--------------------------------------------------------------------------------------------------------------------------------------------------------------------------------------------------------------------------------------------------------------------------------------------------------------------------------------------------------------------------------------------------atcattgatgctagcaatgagggaaagattgagtcagttcatgctcaaatttgtactgatattaaagactccta-------taagataactgaagcttgtgacatatggattaagagagaagtagacagg---tatttt--aagctgaa-ttgctc--tgg---tagttttgt------gtggaaa-t-tgtttggt---ttttaactt--gagtt--------------------------------------gattt-ttgacaggaaattaccatttcaagagaagcatgttacacaacaggcgtcaatacttgggaacttggaagagtttggggt----------------------tttggaaa---gggttgttggcaag---gaaaagtgtggactt------gtggagc---tagctgaa------------aatagyaatggtgttcctgcagtggttgag-tttggagcggggagaggatacttgacacaaatgctcgcagattgctatggcattagaagggtatttctagttgagagaaa-----------ggcctacaagcttaaggtt--------agttgaatt-------------------gagattaaa-tttgt---mgtgtttgcaaagattt-------------------------------tatat---actttaggctcat----gccatctaatc-------tggatgtgtttg------ta-------tg-ctc-------------------------tttgaacctt----catt-------------------ttca-----------------------------------tacaaca----------agttaagaata------------------------------------------------------------------------------------------------------------------------------------------------------------------------------------------------------------------------------------------------------------------------------------------------------------------
>I28610_M037_Malvaceae_Heritiera_littoralis_seq1
------------------------------------------------------------------------------------------------------------------------------------------------------------------------------------------------------------------------------------------------------------------------------------------------------------------------------------------------------------------------------------------------------------------------------------------------------gtaaggatatcaaagactccta-------tatgatacctgaagcttgtagtatatggattaagggagaagtagacagg--ttagtgt--aagctgaa-tttctc--agg---ttgtttttt------gtaggaa-t-tgattagc---ttttaactg--gagct--------------------------------------cattc-ttgataggaaattaccctttcaagagaagcatgttacgcaacaagcttcaattcttgggaacttggaagagtttggggt----------------------tttggaaa---gttctgttggcaag---gaacagtgtgacttt------ctggagc---taggtgta------------aataataatggtgtacctgcagtggttgag-tttggagctgggagaggatacttgacacaaatgcttgcagattgttatggtattagaaaggtatttcttgttgagagaaa-----------gtcctacaagctgaaggtt--------agttgaact-------------------gagattaaa-tttgt---tgtttttgc--------------------------------------------------------tcat----gtgctctaatt-------tggacttgtttc------tg-------ag-ctc-------------------------tttgaacctt----gattgat----------ttgtgattt----------------gc----tt-ttatt---ggttacatta----------tgtcaatggtattt-------ctaggctgatcggtctttgc------------------------------------------------------------------------------------------------------------------------------------------------------------------------------------------------------------------------------------------------------------------------------------
>I28611_M062A_Malvaceae_Durio_zibethinus_seq1
--------------------------------------------------------------------------------------------------------------------------------------------------------------------------------------------------------------------------------------------------------------------------------------------------------------------------------------------------------------------------------------------------------------------------------------------------atttgtaaggatattaaagactcctt-------taagatacctgaagcttgcggcatgtggatgaagagagaagtagacagg---tactgt--aagctcaa-ttgctc--cgg---ttgttttat------gagggaa-t-tgactgga---ttttaacat--gagtt--------------------------------------gattc-ttgataggaaattaccatttcaagagaagcatgttacacaacaggcgtcaattcttggaaacttggaagaatttggggt----------------------tttggaaa---attctgttggcaag---gaacattgtgaattt------ggggagc---tagctcaa------------agtagcaatgtttttcctgcagtggttgag-tttggagcagggagaggatacttgacacaaatgcttgcagattgctatggtattagaagggtatttctagttgagaggaa-----------gtcctacaagctgaaggtt--------agttgaatt-------------------gagattaaa-cgtgt---agtatttgcggagtttt-------------------------------tatat---agtttaggttcaa----gccatctaatc-------tcgatgtgtttc------ta-------ag-ctc-------------------------tttgaacctt----cattgat----------tcgtcattt----------------gc----tt-ttatt---ggttacatta----------taccaatggtattt-------ctaggctgatcggtctttgc------------------------------------------------------------------------------------------------------------------------------------------------------------------------------------------------------------------------------------------------------------------------------------
>I28612_M038_Malvaceae_Brachichyton_bidwillii_seq1
------------------------------------------------------------------------------------------------------------------------------------------------------------------------------------------------------------------------------------------------------------------------------------------------------------------------------------------------------------------------------------------------------------------------------------------------------------atattaaagactccta-------tataatacctgaagcttgcagtatgtggattaagggagaagtagacagg--ttagtgt--aagctaaa-ttgctt--agg---ttattttgt------gtaggaa-t-tgattagc---ttttaacat--gagtt--------------------------------------cattc-ttgataggaaattaccatttcaagagaagcatgttacacaacaagcttcaattcttgggaacttggaagagtttggggt----------------------cttggaaa---gttctgttggcaag---gaacagtgtgaattt------ctggagc---tagctgaa------------aatagtaatggtgttcctgcagtggttgag-tttggagctgggagaggatacttgacacaaatgcttgcagattgttatggtattagaaaggtatttctagttgagagaaa-----------gtcctacaagctgaaggtt--------agttgaact-------------------gagattaaa-tttgt---tgtacttgcgaagattc-------------------------------tatgt---agtttagtttcat----ttgatctaatt-------tggacttgtttc------tg-------at-tgc-------------------------gttgaacctt----cattcat----------ttgtgattt----------------gc----tt-ttatt---ggttacgtca----------tttcaatggtattt---------------------------------------------------------------------------------------------------------------------------------------------------------------------------------------------------------------------------------------------------------------------------------------------------------------
>I28613_M039_Malvaceae_Eriotheca_macrophylla_seq1
--------------------------------------------------------------------------------------------------------------------------------------------------------------------------------------------------------------------------------------------------------------------------------------------------------------------------------------------------------------------------------------------------------------------------------------------------------------------gactccta-------taagatacctgaaacttgtgacatatggattaagagagaagtagacagg---tatttt--aagctgaa-ttactc--agg---ttgttttcg------tggggga-t-tggttggc---ttttaactt--gaggt--------------------------------------ggttc-ttgacaggacattaccatttcaagagaagcatgttacacaacaggcgtcaattcttggraacttggaagagtttggggt----------------------tttggaaa---ggtttgccggcagg---gaaaagtgtgaattt------gtggagc---tagctgaa------------aacagcaatggtgttcctgcagtggttgag-tttggagcagggagaggatacttgacacaaatgcttgcagattgctatggtattagaagggtatttttagttgagcgaaa-----------ggcctacaaacttaaggtt--------agttggatt-------------------gagattaaa-tttgt---agtatttgcaaagattt-------------------------------tatat---actttaggttcat----gcca--taatc-------tggatgtgcttc------ta-------tg-ctc-------------------------tttgaacctt----cattgat----------ttttcatt-----------------ta----ct-gtttt---ggttaca------------------------------------------------------------------------------------------------------------------------------------------------------------------------------------------------------------------------------------------------------------------------------------------------------------------------------------------
>I28614_M040_Malvaceae_Hydrogaster_trinervis_seq1
----------------------------------------------------------------------------------------------------------------------------------------------------------------------------------------------------------------------------------------------------------------------------------------------------------------------------------------------------------------------------------------------------tcttcgagctgatta-----gaaagattgagtcagttcatgctcaaatttgtaaggatatcaaagattccta-------tatgatacccgaagcttgtggcatgtggattaagagagaagttgacagg---tactttgtctgataaa-ttgctc--att---ttggcttgt------ctaggat-t-ggattgat---ttctaaatt--ggttt--------------------------------------gattc-ttgacaggaaattgccattccaagaaaaacatgttatgcaacaggcgtcaattcttgggaacttggaagaacttggggt----------------------tttggaaa---gttctgctggcgag---gaacagtgtcaggat------gtggagc---tagctaaa------------aatagcaatgctgtccttgcagtggttgag-tttggcgcagggagaggatacttgacacaaatgcttgcagattgctatggaattggaagagtatttctagttgagagaaa-----------gtcatacaagctcaaggtt--------ggttgaaat-------------------atgattaaaattagc-------------aaaagtt---------------------------------gat---agtttaatttcct----gtattctgaca-------ttgatgtgtctc------tg-------ag-ctc-------------------------tttgaacctt----cattgat----------tgatgactt---------------tgc----tt-ttatt---ggtcacatta----------tgcca-tggtatttcgtt-ttctaggctgatcggtctttgcgacagaaagaga------------------------------------------------------------------------------------------------------------------------------------------------------------------------------------------------------------------------------------------------------------------------
>I28615_M041_Malvaceae_Pterygota_brasiliensis_seq1
---------------------------------------------------------------------------------------------------------------------------------------------------------------------------------------------------------------------------------------------------------------------------------------------------------------------------------------------------------------------------------------------------------------------------------------ttcatgatcaaatttgtaaggatattaaggactccta-------tgtgattcctgaagcttgtagtatatggattaagggagaagtagacagg--ttagtgt--aagctgaa-tcagtc--agg---ttgtcttgt------gtagtaa-t-tgattagc---ttataacat--gagtt--------------------------------------cattc-ttgataggaaattaccttttcaagagaagcatgttacacaacaagcttcaattcttgggaacttggaagagtttgggat----------------------tttgaaaa---gttctattggcaag---gaacagtgtgaattt------ctggagc---tagcagaa------------aatagtaatggtgttcctgcagtggttgag-tttggagctgggagaggatacttgacacaaatgcttgcagattgttatggtattagaaaggtatttctagttgagagaaa-----------gtcctacaagctgaaggtt--------agttaaaat-------------------gaggttaaa-tttgc---tgtagttgcaaagattc-------------------------------tatat---agtttagtttcat----gtgctctaatt-------tggacttgtttc------tg-------ag-ccc-------------------------tttgaacctt----cattgat----------ttgtgattt----------------gt----tt-ttatt---ggttacatta----------tgtcaatggtattt-------ctaggctgatcggtct----------------------------------------------------------------------------------------------------------------------------------------------------------------------------------------------------------------------------------------------------------------------------------------
>I28616_M042_Malvaceae_Leptonichya_maranta_seq1
tt----------------------------------------------------------------------------------------------------------------------------------------------------------------------------------------------------------------------------------------------------------------------------------------------------------------------------------------------------------------------------tatagcttgaacatacccgaattctttgagctgatta-----gaaagattgaatctgtacatgctcaaatttgtaaggatattaaagactccta-------taagatacctgaagcttgcggtttatggattaagagagaagtggtcagg---taatgg-taagctgaa-ttgctc--agg---ttgttttgt------gtgggaa-a-tgatyggt---ttttaacgt--aggtt--------------------------------------gattc-ttgacaggaaattaccatttcaagagaagcatgttatgcaacaggcgtcaattcttgggaacttggaagaatttggggt----------------------tttggaaa---gttctgttggcaar---smanadtktgwagkw------ktksrdk-trtantyraa------------adwaycdvdsbbgkycsdgcnrkkbtngrg-yttkradbagggagakgatacttgacacaamtgcttgcagattgctatkgtwytwgwagkgtatttctagttgagagaaa-----------ktcathcaarmyyaaggyysggcccghwtttraatb-------------------nrghttaaw-ttttt---agtatttgaaaagatgt-------------------------------trtat---agtttagtttcat----gtdwycarryc-------bgcatgtgktta------tg-------ag-ctcttttctaacgggcctattatttttgtccaaaccct--cccacttatcgdgcgggccttcgggctt--------------gggcg--------------ggtagcctggcccttggacaggtcaggggtgtgcaagtaaattgagaaaatcgaaaatcgaatcgaaatcggggtgt----tcggattggttc----------------------------------------------------------------------------------------------------------------------------------------------------------------------------------------------------------------------------------------------------
>I28617_M043_Neuradaceae_Neurada_procumbens_seq1
--------------------------------------------------------------------------------------------------------------------------------------------------------------------------------------------------------------------------------------------------------------------------------------------------------------------------------------------------------------------------------------------------------------------------------------------------------------------------------------------ygsakttttgggcmy-----------------ymrycatrgytkrskstkcwakytwyk-ttsywm-----c-cctaatttgt------atgaatgat-tctttggt--tttgtgag----aattc--------------------------------------tgttttttggcaggaaaataccctttcaagagaaacatgttatgcaaggagcatcaatactaggaaacttggaaacttttggggt----------------------tttgaata---gttctgttgctatg---gaagagggtgaatgt------gaggagt-------cgaa-----------tcaaagcaatggtgtcgaggcagtggttgag-tttggagcaggaagagggtatttgacacaaatgctcgcggattgttatggaatcaaaagggtcttcttggtggagagaaa-----------gtcgtacaagctgaaggtt--------agtaaagta-----------------------------cttt----------------------------------------------------cacag--------agtatcat----ggtatccagtt-------tggagatgttta--a---tg-----------tc------------------------atttaacttat----tgttaat-----------------------------------gt----at-ttagt---gtttatgtta----------cgttgttggtaaat-------ataggctgatcggtctttgcgacagaaagagagcttggttttggag----------------------------------------------------------------------------------------------------------------------------------------------------------------------------------------------------------------------------------------------------------
>I28618_M044_Malvaceae_Pentace_laxiflora_seq1
-------------------------------------------------------------------------------------------------------------------------------------------------------------------------------------------------------------------------------------------------------------------------------------------------------------------------------------------------------------------------------------------------------------------------------------------------------------------------------------agatacctgaagcttgtggtwtatggataaagagacaagtagacagg---tagtgt--aagctgaa-ttactcttggg---ttgttttct------gtgggaa-t-tgattatc---ttttaacat--gagtt--------------------------------------cgttc-ttgataggaaattaccatttcaagagaagcatgttatgcaacaggcvtcsattcttgggaacttggaagagtttggtgt----------------------tttgggaa---gttctgttggcaag---gaaaagtgtgaattt------gtggggc---tagcggaa------------aatagtgatggcgttcctgctgtggttgag-tttggtgcagggagaggatacttgacacaaattcttgcagattgttatggtactagaagggtgtttctagttgagaggaa-----------gtcctacaagctgaaggtt--------agttgaatt-------------------gagattaaatctttt---tgcgtttgcaaaga---------------------------------------------ttagtttcat----gcagtcaaatt-------tggatgtgtttc------tg-------ag-ctc-------------------------tttgaacctt----agttgat----------ttgtgattt-----------------c----tt-ttatt---ggttacacta----------tgccaatggtattt-------ctaggctgatcggtctttgcgacagaaagaaagcttgacrt---------------------------------------------------------------------------------------------------------------------------------------------------------------------------------------------------------------------------------------------------------------
>I28620_M046_Malvaceae_Camptostemon_shultzii_seq1
-------------------------------------------------------------------------------------------------------------------------------------------------------------------------------------------------------------------------------------------------------------------------------------------------------------------------------------------------------------------------------------------------------------------------------------------------------------------------------------------------gttgt---------------------------------tgcttt--gagctgaa-tatctt--gc----------------------------------------------------agtt--------------------------------------gattt-ttgacaggaatttaccgtttcaagagaagcatgttacacaacaggcgtcaatgcttgggaacttggaagagtttgaggt----------------------tttggaaa---gggttgttggcaag---gaaaagtgtgaattt------atggagc---tagctgaa------------aatggcaatggtgttccggcagtggttgag-tttggagcggggagaggatacttgacacaaatgctcgcagattgctatggtattagaagggtatttctagttgagaggaa-----------ggcctacaagcttaaggtt--------agttgactt-------------------gggattaaa-tttgt---agtatttgcaaagattt-------------------------------tgtat---actttaggttcat----gccatctaatc-------tggatttgtttc------ta-------tg-ctc-------------------------tttgaacttt----cattgat----------tttttwttt----------------gc----ttcttatt---atttccatcg-------------------------------rywrgywsat----------------------------------------------------------------------------------------------------------------------------------------------------------------------------------------------------------------------------------------------------------------------------------------------
>I28621_M153_Malvaceae_Trichospermum_sp_seq1
------------------------------------------------------------------------------------------------------------------------------------------------------------------------------------------------------------------------------------------------------------------------------------------------------------------------------------------------------------------------------------------------------------------------gaaagattgagtcaattcatgctcaaatttgtaarkatattaaagactcctr-------tatgatacctgaagcttrtggcatgtsgattaagagagaagttgacagg---tawtttgtcagawaaa-ttkctc--agg---ttggcttgt------ctaggat-a-ggattgrt---ttctaaaat--ggttk--------------------------------------gattc-ttgacaggaaaytgccattccaakaaaaacatgttatgyaacaggcctcaattcttgggaacttwgaagaacttggggt----------------------tttggaaa---gttctgctggcgag---gaacagtgtgamgat------gtggagc---tagctaaa------------aatggcaatgttgtccctgctgtggttgag-tttgragcagggagaggatacttgacacaaatgcttgcagattgcwatggaattagaagagtatttctagttgagagaaa-----------gtcatacaagctcaaggtt--------ggttgaaat-------------------gagattaaaattagc---a----ttttcaaaagwt---------------------------------aat---agttyaatttcct----gtattctaata-------ttgatgtgtttc------tc-------ag-ctc-------------------------tttga---tt----ctttgat----------tgatgactt---------------tgc----tt-ttatt---ggtcgcatta----------tgccaatggcatttcgtt-ttctaggctgatcggtctttgcgaca--------------------------------------------------------------------------------------------------------------------------------------------------------------------------------------------------------------------------------------------------------------------------------
>I28623_M048_Malvaceae_Abroma_augusta_seq1
-----------------------------------------------------------------------------------------------------------------------------------------------------------------------------------------------------------------------------------------------------------------------------------------------------------------------------------------------------------------------------------------------ggaattcttcgatctgatta-----gaaagattgagtcagttcatgctcaaatttgtaaggatattaaagactctta-------taaggtacctgaagcttgtggtatatggattaagagagaagtagacagg---tactgtagaagctgaa-ttgctc--tgg---ttggtttgt--------gggaa-c-tgattggt---ttttaacat--gagtt--------------------------------------gattc-ttgacaggaaattaccatttcaagagaagcatgttacacaacaggcgtcaattcttgggaacttggaagaatttggggt----------------------tttggaaa---gttctgttgacaag---gaacagtgtgaaggt------gtggagc---tagttgaa------------aataacaatggtgttcctgcagtggttgag-tttggagcagggagaggatacttgacacaaatgcttgcagattgctatggtattagaagggtatttctagtggagagaaa-----------gtcatacaagctgaaggtt--------ggttgaatt-------------------gagattaaaatttgt---agtaattgcaaagattt-------------------------------tctat---agtttagttttat----gtgatccaatc-------tggatgtgtttc------tg-------ag-ctc-------------------------ttcgaacctt----cattaat-----------tgtaattt----------------gc----tt-ttatt---ggttacatta----------tgccaatg-tattt-------ctaggctgatcggtctttgc------------------------------------------------------------------------------------------------------------------------------------------------------------------------------------------------------------------------------------------------------------------------------------
>I28624_M049_Malvaceae_Corchoropsis_tomentosa_seq1
-------------------------------------------------------------------------------------------------------------------------------------------------------------------------------------------------------------------------------------------------------------------------------------------------------------------------------------------------------------------------------------------gaattgaaccatt-------atgg-----caaagattgagtcggyycatgatcgaatttgtaaggacattaaagaatccta-------taagcttcctgaagcttgtggtatatggattaagagagaagtagacagcaggtagtgt--aagctgaa-ctgctt--agg---gttctttttt-----gtgggaatt-ttattagc---ttttaactt--gagtt--------------------------------------catgt-ttggcaggaaattaccgtttcaggagaagcatgttacacaacaggcgtcgattcttgggaacttggaagagtttggagt----------------------tttggata---gttctgttggaagg---gaacagggcgaattt------ggggagc---tagctgga------------aatagtactgatgttcctgcagtggttgag-tttggagctgggaggggatacttgacacaaatgcttgcagattgttatggtattagaagggtgttcctagttgagagaaa-----------ggcctacaagctgaaggtt--------agttgaact-------------------gaggttaaa-cttgt---actatttgtaaatatttttt----------------------------tatat---agtttagtttcat----gtgttctaatt-------tggatgtgctts------kg-------ta-tag-------------------------agtaa---------------------------------------------------------tt-tcatt---t------------------------------------------------------------------------------------------------------------------------------------------------------------------------------------------------------------------------------------------------------------------------------------------------------------------------------------------------
>I28626_M226_Malvaceae_Helicteres_guazumifolia_seq1
----------------------------------------------------------------------------------------------------------------------------------------------------------------------------------------------------------------------------------------------------------------------------------------------------------------------------------------------------------------------------------------------------------aactaatta-----gaaagattgagtcaatttatgcacaaatakgtaaggatattaaagactccta-------taagatacctgaagcttgtcgtatgtggattgagagagaagtagacggg---tattat--gagctaaacttgttg--agg---ttgatctgt------gtgggaa-t-tgattggc---ttttaacat--gagtt--------------------------------------gatta-ttgacaggaagttaccatttcaagagaagcatgttacacaacaggtgtcgattcttgggaacttggaagaatttggggt----------------------tttggaaa---gttctgtaggcaag---gagctatgtgaatgt------gtggagg---tagctgaa------------aatagcagtggtgttcctgcagtggttgag-tttggagcagggagaggatacttaacacaaatgcttgcagattgctatggtattggaagggtttttctagttgagagaaa-----------atcctacaagctaaaggtc--------agttgaatt-------------------gagataaaa-tttgt---agtatttg-gaagagta-------------------------------tgcat-----tttagtttcat----gcgaactaatc-------tggatgtgtttc------ta-------ag-ctc-------------------------tttgagcatt----cattgat----------ttgtgattt----------------ct----tt-ctatt---ggttacatta----------tgccaatggtattt-------ctaggctgatcggtct--------------------aatattwrs-----------------------------------------------------------------------------------------------------------------------------------------------------------------------------------------------------------------------------------------------------------
>I28628_M051_Malvaceae_Werklea_horrida_seq1
--------------------------------------------------------------------------------------------------------------------------------------------------------------------------------------------------------------------------------------------------------------------------------------------------------------------------------------------------------------------------------------------------------------------------------------------------------------------------------------------tgaagcttgtggtttatggattaagggagaagtagatagg---tatgtc--tcgttcaa-ttgcgc--agg---ttgttttttc----tgtgggaa-t-tgtatggc---ttttaactt--gattt--------------------------------------gattt-ttgataggaatgtgccatttcaagagaagcatgtaacacaacaggcgtcgatgcttgggaacttggaggagtttggggt----------------------tttggaaa---gggttattggcaagggagaaaattgtgaattt------gtggagt---tatctgaa------------aatagcaatggtgttccggcagtggtcgag-tttggagcagggagaggatacttgacacaaatgcttgtggattgctatggtattagaagagtatttctggttgagagaaa-----------ggcatacaaacttaagg-t--------agttgaatt-------------------gagattaac-ttttt---agtatttgcaatgattt-------------------------------catat---gctttagtttcat----gccatgtaatc-------tcgatgtgttttctattgtc-------tg-ttctt--------------------tgatttgaacctt----cattgat----------ttt----------------------tt----tt-tcatt---tgtttc-------------------------------------------------------------------------------------------------------------------------------------------------------------------------------------------------------------------------------------------------------------------------------------------------------------------------------------------
>I28629_M052_Malvaceae_Spirotheca_rosea_seq1
-----------------------------------------------------------------------------------------------------------------------------------------------------------------------------------------------------------------------------------------------------------------------------------------------------------------------------------------------------------------------------------------------------------------------------------tctgttcatgctcaaatttgtaatgatattaaagactccta-------taagatacctgaagcttgtggcatatggattaagagagaagtagacagg---tatttt--aaattgaa-ttactc--agt---ttgtttttt-------tggggt-t-tggttggc---ttttaactt--gaggt--------------------------------------ggttc-ttcacaggacaataccatttcaagagaagcatgttacacagcaggcgtcaattcttgggaacttggaagggtttggggt----------------------tttggaaa---gatttgctggcaag---gaaaagtgtgaagct------gtggagc---tagctgaa------------aatagcagtggagttcctgcagtggttgag-tttggagcaggaagaggatacttgacacaaatgcttgcagattgctatggaattagaagggtatttttagttgagcgaaa-----------ggcctacaaacttaaggtt--------agttgaatt-------------------gagattaaa-tttat---agtatttgtagtatttg-------------------------------caaat---actttgg--tctt----gccatctaatc-------tggatatgtttc------ta-------tg-ccc-------------------------tttgaacctt----cattgat----------ttttcattt----------------ga----tt-ttatc---ggtt---------------------------------------------------------------------------------------------------------------------------------------------------------------------------------------------------------------------------------------------------------------------------------------------------------------------------------------------
>I28630_M053_Malvaceae_Huberodendron_swietenioides_seq1
---------------------------------------------------------------------------------------------------------------------------------------------------------------------------------------------------------------------------------------------------------------------------------------------------------------------------------------------------------------------------------------------cccgaattcttcgaggttattc-----gaaagattgagtctgttcatgctcgactttgtaatgatattaaagactccta-------caagataactgaagcttgtggaatatggattaagagagaagtagacagg---tatttt--aagctgaa-ttgctc--agg---ttgttttgt------gtgggga-t-tggttggc---ttttaactt--gagtt--------------------------------------gattc-tttacaggaaattaccatttcaagagaagcatgttacacaacaggcgtcaattcttgggaacttggaagagtttggggt----------------------tttggaaa---gatatgctggcaag---gaaaagtgtgaattt------gtggagc---tagctgaa------------aatagcartggtgttcctgcagtggttgag-tttggagctgggagaggatacttgacacaaatgcttgctgattgctatggtattagaagggtatttctagttgaragaaa-----------ggcctacaagcttaaggtt--------agttgaatt-------------------gggattaaa-tttgt---agtatttgcaaagattt-------------------------------tatat---aytttaggttcat----gccatctaatc-------tggatgtgtttc------cg-------tg-ctc-------------------------tttgaacctt----cattgat----------tttgaattt----------------ga----tt-ttatt---ggttacatta----------tgccaatggtattt-------ctaggctgatcggtctttgcgacagaaagagagct---------------------------------------------------------------------------------------------------------------------------------------------------------------------------------------------------------------------------------------------------------------------
>I28631_M054_Malvaceae_Trochetiopsis_benjaminae_seq1
-------------------------------------------------------------------------------------------------------------------------------------------------------------------------------------------------------------------------------------------------------------------------------------------------------------------------------------------------------------------------------------------------------------------------------------------------------------------------cta-------taagctccctgaagcttgtggtatatggattaagagagaagtagacagtaggtagtgt--atgctgag-ctgctt--ggc---ttcttttt-------gtgtgaa-t-ttgttagc---ttttaacat--gagtt--------------------------------------catgc-ttggcaggagaatcccgtttcaggagaagcatattacacaacaggcttctattcttgggaacttggaagagtttggagt----------------------tttggaaa---gttctgttggcagg---gaacagggtgaattt------ggggagc---tatctgga------------aatagtactggtgttyctgcagtggttgag-tttggagctgggagaggatacttgacacaaatgcttgcagattgttatggtattagaagggtattcctagttgagagaaa-----------ggcctacaagctgaaggtt--------tgttgaact-------------------gagattaaa-tttgt---gctacttgcaaatattttattttcttwtattt--------------tttatgt---agtttagtttaat----gtgttctaatt-------tggatgtgcttc------tg-------ag-atc-------------------------tttgaacctt----cattgat----------atttgattt----------------tc-ttttt-ttatt---ggttacatta----------tgc--------------------------------------------------------------------------------------------------------------------------------------------------------------------------------------------------------------------------------------------------------------------------------------------------------------------------
>I28632_M055_Malvaceae_Eriolaena_candollei_seq1
-------------------------------------------------------------------------------------------------------------------------------------------------------------------------------------------------------------------------------------------------------------------------------------------------------------------------------------------------------------------------------------------------------------------------------------------------------------------------------------------------------------------tagtgggagtwkwsrgtaggtagtgt--atgctgag-ctgctt--ggg---ttccttttta-----gtgggaa-t-ttrttagc---ttttaacat--gagtt--------------------------------------catkc-ttggcaggagaataccgtttcaggagaagcatgttacacaacaggcrtctattcttgggaacttrgaagagtttggagt----------------------tttggaaa---gttctgttggcagg---gaacagggtgaattt------ggggagc---tatctgga------------aatagtactggtgtkyctgcagtggttgag-tttggagctgggagaggatabttgacacaaatgcttgcagattgttatggtattagaagggtrttcctagttgasagaaa-----------ggcbtacaagctgaaggtt--------tvttgaact-------------------gagattaaa-tthgt---gbyatttgcaaatatwtwwktttt------------------------yatdt---agtttabtttcat----dyvttctaatt-------tggatgtgcttc------tg-------ag-ctc-------------------------wttgaacctt----cattgat----------attkgattt----------------gc----tt-wtatt---ggttgggctg----------rwrwwaw----------------------------------------------------------------------------------------------------------------------------------------------------------------------------------------------------------------------------------------------------------------------------------------------------------------------
>I28633_M056_Malvaceae_Adansonia_digitata_seq1
------------------------------------------------------------------------------------------------------------------------------------------------------------------------------------------------------------------------------------------------------------------------------------------------------------------------------------------------------------------------------------------------------------------------------------------------------------gtatttatgactcctt-------taagatgcctgaagcttgtgacatatggattaagagagaagtagacagg---tatttt--aagctgaa-ttactc--agg---ttgttttgt------gtgtgga-t-tggytggc---ttttaactt--gaggt--------------------------------------ggttc-ttgacaggacattaccatttcaagagaagcatgttacacaacaggcgtcaattcttgggaacctggaagagtttggggt----------------------tttgaaaa---gatttgctggcaag---gaaaagtgtgaagct------gtggagc---tagctgaa------------aatagcaatggagttcctgcagtggttgag-tttggagcaggtagaggatacttgacacaaatgcttgcagattgctatggtattagaagggtatttttagttgagcgaaa-----------ggcctacaaacttaaggtt--------agtkgaatt-------------------gagattaaa-tttgt---tgtatttgcaaatattt-------------------------------tatat---actttaggttcat----gccatctaatc-------tggatgtgtttc------ta-------tg-ctc-------------------------tttgaacctt----cattgat----------ttttcatttg--------------cct----tt-ttttt---ggttacatta----------tgccaatggtaatt-------c-------------------------------------------------------------------------------------------------------------------------------------------------------------------------------------------------------------------------------------------------------------------------------------------------------
>I28635_M058_Malvaceae_Byttneria_aculeata_seq1
-----------------------------------------------------------------------------------------------------------------------------------------------------------------------------------------------------------------------------------------------------------------------------------------------------------------------------------------------------------------------------------------------------------------------------------------------------------------aaagaatctta-------taaggtacctgaagcttgtggcatatggatcaagagagaagtggacagg---taatgtagtagctgaa-ttgctc--tga---ttggtgtatagktg---------c-taattggt---ttttaasat--gagtt--------------------------------------gatta-ttgacagaaaattaccatttcaasagaagcacgttacrcaacaagcgtccattcttgggaacttggaagaaattggggt----------------------tttrgaaw---cttctrgtgccaag---gtacaaagtgaaggc------atgaaac---tagttgaa------------aataccaatggtgttcctgcagtggttgag-tttggtgcagggagaggatacttgactcaaatgctagcggattgytatggtattagaagggtattcctagtggagagaaa-----------gtcktataagctaaaggt--------------aatt-------------------gagattaagatttgt---agtatttgcaaaga---------------------------------ttttat---gctttagttctgt----gtgtwctaatc-------tggatcttgttt------tgat--------cac-------------------------tttgaacctt----ccttggc-----------tgtaattt---------------------gct-ttatt---agtgacrcta----------tgtcaatgttattt------tttaggc--------------------------------------------------------------------------------------------------------------------------------------------------------------------------------------------------------------------------------------------------------------------------------------------------
>I28636_M059_Malvaceae_Pterospermum_pierrei_seq1
-------------------------------------------------------------------------------------------------------------------------------------------------------------------------------------------------------------------------------------------------------------------------------------------------------------------------------------------------------------------------------------------------------------------------------------------------------------------------------------------------------------------------------acaacaggtagtgg--aagctgaa-ttgctt--gga---ttcttttgt------gtgggag-t-taattagc---ttttaacat------------------------------------------------ga-ttggcaggaaattaccatttcaagagaagcatgttacccaacaggcgtccattcttgggaacttggaagagtttggagt----------------------tttgaaaa---gttctgttggcaag---gaacggtgtgaa---------------c---taaatgaa------------aatagtaatggtgttcctgcagtggttgag-tttggagcagggagaggatacttgacacaaatgcttgcagattgttatggcattagaagggtatttctagttgagagaaa-----------gtcctacaagctgaaggtt--------agttgaact-------------------gagattaaa-tttrk---mwtrtwygcaaayrwty-------------------------------wakat---ggtttartttyat----ymrttctaatt-------tgaatgtgtttt------tg-------ag-ctc-------------------------tt------------------------------------------------------------------------------------------------------------------------------------------------------------------------------------------------------------------------------------------------------------------------------------------------------------------------------------------------------------------------------------------------------------------------
>I28637_M060_Malvaceae_Duboscia_vifidiflora_seq1
-----------------------------------------------------------------------------------------------------------------------------------------------------------------------------------------------------------------------------------------------------------------------------------------------------------------------------------------------------------------------------ttatagcttgaacataccccaattcttcgagctgatta-----gaaagattgaatcagttcatgctcaaatttgtaaggatattaaagactccta-------tgtgatacctgaagcttgtggcatgtggattaagagagaagttgacagg---tattgt--cagatgaa-ttcttc--agc---ttggtttgt------ctaggaa-t-cgtttggt---ttctaaaat--gattt--------------------------------------gattc-ttaacaggaaattgccattccaagagaaacatgttacgcaacaggcgtcaattcttgggaacttagaagaacttggggt----------------------tttggaaa---gttctgctggcgag---gaacagtgtggagat------gtggagc---tagctaaa------------aatagcaatgttgtgcctgcagtggttgag-tttggagcagggagaggatacttgacacaaatgcttgcagattgctatggtattagaagggtatttctagttgagagaaa-----------gtcatacaagctgaaggtt--------ggttgaaat-------------------aagattacagtttgt---agtgttttcaaaggtta---------------------------------tat---agtttaatttcct----gtattctaaca-------ttgatgtatttc------tg-------ag-ctc-------------------------tttgagcctt----cattgat----------t-----------------------------------------ggttacatta----------cgccaacggtatttcatt-ttctaggctgatcggtctttgcgacagaaagagagcttgata----------------------------------------------------------------------------------------------------------------------------------------------------------------------------------------------------------------------------------------------------------------
>I28638_M061_Malvaceae_Basiloxylon_brasiliensis_seq1
------------------------------------------------------------------------------------------------------------------------------------------------------------------------------------------------------------------------------------------------------------------------------------------------------------------------------------------------------------------------------------------------------ttcgagctgatta-----gaaagattgagttagttcatgatcaaatttgtaaggatattaaagactctta-------tatgatacctgaagcttgtagtatatggattaagggagaagtagacagg--ttagtgt--atgctgaa-ttgctc--atg---ttgttttgt------gtaggaa-t-tggttagc---ttttaacag--gagtt--------------------------------------cattc-ttgataggaaattaccatttcaagagaagcatgttacacaacaagcttcaattcttgggaacttggaacggttaggggt----------------------tttggaaa---gttctgttaccaag---gaacagcgtgaattt------ttggagc---tagctgaa------------aatagtaatggtattcctgcagtggttgag-tttggagctgggagaggatacttgacacaaatgctggcagattgttatggtattagaaaggtatatctagttgagagaaa-----------gtcctacaagctgaaggtt--------agttgaact-------------------gagattaaa-tttct---tgtatttgtaaagattc-------------------------------tatat---agtttagtttcat----gtgctctaat--------tggacttgtttc------tg-------ag-ctc-------------------------tttgaacctt----cattgat----------ttgtgattt----------------gc----tt-ttatt---ggttacatta----------tgtcaatggtactt-------ctaggctgatcggtctttgcg-----------------------------------------------------------------------------------------------------------------------------------------------------------------------------------------------------------------------------------------------------------------------------------
>I28639_M249_Malvaceae_Gyranthera_amphibiolepis_seq1
-------------------------------------------------------------------------------------------------------------------------------------------------------------------------------------------------------------------------------------------------------------------------------------------------------------------------------------------------------------------------------------------------aattcttcgaggttattc-----gaaagattgagtctgttcatgctcgaatttgtaatgatattaaagactccta-------taagataactgaagcttgcggcatatggattaagagagaagtagacagg---tatttt--aagccgaa-ttgctc--agg---ttgttttgt------gtgggga-t-tggttggc---ttttaactt--gagtt--------------------------------------gattc-tttacaggaaattaccatttcaagagaagcatgtaacacaacaggcgtcaattcttgggaacttggaagagtttggggt----------------------tttggaaa---agtttgctggcaag---gaaaagtgtgaattt------gtggagc---tagctgaa------------aatagcaatggtgttcctgcagtggttgag-tttggagctgggagaggatacttgacacaaatgcttgcagattgctatggtattagaagggtatttctagttgagagaaa-----------ggcctacaagcttaaggtt--------agttgaatt-------------------gggattaaa-tttgt---agtatttgcaaagattt-------------------------------tatat---actttaggttcat----gccatctaatc-------tggttgtgtttc------ta-------tg-ctc-------------------------tttgaacctt----caatgat----------tttgaattt----------------gg----tt-ttatt---ggttacatta----------tgccaatggtattt-------ctaggctgatcggtctttgcgacagaaagaga------------------------------------------------------------------------------------------------------------------------------------------------------------------------------------------------------------------------------------------------------------------------
>I28640_M062B_Malvaceae_Diplodiscus_paniculatus_seq1
----------------------------------------------------------------------------------------------------------------------------------------------------------------------------------------------------------------------------------------------------------------------------------------------------------------------------------------------------------------------------------------------------------------------------------------------------------------------------------------------hdwyttgccttatagrramtbr---------------------------------------------------wrtkwwhb------gtgggaa-t-tgattagc---ttttaacat--gagtt--------------------------------------cattc-ttgataggaaattaccatttcaagagaagcatgttatgcaacaggcgtcgattcttgggaacttggaagagtttggtgt----------------------tttgggaa---gttctgttggcagg---gaaaagtgtgaattt------gtggagc---tagcggaa------------aatagtgatgttgttcctgcagtggttgag-tttggtgcagggagaggatacctgacacaaattcttgctgattgttatggtattagaavggtgtttctagttgagaggaa-----------gtcctacaasctgaagsty--------tkktyaatt-------------------gagattaaa-ttttt----------------------------------------------------------------------------------------------------------------------------------------------------------------------------------------------------------------------------------------------------------------------------------------------------------------------------------------------------------------------------------------------------------------------------------------------------------------------------------------------------------------------------------------------------------------------------------
>I28641_M063_Malvaceae_Brownlowia_peltata_seq1
---------------------------------------------------------------------------------------------------------------------------------------------------------------------------------------------------------------------------------------------------------------------------------------------------------------------------------------------------------------------------------------------------------------------------------------------------------------------------a-------taagatacctgaagcttgtggtatatggattaagagagaagtagacagg---tagtgt--aagctgaa-ttactcttggg---ttgttttct------gtgggaa-t-tgattagc---ttttaagat--gagtt--------------------------------------cattc-ttgataggaaattaccatttcaagagaagcatgttatgcaacaggcgtcgattcttgggaacctggaagagtttggtgt----------------------tttgggaa---gttctgttggcaag---gaaaagtgtgaattt------gtggagc---tagcggaa------------aatagtgatggcgttcctgcagtggttgag-tttggtgcagggagaggatacttgacacaaattcttgcagattgttatggtattagaagggtgtttctagttgagaggaa-----------gtcctacaagctgaaggtt--------agttgaatt-------------------gagattaaaattttt---cgcatttgcaaaga---------------------------------------------ttagtttcat----gcagtcaaatt-------tggatgtgtttc------gg-------ag-ctc-------------------------tttgaacctt----aattgat----------ttgtgattt----------------gc----tt-ttatt---ggtta--------------------------------------------------------------------------------------------------------------------------------------------------------------------------------------------------------------------------------------------------------------------------------------------------------------------------------------------
>I28642_M064_Malvaceae_Burretiodendron_esquirolii_seq1
--------------------------------------------------------------------------------------------------------------------------------------------------------------------------------------------------------------------------------------------------------------------------------------------------------------------------------------------------------------------------------------------------------------------------------------------------------------------------------------------------------------------------------------------t--aagctgaa-atgctc--ggg---ttcttttgc------gtgggaa-t-taattagc---ttttaacat--gagtt--------------------------------------cgtcc-ttggcaggaaattaccatttcaagagaagcatgttacacaacaggcgtcgattcttgggaacttggaagagttaggagt----------------------tttggaaa---gttgtgttggcaag---gaactgagtgaattt------gtggagc---tagctgaa------------gatggtaatggtgctcctgcagtagttgag-tttggagccgggagaggatatctgacacaaatgcttgcagattgttatggtattagaagggtagttctagttgagagaaa-----------gtcctacaagctgaaggtt--------agtttaact-------------------gagatt----tttc--------tttgctaagattt-------------------------------cgtat---ggtttagtttcat----gcgttctaat--------------------------------------------------------------------------------------------------------------------------------------------------------------------------------------------------------------------------------------------------------------------------------------------------------------------------------------------------------------------------------------------------------------------------------------------------------------------------------------------
>I28643_M065_Malvaceae_Hermannia_flammea_seq1
----------------------------------------------------------------------------------------------------------------------------------------------------------------------------------------------------------------------------------------------------------------------------------------------------------------------------------------------------------------------------------------------------------------------------gattgagtcagttcatgctcaaatttgtaagaatatcaaagactcyta-------tatgttacctgaagcttgtggtatatggattaagagagaagtagacagg---tattyt-taagmtara-ttgctt--------ttgttgttta---gtgtgggav-t-wggttggt--cttttgacat--kgatt--------------------------------------cattc-tttgtaggaaactaccatttcaagagaagcatgttacacaacaggcgtccattcttgggaacttggaagaatttgggat----------------------tttagaaa---gttctgttggcaag---gaacmgtgtaaagat------gtggagc---tagctcaa------------aadagcaatggygttcctgcagtagtygag-tttggagctgggagagggtacttaacacaaatgcttgcagattgttatggaattagaagggtatttctagttgagagaaa-----------gtcatacaagctcaaggtt--------ggttgagct-------------------gagattgaa-ttctc---caaatttgcaaagaatt-------------------------------aatgc---agtctagtttcatttaygtaatctaaac-------tsgatttgtttc------tg-------ag-ctc-------------------------tttaaacctt----ctttgat----------tttttattt----------------gc----tt-ttatt---gattacatta----------t----------------------------------------------------------------------------------------------------------------------------------------------------------------------------------------------------------------------------------------------------------------------------------------------------------------------------
>I28644_M066_Malvaceae_Thomasia_solanaceae_seq1
---------------------------------------------------------------------------------------------------------------------------------------------------------------------------------------------------------------------------------------------------------------------------------------------------------------------------------------------------------------------------------------------------ttcttcgagctgatta-----gaaagattgagtcagttcatgctcaaagttgtaaggatattaaagactccta-------tatgatacctgaagcttgtggtatatggattaagagagaagtagacagg---tattgtataagctgaa-ttgctc--agg---ttgttttgtg-----gggggaa-t-tggctggt---ttttaacat--gactt--------------------------------------gactctttgacaggaaattaccatttcaagagaagcatgttacgcaacaggcctcaattcttgggaacctggaagaatttggggt----------------------tttgcaaa---gttctgttggcaag---gaacagtgtgaaggt------gtagacc---tagttgaa------------aataacaatggtgttcctgcagtggttgag-tttggagcagggagaggatacttgacacaaatgcttgcagattgctatggcattagaagggtatttctagttgagagaaa-----------gtcatacaagctgaaggtt--------ggttgaatt-------------------cagatcaaagtttgt---agtatttgcaaagattt-------------------------------tatat---ggtttagtttcat----gtgatctaatc-------tggatgtgttcc------tg-------ag-atc-------------------------tttgagcctt----cattaat-----------tgtaattt----------------gc----tt-ttatt---ggttacatta----------tgccaatggtattt-------ctaggctgatcgatctttgcgaaagaaag---------------------------------------------------------------------------------------------------------------------------------------------------------------------------------------------------------------------------------------------------------------------------
>I28645_M067_Malvaceae_Guichenotia_ledifolia_seq1
-------------------------------------------------------------------------------------------------------------------------------------------------------------------------------------------------------------------------------------------------------------------------------------------------------------------------------------------------------------------------------------------------------------tgatta-----gaaagattgaatcagttcatgctcaaagttgtaaggatatcaaagactccta-------tatgatacctgaagcttgtggtatatggattaagagagaagtagacagg---tattgtataagctgaa-ttgctc--agg---tagttttgt------gggggaa-c-tggctggt---ttttaacat--cactt--------------------------------------gactctttcacaggaaattaccatttcaagagaagcatgttacgcaacaggcgtcaattcttgggaacctggaagaatttggggt----------------------tttgcaaa---gttctgttggcaag---gaacagtgtgaaggt------gtggacc---tagttgaa------------aatagcaatggtgttcctgcagtggttgag-tttggagcagggagaggatacttgacacaaatgcttgctgattgctatggcattagaagggtatttctagttgagagaaa-----------gtcatacaagctgaaggtt--------ggttcaatt-------------------cagatcaaagtttgt---agtatttgcaaagattt-------------------------------tatat---ggtttagtttcat----gtgatctaatc-------tggatgtgttcc------tg-------ag-aac-------------------------tttgagcctt----cattaat-----------tgtaattt----------------gc----tt-ttatt---ggttacatta----------tgccaa-----------------------------------------------------------------------------------------------------------------------------------------------------------------------------------------------------------------------------------------------------------------------------------------------------------------------
>I28646_M068_Malvaceae_Helmiopsis_sp_seq1
---------------------------------------------------------------------------------------------------------------------------------------------------------------------------------------------------------------------------------------------------------------------------------------------------------------------------------------------------------------------------------------aacrtacctgaattcttygagctgatta-----gaaagattgagtcggttcatgatcgaatttgtaaggacattaaagactccta-------taagctccctgaagcttgtgrtatatggattaagagagaagtagacwgtaggtagtgt--atgctgag-ctgctt--ggg---ttctttthtg----tgttggaa-t-ttrttagc---ttttaacrt--gagtt--------------------------------------ydtkc-ttggcaggagaataccgtttcaggagaagcatgttacacadcaggcgtctattcttgggaacttggaagagtttggagt----------------------tttggaaa---gttctgttggcagg---gaamagggtgaattt------ggggagc---tatctgga------------aatagtacyggtgttcctgcagtggttgag-tttgkagctgggagaggatacttgacacaaatgcttgcarattgttatggtattagmagggtattcctagttgagagaaa-----------rgcctacaagytgaaggtt--------tkttgaact-------------------gagattaaa-tttgt---gctatttgcaaatattttattttwtttttttt---------------taatac---agtttagtttcat----gcgttctaatt-------tggatgcgcttc------tg-------ag-ctt-------------------------tttgaacctt----cattgat----------gttggattt----------------gc----tt-ttatt---gktyacatta----------tgccaatggtattt-------ctaggctga-----------------------------------------------------------------------------------------------------------------------------------------------------------------------------------------------------------------------------------------------------------------------------------------------
>I28647_M069_Malvaceae_Cheirolaena_linearis_seq1
-------------------------------------------------------------------------------------------------------------------------------------------------------------------------------------------------------------------------------------------------------------------------------------------------------------------------------------------------------------------------------------------------------------------------------------------------------------cattaaagattccta-------taagctccctgaagcttgtggtatatggattaagagagaagtagacagtaggtagtgt--atgctgag-ctgctt--ggc---ttcttttt-------gtgggaa-t-ttgttagt---ttttaacac-agagtt--------------------------------------catgt-ttggcaggagaatcccatttcaggagaagcatgttacacaacaggcttctattcttgggaacttggaagagtttggagt----------------------tttggaaa---gttctgttggcagg---gaacagcgtgaattt------ggggagc---tatccgga------------aatagtactggtgttcctgcagtggttgag-tttggagctgggagaggatacttgacacaaatgcttgcagattgttatggtattagaagggtatttctagttgagagaaa-----------ggcctacaagctgaaggtt--------ggttgaact-------------------gagattaaa-tttgt---gctatttgcaaatgttttattttcttttattt--------------tttatat---agtttagtttcat----gtgttctaatt-------tggatgtgcttc------tg-------ag-ctc-------------------------tttgaaacct----tcattga----------atttgattt----------------gctttttt-ttatt---ggttacatac----------tta--------------------------------------------------------------------------------------------------------------------------------------------------------------------------------------------------------------------------------------------------------------------------------------------------------------------------
>I28648_M070_Malvaceae_Helmiopsiella_madagascariensis_seq1
---------------------------------------------------------------------------------------------------------------------------------------------------------------------------------------------------------------------------------------------------------------------------------------------------------------------------------------------------------------------------------------------------------------------------------agtaagttcatgatcgaatttgtaaggactttaaagactccta-------taagctccctaaagcttgtggtatatggattaagagagaagwagacagtaggtagtgt--atgctgag-ctgctt--ggg---ttcttttttg----tgttggaa-t-ttdttagc---ttttaacat--gagtt--------------------------------------crtkc-ttrgcaggagaataccgtttcaggagaagcatgttacacarcaggcgtctattcttggraactkggaagagtttggagt----------------------tttggaaa---gttctgttggcagg---gaacagggtgaattt------ggggagc---tdtmwkgr------------hvtrgtamtggtgtkbctgcagtggttgagttttggagctgggagaggatacttgacacaaatgcttgchgattgttatggtattrgvadggtwttcctagttgagagaaa-----------rgcctamaagctgaaggtt--------tgttgaact-------------------gagattaaattttgt---gctatttgcaaatatdddwdwtkytt---------------------ttatdt---agtttrgtttcat----kyvttchaatt-------tggatgygctyc------tg-------ag-ctc-------------------------tttgaacctt----cattgat----------dttkgattt----------------tc----ww-ywatt---skyyrmatta----------trcywatggtattt-------ctaggctgat----------------------------------------------------------------------------------------------------------------------------------------------------------------------------------------------------------------------------------------------------------------------------------------------
>I28649_M071_Malvaceae_Goethalsia_meiantha_seq1
ct--------------------------------------------------------------------------------------------------------------------------------------------------------------------------------------------------------------------------------------------------------------------------------------------------------------------------------------------------------------------------------------------------------wkcyrwtta-----raaagattgagtctkttcatgctcaaatttktaaggatattaaagaatccta-------tatgatacctgaagcttgtggcatgtggattaagagagaagttgacagg---taat----tagatgaa-ttcttc--aga---taggtttgt------ctgggaa-t-cgattggt---ttctaaaat--ggttt--------------------------------------gattc-ttgacaggaaattaccattccaagagaaacatgttacgcaacaggcgtcaattcttgggaacttdgragarbbbndrdtawwtgktcktyatkmaggtttattbmgaaa---gwwcyrmyrdmwhr---daacadgkhbgagnt------atdgvdm---takynaag---------mynaakdacaatgttgdrcctgcagtggttgaa-tttggagcagggagaggatacttgacacaaatgcttgcagattgctatggbattdgaagagtatttctagttgagagaaa-----------gtcatacaakctsaaggtt--------ggttgaaat-------------------gwgattacagtttgt---avvattttcaaakgttc--------------------------------wtat---wgkkwaawttcct----gtattctaakr-------wtrwtgyrwtty------kr-------rs-cwy-------------------------wtrrmrcytk----yawtrat----------yrkygabwwtrmttaaatcaatggkgc---atw-wyaat---rgtyacawyw----------tgccaawgsyayttccwt-ywctmgrstrmw-attttttacg-----------------------------------------------------------------------------------------------------------------------------------------------------------------------------------------------------------------------------------------------------------------------------------
>I28650_M072_Malvaceae_Clappertonia_ficifolia_seq1
---------------------------------------------------------------------------------------------------------------------------------------------------------------------------------------------------------------------------------------------------------------------------------------------------------------------------------------------------------------------------------------------------ttctttgagcttatta-----gaaagattgagtcagttcatgctcaaatttgtaaagatattaaagactccta-------taagatacctgaagcttgtggcatgtggattaagagagaagttgacagg---tattgc--caggtgaa-tttctc--aga---tggttttt-------gtaggaa-t-tgatttgt---ttctaaaat--ggttt--------------------------------------gattc--tgacaggaaattgccattccaagagaaacatgttacacaacaggcgtcaatacttgggaacttggaagaacttggggt----------------------tttgaraa---gttctgctggtgag---gaacagtgtgaaggt------gtggaac---taactaaa------------aactgcaatgttgttcctgcagtggttgag-tttggagcaggaagaggatacctggcacaaatgcttgcagattgctatggcattagaagagtatttctagttgagagaaa-----------ggcatacaagctgaaggtt--------ggttgaaat-------------------taaatttaa-tttgt---agtattttcaaagtttt--------------------------------attt---agtttcgtttctt----gtgttctaatcttgaatcttgatgtgtttc------tg-------ag-ctc-------------------------tttgaacctt----cattgat----------tggtgactt---------------tgc--tttt-taatt---ggttatgttt----------tgccaatggtat-----------------------------------------------------------------------------------------------------------------------------------------------------------------------------------------------------------------------------------------------------------------------------------------------------------------
>I28652_M074_Malvaceae_Hildegardia_barteri_seq1
------------------------------------------------------------------------------------------------------------------------------------------------------------------------------------------------------------------------------------------------------------------------------------------------------------------------------------------------------------------------------------------------------------------------------------tagttcatgatcaaatttgtaaggatgttaaagactccca-------tatgatacccgaagcttgtagtacatggattaagggagaagtagacagg--ttagtgt--gagctgaa-ttgctc--agg---ttgttttgt------gtatgaa-t-tgattaac---ttttaacat--gagtt--------------------------------------cattc-ttgatagaaaattaccttttcaagagaagcatgttacacagcaagcttcaattcttgggaacttggaagagtttggggt----------------------tttgaaaa---gttctgttggcaag---gagcagtgtggattt------ctggagc---tagccgaa------------aatagtaatggtgttcctgcagtcgttgag-tttggagctgggagaggatacttgacacaaatgcttgcagattgttacggtattagaaaggtatttctagttgagagaaa-----------gtcctacaagctaaaggtt--------agatgaaag-------------------aggttaaat-tttgt---tgtatttgggaagattc-------------------------------tatat---agtttactttcat----ttgctcgaatt-------tggacttgtttc------tg-------ag-ttc-------------------------tttgaacctt----cattgat----------ttgtgattt----------------gc----tt-ttatt---ggtg---------------------------------------------------------------------------------------------------------------------------------------------------------------------------------------------------------------------------------------------------------------------------------------------------------------------------------------------
>I28653_M168_Malvaceae_Theobroma_cacao_seq1
----------------------------------------------------------------------------------------------------------------------------------------------------------------------------------------------------------------------------------------------------------------------------------------------------------------------------------------------------------------------------------------------cccaattcttcgacctaatta-----gaaagatcgagtcagttcatgctcaaatttgtaaggatattaaagactccta-------taagatacctgaagcttgtggtatatggattaagagagaagtagacagg---tattgt--aagctgaa-ttgctc--atg---ttgttttgt------ctgtgag-t-ttattggt---ttctaacat--gggtt--------------------------------------gattc-ttgacaggaaattaccatttcaagagaagcatgttatgcaacaggcctcaattcttgggaacctggaagaatttggggt----------------------tttggaaa---gttccgatggcaag---gaacagtgtggagatgcggaggtggagc---aagttgaa------------gatagcaatggtgttcctgcagtggttgag-tttggagcagggaggggatacttgacacaaatgcttgcagattgctatggtattggaagggtatttctagttgagagaaa-----------gtcatacaagctgaaggtt--------ggttgaact-------------------cagattaaa-tatgt---agtattt-caatgattt-------------------------------tatat---agtttagtttcat----gtgatctaatc-------tggatgtgtttc------tg-------tg-ctc-------------------------tttgaacctt----cattaat-----------tataattt----------------gc----tt-ttatt---ggttacatta----------tgccaatggtgttt-------ctaggctgatcggtcttt--------------------------------------------------------------------------------------------------------------------------------------------------------------------------------------------------------------------------------------------------------------------------------------
>I28654_M105_Malvaceae_Pachira_aquatica_seq1
-----------------------------------------------------------------------------------------------------------------------------------------------------------------------------------------------------------------------------------------------------------------------------------------------------------------------------------------------------------------------------------------------cgaattcttggagatgatta-----gaaagattgagtctgttcattctcaaatttgtaatgatattaaagactccta-------taaggtacctgaagcttgtgacatatggattaagagagaagtagacagg---tatttt--aagctgaa-ttactc--agg---atattttgt------gtgggat---tggttggc---ttttaactt--gaggt--------------------------------------ggttc-ttgataggacattaccttttcaagagaagcatgttacacaacaggcgtcaattcttgggaacttggaagagtttggggt----------------------tttggaaa---ggtttgctggcaag---gaaaagtgtgaattt------gtggagc---tagctaaa------------aacagcaatggtgttcctgcagtggttgag-tttggagcagggagaggatacttgacacaaatgcttgctgattgctatggtattagaagggtatttttagttgagcgaaa-----------ggcctacaaacttaaggtt--------atttggatt-------------------gagattaaa-tttgt---agtatttgcaaagattt-------------------------------tatat---actttaggttcat----gccatctaatc-------tggatgtgcttc------ta-------tg-ctc-------------------------tttgaacctt----cattgat----------ttttcattt----------------tc----ct-cattt---ggtta--------------------------------------------------------------------------------------------------------------------------------------------------------------------------------------------------------------------------------------------------------------------------------------------------------------------------------------------
>I28655_M148_Malvaceae_Robinsonella_mirandae_seq1
--------------------------------------------------------------------------------------------------------------------------------------------------------------------------------------------------------------------------------------------------------------------------------------------------------------------------------------------------------------------------------------------------------------------------------------------------------aatgatattaaagactccta-------taagatacctgaagcttgtagcatatggataaagggagaagtagacagg---tatttt-taagttmar-tttctt--agg---ttgttttgt------gtgggaatt-ttgttggg---ttttaaytt--gagtt---------------------------------gatttttttttttgacaggaatgtaccbtttcaagagaagcatgttacacaacaggcatcaatgcttgggaacttggaagagtttggggt----------------------tttagaaa---gggttgttggcgaa---gaaaagtgtgaatct------gtagagc---tagcbgaa------------aayggcavtggtgttcctgcagtggtcgag-tttggagcagggagaggktacttgacacaaatgcttgcagattgttatggtdttagaagggtatacctagttgagaggaa-----------ggcatacaaacttaaggtt--------agttgaatc-------------------gagattaaa-tttgt---wgtatttdccaadayyt-------------------------------tagat---acttttggttcat----gctatgtaatc-------tcgatgtgtttc------ta-------tg-ata-------------------------tttgaaccct----cattgat--------tttttctattt----------------gc----tt-ttatt---ggttatatta----------tgccaatggtgttt-------ctaggctgatcgatctttgcgacagaa-----------------------------------------------------------------------------------------------------------------------------------------------------------------------------------------------------------------------------------------------------------------------------
>I28656_M002_Malvaceae_Tilia_americana_seq1
--------------------------------------------------------------------------------------------------------------------------------------------------------------------------------------------------------------------------------------------------------------------------------------------------------------------------------------------------------------------------------------------------------------------------------------------------------------------------ta-------taagatacccgaagcttgtggtatatggattaagagcgaagtagacagg---tagtgt--aagctgaa-ttgctc--ggg---ttgttttgt------gtgggaa-t-tgattagc---ttttaacat--gagttacatg---ttttttggccaaaaaaaaataacatgagttcatgc-ttgacaggaaattaccatttcaagagaagcatgttacgcaacaggcctcaattcttgggaacttggaagamtttggggt----------------------tttggaaa---gttcaattggcaag---gaacagtgtgaattt------gtggagc---tagctgaa------------aatagtaatggtgttcctgcagtggttgag-tttggagcggggagaggatacttgacacaaatgcttgcagattgttatggtattagaagggtgtttctagttgagagaaa-----------gtcctacaaactgaaggtt--------agttgaatt-------------------gagattaaa-tttgt---agtatttgcaaagattt-------------------------------tatat---agtttagtttcat----gcaatctaatt-------tggatttgtttc------tg-------ag-ctc-------------------------tttgaacctt----cattgat----------ttgtgattt----------------ac----tt-ttatt---ggttacatta----------tgccaatggtattt-------ctaggctgatcggtctt---------------------------------------------------------------------------------------------------------------------------------------------------------------------------------------------------------------------------------------------------------------------------------------
>I28657_M180_Malvaceae_Triumfetta_lappula_seq1
------------------------------------------------------------------------------------------------------------------------------------------------------------------------------------------------------------------------------------------------------------------------------------------------------------------------------------------------------------------------------------------------------------------a-----gaaagattgagtcagttcacgctcaaatttgtaaggatattaaagactccta-------taagatacctgaagcttgtggcatgtggattaagagagaagttgacagg---tattgt-ca-ggtgaa-tygctc--aga---tgtttttttt----ggtaggaa-t-cgaattgt---ttctaaagt--ggttt--------------------------------------gattw-ttgacaggaaattgccgttccaagagaaacatgttacacaacaggcgtcaatactggggaacttggaagaacttggggt----------------------tttgaaaa---gttmtgctggygag---gaacagtgtgaaggt------gtkgagc---tadctaaa------------aacarcaatkttgttccygcagtggttgag-tttggagcagggagaggatatttgacacaaatgcttgcagattgctatggcattagaagagtgtttctagttgagagaaa-----------ggcatacaagctgaaggtt--------ggttgaaat-------------------gagatttaa-tttkk---wdkwwttycaaatattt--------------------------------rtac---agtttcatttcat----gtgttctaatcttgaatattgatgtgtttc------tg-------ag-ctc-------------------------tttgaacckw----cattrat----------tggtgactt---------------ttc--ttttgtaatt---ggttatgtta----------tgccaatggtatttcatt-----------------------------------------------------------------------------------------------------------------------------------------------------------------------------------------------------------------------------------------------------------------------------------------------------------
>I28658_M160_Muntingiaceae_Muntingia_calabura_seq1
-------------------------------------------------------------------------------------------------------------------------------------------------------------------------------------------------------------------------------------------------------------------------------------------------------------------------------------------------------------------------------atggcatggccccgcccgagttttttgagcttatta-----ggaagattgagtccattcatggtttagtttgtaatgatattgaagactcgta-------taagatgccggaagcttgtagtatatggattaagcgagaagtagacagg---taacat--gaggtgaa-ttggct-----t-cttatttta-------agggtat-t-gtttgtgt---ttgtaagtt--caact--------------------------------------gtgtc-ttcgcaggaaattaccttttcaggagaaacatgttacacaacaggcatccattctcgggaacttggaagaatttggggt----------------------tgtgaaga---gtcgtgatggtgcc---aaacgatgtgaactt------ttggagt---ccactggagctaaaaaggataaacgcgatggtgttcctgcagtggttgag-tttggggcagggagagggtacttgacccagatgcttgcagattgctatgggatcaaaagggtcttccttgttgagagaaa-----------atcctataaattaaaggttcg----ttgattgaact-------------------aagataaaacttttg---ataattgcaaaggctca-------------------------------ggtat----ctgtagttctat----ggagtctgacg-------tgggtatgtgcc------tg-------ag-cta-------------------------tttaatcttcaaaaccatgatta------gtttttaattg---------------------ttt-ctat----tgttgtgtca----------tggcaattatattt-------ctaggctgat----------------------------------------------------------------------------------------------------------------------------------------------------------------------------------------------------------------------------------------------------------------------------------------------
>I9832_V002_Malvaceae_Luehea_speciosa_seq1
ccaattgtttcaactttccaggttctgtggcaatcacactcagaggtccgttgccagtggatcccatgtccaatcgacccttcccagtaattcctctctctgtgtgtgtactttactttctaattgcactagaaaaaatttaaacttttgtttgmtttatyttacagctctgtgctccaggaaaacctggaaggacatgtaaagagatgcccrttacttaaammagtthmatvwdhvavcahccadhctwyctamchdhwggvhgttaatactggcaaagatgatgaacaagakbmwdcyvmamyytcaagacccactttagaatmykytgataatgttacttctgaaatkaaaagaaatgcygtttatagcytgarcatamcccaattcttcgagctkatta-----gaaagattgagtctgttcatrctcaaatttgtaagratattaargactccta-------tatgatacctgaagcttgtggcatgtggattaagagagaagttgacagg---tattttktcrgatgaa-ttgchc--agg---ttggcttgt------cbaggaa-t-ggattggt---ttctaaawd--kgbyt--------------------------------------ddnthbttgacaggavattgccattccaagagaaacatgttamgcaacaggcgtcaattvttgggaacttggaagaacttggggt----------------------tttgaaaa---gttctgctggcgag---gaacagtgtgaagag------gtggarc---trgawaaa------------datagcaatgttgtccctgcvgtggttgag-tttggagcmgggagaggatacdtgacacaaatgcttgcagattgbtatggaattagaagagtatttctagttgagagaaa-----------vycatacaarctgaaggtt--------ggttgaaat-------------------gagattadawtwtth---rkwwtttymaarddttw---------------------------------wwt---agtttaatttcct----gtahwhhwdkh-------ntkawkdkbttc------tg-------ag-ctc-------------------------tttgaacctt----cattgat----------tggtgactt---------------tgc----tt-ttatsggwggttacatta----------tgccaatggtatttcrtt-ttctaggctgatcggtctttgcgacagaaagagggcttgatattcgatcgattgagaattgacagtaaggtttttcaaaacttgccttttggagatgacttttgtaagctgtaatgtattatgcttttagtgacaattttgtaatttggcttcccctcttagacatttcaagatgcatttgctgtttcattctatctgagacttatcattttgatatttacaagttaaaaaatggggaaaagacaagcattttttagatgtgcttaacttccctacccttcaccctatcacatcacaa
