# Supplementary material for: Localized Phylogenetic Discordance Among Nuclear Loci Due to Incomplete Lineage Sorting and Introgression in the Family of Cotton and Cacao (Malvaceae)
Source: Front Plant Sci. 2022 Apr 13;13:850521. doi: 10.3389/fpls.2022.850521 (PMC9043901; doi:10.3389/fpls.2022.850521)
Supplement: Supplementary file 1 [file Data_Sheet_1.ZIP › Alignments_v4/L87.fasta]

>I23352_M001_Malvaceae_Bombax_ceiba_seq1
------------------------------------------------------------------------------------------------------------------------------------------------------------------------------------------------------------------------------------------------------------------------------gttgagggtaacta-cagggatgccatcaaattggtgattgaccttagagaatctgggttgaagcctgagatttacagctacctcattgcaatgacagcaatagtcaaagagcttagcgaatttgccaaagccttgcgtaagttgaaaggttttgcaaggtctgggttggttgctgaacttgatgtggaaaatgtagagctcatggaaaactatcaatctgatcttcttgctgatggactaaaattatctaattgggcaattcaagaaggaacttcttcaattaatgggttgattcatgagaggcttcttgctatgtatatttgtgctggtcgtggacttgaagctgaaagacagctatgggaaatgaagcttgttggtaaagaggctgatggagacctttatgacatcgttttagccatttgtgcttcccaaaaggaggctagtgccatatcacggttgcttactagaatggaggtttcaagccctctacgtaggaggaaaactttatcctggttattgagaggttatattaaaggagggcatattggtgatgctgcagaaacaatggttaaaatgcttgatttgggtttacatccagaatatttagacagggcagctgttctacaggaactgaggaaaaggat---ccaacagccaggaaacattggaacttatattaatctctgcaagagactatatgatgcaagtttgattggaccttgccttttatatctgtatataaacaaatataagctttgggttattagaatgctttaaaag--------------------ctgatgaatggaaat-------gaaaatcttgagcccactggattttttaga--agtgaactttctg------ggtcaagtattcattggaaaagcat-aggagttttat-gagcc-gagcttt-ttatagttttagatg------gcccttgag--ca--atataag-gatgctaagta------g--aagatgcagaccacctgctgtgtgtgaaca---tagatgatgagcattttgttctttgggtca----------tttaaatacttgtatatattgt-------------------------------------------------------------------------------------------------------------------------gg
>I23353_M002_Malvaceae_Tilia_americana_seq1
----------------------------------------------------------------------------------------------------------------------------------------------------------------------------------------------------------------------------------------------------------------------------------------------------------------------------------tctgggttgaagcctgagatttacagctacctgattgcaatgacagcaatagtcaaagagcttaatgaatttgcaaaagccttgaggaagttgaagggttttgcaaggtctggtttggttgctgaacttgatakggaraatgtagagcttatagaaaartatcaatctgatcttcttactgatggactaagrttgtctaattgggcaattcwagaaggaagttcttcactttatggkttgattcatgagaggcttcttgctatgtatatttgtgctggtcgtggacttgaagccgaaagacagctgtgggaaatgaagcttgtbggtaaagagkcwgayrgagacctttatgacatsgttttagctatttgtgcttcccaaaaggaggytagtgccatatcacggttgcttactagaatggaggtttcaagctctmtgcgtaggaggaaaactttatcdtggttattgagaggttacattaaaggagggcatattggtgatgctgcagaaacagtgkttaaaatgcttgatttgggcttatatccwgaatatttagacagggcagctgttctgcaggaactgaggaaaaggat---ccadcagccaggaaacayccaaacttatattaatctctgcaagcgactgtatgatgcgagtttgattggaccttgccttctatatctgtatataaaraaatatargctttgggttataaaaatgctttaaaag--------------------ctratgaatggaaag-------raaaatcttgagcccaga--twtttttmra--agtatastttctg------gktgaagaattcattggagaagcat-rggartwttat-aaacctgaatctt-gtatagttttagatg------accctggag--ca--gtaaagg-gatgctcagta------gaagctatgcagaccaactgtgaacactggaaatgctacatggtgagcattttgttcttgggatca----------tttaaatacttgtatatatcgt-------------------------------------------------------------------------------------------------------------------------gg
>I23354_M003_Malvaceae_Herissantia_crispa_seq1
-----------------------------------------------------------------------------------------------------------------------------------------------------------------------------------------------------------------------------------------------------------------------------ggttgaggktaatta-ctgggatgccatcaaaatggtgattaaccttagagaatctgggttgaagcctgagatttacagctacctcatcgcaatgaccgcagtagtcaaagagcttaatgaatttgcaaaagccttgcgaaagttgaaaggttttgtaaggtctggcttggttgctgaactggatatggaaaatgtagagcttatagaaaagtatcaatccgatcttctagctgatggaataaaattgtctaattgggtgattcaagaaggaaattcttcaattagtggcwtgattcatgagaggcttcttgctatgtatatctgtgctggtcgtggacttgaagccgaaagacagctatgggaaatgaagctcgctggtaaagaggctgatggagacctttatgacattgttttagctatttgcgcttcccaaaaggagactagtgtggtatcacggttgcttactagaatggaagtttcaagctctatacgtaggaggaaaactttatcctggttattaagaggttatattaaaggagggcatattggcgatgctgcagaaacagtggtgaaaatgcttgatttgggcctatatccagagtatttagacagggtagctgttctacaggaactgaggaaaaggat---tcacctgccaggaaatgttggaacttatatgaatctctgcaaacggttatatgatgcgagtttgatcggaccttgccttttatatttgtacataaagaaatataagctttgggttataagaatgctttaaaag-------------------------------------------------------------------------------------------------------------------cat-acgagttata--gaacctaaatttttagatagttttagatg------------------------------atgctcagtc------gaagatttgcagaccaactatgaacactagaaa---tacatggtga---ttttattcgtcggg----gttgggtcgtataaatatgtgtacat-------ctactgtatgtattgtgaagcatttcctcttaatgtaagtaaataagactgtccagtgctataagtatgtcattgccgtgtaatcttctcctcttccttcttatcctttgcatatacatgt
>I23355_M004_Malvaceae_Malva_arborea_seq1
------------------------------------------------------------------------------------------------------------------------------------------------------------------------------------------------------------------------------------------------------------------------------cttsagggtaacta-ctctgatgccttcaaattggtgattgaccttagggaatctgggttgaagcctgagatttacagctacctcattgyaatgacagcaatagtsaaagagctyaatgaatttgcaaaagccttgcgaaagctkaaaggttttgcacggwccggcttgvttgctgaacttgatatggagaahatagagcttatagagaagtatcaatctgatctccttgctgatggaataaaattgtckaattgggcaattcaagaaggaagttcttcgatyagtggcttgattcacgagaggcttcttgctatgtatatttgtgctggtcgtggatttgaagccgaaagacagctatggcaaatgaagcttgttggtaaagaggttgatgaagacctttatgacatcgttttagctatttgcgcttccaaaaaggagactamggtcatatcacggttgcttactagaatggaagttgcaggctctttamgtcgtgggaaaactttatcctggttattgagagggtatattaaaggagggcatatccgtgatgctgcagaaacagtggtgaaaatgctcgatttgggtttatttccygagtatytagacagggtagctgttctgcaggaactcaggaaaaggat---ccacctgccgggagtwgttggaacttatataaayctctgcaaacgactatatgatgygagtttgattgaaccttgccttttatatctgtatataaagaaatataagctttgggttataagaatgctttaaaag-------------------------------------------------------------------------------------------------------------------cat-acgagttatataaaacctgcctttt-agatagctttagatt------gtcctgtag--ct--gtataaa-gttgctcggtagta---gaagatatacagaccagctttgaacactatcta---tacatggtgagcattt-------------------------------------------------------------------------------------------------------------------------------------------------------------------------
>I23356_M005_Malvaceae_Lavatera_assurgentiflora_seq1
-----------------------------------------------------------------------------------------------------------------------------------------------------------------------------------------------------------------------------------------------------------------------------ggttgagggtaacta-ctctgatgccttcarattggtgattgaccttagggaatctgggttgaagcctgagatttacagctacctcattgyaatgacagcaatagtsaaagagctyaatgaatttgcaaaagccttgcgaaagcttaaaggttttgcacggtctggcttggttgttgaacttgatatggataatatagtg--------gaagtatcaatccgatctccttgctgatggaataaaattgtcdaattgggcaattcaagaaggaagttcttcgatyagtggcttgattvacgagaggcttcttgctatgtatatttgtgctggtcgtggatttgaagccgaaagacagctatggcaaatgaagcttgttggtaaagaggttgatgaagacctttatgacatcgttttagctatttgcgcttccaaaaaggagactamggtcatatcacggttgcttactagaatggaagttgcaggctctttamgtcgtgggaaaactttatcctggttattgagagggtatattaaaggagggcatatccgtgatgctgcagaaacagtggtgaaaatgctcgatttgggtttatttccygagtatytagacagggtagctgttctgcaggaactcaggaaaaggat---ccacctgccgggagttgttggaacttatataaacctctgcaaacgactatatgatgygagtttgattgaaccttgccttttawatctgtatakaaagaaatataagctttgggttataagaatgctttaaarg-------------------------------------------------------------------------------------------------------------------cat-acgagttatataaaacctgcctttt-agatagctttagatk------gtcctgtag--ct--gtataaa-sttgctcggtagta---gaagatatacagaccagctt---------------------------------------------------------------------------------------------------------------------------------------------------------------------------------------------------------
>I23359_M008_Malvaceae_Althaea_officinalis_seq1
------------------------------------------------------------------------------------------------------------------------------------------------------------------------------------------------------------------------------------------------------------------------------gttgagggtaacta-ctctgatgccttcaaattggtgattgaccttagggaatctgggttgaagcctgagatttacarctacctyattgcaatgacarcartagtcaaagagctwaatgaatttgcaaaagcyttgcgaaaghtgaaaggttttgyryggtctggcttggttgctgaacttgatatggaraatatagagcttatagaraagyatcaatctgatcttcttgctgatggaataaaattgtctaaytgggcarttcaggaaggaagttcttcaattagtggyttrattcatgagaggcttcttgctatgtatatttgbvctggtcghrgatttgaagccgaaagacagctatggvaaatgaagcttgttggtaaagaggctgatgragacctttatgacattgttwtagctatttgcgcttccaaaarggagactarrgtcatatcacggttgcttactagaatggaagtttcaggcyctttacgtmgbaggaaaactttatcctggttattgagagggtatattaaaggagggcatatccgtgatgctgyagaaacagtggtgaaaatgcttgatttgggtttatatcchgagtatttagacagggtagctgttctgcaggaactcaggaaaaggat---ccacctgccgggagtcgttggaacttatatcaatctctgcaaacgactatatgatgcgagtttgattgaaccttgccttttatatctgtatataaagaaatataagctttgggttataagaatgctttaaaag-------------------------------------------------------------------------------------------------------------------c---atgagttatataaaacctgcctttt-agatagctttagatg------gtccta---------gta----------------------gaagatatgcagaccaactttgaacactagaaa---tacatggtgagcattttgctctttgggtca----------tttgaatacttgtatatattgtggctaccgtatgtataatgaagtatttcctcgtaatg------------------------------------------------------------------------------------ta
>I23360_M009_Malvaceae_Lagunaria_patersonia_seq1
-----------------------------------------------------------------------------------------------------------------------------------------------------------------------------------------------------------------------------------------------------------------------------------------------------ccatcagattggtgattgaycttagagaatccgggttcaagcctgagatttacagctacctcattgcaatgacagcaatagtaaaagagattaatgaatttgcgaaagccttgagaaagttgaaaggttttgcaaggtctggcttggttgctgaacttgatttggaaaatataaagcttatagaaaagtatcaatctgatcttcttgctgatggaataaaattgtctaattgggcaattcaagaaggaagttcttctattaatgggttgattcatgagaggcttcttgctatgtatatttgtgctggccgtggacttgaagccgaaaggcagctatgggaaatgaagcttgctggtaaagaagctgatggagacctttatgacattgttttagctatttgtgcttcccagaaagaggccagtgccatatcacggttgcttactagaatggaagtttcaagctctctacgtaggaggaaaactttatcctggttattaagaggttatattaaaggagggcatatcggcgatgctgcagaaacagttgttaaaatacttgatttgggtttatatccagagtatttagacagggtagctgttctgcaggatctgaggaaaaagat---ccaccagccaggaaacattggaacttatattaatctctgcaaacgactatatgatgcgagtttgattggaccttgtcttttatatttgtatatgaagaaatataagctttggattataagaatgctttaaagtagaacatatgcagaccaactttgaacacaagaaatacatggtgagcatcttggtctttgggtcatttaaatacttgtatatattgtg------gctacagtatgcat--------aatgaagtatttcct-----cttaatctt----------------------ctcctcttc--ctt---------------------------------------------------------------------------ttttatccctt-----------------------------------------------------------------------------------------------------------------------------------------------------------------
>I23361_M010_Malvaceae_Allyogyne_huegelli_seq1
------------------------------------------------------------------------------------------------------------------------------------------------------------------------------------------------------------------------------------------------------------------------------------------------------------------------------------------------------------------------------------------------------------------------------------------------------------------------------tatagagcttatagaaaagtatcaatctgatcttcttgctgatggaataaaattgtcaaattgggcaaatcaagaaggaagttcttcaattaatgggttgatccacgagaggcttcttgctatgtatatttgtgctggtcatggacttggagccgaaagacaactgtgggagatgaagcttgctggtaaagaagctgatggagacctttatgacattgttttagctatttgtgcttcccggaaggagactagtgcaatatcgcggttgctttctagattggaggtttcaagctccctacgtaggaggaaaact-------------------------------------------------------------------------------------------------------------------------------------------------------------------------------------------------------------------------------------------------------------------------------------------------------------------------------------------------------------------------------------------------------------------------------------------------------------------------------------------------------------------------------------------------------------------------------------------------------------------------------------------------------------------------------------------------------------------------------
>I23365_M014_Malvaceae_Callirhoe_bushii_seq1
-----------------------------------------------------------------------------------------------------------------------------------------------------------------------------------------------------------------------------------------------------------------------------------gggtaacta-ctctgatgccttcaaattggtgattgaccttagggaatctgggttgaagcctgagatttacagctacctcattgcaatgacagcaatagtcaaagagcttaaygaatttgcaaaagccttgcgaaagttgaaaggatttgcgcggtctggcttggttgctgaactygatatggagaatatagagcttrtagagaaktatcaatctgatcttcttgctgatggaataaaattgtctaattgggcaattcaagaaggaagttcttcaatcagtggcttgattcatgagaggcttcttgctatgtatatttgtgctggtcgtggatttgaagccgaaagrcagctatggmaaatgaagcttgttggtaaagaggctgatgacgacctttatgacattgttttagctatttgcgcdtccaaraaggagactagkgtcatatcacggttgcttactmgaatggaagtttcaggctctttacgtcgtaggaaaactttatcctggttaytgagaggrtatattaaaggaggscatatycgygatgctgcagaaacagtggtgaaaatgcttgatttkggtttatatccagagtatttagacagggtagctgttctgcaggaactcaggaaaaggat---ccacctgccgggagtcgttggaacttatataaatctctgcaaacgactgtatgabgcgagtttgattgaaccttgccttttatatvtgtatataaagaawtataagctttgggttataagaatgctttaaaag-------------------------------------------------------------------------------------------------------------------catwatgagttatataaaacctgcctttt-agatwgctttagatg------gycctgtag--ca--gtwtaaa-grysywcwgtwswr---karkakawgmkrrscramtywwmwywswasamw---wrmawkryrwgswkwwyrtyytktkswttg---------------------------------------------------------------------------------------------------------------------------------------------------------gg
>I23367_M016_Malvaceae_Kitaibelia_vitifolia_seq1
-------------------------------------------------------------------------------------------------------------------------------------------------------------------------------------------------------------------------------------------------------------------------------ttgagggtaacta-ctctgatgccttcaaattggtgattgaccttagggaatctgggttgaagcctgagatttacagctacctcattgcaatgacagcmatagtcaaagarcttaatgaatttgcaaaagcyttgcgaaagytgaaaggttttgcrcggtctggcttggttgctgaacttgatatggaraatatarrgcttatagadaagyatcaatckgatcttctwgctgatggrataaaattgtctaattgggcaattcaagaadgaagttcttcahttagtggcttgatncatgagaggcttcttgctatgtatatttgtgctggtygtggattbgaagccgaaagacagytatggbaaatgaagcttgbtggtaaagaggctgatgragayctttatgacattgttttagctatttgcgcttcchaaaaggaractagggtcatatcacggttgcttactagaatggaagyttcaggcyctttacgtcggagvaaaactttatcctggttattgagagggtatattaaaggagggcatatccgtgatgctgcagaaacagtggtgaaaatgcttgatttgggtttatatccwgagtatttagacagggtagctgttctgcaggaactcaggaaaakgat---ccahctgcckggartcgttggaacttatatwaatmtctgcaaacgactatatgatgcragtttgattgaaccttgccttttatatctgtatataaagaaatataagctttgggttataagaatgctttaaarg-------------------------------------------------------------------------------------------------------------------cat-atgagttatataaaacctgcctttt-agatagctttagata------gtcctacag--cagtgtataaa-ggtgctcggtagta---gaagatatgcagaccaactttgaacactagaaa---tacatggtgagcattttgttcttt-----------------------------------------------------------------------------------------------------------------------------------------------------------------
>I23368_M017_Malvaceae_Sterculia_apetala_seq1
-----------------------------------------------------------------------------------------------------------------------------------------------------------------------------------------------------------------------------------------------------------------------------gattgagggtaacta-cagggatgccatcaaattggtgattgaccttagagaatctgggttgaagcctgagatttacagctacctcattgccatgacagcaatagtcaaagagcttaatgaatttgcaaaagccttgcggaagttgaagggttttgcgaggtctggtttggttgctgaacttgatatgcaaaatgtagagcttatagaaaagtatcaatctgatcttcttgctgatggactaagattgtctaattgggcaattcaagaaggaagttcttcacttcatgggttaattcatgagaggcttcttgctatgtatgtttgtgctggtcgtggacttgaagccgaaagacagctgtgggaaatgaagcttgttggcaaagaggctgatcgagacctttatgacattgttttagctatttgtgcttcccaaaaggagattagtgccatatcacggttgcttactagactggaggtttcaagctctctccgcaggaggaaaactttatcatggttattgagaggttacattaaaggagggcatattggtgatgctgcagaaacagtggttaaaatgcttgatttgggcttatatccagaatacttagacagggctgctgttctgcaggaactgaggaaaagtat---ccaacagccgggaaacacccaaacttatattaatctctgcaaacgactgtatgatgtaagtttgattggaccttgccttctatatctgtatataaagaaatataagctttgggttataaaaatgctttaaaag--------------------ctgatg-atggaaag-------gagaatccggagcccaga-atttttttaga--aatatactttctg------gatgaagaatccattggagaagcat-aggagttttat-aaamctgaatctt-gtatagcttaagatggccctagccctagtg--ca--gtaaaag-gatgctcaatagg-------------------aactgtgaaca---------------------------------------------------------------------------------------------------------------------------------------------------------------------------------------------------
>I23370_M105_Malvaceae_Pachira_aquatica_seq1
-----------------------------------------------------------------------------------------------------------------------------------------------------------------------------------------------------------------------------------------------------------------------------------------cta-cagggatgccatcaaattggtgattgaccttagagaatatgggttgaagcctgagatttacagctacctcattgcaatgacagcaatagtcaaagaacttaatgaatttgcaaaagtcttgcgcaagttgaaaggttttgcaaggtctggtttggtttctgaacttgatgtggaaaatgtggagcttatagaaaactatcaatctgatcttcttgctgatggactaaaattatctaattgggcaattcaagaaggaacttattcaattaatgggttaattcatgagcggcttcttgctatgtatatttgtgctggtcgtggacttgaagctgaaagacagctatgggaaatgaagcttgtcggtaaagaggctgatggagacctttatgacattgttttagccatttgcgcttcccaaaaggaggctggtgccatatcacggttgcttactagaatggaggtttcaagctctctacgtaggaggaaaactttatcttggttattgagaggttatattaaaggagggcatattgttgatgctgcagaaacagtggttaaaatgcttgatttgggcttatatccagaatatttagatagggcagctgttctacaggaactgaggaaaaggat---ccaacagccaggaaatatcggaacttatattaatctctgcaagcgactatatgatgcaagtttgattggaccttgccttttatatctgtatataaagaaaaataagctttgggttattagaatgctttagaac--------------------ctgatgaatggaaat-------gaaaatcttgagcccaccgg-atttttaga--agtacactttctg------ggtcaagtattcattggaaa-gcat-aggagttttat-gaaccygaacttt-aaatcgttttagatg------gcactatag--ca--gtataag-gatgttcagca------gatgatatgcagaccacctactgtg----------------------------------------------------------------------------------------------------------------------------------------------------------------------------------------------------
>I23373_M141_Malvaceae_Quararibea_funebris_seq1
-------------------------------------------------------------------------------------------------------------------------------------------------------------------------------------------------------------------------------------------------------------------------------ttgagggtaacta-cagggatgccatcaaattggtgattgaccttagagaatctgggttgaagcctgagatttacagctacctcattgcaatgacagcaatagtcaaagagcttaatgaatttgcaaaagccttgcgaaagttgaaaggtttkgctaggtctggtttggttgctgaacttgatgtggaaaatatggagcttatagaaaagtatcaatctgatgttctagctgatggaataaaattgtctaattgggcaattcaagaaggaagctcttcaattaatgggttgattcatgagaggcttcttgctatgtatatttgtgctggtcgtggacttgaagctgaaagacagctatgggaaatgaagcttgtcggtaaagaggctgatggagacctttatgacattgttttdgccatttgcgcttcccaaaaggaggctagtgcaatatcacggttgcttaccagaatggaggtttcaagctctctacgtaggaggaaaactttatcctggttattgagaggttacattaaaggagggcatattggtgatgctgcagaaacagtgattaaaatgcttgatatgggtttatatccagagtatttagacagggcagctgttctgcaggaactgaggaaaaggat---ccaacagccaggaaacattggaacttatattratctctgcaagcgactatatgatgcgagtttgattggaccttgccttctatatctgtttataaagaaatataagctttgggttataagaatgctttaaaag--------------------ctgataaatggaaat-------gaaaatcttgagcccaccagattttttaga--agtacactttctg------ggtcaagtattcattgcaaaagcat-aggagttttat-gaacccgaacttt-agatggyyytakaks------rsystawrg--sw--gtgyark-sgwa----------------gatatgcagaccaactgwgavcaaykgwra---wmmatggwrakmmwtkkgttctttgggtca----------tttaaatacttgtatttattgtagctactgt------------------------------------------------------------------------------------------------------------------
>I23374_M142_Malvaceae_Hampea_nutricia_seq1
-------------------------------------------------------------------------------------------------------------------------------------------------------------------------------------------------------------------------------------------------------------------------------------------------gatgccatcaaattggtgattgaccttagggagtctgagttgaagcctgaggtttacagctacctcattgcaatgacagcaattgtcaaagagcttaatgaattcacaaaagctttgcggaagttgaaaggttttgcaaggtctggcttggttgctgaacttgatgtggaaaatatagagcttatagaaaagtatcaatctgatcttcttgctgatggaataaaattgtctaattgggcaattcaagaaggaagttcttcaattaatgggttgattcatgagaggcttcttgctatgcatatttgcgctggtcgtggacttgaagccgaaagacagctgtgggaaatgaagcttgttggtaaagaagctgatggggacctttatgacattgttttagctatctgcgcttcccaaaaggagactagcgcgatatcgcggttgcttactagaatggaagtttcaagtactctacgtaggaggaaaactttatcctggttattaagaggttatgttaaaggagggcatgttggcgatgctgcagaaacagtggttaaaatgcttgatttgggtttatatccagagtatttggacagggtagctgttctgcaggaactgacgaaaaggat---ccacctgcctggaaacattggaacttatattagtctctgcaaacgactatatgatgcaagtttgattggaccttgccttttatatctgtatataaagaaatataagctttgggttataagaatgctttgaaag--------------------ctgaggaatggaa------------------------------ttttt------attatactttgtg----ggtgtcatgtatttattggaaaagcat-aggagttttat-gaacctgaatttt-agatag--------------------------ca--gtataag-ggtgctca------------gatatgcagaccaactttgaac----------------------------------------------------------------------------------------------------------------------------------------------------------------------------------------------------
>I23377_M148_Malvaceae_Robinsonella_mirandae_seq1
------------------------------------------------------------------------------------------------------------------------------------------------------------------------------------------------------------------------------------------------------------------------------gttgagggtaatta-ctgggatgccatcaaaatggtgattgaccttagagaatctgggttgaagcctgagatttacagctacctcatygcaatgacagcaatagtcaaagagctwaatgaatttgcaaaagccttgcgraagttgaaaggttttgcaaggtytggcttggttgctgaactkgatatrgaaaatgtagagcttrtagaraagtatcaatccgatcttctagctgatggaataaaattgtctaattgggcgattcaagaaggaagttcttcrattagtggcttgattcatgagagrcttcttgcyatgtatatctgtgctggtcgtggacttgaagccgaaagacagctatgggaaatgaagctcgttggtaaagargctgatggagacctttatgacattgttttagctatttgcgcttcccaaaaggagactagtgtsdtatcacgvytgcttaskagaatggaagtytcragctctatacgtargarraaaactttawcctggttattaagaggttatattaaaggagggcatatcggcgatgctgcagaaacagtggtgaaaatgcttgatttgggtctatatccagastatttagacagggtagctgttytacaggaactgaggaaaaggat---tcacctgccwggaaacgttggaacttatatgaatctctgcaaacggttatatgatgckagtttgatyggaccttgccttttatatttgtayataaagaaatataagctttgggttataagaatgctttaaaag-------------------------------------------------------------------------------------------------------------------cay-acgagttmka--karyytwarwtkk-wgmtwdwkywrkatr------rkgstkyws--mg--kyamarr-kktgcwsasym------kmaamwytrsmraymmawkrtgawy--------------------------ttgtttgtcgggtcaggtcgggtcgtataaatacgtgtatatat-----ctactgtatgta-------------------------------------------------------------------------------------------------------------
>I23378_M150_Malvaceae_Ceiba_pentandra_seq1
----------------------------------------------------------------------------------------------------------------------------------------------------------------------------------------------------------------------------------------------------------------------------------agggtaacta-cagggatgccatcaaattggtgattgaccttagagaatctgggttgaagcctgagatttacagctacctcattgcgatgacagcaatagtcaaagagcttaacgaatttgcaaaagccttgcgtaagttgaaaggttttgcaaggtctggtttggttgctgaacttgatgtggaaaatgtagagctcatggaaaactatcaatctgatcttcttgctgatggactaaaattatctaattgggcaattcaagaaggaacttcttcaattaatgggttgattcatgagaggcttcttgctatgtatatttgtgctggtcgtggacttgaagctgaaagacagctatgggaaatgaagcttgttggtaaagaggctgatggagacctttatgacattgttttagccatttgtgcttcccaaaaggaggctagtgccatatcacggttgcttactagaatggaggtttcaagccctctacgtaggaggaaaactttatcctggttattgagaggttatattaaaggagggcatattggtgatgctgcagaaacagtggttaaaatgcttgatttgggtttacatccagaatatttagacagggcagctgttttacaggaactgaggaaaaggat---ccaacagccaggaaacattggaacttatattaatctctgcaagagactatatgatgcaagtttgattggaccttgccttttgtatttgtatataaagaaatataagctttgggttattagaatgctttaaaag--------------------ctgatgaatggaaat-------gaaaatcttgagcccaccgg-ctttttaga--agtgaactttctg------ggtcaggtattcattggaaaagcat-aggagttttat-gagcc-gaacttt-ttatagttttagatg------gctcttgag--ca--gtgtaag-gatgctcagta------g--aagatgcagaccacctactgtgtgtgaaca---tggatgatgagcat---------------------------------------------------------------------------------------------------------------------------------------------------------------------------
>I23383_M166_Malvaceae_Pseudobombax_ellipticum_seq1
-----------------------------------------------------------------------------------------------------------------------------------------------------------------------------------------------------------------------------------------------------------------------------------gggtaacta-cagggatgccatcaaattggtgaatgaccttagagaatctgggttgaaacctgagatttacagctatctgattgcaatgacagcaatagtcaaagagcttaacgaatttgcraaagccttgcgaaagttgaaaggttttgcaaggtctggtttggttgctgaacttgatgcggaaaatgtagagctcatagaaaactaccaatctgatcttcttgctgatggactaaaattatctaattgggcaattcaagaaggaacttcttcaattaatgggttgattcatgaaaggcttcttgctatgtatatttgtgctggtcgtggacttgaagccgaaagacagctatgggaaatgaagcttgttggtaaagaggctgatgaagacctttacgacatcgttttagccatttgcgcttcccaaaaggaggctagtgccatatcacggttgcttaccagaatggaggtttcaagccctctacgtaggaggaaaactttatcctggttattgagaggttatattaaaggagggcatattggtgatgctgcagaaacagtggttaaaatgcttgatttgggcttacatccggaatatttggacagggcagctgttctacaggaactgagaaaaaggat---ccaacagacaggaaacatcggaacttacattaatctctgcaagcgactatatgataagagtttgattggaccttgccttttatatctgtatataaagaaatataagctttgggttattagaatgcttt-aaag--------------------ctgatgaatggaaat-------gaaaatcttgagcccacctg-ttttttaga--agtaaactttctg------ggtcaagtattcattggaaaagcat-agtagttttat-gaccc-gaacttt-atatatttttagatg------gctctagag--ca--gaagaag-gatgctcagta------g--aagatgcagaccacctactgtgtgtgaac-------atgatgagcatttt------------------------------------------------------------------------------------------------------------------------------------------------------------------------
>I23385_M169_Malvaceae_Ochroma_pyramidale_seq1
------------------------------------------------------------------------------------------------------------------------------------------------------------------------------------------------------------------------------------------------------------------------------------ggtaacta-cagggatgctatcaaattggtgattgaccttagagaatctgggttgaagcctgagatttacagctacctcattgcaatgactgcaatagtcaaagagcttaatgaatttgcaaaagccttgcgtaagttgaaaggttttgcaaggtctggcttggttgctgaacttgatgtggaaaatgtagagcttatagaaaactatcaatctgatcttcttgctgatggactaaaattgtctaattgggcaattcaagaaggaagttcttcaattaatgggttgattcatgagaggcttcttgctatgtatatttgtgctggtcgtggacttgaagccgaaagacagctatgggaaatgaagcttgttggtaaagaggctgatggagacctttatgacatcgttttagctatttgcgcttcccaaaaggaggctaatgccatatcacggttgcttactagaatggaggtttcaagctctctacgtaggaggaaaactttatcctggttattgagaggttatattaaaggagggcatatcggtgatgctgcagaaacattggttaaaatgcttgatttgggtttatgtccagagtatttagacagggcagctgttctgcaggaactgaggaaaaggtt---ccaacagccaggaaacattagaacttatattaatctctgcaagcgactatatgatgcgagtttgattggaccttgccttttatatctgtatataaagaaatataagctttgggttataagaatgctttaaaag--------------------ctgatgaatggaaat-------gaaaatcttgtgcccaccagattttttaga--agtacactttctg------ggtcaagtattcattggaaaagcat-aggagttttat-gaacctgaatttt-atatagttttagatg------gcyctattg--ca--gtataag-gatgcttagta------g--aagatgcagaccaactatgaacactggaaa---tacatgg----------------------------------------------------------------------------------------------------------------------------------------------------------------------------------
>I23388_M180_Malvaceae_Triumfetta_lappula_seq1
------------------------------------------------------------------------------------------------------------------------------------------------------------------------------------------------------------------------------------------------------------------------------------------------------------------------------------------------------------------------------------------------------------------cttgcgaaagttgaaaggttttgcgcggtctggcttggttgctgaacttgatatggaaaatatagagcttatrgaaaagtatcaatctgatcttcttgctgrtggaataaaattgtctaattgggcaattcaagaaggaagttcttcaatyagtggcttgattcatgagaggcttcttgctatgtatatttgtgctggtcgtggatttgaagccgaaagacagctatggcaaatgaagcttgttggtaaagaggctgatggagacctttatgayattgttttagctatttgygcttcccaaaaggagactagggtcatatcacgrttgcttactagaatggaagtttcaggctctttacgtyrgaggaaaactttatcctggttattgagagggtatattaaaggagggcatatccgtgatgctgcagaaacagtggtgaaaatgcttgatttgggtttatatccagagtatttagacagggtagctgttctgcaagaactcaggaawaggat---ccacctgccgggaatcgttggaacytayattaatctctgcaaacgactatatgatgcgagtttga---------------------------------------------------------------------------------------------------------------------------------------------------------------------------------------------------------------------------------------------------------------------------------------------------------------------------------------------------------------------------------------------------------------------------------------------------------------------------------------------------------------
>I23389_M181_Malvaceae_Pavonia_scheadiana_seq1
--------------------------------------------------------------------------------------------------------------------------------------------------------------------------------------------------------------------------------------------------------------------------------------taatta-ctctgatgccttcaaattggtgatygaccttagggaatctgggttgaagcctgagatttacagctacctcattgcaatgacagcaatagtcaaagagcttaatgaattygcaaaagccttgcgaaagttgaaaggttttgcgcggtctggcttggttgctgaacttgatawggaaaatatagagcttatrgaaaagtatcaatctgatcttcttgctgrtggaataaaattgtctaattgggcaattcaagaaggaagttcttcaatyagtggcttgattcatgagaggcttcttgctatgtatatttgtgctggtcgtggatttgaagccgaaagacagctatggcaaatgaagcttgttggtaaagaggctgatggagacctttatgayattgttttagctatttgygcttcccaaaaggagactagggtcatatcacgrttgcttactagaatggaagtttcaggctctttacgtyvgaggaaaactttatcctggttattgagagggtatattaaaggagggcatatccgtgatgctgcagaaacagtggtgaaaatgcttgatttgggtttatatccagagtatttagacagggtagctgttctgcargaactcaggaaaaggat---ccacmtgccgggaatcgttggaacttatattaatctctgcaaacgactatatgatgcgagtttgattgaaccttgccttttatatctgtatataaagaaatataagctttgggttataagaatgctttaaaag-------------------------------------------------------------------------------------------------------------------cat-atgagttatataaaacctgcctttt-agatagytttagatg------gtcctatag--ca--gtatrmg-ggtgctcagtagta---gaagatatgcagaccaactttgaacactagaaa---tacatggtgagcattttgttcattgggtca----------tttaaatacttgtatatattgtggctaccgtatgtataatgaagtatttcctc----------------------------------------------------------------------------------------tcgt
>I23390_M182_Malvaceae_Anoda_cristata_seq1
--------------------------------------------------------------------------------------------------------------------------------------------------------------------------------------------------------------------------------------------------------------------------------------taacta-ctctgatgccttcaaattggtgattgaccttagggaatctgggttgaagcctgagatttacagctacctcattgcaatgacagcaatagtcaaagagcttaatgaattygcaaaagccttgcgaaagttgaaaggttttgcgcggtctggcttggttgctgaacttgatawggaaaatatagagcttatrgaaaagtatcaatctgatcttcttgctgrtggaataaaattgtctaattgggcaattcaagaaggaagttcttcaatyagtggcttgattcatgagaggcttcttgctatgtatatttgtgctggtcgtggatttgaagccgaaagacagctatggcaaatgaagcttgttggtaaagaggctgatggagacctttatgayattgttttagctatttgygcttcccaaaaggagactagggtcatatcacgrttgcttactagaatggaagtttcaggctctttacgtyrgaggaaaactttatcctggttattgagagggtatattaaaggagggcatatccgtgatgctgcagaaacagtggtgaaaatgcttgatttgggtttatatccagagtatttagacagggtagctgttctgcargaactcaggaaaaggat---ccacmtgccgggaatcgttggaacttatattaatctctgcaaacgactatatgatgcgagtttgattgaaccttgccttttatatctgtatataaagaaatataagctttgggttataagaatgctttaaaag-------------------------------------------------------------------------------------------------------------------cat-atgagttatataaaacctgcctttt-agatagytttagatg------gtcctatag--ca--gtatrag-ggtgctcagtagta---gaagatatgcagaccaactttgaacactagaaa---tacatggtgagcat---------------------------------------------------------------------------------------------------------------------------------------------------------------------------
>I23391_M183_Malvaceae_Phymosia_umbellata_seq1
----------------------------------------------------------------------------------------------------------------------------------------------------------------------------------------------------------------------------------------------------------------------------------agggtaayta-ctgtgatgccatcaaaatggtgattgaccttagagaatcwgggttgaagcctgagatttacagctacctcatkgcaatgacmgcaatagtcaaagagcttaatgaatttgcaaaagccttgcgwaagttgaaaggttttgcaaggtctggcwtggttrctgaactggatatggaaaatgtwgagcttatagaaaagtatcaakccgatctyctagctgatggaataaarttgtctaattgggcrwttcaagaaggaagttcttcrattaghggcttgattcatgagaggcttcttgctatgtatatctgtgctggycgtggacttgaagcygaaagacagctatgggaaatgaagctygtyggtaaagaagcygatggagacctytatgacatygttttrgctatttgygcttcccaaaaggagaccagygtggtatcacggttgcttactagratggaastttcraacyctatacgdaggargaaaacbttatcmtggttattaagaggttatattaaaggagggcatatcggcgaygctgcagaaacagtgrtgaaaatgcttgatttrggtctttatccagagtatttagacagggtwgctgttctacaggaactgaggaaaaggat---tcacctgccaggwaacgttggaacttatatgaatctctgcaaacggttatacgatgcgagtttgatcggaccttgccttttatatctgtacataaagaaacataagctttgggttataagaatgctttaaaac-------------------------------------------------------------------------------------------------------------------cac-acgagttata--gaatctaaatttt-a-----------------------------------------------------------------------------------------------------------------------------------------------------------------------------------------------------------------------------------------------------------------------------------------
>I23393_M189_Malvaceae_Kearnemalvastrum_lacteum_seq1
------------------------------------------------------------------------------------------------------------------------------------------------------------------------------------------------------------------------------------------------------------------------------gttgagggtaacta-ctctgatgccttcaaattggtgattgaccttagggaatctgggttgaagcctgagatttacagctacctcattgcaatgacagcaatagtcaaagagcttaatgaatttgcaaaagccttrcgraagttgaaaggttttgcrcggtctggcttggttgctgaacttgatatggaaaayataragcttatagaaaagtatcaatchgatcttcttgctgatggaataaaattgtctaattgggcaattcawgaaggaagttcttcaattagtggcttgattcatgagaggcttcttgctatgtatatbtgtgctggtcgtggatttgaagccgaaagacagctatggcaaatgaagcttgttggtaaagaggctgatgdagacctttatgacatygttttagctatttgcgcttcchaaaaggagactagrgtyatatcacggttgcttactagawtggaagtttcaggctctttacgtcgkaggaraactttatcytggttattragagggtatatyaaaggagggcatatccgtgatgctgcagaaacagtggtgaaaatgcttdatttgggtttayatccagagtatttagacagggtagctgttctgcaggaactcaggaaaaggat---ccacctgccgggagtcgttggaacwtatatwaatctctgcaaacgactatatgatgcgagtttgattgaaccttgccttttatatctgtatataaagaaatataagctttgggttataagaatgctttaaaag-------------------------------------------------------------------------------------------------------------------cat-atragttatatraaacctgcctttt-agatagytttagatg------gtcctatad--ca--gtataag-ggtgctcagtagtagaagaagabmwgmdkhsmamhytdrammhhhrdrrw---dmvhdkkkdryhhtttkgktcwttkrrwya----------yttrwataywtkkwkatattg----------------------------------------------------------------------------------------------------------------------------
>I23394_M229_Malvaceae_Malvastrum_americanum_seq1
---------------------------------------------------------------------------------------------------------------------------------------------------------------------------------------------------------------------------------------------------------------------------------------aayta-ctctgatgccttcaaattgrtsattgaccttagggaatctgggttgaagcctgagatttacagctacctcattgcaatgacggcaatagtcaaagagcttaatgaatttgcaaaagccttgcggaagttgaaaggttttgcgcggtctggcttggttgctgaacttgatatggaaaacataargcttrtagaaaagtatcaatctgatcttcttgctgatggaataaaattgtctaattgggcaatkcaagaaggaagttcttcaattagtggcttgattcaygagaggcttcttgctatgtatatytgtgctggtcgtggawttgaagccgaaagacagctrtggcaaatgaagcttgttggtaaaraggctgatggagacctttatgacattgttttagctatttgcgcttcccaaaaggagactagggtcatatcacggttgcttrctagaatagaagtttcaggccctttacgtcggaggaaaactttatcctggttattgagagggtatattaaaggagggcatatccgtgatgctgcagaaacagtggtgaaaatgcttgatytgggyttatatccagagtatttagacagggtagctgttctgcaagaactcaggaaacggat---ccacctgccgggagttgttggaacttatattaatctctgcaaacgactatacgatgcgagtttgattgaaccttgccttttatatctgtatataaagaaatataagctttggattataagaatgctttaaaag-------------------------------------------------------------------------------------------------------------------cat-atgagttatataaaacctgcctttt-agatagttttagatg------gtcctatag--ca--gtataagtggtggtcagtagt---------------------------------------------------------------------------------------------------------------------------------------------------------------------------------------------------------------------------------
>I23395_M236_Malvaceae_Fuertesimalva_jacens_seq1
-------------------------------------------------------------------------------------------------------------------------------------------------------------------------------------------------------------------------------------------------------------------------------ttgagggtaacta-ctctgatgccttcaaattggtgattgaccttagggaatccgggttgaagcctgagatttacagctacctcattgcaatgacagcaatagtcaaagagctcaatgaatttgcaaaagccttgcgaaagctgaaaggttttgcacggtccggcttggttgctgaacttgatatggagaacatagagcttatagagaagtatcaatctgatctccttgctgatggaataaaatwgtctaattgggcaattcaagaaggaagttcttcgatyagtggcttgattcacragaggcttcttgctatgtatatttgtgctggtcgtggatttgaagccgaaagacagctatggcaaatgaagcttgtyggtaaagaggttgatgaagacctttatgacatygttttagctatttgcgcttccaaaaaggagactamggtcatatcacggttgcttactagaatggaagttkcrggctctttacgtcgygggaaaactttatcctggttattrarrgrgkryatwwmmgkrrkgcwkmwsmrwsakkskksaraawsmkygrtkwrrrtkywykwyyygrgtwtm-------------tdkmcmgrgtakctrkwcwgsrkraactcaggaaaaggat---ccacctgccgggagtcgttggaacttatataaatctctgcaaacgactatatgatgcgagtttgatcgaaccttgccttttatatctgtatataaagaaatataagctttgggttataagaatgctttaaaag-------------------------------------------------------------------------------------------------------------------cat-acgagttatataaaacctgcctttt-agatagatttagatg------gtcctgtag--ct--gtataaa-cttgctcggtagta---gaagatat-----------------------------acacggtgagcattttgttcttt-----------------------------------------------------------------------------------------------------------------------------------------------------------------
>I23396_M019_Malvaceae_Allosidastrum_pyramidatum_seq1
------------------------------------------------------------------------------------------------------------------------------------------------------------------------------------------------------------------------------------------------------------------------------gttgagggtaatta-ctgggatgctatcaaaatggtgattgaccttagagaatctgggttgaagcctgagatttacagctacctcattgcaatgacagcaatagtcaaagagcttaatgaatttgcaaaagccctgcgaaagttgaaaggttttgcaaggtctggcttggttgctgaacttgatatggaaaatgtagagctcatagagaagtatcaatccgatcttcttgctgatggaataaaattgtctaattgggcaattcaagaaggaagttcttcaattggtgtcttgattcatgagaggcttcttgctatgtatatctgtgctggtcgtggacttgaagccgaaagacagctatgggaaatgaagcttgttggtaaagaggctgatggagacctttatgacattgttttagcaatttgcgcttcgcaaaaggagactagtgtgatatcacgattgcttactagaatggaagtttcgagctctctacgtagaaggaaaactttatcctggttattaagaggttatattaaaggagggcatatcggtgatgctgcggaaacagtggtgaaaatgcttgatttgggtctatatccagagtatttagacagggtagctgttctacaggaactgaggaaaaggat---tcatctgccaggaaacgttggaacttatatgaatctctgcaaacggttatatgatgcgagtttgatcggaccttgccttttatatctgtatataaagaaatataagctttgggttataagaatgctttaaaag-------------------------------------------------------------------------------------------------------------------cat-acgagtcata--gaatttaaatttt-agattgttttagatg------gtgctatag--ca--ttataag-ggtgctcagta------gaagatatgcagaccaactatgaacactagaaa---tacatggtga---ttttgctcgtcaggtcg----------tataaat------------------------------------------------------------------------------------------------------------------------------------------
>I23398_M021_Malvaceae_Sidastrum_micranthum_seq1
-----------------------------------------------------------------------------------------------------------------------------------------------------------------------------------------------------------------------------------------------------------------------------ggttgagggtaatta-ctcggatgccatcaaaatggtgattaaccttagagaatctgggttgaagcctgagatttacagctacctcattgcaatgacagctatagtcaaagagcttaatgaatttgcaaaagccttgcgaaagttgaaaggttttgcaaggtcyggcttggttgcygaacttgatatggaaaatgtagagcttatagagaagtatcaatcygatcttctagctgatggaataaaattgtctaattgggcgattcaagaaggaagttcttcgattagtggcttgattcatgagagacttcttgctatgtacatctgtgctggtcgtggacttgaagccgaaagacagctatgggaaatgaagctcgttggtaaagaggctgatggagacctttatgacattgtwttagctatttgcgcwtcccaaaaggagactagtgtgatatcacggttgcttactagaatggaagtttcgagcwctatacgtaggaaaaaaactttatcctggttattaagaggttatattaaaggagggcatatcggcgatgctgcagaaacagtggtgaaaatgcttgatttgggtctatatccrgagtatttagacagggtagctgttctacaggaactgaggaaaaggat---gcacctgcctggaaacgttggaacttatatgaatctctgcaaacggttatatgatgcragtttgatcggaccttgccttttatatttgtatataaagaaatataagctttgggttataagaatggtttaaaag-------------------------------------------------------------------------------------------------------------------ctc-acgagttatt--gaacctaaatttt-agatagttttrgatg------gtgattttg-----------------------------------------------------------------------------------tattagtcgggtcaggtcgggttgtataaatacgtgtatatactgtggctactgta-----------------------------------------------------------------------------------------------------------------
>I23399_M022_Malvaceae_Gaya_dominguensis_seq1
----------------------------------------------------------------------------------------------------------------------------------------------------------------------------------------------------------------------------------------------------------------------------------------------------gccatcaaaatggtgattaaccttagagaatctgggttgaagcctgagatttacagctacctcattgcaatgacagcaatagtcaaagagcttaatgaatttgccaaagccttgcgaaagttgaaaggttttgtaaggtctggcttggttgctgaactggatatggaaaatatagagcttatagaaaagtatcaatccgatcttctagctgatggaataaaattgtccaattgggcgattcaagaaggaaattcttcaattagtggcttgattcatgagaggcttcttgctatgtatatctgtgctggccgtggacttgaagccgaaagacagctatgggaaatgaagctcgttggtaaagaggctgatggagacctttatgacattgttttagctatttgcgcttcccaaaaggagacgagtgtggtatcacggttgcttactagaatggaagtttcaagctctatacgtaggaggaaaactttatcctggttattaagaggttatattaaaggagggcatatcggcgatgctgcagaaacagtggtgaaaatgcttgatttgggtctatatccagagtatttagacagggtagctgttctacaggaactgaggaaaaggat---tcacctgccaggaaatgttggaacttatatgaatctctgcaaacgtttatatgatgcgagtttgatcggaccttgccttttatatttgtacataaagaaatataagctttgggttataagaatgctttaaaag-------------------------------------------------------------------------------------------------------------------cat---gagttata--gaacctaaatttt-agatagttttag------------------------------------------------------------------------------------------------------------------------------------------------------------------------------------------------------------------------------------------------------------------------------
>I23366_M015_Malvaceae_Firmiana_simplex_seq1
-----------------------------------------------------------------------------------------------------------------------------------------------------------------------------------------------------------------------------------------------------------------------------------------cta-cagggatgccatcaaatgggtgattgaccttagagaatctgggttgaagccwgagatttacagctaccttatagcaatgacagcaatagtcaaagagcttaatgaatttgcmaaagccttgcrgaagttgaagggttttgcaaggtctggyttggttgctgaacttgatatgcaaaatgtggagcttatagaaaagtatcaatctgatcttcttattgatggactaagattgtctaattgggcaattcaagaaggaagttcttcacttcatgggttaattcatgagaggcttcttgctatgtatatttgtgctggtcgtggacttgaagcygaaagacagctgtgggaaatgaagtttgtcggcaaagaggctgatcgagacctttatgacatcgttttagctatttgtgcttcgcaaaatgaggttagtgccatctcacggttgcttactagaatggaggtttcaagctctctgcgtaggaggaaaactccattctagt-----------------------------------------------------------------------------------------------------------------------------------------------------------------------------aagcaaccgtgagatggca------------ctaacctcattttgcgaagcacaaatag-----------------------------------------------------------------------------------------------------------------------------------------------------------------------------------------------------------------------------------------------------------------------------------------------------------------------------------------------------------------------------------------------------------------------------------------------------------------------------
>I28591_M023_Malvaceae_Neobuchia_paulinae_seq1
-------------------------------------------------------------------------catttgctgattatcaattcagtggtttcttaattgggcatt-gtcattcttgatttcaccctgcatctaaaacaaattcataatttctt-tcacagtttattgctatttca-catttatctcttaatgatag-----------------tttttctgattctatgtcaattat----ttacctgtg-ttctgccaggttgagggtaacta-cagggatgccatcaaattggtgattgaccttagagaatctgggttgaagcctgagatttacagctacctcattgcaatgacagcaatagtcaaagagcttaacgaatttgcaaaagccttgcgtaagttgaaaggttttgcaaggtctggtttggttgctgaacttgatgtggagaatgtagagctcatggaaaactatcaatctgatcttcttgctgatggactaaaattatctaattgggcaattcaagaaggaacttcttcaattaatgggttgattcatgagaggcttcttgctatgtatatttgtgctggtcgtggacttgaagctgaaagacagctatgggaaatgaagcttgttggtaaagaggctgatggagacctttatgacatcgttttagccatttgtgcttcccaaaaggaggctagtgccatatcacggttgcttactagaatggaggtttcaagccctctgcgtaggaggaaaactttatcttggttgttgagaggttatattaaaggagggcatattggtgatgctgcagaaacagtggttaaaatgcttgatttgggtttacatccagaatatttagacagggcagctgttctacaggaactgaggaaaaggat---ccaacaaccaggaaacattggaacttatattaatctctgcaagagactatatgaggcaagtttgattggaccttgccttttatatctgtatataaagaaatataagctttgggttattagaatgctttaaaag--------------------ctgatgaatggaaat-------gaaaatcttgagcccaccgg-ctttttaga--agtgaaatttctg------ggtcaagtattcattggaa---------------------------------------------------------------------------------------------------------------------------------------------------------------------------------------------------------------------------------------------------------------------------------------------------------------------------
>I28593_M024_Malvaceae_Carpodiptera_cubensis_seq1
-----------------------------------ttatatg-agaaagcatacagttgaatgttgtgtctttcttttgcttattattaataaagttatttcttaatt-ggtgtt-gtcattc-----------ctgcactgataacgaagtcttagcttgtc-ctgcggtttattgctattccagattgtatat-------------------------------ttctgattctgtgtcaataatcaacttacctttg-ttctgccaggttgagggcaacta-cagggatgctgtcaaattggtgattgaccttagagaatctgggttgaagcctgagatttacagctacctcattgcaatgtcagcaatagtcaaagagcttaatgaatttgcaaaagccttgcggaagttgaagggttttgcgaggtctggtttggttgctgaacttgatatggaaaatgtggagcttatagaaaaatatcaatctgatcttcttactggtggactaagattgtctagttgggcaattcaagaaggaaataattcactttatgggttgattcatgagaggcttcttgcgatgtatatctgtgctggtcgtggactcgaagccgagagacaactttgggaaatgaagcttgtcggtaaagaggctgatggagacctttatgacatcgttattgctatttgtgcttcccaaaaggaggctagtgccatatcacggttgcttactagaattgaggtttcaagctctctgcgtaggaggaaaactttatcatggttattgagaggttacatcaaaggagggcatattggtgatgctgcagaaacagtggttaaaatgcttgatttgggtttatatccagaatatttagacagggcagctgttctgcaggaactgaggaaaaggat---ccaacagccaggaatagtacaaacttatattaacctctgcaagcgactgtatgatgctagtttgattggaccttgccttctatatctgtatgtaaagaaatataagctctgggtgataaaaatgctttaaaag--------------------ctgatgaaaggaaaa-------gaaaatctcgagcccaga--tctttttaga--agtatactttctg------ggtcaagaattcatc--agaagcat-agtagttttat-aaacctgaatc---------------------------------------------------------------------------------------------------------------------------------------------------------------------------------------------------------------------------------------------------------------------------------------------
>I28598_M028_Malvaceae_Glyphaea_brevis_seq1
--------------------------------------------------------------------------------------------gagtagatttttaattgggatat-gtcattcttcattatattctgcactgaacgtaaattcttaatttctc---acagtctattgctatggcagcatgtatctcttagaacagata---------------gtatatggattctgtgtcaataaccaaatttcctat--ttctgccaggttgagggtaacta-cagggatgccatcaaattggtcattgaccttagagaatctgggttgaggcctgagatttatggctatctcattgcaatgacagcaatagtcaaagagcttaatgagtttgcaaaagccttgcgtaagttgaaatcttttgcaaggtctggtttggttgctaagtttgacatggaaaatgcagagctcatagaaagttatcagtctgatcttcttgctgatggactaagattgtctaattgggcaattcaagaaggaagttcttcactttatgggttggttcatgagaggcttcttgctatgtatatatgtgccggccgtggacttgaagctgaaagacagctgtgggaaatgaagcttgtgggtaaagaggctgatggagacctttacgatatcgttttagctatttgtgcttcccaaaaggaggctagtgccatatcccggttgcttaccagaatggaggtttcaacctcttcgcacaggaggaaaactttatcctggttattgagaggttacattaaaggagggcatattagtgatgctgcagaaacagtggttaagatgcttgatttgggcttatatcccgaatatttagacagggcagctgttctgcaggaactgaggaaaaggat---ccaacagccaggaaacatcgaaacttatcttaatctctgcaagcgactatacgatgaaagtttgattggaccttgccttctatatctgtatataaagaaatataagctttgggttataaagatgctttaaaag--------------------ctgatgaatggcaat-------gaaaaacttga-cccagatttcttcttata--agtatactttctg-----ggtcaaggaattcattgggaaagcat-aggagttttat-aaacctgaatttt-gtataggagt-------------------------------------------------------------------------------------------------------------------------------------------------------------------------------------------------------------------------------------------------------------------------------g
>I28599_M029_Malvaceae_Desplatsia_dewevrei_seq1
----------------------------------------------------------------tgtctacttccttctctgatt-------cagtaggatcttaattgggcaataatcatttctcatcatactctgcgctgaaagtaaattcttaatttctc-acgtagtctattgttatgccagcatgtacctcttggaactgata---------------ataacctgagtctgtgtcaataaccaaatttcctatg-ttctgccaggttgaaggtaacta-cagggatgccatcaaattggtcattgaccttagagaatctgggttgaagcccgagatttacggctacctcattgccatgacagcaatagtcaaagagcttaatgagtttgcaaaagcgttgcgtaagttgaaaggttttgtgaggtctggtttggtttctgaacttgacatggaaaatgtagagcttatagaaaagtatcaggctgatcttcttgctgatggactaagattgtctaattgggcaatccaagaaggaagtccttccctttatggattggttcatgagaggcttcttgccatgtatatttgcactggccgtggacttgaagccgaaagacagctgtgggaaatgaagcttgtgggtaaagaggctgatggagacctttatgacattgtcttagctatttgtgcttcccaaaatgaggctagtgccatatcacggttgcttacccgtatggaggtttcaagctctttgcgtaggaggaaaactttatcatggttgttgagaggttacattaaaggaggccatattagtgatgctgcaaaaacagtggttaagatgcttgatttgggcttatatccagaatatttagacagggcagctgttctgcaagaactgaggaaaaagat---ccaacagccaggaaacatagaaacttatcttaatctctgcaagcgactatatgatgcgagtttgattggaccttgccttctatatctgtatataaagaattataagctttgggttataaaaatgctttaaaag--------------------ccgatgagt-gcaat-------gaaaaccttga--ccagatttctc-tagca--agtatactttctg-----ggtcaaggaattcattgtgaaggcat-aggagtttcaa-aaacctgaatttt-gtacaggaatg----------gccctgcag--ta--gtaccag-gatgctcaatt---------gctaagcagat-------------------------------------------------------------------------------------------------------------------------------------------------------------------------------------------------------------ga
>I28603_M223_Malvaceae_Gossypium_hirsutum_seq1
------------------------------------------------------------------------------------------------ggtttcttaattgggcacc-atcgttcttcattttaccctgcactgaaagaaaattctcaatttctc---acagttttttgctattcca-tatgtatctcgtactgtagg--------------attttttttggattctatgtcaataatcaatttacctctg-ttctgccaggttgagggtaacta-cgtggatgccatcaaattggtgatcaaccttagrgaatctgggttaaagcctgaggtttacagctacctcattgcaatgacagcaatagtcaaagagcttaatgaattcrcaaaagccctgcggaagttgaagggttttgcarggtctggcttggtygctgaacttgatgtggaaaatatagagcttatagaaaagtatcaatctgatcttcttgctgatggaataaaattgtctaattgggcaattcaagaaggaagttcttcaattaatgggttgattcatgagaggcttcttgctatgtatatttgcgccggtcgtggacttgaagccgaaagacagctgtgggaaatgaagcttgttggtaaagaagctgatggggacctttatgacattgttttagctatctgcgcttcgcaaaaggagacwagcgcgatatcrcggttgcttactagaatggaartttcaagctctcyacgtaggaggaaaaytttatcctggttattaagaggttatattaaaggagggcacattggygatgctgcagaaacaktggttaaaatgcttgatttgggtttatatccagagtatttagacagggtagctgttctgcaggaactgaggaaaaggat---ccacctgcctggaaacattgkaacttatattaatctcagcaaacgactatatgatgygagtttgattggaccttgccttctatatctgtatataaagaaatataagctttgggttataagaatgctttgaaar--------------------ctgaggaatggaatttt------------------------------------tattatacttttga----------------------------------------------------------------------------------------------------------------------------------------------------------------------------------------------------------------------------------------------------------------------------------------------------------------------------------------------------
>I28605_M235_Malvaceae_Abutilon_sp_seq1
-------------------------------------------------------------------------------------------------------------------------------------------------------------ctccta-ccgtagtttatt----------------------------------ttttattagtttctttttstgattctatgtcattaatcaatttacctctg-ttctgccaggttgagggtaatta-ctgtgatgccatcaaaatggtgattgaccttagagaatctgggttgaagcctgagatatacagctacctcattgcaatgacagcaatagtcaaagagcttaatgaatttgcaaaagccatgagaaagttgaaaggttttgcgaggtctggcttggttgctgaactggatatggaaaatgtagagcttatagaaaagtatcaatctgatcttctagctgatggaataaaattgtctaattgggcgattcaagaaggaagttcttcaattagtggcttgattcatgagaggcttcttgctatgtatatctgtgctggtcgtggacttgaagccgaaagacagctatgggaaatgaagctcgttggtaaagaggctgatggagacctttatgacattgttttagctatttgcgcttcacaaaaggagactagtgtggtatcacggttgcttactagaatggaggtttcgagctctatacgtaggaggaaaactttatcctggttattaagaggttatattaaaggagggcatatcagcgatgctgcagaaacagtggtgaaaatgcttgatttgggtctttatccagagtatttagaccgggtagctgttctgcaggaactgaggaaaaggat---tcacctgccaggaaacgttggaacttatatgaatctctgcaaacggttatatgatgcgagtttgatcggaccttgccttttatatttgtacataaagaaatataagctttgggttataagaatgctttaaaag-------------------------------------------------------------------------------------------------------------------cgt-acgagttata--caacctaaatttt-atatagttttagatg------gtgctttagcaca--gtataag-ggtgctcagtc------gaagatttgcagaccaactatgaacactagaaa---tacatggtga---ttttgttagtcaggtcg-----------------------------------------------------------------------------------------------------------------------------------------------------------
>I28606_M033_Malvaceae_Reevesia_formosana_seq1
------------------------------------------------------------------------------------------------------------------------------attatactctgcatggaaaacaaattcttaatttctc-tcacattttggtgctagcgca-cacgtatctcttacaacaga---------------tagtattttgattctgtgttaataatcaatttacccatc-ttctgcaaggttgagggtaacta-cagggatgccatcaaattggtgattgaccttagagaatcggggttgaagcctgagatttacagctacctcattgcaatgacagcaatagtcaaagagcttaatgaatttgcgaaagccttgcgtaagttgaaagggtttgcaaggtctggtttggttgctaaacttgatatggaaaatgtagagcttatagaaaagtatcaatctgatcttcttgctgatggactgagattgtctaattgggcaattgaagaaggaagttcttcaattaatgggttgattaatgagaggcttcttgctatgtatatttgtgctggtcgtggacctgaagccgaaagacagctttgggaaatgaagcttgtcggtaaagaggctgatggagacctttatgacattgttttagctatttgtgcttcccaaaaggaggctagtgccatatcacggttgcttaccagaatggaggtttcaagctctctacgtaggaggaaaactttatcatggttattgagaggttacattaaaggagggcacattggtgatgcggctgaaacagtagttaaaatgcttgatttgggcttatatccagaatatttagacagggcagctgttctgctggaactgaggaaaaggat---ccaacagccgggcaacattgaaacttatattaatctctgcaagcgattatatgaagcgagtctgattggaccttgccttttatatctgtatataaataaatataagctttgggttataagaatgctttaaaag--------------------ctgatgagtgga-at-------gaaaatcttaagccca--gatctttttagt--agtacactttctg------ggtcaagaattcattggaaaagcat-gggagttttag-aaacctgaatttt-gtatacttta--------------------------------------------------------------------------------------------------------------------------------------------------------------------------------------------------------------------------------------------------------------------------------
>I28608_M035_Malvaceae_Hosfordia_alata_seq1
----------------------------attattattttgtgcagaaatcatacaattgaatatgttggt--------------------------------------------------tacttcatt-taccctgcaccgaaagcaaattcctaatttctc-tcacagttcattgctattcca-tgtgtatctcttacc--------gtatttttaattthtttttcygattctatrtcrttaatcaatttacctcyg-ttctgccaggttgagggtaatta-ctgtgatgccatcaaaatggtgattgaccttagagaatcwgggttgaagcctgagatttacagctacctcattgcaatgacwgcaatagtcaaagagcttaatgaatttgcaaaagccttgcgaaagttgaaaggttttgcaaggtctggcwbggttgctgaactggatatggaaaatgtagagcttatagraaagtatcaatccgatcttmtagctgatggaataaaattgtctaattgggcrwttcaagaaggaagttcttcaattagtggcttgattcatgagaggcttcttgctatgtatatctgtgctggtcgtggacttgaagccgaaagacagctatgggaaatgaagctygttggtaaagaagctgatggagacctttatgacattgttttagctatttgcgcttcccaaaaggagacyagtgtggtatcacggttgcttactagaatggaagtttcgaactctatacgtaggaggaaaactttatcctggttattaagaggttatattaaaggagggcatatcggcgatgctgcagaaacagtgrtgaaaatgcttgatttrggtctttatccagagtatttagacagggtwgctgttctrcaggaactgaggaaaaggat---tcacctgccaggaaacgttggaacttatatgaatctctgcaaacrgttatatgatgcgagtttgattggaccttgccttttatatttgtacataaagaaatataagctytgggttataagaatgctttaaaag-------------------------------------------------------------------------------------------------------------------cat-aygagttata--gaayctaaatttt-agatagttttagatg------gtgctttag--ca--gtataag-ggtgctcagtc------gaagatttgcagaccaactatgaacactaga----------------------------------------------------------------------------------------------------------------------------------------------------------------------------------------------
>I28609_M036_Malvaceae_Pentaplaris_davidsmithii_seq1
---------------------------------------------------------------------------tttgctgattatcatttcagtggtttctt-----ggcgtt-gtcattcttcattttaccctgcactgaaagcaaattcttaatttctc---tcagtttattgtaattccg-tatgtatctcttactgtagtt----------------gttttctgattctatgtcaataatcaatatacctctg-ttctgccaggttgagggtaacta-cggggatgccatcaaattggtgatcgaccttagagaatctgggttgaagcctgagatttacagctacctcatcgtaatgacagcaatagtcaaagagctcaatgaatttgcaaaagccttgcgaaagttgaaaggttttgcaaggtctggcttggttgctgaacttgatgtggaaaatatagagcttatagaaaagtatcaatctgatcttcttgctgatggaataaaattgtctaattgggcaattcaagaaggaaattcttcaattaatgggttgattcatgagaggcttcttgctatgtatatttgctctggtcgtggagttgaagcagaaagacagctatgggaaatgaagcttgtcggtaaagaggctgatggagacctttatgacattgttttagctatttgcgcttcccagaaggaggctagtgcaatatcacggttgcttactagaatggaggtttcaagctctctacgtaggaggaaaactttgtcctggttattgagaggttatattaaaggagggcatattggtgatgctgcagaaacagtggttaaaatgcttgatttgggtttatatccagagtrtttagacagggcagctgttctacaggaactgaggaaaaggat---ccaccagccaggaaacattggaacttatattaatctctgcaaacgactatatgatgcgagtttgattggaccttgccttttatatctgtatataaagaaatataagctttgggttatgagaatgctttaaaag--------------------ctgatgaatggaaat-------gaaaatcttgagcccaccacagtttt------agtacattttctg------ggtcaagtattmattggaaaagcat-aggatatctgt---------------------------------------------------------------------------agaagatatgcagaccaaccttgaacactagaaa---tacatggtgagcattttgttct-------------------------------------------------------------------------------------------------------------------------------------------------------------------
>I28610_M037_Malvaceae_Heritiera_littoralis_seq1
-----------------------------------------gcagaaagcataaagttgaattttgtatttttcttttgctgattaacaataaagtggtttcttaatt-ggtgct-gtcattctttattatgctttgcac--------------tgattctgt-----------------------------------------------------------------ctggttctgtctcagtaatcaatttacctatg-ttttgccaggttgagggcaacta-cagagatgccatcaaattggtgattgaccttagagaatctgggttgaagcctgagatttacagctatctcattgcaatgacagcaatagtcaaagagcttaatgaatttgcaaaagccttgcggaagttgaagggttttgcaaggtctggtttggttgctgaacttgatatgcaaaatgtagagcttatagaaaagtatcaatctgatcttcttgctgatggactaagattgtctaactgggcaattcaagaaggaagctcttcactgcatgggttaattcatgagaggcttcttgctatgtatatttgtgctggtcgtggacttgaagccgaaagacagctgtgggaaatgaagcttgtcggcaaagaggctgatcgagacctttatgacatcgttttagctatttgtgcttcccaaaaggaggttagtgccatatcacggttgcttactagattggaggtttcaagctctctccgcaggaggaaaactttatcatggttattgagaggttacattaaaggagggcatattggtgatgctgcagaaacagtggttaaaatgcttgatttgggcttatatccagaatatttggacagggcagctgttctgcaagaactgaggaaaaggat---ccaacagccaggaaacacccaaacttacataaatctctgcaagcgactgtatgatgcaagtttgattggaccttgccttctatatctgcatataaagaaatataagctttgggttataaaaatgctttaaaag--------------------ctgatgaacggaaag-------gagaatcttgagcccgga-atttttttaga--agtatactttttg------gatgaagaatccattggagaagcat-aggagttttat-aaacctgaatctt-gtatagtttaagatggccctagccctagag--ca--gt----------------------------------------------------------------------------------------------------------------------------------------------------------------------------------------------------------------------------------------------------
>I28611_M062A_Malvaceae_Durio_zibethinus_seq1
-------------------------------------------------------gttttatgttgtatctttcttttgctgattgtctgtaaggtggtttcttaatt-ggcgtt-gtcattcttcattataatctgcagtgataacaaattcttaatttttc-ttacagtttattgctattccagattatatat-------------------------------ttctgactctgtctcaataatcaatttacctatg-ttttgccaggttgagggtaacta-cagggatgccaccaaattggtgattgaccttagagaatctgggttgaggcctgagatttacagctacctcatagcaatgacagcaatagtcaaagagcttaatgaatttgcaaaagccttgcggaagttgaagggttttgttaggtctggtttggttgctgaacttgatatggaaaatatagagcttatagaaaagtatcaatctgatctccttgctgatggactaagattgtctaattgggcaagtcaagaaggaagttcttcactttatgggttgattcatgagaggcttcttgccatgtatatttgtgctggtcgtggagttgaggccgaaagacagttgtgggaaatgaagcttgtcggtaaagaggctgatggggacctttatgacatcgttttagctatttgtgcttcccaaaaggaggctagtgccatatcacggttgcttactagattggaggtttcaagctctctgcgtaggaggaaaactttatcatggttattgagaggttacatcaaaggagggcatattgttgatgctgcagaaacggtggttaaaatgcttgatttgggcttatatccagaatatttagacagggctgctgttctgcaggaactgaggaaaaagat---ccaacagccaggaaacacccaagcttatattaatctctgcaagcgactgtatgatgcgagtttgattggaccttgcmttctatatctgtatataaagaaatataagctttgggttataaaaatgctttaaaaa--------------------ctgatgaatggaaag-------gaaaatcttgagcccagatttttttttaga--agtatactttctg------ggtgaagaattcatyggagaagctt-aggagttttat-aaacctgaatctt-gtatggtttaagatg------gccctagag--ca--gtaaaag-gatg----------------------------------------------------------------------------------------------------------------------------------------------------------------------------------------------------------------------------------------gt
>I28612_M038_Malvaceae_Brachichyton_bidwillii_seq1
actttgttatac-ttggtcagaa--cattatgcttttatgtgcagaaagcataaagttgaatgttgtatctttctgttgctgattatcaataaagtggtttcttaatt-ggtctt-gtcattatacattatacattataca----------ttatactctgca-----------------------------------------------------------------ttgattctgtctcagtaatcaacttacttatg-tattgccaggttgagggtaacta-cagggatgccatcaaattggtgattgaccttagagaatctgggttgaagcctgagatttacagctacctcattgcaatgacagcaatagtcaaagagcttaatgaatttgcaaaagccttgcggaagctgaagggttttgcgaggtctggtttggttgctgaacttgatatgcaaaatgtagagcttatagaaaagtatcaatctgatcttctttctgatggactaavattgtctaattgggcaattcaagagggaagttcttcacttcatgggttaattcatgagaggcttcttgctatgnatatttgtgctggtcgtggacttgaagccgaaagacagctatgggaaatgaagcttgttggcaaagaggctgatcgagacctttatgacatbgttttagctatttgtgcttcycaaaaggaggctagtgccatatcacggttgcttactagattggaggtttcaagctctcttcgcaggaggaaaactttatcatggctactgagaggttacatcaaaggagggcatattggtgatgctgcagaaacagtggttaaaatgcttgatttgggcttatwtccagaatatttagacagggcagctgttctgcaggaattgaggaaaaggat---ccaacagccaggaaacacccaaacttayattaatctctgcaagcgactgtatgatgcwagtttgattggaccttgccttctatatctgtatataaagaaatataagctttgggttattaaaatgctctaaaag--------------------ctgatgaatggaaag-------gagaatcttgagccgaga-atttttttaga--agtata-----------------------------------------------------------------------------------------------------------------------------------------------------------------------------------------------------------------------------------------------------------------------------------------------------------------------------------------------------------
>I28613_M039_Malvaceae_Eriotheca_macrophylla_seq1
------------------------------------------------------------------------------------tatcagttcagtggtttcttaattgtgcatt-gtcattcttcattttgccccgcgttgaaaacaaattcgtaatttctc-tcacagtttattgctatttca-catttatctcttaatgatag-----------------tttttctgattctatgtcaataatcaatttacctgtg-ttctgccaggttgagggtaacta-cagggatgccatcaaattggtgattgcccttagagaatctgggttgaagcctgagatttacagctacctcattgcaatgacagcaatagtcaaagaacttaatgaatttgcaaaagccttgcgcaagytgaaaggttttgcaaggtctggtttggttgctgaacttgatgtggavaatgtagagcttatagaaaactatcaatctgatcttcttgctgatggactaaaattatctaattgggcaattcaagaaggaacttattcaattaatgggttaattcatgagaggcttcttgctatgwatatttgtgctggtcgtggacctgaagctgaaagacagctatgggaaatgaaacttgtcgrtaaagaggctgatggagacctttatgacatcgttttagccatttgcgcttcccaaaaggakgctggtgccatatcacggttgcttactagaatggaggtttcaagctctctacgtaggaggaaaactttatcctggttattgagaggttatattaaaggagggcatattgttratgctgcagaaacagtggttaaaatgcttgatttgggcttatatccagaatatttagacagggcagctgttctacaggaactgaggaaaaggat---ccaacagccaggaaatatcggaacttatattaatctctgcaagcgactatatgatgcgagtttgattggaccttgccttttatatctgtatataaagaaaaataagctttgggttattagaatgctttaaaag--------------------ctgatgaatggaaat-------gaaaatcttgagcccaccgg-atttttaga--agwacactttct-----------------------------------------------------------------------------------------------------------------------------------------------------------------------------------------------------------------------------------------------------------------------------------------------------------------------------------------------------
>I28614_M040_Malvaceae_Hydrogaster_trinervis_seq1
-------------------------------------------------------------------atatttcgtt-gccaatt-------cagtaggttcttaat-gggcgat-gtcattttgtaatacattctgcgctgaaag-------ttaatttatc-gtataatgtattgctacgccagcgtatatctcttagaacagata------gat---------ttgaa---ttgtgtcaataa-gaagttttccatt-ttctgccaggttgatggtaacta-cagggatgccatcaaattggtcattgaccttagagaatctgggttgaagcctgagatttacagctacctgattgcaatgacagcaatagtcaaagagcttaatgagtttgcaaaagctttgcgtaagttgaaaggttttgcaaggtctggtttggttgctgaacttgacatggaaaatgtagagcttatagaaaagtatcactctgatcttcttgctgatggactaagattgtctaattgggcaattcaagaaggaagttcttccctttatggattggttcatgagaggcttcttgccatgtatatttgcgctggacgtggacttgaagccgaaagacagctgtgggaaatgaagcttgtgggtaaagaggctgatggagacctctatgacatcgttttagctatttgtgcttcccaaaaggaggctggtgccgtatcacgattgcttactcgaatggaggtttcaagctctttccgtaggagaaaaactttgtcatggttgttgagaggttacattaaaggaggccatattagtgatgctgcagaaacagtggttaagatgcttgatttgggcttatatccagaatatttagacagggcagctgtgctgcaggaactgaggaaaaggat---ccaacagccaggaaacatcgaaacttatcttaatctctgcaagcgactatatgatgcgagtttgattggaccttgccttctgtatctgtatataaagaaatataagctttgggttataaaaatgatttaaaag--------------------ctgatgagt-gcaat-------gaaaaccttga-cccggatttctc-ttaca--agtatactttctg-----ggtcaaggaattcattttgaaggcat-aggaggttcaa-agacctgaatttt-gtatagaaat---------tggccctggag--t---------------------------------------------------------------------------------------------------------------------------------------------------------------------------------------------------------------------------------------------------------
>I28615_M041_Malvaceae_Pterygota_brasiliensis_seq1
--------atactttggtcagaa--cattatgcttttatgtgcagaaggcatacagttgaatgttgcatctttcttttgctggttaccaatgaagtagtttcttaatt-ggtgtt-gacattcttcattatactctgcay-----------------------------------------------------------------------------------------tgattttgtctcaataattaatttccctatg-ttttgtcaggttgagggtaacta-cagggatgctatcaaattggtgattgaccttagagaatctgggttgaagcctgagatttacagctacctcattgccatgacagcaatagtcaaagagcttaatgaatttgcaaaagccttgcggaagttgaagggttttgtgaggtctggtttggttgctgaacttgatatgcaaaatgtagagcttatagaaaagtatcaatctgatcttcttactgatggactaagattgtctaattgggcaattcaagaaggaagttcttcacttcatgggttgattcatgagaggcttcttgctatgtatatttgtgctggtcgtggactygaagccgaaagacagctgtgggaaatgaagcttgtaggcaaagaggctgatcgagacctttatgacattgttttagctatttgtgcttcccaaaaggaggttagtgccatatcacggttgcttaccagaatggaggtttcgagctctcttcgtaggaggaaaactttatcatggttattgagaggttacattaaaggagggcatattggtgatgctgcagaaacagtggttaaaatgcttgatttgggcttatatccagaatatttagacagggtagctgttctacaagaactgaggaaaaggatgacccaacagccaggaatcacccaaacttatattaatctctgcaagcgactgtatgatgcaagtttgattggaccttgccttctatatctgtatataaagaaatataagctttgggttataaaaatgctttaaatg--------------------cttatgaatggaaag-----gagagaatcctgtgcccaga-attcttttaga--agtatac----------------------------------------------------------------------------------------------------------------------------------------------------------------------------------------------------------------------------------------------------------------------------------------------------------------------------------------------------------
>I28618_M044_Malvaceae_Pentace_laxiflora_seq1
------------------------------------------------gcatacaattgaatgtt---------------------------------------------------gtcattctt-----tactctgcactgataacaaagtcttagtttctc-ttgcagtttattgctataccagattgtatat----------------------------ttcttctaattctgagccaataatcaacttacctatg-tact-ccaggttgagggtaacta-catggatgccgtcaaattggtgattgaccttagagaatctgggttgaagccagagatttacagctacctcattgcaatgtcagcgatagtcaaagagcttaatgaatttgcaaaagccttgcgaaagttgaagggttttgcaaggtctggtttggttgctgaacttgatatggaaaatgtggagcttatagaaaagtatcaatctgatcttcttactgatggactaagattgtctaattgggcaattcaagaaggaagtcattcactttacgggttgattcatgagaggcttcttgctatgtatatttgtgctggtcgtggacttgaagccgagaggcagctgtgggaaatgaagcttgttggtaaagaggctgatggagacctttatgatattgttttagctatttgtgcttcccaaaaggaggctagtgccatatcaaggttgcttactagaattgaggtttcaagctctctgcggaggaggaaaactttatcatggttattgagaggttacatcaaaggagggcatattagtgatgctgcagaaacagtggttaaaatgcttgatttgggcttatatccagaatatttagacagagcagctgttctgcaggaactgaggaaaaggat---ccaacagccgggaaacatacaaacatatattaatctctgcaagcgactatatgatgctagtttgattggaccttgccttctatatctgtatataaagaaatataagctctgggtaataaaaatgctttaaaag--------------------ccgatgaatgdmgwk-------waramwyctcatcgaa---------------------------------------------------------------------------------------------------------------------------------------------------------------------------------------------------------------------------------------------------------------------------------------------------------------------------------------------------------------------------------
>I28621_M153_Malvaceae_Trichospermum_sp_seq1
---------------------------------------------------tacagttgaattttgtatattctgtttkctgwwt-------caataggttcttaag-gggtgat-gttattctgtattatactctggamtgaaagttaattcttaatttctc---acagtccattgctatgccagcatgtatctcttagaacagaba---------------gtatycggattctgtgttaatagccaaatgttctatg-ttctggcargtwgagggtaacta-cagggatgccatcaaattggtcattgaccttagagaatctgggttgaagcctgagatttacagctacctgattgcaatgacagcaatagtcaaagagcttaatgagtttgcwaaagccttgcgtaaattgaaaggttttgcaaggtctggtttgatagchgaacttgacatggaaaatgtagagcttatagaaaagtatcagtctgatcttcttgctgatggactvagattgtctaattgggcaattcaagaaggaaattcttcacttnatgggctgatthatgagaggcttcttgctatgtatatntgcgcnggccgaggacttgaagctgaaagacagctktgggaaatgaagcttgtgggtaaagaggctgatggagacchctacgacatngttctagctatttgtgcttcccaaaaggagtctggtgccatatcacggttgcttactcgaatggaggtttcaagctctctncggaggaggaaaactttatcatggttgttgagaggttacattaaaggaggccatattagtgatgctgnagaaacagtggttaagatgcthgatttggncttatttccagaatatttagacagggcagctgttctacaagaachgaggaaaaggat---tcaacagccaggaaacatagaaacttatcttaatctctgcaagcgactatatgatgcaagtttgrttggaccttgccbtctatatctgtatataaagaaatataagctttgggttrtaaaaatgctttaaag---------------------ctgatgagt-gcaat-------gaaaatcttga-cccagatttctcttaaac-aagtrtactttctg-----ggttaaggaattcattgtgaaggtct-aggaattttaa-aaacctgaatttt-gtataggaaag----------gccctgcca--tt--gtacaag-gatgc----------------------------------------------------------------------------------------------------------------------------------------------------------------------------------------------------------------------------------------t
>I28629_M052_Malvaceae_Spirotheca_rosea_seq1
----------------------------------------------aatcatgcatttgaatgttgtgtctttcatttgctgattatcaattcggtgatttcttaattgggcatt-gtcattcttcacttt-cccttcattgacaacgaagtcgttatttctc-tcacactttattgctatttca-catttatctcgtaactatag-----------------tttttctgattcactgtcaataatcaa-ttacctgtg-ttctgccaggttgagggtaacta-cagggatgccatcaaattggtgattgaccttagagaatctgggttgaagcctaagatttacagctacctcattgcaatgacagcaatagtcaaagagcttaatgaatttgcaaaagccttgcgtaagttgaaaggttttgcaagatctggtttggttgccgaacttgacgtggaaaatgtagagcttatagaaaactatcaatctgatcttcttgctgatggactaaaattatctaattgggcaattcaagaaggaacttcttcaattaatgggttgattcatgagaggcttcttgctatgtatatttgtgctggtcgtggactagaagccgaaagtcagctatgggaaatgaggcttgtcggtaaagagactgatggagacctttatgacatagttttagccatttgcgcttcccaaaaggaggctggtgccataacacggttgcttactagaatggaggtttcaagccctctgcgtaggagggaaactttatcctggttattgagaggttatgttaaaggagggcatattggtgatgctgcagaaacagtgattaaaatgcttgatttgggcttatatccagaatatatagacaggacagctgttctactggaactcaggagaaggat---ccaaaagccaggaaacttcggaatttatattaatctctgcaggcgactatatgatgcgagtttgattggaccttgccttttatatatgtatataaagaaatataagctttgggttataagaatgctttaaaagc------------------tctgatgaagggaaac-------gaaaatcttgagcccaccag-attttttgg--agtacactttctggttctgggtcaagtattcgttggaaaagcat-cggagttttat-gaacccgaactct-atatagttttagatg------gccctatag--ca--gtacgag-gat-------------------------------------------------------------------------------------------------------------------------------------------------------------------------------------------------------------------------------------------
>I28630_M053_Malvaceae_Huberodendron_swietenioides_seq1
--------------------------------------------------------ttgaatgttgtgtctttcatttgctgattwtcaattcagtggtttcttaattgggcatt-gtcattcttcattttaccctgcattgaaaacaaatttgtaatttctc-tcacagtttattgctattaca-catttatctcttaatgatag-----------------ttttcctgattctatgtcaacaatcaatttacctttatttctgccaggttgagggtaacta-cagggatgccatcaaattggtgattgaccttagagaatctgggttgaagcctgagatttactgctaccttattgcgatgacagcaatagtcaaagagcttaatgaatttgcaaaagccttacggaagttgaaaggttttgctaggtctggtttggttgctgaacttgatgtggaaaatgtagagcttatagaaaattatcaatctaatcttcttgctgatggactaaaattgtctaattgggcaattcaagaaggaagttcttcaattankgggttgattcatgagaggcttcttgctatgtatatttgtgctggtcgaggacttgaagccgaaaaacagctatgggaaatgaagcttgtcggtaaagaggctgatggagacctttatgacatcgttttagccatttgcgcttcccaaaaggaggctagtgccatatcacggttgcttactagaatggaggtttcaagctccctacgtagaaggaaaactttatcctggttgttgagaggttatattaaaggagggcatatwggtgabgctgcagaaactgtggttaaaatgcttgatttgggtttatatccagagtahttagacagggcagctgttctacaggaactgaggaaaaggat---ccaacagccaggaaacatcggaacttatattaatctctgcaagcgactatatgatgcgagtttgattggaccttgccttttatatctgtatataaagaaatataagctttgggttmtaagaatgctttaaaag--------------------ctgatgaatgaaaat-------gaaaatcttgagcccaccag-attttt-----agtrcrctttctg------ggtcaagtattcattggaaatgcat-aggagttttat-gaacctgaacttt-aaatagttttagatg------gccctg-----ta--ggataag-gatgc-----------------------------------------------------------------------------------------------------------------------------------------------------------------------------------------------------------------------------------------
>I28633_M056_Malvaceae_Adansonia_digitata_seq1
-----------------------------------------------------------------------------tgctaattatcgagtcagtgatttcttaattgggcatt-gtcattcttcatttttccttgcattgaaaacaaattcgtaatttccc-tcacagtttattgctatttca-cayttabctmttaatgatag-----------------tttttctgattctatgtcaataatcaa-ttrcctgtg-ttctgccaggttgagggtaacta-tagggatgccrtcaaattggtgattgaccttagagaatctgggttgaagcctgagatttacagytacctcrttgcaatgacagcaatagtcaaagagcttaatgaatttgcaaaagccttgcgtaagttgaaaggttttgcaaggtctggtttggttgctgaacttgatgtgvaaaatgtagagcttatagaaaactatcaatctgatcttcttgctgatggactaaaattatctaattgggcaattcargaaggaacttcttcaattaatgggttgattcatgagaggcttctggctatgtatatttgtgctggtcgtggacttgaagccgaaagacaactatgggaaatgaagcttgtcggtaaagaggctgatggagacctttatgacathgttttagccatttgtgcttcccaaaaggaggctagtgctatatcacggttgcttactagaatggagbtttcaagctctytacgtaggaggaaaactttatcstggttattgagaggttatattaaaggagggcatrttggtgmtgctgcagaaacagtggttaaaatgcttgaktcgggcttatayccagaatatttagacagggtagctgttttacaggaactgaggaaaaggat---ccaccagccaggaaacatcagaacttatattaatctctgcaagggaytatatgatgcgrgtttgattggaccttgccttttgtatctgtatataaagaaatataagctttgggttataagaatgctttaaaag--------------------ctgatgaytggaaat-------gaaaatcttgagcccaccag-atttttgga-gagtacactttctg------rgtcaartattcattggaaaagcat-aggagttttat-gaacccaaacttt-a-----------------------------------------------------------------------------------------------------------------------------------------------------------------------------------------------------------------------------------------------------------------------------------------
>I28637_M060_Malvaceae_Duboscia_vifidiflora_seq1
-----------------------------------------------------------------------------------------------taggttcttaatcgggcgat-gtcattcttcattatactctgcactggaactaaattcttaatttctc-acgtagtctattgttatgccagcatgtatcttttagagtcgtaa---------------gtattcagattctttgtcaataacctaatgtcctatg-ttctgccagatcaagggcaacta-cagggatgccatcaaattggtcattgaccttagagaatctgggttgaaacctgagatttacagctacctcatttcaatgacagcaatagtcaaagagcttaatgagtttgcaaaagccttgcgtaagttgaaaggttttatgaggtctggtttggttgctgaacttgacatggaaaatgtacagcttatagaaaagtatcagtctgatcttcttgctgatggactaagattgtctaattgggcaattcaagaaggaagttcttcactttatgcattggttcatgagaggcttcttgctatgtatatttgtgctggccatggacttgaagcagaaagacagctgtgggaaatgaagcttctgggcaaagaggctgatggagacctctatgatatcgtcttagctatttgtgcttcccaaaaggaggctagtgccatatcacggttacttactagaatggaggtttcaagctctctacggaggaggaaaaccttgtcatggttattgagaggttacattaaaggagggcatataagcgatgctgcagaaacggtggttaaaatgcttgatttgggcttacatccagaatatttagacagggcagctgttctgcaggaactgaggaaaaggat---ccaacagccaggaaacatccaaacttatcttaatctctgcaagcgactatatgatgcaagtttgattggaccttgccttctatatctgtatataaagaaatataagctctgggttataaaaatgctttaaaag--------------------ttgacgagt-gcaat-------gaaaatcttga-cbgwyrttccc--------------------------------------------------------------------------------------------------------------------------------------------------------------------------------------------------------------------------------------------------------------------------------------------------------------------------------------------------------------------------
>I28638_M061_Malvaceae_Basiloxylon_brasiliensis_seq1
--tatgttatac-ttggtcagaa--cattatgcttttatgtgcagaaagcatacagttgaatgtagtatctttcttttgcttattatcaaaaaagtggtttcttaatt-ggtgtt-gtcattcttcattatactttgcac--------------tgattctgt-----------------------------------------------------------------cagattctgtctcaataatcaacttacctatg-ttttgccaggttgagggtaacta-cagggatgccatcaaattggtgattggcctcagagaatctgggttgaagcctgagatttacagctacctcattgccatgacggcaatagtcaaagagcttaatgaatttgcaaaagccttgcggaagttgaagggttttgcgaggtctggtttggttgctgaacttgatttgcaaaatgtagagcttatagaaaagtatcaatctgatcttcttgctgatggactaagattgtctaattgggcaattcaagaaggaagttcttcacttcatgggttaattcatgagaggcttcttgctatgtatatttgtgctggtcgtggactggaagcagaaagacagctgtgggaaatgaagcttgttggcaaagaggctgatcgagacctttatgacatcgttttagctatttgtgcttcccagaaggagattagtgccatatcacggttgcttactagactggaggtttcaagctctctccgcaggaggaaaactttatcatggttattgagaggttacattaaaggagggcatattggtgatgctgcagaaacagtggttaaaatgcttgatttgggcttatatccagaatacttagacagggctgctgttctgcaggaactgaggaaaaggat---ccaacagccaggaaacacccaaacttatattaatctctgcaaacgactgtttgatgcaagtttgattggaccttgccttctatatctgtatataaagaaatataagctttgggttataaaattgstttaaaag--------------------ctgatg-atggaaag-------gagaatctggagcccaga-aattttttaga--aatatactttctg------gatgaagaatccattggagaagcat-aggagttttat-aaa-----------------------------------------------------------------------------------------------------------------------------------------------------------------------------------------------------------------------------------------------------------------------------------------------------
>I28639_M249_Malvaceae_Gyranthera_amphibiolepis_seq1
--------------------------------------------------------------------------ttttgctgattatcaattcagtggtttcttaactgggcatt-gtcattcttcattttaccctgcattgaaaacaaattcgtaatttctc-ccacagtttattgctattaca-catttatctcttaatgacag-----------------tttttctgactctgtgtcaataatcaatttacctttatttctgccaggttgagggtaacta-cagggatgccatcaaattggtgattgaccttagagaatctgggttgaagcctgagatttacagctaccttattgcaatgacagcaatagtcaaagaccttaatgaatttgcaaaagccttacggaagttgaaaggttttgcaaggtctggtttggttgctgaacttgatgtggaaaatgtagagcttatagaaaactatcaatctaatcttcttgctgacggactaaaattgtctaattgggcaatccaagaaggaagttcttcgattaatgggttgattcatgagaggcttctcgccatgtatatttgtgctggtcgaggactagaagccgaaaaacagctatgggaaatgaagcttgttggtaaagaggctgatggagacctttacgacatcgttttagccatttgcgcttcccaaaaggaggctagtgccatatcacggttgcttactagaatggaggtttcaagctcactacgtagaaggaaaactttatcctggttattgagaggttatattaaaggagggcatattggtgatgctgcagaaacagtggttaaaatgcttgatttgggtttatatccggagtatttagacagggcagctgttctacaggaactgaggaaaaggat---ccaacagccaggaaacatcggaacttatattaatctctgcaagcgactatatgatgcgagtttgattggaccttgccttttatatctgtatataaagaaatataagctttgggttataagaatgctttaaaag--------------------ctgatgaatggaaat-------gaaaatcttgagcccaccag-attttaaga--agtgcactttctg------ggtcaagtattcattggaaaagcat-aggagttttat-gtacctgaacttt-aaatagttttagatg------gccct---a--ta--ggataag-gatgctcagta-----------------------------------------------------------------------------------------------------------------------------------------------------------------------------------------------------------------------------------
>I28640_M062B_Malvaceae_Diplodiscus_paniculatus_seq1
--------------------------------------------------------------------------------------------------------------------------------------------------------ctttgttatca-gtgcagtttattactattccagattgtatat----------------------------ttgttctaattcygagccaataatcaacttacctatg-tact-ccaggttgagggtaacta-catggatgctgtcaaattggtgattgaccttagagaatctgggttaaagcctgagatttacagctacctcattgcaatgtcagcaatagtcaaagagcttaatgaatttgcaaaagccttgcggaagttgaagggtttcgcgaggtctggtttggttgctgaacttgatatggaaaatgtggagcttatagaaaagtatcaatctgatcttcttacggatggactgagaytgtctaattgggcaattcaagaaggaagccattcactttacgggttgattcatgagaggcttcttgcaatgtatatttgtgccggtcgtggacttgaagccgaaagacagctgtgggaaatgaagcttgttggtaaagaggctgatggagatctttatgatattgttttagctatttgtgcttcccaaaaagaggctggtgccatatcaaggttgcttactagaattgaggtttcaagctctctgcgtaggaggaaaactttatcatggttattaagaggttacattaaaggagggcatattggtgatgctgcagaaacagtggttaaaatgcttgatttgggcttatatccagaatatttagacagggcagctgttctgcaggaactgagaaaaaggat---ccaacagccaggaaacatacaaagatatattaatctctgcaagcgactatacgawgctagtttggttggaccttgccttctatatctgtatgtaaagaaatataagctctgggtaataaaaatgctttaaaar-------------------------------------------------------------------------------------------------------------------------------------------------------------------------------------------------------------------------------------------------------------------------------------------------------------------------------------------------------------------------------------------------------------------------------------------
>I28641_M063_Malvaceae_Brownlowia_peltata_seq1
--------------ttgtcagaa--tattatgcttttatgtgcagaaagcttacagttgaatgtt---------------------------------------------------gtcattctt-----tactctgcactgataacaaagtcttagtttctc-ttgcagtttattgctataccagattgtatat----------------------------ttcttctaattctgagccaataatmaacttacctatg-tact-ccaggttgagggyaacta-tgtggatgccgtcaaattggtgattgaccttagagaatctgggttgaagccagagatttacagctacctcattgcaatgtcagcgatagtcaaagagcttaatgaatttgcaaaagccttgcgaaagttgaagggttttgcgaggtctggtttggttgctgaacttgatatggaaaatgtggagcttatagaaaagtatcaatctgatcttcttactgatgggctaagattktctaattgggcaattcaagaaggaagtcattcactttacgggttgattcatgagaggcttcttgctatgtatatttgtgccggtcgtggacttgaagccgaaagacagctgtgggaaatgaagcttgttggtaaagaggctgatggagacctttatgatattgttttagctatttgtgcttcccaaaaggaggctagtgccatatcaaggttgcttactagaattgaggtttcaagctctctgcggaggaggaaaactttgtcatggttattgagaggttacatcaaaggagggcatattggcgatgctgcagaaacagtggttaaaatgcttgatttgggcttatatccagaatatttagacagagcagctgttctgcaggaactgaggaaaaggat---ccaacagccrggaaacatacaaacatatattaatctctgcaagcgactatatgatgctagtttgattggaccttgccttctatatctgtatataaagaaatataagctctgggtaataaaaatgctttaaaag--------------------ccgatgaatggagag-------agaaatcttgagcccaga--tttttttaga--agtatactttctg------gatcaagaattcat--------------------------------------------------------------------------------------------------------------------------------------------------------------------------------------------------------------------------------------------------------------------------------------------------------------------------------
>I28642_M064_Malvaceae_Burretiodendron_esquirolii_seq1
----------------------------------------------------------------------------------------------------ttttatatttctgat-gtcacc-----------------------------------------------------------------------------------------------a--------------------------aatcaatttacctatg-tcctgccaggttgagggtaactaccagggatgccatcacattggtgattgaccttagagaatctgggttgaagcctgagatttacggctatctcattgcaatgagtgcaatagtcaaagagcttaatgaatttgcaaaagccttgcggaagttgaagggttttgcaatgtctggtttgattgctgaacttga-----------------------------------------------------------------------------------------------------------------------------------------------------------------------------------------------------------------------------------------------------------------------------------------------------------------------------------------------------------------------------------------------------------------------------------------------------------------------------------------------------------------------------------------------------------------------------------------------------------------------------------------------------------------------------------------------------------------------------------------------------------------------------------------------------------------------------------------------------------------------------------------------------------------------------------------------------------------------------------------------------------------------------------------------------------------
>I28649_M071_Malvaceae_Goethalsia_meiantha_seq1
-----------------------------------------------------cagttcagtgttgtatatttcttttgctgatt-------cagtaggttctaaattgggtgat-gtcattattcaatattctctgcactggaagtaaattcttaatttctc-acgtagtctattgttatgccaacacgtatcttttagaatagtta---------------gtattcaggttctttatcaataaccaaatttcctatg-ttctgccaggttgagggtagcta-cagggatgccatcaaattggtcattgaccttagagaatctgggttgaagcctgagatttacagctacctcattgcaatgacagcaatagtcaaagagcttaatgagtttgcaaaagccttgcgcaagttgaaaggttttacgaggtctggtttggttgctgaacttgacatggaaaatgtagagcttatagaaaggtatcagtttgatcttcttgctgatggactaagattgtctaattgggcaattcaagaaggaagttcttcactttatgggttggttcatgagaggcttcttgccatgtatatttgcgctggccggggacttgaagccgaaagacagctgtgggaaatgaagcttgtgggtaaagaggctgatggagacctctatgatatcgttttggctatttgtgcttcccaaaaggaggctagtgccatatcacggttgcttactagattggaggtttcgagctctccaaggaggaggaaaacgttatcatggttattgagaggttacattaaaggaggacatattagtgatgctgcagaaacagtggttaaaatgcttgatttgggcttatatccagaatatttagacagggcagctgttctgcaggaactgaggaaaaggat---ccaacagcctggaaacattgaaacttatcttaatctctgcaagcgactatatgacacgagtttgattggaccctgccttctatatctgtatataaagaaatataagctttgggttataaaaatgctttaaaag--------------------ctaatgagt-gcaat-------gaaaatcttga-cctagatttctc-ttata--aatgcactttctg-----gatcaagggattcattgggaaagcat-gggagttttat-aaacctgaatttt-gtataggaatg----------gccctggag--ta--gtgtaag-gatgctca-------------------------------------------------------------------------------------------------------------------------------------------------------------------------------------------------------------------------------------g
>I28652_M074_Malvaceae_Hildegardia_barteri_seq1
----------------gttaggaattgcaatgcttttatgtgtagaaagcatacagttgaatgttgtatctttttttcgctgattatcgatgaagtggtttcttaatt-ggtgtt-gtctttcttcattatactctgcac-----------------------------------------------------------------------------------------tgattctgtctcaataatcaatttacctatg-tattgccaggttgagggtaacta-cagggatgccatcaaattggtgattgaccttagagaatctgggttgaagcctgagatttacagctaccttattgcaatgacagcgatagtcaaagagcttaatgaatttgcaaaagccctgcggaagttgaagggttttgcaaggtctggtttggttgctgaacctgatatgcaaaatgtggtgcttatagaaaagtatcaatctgatcttcttattgatggactaagattgtctaattgggcaattcaagaaggaagttcttcacttcatgggttaattcatgagaggcttctagctatgtatatttgtgctggtcgtggacttgaagctgaaagacagctgtgggaaatgaagcttgtcggcaaagaggctgatcgagacctttatgacattgttttagctatttgtgcttcgcaaaaggaggttagtgccatctcacggttgcttactagaatggaggtttcaagctctctgcgtaggaggaaaactttatcatggttactgagaggttacattaaaggagggcatatcggtgatgctgcagaaacagtggttaaaatgcttgatttgggcttatatccagaatatttagacagggtagctgttctgcaggaattgaggaaaaggat---ccaacagccaggaaacacccaaacttattttaatctctgcaagcgactgtatgatgcaagcttgattgggccttgccttctatatctgtatataaagaaatataagctttgggttataaaaatgctttaaaag--------------------ctgatgaatggaaag-------gagaatcttgaccccaga-attctttggga--agtatactttctg------gatggagaatccattggagaagcat-cggagtgtttt-aaacctgawtmtt-ktgtat------------------------------------------------------------------------------------------------------------------------------------------------------------------------------------------------------------------------------------------------------------------------------------
>I28654_M105_Malvaceae_Pachira_aquatica_seq1
---------------------------------------------------------------------------------------------------ttcttaattgtgcatt-gtcattcttcattttaccctgcgttgaaaacaaattcgtaatttctc-tcacagtttattgctatttca-catttatctcttaatgatag-----------------tttttctgattctatgtcaataatcaatttacctgtg-ttctgccaggttgagggtaacta-cagggatgccatcaaattggtgattgaccttagagaatatgggttgaagcctgagatttacagctacctcattgcaatgacagcaatagtcaaagaacttaatgaatttgcaaaagycttgcgcaagttgaaaggttttgcaaggtctggtttggtttctgaacttgatgtggaaaatgtggagcttatagaaaactatcaatctgatcttcttgctgatggactaaaattatctaattgggcaattcaagaaggaacttattcaattaatgggttaattcatgagcggcttcttgctatgtatatttgtgctggtcgtggacttgaagctgaaagacagctatgggaaatgaagcttgtcggtaaagaggctgatggagacctttatgacattgttttagccatttgcgcttcccaaaaggaggctggtgccatatcacggttgcttactagaatggaggtttcaagctctctacgtaggaggaaaactttatcttggttattgagaggttatattaaaggagggcatattgttgatgctgcagaaacagtggttaaaatgcttgatttgggcttatatccagaatatttagatagggcagctgttctacaggaactgaggaaaaggat---ccaacagccaggaaatatcggaacttatattaatctctgcaagcgactatatgatgcaagtttgattggaccttgccttttatatctgtatataaagaaaaataagctttgggttattagaatgctttagaac--------------------ctgatgaatggaaat-------gaaaatcttgagcccaccgg-atttttaga--agtacactttctg------ggtcaagtattcattgsaaa-gcat-aggagttttat-gaacctgaactt--------------------------------------------------------------------------------------------------------------------------------------------------------------------------------------------------------------------------------------------------------------------------------------------
>I28655_M148_Malvaceae_Robinsonella_mirandae_seq1
------------------cagga--cattattcttttttgtgcagaaatcatacaattgaatattgtggt--------------------------------------------------ttcttcgttttaccctgcactgaaagcaaaktcttatwwtctc-tcacrgttcattgytattcyw-tgtgtatcycktacygtagtttttttttatttatttvttattmtgattctdtktcawtaatcaatttacctctg-ttctgccaggttgagggtaatta-ctgggatgccatcaaaatggtgattgaccttagagaatctgggttgaagcctgagatttacagctacctcathgcaatgacagcaatagtcaaagagctwaatgaatttgcaaaagccttgcgraagttgaaaggttttgcaaggtbtggcttggttgctgaactkgatatrgaaaatgtagagcttrtagaraagtatcaatccgatcttctagctgatggaataaaattgtctaattgggcgattcaagaaggaagttcttcdattagtggcttgattcatgagagrcttcttgcbatgtatatctgtgctggtcgtggacttgaagccgaaagacagctatgggaaatgaagctcgttggtaaagargctgatggagacctttatgacattgttttagctatttgcgcttcccaaaaggagactagtgtsrtatcacgdhtgcttaskagaatggaagthtcdagctctatacgtadgarraaaactttawcctggttattaagaggttatattaaaggagggcatatcggcgatgctgcagaaacagtggtgaaaatgcttgatttgggtctatatccagastatttagacagggtagctgttytacaggaactgaggaaaaggat---tcacctgccwggaaacgttggaacttatatgaatctctgcaaacggttatatgatgckagtttgatyggaccttgccttttatatttgtayataaagaaatataagctttgggttataagaatgctttaaaag-------------------------------------------------------------------------------------------------------------------cay-acgagttmka--karyytwarwttt-agatagttttagatg------gtgctttag--cr--gtacaag-ggtgctcagtc------raaaattt---------------------------------------------------------------------------------------------------------------------------------------------------------------------------------------------------------------------
>I28656_M002_Malvaceae_Tilia_americana_seq1
------------------------------------------------------------atgttgtatcttycttycgctggttatcaataaagtggttacttaatt-ggtgtt-gtcattcktcattataytctgcactgataacaaattcttaattyyyyattacagtttattgctwytccagattgtatat-------------------------------ttctgattctgtgtcaataatcaatttacctatg-ttctgccaggttgagggtaacta-cagggatgccatcaaattggtgattrahcttagagaatctgggttgaagcctgagatttacagctacctsattgcaatgacagcaatagtcaaagagcttaahgaatttgcaaaagccttgmggaagttgaagggttttgcaaggtctggtttggttgctgaacttgatakggadaatgtagagcttatagaaaartatcaatctgatcttcttactgatggactaagdttgtctaattgggcaattcwagaaggaagttcttcactttatggkttgattcatgagaggcttcttgctatgtatatttgtgctggtcgtggacttgaagccgaaagacagctgtgggaaatgaagcttgtbggtaaagagdcwgayrgagacctttatgacatsgttttagctatttgtgcttcccaaaaggaggytagtgccatatcacggttgcttactagaatggaggtttcaagctctmtgcgtaggaggaaaactttatcrtggttattgagaggttacattaaaggagggcatattggtgatgctgcagaaacagtgtttaaaatgcttgatttgggcttatatcctgaatatttagacagggcagctgttctgcaggaactgaggaaaaggat---ccaacagccaggaaacatccaaacttatattaatctctgcaagcgactgtatgatgcgagtttgattggaccttgccttctatatctgtatataaagaaatataggctttgggttataaaaatgctttaaaag--------------------ctratgaatggaaag-------raaaatcttgagcccaga--twtttttmra--agtatastttctg------gttgaagaattcattggagaagcat-gggaattttat-aaacctgaatctt-gtatagtttta-------------------------------------------------------------------------------------------------------------------------------------------------------------------------------------------------------------------------------------------------------------------------------
