# Supplementary material for: Localized Phylogenetic Discordance Among Nuclear Loci Due to Incomplete Lineage Sorting and Introgression in the Family of Cotton and Cacao (Malvaceae)
Source: Front Plant Sci. 2022 Apr 13;13:850521. doi: 10.3389/fpls.2022.850521 (PMC9043901; doi:10.3389/fpls.2022.850521)
Supplement: Supplementary file 1 [file Data_Sheet_1.ZIP › Alignments_v4/L146.fasta]

>I23352_M001_Malvaceae_Bombax_ceiba_seq1
-------------------------------------------------------------------------------------------------------------------------------------------------------------------------------------------------------------------------------------------------------------------------------------------------------------------------------------------------------------------------atggttcaattcatgaaagcgatgcgagatgagaaaggagaaatggttcgaaacgcacatttgttggga-ttttttaggagaatttgcaagcttttgtatttaaaaactaaacctgttttcgtcttcgacggtgccacaccggttctaaagcgccgcaccgtcattgctcgccgtcgacagcgagaaaatgcccaggctaagatccgtaagaccgctgaaaaattrcwcctaaatcaggtaacatttc----ttgcgcttttttta-----------------ta------------------------------------------------aaaaaaaaaaaaaaattgaactttct-aatttgaaatgct-------------------------------------------------------------------------------------------------------------------------------------------------------------------------------------------------------------------------------------------------------------------------------------------------------------------------------------------------------------------------------------
>I23353_M002_Malvaceae_Tilia_americana_seq1
-------------------------------------------------------------------------------------------------------------------------------------------------------------------------------------------------------------------------------------------------------------------------------------------------------------------------------------------------------------------------------------------------------------ggagaaawgattcgaaacgcgcatttgttaggg-ttttttaggagaatttgcaagcttttgtacctaaaaactaaacctgttttcgtctttgatggtgccacaccggttctcaagcgccgcaccgtcattgctcgccgtcgccagcgagaaaacgcccaagctaagatccgtaaaaccgctgaaaaattgctcctcaatcacgtaatttctt----ttgctccttttaat-------------------------------------------------------------------------------accctttaaattct-aatttgaaatgctga---------------------------------ggttttaggctaagtttgatcat---------------------tactatt---------ttttgttt----ctaattaa-------aaagacac-tgtttc-atataa------aagtaaa-attttt------------------------------------------wgtt-----------ctttaaaaatgatagt---------------acttgtttttatccaaa-tgatttttattttttttaaaaaaaaaactttttactttaaaatttagaagaaaaat-----------------------------------------------
>I23354_M003_Malvaceae_Herissantia_crispa_seq1
-----------------------------------------------------------------------------------------------------------------------------------------------------------------------------------------------------------------------------------------------------------------------------------------------------------------------------------------------------------------gtatttkgatggttcaatwcatgaaagcgatgcgagatgagaagggagaaatggttcgaaacgcgcatttgttagga-ttttttaggagaatctgcaagcttttgtatctaaaaactaaacctgttttcgtcttcgatggtgccactccggttctcaagcgccgcaccgtcattgctcgacgtcgtcagcgagaaaacgcccaggctaagatacgtaaaacagctgaaaaattgctcctcaatcatgtaacatttc----ttgctctctctttt-----------------ttttttttt---------------------------------------ttwa---------------------------------------------------------------------------------------------------------------------------------------------------------------------------------------------------------------------------------------------------------------------------------------------------------------------------------------------------------------------------------------------------------------------------
>I23355_M004_Malvaceae_Malva_arborea_seq1
----------------------------------------------------------------------------------------------------------------------------------------------------------------------------------------------------------------------------------------------------------------------------------------------------------------------------------------------------------------------tggatggttcaattcatgaaagcgatgcgagatgaaaaaggagaaatgattcgaaacgcgcatttgttaggg-ttttttagaagaatttgcaagcttttgtatttaaaaactaaacctgttttcgtcttcgacggtgccacaccggttctcaagcgccgcaccgtcattgctcgccgtcgtcagcgagaaaacgcccagactaagatccgtaaaactgctgaaaagttgctcctcaatcatgtaacg--------------------------------------------------------------------------------------------------------------tttct-aatttgaaatgctga---------------------------------atttttaggctaagtttggttat--------------------ttactatt---------gtttttt-------------------------------------------------------------------------------------------------------------------------------------------------------------------------------------------------------------------------------------------------------------------------------
>I23356_M005_Malvaceae_Lavatera_assurgentiflora_seq1
-------------------------------------------------------------------------------------------------------------------------------------------------------------------------------------------------------------------------------------------------------------------------------------------------------------------------------------------------------------------atttggatggtacaattcatgaaagcgatgcgagatgaaaaaggagaaatgattcgaaacgcgcatttgttaggg-ttttttagaagaatttgcaagcttttgtatttaaaaactaaacctgttttcgtcttcgacggtgccacaccggttctcaagcgccgcaccgtcattgctcgccgtcgtcagcgagaaaacgcccagactaagatccgtaaaactgctgaaaagttgctcctcaatcatgtaacg--------------------------------------------------------------------------------------------------------------tttct-aatttgaaatgctga---------------------------------atttttaggctaagtttggttat--------------------ttactatt---------gtttttta-----taggtta-------cgaaatca-aattt--------------agtagtt-gtattt------------------------------------------agtt----------------aaaaa-agaac-------------------aattagatcaaaa-atttatacatttt------------------------------------------------------------------------------------------
>I23357_M006_Sphaerosepalaceae_Rhopalocarpus_longipetiolatus_seq1
----------------------------------------------------------------------------------------------------------------------------------------------------------------------------------------------------------------------------------------------------------------------------------------------------------------------------------------------------------gatgcgagcatatggatggtgcagttcatgaaggcgatrcgggacgagaaaggggagatggttcggaacgctcatttgataggg-tttttcaggagaatatgcaagctcttgtacctcaagaccaagcctgtcttcgtcttcgatggcggaacgccggccctcaagcgccgcactgtaatcgcccgccgyaggcagcgcgagaatgcccaggccaagatccgcaaaactgctgagaaattgctgctcaatcacgtatgctaga----acttccttttcttttat-------------------------------------------------------------------------------------------tgtttgaaatgttct-----------------------------ta--gagttaactctttgtttcattag-------------agaagtctgactgaaa--------atctgctt----tcggtttc-------aaaatttc-actttg--------atgttgatgctaagtgttt-----g------------------------------------aaat----------gctcggtaagtgtcaac---------------------------------tgtttttgataaaccctggctct---------------------------------------------------------------------------tttat
>I23359_M008_Malvaceae_Althaea_officinalis_seq1
------------------------------------------------------------------------------------------------------------------------------------------------------------------------------------------------------------------------------------------------------------------------------------------------------------------------------------------------------------------------------------catgaaagcaatgcgagatgaaaaaggagaaatggttcgaaacgcgcatttgttaggg-ttttttaggagaatttgcaagcttttatatctaaaaactaaacctgttttcgtcttcgacggtgccacaccggttctcaagcgccgcaccgtcatcactcgccgtcgacaacgagaaaatgcccaggctaagatccgtaaaaccgctgaaaaattgctcctcaatcatgta--------------------------------------------------------------------------------------------------------------aaatttat-aatttgaaatgctga---------------------------------atttttaggctaagtttggttat-------------------------------------------------ttagtttc-------cgaaatca-aattt--------------agtagta-gtattt------------------------------------------agtt----------------aaaaa-agaac-------------------aattggatcaaacttttattcattttttagttattgt-------tccat--------------------------------------------------------------------
>I23360_M009_Malvaceae_Lagunaria_patersonia_seq1
------------------------------------------------------------------------------------------------------------------------------------------------------------------------------------------------------------------------------------------------------------------------------------------------------------------------------------------------------------------------gatggttcaattcatgaaagcgatgcgagatgagaagggagaaatggttcgaaacgcgcatttgttaggg-ttttttaggagaatttgcaagcttttatatctaaaaactaaacctgtcttcgtgttcgacggtgccacacctgttctcaagcgccgcaccgtcattgctcgccgtcgacagcgagaaaacgcccaggcta------------------------------------------------------------------------------------------------------------------------------------------------------------------------------------------------------------------------------------------------------------------------------------------------------------------------------------------------------------------------------------------------------------------------------------------------------------------------------------------------------------------------------------------------------------------
>I23362_M011_Thymelaeaceae_Daphne_odora_seq1
---------------------------------------------------------------------------------------------------------------------------------------------------------------------------------------------------------------------------------------------------------------------------------------------------------------------------------------------------------------------------------attcatgaaggctatgcgtgatgagaagggggacatggttcgaaatgcgcatttgttggga-tttttcaggagaatttgcaagcttttatacttgaggactaagccggtcttcgtcttcgatggtggcacgccagctctcaagcgccgcactgtcatcgcaaggcgccgccagcgtgagaacgctcagactaagatacggaaaacagcggagaagctgctcttaaatcatgtcaaaactc----tatccctatcagtcact---------------------------------------------------------------------------------ggggttttc-tttttggggtcatac----------------------------------------------------------------------------at---------------------------cgagttga-------------------------------------------atgctt--------------------------------------------------------------------------------------------------------------------------------------------------------------------------------------------------------------tag
>I23364_M013_Malvaceae_Grewia_sp_seq1
----------------------------------------------------------------------------------------------------------------------------------------------------------------------------------------------------------------------------------------------------------------------------------------------------------------------------------------------------------gatgcgagtatttggctggttcagttcatgaaagcgatgcgagacgagaaaggagaaatggttcgaaacgctcatttgttaggg-ttttttaggagaatttgcaagctattgtatctaaagactamgcccgttttcgtcttcgatggtgccacgccggttctcaagcgtcgcaccgtcattgctcgccgtcgccagagagaaaacgcacaggctaaaattcgtaaaacmgctgaaaaattgctcctcaatcatgtatcatttc----ttcatttttatttt-----------------ttttcta------------------------------------------------------------taatatttt-aattggaaatgctga---------------------------------attttgaggctaagtttcattgt--------------------tagttgttac----agcttctgtca----ctaatcaa-------tgattaaa-atgcta-attttttg----aatgaaa-gtactt------------------------------------------gttttt--------------ttaacactgat-------------------tttcggttattaactctttgaaaatgttattktkswt-------ttmtytkymmwrtatttt-------------------------------------------------------
>I23365_M014_Malvaceae_Callirhoe_bushii_seq1
--------------------------------------------------------------------------------------------------------------------------------------------------------------------------------------------------------------------------------------------------------------------------------------------------------------------------------------------------------------------------------------------cgatgcgagatgaaaaaggagaaatggttcgaaacgcgcatttgttaggt-ttttttagaagaatttgcaagcttttgtatttaaaaactaaacctgttttcgtcttcgacggtgccacacctgttctcaagcgccgcaccgtcattgctcgccgtcggcagcgagaaaacgctcaggctaagatccgtaaaactgctgaaaaattgctcctcaatcatgtaaca--------------------------------------------------------------------------------------------------------------tttct-aatttggaatactga---------------------------------atttttaggctaaatttggctat--------------------ttattgtt----------gttttta----ttagtttc-------cgaattca-aattt--------------agtagta-gtaaat------------------------------------------agtt----------------aaaag----------------------------------------------------------------------------------------------------------------------------------------------
>I23367_M016_Malvaceae_Kitaibelia_vitifolia_seq1
---------------------------------------------------------------------------------------------------------------------------------------------------------------------------------------------------------------------------------------------------------------------------------------------------------------------------------------------------------------------ttggattgattaattaatgaaagcaatgmkagatgaaaaaggagaaattgttcgaaacgcgcatttgttaggg-ttttttagragaatttgcaagcttttatatctaaaaactaaacctgttttcgtcttcgacggtgccacaccggttctcaagcgccgcaccgtcatcgctcgccgtcgacaacgagaaaatgcccaggctaagatccgtaaaaccgctgaaaaattgctcctcaatcatgtaamatttc---t------------------------------------------------------------------------------------------------------------amtttgaaatgctga----------------------------------wttttwggctaagtttggttht--------------------ttactatt---------ksttttww----twrktttc-------sraawcca-awttw--------------akwrkwr-kwwttw------------------------------------------rktw----------------aaaaaawwamm-------------------awtkgrwymaamy-tttwwtymattttkrgktwwykk-------tyymwkkttwwtkrwtwawwrsywaarsmaamsrrrmykraarrrktkgsmaaggatcttga-----------
>I23368_M017_Malvaceae_Sterculia_apetala_seq1
-----------------------------------------------------------------------------------------------------------------------------------------------------------------------------------------------------------------------------------------------------------------------------------------------------------------------------------------------------------------------ggatggttcaatttatgaaagcgatgcgagacgagaaaggggaaatgattcgaaacgcgcatttgttaggg-tttttaaggagaatttgcaagcttttgtacctaaaaactaaacctgttttcgtcttcgatggtgccacaccggttctcaagcgccgcaccgtcattgctcgccgtcgccagcgagaaaacgcccaagctaagatccgtaaaaccgctgaaaaattgctcctcaatcacgtaatttttt----ctcctcttttttcc----------------------------------------------------------------------------------ctttagtttat-aatttgaaatgctgctgtt---------ttaggcc------------aagttttaggctaagtttggttat---------------------tactatt---------ttttgtta----ctaattaa-------caagtcca-agtaaa-atttaa------attagta-gtatat------------------------------------------aatt----------------aagaaatggat-------------------acttgaatgcaaa-tgcttcgaattaaagtaattttt-------ttgtttttaattctttaa-------------------------------------------------------
>I23369_M018_Malvaceae_Abelmoschus_esculentus_seq1
----------------------------------------------------------------------------------------------------------------------------------------------------------------------------------------------------------------------------------------------------------------------------------------------------------------------------------------------------------------------tggatggttcaattcatgaaggcgatgcgagatgagaagggagaaatggttcggaatgcgcatttgttaggg-tttttcaggagaatttgcaagcttttatatctaaaaactaagcctgttttcgttttcgacggtgccacgccggttctcaagcgccgcactgtcattgctcgccgtcgacagcgagaaaatgcccaggctaagatccgcaaaaccgctgaaaaattgctcctcaatcaagtaacatttc----ttgtccttttttatttt--------------------------------------------------------------------------aattttttaactttat-attatggaatgctga---------------------------------attttcagsywaawttkgktwwt--------------------twmywwtww--------tyytttwa----wwrktkky-------mammwwaa-arkkr--------------arkwrkw-rkwwtt------------------------------------------wrkt----------------waaaaaarra--------------------aaaaawtycmawt-twwtymaammawttttt-------------ttttttttwawttkgraaaaaaaact-------------gtaggatttgtta-----------------aaga
>I23370_M105_Malvaceae_Pachira_aquatica_seq1
----------------------------------------------------------------------------------------------------------------------------------------------------------------------------------------------------------------------------------------------------------------------------------------------------------------------------------------------------------------------------------ttcatgaaagcgatgcgagatgagaaaggagaaatggttcgaaacgcgcatttgttaggg-tttttcaggagaatttgcaagcttttgtatctaaaaactaaacctgttttcgtcttcgacggtgccacaccggttctcaagcgccgcaccgttattgctcgccgtcgacagcgagaaaatgcccaggctaagatccgtaaaaccgctgaaaaattgctcctcaatcaggtaatatttc----ttkctctttttttt-----------------tttttttt----------------------------------------------aacaaaaagaattggactttct-aattagaaattctga---------------------------------atttttgggctaagtttggttat--------------------ttactatt---------ctttttta----ctagttag-------caaaataa-aagtaa-------------agtagta-gtattt------------------------------------------agtt----------------aaaaa-agaat-------------------aattgaatgcaaa-t------------------------------------------------------------------------------------------------------
>I23371_M137_Malvaceae_Dombeya_wallichii_seq1
-------------------------------------------------------------------------------------------------------------------------------------------------------------------------------------------------------------------------------------------------------------------------------------------------------------------------------------------------------------------atttggatggttcagttcatgaaagcgatgcgagacgagaaaggggaaatggttcgaaacgcccatttgataggg-tttttcaggaggatttgcaagcttttgtacctaaaaactaaacctgttttcgtctttgatggtgccacaccggttctcaagcgccgcaccgtcattgctcgccgccgccagcgagaaaacgcccaagctaagatccgtaaaactgctgaaaagttgctccttaatcacgtaatttttt----ctccttttccttgc----------------------------------------------------------------------------------------------------------------------------------------------gtttctgggt--agtttgatcat------------------------------------------------------taa-------aaagtaaa-agtgaa-atgtaa------agtaata-gtattg------------------------------------------aatt----------------aaaaaatgaat-------------------agttaaatggaaa-tgtttcaaataaaaggaaatttt-------ttcattttaaattctttaaaaagtttttaaattatattgaagttgtt--------------------------
>I23372_M140_Malvaceae_Chiranthodendron_pentadactylon_seq1
-------------------------------------------------------------------------------------------------------------------------------------------------------------------------------------------------------------------------------------------------------------------------------------------------------------------------------------------------------------------------------------------------------gagaaaggagaaatggttcgaaacgcgcatttgttaggg-ttttttcggagaatttgcaagcttttgtatctaaaaactaaacctgttttcgtcttcgacggtgccacaccaattctcaagcgccgcaccgtcattgctcgccgtcgacagcgagaaaacgcccaggctaagatccgtaaaactgctgaaaaattgctcctccatcacgtaacatctc----ttaccctttttttt-----------------ttttttt------------------------------------------------------taattttaaatttct-aatttgaaatgctga---------------------------------gtttttaggcaaagtttggttat--------------------ttactatt----------tttgtta----ctagttga-------caaagtaa-aagtaa-------------agtagta-gtatt-------------------------------------------agtt----------------aaaaa-tgaat-------------------aat------------------------------------------------------------------------------------------------------------------
>I23373_M141_Malvaceae_Quararibea_funebris_seq1
-----------------------------------------------------------------------------------------------------------------------------------------------------------------------------------------------------------------------------------------------------------------------------------------------------------------------------------------------------------------gcatttggatrgttcaattcatgaaagcgatgcgagacgagaaaggagaaatggttcgaaackcscwtttgttaggg-ttttttaggagaatttgcaagcttttgtatctaaaaactaaacctgttttcgtcttcgacggtgccacaccggttctcaagcgccgcacagtcattgctcgccgtcgacagagagaaaacgcccaggctaagatccgtaaaaccgcggaaaaattgctcctcaatchcgtaacatttc----ttgctcttttttt-----------------------------------------------------------------------------------------ttttt-aacttgaaatcctga---------------------------------atttttatgctaagcttgattat--------------------ttactatt---------ctatttta----ctagttga-------caaaataa-aagtaa-------------agtagca-gaattt------------------------------------------agtt----------------aaaaa-agaat-------------------aattgaatgcacg-tgtttcaaataaaagtaaaatt---------------------------------------------------------------------------------
>I23376_M145_Malvaceae_Heliocarpus_appendiculatus_seq1
-----------------------------------------------------------------------------------------------------------------------------------------------------------------------------------------------------------------------------------------------------------------------------------------------------------------------------------------------------------atgcgagtatttggatggttcagttcatgaaagccatgcgagacgagaaaggagaaatggttcgaaacgctcacttgttaggg-ttttttaggagaatttgcaagcttttgtttctaaagactaagcctgttttcgtgttcgatggcgccacgccagttctcaagcgccgcaccgtcattgctcgycgtcgccagcgagaaaatgcacaggctaagattcgtaaaacagctgaaaagttgctcctcaatcatgtayskwtys----tttcyttttyytty-------------------------------------------------------------------------------ttcyttraatttcaattycgaaaatgctga---------------------------------agttctaggctaagtttggtttt--------------------tagttgttat----cg-ctctgtct----ctaattga-------aataaagt----------------------aatca-gtattt------------------------------------------gaat-------------aaaaatgaaccgag-------------------aa-------------------------------------------------------------------------------------------------------------------
>I23377_M148_Malvaceae_Robinsonella_mirandae_seq1
----------------------------------------------------------------------------------------------------------------------------------------------------------------------------------------------------------------------------------------------------------------------------------------------------------------------------------------------------------------------tggatggttcaattcatgaaagcgatgcragatgagaagggagaaatggttcgaaacgcgcatttgttagga-ttttttaggagaatctgcaagcttttgtatctaaaractaaacctgttttcgtcttcgatggtgccacaccggttctcaagcgccgcaccgtcattgctcgacrtcgacagcgagaraacgcccaggctaaratccgtaaaacagctgaaaaattgctcctcaatcaggtaayatttm----ttkctwrmwaawaawaw----------------------------------------------------------------------wawwwtwattttaactttct-aasytgraatgctga---------------------------------atttttaggctaagtttggttat------------------------------------------ttt----ytagttga-------ckwaataa-aatta--------------agcagya-gtattt------------------------------------------agtt----------------aaaaaaggat--------------------aattgagtccaaa-tgtttacaataaaagtgttytgtaacaa--tatcttcttaattccttaaaaatatt-------------atttgtattgtaatacaaatttttatacataaaa
>I23378_M150_Malvaceae_Ceiba_pentandra_seq1
-----------------------------------------------------------------------------------------------------------------------------------------------------------------------------------------------------------------------------------------------------------------------------------------------------------------------------------------------------------------------------ttcaattcatgaaagcgatgcgagatgagaaaggagaaatggttcgaaaygcacatttgttaggg-ttttttaggagaatttgcaagcttttgtatttgaaaactaaacctgttttcgtcttcgacggtgccacaccggttctaaagcgccgcaccgtcattgctcgccgtcgacagcgcgaaaatgcccaggctaagatccgtaagaccgctgaaaaattgctccttaawcargwaaaagttc----ttkcgctttttttt-----------------tttttttt------------------------------------------tttaaaamaaaaaaattaaamtttmt-aatttkaaatkywaa---------------------------------atttttaggytaagtttgkttat--------------------ttactatt---------atttttta----ctagttag-------caag-------------------------------------------------------------------------------------------------------------------------------------------------------------------------------------------------------------------------------------------------------
>I23379_M160_Muntingiaceae_Muntingia_calabura_seq1
-----------------------------------------------------------------------------------------------------------------------------------------------------------------------------------------------------------------------------------------------------------------------------------------------------------------------------------------------------------acgcgagcatatggatggtccagttcatgaaggctatgcgggacgagaagggcgagatggtccggaacgcgcatttgcttggg-ttttgtaggagaatttgtaagcttttgtacctccggacgaagccagtcttcgtcttcgacggtggcactccggctctcaagcgtcgcactgtcattgcccgacgccgccagcgggagaatgcccaggcgaagatccggaagaccgctgaaaagttgcttctcaatcacgtaagttgtt----gcttgtcctgtccccaatggaa---------ttctatgaat----------------------------------------------gtaattcttttttagtattg-tatttgcattgctgt---------------------------------agtctgtgatggagagtctattt--------------------ttattaag---------ctttttgaagtt--------------------------------------------------------------------------------------------------------------------------------------------------------------------------------------------------------------------------------------------------------------------------
>I23380_M161_Malvaceae_Hibiscus_tiliaceus_seq1
---------------------------------------------------------------------------------------------------------------------------------------------------------------------------------------------------------------------------------------------------------------------------------------------------------------------------------------------------------------------------------------------gatgcgagatgagaagggagaaatggttcggaatgcgcatttgttaggg-tttttcaggagaatctgcaagcttttatatctaaaaactaagcctgttttcgtctttgatggtgccacgccggttctcaagcgccgcactgtaattgctcgccgtcgacagcgagaaaatgcccaggctaagatccgaaaaaccgctgaaaaattgcttctcaatcaagtaatatttc----ttgccctttttatt-----------------tt-----------------------------------------------------------tacttttaactttcg-attacggactgctga---------------------------------aattttaggctaaatttggttat--------------------ttactagt-------a-ttctatta----atagttgt-------caaaataa-aagtaa-------------attagta-gtattt------------------------------------------agtt----------------aaagaattata-------------------aat----tccaat-tgattca------------------------------------------------------------------------------------------------
>I23381_M162_Bixaceae_Bixa_orellana_seq1
----------------------------------------------------------------------------------------------------------------------------------------------------------------------------------------------------------------------------------------------------------------------------------------------------------------------------------------------------------gatgcgagcatatggatggtgcagttcatgaaggctatgcgagacgagaaaggggagatgattcgaaacgctcatttgttgggg-tttttcaggagaatctgcaagctgttgtacctgaagactaagcctatcttcgtgttcgatggcggcaccccggctctcaagcgccgcaccgtcattgctcgccgcaggcagcgcgagaacgcccaggccaagattcggaaaaccgccgagaaattactactcaatcacgtaaactatt----ctttcctttgaatagcttgtat--------------------------------------------------------------------------------------tatttataatgctct-gtcgtactctcttcgcgtc----gaataaagtgatttgaagtttcgaatttgttt----------------------attaatg--------ttttccta----atgcttta--aacctagccataa----------------cactaattaga-gcctct------------------------------------------aagt----------------taatattgaat-------------------gtaatgatgctaa-ttctt-------------------------tttctttttatttataaacaa------------------------------------------------atag
>I23382_M163_Bixaceae_Cochlospermum_vitifolium_seq1
------------------------------------------------------------------------------------------------------------------------------------------------------------------------------------------------------------------------------------------------------------------------------------------------------------------------------------------------------------tgcaagtatatggatggtgcagttcatgaaggccatgcgagacgagaagggggagatggttcgaaacgctcatttgttgggg-tttttcaggagaatctgcaagctgttgtacctcaagaccaagcctgtctttgtcttcgacggcggcaccccagctctcaagcgccgcaccgtcattgcccgccgcaggcagcgcgagaatgcccaggccaaaattcggaaaacagccgagaaattgctactcaatcacgtacgctatt----cttttccttcttttaac---------------------------------------------------------------------------------gtgaattct-agtttgaaatgtctg---------------------------------tctttaacgctattcgttgtttg---------------gttagtaattataa--------ctcttagacat-atagttac------t------------------------------------ttattt-----gcttc--------------------------------ggttctca-----t--ttggaagaagttaat--------------tgca---------------tgtttaatgtgataatctacgcctcactagtttttccctcctgttttaatatttgttaa------------------------------------tagcttaa
>I23383_M166_Malvaceae_Pseudobombax_ellipticum_seq1
----------------------------------------------------------------------------------------------------------------------------------------------------------------------------------------------------------------------------------------------------------------------------------------------------------------------------------------------------------------------tggntggttcaattcatgaaagcgatgcgagatgagaaaggagaaatggttcgaaacgcgcatttgttgggg-ttttttaggagaatttgcaagcttttatatctaaaaaccaaacctgttttcgtcttcgacggtgccacaccggttctcaagcgccgcaccgtcattgctcgccgtcgacagcgagaaaacgcccaggctaagatccgtaaaaccgctgaaaaattgcttctcaatcaggtagccttct----tttttctttt-----------------------------------------------------------------------------------aaattgaactttct-aatttgaaatgctga---------------------------------atttttaggctaaatttggttat----------------------actatt---------ctttttta----ctagttag-------gaaaataa-aagtaa-------------agcagta-gtattt------------------------------------------agtt----------------aaaaagagaat-------------------aattgaatgcaaa-tgtttcaaataaaagtagaattt-------ttttaatt-----ccttaaaaatgatagtatttgtactg----------------------------------
>I23384_M168_Malvaceae_Theobroma_cacao_seq1
------------------------------------------------------------------------------------------------------------------------------------------------------------------------------------------------------------------------------------------------------------------------------------------------------------------------------------------------------------------------gatggttcaattcatgaaagcgatgcgagacgagaaaggagaaatggtccgaaacgctcatttgttaggg-ttttttaggagaatttgcaaacttttgtatttaaaaactaagcctgttttcgtcttcgatggtgccacgccggttctcaagcgccgcaccgtcatcgctcgccgtcgacagcgagaaaactcccaggctaagatccgtaaaaccgctgaaaaattgcttctcaatcacgtaatatttc----gtactttcttttct------------------------------------------------------------------------------------ttaaattta-agtttgaaatgctga---------------------------------atttttaggctaagtttggtaat--------------------taagtact-------atttatgtta----ctaattaa-------aaaaaata-aattgt----tga------ggggtta-ctatttttcccatcaccttcttccacagtgcagttgccaaggtgttgtaattttgaacgtct-gccagaaaaaaaagattttttgtt--------tctttttggattcaaactttattcttttttgagttatttttccat-ctttttgttt---------------------------------------------------------------g
>I23385_M169_Malvaceae_Ochroma_pyramidale_seq1
----------------------------------------------------------------------------------------------------------------------------------------------------------------------------------------------------------------------------------------------------------------------------------------------------------------------------------------------------------------agtattgggatggttcaattcatgaaagcgatgcgagacgagaaaggagaaatggttcgaaacgcgcatttgttaggg-ttttttaggagaatttgcaagcttttgtatctaaaaactaaacctgttttcgtcttcgacggtgctacaccggttctcaagcgccgcaccgtcattgctcgccgtcgacagcgagaaaacgcccaggctaagatccgtaaaactgctgaaaaattgctcctcaatcacgtaatatttc----ttactctttttttt-----------------ttcct-------------------------------------------------------aaaattttaaatttct-aatttgaaatgctga---------------------------------gtttttaggctaagcttggttgt--------------------ttactatt-----------ttgtta----ctagttga-------caaawwaa-arkwaa-------------rkwrkwr-kwwttw------------------------------------------agtt-----------------aaaa-ataat-------------------aattgaatgcaa---------------------------------------------------------------------------------------------------------
>I23387_M178_Malvaceae_Malvaviscus_arboreus_seq1
-------------------------------------------------------------------------------------------------------------------------------------------------------------------------------------------------------------------------------------------------------------------------------------------------------------------------------------------------------------------------atggttcaattcatgaaggcgatgcgagatgagaagggagaaatggttcgaaatgcgcatttgttaggg-tttttcaggagaatttgcaagcttttatatctaaaaactaagcctgttttsgtcttygacggtgccacgccrgttctcaagcgccgcactstcattgctcgccgtcgacagagagaaaatgcccaggctaagatccgcaaaacygctgaaaaattgctcctcaatcaagtaacatwtm----ttkyccwtttwwtt-----------------ttwwt-------------------------------------------------------t---ttdkahyttthc-wtbhtgdadtgbdra---------------------------------attttwddbytaadttdggttat--------------------ttactatt-------a-ttctttta----atagttgt-------caaaataa-aagtaa-------------agtagta-gtattt------------------------------------------agtt----------------aaaag-agaat-------------------aawt---ycmawt-twwtycaaataa-------------------------------------------------------------------------------------------
>I23388_M180_Malvaceae_Triumfetta_lappula_seq1
---------------------------------------------------------------------------------------------------------------------------------------------------------------------------------------------------------------------------------------------------------------------------------------------------------------------------------------------------------------gagtatttggatggttcagttcatgaaagccatgygagacgagaaaggagaaatggttcgaaacgctcayttgttaggg-ttttttaggagaatttgcaagcttttgtttctaaagactaagcctgttttcgtgttcgatggcgccacgccagttctcaagcgccgcaccgtcattgctcgycgtcgccagcgagaaaatgcacaggctaagattcgtaaaacrgctgaaaagttgctcctcaatcacgtatcgtttc----tttttcctt-----------------------------------------------------------------------------------cttctttgaatttcaatttcgaaaatgctga---------------------------------agttctaggctaagtttggttgt--------------------tagttgttat----cg-ctctgtct----ctaattga-------aataaagt---------------------aaatca-gtattt------------------------------------------aaat-------------aaaaatgaatcgat-------------------aattaaatgctaa-tgccttg------------------------------------------------------------------------------------------------
>I23389_M181_Malvaceae_Pavonia_scheadiana_seq1
--------------------------------------------------------------------------------------------------------------------------------------------------------------------------------------------------------------------------------------------------------------------------------------------------------------------------------------------------------------caagtatatggatggttcaattcatgaawgcgatgcgagaygaaaaaggagaaatggttcgaaacgcgcatttgttaggg-tttttwaggagaatttgcaagcttytktatytaaaaactaaacctgttttcgtcttcgacggtgccacrccgrttctcaagcgccgcacmgtcatygctcgccgyygycagcgagaaaacgcccaggctaagatccgtaaaaccgctgaaaaattgctcctcaatcatgtaamrtwtc----twmwwwraw-----------------------------------------------------------------------------------------wwrctkwmw-wwtttrrrmwrmkkw----------------------------------wkkttakkywmwattkwkttww--------------------ttastwwwr----------kwwwta----wwakttar----------------------------------wrgtacta-gtattt------------------------------------------agtt----------------aaaaaaagaat-------------------aattggatcgaac-ttttttcatttttgggttattgtwrtkwgwtyawwskttawwyakctaaagcaaacgagactggaa-------gagttggcaa----------------agga
>I23390_M182_Malvaceae_Anoda_cristata_seq1
---------------------------------------------------------------------------------------------------------------------------------------------------------------------------------------------------------------------------------------------------------------------------------------------------------------------------------------------------------------aagtatatggatggttcaattcatgaawgckatgcgagaygaaaaaggagaaatggttcgaaacgcgcatttgttaggg-tttttwaggagaatttgcaagcttytttatttaaaaactaaacctgttttcgtcttcgacggtgccacgccgattctcaagcgccgcaccgtcattgctcgccgtcgtcagcgagaaaacgcccaggctaagatccgtaaaaccgctgaaaaattgctcctcaatcatgtaaagtttc----ttcaaaaat-----------------------------------------------------------------------------------------taactttct-aatttgaaatgctga----------------------------------attttakkywmwattkwkttww--------------------ttastwwwr----------kwwwta----wwakttar----------------------------------wrrwaywa-rtwttw------------------------------------------rkwk----------------warwarwrrww-------------------wwtwgkwksraam-kwwtwwywywwtysrrwwakwrtwrtkwgatcaaactttattcatttttgggttat------------------------------------t--gttctatg
>I23391_M183_Malvaceae_Phymosia_umbellata_seq1
----------------------------------------------------------------------------------------------------------------------------------------------------------------------------------------------------------------------------------------------------------------------------------------------------------------------------------------------------------------------tggatggttmaattcatgaaagctatgcgagatgagaagggagaaatggttcgaaacgcgcatttgttagga-ttttttaggagaatctgcaagcttytgtatctaaaaactaaacctgttttcgtcttcgatggtgccactccggttctcaagcgbcgcaccgtcattgctcgccgtcgtcagcgagaaaacgcccaggctaagatccgtaaaacagctgaaaaattgctcctcaatcatgtaacgtttc----ttgccatyttttta-----------------acgt-------------------------------------------------aataataataattttaactttct-aagttgaaatgctga---------------------------------atttttaggctaagtttggttgt------------------------------------------tta----ctagttga-------cgaaataa-aatta--------------agcagaa-gtattt------------------------------------------agtt----------------gaaaa-aggat-------------------actttgtagtcat-ttttggg-ttattgttctatttt-------ttattaac-----agctaaagcaaatgagactgaaagag------ttggcgaagga---------tcttgaga
>I23392_M187_Malvaceae_Ayenia_berlandieri_seq1
-----------------------------------------------------------------------------------------------------------------------------------------------------------------------------------------------------------------------------------------------------------------------------------------------------------------------------------------------------------------------ggatggttcaattcatgaaagccatgagagacgagaaaggagaaatggttcgaaacgcacatttgttaggt-tttttccgcagaatttgcaagcttttgtatctcagaactaaacctgtgttcgtcttcgatggtgccacgcctgtgctcaagcgaagaacggttatcgctcggcggcgtcagcgagaaaacgcccaggctaagatccgtaaaactgctgaaaaattactactaaatcacgtaattttct----ctctatttct----------------------------------------------------------------------------------------tttaattct-acttggaaatgcttgttt------------------------------------------------------------------------------------------------------ccaactaa----------------aaagca--------------------------------------------------------------------------------------------------------------------------------------------------------------------------------------------------------------------------------------------
>I23393_M189_Malvaceae_Kearnemalvastrum_lacteum_seq1
---------------------------------------------------------------------------------------------------------------------------------------------------------------------------------------------------------------------------------------------------------------------------------------------------------------------------------------------------------------------------ggttcaattcatgaaagcgatgcgagatgaaaaaggagaaatggttcgaaatgcgcatttgttaggg-ttttttagaagaatttgcaagcttttgtatctaaaaactaaacctgttttcgtcttcgacggtgccacaccggttctcaagcgccgcaccgtcattgctcgccgtcgtctgcgagaaaacgcccaggctaagatccgaaaaaccgctgaaaaattgctcctcaatcatgtaacatttc----t------------------------------------------------------------------------------------------gaaaaatcaactttct-aacttaaaatgctga---------------------------------atttttaggctaagtttggttct--------------------ttactatt----------gttttta----ttagtttt-------tgaaatca-aattt--------------agttgta-gtattt------------------------------------------agtt----------------aaaataagaat-------------------aattggatcaaac-tttattcattttttagttattga-------tttttgtttattgattaacagctaaagcaagagaggcttaaagagttggcaaaggat----------------
>I23394_M229_Malvaceae_Malvastrum_americanum_seq1
-----------------------------------------------------------------------------------------------------------------------------------------------------------------------------------------------------------------------------------------------------------------------------------------------------------------------------------------------------------------------ggatggttcaattcatgaaagcgatgcgagacgaaaagggagaaatggttcgaaacgcgcatttgttaggg-ttttttagaagaatttgcaagctattgtatctaaaaacaaaacctgttttcgtcttcgacggtgccacaccggttctcaagcgccgcaccgtcatcgctcgccgtcgtcagcgagaaaatgcccaggctaagatccgtaaaactgctgaaaaattgctcctcaatcatgtaaca--------------------------------------------------------------------------------------------------------------tttct-aatttgaaatgctga---------------------------------gattttaggctaaatttggttgt--------------------ttactaattac---tattgttttta----ttagttaa-------ataaataa-aattt--------------agtactg-gtattt------------------------------------------agtt----------------acaa-----------------------------------------------------------------------------------------------------------------------------------------------
>I23395_M236_Malvaceae_Fuertesimalva_jacens_seq1
-------------------------------------------------------------------------------------------------------------------------------------------------------------------------------------------------------------------------------------------------------------------------------------------------------------------------------------------------------------------------------------atgaaagcgatgcgagatgaaaaaggagaaatggttcgaaacgcgcatttgttaggg-ttttttagaagaatttgcaagcttttgtatttaaaaactaaacctgttttcgtcttcgacggtgccacacctgttctcaagcgccgcaccgtcattgctcgccgtcgtcagcgagaaaacgctcagactaagatccgtaaaactgctgaaaagttgctcctcaatcatgtaact--------------------------------------------------------------------------------------------------------------tttct-actttgaaatgctga---------------------------------atttttaggctaagtttggttat--------------------ttactatt----------gttttta----ttagtttc-------cgaaatca-aattt--------------agtagtt-gtattg------------------------------------------agtt----------------aaaaa-agaac-------------------aattagatcaaaa-ttttatacatttttggttattat-------tc-----------------------------------------------------------------------
>I23396_M019_Malvaceae_Allosidastrum_pyramidatum_seq1
----------------------------------------------------------------------------------------------------------------------------------------------------------------------------------------------------------------------------------------------------------------------------------------------------------------------------------------------------------------------tggatggttcaattcatgaaagcgatgcgagatgagaagggagaaatggttcaaaatgcgcatttgttagga-ttttttaggagaatctgcaagcttttgtatctaagaactaaacctgttttcgtcttcgatggtgccacaccggttctcaaacgccgcaccgtcattgctcgccgtcgacagcgagaaaacgcccaggccaagatccgtaaaacagctgaaaaattgctcctcaatcatgtaacattcc----ttgctctctttttt-----------------tttttttbnnyhhhhahhnndddaaawthnhnnbbtbhhttbttttttaaawaddhwaadwdddtttdnnhttthn-ddddtdaaannnndd---------------------------------wttttddnnnhaddtdkkkdwwwwhn----------------------------------------------nndddttg-------addahwaa-wdtwwr------------smrkwrdw-dtwmkt--------------------------------------------------------------twwaararkat-------------------wwtykwkwyyaaa-tgtttagaataaaagtac-------------------------------------------------------------------------------------
>I23397_M020_Malvaceae_Melochia_betonicifolia_seq1
----------------------------------------------------------------------------------------------------------------------------------------------------------------------------------------------------------------------------------------------------------------------------------------------------------------------------------------------------------------------tggatggttcaattcatgaaagcgatgcgagacgagaaaggagaaatggtccgaaacgcacatttgttaggg-ttttttaggagaatttgcaaactcttgtacctcaaaactaagcctgttttcgtctttgatggcgcgacgccggttctcaagcgccgcaccgtcatcgctcgccgtcgacagcgagaaaacgcccaggctaagatccgtaaaaccgctgaaaagttgctcctcaatcatgtaactgttc----tttctttttccttt-----------------tttcataa-----------------------------------------------------------atcaatttc-attataaaatgctga---------------------------------atttttaggtctacttaa-------------------------tgattattgg-----ttttccggta----ctaatata-------aattgtaa-----------------------ggta-gtattt------------------------------------------aatt-------------agagataagcaaaa-------------------gattaaaagcaaa-tgtttcacttaaaattacagtat-------tagtttttaatttttcgaaaaagtattactcccaattgttttccttttcctaactttattct-----------
>I23398_M021_Malvaceae_Sidastrum_micranthum_seq1
-------------------------------------------------------------------------------------------------------------------------------------------------------------------------------------------------------------------------------------------------------------------------------------------------------------------------------------------------------------------atttggatggttcaawtcatgaaagcgatgcgagatgagaagggagaaatggttcgaaacgcgcatttgttagga-ttttttaggagaatctgcaagcttttgtatctaaaaactaaacctgttttcgtcttcgatggtgccacaccggttctcaagcgccgcactgtcattgctcgacgtcgacagcgagaaaacgcccaggctaaaatccgtaaaacagctgaaaaattgctcctcaatcaggtaacattta----ttgctaaaataataata--------------------------------------------------------------------------ataatwwtwwhwhtyt-hhdwdgwdawrhtgh---------------------------------ddwtttwkrskmwrwktkkkkwt----------------------------------------wtttt----wkwkwwmr-------mrawawaa-wwwwr--------------mrsmrsa-gtattt------------------------------------------agtt----------------aaaarrrkaw--------------------wwkwgwsymmawr-tktwyamwawaarwktkttktrkmamwa--tmtyytywwwwyyyyaaata-----------------------------------------------------
>I23399_M022_Malvaceae_Gaya_dominguensis_seq1
------------------------------------------------------------------------------------------------------------------------------------------------------------------------------------------------------------------------------------------------------------------------------------------------------------------------------------------------------------------------gatggttcaattcatgaaagcgatgcgagatgagaagggagaaatggttcgaaacgcgcatttgttagga-ttttttaggagaatctgcaagcttttgtatctaaaaactaaacctgttttcgtcttcgatggtgccactccggttctcaagcgccgcaccgtcattgctcgacgtcgtcagcgagaaaacgcccaggctaagattcgtaaaacagctgaaaaattgctcctcaatcaagtaacatttc----ttgctctcttttta-----------------aaat-------------------------------------------------aataataataattttaagtttgt-aagttaaaatgctaa---------------------------------atttttaggytaattttgtttat------------------------------------------tta----ctactcaa-------aaaaaaaa-gatwa--------------agctata-gtwttt------------------------------------------agta----------------aaaaa-aggat-------------------attttcag-------------------------------------------------------------------------------------------------------------
>I28591_M023_Malvaceae_Neobuchia_paulinae_seq1
--------------------------------------------------------------------------------------------------------------------ctggctcccgtcggccgccgggtatccgtcgaaaccttagccggaaagaaactcgccatcggt-------aaacccc-------aaattcctaaccctaa----------aatttt---------aaattct------------------tttaacaaattacttactcttttt--------------------------------ttttttttg-------------aagatgcgagtatttggatggttcaattcatgaaagcgatgcgagatgagaaaggagaaatggttcgaaacgcacatttgttaggg-ttttttaggagaatttgcaagcttttgtttttaaaaactaaacctgttttcgtcttcgacggtgccacaccggttctaaagcgccgcaccgtcattgctcgccgtcgacagcgagaaaatgcccaggctaagatccgtaagacagctgaaaaattgctcctcaatcaggtaacatttc----ttgcgcttttttta-------------------------------------------------------------------aaaaaaaaaaaaaaattgaactttct-aatttgaaatgctaa---------------------------------atttttaggctaagtttggttgt--------------------ttcctatt---------ctttttta----ctagttag-------caaaataa-aagtaa-------------agtagta------------------------------------------------------------------------------------------------------------------------------------------------------------------------------------------------------------------------
>I28592_M188_Cytinaceae_Bdallophytum_americanum_seq1
------------------------------------------------------------------------------------------------------------------------------------------------------------------------------tckgtamt-----------------------------------------------------------taaatttcgaca-------------atcgacaaaaaattagcgtaatattttgct-tcttca------------ttctcgctctccattg-------------cagacgcgagcatatggatggtccagttcatgaaggctatgcgggacgagaagggcgagatggtccggaacgcgcatttgctcggg-tttttcaggagaatttgtaagctcttgtacctccggactaagcccgtttttgtcttcgacggtggcaccccagctctgaagcgtcgcactgtcatcgctaggcgccgccagcgggagaatgctcaggcgaagatccggaaaactgccgaaaagttgcttctcaatcacgtaacttgtt----aatcgaaggctaagaac---------------------------------------------------------------------------------gcaatttat-gtttgtaattgttat---------------------------------aacgtgtaatagtgactgaattt---c----------------ttgttattg--------ctttttgaattttggattttg------------------------------------------gcattc------------------------------------------agcttaaggaaatgaggttgaaagagctggcagagaatctggaggagcagaggaagaagcaga----------------------------------------------------------------------------------------------------gcaa
>I28593_M024_Malvaceae_Carpodiptera_cubensis_seq1
------------------------------------------------------------------------------aaaatgggagttcaaggtctatggg--------agctactggctcccgtcggccgccgcgtgtccgtcgaaaccctagccggaaagaaactcgccattggt--------aacccc-------aaattctttaccctag---------ctattc----------taatttc------------------cttaacagataatat----------------ttactt------------tttgctgttgtgtttg-------------aagatgcaagtatttggatggttcaattcatgaaagcgatgcgagacgagaaaggagaaatggttcgaaacgcgcatttgctaggg-ttttttaggagaatttgcaagcttttgtacctaaaaactaagcctgttttcgtcttcgatggtgccacaccggttctcaagcgccgcaccgtcattgctcgccgtcgccagcgagaaaacgcccaagctaaaatccgtaaaaccgctgaaaaattgctyctcaatcacgtaatttttt----gctccttttattccat----------------------------------------------------------------------------------ttaaattct--aattgaaatcccga---------------------------------ggtcttaggctaagtttg-tcat---------------------tactgtt----------tttgtta----ctaaataa-------aaagtaaa-aatgaa-atgtaaaaag--agtacta-gtattc------------------------------------------agtt----------------aaaaaatgaat-------------------agtgtcatgcaaa-tgtttcaaa----------------------------------------------------------------------------------------------
>I28594_M025_Malvaceae_Herrania_nitida_seq1
-------------------------------------------------------------------------------aaatgggagttcacggtctctggg--------aactactggccccagtcggccgccgtgtctccgtcgaaacgctagccggaaagaaactcgccatcggt-------aactccc-------aaatccctagccctaa---------caattc----------taaattct-----------------ttaaacaaattatcttacttt----------------------------tctgttttcgttttcg-------------aagatgcgagtatttggatggttcaattcatgaaagcgatgagagacgasaaaggagaaatggtccgaaacgctcatttgttaggg-ttttttcggagaatttgcaaacttttgtatttaaaaactaagcctgttttcgtcttcgatggtgccacgccggttctcaagcgccgcaccgtcatcgctcgccgtcgacagcgagaaaactcccaggctaagatccgtaaaaccgctgaaaaattgctcctcaatcacgtaatatttc----gtaatttcttttct------------------------------------------------------------------------------------ttaaattta-agtttgaaatgctga---------------------------------atttttaggctaagtttggtaat--------------------taagtact-------atttatgtta----ctaattaa--------aaaaata-aattgt----taa------ggggtta-ctatttttcccgtcaccttcttccacagtgcagttgcca--------------------------------------------------------------------------------------------------------------------------------------------------------------------------------
>I28595_M184_Malvaceae_Guazuma_ulmifolia_seq1
---------------------------------------------------------------gagcaagcc---tagaatatgggagttcacggtctctggg--------aactactggcccccgtcggccgccgtgtctccgtcgaaacgctagccggaaagaaacttgccataggt-------aacttct-------aaatccctagccttga---------caatta----------tgagttct-----------------ttaaacgaattatttacawttttctt-----------------------ttggttttgattttgg-------------aagatgcgagtatttggatggttcaattcatgaaagccatgcgagacgagaaaggagaaatggttcgaaacgcgcatttattaggg-ttttttaggagaatttgcaaacttttgtatctaaaaactaagcccattttcgtcttcgatggtgccacgccggttcttaagcgccgcaccgtaatcgctcgccgtcgacagcgagaaaactcccaggctaagatccgtaaaaccgctgaaaaattgcttctcaatcatgtaacatttc----gtacttttatttct------------------------------------------------------------------------------------ctatatttt-agtttgaaatgctgt---------------------------------cttttcaggctatgtttgttgat--------------------tgagtatt----------tttgttg----ctatttaa-------aagtagta-aaatgt-------------agaggag-ttatta------------------------------------------aawtttt----------------------------------------------------------------------------------------------------------------------------------------------------------------
>I28596_M026_Malvaceae_Ruizia_cordata_seq1
------------------------------------------------------aatcttgcagagcaagccaaa--aaaaatgggagttcacggtctatggg--------aattactggctcccgttggccgtcgcgtttccgttgaaaccctagctgggaagaaactcgccattggta------accaccc-------aaattcctaaccctda---------ctgttc----------cagttta------------------tttaacaaatgatttacgttttg----------------------------ttcttgtttatttg-------------cagatgcaagtatttggatggttcagttcatgaaagcgatgcgagacgagaaaggggaaatggttcgaaacgcccatttgataggg-tttttcaggagaatttgcaagctattgtacctaaaaactaaacctgttttcgtctttgatggtgccacaccggttctcaagcgccgcaccgtcattgctcgccgccgccagcgagaaaacgcccaagctaagatccgtaaaactgctgaaaagttgctccttaatcacgtaatttttt-ctccttattttccttac----------------------------------------------------------------------------------------------------------------------------------------------gtttctgggt--agtttgatcat------------------------------------------------------taa-------aaagtaaa-agtgaa-atgtaa------actaata-gtattg------------------------------------------aatt-----------------aaaaatgaat-------------------agttgaatggaag-tgtttcaaataaaaggaaatttt-------ttaattttaaattcattaaaaagtttttaaat-----------------------------------------
>I28597_M027_Malvaceae_Melhania_velutina_seq1
---------------------------------------------------------cttgcagagcaagcc-aa--aaaaatgggagttcacggtctatggg--------aattactggctcccgttggccgtcgcgtttccgttgaaaccctagctgggaagaaactcgccattggta------accaccc-------aaaattttaaccctaa---------ctgttc----------cagttta------------------tttaacaaatgatttacgttttg----------------------------ttcttgtttatttg-------------cagatgcaagtatttggatggttcagttcatgaaagcgatgcgagacgagaaaggggaaatggttcggaacgcccatttgataggg-tttttcaggaggatttgcaagcttttgtacctaaaaattaaacctgttttcgtctttgatggcgccacaccggttctcaagcgccgcaccgtcattgctcgccgccgccagcgagaaaacgcccaagctaagatccgtaaaactgctgaaaagttgctccttaatcacgtaatttttt----ctccttttccttgc----------------------------------------------------------------------------------------------------------------------------------------------gtttctgagt--agtttgatcat------------------------------------------------------taa-------aaagtaaa-agtgaa-atgt-a------actaata-gtattg------------------------------------------aatt-----------------aaaaatgaat-------------------agttaaatggaaa-tgtttcaaataaaagkaaatttt-------ttaattttaaattctgtaaaaagttttaaaattatat------------------------------------
>I28598_M028_Malvaceae_Glyphaea_brevis_seq1
----------------------------------------------------------------------------------------------------------------actactggctcccgttggccgccgcgtttccgtcgaaaccctagcccggaaaaagctcgccatcggt-------aatcccc------aaaatctctaaccccaaaa-------caattc----------taaattct-----------------tttaacaaattatttacattttttttgtc--tttttt------------gtttggtttgtttttg-------------aagatgcgagtatttggatggttcagttcatgaaagcgatgcgagacgagaaaggagaaatggttcgaaacgctcatttattaggg-ttttttaggagaatttgcaagcttttgtttctaaagactaagcctgttttcgtcttcgatggtgccacgccggttctcaagcgccgcaccgtcattgctcgccgtcgccagcgagaaaatgcacaggctaagattcgtaaaagcgctgaaaagttgcttctcaatcacgtaaaatttc----tttattcttctttt---------------------------------------------------------------------------------tctttaaatttt-aatttgaaatgctga---------------------------------atttttagtctacgtttggctgt--------------------tagtcgttac----cgcttttgtca----mtaattag-------actaaagt---------------------aaaacw-gtgttt------------------------------------------aact-------------aaaaatgaatcaat-------------------aattctttcaaaa-aatggaaaatactcgataattaaatgct---------------------------------------------------------------------------
>I28599_M029_Malvaceae_Desplatsia_dewevrei_seq1
a--------------------------------------------------aaaaatcttgctgggcaagac----agaaaatgggagtccacggtctgtggg--------agctactggctcccgtcggccgccgcgtgtccgtcgaaaccctagccgggaagaaactcgccatcggt-------aatcccc------aaattttctaaccctaaaaa------caattc----------taaa-ta------------------tttagcaaactatttactcttttct------------------------tttttgtttatttttg-------------aagatgcgagtatttggatggttcagttcatgaaagcgatgagagacgagaaaggagaaatggttcgaaacgctcatttgttaggg-ttttttaggagaatttgcaagcttttgtatctaaagacgaagcctgttttcgtcttcgatggtgccacgccggttctcaagcgccgcaccgtcattgctcgccgtcgccagcgagaaaacgcacaggctaaaattcgtaaaaccgctgaaaaattgctcctcaatcatgtaacatttt----gtcatttttttttt-------------------------------------------------------------------------------tcctataatttttt-aattggaaatgccga---------------------------------attttgaggctaagtttggttgt--------------------tagttggtac----cgcttctatca----ctaattaa-------aataaagt---------------------aaaaca-gtattt------------------------------------------aact-------------agagata------------tt----------ct--------------tttttgaa-----------------------------------------------------------------------------------------------
>I28600_M146_Malvaceae_Mortoniodendron_guatemalense_seq1
------------------------------------------------aattaaagccttgcggaggaggcc----agaaaatgggggttcacggtctatggg--------aactactggctcccgtcggccgccgcgtttctgtcgaaaccctagctgggaagaaactcgccattggt--------aaccac-------aaattcctaaccctaa---------ctattc----------taatttc------------------tttaayaaattatttacttt-----------------------------tttgttattattttcg-------------aagatgcaagtatttggatggttcaattcatgaaagcaatgcgagacgagaaaggagaaatggttcgaaacgcgcatttgttaggg-ttttttaggagaatttgcaagcttttgtacctaaaaactaaacctgttttcgtctttgatggtgccacaccggttctcaagcgccgcaccgtcatcgctcgccgtcgccagcgagaaaacgcccaagctaagatccgtaaaaccgctgaaaaaatgctcctcaaccacgtaatttctt----ttgctcctttttgt-----------------tccct--------------------------------------------------------------ttaaattct-aatttgaaatgctga---------------------------------ggttttaggctaagtttggtcat---------------------tactatt---------ttttgaat----ctaattaa-------aaagtcga-agtaaa-atgtaa------agtaata-gtattt------------------------------------------aatt----------------aaaaa----------------------------------------------------------------------------------------------------------------------------------------------
>I28601_M030_Malvaceae_Sparmannia_africana_seq1
---------------------------------------------------------------------------------atgggagttcatggtctctggg--------atctactggctcccgtaggtcgccgcgtgtccgtcgaaaccctagccgggaaaaaactcgccatcggt-------aattcta------aaattttctaatcctaaagcaatcctaaatcc----------taaattc------------------ttaaacaaattagttacttttttt--------------------------tattgtttgttcttg-------------aagatgcaagtatatggatggttcagttcatgaaagcgatgcgagacgagaaaggggaaatggttcgaaacgctcacttgttaggg-ttttttaggagaatttgcaagcttttgtttctaaagactaagcctgttttcgtcttcgatggtgccacgccggttctcaagcgccgcactgtaatcgctcgccgtcgccagcgagaaaatgcacagactaagattcgtaaaaccgctgaaaaattgctcctcaatcacgtaacatttc----tttaattttctttt--------------------------------------------------------------------------------tctttgaacttta-attt--gaatgctga---------------------------------atttttaggctaagtttggttat--------------------cggtagctac----agtttctgtca----ctaattaa-------gataaagt---------------------aaaaca-gtgtta------------------------------------------aact-------------aa----------------------------------------------------------------------------------------------------------------------------------------------------
>I28602_M031_Malvaceae_Mollia_sp_seq1
---------------------------------------------------aaaaatcytgctgagcaagac----agaaaatgggagttcacggtctctggg--------agctactggctcccktcggccgccgcgtctcygtcgaaaccctagcsgggaaaaractcgccrtcggt-------aatcccc------aaattttctarccctaamah------caaht-----------akaaatc------------------tttracaaattatttactttdt---------------------------tttggatttgtttatg-------------aagatgcgagtatttggatggttcagttcatgaaagcgatgcgagacgagaaaggrgaaatggttcgaaacgchcatttgttdgggwttttttaggagaatttgcaagcttttgtntctdaagactaagcctgttttcgdcttcgatggtgccacgccggttctvaagcgccgcdcngtcattgctcgccgtcgccagcgagaaawcgcdcdggckaaaattcgtaaaaccrctgagaaattgctcbtcaatcatgtaayattth----kttatttttawttt------------------------------------------------------------------------------ttctttaaawttwtw-aattggaaatgctga---------------------------------attttgaggctaagtttcgttct--------------------tagttgttac----cgcttctgtca----ctaattaa--------ataatgt---------------------aaaaca-gtattt-----------------------------------------wmayw-------------aargatgaaccaat-------------------gattgtatgctw---------------------------------------------------------------------------------------------------------
>I28604_M032_Malvaceae_Entelea_arborescens_seq1
--------------------------------------------------------------------------------------agttcayggtctctggg--------atctactggctcccgtaggtcgccgcgtgtccgtcgaaaccctagccgggaaaaaactcgccatcggt-------aatccta------aaattttctaaccctaaaa-------caatcc----------taaatty------------------ttaaacaaattagttactttttttgtttgt------t------------tgtttgtttgttcttg-------------aagatgcaagtatttggatggttcagttcatgaaagcgatgcgagacgagaaaggggaaatggttcgaaacgctcatttgttaggg-ttttttaggagaatttgcaagcttttgtttctaaagactaagcctgttttcgtcttcgatggtgccacgccggttctcaagcgccgcacngtaatcgctcgccgtcgccagcgagaaaatgcacaggctaagattcgtaaaaccgctgaaaaattgctcctcaatcacgtaacatttc----tttaattttctttt--------------------------------------------------------------------------------tmyttwaawtttw-awttkraawkmctga---------------------------------atttttaggctaagtttggttkt--------------------cagttactac----cgcttctgtka----ctaattaa-------aataaagt---------------------aaaaca-atgtta------------------------------------------arct-------------aaaaawgaatcaat-------------------aattaaatg------------------------------------------------------------------------------------------------------------
>I28605_M235_Malvaceae_Abutilon_sp_seq1
---------------------------------------------------------------------------------------------ggtctctggg--------aactactggctcccgtcggccgccgcgtatctgtcgaaaccctggccggaaagaaactcgccataggt-------gtacttt-------aaatccctagcacttt---------caatttt----------aattgt------------------tttaacaaattatttacttcttttactttt-------------------gtgttttatgtttttg-------------aagatgcaagtatttggatggttcaattcatgaaagcgatgcgagatgagaagggagaaatggttcgaaacgctcatttgttagga-ttttttaggagaatctgcaagcttttgtatctaaaaactaaacctgttttcgtcttcgatggtgccactccggttctcaagcgccgcaccgtcattgctcgccgtcgtcagcgagaaaacgcccaggctaagatccgtaaaacagctgaaaaattgctcctcaatcatgtaacatttc----ttgctctctctctc-----------------tctctctct---------------------------------------ctttaaaaaaaaataattttaactctct-aagttgaaatgcaga---------------------------------atttttaggctaagtttggttat------------------------------------------tta----ctagttga-------cgaaataa-aatta--------------agcagta------------------------------------------------------------------------------------------------------------------------------------------------------------------------------------------------------------------------
>I28606_M033_Malvaceae_Reevesia_formosana_seq1
--------------------------------------------------------------------------------------agtccacggtctctggg--------aactactggctcccgtcggccgtcgcgtgtccgtcgaaaccctagccggaaagaaactagccatcggt--------aactcc-------aaatccctaaagcta----------ctattc----------tgaatta------------------cttaacaaattatttacttttttt-----t-ttttgt------------tttgtttctgtttttg-------------aagatgcgagtatctggatggttcaattcatgaaagccatgcgagacgagaaaggagaaatggttcgaaacgcgcatttgttagga-ttttttaggagaatttgcaagcttttgtatcttaaaactaagcctgttttcgtcttcgatggtgcaacaccggttctcaagcgccgcaccgtcattgctcgccgtcgccaaagagagaacgcccaggctaagatccgtaagaccgctgaaaaattgctcctcaatcacgtaatattct----tcttttttcccct-------------------------------------------------------------------------------------tcaaattct-tatttgaaatgctga---------------------------------gtctttaggctaagtttggttag---------------------tactatt--------------------------tga-------aaaaaaat-aaaagt-aagtaa------agtattg-gtatta------------------------------------------gtattt--------------aat------------------------------------------------------------------------------------------------------------------------------------------------
>I28607_M034_Malvaceae_Mansonia_altissima_seq1
-------------------------------------------------------------------rrgcc------marakrsswsyycaysryyyctrgg--------aactactggctcccgttggccgccgtgtgtccgtcgaaaccctagccggaaagatactcgccatcggt-------aactccc-----taaaatccctaacctt-----------ctattc----------tgaagtt------------------tttcatgaattattttacatttttgt-----tttgct------------ttctttttttcttttg-------------aagatgcgagtatttggatggttcaattcatgaaagcgatgcgagatgagaaaggagaaatggttcgaaacgcgcatttgttaggg-ttttttaggagaatttgcaagcttttgtatttaaaaactaagcctgttttcgtcttcgatggtgccacaccggttctcaagcgccgcaccgttattgctcgccgccggcaaagagaaaacgctcaggctaagatccgtaaaaccgctgaaaagttgctcctcaatcacgtaatatttc----tttttttcttttcc-----------------------------------------------------------------------------------tttaaattct-tatttgaaatgctga---------------------------------gtctttaatctaagtttagttat---------------------tactagtaa-------------------------------------------------gatccaa------agcttta-gtattt------------------------------------------aac-----------------ggaaaattaac-------------------aattgaatgcaaa-tgtttcaaa----------------------------------------------------------------------------------------------
>I28608_M035_Malvaceae_Hosfordia_alata_seq1
------------------------------------------------------------gctcagcaagcc------aaaatgggagttcacggtctctggg--------aactactggctcccgtcggccgycgcstrtctgtcgaaactctggccggaaagaaactcgccataggt-------gaacttt-------aaatccctagcacttg---------caatttt---------aa-ttgt------------------tttracaaattatttacttcttttactttt-------------------gygttttatgtttttg-------------aagatgcaagtatttggatggttcaattcatgaaagcgatgcgagatgagaagggagaaatggttcgaaacgcgcatttgttagga-ttttttaggagaatctgcaagcttttgtatctaaaaactaaacctgttttcgtcttcgatggtgccactcckgttctcaagcgmcgcaccgtcattgcwcgccgtcgtcagcgagaaaacgcccaggctaagatccgtaaaacagctgaaaaattgctcctcaatcatgtaacatttc----ttgctmtcttttta-----------------amrw----------------------------------------------aataataataawwwtwttaactttct-aagatgaaatgctga---------------------------------atttttaggcwaagtwtgrttrt------------------------------------------ttr----ctagttga-------craaataa-aatta--------------agcagta-gtattt------------------------------------------t----------------------------------------------------------------------------------------------------------------------------------------------------------------------
>I28609_M036_Malvaceae_Pentaplaris_davidsmithii_seq1
----------------------------------------------------------------------------------tgggagttcacggtctctggg--------aactmctggctcccgttggccgccgcgtgtccgtcgaaactytagccggaaagaaactcgccatcggt-------aaaccct-------gaatccctaacactaa---------caatttt---------aaattct------------------tttaataaattatttactttttttgtttg------------------------ttattgtttttg-------------aagatgcaagtatttggatggttcaattcatgaaagcgatgcgwgatgagaaaggagaaatggttcggaacgcgcatttgttaggg-ttttttaggagaatttgcaagcttttgtatctaaaaactaaaccagttttcgtcttcgacggygccacaccggttcttaagcgccgcaccgtcattgctcgccgtagacagcgagaaaacgcccaggctaagatccgtaaaaccgctgaaaaattgctcctcaatcatgtaacatttc----ttgctcttttta---------------------------------------------------------------------aaaaaaaataataataataacattcc-aatttgaaatgctga---------------------------------atttttagtctaaccttggttat--------------------ttactatt---------ctttttta----ctagttga-------caaaataa-aagtga-------------agtagta-gta--------------------------------------------------------------------------------------------------------------------------------------------------------------------------------------------------------------------
>I28610_M037_Malvaceae_Heritiera_littoralis_seq1
--------------------------------------------------------------------------------aatgggrgttcacggtcyatggg--------aactavtdgctcccrtcggccgccgcgtctccgtcgaaaccctagctgggaagaaactcgccattggt--------aacscc-------daattactaaccctam---------ctattt----------taatttc------------------tttarcaaattatttackct-----------------------------tttgtttttgttttcg-------------aagahgcaagtatttggdtggttcaattcatgaaagcgatgcgagacgagaaaggagaaatggttcgaaacgckhatttgytakgg-tttttkaggagaatttgcaagcttttgtacctaaaaackaaacctgtbttcgtattcgatggtgycacaccggttctcaagmgccgcaccgtcattgctcgccgtcgccagcgagaaaacrcccaagctaaaatccgtaaaaccgctgaaaaattgctcctnwatcvcgtaatdtttt----ttctcctytytkty-----------------ytttth-------------------------------------------------------ttycctttagattct-aattcgaaatgctga---------------------------------gcttttagtctaabyttvkgtttagattggaggtggggaattahhactatd---------tttbghta----hdmattaa-------gaagtaaa-agtttt----------ctctctgaaa-gttttc----------------------------------------------------------------------------------------------------------t------------------------------------------------------------------------------------------------------
>I28611_M062A_Malvaceae_Durio_zibethinus_seq1
--------------------------------------------------------tcttgctgaggaagcaaaaaagaatatgggagttcaaggtctctggg--------aactactggctcccgtcggccgccgcgtgtccgtcgaaaccctagccggaaagaaactcgccatcggt-------aatcccc-------gaatctctaaccctaa---------aacttc----------taaattc------------------tttagtaaattatttactttt----------------------------ttctttctgttttttg-------------aagatgcgagtatttggatggttcaattcatgaaagcgatgcgagacgagaaaggagaaatggttcggaacgcccatttgttaggg-ttttttaggagaatttgcaagcttttgtatctaaaaactaagcctgttttcgtcttcgatggtgccacaccggttctcaagcgccgcaccgtcattgctcgccgtcgccagcgagaaaacgcccaagctaagatccgtaaaactgctgaaaaattgctcctcaatcacgtaaatttct----taattttttctt--------------------------------------------------------------------------------------ttaaggttt-tatttgaaatgctga---------------------------------gttttaaggttaaatatggttat---------------------tactatt-----------ttgtta----ctaattag-------aaaagtaaagataaa-atgtaa------agtaatt-gtattt------------------------------------------aatt----------------aaaaa-tgaat-------------------aattgaatgcaaa-tgttccaa-----------------------------------------------------------------------------------------------
>I28612_M038_Malvaceae_Brachichyton_bidwillii_seq1
--------------------------------------------------------------------agcc----aaaaaatgggggttcacggtctatggg--------aactgctggctcccgtcggccgccgcgtctccgtcgaaaccctagccgggaagaaactcgccattggt--------aacctc-------aaattcctaaccctaa---------ctatta----------taatttc------------------tttaacgaattatttattttt----------------------------ttgtttttgtttttcg-------------aagatgcaagtatttggatggttcaatttatgaaggcgatgcgagacgagaaaggagaaatggttcgaaacgcgcatttattaggg-ttttttaggagaatttgcaagcttttgtaccttaaaactaaacctgttttcgtcttcgatggtgccacaccggttctcaagcgccgcaccgtcattgctcgccgtcgccagcgagaaaacgcccaagctaagatccgtaaaacagctgaaaaattgctcctcaatcacgtaatatttt----tttctccttttgtt-----------------ccc----------------------------------------------------------------ttcggattt-aatttgaaatgctgc---------------------------------aattttaagctaagtttggttat---------------------tactatt-------ttttttgtta----ctaattaa-------aaagtaga-agtaaa-atgtaa------agtagta-gtatat------------------------------------------aatt----------------aaaaaatggat-------------------acttgaatgcaaa-tgcttcaaataa-------------------------------------------------------------------------------------------
>I28613_M039_Malvaceae_Eriotheca_macrophylla_seq1
-------------------------------------------------------------------rwryy------aaawtrgkarttyawkktytytgrrttgtatttwrmtamtggctcccgtcggccgccgcgtgtmtgtcraaamccywgccggaaagaaactcgycatcggt-------aaacccy-------aaatccctaaycctaa---------cartttt---------aaattct------------------tttaacwaattatttacttttttt-------tktgtg------------tgtttttttgtttttg-------------aagatgcaagtatttggatggttcadttcatgaaagcgatgcgagatgagaaaggagaaatggttcgaaacgcgcayttgttaggg-ttttttaggagaatttgchagcttttgyatvtaaaarctaaacctgttttcgtcttcgacggtgccacamcggttctmaagcgccgcaccgtcattgctcgccgtcgacagcgagaaaatgcccaggctaagatccgtaaaaccgctgaaaaattkctmmtmaatcaggtdawattty----tyryttttttttyytwmmmaaarrrwwkkrvhtyttttgat---------------------------------------------------------ggagattta-agtttataaaactta---------------aaggcatgagacaaggatggaattgrrctdaadwtggcgtt-----------------whhttdytryw---------mtttytta----skrrttrg-------caaaataa-aagcaa-------------arywsha-ktmtyt------------------------------------------wrwy----------------maaar-araak-------------------mattgwatsyaaw-ta-----------------------------------------------------------------------------------------------------
>I28614_M040_Malvaceae_Hydrogaster_trinervis_seq1
a------------------------------------------------------------------aagac----agaaaatgggagttcatggtctctggg--------agctagtggctcccgtcggccgccgcgtctccgtcgaaaccctagccggaaaaaaactcgccatcggt-------aatcccca-----aaatcttctaactctgaaaa------caattc----------taaa-tc------------------tttaacaaatcatttactcttttt--------------------------------ttttttttg-------------aagatgcgagtatttggatggttcagttcatgaaagcgatgcgagacgagaaaggagaaatggttcgaaacgctcatttgttaggg-ttttttaggagaatttgcaagcttttgtatctaaagactaagcctgttttcgtcttcgatggtgccacgccggttctcaagcgccgcactgtcattgctcgccgtcgccagcgagaaaacgcacaggctaaaattcgtaaaaccgctgagaagttgctcctcaatcatgtaaagtttc----cttttttattttta---------------------------------------------------------------------------------atttgaattttt-aattggaaatggtga---------------------------------attttgaggctaagtttgagttt--------------------tagttgttac----cccttctgtca----ctaattga-------aataaagt---------------------aaaacg-gtgttt------------------------------------------aact-------------gaacatgaatcaat-------------------aattgaatgctac-tgtttgg------------------------------------------------------------------------------------------------
>I28615_M041_Malvaceae_Pterygota_brasiliensis_seq1
--------------------------------------------------------------------------------aatgggagttcatggtctatggg--------aactactggcacccgtcggccgccgcgtgtccgtggaaacccttgccgggaagaaactcgccatcggtaa---------ccc-------aaattcctaaccctaa---------ctattc----------taatttt------------------tttaacaaattattcacttt-----------------------------tttttttttgtttacc-------------aagatgcaagtatttggatggttcaattcatgaaagcgatgcgagacgaaaaaggagaaatgattcgaaacgcgcatttggtaggg-ttttttaggagaatttgcaagcttttgtacctaaaaactaaacccgtttttgtcttcgatggtgccacaccggttctcaagcgccgcaccgtcattgctcgccgtcgccagcgagaaaacgcccaagctaaaatccgtaaaactgcggaaaaattgctcctcaatcacgtaatatttt----gtttctttttcttt-----------------------------------------------------------------------------tttcgctttaaattat-aatttgaaaagctgc---------------------------------ggttttaggctaagtttgtttgt---------------------tactatt---------ttttgtta----ctatttaa-------aatgtaaa-mgtaaa-atktaa------agttgta-gtatwt------------------------------------------awtt----------------aaaaaatggat-------------------acttaaacgcaaa-tgct---------------------------------------------------------------------------------------------------
>I28616_M042_Malvaceae_Leptonichya_maranta_seq1
-----------------------------------------------------------------------------------------tcatggtctctggg--------aactgctggctcccgtcggtcgccgcgtgtccgtcgaaaccctagccgggaagaaactcgccatcggt-------aacccct-------aaattcctaa-cctaa---------taattst---------aaattcc------------------tttaacaaattatttacctttgtt----------ttt------------aaaaattttgtayttg-------------aagatgcaagtatttggatggttcaatttatgaaagccatgcgagatgagaaaggggaaatggttcgaaacgcgcatttgctaggg-ttttttaggagaatttgcaagcttttgtatctaaaaactaaacctgttttcgtcttcgatggtgccacgccggtactcaagcgccgaaccgtcatagctcgccgccgccagcgagaaaacgcccaggctaagatccgtaaaactgctgaaaagttgntcctcartcacgtaacatttc----tttctttcttttct------------------------------------------------------------------------------------ttatatatt-aatttgaaaagctga---------------------------------acttttaggtcaagcttggakat--------------------aaaacact-------atttttgtta----ctaattaa-------aaaggtga-----------------------aata-gtattt------------------------------------------aact----------------aaaag---------------------------------------------------------------------------------------------------------------------------------------------g
>I28617_M043_Neuradaceae_Neurada_procumbens_seq1
--------------------------------------gacag------------------------cagat----agaaaatgggagtacacaatctatggg--------aactactagcccccgtcggccgccgagtctccgttgaaacgcttgccggcaagaaactcgctatcggt-------aacatttt--------aaccctaaccctac---------caaata----------ggaatt-------------------aaaagcttatcatttacacatcaatacgaa-tgcaat------------cggttgtgtcaaattg-------------cagatgcaagtatatggatggtgcagttcatgaaggccatgagagacgagaagggggagatggttaggaacgcgcatttgttgggg-ttctttaggagaatttgtaagcttttgttcctcaggacgaaacccgtcttcgtcttcgatggtggcaccccggctctcaagcgacgcactgtcattgcgcgccgcaggcagcgtgaaaatgcccaggccaaaatccgcaaaaccgctgagaaattgctactcaatcacgtaactctct----atttatcatctgat----------------------------------------------------------------------------------------ttttc-tttttgaggaataaa-------------------------------attaatgctgattaattgttgccaa--------------------taaaaatcaccgttttgttttctta----tgggccag-------tgagggaa------------------gctatgaaattcactt---------------------------ctg------------aatt------------------------------------------------------------tgtttgtatt-------------------------------------------------------------------------------------cttattga
>I28618_M044_Malvaceae_Pentace_laxiflora_seq1
-----------------------------------------------aaattataatattgtagagcaagcc-aa-aaaaaatgggagttcacggtctatggg--------aactactggctcccgtcggccgccgcgtctccgtcgaaaccctagccggcaagaaagtcgccattggt--------aacccc-------aaattctt-atcctaa---------ctatgc----------tgatttc------------------attaacggatgatatcttctttctcttttc-ttmcyt------------yttkcttbtgwatytgtaaccactgccathagatgcaagtatttggatggttcaattcatgaaagcgatgcgagangagaaaggagaaatggttmgaaacgcgcatttgttaggg-ttttttmggagaatttgcaagcttttgtayctaaaaactaagcctgttttcgtcttcgatggtgccacaccrgtwctcaagcgccgcaccgtcattgctcgccgtcghcagcgagaaaacgcccaagctaagatccgtaaaacbgctgaaaaattgctcctcaatcacgtaaatwtyt----ttttgctcctttta------------------------------------------------------------------------------ttccatttaaatcct-aatttgaaatcccra---------------------------------ggtyytabgctaaktttg-tcat---------------------tacwawt---------ttttgtta----ctaahtaa---------artaaa-aatgaa-rtgtawaatggtagtaata-gttttt------------------------------------------agct----------------aaaaaatgatt-------------------aatgtaacgcaaa-cgtttcaaataaaagtaaa------------------------------------------------------------------------------------
>I28619_M045_Malvaceae_Phragmotheca_mammosa_seq1
a-------------------------------------------------------tcttggtgagcaagcc------aaaatgggagttcacggtctctggg--------aactactggctccggtcggccgccgcgtgtccgtcgaaacccttgccggaaagaaaatcgccgtcggt-------aaaccct--------aatccctaacgctaa---------caatttt---------aaattct------------------tttaacaaattatttacccttttt---------------------------------tttgtttg-------------aagatgcaagtatttggatggttcaattcatgaaagcgatgcgagacgagaaaggggaaatggttcgaaacgcgcatttgttaggg-ttttttaggagaatttgcaagcttttgtatctaaaaactaaacctgttttcgtcttcgacggtgccacaccggttctcaagcgccgcaccgtcattgctcgccgtcgacagcgagaaaacgcccaggctaagatccgtaaaaccgctgaaaaattgcttctcaatcacgtaacatttc----ttgctctttttttt-----------------tt---------------------------------------------------------------------ttttt-wamytkraawkscma---------------------------------awttttwrgsywarsytkgtwan--------------------btdnhadt------chgttttttta----ctagttga-------caaaataa-aagtaa-------------agtagca-gaattt------------------------------------------agtt----------------aaaaa-agaat-------------------aattgaatgcaaa-tgttcaa-ataaaagtaaaatttt-------------------------------------------------------------------------------
>I28620_M046_Malvaceae_Camptostemon_shultzii_seq1
------------------------------------------------------------------------------------------------------------------------------------------------------------------------------------------agagact-------gaaaaaccagacaggt---------gaatttt---------atgtgct------------------dddndcdttthtwntctgagttst-------tbhwtt------------tgtrtttttgtttttg-------------aagatgcaagtatttggatgattcaattcatgaaagcgatgcgagatgagaatggagaaatggttcgaaacgcgcatttgttaggg-ttttttaggagaatttgtaagcttttatatctaaaaactaaacctgttttcgtcttcgacggtgccacaccggttctcaagcgccgcaccgtcattgctcgccgtagacagcgagaaaacgcccaggctaagatccgtaaaaccgctgaaaaattgctcctcaatcacgtaacgtttc----ttccattttttttt-----------------ta------------------------------------------------------------aaaataagktttat-aatttgaaatgctga---------------------------------atttttaggctagattykkttmt--------------------ttmctwyt---------wkyttttw----ytagttga-------cgaaataa-aagtaa-------------agtagta-gtattt------------------------------------------agtt----------------aaaaa-aga------------------------------------------------------------------------------------------------------------------------------------------
>I28621_M153_Malvaceae_Trichospermum_sp_seq1
-----------------------------------------------ttgcaaaaatcttgctgagcaagac----agaaaatgggagttcacggtctctggg--------agctactggctcccgtcrgycgccgcgtytccgtcgaaaccctagccgggaaaaawctcgccatckgt-------aatcccc------aaatttt----ycytgaaaa------carttc----------taaa-tc------------------tttaacaaattatttactttttcttttc-----------------------ggggtttgtttttg-------------aagatgcgagtntttggwtggttcagttcatgaaagcgatgcgagacgagaaaggagaaatggttcvaaacgctcatttgataggg-ttttttaggagaatttgcaagcttttgtatctdaagdctaagcctgttttcgtcttcgatggtgccacgccggttctcaagcgccgcacngtcattgctcgccgtcgccagcgagaaaacgcacaggctaaaatthgtaaaaccgctgagradttgctcctcaatcatgtaacatttc----yttatatttwbttt------------------------------------------------------------------------------tttctttaawtttttrrawtggaaatgctga---------------------------------attttggggcyragtttggttgt--------------------tasttgttac----tgcttctgtca----ctrattaa-------aataaagt---------------------aaaaaacgtattt------------------------------------------aact-------------acagaat-----------------------------------tttt-tttataat-----------------------------------------------------------------------------------------------
>I28623_M048_Malvaceae_Abroma_augusta_seq1
------------------------------------------------------------gctgagcaagcc----taaaaatgggagttcatggtctctggg--------aactactggctcccgtcggtcgccgtgtgtccgtcgaaaccctagccgggaagaaactagccatcggt-------aaccccc-------gagtacctaa-tctaa---------caactct---------aaattct------------------tttaacaagttttcttcttctttttt---t-tttaat------------tttggttttatttttg-------------aagatgcaagtatatggatggttcaattcatgaaagccatgcgagacgagaaaggagaaatggttcgaaacgcacatttgttaggg-ttttttaggagaatttgcaagcttttgtatcttaaaactaagcctgttttcgtcttcgatggtgccacgccggtactcaagcgccgaaccgtcatagctcgccgccgccagcgagaaaacgcccaggctaaaatccgtaaaaccgctgaaaaattgcttctcaatcacgtatcatttc----tttctttcttcttt---------------------------------------------------------------------------------tctttagatttt-aatttgaaatgctgact-------------------------------ttttttaggctaagtttggttat--------------------caaacgct-------atttttgttt----ctaattag-------aaaggtaa-----------------------aatc-ttattg------------------------------------------aact--------------aaaatgaatgaat-------------------aattaaatg------------------------------------------------------------------------------------------------------------
>I28624_M049_Malvaceae_Corchoropsis_tomentosa_seq1
---------------------------------------------------------attgt-----------ca--aacatccrrrgttcwcsktctatggg--------aactactggctcccgttggccgccgcgtttccgttgaaaccctagccgggaagaaactcgccattggta------accaccc-------a---tcctaaccctaa---------ctattc----------taatttc------------------tttaacaaatgatttacgctttg----------------------------cttttttttatttg-------------cagatgcaagtatttggatgattcagttcatgaaagcgatgcgagacgagaaaggtgaaatgattcgaaacgcccatttgataggg-tttttcaggaggatttgcaagcttttgtacctaaaaactaaacctgttttcgtctttgatggtgccacaccggttctcaagcgccgcaccgtcattgctcgccgccgccagcgagaaaatgcccaagctaagatccgtaaaactgctgaaaagttgctcctcaatcacgtaatttttt----ctctccttgtttcc--------------------------------------------------------------------------------------------------------cctta---------------------------------ggtttttgggtacgtttgatcat------------------------------------------------------taa-------aaagtaaa-agtgaa-atgtaa------actggta-gtatta------------------------------------------aatta---------------aaaaaacgaat-------------------agytmmatkgarm-yarwkwa------------------------------------------------------------------------------------------------
>I28625_M193_Malvaceae_Apeiba_tibourbou_seq1
--------------------------------------------------------------------gaca----acaagatgggagttcacggtctccggg--------atctactggctcccgttggccgccgcgtgtccgtcgaaaccctagccgggaaaaaactcgccatcggt-------aatcctcaaattctaattttctaaccctaaar-------caaacc----------taaattc------------------tttaataaattacttatttatttatttt------------------------tggtttgatcttg-------------aagatgcgagtatttggatggttcagttcatgaaagccatgcgagacgagaaaggggaaatggttcgaaacgctcatttgttaggg-ttttttaggagaatttgcaagcttttgtttctaaagactaagcctgtctttgtcttcgatgrtkccwsgccggttctcaagcgccgtaccgtaatcgctcgccgtcgccagcgagaaaatgcacaggctaagattcgtaaaaccgctgaaaaattgcttctcaatcacgtaacatttc----cttttttwaattktaat------------------------------------------------------------------ktaaaaatgccctttttaatttta-atttaaaaatgctga---------------------------------atttttaggctatgtttggttgt--------------------tag---------------------a----ttaattaa-------aataaagt---------------------aaaaca-gtggta------------------------------------------aact-------------aaaaatgaatcaat-------------------aattaaatgctaa-tgtttggcatggaa-----------------------------------------------------------------------------------------
>I28626_M226_Malvaceae_Helicteres_guazumifolia_seq1
----------------------------------------------------------------------------------tgggagtccacggtctctggg--------aactactggctcccgttggccgccgggtgtctgtcgaaaccctagccggaaagaaacttgccatcggtcag----tttcccc-------aaatccctaacccttc-------ttttattt----------tgaagtt------------------catcacgaattattttacattttttgtt-t-tgcttt------------tttgttttgttgtttg-------------aagatgcgagtatttggatggttcaattcatgaaagcgatgcgagatgagdaaggagaaatggttcgaaacgcgcatttgttaggg-ttttttaggagaatttgcaagcttttgtatttaaaaactaagcctgtttttgtcttcgatggtgccacaccggttcttaagcgccgcaccgtcattgcccgccgtcgccaaagagaaaatgcccaggctaagatccgtaaaaccgctgaaaagttgctcctcaatcatgtaatatttc----ytttttttttthtt-----------------ttcy---------------------------------------------------------tttcctttaaattct-tatttgaaatgctga---------------------------------gtctttagtctaagttttggtta--------------------gtactagt---------ttctttta----ctaattta-------aataaagt-aagaac----taa------attatta-gtattt------------------------------------------aaat------g------------------------------------------------------------------------------------------------------------------------------------------------------------
>I28628_M051_Malvaceae_Werklea_horrida_seq1
---------------------------------------------------taaaatcttgctgwtcaagcc------aaaatgggagttcacgktmtatggg--------aactactggctcccgtcggccgccgcgtgtccgtcgaaaccctagccggaaagaaactcgccatcggt-------gaactcg-------aaatccctaaaacttg---------caattgt---------acactrt------------------tyyaacaaattaywtactytttt--------------------------gtgtttwatttttttg-------------aagatgcaagtatttggatggttcaattcatgaaggcmatgcgagatgagaagggagaaatggttcgraatgcgcatttgttaggg-tttttcaggagaatttgcaagcttttatatctaaaaactaagcctgttttcgtcttcgacggtgccacgccggttctcaagcgccgcactgtcattgctcgccgtcgacadagagaaaatgcscaggctaagatccgcaaaaccgctgaaaaattgctcctcaatcaagtaacatttm----ttgyccwttttatt-----------------gt-----------------------------------------------------------tatttthdahtttct-awtatggaaygctga---------------------------------atwtttaggctaaatttggttat--------------------ttactatt--------attctttta----atagttgt-------caaaat-a-aagtaa-------------agtagta-gtattt------------------------------------------a----------------------------------------------------------------------------------------------------------------------------------------------------------------------
>I28629_M052_Malvaceae_Spirotheca_rosea_seq1
---------------------------------------------------------------------------------------------------------------aactactggctcccgtcggccgccgcgtgtccgtcgaaaccctagccggaaagaaactcgccatcggtaaaccccaaacccc-------aaatccctaaccctaa---------caatttt---------aaattct------------------tttaacattttatttactttttttttgtgtttttttt------------tttttttttgcttttg-------------aagatgcaagtatttggatggttcaattcatgaaagcgatgcgagatgagaaaggagaaatggttcgaaacgcgcatttgttaggg-ttttttaggagaatttgcaagcttttgtatctaaaaactaagcctgttttcgtcttcgacggtgccacaccggttctaaagcgccacaccgttattgctcgccgtcgacagcgagaaaatgcccaggctaagatccgtaaaaccgctgaaaaattgcttctcaatcaggtaacatttc----ttgcgcttttcttc-----------------ta-------------------------------------------------------aaaaaaaattgaactttct-aatttggaatgctga---------------------------------atttttaggctaagtttggttat--------------------ttactatt---------ctttttta----ctagttag-------caaaataa-aaacta------------atgtagca-gtattt------------------------------------------agtt----------------aaaaa-agaat-------------------aattgaatgcaaa-tg-----------------------------------------------------------------------------------------------------
>I28630_M053_Malvaceae_Huberodendron_swietenioides_seq1
---------------------------------------------------------cttgcttagcaagcc------aaaatgggagttcacggtctctggg--------aactattggctcccgtcggccgccgcgtttccgtcgaaaccctagccggaaagaaactggccatcggt-------ataccct-------aaatacctaaccctaa---------caatttt---------aatttct------------------tttaacaaattatttacttttkttttt-----------------------tgttttttgtttttg-------------aagatgcaagtatttggatggtccaattcatgaaagcgatgcgagatgagaaaggagaaatggttcaaaacgcgcatttgttaggg-ttttttaggagaatttgcaagcttttgtatctaaaaactaaacctgttttcgtcttcgacggtgccacaccggttctcaagcgccgcaccgtcattgctcgccgtcgacagcgagaaaacgcccaggctaagatccgtaaaaccgctgaaaaattgctcctcaatcaagtaacgtttc----ttgcttttttcttt-----------------ta-------------------------------------------------------------attttaactttct-catttgaaatgctga---------------------------------atttttaggctaagtttggttat--------------------ttactaa-----------tttttta----ttagttca-------caaaataa-att-----------------atagta-gtattt------------------------------------------agtt----------------aaaaa-agaat-------------------gattgaatgcaaa-cgtttcaaataaaagtaatttt---------------------------------------------------------------------------------
>I28631_M054_Malvaceae_Trochetiopsis_benjaminae_seq1
-----------------------------------------------attttaaaatcttgcagagcaagcc-aa--aaaaatgggagttcacggtctatggg--------aattactggctcccgttggccgtcgcgtttccgttgaaaccctagctgggaagaaactcgccattggta------accaccc-------aaaattttaaccctaa---------ctgttc----------cagttta------------------tttaacaaatgatttacgttttg----------------------------ttcttgtttatttg-------------cagatgcaagtatttggatggttcagttcatgaaagcgatgcgagacgagaaaggggaaatggttcggaacgcccatttgataggg-tttttcaggaggatttgcaagcttttgtacctaaaaactaaacctgttttcgtctttgatggcgccacaccggttctcaagcgccgcaccgtcattgctcgccgccgccagcgagaaaacgcccaagctaagatccgtaaaactgctgaaaagttgctccttaatcacgtaatttttt----ctccttttccttgc----------------------------------------------------------------------------------------------------------------------------------------------gtttctggtt--agtttgatcat------------------------------------------------------taa-------aaagtaaa-agtgaa-atgt-a------actaata-gtattg------------------------------------------aatt----------------aaaaaatgaat-------------------agttaaatggaaa-tgtttcaaataaaaggaaatttt-------ttaattttaaattctgtaaa-----------------------------------------------------
>I28632_M055_Malvaceae_Eriolaena_candollei_seq1
-----------------------------------------------------------------------------------------------------gg--------aattactggctcccgtaggccgtcgcgtttccgttgaaatcctagctgggaagaaactcgccattggta------accaccc-------aaattcctatccctaa---------ctgttc----------caawtta------------------tttaacaaatgatttacgttttg----------------------------ttcttgtttatttg-------------cagatgcaagtatttggatggttcagttcatgaaagcgatgcgagacgagaaaggggaaatggttcgaaacgcccatttgataggg-tttttcaggaggatttgcaagcttttgtacctaaaaactaaacctgttttcgtctttgatggtkccacaccggttctcaagcgccgcaccgtyattgctcgycgccgtcagcgagaaaacgcccaagctaagatccgtaaaactgctgaraagttgctccttaatcacgtaattttttcctcctccttttccttac----------------------------------------------------------------------------------------------------------------------------------------------gtttctgggt--aatttgatcat------------------------------------------------------taa-------aaagtaaa-agtgaa-atgtaa------actaata-gtat-------------------------------------------------------------------------------------------------------------------------------------------------------------------------------------------------------------------
>I28633_M056_Malvaceae_Adansonia_digitata_seq1
----------------------------------------------------------------------------------------ttcacggtctctggg--------aactactggctcccgtcggccgccgcgtgtccgtcgaaactgtagccggaaagaaactcgccattggt-------aaacccc-------aaatccctaaccctaa---------caatttt---------aaattct------------------tttaacaaattatttacattttttttygt--------------------gtgttttttgtttttg-------------cagatgcaagtatatggatggttcaattcatgaaagcgatgcgagatgagaagggagaaatggttcgaaacgcgcatttgttaggg-ttttttaggagaatttgcaagcttttgtatctaaaaactaaacctgttttcgtcttcgacggtgccacaccggttctcaagcgccgcactgtcattgctcgccrtcgacagcgagaaaacgcccaggctaagatccgtaaaachgctgaaaanttgcttctcaatcaggtadcttttc----tcgcctttttttta-----------------tatttttat---------------------------------------t-------ttcttatggttgaactttct-aatttkaaatgctga---------------------------------atttttaggttaagttkggttat--------------------ttactatt---------ctttttta----ctagttag-------caaaataa-aggtaa-------------agcagta-gtattt------------------------------------------agtt----------------gaaaa-ataat-------------------aattgaatgcaaa-tgtttca------------------------------------------------------------------------------------------------
>I28635_M058_Malvaceae_Byttneria_aculeata_seq1
-------------------------------------------------------------------aagat----caaccatgggtgttcatggtatatggg--------aacttctggctcccgtcggtcgccgcgtgtcggtagaaaccctagcggggaagaaacttgctatcggt--------agctct-------gtgtgactaa-gctaa---------cgattct---------attttct------------------attaagaaattagctatatatatg-------ttaaca------------gttggttttgtttttg-------------aagatgcaagcatttggatggttcaattcatgaaagccatgagagacgagaaaggagaaatggttcgaaacgcacatttgttaggg-ttttttaggagaatttgcaagcttctgtatctaaaaactaaacctgtcttcgtcttcgatggtgccacgcctgtgctcaagcgacgaaccgttatcgctcgtcgacgccagcgagaaaacgcccaggctaagatccgtaaaaccgctgaaaaattactactaaatcacgtaatcttct----ttctctatattt--------------------------------------------------------------------------------------ttaactttt-agtttgaaatgctga---------------------------------tattttaggctaaatttggttat--------------------caaacagt---------attttttt--------ttww-------waaargta-aaacg--------------gtatatt-gtttct------------------------------------------aatt----------------aaaaaggtaaa-------------------aaaaata-------ttcctcaacc---------------------------------------------------------------------------------------------
>I28636_M059_Malvaceae_Pterospermum_pierrei_seq1
--------------------------------------------------------------------------------------------------------------------------------------------------taaacmstmgccgggaagaaactggccattggta------accaccc-------gaattcctaaccctaa---------ctattc----------taatttg------------------tttaacaaattatttaatttttgt--------ttttt------------tttttaatttttttcc-------------cagatgcaagtatttggatgattcagttcatgaaagcgatgcgagatgagaaaggggaaatggttcgaaacgcccatttgttaggg-tttttcaggaggatttgcaagcttttgtacctaaaaactaaacctgtttttgtctttgatggtgcaacaccggttctcaagcgccgcaccgtcattgctcgccgccgccagcgagaaaacgcccaagctaagatccggaaaaccgctgaaaagttgcttctcaatcacgtaatttttt----tctttttttttccc-----------------gttt-----------------------------------------------------------------aaattat-tatgttaaatgctta---------------------------------ggttttggggtacgtttgatcat------------------------------------------------------taa-------aaagta-------aa-atgtaa------actatta-atattt------------------------------------------aatt----------------agaaaaaaaag-------------------ar-------------------------------------------------------------------------------------------------------------------
>I28637_M060_Malvaceae_Duboscia_vifidiflora_seq1
----------------------------------------------------aaaatcttgctgagcaaggc----acaaaatgggagttcacggtctctggg--------agctactggctcccgtcggccgccgcgtgtccgtcgaaaccctagccgggaaaaaactcgccatcggt-------aatcct--------aaattttctacccaagaaa------caattc----------taaa-tc------------------tttaacaaattatttacttctttt-------------------------ttcgggtttgttttcg-------------aagatgcgagtatttggatggttcagttcatgaaagcgatgcgagacgagaaaggagaaatggttcgaaacgctcatctgttgggg-ttttttaggagaatttgcaagcttttgtatctaaagactaagcctgttttcgtcttcgatggtgccacgccggttctcaagcgccgcactgtcattgctcgccgtcgccagcgagaaaacgcacaggctaaaattcgtaaaaccgctgaaaaattgctcctcaatcatgtaacgtttc----tttatttttatttt-------------------------------------------------------------------------------ttctttaaattttt-aattggaaatactga---------------------------------attttgaggctaattttggttgt--------------------tagttgttat----cgcttctgtca----ctaattta-------aataaagt--------------------aaaaacg-gtattt------------------------------------------aact-------------aaagatgaataaatgatta--------------aattaaatgctaa-tgtttggaatggaagtaac------------------------------------------------------------------------------------
>I28638_M061_Malvaceae_Basiloxylon_brasiliensis_seq1
-----------------------------------------------caatcttgcagttgcagggmaagcc----acaacatgggagttcatggtctatggg--------agctactggctcccgtcggccgccgagtgtcggtggaaaccctagccgggaagaaactcgccattggt--------aacccc-------aaattcctaaccctaa---------ctattt----------taatttc------------------attaacaaactatttactt------------------------------tttgtttttctttccg-------------aagatgcaagtatttggatggttcaatttatgaaagcgatgcgagacgagaaaggagaaatgattcgaaacgcgcatttattaggg-ttttttaggagaatttgtaagcttttgtatctaaaaactaaacctgttttcgtcttcgatggtgccacaccggttctcaagcgccgcactgttattgctcgccgtcgccagcgagaaaacgcccaagctaagatccgtaaaaccgctgaaaaattgctcctcaatcacgtaatgtttt----tttctcctcttttc-------------------------------------------------------------------------------cccctttagattat-aatttgaaatgctgc---------------------------------agttttaggctaagtttggttat---------------------tactatt----------tttgtta----ctaattaa-------caagtata-agaaac--tgtaa------agtagta-gtatat------------------------------------------aatt----------------aagaaatggat----------------------------------------------------------------------------------------------------------------------------------------
>I28639_M249_Malvaceae_Gyranthera_amphibiolepis_seq1
---------------------------------------------------------------------------------------------agtctctggg--------aactattggctcccgtcggccgccgcgtgtccgtcgaaaccctagccggaaagaaactcgccatcggt-------aaaccct-------aaatacctaaccctaa---------caawttt---------aatttct------------------tttaacaaattatttacttttttttttg-------------------------tttttgtttttg-------------aagahgcaagtatttggatggttcaattcatgaaagcgatgcgagatgagaaaggagaaatggttcgaaacgcgcatttgttaggg-ttttttaggagaatttgcaagcttttgtatctaaaaactaaacctgttttcgtcttcgacggagccacaccggttctcaagcgccgcaccgtcattgctcgccgtcgacagcgagaaaacgcccagbctaagatccgtaaaacggctgaaaaattgcttctcaatcacgtaacgtttc----ttgcttttttcttt-----------------ta-------------------------------------------------------------attttaactttct-aatttgaaatgctga---------------------------------atttttaggctaagtttggttat--------------------ttactttt---------ttttttta----cttgttca-------aaaaataa-aattat-------------agtagta-t----------------------------------------------------------------------------------------------------------------------------------------------------------------------------------------------------------------------
>I28640_M062B_Malvaceae_Diplodiscus_paniculatus_seq1
-----------------------------------------------------------------------------------------------------------------------gctcccgtcggccgccgcgtttccttcgaaaccctagccggmaagaaactcgccattggt--------aacccg-------aaattctttaccctag---------ctaktc----------tgatttc------------------attgacagataatat----------------ttactt------------tttgcttttgtatttg-------------aagatgcaagtatttggatggttcaattcatgaaagcgatgcgagacgagaaagsagamatggttcgaaacgcgcatttgttwgggyttttttaggagaatttgcaagcttttgtacctaaaaactaagccggttttcgtcttcgatggcgccacaccggttctcaagcgccgcaccgtcattgctcgccgtcgccagcgagaaaacgcccaagctaagatccgtaaaaccgctgaaaaattgctcctcaatcacgtaaattttt----tttgctctttttat-------------------------------------------------------------------------------tctattyaaatcct-aatttggaatcccga---------------------------------ggacttaggctaagtttg-tcat---------------------tactatt---------ttttgtta----ctaattaa---------aataaa-aatgaa-acgtaaaatgatagtaata-gtttta------------------------------------------agct----------------aaaaaatgat-----------------------------------------------------------------------------------------------------------------------------------------
>I28641_M063_Malvaceae_Brownlowia_peltata_seq1
-------------------------------------------------------attttgtagagcaagcc--a-aaaaaatgggagttcacggtctatggg--------aactactggctmccgtcggccgccgygtytccgtcgaaaccctagccggmaaraaactcgccattggt--------aaccyc-------aaattctttaycctar---------ctatkc----------tratttc------------------aytrabrgatratat----------------ttacht------------tttgcttttgtatttg-------------aagatgcaagtatttggatggttcaattcatgaaagcsatgcgagabgagaaaggagaaatggttcgaaacgcgcatttgttaggg-tttttthggagaatttgcaagcttttgtanctaaaaactaagcctgttttcgtctthgatggngccacaccdgttctcaagcgccgcaccgtcattgctcgccgtcgccagcgagaaaacgcccaagctaagatccgtaaaaccgctgaaaadntgctcctcaatcacgtaaatwttt----kytbnythhwttym------------------------------------------------------------------------------wtccatwthaawycy-aatttgaaatcccga---------------------------------ggtcttaggctaagtttg-tcwt---------------------tactawt---------tkttgtta----ctaattaa---------artaaa-aatgaa-atrtaaaatggtagtamta-gttttt------------------------------------------ggtt----------------gaaaaatgawt-------------------aatgtracgcaaa-cgtttcaaataaaagtaaaatat-------tcaattt------------------------------------------------------------------
>I28642_M064_Malvaceae_Burretiodendron_esquirolii_seq1
------------------------------------------------------------------------------------------------------------------------------------------------------------------------------------------acaaccc-------caattcctaaccctaa---------ctattc----------taatttc------------------tttaacaaattaatca----------------------------------tttttaaaattattg-------------cagatgcaagtatttggatggttcagtttatgaaagcgatgcgagatgagaaaggggaaatggttcgaaacgcccatttgttaggg-tttttcaggaggatttgcaagcttttgtacctaaaaactaaacctgttttcgtcttcgatggtgccacaccggttctcaagcgccgcaccgtcattgctcgtcgccgccagcgagaaaacgcccaagctaagatccgtaaaatggctgaaaagttgctcctcaatcacgtaaattttt----tttcctgtttttct-----------------gtttt----------------------------------------------------------catttaaatttgt-aattttaaatgctt---------------------------------------ttgggt---------------------------------------------------------------------------------------------------------------------------------------------------------------------------------------------------------------------------------------------------------------------------------------------------------------------------------------
>I28643_M065_Malvaceae_Hermannia_flammea_seq1
---------------------------------------------------------------------acc-at--agaaatgggagttcacggtctctggg--------aactactcgcccccgtcgggcgccgtgtgtccgtcgaaaccctggccggaaagaaacttgccattggt-------aattccc-------aaatccctaaccctaa---------taattcca--------taattct------------------ttttgcaaattatttactttcctt-------ttcctt------------ttcctttttgtttttg-------------aagatgcaagtatttggatggttcaattcatgaaagcgatgcgagacgagaaaggagaaatggttcgaaacgcgcatttaataggg-ttttttaggagaatttgcaaacttttgtatcttaaaactaagcctgttttcgtattcgatggtgccacgccggttctcaagcgccgcaccgtgatcgctcgccgtcgacagcgagaaaacgcccaggctaagatccgtaaaaccgctgaaaagttgcttctcaatcatgtaacatttc----tttctttttggt--------------------------------------------------------------------------------------ttaaattat-tatttgaaatgctga---------------------------------atgtttaggccaagtttggttat---------------------aagtgtt-------ccttttgttt----ttgtttca-------cataaaag-tat----------------aacttaa-attttt------------------------------------------tactgctt------------agaaaggttat-------------------tcctaattt------------------------------------------------------------------------------------------------------------
>I28644_M066_Malvaceae_Thomasia_solanaceae_seq1
-------------------------------------------------------------ctgagcaagcc-ag--aaaaatgggagttcacggtctatggg--------aactactggctcccgtcggccgtcgcgtttccgtcgaaaccctggccggaaagaaacttgccatcggt-------aactccc-------aaacccctaaccctat---------caattc----------taaattc------------------ttaaataaattatttatacctttt-------------t--------ctatttgtttttgtttttg-------------aagatgcgagtatttggctggttcaattcatgaaagcaatgcgagatgagaagggagaaatggttcgaaacgcgcatttgttaggg-ttttttaggagaatttgcaagcttttgtatctaaaaactaagcctgttttcgtcttcgatggtgcgacgccggttctcaagcgccgcactgtccttgctcgccgtaaacagcgagaaaacgcccaggcgaagatccgtaaaaccgctgaaaaattgctcctcaatcatgtaacacgtc----tttctttcttttct------------------------------------------------------------------------------------ttaaatttt-aatttgacatgctga----------------------------------attttaggctcgttttggttat--------------------taagtact-------attttt-cta----ctaact------------aaata-aaataa-------------aatacta-gtttta------------------------------------------atta--------------aaaatgaataaag-------------------aattaattgcaaa-tg-----------------------------------------------------------------------------------------------------
>I28645_M067_Malvaceae_Guichenotia_ledifolia_seq1
------------------------------------------------------actcttgctgagcaagcc-ag--aaaaatgggagttcacggtctatggg--------aactactggcccccgtcggccgccgcgtttccgtcgaaaccctggccggaaagaaacttgccatcggt-------aactccc-------aaacccctaaccctat---------caattc----------taaattc------------------ttaaataaattatttacctttttt-------------c--------gaatttgttattgtttttg-------------aagatgcgagtatttggctggttcaattcatgaaagcgatgcgagatgagaaaggagaaatggttcgaaacgcgcatttgttaggg-ttttttaggagaatttgcaaacttttgtatctaaaaactaagcctgttttcgtcttcgatggtgcgacgccggttctcaagcgccgcactgtcctcgctcgccgtggacagcgagaaaatgcccaggctaagatccgtaaaaccgctgaaaagttgctcctcaatcatgtaacatgtc----tttctttcttttct------------------------------------------------------------------------------------ttaaatttt-aatttgaaatgctga----------------------------------attttaggctcgttttggttat--------------------taaatact-------atttttgcta----ttaactaa-------ataaaata-aaataa-------------aatacta-gtttta------------------------------------------atta--------------aaaataaataaag-------------------aat------------------------------------------------------------------------------------------------------------------
>I28646_M068_Malvaceae_Helmiopsis_sp_seq1
---------------------------------------------------taaaatcttgcagagcaagccaaa--aaaaatgggagttcacggtctatggg--------aattactggctcccgttggccgtcgcgtttccgttgaaaccctagctgggaagaaactcgccattggta------accaccc-------aaattcctaaccctta---------ctgttc----------caattta------------------tttaacaaatgatttacgttttg----------------------------ttcttgtttatttg-------------cagatgcaagtatttggatggttcagttcatgaaagcgatgcgagacgagaaaggggaaatggttcgaaacgcccacttgataggg-tttttcaggaggatttgcaagcttttgtacctaaaaactaaacctgttttcgtctttgatggtgccacaccggttctcaagcgccgcaccgtcattgctcgccgccgtcagcgagaaaacgcccaagctaagatccgtaaaactgctgaaaagttgctccttaatcacgtaattttttccttcttcttttccttac----------------------------------------------------------------------------------------------------------------------------------------------gtttctgggt--agtttgatcat------------------------------------------------------taa-------aaagtaaa-agtgaa-atgtaa------actaata-gctttg------------------------------------------aatt----------------aaaaaatgaat-------------------agttaaatggaaa-tgtttcaaataaaaggaaatttt-------ttaattt------------------------------------------------------------------
>I28647_M069_Malvaceae_Cheirolaena_linearis_seq1
-------------------------------------------------------------------aagcc-aa--aaaaatgggagttcacggtctatggg--------aattactggctcccgttggccgtcgcgtttccgttgaaaccctagccgggaagaaactcgccattggta------accaccc-------aaattcctaaccctaa---------ctgttc----------taattta------------------tttaacaaatgatttacgtttgg---------------------------tttcttgtttatttg-------------cagatgcaagtatttggatggttcagttcatgaaagcgatgcgagatgagaaaggggaaatggttcgaaacgcccatttgataggg-tttttcaggaggatttgcaagcttttgtacctaaaaactaaacctgttttcgtctttgatggtgccacaccggttctcaagcgccgcaccgtcattgctcgccgccgccagcgagaaaacgcccaagctaagatccgtaaaactgctgaaaagttgctccttaatcacgtaaattttt---tctccttttccttgc----------------------------------------------------------------------------------------------------------------------------------------------gtttctgggt--agtttgatcat------------------------------------------------------taa-------gaggtaaa-agtgaa-atgt-a------acttata-gtattg------------------------------------------aatt----------------aaaaaatgaat-------------------agttaaatgaaaa-tgttttaaataaaaggatttttt-------ttaattttaaattctttaaaaagt-------------------------------------------------
>I28648_M070_Malvaceae_Helmiopsiella_madagascariensis_seq1
-------------------------------------------------------------------------aa--aaaaatgggagttcacggtctatggg--------aattactggctcccgttggccgtcgcgtttccgttgaaaccctagctgggaagaaactcgccattggta------accaccc-------aaattcctaaccctaa---------ctgttc----------caattta------------------tttaacaagtgatttacgttttg----------------------------ttcttgtttatttg-------------cagatgcaagtatttggatggttcagttcatgaaagcgatgcgagacgagaaaggggaaatggttcgaaacgcccatttgataggg-tttttcaggaggatttgcaagcttttgtacctaaaaactaaacctgtttttgtctttgatggtgccacaccggttctyaagcgccgcaccgtcattgctcgccgccgtcagcgagaaaacgcccaagctaagatccgtaaaactgctgaaaagttgctccttaatcacgtaattttttgctccttcttttccttac----------------------------------------------------------------------------------------------------------------------------------------------gtttctgggy--agtttgatcat------------------------------------------------------taa-------aaagtaaa-agtgaa-atgtaa------actaata-gtattg------------------------------------------aatt----------------aaaaaatgaat-------------------akttaaatggaaa-tgt----------------------------------------------------------------------------------------------------
>I28649_M071_Malvaceae_Goethalsia_meiantha_seq1
------------------------------------------------------------------------------------------------------g--------agctactggctcccgtcggccgtcgcgtgtccgtcgaaaccctggccgggaaaaaactcgccatcggt-------aatctca-------aattttccaaccctagaaa------caattc----------taaa-tc------------------tttaacaaattatttacttctttttttttt-tttttt------------gtggggttcgtttttg-------------aagatgcgagtatttggatggttcagttcatgaaagcgatgagagacgagaaaggagaaatggttcaaaacgctcatttgttaggg-ttttttaggagaatttgcaagcttttgtatctaaagactaagcctgttttcgtcttcgatggtgccacgccggttctcaagcgccgcaccgtcattgctcgccgtcgccagcgagaaaacgcacaggctaaaattcgtaaaaccgctgaaaaattgctcctcaatcatgtaacatttc----tttatttttacatt------------------------------------------------------------------------------tttctttaaattttt-aactggaaatactga---------------------------------attttagggctcactttggttgt--------------------taattgttac----cgcttctgtca----ctaattaa-------aataaagt---------------------aaaaca-gtactt------------------------------------------aac--------------------------------------------------------------------------------------------------------------------------------------------------------------------
>I28650_M072_Malvaceae_Clappertonia_ficifolia_seq1
--------------------------------------------------------------------------------------agttcacggtctctggg--------aactactggctcccgttggccgccgtgtttcggtcgaaaccctagccgggaaaaagctcgcaatcggt-------aatcccc------aaattccctaaccctaaaat------acattc----------taaattc------------------ctt---aaattatttactcttttttttwwa-waaaaa------------aattggtttgtttttg-------------aagatgcgagtatttggacggttcagttcatgaaagccatgcgagacgagaaaggagaaatggttcgaaacgctcatttgttaggg-ttttttaggcgaatttgcaagcttttgtttctaaagactaagcctgttttcgtgttcgatggtgccacgccagttctcaagcgccgcaccgtcattgctcgccgtcgacagcgagaaaacgcacaggctaagattcgtaaaactgctgaaaaattgctcctcaatcacgtatgttttt----tttctt---------------------------------------------------------------------------------------------------taaattgcaaaatgctga---------------------------------agttctaggctaagtttggttgt--------------------tagttgttac----tg-ctctgttt----ctaattaa-------aataaagt---------------------aaatca-gtattt------------------------------------------aact-------------aaaaatgaatcaat-------------------aattaattgctaa-tgcttggaatgaaactaacttct-------tttt--------------------------------------------------------------------a
>I28652_M074_Malvaceae_Hildegardia_barteri_seq1
------------------------------------------------------------------------------------ggcgttcatggtctatggg--------aactactggctcccgtcggccgccgcgtttccgtcgaaaccctagccgggaagaaagtggccattggt--------aacctc-------tgattcctaa-cctaa---------ctgttc----------taatttc------------------tttagctagtcatttachtttttt--------ttttt------------ttttttttaattttcg-------------aagatgcaagtatttggatggttcagttcatgaaagcgatgcgagatgagaaaggagaaatggttcgaaacgcgcatttattagga-ttttttaggagaatttgcaagcttttgtacctaaaaactaaacctgttttcgtcttcgatggtgcaacgccggttctcaagcgccgcaccgtcattgctcgccgtcgccagcgagataacgcccaagctaagatccgtaaaaccgctgaaaaattgctcctcaatcacgtaatatttt----ttctcctttttctc---------------------------------------------------------------------------------cctttagattat-aatttgaaatgccgc---------------------------------ggttttaggctatgtttggttat---------------------tactatt---------ttgtgtta----ccaattga-------aaaataaa-agtaca-atgtaa------agcagta-tgatat------------------------------------------aatt----------------taaaattaaat-------------------actggaacgcaaa-tgcttcaaata--------------------------------------------------------------------------------------------
>I28653_M168_Malvaceae_Theobroma_cacao_seq1
-----------------------------------------------------------------gcaagcc---gagaaaatgggagttcacggtctctggg--------aactactggcccccgtcggccgccgtgtctccgttgaaacgctagccggaaagaaactcgccatcggt-------aactccc--------aatccctagccctaa---------caattc----------taaattct-----------------ttaaacaaattattttactttg---------------------------tttgtttttgtttttg-------------aagatgcgagtatttggatggttcaattcatgaaagcgatgcgagacgagaaaggagaaatggtccgaaacgctcatttgttaggg-ttttttaggagaatttgcaaacttttgtatttaaaaactaagcctgttttcgtcttcgatggtgccacgccggttctcaagcgccgcaccgtcatcgctcgccgtcgacagcgagaaaactcccaggctaagatccgtaaaaccgctgaaaaattgcttctcaatcacgtaatatttc----gtactttcttttct------------------------------------------------------------------------------------ttaaattta-agtttgaaatgctga---------------------------------atttttaggctaagtttggtaat--------------------taagtact-------atttatgtta----ctaattaa-------aaaaaata-aattgt----tga------ggggtta-ctatttttcccatcaccttcttccacagtgcagttgccaaggtgttgtaattttgaacgtct-gccagaaaa-----------------------------------------------------------------------------------------------------------------------------------------------
>I28654_M105_Malvaceae_Pachira_aquatica_seq1
a--------------------------------------------------------------------------------------------ggtctctggg--------aactactggctcccgtcggccgccgcgtgtctgtcgaaaccctagccggaaagaaactcgccatcggt-------aaaccct-------aaatccctaaccctaa---------cagtttt---------aaattct------------------tttaacaaattatttactttttttttgtg------------------------tttttgtttttg-------------aagatgcaagtatttggatggttcaattcatgaaagcgatgcgagatgagaaaggagaaatggttcgaaacgcgcatttgttaggg-tttttcaggagaatttgcaagcttttgtatctaaaaactaaacctgttttcgtcttcgacggtgccacaccggttctcaagcgccgcaccgttattgctcgccgtcgacagcgagaaaatgcccaggctaagatccgtaaaaccgctgaaaaattgctcctcaatcaggtaatatttc----ttgctctttttttt-----------------tttttttt-----------------------------------------------aamaaaarrawtkgrmyttct-aattagaaattctga---------------------------------atttttgggctaagtttggttat--------------------ttactatt---------ctttttta----cttg----------------------------------------------------------------------------------------------------------------------------------------------------------------------------------------------------------------------------------------------------------------------
>I28655_M148_Malvaceae_Robinsonella_mirandae_seq1
---------------------------------------------------------------------------------atgggagttcacggtctctggg--------aactattggctcccgtcggccgccgcgtgtctgtcgaaaccctggccggaaagaaactagccrttggt-------aaacttt-------aaatccctagaacttg---------caawtt----------taattgc------------------tttaacaaattattkacttcttttwm---y-tttgtt------------ktkttttttgtttttg-------------aagatgcaagtatttggatggttcaattcatgaaagcgatgcragatgagaagggagaaatggttcgaaacgcgcatttgttagga-ttttttaggagaatctgcaagcttttgtatctaaaractaaacctgttttcgtcttcgatggtgccacaccggttctcaagcgccgcaccgtcattgctcgacrtcgacagcgagaraacgcccaggctaaratccgtaaaacagctgaaaaattgctcctcaatcaggtaayatttc----ttgct------------------------------------a-------------aaa--------------------aawwawwawwaattttwttttaactttct-aasytggaatgctga---------------------------------atttttaggctaagtttggttat------------------------------------------ttt----ttagttga-------cttaataa-aatta--------------agcagya-gtattt------------------------------------------agtt----------------aaaaa-aggat-------------------aattgagtccaaa-tgtttacaataaaagtgt-----------------------------------------------------------------------------tc------
>I28656_M002_Malvaceae_Tilia_americana_seq1
--------------------------------------------------------------agagcaagcc----aaaaaatgggagttcacggtctatggg--------aactactggctcccgtcggccgccgtgtatctgtcgaaaccctagccgggaagaaactcgccattggt--------aacccc-------aaattcctaacyctaa---------ctattctattctaktttattttt------------------tttwacaaattatttactyt-----------------------------ttktttttttytttcg-------------aagatgcaagtmtttggatggttcaattcatgaaagcgatgcgagaygagaaaggagaaatgattcgaaacgcgcatttgttaggg-ttttttaggagaatttgcaagcttttgtacctaaaaactaaacctgttttcgtctttgatggtgccacaccggttctcaagcgccgcaccgtcattgctcgccgtcgccagcgagaaaacgcccaagctaagatccgtaaaaccgctgaaaaattgctcctcaatcacgtaatttctt----ttgctccttttaay-----------------accct--------------------------------------------------------------ttaaattct-aatttgaaatgctga---------------------------------ggttttaggctaagtttgatcat---------------------tactatt---------ttttgytt----ctaattaa-------aaagacac-tgtttc-atataa------aagtaaa-attttt------------------------------------------agttcttt------------aaaaa-------------------------------------------------------------------------------------------------------------------------------------------tga
>I28657_M180_Malvaceae_Triumfetta_lappula_seq1
-----------------------------------------------------------------------------------------tcacggtctctggg--------aactactggctcccgttggtcgccgtgtttcggtcgaaacccttgccgggaaaaaactcgcmatcggt-------aatcccca-----aatttttctaaccctaa--------cgcattc----------taaattc------------------tttarcaaattwtttactcttaatwttt---ttyhhy------------ctttggtttgtttttg-------------aagatgcgagtatttggatggttcagttcatgaaagccatgygagacgagaaaggagaaatggttcgaaacgctcahttgttaggg-ttttttaggagaatttgcaagcttttgtttctaaagactaagcctgttttcgtgttcgatggcgccacgccagttctcaagcgccgcaccgtcattgctcgycgtcgccagcgagaaaatgcacaggctaagattcgtaaaacdgctgaaaagttgctcctcaatcaygtatcgtttm----ttttyyhttyyyyt------------------------------------------------------------------------------btbmtttdaatttcaattymgaaaatgctga---------------------------------agttctaggstaagtttggttgt--------------------tagttgytat----cg-ctctgtct----ctaattga-------aataaast---------------------aaatca-gtatt------------------------------------------------------------------------------------------------------------------------------------------------------------------------------------------------------------------
>I28658_M160_Muntingiaceae_Muntingia_calabura_seq1
-----------------------------------------------------------------------------------------------------gg--------aattactggcccccgtcggccgccgcgtctccgtggaaaccctcgccggaaaaacgctcgccatcggtacg-------------c---gcaaaccctaaccctaaa--------catctttaa-------taaagtttgagacttggagagttaatttaatgtttaatttttcctttctctctct-ctctctctctctctcttgttcgctcgctccattg-------------cagacgcgagcatatggatggtccagttcatgaaggctatgcgggacgagaagggcgagatggtccggaacgcgcatttgcttggg-ttttgtaggagaatttgtaagcttttgtacctccggacgaagccagtcttcgtcttcgacggtggcactccggctctcaagcgtcgcactgtcattgcccgacgccgccagcgggagaatgcccaggcgaagatccggaagaccgctgaaaagttgcttctcaatcacgtaagttgtt----gcttgtcctgtccccaatggaa---------ttctatgaat----------------------------------------------gtaattcttttttagtattg-tatttgcattgctgt---------------------------------agtctgtgatggagagtctattt--------------------ttattaag---------ctttttgaagttttggtttttg-----------------------------------------gtgtttag---gtta---------------------------agg---aattgag---------gttgaaagagttggc----------------------------------------------------------------------------------------------------------------------------------------
>I9832_V002_Malvaceae_Luehea_speciosa_seq1
atatatatatatatatttactccttataaatcgaccaaaacagcaaatttcaaaaatcttgctgagcaagac----agaaaatgggagttcacggtctctggg--------agctactggctcccgtaggccgccgtgtgtccgtcgaaaccctagtcgggaaaaaactcgccatcggt-------aattccc------taattttctaaccctaaaaa------caattt----------aaaattc------------------tttaacaaattatttactcttcatttgtgt-------------------ttttggtttgtttttg-------------aagatgcgagtatttggatggttcagttcatgaaagcgatgcgagacgagaaaggagaaatggttcgaaacgctcatttgttaggg-tttttcaggagaatttgcaagcttttgtttttaaagactaagcctgttttcgtcttcgatggtgccacgccagttctcaagcgccgcaccgtcattgctcgccgtcgccagcgagaaaactcacaagctaaaattcgtaaaaccgctgaaaagttgctcctcaatcatgtaacgtttc----ttaattcttttttt------------------------------------------------------------------------------cctccttgaattttt-aattggaaatgctga---------------------------------atttttaggctaagcttggttgt--------------------tagttgtcat----cgcgtctgtca----ctgattaa-------aataaagt---------------------aaagcg-gtattg------------------------------------------aact-------------aaaaatgaatcaataatcaa------------taatcaaatgctaa-cgttaggaatgaaagtaactttc-------tttttactgattttcaagttttaact-----------ctgacaatgttattattcatttattt-tatctatat
