# Supplementary material for: Localized Phylogenetic Discordance Among Nuclear Loci Due to Incomplete Lineage Sorting and Introgression in the Family of Cotton and Cacao (Malvaceae)
Source: Front Plant Sci. 2022 Apr 13;13:850521. doi: 10.3389/fpls.2022.850521 (PMC9043901; doi:10.3389/fpls.2022.850521)
Supplement: Supplementary file 4 [file Table_1.XLSX]

## Sheet: Table_S1
Table S1. Taxon sampling and voucher information
Species	Family	Subfamily	Is_Control	Sequencing_method	Voucher. Herbaria acronym is in parentheses (Index Herbariorum, Thiers B. continuously updated)	Sequence name(Seq-ID_LAB-ID_Family_Genus_species_seq1)
Abelmoschus moschatus Medik.	Malvaceae	Malvoideae	No	Metaprep	2014-1264 (Missouri Botanical Garden)	I23369_M018_Malvaceae_Abelmoschus_moschatus_seq1
Abroma augusta (L.) L.f.	Malvaceae	Byttnerioideae	No	AHE_indiv	CM-0-BR-2009133718 (Botanic Garden Meise)	I28623_M048_Malvaceae_Abroma_augusta_seq1
Abutilon sp	Malvaceae	Malvoideae	No	AHE_indiv	Rebeca Hernández Gutiérrez 235 (MEXU)	I28605_M235_Malvaceae_Abutilon_sp_seq1
Adansonia digitata L.	Malvaceae	Bombacoideae	No	AHE_indiv	1984-0404 (Missouri Botanical Garden)	I28633_M056_Malvaceae_Adansonia_digitata_seq1
Allosidastrum pyramidatum (Desp. ex Cav.) Krapov., Fryxell & Bates	Malvaceae	Malvoideae	No	Metaprep	Rafael Torres (MEXU)	I23396_M019_Malvaceae_Allosidastrum_pyramidatum_seq1
Althaea officinalis L.	Malvaceae	Malvoideae	No	Metaprep	2014-1757 (Missouri Botanical Garden)	I23359_M008_Malvaceae_Althaea_officinalis_seq1
Alyogyne huegelii (Endl.) Fryxell	Malvaceae	Malvoideae	No	Metaprep	2011-0354 (Missouri Botanical Garden)	I23361_M010_Malvaceae_Alyogyne_huegelii_seq1
Anoda cristata (L.) Schltdl.	Malvaceae	Malvoideae	No	Metaprep	Rebeca Hernández Gutiérrez 182 (MEXU)	I23390_M182_Malvaceae_Anoda_cristata_seq1
Apeiba tibourbou Aubl.	Malvaceae	Grewioideae	No	AHE_indiv	Rebeca Hernández Gutiérrez 193 (MEXU)	I28625_M193_Malvaceae_Apeiba_tibourbou_seq1
Ayenia berlandieri S.Watson	Malvaceae	Byttnerioideae	No	Metaprep	Rebeca Hernández Gutiérrez 187 (MEXU)	I23392_M187_Malvaceae_Ayenia_berlandieri_seq1
Basiloxylon brasiliensis (Allemão) K. Schum.	Malvaceae	Sterculioideae	No	AHE_indiv	van den Berg 2537 (HUEFS)	I28638_M061_Malvaceae_Basiloxylon_brasiliensis_seq1
Bdallophytum americanum (R.Br.) Eichler ex Solms	Cytinaceae	Na	No	AHE_indiv	Rebeca Hernández Gutiérrez 188 (MEXU)	I28592_M188_Cytinaceae_Bdallophytum_americanum_seq1
Bixa orellana L.	Bixaceae	Na	No	Metaprep	Rebeca Hernández Gutiérrez 162 (MEXU)	I23381_M162_Bixaceae_Bixa_orellana_seq1
Bombax ceiba L.	Malvaceae	Bombacoideae	No	Metaprep	van den Berg 2423 (HUEFS)	I23352_M001_Malvaceae_Bombax_ceiba_seq1
Brachychiton bidwillii Hook.	Malvaceae	Sterculioideae	No	AHE_indiv	20141294 (Royal Botanic Garden Edinburgh)	I28612_M038_Malvaceae_Brachychiton_bidwillii_seq1
Brownlowia peltata Benth.	Malvaceae	Brownlowioideae	No	AHE_indiv	David J. Middleton 1423 (E)	I28641_M063_Malvaceae_Brownlowia_peltata_seq1
Burretiodendron esquirolii (H.Lév.) Rehder	Malvaceae	Dombeyoideae	No	AHE_indiv	J.F. Maxwell 06-413 (MO)	I28642_M064_Malvaceae_Burretiodendron_esquirolii_seq1
Byttneria aculeata Jacq.	Malvaceae	Byttnerioideae	No	AHE_indiv	A.C. A. 327 (MEXU)	I28635_M058_Malvaceae_Byttneria_aculeata_seq1
Callirhoe bushii Fernald	Malvaceae	Malvoideae	No	Metaprep	1993-1408 (Missouri Botanical Garden)	I23365_M014_Malvaceae_Callirhoe_bushii_seq1
Camptostemon schultzii Mast.	Malvaceae	Malvoideae	No	AHE_indiv	H. Streimann & Y. Lelean NGF 18453 (E)	I28620_M046_Malvaceae_Camptostemon_schultzii_seq1
Carpodiptera cubensis Griseb.	Malvaceae	Brownlowioideae	No	AHE_indiv	Itzi Fragoso Martínez 532 (MEXU)	I28593_M024_Malvaceae_Carpodiptera_cubensis_seq1
Ceiba pentandra (L.) Gaertn.	Malvaceae	Bombacoideae	No	Metaprep	Rebeca Hernández Gutiérrez 150 (MEXU)	I23378_M150_Malvaceae_Ceiba_pentandra_seq1
Cheirolaena linearis Benth.	Malvaceae	Dombeyoideae	No	AHE_indiv	Richard Razakamalala et al. 1410 (MO)	I28647_M069_Malvaceae_Cheirolaena_linearis_seq1
Chiranthodendron pentadactylon Larreat.	Malvaceae	Malvatheca	No	Metaprep	Rebeca Hernández Gutiérrez 140 (MEXU)	I23372_M140_Malvaceae_Chiranthodendron_pentadactylon_seq1
Cistus albidus L.	Cistaceae	Na	No	Metaprep	1996-1258 (Missouri Botanical Garden)	I23358_M007_Cistaceae_Cistus_albidus_seq1
Clappertonia ficifolia (Willd.) Decne.	Malvaceae	Grewioideae	No	AHE_indiv	Sosef, M.S.M. avec M. Leal, Y. Issembé, B. Nziengui & Nang-Essouma 532 (MO)	I28650_M072_Malvaceae_Clappertonia_ficifolia_seq1
Cochlospermum vitifolium (Wild.) Spreng.	Bixaceae	Na	No	Metaprep	Rebeca Hernández Gutiérrez 163 (MEXU)	I23382_M163_Bixaceae_Cochlospermum_vitifolium_seq1
Corchoropsis tomentosa (Thunb.) Makino	Malvaceae	Dombeyoideae	No	AHE_indiv	Hu Zhong-hui 453 (MO)	I28624_M049_Malvaceae_Corchoropsis_tomentosa_seq1
Daphne odora Thunb.	Thymelaeaceae	Na	No	Metaprep	2003-1000 (Missouri Botanical Garden)	I23362_M011_Thymelaeaceae_Daphne_odora_seq1
Daphnopsis megacarpa Nevling & Barringer	Thymelaeaceae	Na	No	Metaprep	Rebeca Hernández Gutiérrez 143 (MEXU)	I23375_M143_Thymelaeaceae_Daphnopsis_megacarpa_seq1
Desplatsia dewevrei (De Wild. & T.Durand) Burret	Malvaceae	Grewioideae	No	AHE_indiv	XX-0-BR-19620435 (Botanic Garden Meise)	I28599_M029_Malvaceae_Desplatsia_dewevrei_seq1
Diplodiscus paniculatus Turcz.	Malvaceae	Brownlowioideae	No	AHE_indiv	Benjamin Clement Stone 15825 (E)	I28640_M062B_Malvaceae_Diplodiscus_paniculatus_seq1
Dombeya wallichii (Lindl.) K.Schum.	Malvaceae	Dombeyoideae	No	Metaprep	Rebeca Hernández Gutiérrez 137 (MEXU)	I23371_M137_Malvaceae_Dombeya_wallichii_seq1
Duboscia viridiflora (K.Schum.) Mildbr.	Malvaceae	Grewioideae	No	AHE_indiv	C.C.H. Jongkind, H.H. Schmidt & D.K. Abbiw 1807 (MO)	I28637_M060_Malvaceae_Duboscia_viridiflora_seq1
Durio zibethinus L.	Malvaceae	Helicterioideae	No	AHE_indiv	van den Berg 2513 (HUEFS)	I28611_M062A_Malvaceae_Durio_zibethinus_seq1
Entelea arborescens R.Br.	Malvaceae	Grewioideae	No	AHE_indiv	NZ-0-BR-2007100556 (Botanic Garden Meise)	I28604_M032_Malvaceae_Entelea_arborescens_seq1
Eriolaena candollei Wall.	Malvaceae	Dombeyoideae	No	AHE_indiv	N.M. Cuong 139 (MO)	I28632_M055_Malvaceae_Eriolaena_candollei_seq1
Eriotheca macrophylla (K.Schum.) A.Robyns	Malvaceae	Bombacoideae	No	AHE_indiv	van den Berg 2532 (HUEFS)	I28613_M039_Malvaceae_Eriotheca_macrophylla_seq1
Neurada procumbens L.	Neuradaceae	Na	No	AHE_indiv	Mansour Abdullah MTA552 (E)	I28617_M043_Neuradaceae_Neurada_procumbens_seq1
Firmiana simplex (L.) W.Wight	Malvaceae	Sterculioideae	No	Metaprep	Liu Jinkui 095 (MO)	I23366_M015_Malvaceae_Firmiana_simplex_seq1
Fuertesimalva jacens (S.Watson) Fryxell	Malvaceae	Malvoideae	No	Metaprep	Rebeca Hernández Gutiérrez 236 (MEXU)	I23395_M236_Malvaceae_Fuertesimalva_jacens_seq1
Gaya domingensis Urb.	Malvaceae	Malvoideae	No	Metaprep	van den Berg 2461 (HUEFS)	I23399_M022_Malvaceae_Gaya_domingensis_seq1
Glyphaea brevis (Spreng.) Monach.	Malvaceae	Grewioideae	No	AHE_indiv	XX-0-BR-19514732 (Botanic Garden Meise)	I28598_M028_Malvaceae_Glyphaea_brevis_seq1
Goethalsia meiantha (Donn.Sm.) Burret	Malvaceae	Grewioideae	No	AHE_indiv	Luis Diego Vargas & V. H. Ramírez 323 (MO)	I28649_M071_Malvaceae_Goethalsia_meiantha_seq1
Gossypium hirsutum L.	Malvaceae	Malvoideae	No	AHE_indiv	Rebeca Hernández Gutiérrez 223 (MEXU)	I28603_M223_Malvaceae_Gossypium_hirsutum_seq1
Grewia sp	Malvaceae	Grewioideae	No	Metaprep	2015-2152 (Missouri Botanical Garden)	I23364_M013_Malvaceae_Grewia_sp_seq1
Guazuma ulmifolia Lam.	Malvaceae	Byttnerioideae	No	AHE_indiv	Rebeca Hernández Gutiérrez 184 (MEXU)	I28595_M184_Malvaceae_Guazuma_ulmifolia_seq1
Guichenotia ledifolia J.Gay	Malvaceae	Byttnerioideae	No	AHE_indiv	Lally, T.R. 596 (K)	I28645_M067_Malvaceae_Guichenotia_ledifolia_seq1
Gyranthera amphibiolepis W. Palacios	Malvaceae	Bombacoideae	No	AHE_indiv	Rebeca Hernández Gutiérrez 249 (QCNE)	I28639_M249_Malvaceae_Gyranthera_amphibiolepis_seq1
Hampea nutricia Fryxell	Malvaceae	Malvoideae	No	Metaprep	Rebeca Hernández Gutiérrez 142 (MEXU)	I23374_M142_Malvaceae_Hampea_nutricia_seq1
Helicteres guazumifolia Kunth	Malvaceae	Helicterioideae	No	AHE_indiv	Rebeca Hernández Gutiérrez 226 (MEXU)	I28626_M226_Malvaceae_Helicteres_guazumifolia_seq1
Heliocarpus appendiculatus Turcz.	Malvaceae	Grewioideae	No	Metaprep	Rebeca Hernández Gutiérrez 145 (MEXU)	I23376_M145_Malvaceae_Heliocarpus_appendiculatus_seq1
Helmiopsiella madagascariensis Arènes	Malvaceae	Dombeyoideae	No	AHE_indiv	P.B. Phillipson et al. 3423 (MO)	I28648_M070_Malvaceae_Helmiopsiella_madagascariensis_seq1
Helmiopsis sp	Malvaceae	Dombeyoideae	No	AHE_indiv	Olivier Maurin, Paul Rees OM4366 LCD 2008-2463 (Royal Botanic Gardens Kew)	I28646_M068_Malvaceae_Helmiopsis_sp_seq1
Herissantia crispa (L.) Brizicky	Malvaceae	Malvoideae	No	Metaprep	Itzi Fragoso Martínez 344 (MEXU)	I23354_M003_Malvaceae_Herissantia_crispa_seq1
Heritiera littoralis Aiton	Malvaceae	Sterculioideae	No	AHE_indiv	KE-0-BR-2010122916 (Botanic Garden Meise)	I28610_M037_Malvaceae_Heritiera_littoralis_seq1
Hermannia flammea Jacq.	Malvaceae	Byttnerioideae	No	AHE_indiv	Olivier Maurin, Paul Rees OM4370 LCD 2014-815 (Royal Botanic Gardens Kew)	I28643_M065_Malvaceae_Hermannia_flammea_seq1
Herrania nitida (Poepp.) R.E.Schult.	Malvaceae	Byttnerioideae	No	AHE_indiv	PE-0-BR-19810271 (Botanic Garden Meise)	I28594_M025_Malvaceae_Herrania_nitida_seq1
Hibiscus tilliaceus L.	Malvaceae	Malvoideae	No	Metaprep	Rebeca Hernández Gutiérrez 161 (MEXU)	I23380_M161_Malvaceae_Hibiscus_tiliaceus_seq1
Hildegardia barteri (Mast.) Kosterm.	Malvaceae	Sterculioideae	No	AHE_indiv	Olivier Maurin, Solene Dequiret OM4376 LCD 1992-455	I28652_M074_Malvaceae_Hildegardia_barteri_seq1
Horsfordia alata (S. Watson) A. Gray	Malvaceae	Malvoideae	No	AHE_indiv	Rafael Torres (MEXU)	I28608_M035_Malvaceae_Hosfordia_alata_seq1
Huberodendron swietenioides (Gleason) Ducke	Malvaceae	Bombacoideae	No	AHE_indiv	T.D. Pennington, A. Daza, E. Lopez 17418 (E)	I28630_M053_Malvaceae_Huberodendron_swietenioides_seq1
Hydrogaster trinervis Kuhlm.	Malvaceae	Grewioideae	No	AHE_indiv	Popovkin A.V. 1876 (HUEFS)	I28614_M040_Malvaceae_Hydrogaster_trinervis_seq1
Kearnemalvastrum lacteum (Aiton) D.M. Bates	Malvaceae	Malvoideae	No	Metaprep	Rebeca Hernández Gutiérrez 189 (MEXU)	I23393_M189_Malvaceae_Kearnemalvastrum_lacteum_seq1
Kitaibelia vitifolia Willd.	Malvaceae	Malvoideae	No	Metaprep	2015-0223 (Missouri Botanical Garden)	I23367_M016_Malvaceae_Kitaibelia_vitifolia_seq1
Lagunaria patersonia (Andrews) G. Don	Malvaceae	Malvoideae	No	Metaprep	2008-1611 (Missouri Botanical Garden)	I23360_M009_Malvaceae_Lagunaria_patersonia_seq1
Leptonychia macrantha K.Schum.	Malvaceae	Byttnerioideae	No	AHE_indiv	XX-0-BR-19850083 (Botanic Garden Meise)	I28616_M042_Malvaceae_Leptonychia_macrantha_seq1
Luehea speciosa Willd.	Malvaceae	Grewioideae	No	AHE_indiv	Gerardo Adolfo Salazar 8795	I9832_V002_Malvaceae_Luehea_speciosa_seq1
Malva arborea (L.) Webb & Berthel.	Malvaceae	Malvoideae	No	Metaprep	Gerardo Salazar 9794 (MEXU)	I23355_M004_Malvaceae_Malva_arborea_seq1
Malvastrum americanum (L.) Torr.	Malvaceae	Malvoideae	No	Metaprep	Rebeca Hernández Gutiérrez 229 (MEXU)	I23394_M229_Malvaceae_Malvastrum_americanum_seq1
Malvaviscus arboreus Cav.	Malvaceae	Malvoideae	No	Metaprep	Rebeca Hernández Gutiérrez 178 (MEXU)	I23387_M178_Malvaceae_Malvaviscus_arboreus_seq1
Mansonia altissima (A.Chev.) A.Chev.	Malvaceae	Helicterioideae	No	AHE_indiv	20110687 (Royal Botanic Garden Edinburgh)	I28607_M034_Malvaceae_Mansonia_altissima_seq1
Melhania velutina Forssk.	Malvaceae	Dombeyoideae	No	AHE_indiv	C.J. Kayombo, R.A. Giliba & Silas 5712 (MO)	I28597_M027_Malvaceae_Melhania_velutina_seq1
Melochia betonicifolia A. St.-Hil.	Malvaceae	Byttnerioideae	No	Metaprep	van den Berg 2409 (HUEFS)	I23397_M020_Malvaceae_Melochia_betonicifolia_seq1
Mollia sp	Malvaceae	Grewioideae	No	AHE_indiv	19981739 (Royal Botanic Garden Edinburgh)	I28602_M031_Malvaceae_Mollia_sp_seq1
Mortoniodendron guatemalense Standl. & Steyerm.	Malvaceae	Tilioideae	No	AHE_indiv	Rebeca Hernández Gutiérrez 146 (MEXU)	I28600_M146_Malvaceae_Mortoniodendron_guatemalense_seq1
Muntingia calabura L.	Muntingiaceae	Na	No	AHE_indiv	Rebeca Hernández Gutiérrez 160 (MEXU)	I28658_M160_Muntingiaceae_Muntingia_calabura_seq1
Muntingia calabura L.	Muntingiaceae	Na	Yes	Metaprep	Rebeca Hernández Gutiérrez 160 (MEXU)	I23379_M160_Muntingiaceae_Muntingia_calabura_seq1
Napaea dioica L.	Malvaceae	Malvoideae	No	Metaprep	1996-2238 (Missouri Botanical Garden)	I23363_M012_Malvaceae_Napaea_dioica_seq1
Neobuchia paulinae Urb.	Malvaceae	Bombacoideae	No	AHE_indiv	Itzi Fragoso Martínez 606 (MEXU)	I28591_M023_Malvaceae_Neobuchia_paulinae_seq1
Ochroma pyramidale (Cav. ex Lam.) Urb.	Malvaceae	Malvatheca	No	Metaprep	Rebeca Hernández Gutiérrez 169 (MEXU)	I23385_M169_Malvaceae_Ochroma_pyramidale_seq1
Pachira aquatica Aubl.	Malvaceae	Bombacoideae	No	AHE_indiv	Rebeca Hernández Gutiérrez 105 (MEXU)	I28654_M105_Malvaceae_Pachira_aquatica_seq1
Pachira aquatica Aubl.	Malvaceae	Bombacoideae	Yes	Metaprep	Rebeca Hernández Gutiérrez 105 (MEXU)	I23370_M105_Malvaceae_Pachira_aquatica_seq1
Pavonia schiedeana Steud.	Malvaceae	Malvoideae	No	Metaprep	Rebeca Hernández Gutiérrez 183 (MEXU)	I23389_M181_Malvaceae_Pavonia_schiedeana _seq1
Pentace laxiflora Merr.	Malvaceae	Brownlowioideae	No	AHE_indiv	P. Kessler 2014 (E)	I28618_M044_Malvaceae_Pentace_laxiflora_seq1
Pentaplaris davidsmithii Dorr & C. Bayer	Malvaceae	Malvoideae	No	AHE_indiv	N. Paniagua, A. Fuentes, A. Araujo, M. Calzadilla, H. Cabrera, F. Torrico, J. Navi, L. Quetehuari, L. Lucia, M. Villanueva 4945 (MO)	I28609_M036_Malvaceae_Pentaplaris_davidsmithii_seq1
Phragmotheca mammosa W.S. Alverson	Malvaceae	Malvatheca	No	AHE_indiv	T.B. Croat 19440 (E)	I28619_M045_Malvaceae_Phragmotheca_mammosa_seq1
Phymosia umbellata (Cav.) Kearney	Malvaceae	Malvoideae	No	Metaprep	Rebeca Hernández Gutiérrez 181 (MEXU)	I23391_M183_Malvaceae_Phymosia_umbellata_seq1
Pseudobombax ellipticum (Kunth) Dugand	Malvaceae	Bombacoideae	No	Metaprep	Rebeca Hernández Gutiérrez 166 (MEXU)	I23383_M166_Malvaceae_Pseudobombax_ellipticum_seq1
Pterospermum pierrei Hance	Malvaceae	Dombeyoideae	No	AHE_indiv	XX-0-BR-19074232 (Botanic Garden Meise)	I28636_M059_Malvaceae_Pterospermum_pierrei_seq1
Pterygota brasiliensis Allemão	Malvaceae	Sterculioideae	No	AHE_indiv	van den Berg 2514 (HUEFS)	I28615_M041_Malvaceae_Pterygota_brasiliensis_seq1
Quararibea funebris (La Llave) Vischer	Malvaceae	Malvatheca	No	Metaprep	Rebeca Hernández Gutiérrez 108 (MEXU)	I23373_M141_Malvaceae_Quararibea_funebris_seq1
Reevesia formosana Sprague	Malvaceae	Helicterioideae	No	AHE_indiv	TW-0-BR-2005113470 (Botanic Garden Meise)	I28606_M033_Malvaceae_Reevesia_formosana_seq1
Rhopalocarpus longipetiolatus Hemsl.	Sphaerosepalaceae	Na	No	Metaprep	2015-2176 (Missouri Botanical Garden)	I23357_M006_Sphaerosepalaceae_Rhopalocarpus_longipetiolatus_seq1
Robinsonella mirandae Gómez Pompa	Malvaceae	Malvoideae	No	AHE_indiv	Rebeca Hernández Gutiérrez 148 (MEXU)	I28655_M148_Malvaceae_Robinsonella_mirandae_seq1
Robinsonella mirandae Gómez Pompa	Malvaceae	Malvoideae	Yes	Metaprep	Rebeca Hernández Gutiérrez 148 (MEXU)	I23377_M148_Malvaceae_Robinsonella_mirandae_seq1
Ruizia cordata Cav.	Malvaceae	Dombeyoideae	No	AHE_indiv	RE-0-BR-1992008871 (Botanic Garden Meise)	I28596_M026_Malvaceae_Ruizia_cordata_seq1
Sidastrum micranthum (A.St.-Hil.) Fryxell	Malvaceae	Malvoideae	No	Metaprep	van den Berg 2459 (HUEFS)	I23398_M021_Malvaceae_Sidastrum_micranthum_seq1
Sparmannia africana L.f.	Malvaceae	Grewioideae	No	AHE_indiv	X-0-BR-19084353 (Botanic Garden Meise)	I28601_M030_Malvaceae_Sparmannia_africana_seq1
Spirotheca rosea (Seem.) P.E.Gibbs & W.S.Alverson	Malvaceae	Bombacoideae	No	AHE_indiv	1993-0901-1 (Missouri Botanical Garden)	I28629_M052_Malvaceae_Spirotheca_rosea_seq1
Sterculia apetala (Jacq.) H.Karst.	Malvaceae	Sterculioideae	No	Metaprep	Mario Ishiki 3668 (CH)	I23368_M017_Malvaceae_Sterculia_apetala_seq1
Theobroma cacao L.	Malvaceae	Byttnerioideae	No	AHE_indiv	Rebeca Hernández Gutiérrez 168 (MEXU)	I28653_M168_Malvaceae_Theobroma_cacao_seq1
Theobroma cacao L.	Malvaceae	Byttnerioideae	Yes	Metaprep	Rebeca Hernández Gutiérrez 168 (MEXU)	I23384_M168_Malvaceae_Theobroma_cacao_seq1
Thomasia solanaceae J. Gay	Malvaceae	Byttnerioideae	No	AHE_indiv	Olivier Maurin, Alex Bowles, Scott Taylor OM4362 LCD 1969-12421 (Royal Botanic Gardens Kew)	I28644_M066_Malvaceae_Thomasia_solanaceae_seq1
Tilia americana L.	Malvaceae	Tilioideae	No	AHE_indiv	Gutiérrez Becerril B. 242 (MEXU)	I28656_M002_Malvaceae_Tilia_americana_seq1
Tilia americana L.	Malvaceae	Tilioideae	Yes	Metaprep	Gutiérrez Becerril B. 242 (MEXU)	I23353_M002_Malvaceae_Tilia_americana_seq1
Trichospermum mexicanum (DC.) Baill.	Malvaceae	Grewioideae	No	AHE_indiv	Rebeca Hernández Gutiérrez 153 (MEXU)	I28621_M153_Malvaceae_Trichospermum_sp_seq1
Triumfetta lappula L.	Malvaceae	Grewioideae	No	AHE_indiv	Rebeca Hernández Gutiérrez 180 (MEXU)	I28657_M180_Malvaceae_Triumfetta_lappula_seq1
Triumfetta lappula L.	Malvaceae	Grewioideae	Yes	Metaprep	Rebeca Hernández Gutiérrez 180 (MEXU)	I23388_M180_Malvaceae_Triumfetta_lappula_seq1
Trochetiopsis benjamini Cronk	Malvaceae	Dombeyoideae	No	AHE_indiv	19960529E (Royal Botanic Garden Edinburgh)	I28631_M054_Malvaceae_Trochetiopsis_benjamini_seq1
Wercklea horrida (Urb.) Fryxell	Malvaceae	Malvoideae	No	AHE_indiv	Itzi Fragoso Martínez 464 (MEXU)	I28628_M051_Malvaceae_Werklea_horrida_seq1

## Sheet: Table_S2
Table S2. Fossil calibrations applied to the five dating analyses.
Fossil	Affinity	Epoch	Age (Ma)*	Reference
Bombacoxylon langstoni	Malvaceae	Middle Campanian	77.85-72.1	Wheeler EA, Lehman TM. 2000. Late Cretaceous woody dicots from the Aguja and Javelina Formations, Big Bend National Park, Texas, USA. IAWA Journal 21 (1): 83:120.
Bombax-type	Bombacoideae	Maastrichtian	72.1-66	Wolfe JA. 1975. Some aspects of plant geography of the Northern Hemisphere during the late Cretaceous and Tertiary. Annals of the Missouri Botanical Garden 62(2): 264-279; Muller J. 1981. Fossil pollen records of extant Angiosperms. The Botanical Review 47 (1): 1-142; Taylor DW. 1990. Paleobiogeographic relationships of angiosperms from the Cretaceous and early Tertiary of the North American area…
Discoidites borneensis	Brownlowioideae	Paleocene	66-56	Muller J. 1968. Palynology of the Pedawan and Plateau Sandstone Formations (Cretaceous-Eocene) in Sarawak, Malaysia. Micropaleontology 14 (1): 1-37; Mandal J, Rao MR. 2001. Taxonomic revision of tricolpate pollen from Indian Tertiary. Palaeobotanist 50: 341-368; Mathews RP, Tripathi SM, Banerjee S, Dutta S. 2013. Palynology, Palaeoecology and Palaeodepositional environment of Eocene lignites and …
Sphinxia ovalis	Dombeyoideae	Early Eocene	56-47.8	Reid ME, Chandler MEJ. 1933. The London Clay Flora. British Museum (Natural History). London, 561 pp.
Grewioxylon indicum	Grewioideae	Eocene	56-33.9	Prakash U, Dayal R. 1963. Fossil woods of Grewia from the Deccan Intertrappean series, India.Palaeobotanist 13(1): 17-24.
Malvaciphyllum macondicus	Malvoideae	Middle-Late Paleocene	61.6-56	Carvalho MR, Herrera FA, Jaramillo CA, Wing SL, Callejas R. 2011. Paleocene Malvaceae from Northern South America and their biogeographical implications. American Journal of Botany 98(8): 1337- 1355.
Sterculiaephyllum australis	Sterculioideae	Late Cretaceous	72.1-66	Dutra TL, Batten DJ. 2000. Upper Cretaceous floras of King George Island, West Antarctica, and their palaeoenvironmental and phytogeographic implications. Cretaceous Research 21: 181-209.
Craigia oregonensis	Tilioideae	Late Paleocene - Early Eocene	59.2-47.8	Kvacek Z, Manchester SR, Akhmetiev MA. 2005. Review of the fossil history of Craigia (Malvaceae s.l.) in the northern hemisphere based on fruits and co- occurring foliage. Transaction of the International Palaeobotanical Conference V. 1: 114-140.
*Updated ages according to the international chronostratigraphic chart (Cohen et al. 2020)
Cohen KM, Finney SC, Gibbard PL and Fan J-X. 2020 (2013; updated) The ICS International Chronostratigraphic Chart. Episodes 36: 199-204.

## Sheet: Table_S3
Table S3. Relative contribution of each locus to the concatenated ML phylogeny.
Locus	N1	N2	N3	N4	N5	N6	N7	N8	N9	N10	N11	N12	N13	N14	N15	N16	N17	N18	N19	N20	N21	N22	N23	N24	N25	N26	N27	N28	N29	N30	N31	N32	N33	N34	N35	N36	N37	N38	N39	N40	N41	N42	N43	N44	N45	N46	N47	N48	N49
L1	0	0	0	0	0	0	0	0	0	0	0	0	0	0	8	6	0	-1	0	0	0	0	0	0	0	-1	11	-1	0	0	0	6	6	0	0	0	0	0	3	2	8	1	15	0	9	0	0	5	2
L2	0	0	12	0	0	0	0	0	0	0	0	-4	-4	-4	6	35	27	7	0	15	22	-1	25	35	9	-7	0	0	7	9	9	18	7	0	0	-4	0	16	6	3	8	7	15	1	24	38	1	3	11
L3	0	0	0	0	0	0	0	0	0	0	0	-15	-15	-15	6	9	-7	-3	0	7	10	0	8	8	0	3	0	0	6	3	0	-1	13	0	0	-15	0	0	3	-5	5	-2	12	-1	19	5	-2	2	5
L4	2	0	13	0	0	0	2	0	0	0	0	8	8	8	4	4	19	-2	0	6	8	0	9	6	0	-2	2	0	-2	-2	6	11	2	-3	0	6	0	4	-1	1	8	-1	28	0	22	20	-2	0	0
L5	0	0	0	0	0	0	0	0	0	0	0	0	0	0	3	9	0	-1	0	0	0	0	0	0	0	0	0	0	0	0	0	0	0	0	0	0	0	9	0	1	5	4	4	0	9	0	-6	0	0
L6	0	0	0	0	0	0	0	0	0	0	0	0	0	0	0	8	0	-1	0	4	0	3	35	6	1	12	8	2	0	0	-5	6	21	0	0	0	0	0	0	0	-2	-3	4	0	0	0	0	0	0
L7	0	0	0	0	0	0	0	0	0	0	0	0	0	0	0	0	0	6	0	5	0	0	0	0	0	0	6	1	0	0	0	0	6	0	0	0	0	0	0	0	3	0	8	-2	9	0	0	2	0
L8	0	0	0	0	0	0	0	0	0	0	0	5	5	5	8	12	8	6	0	6	4	0	4	10	2	4	3	-6	0	0	0	0	9	0	0	5	0	4	2	2	4	0	7	-5	19	12	2	0	1
L9	0	0	0	0	0	0	0	0	0	0	0	0	0	0	0	0	0	0	0	0	0	0	0	0	0	0	0	0	0	0	0	0	0	0	0	0	0	1	-1	-2	-1	-9	-9	0	0	0	2	0	0
L10	0	0	20	0	0	0	0	0	0	0	0	-2	-2	-2	4	0	2	4	0	0	6	0	0	-3	-3	1	0	4	0	3	0	5	10	1	0	-1	0	0	1	0	-1	-4	5	0	8	12	0	-6	1
L11	0	0	0	0	0	0	0	0	0	0	0	-3	-3	-3	0	0	1	0	0	0	0	-1	12	0	0	0	11	6	3	6	3	3	6	0	0	-3	0	0	2	0	1	0	27	0	5	6	0	5	3
L12	0	0	0	4	3	0	0	0	0	0	0	33	5	5	4	15	4	2	0	6	4	-1	55	5	0	0	5	-7	3	-1	10	6	-6	0	0	5	0	4	1	-1	3	1	3	2	3	17	-1	18	-1
L13	0	0	19	0	0	0	0	0	0	0	0	15	15	15	2	11	12	3	0	5	15	0	8	12	-3	-1	9	-1	-1	3	4	7	9	0	0	15	0	0	5	0	0	0	-3	1	4	14	0	0	2
L14	0	0	0	0	0	0	0	0	0	0	0	0	0	0	5	6	0	4	0	9	6	0	17	12	-2	1	2	-3	6	1	0	-1	8	0	0	0	0	0	0	0	0	0	3	0	0	0	3	12	20
L15	7	0	0	0	0	0	7	0	0	0	0	6	6	6	6	4	4	12	0	0	1	-1	8	6	1	2	1	-8	2	-1	5	7	-7	-1	0	6	0	0	2	0	5	1	3	-3	1	24	-2	6	3
L16	0	0	0	0	0	0	0	0	0	0	0	5	5	5	0	0	6	6	0	0	0	-1	7	0	0	0	0	-1	1	2	0	-3	-1	0	0	5	0	0	0	0	4	0	0	0	0	4	3	0	-1
L17	0	0	0	0	0	0	0	0	0	0	0	2	2	2	3	22	9	0	0	0	-2	0	4	7	-2	2	0	2	-5	0	0	1	7	0	0	2	0	0	0	1	4	0	22	-2	6	5	-3	0	3
L18	0	0	0	0	0	0	0	0	0	0	0	-6	-6	-6	1	16	8	-3	0	5	6	0	0	20	6	5	14	-3	-3	-2	5	0	5	0	0	-6	0	0	3	-1	11	-1	12	0	35	-7	-2	7	-11
L19	0	0	0	0	0	0	0	0	0	0	0	0	0	0	0	0	0	0	0	5	0	0	0	0	0	-1	0	0	0	0	0	0	-1	0	0	0	0	0	0	0	0	1	6	1	6	0	0	1	-1
L20	0	0	0	0	0	0	0	0	0	0	0	0	0	0	0	0	0	0	0	0	0	0	0	0	0	0	0	0	0	0	0	0	0	0	0	0	0	1	2	0	5	-3	3	0	0	0	0	0	0
L21	0	0	0	0	0	0	0	0	0	0	0	6	6	6	6	4	9	-2	0	1	2	-1	1	8	0	0	3	2	0	1	4	8	3	0	0	6	0	0	3	1	4	2	13	1	4	18	2	0	0
L22	0	0	0	0	0	0	0	0	0	0	0	0	0	0	2	9	0	0	0	9	15	0	4	9	-5	-1	2	0	0	0	-1	-1	13	0	0	0	0	4	3	2	4	3	20	2	13	0	0	7	-2
L23	0	0	0	0	0	0	0	0	0	0	0	3	3	3	3	5	3	4	0	7	5	0	0	-3	-3	2	6	-1	0	4	0	1	5	0	0	3	0	1	-1	-1	0	0	9	0	21	3	6	1	-2
L24	1	0	0	2	0	0	1	0	0	0	0	23	9	9	4	16	8	-6	0	0	0	0	0	7	2	2	6	-2	0	0	0	-2	15	1	0	11	0	34	0	2	10	3	8	-2	13	10	1	0	0
L25	0	0	26	0	0	0	0	0	0	0	0	8	8	8	3	32	24	6	0	10	1	7	24	0	-3	1	0	0	1	0	0	-2	8	0	0	8	0	0	0	1	7	2	17	0	0	17	-1	1	0
L26	0	0	0	0	0	0	0	0	0	0	0	0	0	0	3	13	0	-3	0	0	0	0	0	-2	-2	1	10	-1	0	0	0	0	10	0	0	0	0	0	0	0	6	-4	4	0	0	0	0	5	1
L27	0	0	0	0	0	0	0	0	0	0	0	0	0	0	6	6	0	0	0	7	4	-1	9	0	0	0	4	0	0	3	1	2	0	0	0	0	0	4	-1	0	5	0	4	0	0	0	1	5	1
L28	0	0	0	0	0	0	0	0	0	0	0	-3	-3	-3	5	6	11	0	0	6	3	0	2	17	1	1	7	4	0	1	2	5	9	0	0	-3	0	0	3	-1	2	2	6	0	14	9	2	2	1
L29	-2	0	0	0	0	0	-2	0	-1	0	0	-9	-9	-9	5	9	14	4	0	6	3	-1	3	6	-1	0	2	2	5	-2	0	4	6	4	0	4.5	10	0	2	0	0	0	6	0	1	6	0	4	-1
L30	0	0	0	0	0	0	0	0	0	0	0	0	0	0	3	4	0	8	0	0	0	0	0	-2	-2	1	2	2	0	0	0	3	17	0	0	0	0	0	-6	1	4	3	9	1	9	0	2	7	-1
L31	0	0	0	0	0	0	0	0	0	0	0	5	5	5	3	8	5	0	0	3	5	0	0	-1	-1	-1	0	0	0	0	0	0	0	0	0	5	0	0	-1	2	6	0	8	0	0	5	0	0	0
L32	0	0	0	0	0	0	0	0	0	0	0	-2	-2	-2	0	0	2	4	0	11	4	0	0	-4	-4	-6	0	0	1	-1	1	1	-6	0	0	-2	0	0	2	0	0	0	9	1	9	21	5	3	-1
L33	0	0	0	0	0	0	0	0	0	0	0	-7	-7	-7	7	20	1	-13	0	14	7	0	6	19	-1	-8	6	-11	0	1	0	-2	-3	0	0	-7	0	3	0	1	5	5	6	0	4	7	0	6	0
L34	0	0	0	0	0	0	0	0	0	0	0	-32	-32	-32	2	17	-15	-1	0	11	2	0	8	14	2	0	4	-2	-1	2	-1	-1	3	0	0	-32	0	0	0	-1	3	-1	3	0	6	-33	0	2	0
L35	0	0	0	0	0	0	0	0	0	0	0	5	5	5	5	10	8	-2	0	13	-1	0	13	7	-1	-3	5	0	-1	3	1	6	1	0	0	5	0	10	1	-1	2	2	17	1	5	22	0	7	1
L36	0	0	0	0	0	0	0	0	0	0	0	2	2	2	1	15	13	7	0	0	0	0	7	22	2	6	9	-2	-2	0	1	1	14	0	0	2	0	2	0	-2	2	2	12	0	6	22	3	13	1
L37	0	0	25	0	0	0	0	0	0	0	0	-17	-17	-17	6	7	2	-5	0	6	3	0	0	7	7	0	7	0	-1	3	0	-4	8	0	0	-17	0	5	0	-1	8	0	11	4	6	10	4	7	3
L38	0	0	19	0	0	0	0	0	0	0	0	2	2	2	3	10	3	-1	0	0	0	-2	4	10	4	-3	0	0	0	-1	1	3	6	0	0	2	0	6	-1	0	1	1	11	3	10	8	3	8	0
L39	-2	0	0	0	0	0	-2	0	0	0	0	-1	-1	-1	8	12	5	7	0	0	0	0	29	9	5	0	1	0	0	-1	-1	-6	7	1	0	-1	0	3	1	1	12	1	13	1	2	6	2	0	1
L40	-5	0	40	10	1	0	-5	0	0	0	0	53	16	16	0	26	17	12	0	0	0	0	10.5	10	0	-2	10	0	-2	2	0	2	12	-5	0	14	0	0	1	4	13	-2	16	10	8	37	2	0	1
L41	0	0	0	0	0	0	0	0	0	0	0	0	0	0	4	7	-11	8	0	8	0	0	31	8	8	-3	0	0	0	-28	1	11	1	0	0	0	0	0	0	-1	7	-1	17	-2	7	4	2	2	1
L42	1	0	0	0	0	0	1	0	3	0	0	13	13	13	2	8	26	25	0	1	-4	0	0	4	4	0	6	4	2	-2	-1	-1	2	14	0	24.5	10	0	-1	-1	5	42	52	0	5	26	4	11	0
L43	0	0	0	0	0	0	0	0	0	0	0	4	4	4	7	9	43	21	0	6	5	0	33	8	2	-2	2	-6	-3	0	-4	-10	-12	0	0	4	0	-1	7	-19	8	-7	-7	1	24	5	2	8	1
L44	0	0	0	0	0	0	0	0	0	0	0	0	0	0	0	9	23	-7	0	0	0	0	0	2	2	6	8	-1	0	0	0	-1	13	0	0	0	0	7	1	1	7	1	6	0	6	29	1	0	0
L45	0	0	0	0	0	0	0	0	0	0	0	12	12	12	4	8	16	-2	0	0	1	0	24	10	-5	0	4	-2	1	0	2	1	4	0	0	12	0	0	3	-1	6	0	4	3	1	46	-1	0	0
L46	0	0	0	0	0	0	0	0	0	0	0	0	0	0	1	5	7	-3	0	0	0	0	0	-2	-2	-4	4	-2	3	1	0	0	0	0	0	0	0	2	1	0	5	0	-3	0	7	6	4	0	0
L47	0	0	0	0	0	0	0	0	0	0	0	0	0	0	3	7	0	0	0	0	0	0	0	0	0	-2	0	0	0	0	0	0	-2	0	0	0	0	0	0	2	2	0	5	0	0	0	-2	0	0
L48	0	0	0	0	0	0	0	0	0	0	0	-6	-6	-6	0	10	-1	0	0	8	1	0	0	16	2	0	5	-7	-2	0	0	1	-8	0	0	-6	0	0	3	1	-1	-2	5	-1	10	10	1	-12	4
L49	0	0	0	0	0	0	0	0	0	0	0	0	0	0	5	15	0	-2	0	0	0	0	0	0	0	-4	6	6	0	0	0	3	6	0	0	0	0	0	4	-2	0	3	5	1	8	0	-1	3	2
L50	0	0	0	0	0	0	0	0	0	0	0	3	3	3	0	11	20	4	0	16	3	0	0	8	1	-2	0	1	2	0	0	2	0	0	0	3	0	0	1	-1	0	0	14	1	23	13	8	0	-6
L51	0	0	0	0	0	0	0	0	0	0	0	0	0	0	0	0	0	0	0	0	0	-1	-1	0	0	0	0	0	0	0	0	0	0	0	0	0	0	0	0	-1	3	-3	7	0	21	0	-1	0	0
L52	0	0	0	0	0	0	0	0	0	0	0	-2	-2	-2	4	5	5	1	0	1	7	0	0	5	6	-6	9	2	4	1	2	5	0	0	0	-2	0	0	-2	0	6	-1	6	1	17	14	1	0	0
L53	0	0	0	0	0	0	0	0	0	0	0	0	0	0	6	11	0	-3	0	0	0	0	0	1	1	-7	10	1	-3	2	5	5	-2	0	0	0	0	5	1	0	14	0	1	-3	24	0	12	6	1
L54	0	0	0	0	0	0	0	0	0	0	0	14	14	14	5	14	20	2	0	9	5	-1	14	7	-2	0	0	0	0	0	0	0	0	0	0	14	0	0	-2	1	7	2	18	2	14	22	4	4	6
L55	0	0	0	0	0	0	0	0	0	0	0	10	10	10	3	16	8	1	0	9	0	0	8	12	8	7	1	-2	0	0	-1	-3	6	0	0	10	0	0	4	1	2	0	13	0	11	23	-1	0	-1
L56	-8	0	0	0	0	0	-8	0	23	0	0	11	11	11	8	13	17	3	0	8	-2	0	0	-1	-1	2	4	-3	3	2	3	3	4	14	0	27.5	10	0	0	1	8	2	8	1	6	6	-1	10	0
L57	0	0	20	0	0	0	0	0	0	0	0	-10	-10	-10	7	16	2	-7	0	11	9	0	20	8	2	6	4	7	1	1	4	12	14	0	0	-10	0	5	1	-2	11	0	14	0	4	7	6	0	-2
L58	0	0	15	0	0	0	0	0	0	0	0	10	10	10	5	9	14	-2	0	4	10	0	16	13	-1	0	9	1	0	2	2	-8	0	0	0	10	0	8	0	-2	8	1	11	0	9	20	0	6	-2
L59	0	0	0	0	0	0	0	0	0	0	0	8	8	8	0	6	18	1	0	6	6	0	0	14	5	-1	4	8	0	7	0	5	5	0	0	8	0	0	-4	2	1	1	5	0	12	13	0	0	0
L60	0	0	0	0	0	0	0	0	0	0	0	0	0	0	1	7	0	0	0	0	0	0	0	-1	0	-1	0	0	0	0	0	0	-1	0	0	0	0	2	-2	0	8	4	8	-1	11	0	0	6	-1
L61	0	0	0	0	0	0	0	0	0	0	0	1	1	1	5	6	1	0	0	8	4	0	0	-2	2	2	0	2	0	-1	2	10	9	0	0	1	0	5	1	0	1	-1	9	5	8	1	0	-6	7
L62	0	0	0	0	0	0	0	0	0	0	0	-17	-17	-17	7	6	-7	-1	0	17	23	0	6	15	6	-2	9	0	0	-1	4	9	5	0	0	-17	0	0	2	0	5	2	12	-1	3	19	2	7	3
L63	0	0	0	0	0	0	0	0	0	0	0	0	0	0	3	15	0	0	0	0	0	0	0	0	0	-2	0	0	0	0	-1	-1	-2	0	0	0	0	0	6	2	12	2	8	2	0	0	0	4	3
L64	0	0	0	0	0	0	0	0	0	0	0	4	4	4	5	8	6	1	0	2	12	0	14	13	2	-4	1	2	1	-2	0	3	-7	0	0	4	0	5	0	-1	2	-3	-2	0	7	11	2	5	2
L65	0	0	0	0	0	0	0	0	0	0	0	0	0	0	9	0	0	-3	0	0	0	0	0	0	0	0	0	0	0	0	0	0	0	0	0	0	0	0	1	3	11	4	14	0	0	0	0	7	6
L66	3	0	0	3	0	0	3	0	0	0	0	27	2	2	0	0	5	2	0	0	0	0	0	0	0	-2	0	0	0	0	0	0	3	3	0	6	0	3	4	2	4	2	13	-1	7	14	0	0	0
L67	0	0	0	0	0	0	0	0	0	0	0	4	4	4	5	7	7	0	0	12	-1	0	5	11	1	-1	0	1	3	6	1	2	6	0	0	4	0	8	0	-2	7	-1	5	0	0	8	2	4	3
L68	0	0	0	0	0	0	0	0	0	0	0	5	5	5	9	4	10	-2	0	5	15	0	7	12	0	10	7	2	0	-1	1	5	15	0	0	5	0	9	3	0	0	2	13	0	1	2	2	4	-2
L69	0	0	0	0	0	0	0	0	0	0	0	-5	-5	-5	8	4	7	0	0	8	2	0	10	21	4	2	4	0	0	3	0	5	6	0	0	-5	0	0	-1	3	5	2	10	0	6	6	-6	8	2
L70	0	0	0	0	0	0	0	0	0	0	0	-7	-7	-7	4	4	6	2	0	5	8	0	0	19	9	-2	6	5	4	3	0	1	8	0	0	-7	0	13	1	0	0	-1	8	0	9	1	0	6	7
L71	0	0	0	0	0	0	0	0	0	0	0	0	0	0	4	10	0	1	0	11	7	-2	-2	0	0	1	0	0	0	0	4	4	1	0	0	0	0	5	4	1	12	1	16	-2	0	0	0	3	9
L72	0	0	0	0	0	0	0	0	0	0	0	0	0	0	11	0	0	-3	0	0	0	0	0	0	0	0	0	0	0	0	5	5	0	0	0	0	0	4	4	1	6	2	-2	1	12	0	-1	7	4
L73	0	0	0	0	0	0	0	0	0	0	0	0	0	0	9	19	0	2	0	11	7	0	0	-1	-1	-1	3	5	0	0	-1	12	11	0	0	0	0	6	-1	13	17	8	9	0	19	0	0	0	0
L74	0	0	0	0	0	0	0	0	0	0	0	-19	-19	-19	3	8	3	0	0	10	7	0	7	3	-1	1	6	0	0	1	0	-13	4	0	0	-19	0	0	0	5	7	4	8	0	-1	-2	0	0	0
L75	0	0	0	0	0	0	0	0	0	0	0	1	1	1	13	2	1	4	0	0	0	0	0	0	0	0	0	0	0	0	0	0	0	0	0	1	0	0	0	0	0	0	8	0	0	1	4	0	0
L76	0	0	0	0	0	0	0	0	0	0	0	3	3	3	2	10	6	4	0	0	0	0	0	-1	-1	5	0	0	0	0	0	0	5	0	0	3	0	4	0	1	8	3	16	1	3	20	-3	2	-2
L77	0	0	17	0	0	0	0	0	0	0	0	8	8	8	5	4	11	0	0	8	3	0	5	14	1	2	4	1	0	3	1	0	7	0	0	8	0	0	4	1	3	2	11	0	7	6	-2	2	-2
L78	0	0	0	0	0	0	0	0	0	0	0	0	0	0	4	7	0	-6	0	0	0	0	0	0	0	0	0	0	0	0	0	0	0	0	0	0	0	0	1	2	2	1	8	0	5	0	-1	0	0
L79	0	0	22	0	0	0	0	0	0	0	0	19	19	19	2	11	18	-2	0	9	2	0	11	6	-2	0	10	0	-1	-1	0	3	5	0	0	19	0	4	3	3	3	1	12	1	6	15	-1	2	0
L80	0	0	0	0	0	0	0	0	0	0	0	-4	-4	-4	2	17	-4	-6	0	0	0	0	0	1	1	1	6	2	4	-1	0	1	10	0	0	-4	0	6	1	1	4	1	2	4	6	-4	0	8	-1
L81	0	0	0	0	0	0	0	0	0	0	0	0	0	0	3	12	0	-6	0	5	2	0	0	-2	-2	-3	0	0	0	0	0	0	-3	0	0	0	0	5	0	0	5	0	2	0	0	0	0	1	0
L82	0	0	0	0	0	0	0	0	0	0	0	6	6	6	3	10	15	3	0	0	0	0	6	14	0	2	0	0	-2	2	5	6	13	0	0	6	0	0	0	0	0	0	11	0	0	6	0	0	4
L83	0	0	0	0	0	0	0	0	0	0	0	-6	-6	-6	-7	9	-6	4	0	13	5	0	0	0	0	-4	17	-1	0	0	6	12	-3	0	0	-6	0	10	-2	-1	8	-3	28	4	10	-6	6	0	0
L84	-2	0	0	0	0	0	-2	0	0	0	0	8	8	8	6	7	-6	6	0	6	1	-10	-9	3	-1	1	7	6	8	-3	1	7	10	0	0	8	0	0	5	-1	-1	-4	2	2	13	3	-5	11	0
L85	0	0	0	0	0	0	0	0	0	0	0	2	2	2	0	17	8	-7	0	11	11	0	0	11	1	-2	0	0	0	0	0	0	-2	0	0	2	0	0	4	0	1	0	7	-2	4	8	3	7	20
L86	0	0	0	0	0	0	0	0	0	0	0	0	0	0	6	17	0	-2	0	0	0	0	0	2	3	-1	6	4	0	0	1	6	19	0	0	0	0	0	0	0	7	-1	9	0	6	0	-6	6	3
L87	0	0	0	0	0	0	0	0	0	0	0	0	0	0	0	0	0	0	0	0	0	0	0	0	0	-6	0	0	0	2	0	0	-6	0	0	0	0	4	2	0	7	3	3	6	10	0	0	0	0
L88	0	0	17	0	0	0	0	0	0	0	0	2	2	2	1	5	5	-5	0	0	5	-3	9	12	-3	6	9	2	0	0	0	-4	9	0	0	2	0	8	-15	4	5	4	-6	0	7	15	0	2	-1
L89	0	0	0	0	0	0	0	0	0	0	0	-2	-2	-2	0	0	11	7	0	3	0	0	8	13	-2	3	0	1	1	10	0	-4	8	0	0	-2	0	0	1	0	0	0	-4	0	22	-4	3	7	-1
L90	0	0	0	0	0	0	0	0	0	0	0	0	0	0	6	11	0	-4	0	0	0	0	0	-2	-2	-1	0	0	0	1	2	2	-1	0	0	0	0	0	0	-3	0	-2	21	0	0	0	0	1	0
L91	0	0	0	0	0	0	0	0	0	0	0	3	3	3	2	0	3	1	0	0	0	0	0	8	3	0	6	-2	-1	0	0	1	2	0	0	3	0	4	-1	0	0	0	4	0	13	11	6	2	1
L92	0	0	0	0	0	0	0	0	0	0	0	0	0	0	6	0	0	-2	0	0	0	0	0	2	0	-4	0	0	0	0	0	0	-4	0	0	0	0	4	-1	2	9	1	-3	0	0	0	0	0	0
L93	0	0	0	0	0	0	0	0	0	0	0	7	7	7	0	6	7	1	0	19	6	0	0	11	-1	-2	8	2	0	0	0	0	6	0	0	7	0	0	0	8	9	9	13	-1	10	6	0	7	9
L94	0	0	0	0	0	0	0	0	0	0	0	0	0	0	6	8	0	-4	0	0	0	0	0	-4	-4	-2	0	0	0	0	0	0	-2	0	0	0	0	6	2	-1	5	-1	9	3	17	0	-5	7	11
L95	0	0	0	0	0	0	0	0	0	0	0	0	0	0	4	0	0	0	0	0	0	44	44	1	1	0	0	0	0	0	0	0	0	0	0	0	0	0	0	1	8	2	28	0	7	0	0	0	0
L96	0	0	0	0	0	0	0	0	0	0	0	-3	-3	-3	4	11	0	0	0	6	4	1	15	14	3	0	0	-5	0	0	0	-2	-1	0	0	-3	0	0	5	0	6	-1	9	0	2	4	0	0	-5
L97	0	0	0	0	0	0	0	0	0	0	0	0	0	0	15	0	0	-1	0	0	0	0	0	0	0	-7	0	0	0	2	3	3	-7	0	0	0	0	0	2	-2	10	0	29	0	0	0	-5	5	-1
L98	-3	0	34	5	-1	0	-3	0	0	0	0	15	-3	-3	3	13	-5	1	0	5	12	-1	4.5	31	-2	-1	17	4	4	2	3	6	25	-3	0	-8	0	0	2	0	0	0	6	-1	21	-11	1	1	-3
L99	0	0	18	0	0	0	0	0	0	0	0	-4	-4	-4	7	4	5	-7	0	2	2	-11	4	15	2	0	9	0	0	0	5	3	6	0	0	-4	0	-1	0	3	11	3	18	0	12	12	5	0	0
L100	0	0	0	0	0	0	0	0	0	0	0	3	3	3	0	9	6	-18	0	0	0	0	0	0	0	0	0	0	0	2	0	0	0	0	0	3	0	0	4	-4	-1	-15	0	3	9	13	-1	8	1
L101	0	0	0	0	0	0	0	0	0	0	0	0	0	0	15	20	0	-15	0	0	0	0	0	0	0	0	0	0	0	0	0	0	0	0	0	0	0	0	0	4	22	3	39	0	21	0	2	0	0
L102	0	0	0	0	0	0	0	0	0	0	0	4	4	4	0	43	13	-4	0	22	9	0	0	31	14	-13	19	-6	0	0	0	-7	-14	0	0	4	0	0	0	1	-1	1	4	-1	8	37	0	1	2
L103	0	0	0	0	0	0	0	0	0	0	0	18	18	18	3	14	18	21	0	8	8	1	6	23	0	11	2	-8	4	2	0	4	10	0	0	18	0	0	1	0	4	1	10	3	24	28	1	9	-1
L104	0	0	0	0	0	0	0	0	0	0	0	1	1	1	7	9	-4	1	0	0	0	0	0	0	0	-1	21	17	0	6	-4	9	21	0	0	1	0	6	-1	0	-17	-24	10	4	8	20	0	1	2
L105	0	0	0	0	0	0	0	0	0	0	0	8	8	8	0	5	14	-2	0	4	6	0	0	10	0	1	3	0	1	-1	0	0	8	0	0	8	0	0	1	-1	0	0	8	0	12	20	4	2	-1
L106	0	0	27	0	0	0	0	0	0	0	0	-1	-1	-1	0	5	10	4	0	7	10	0	14	4	-3	0	10	0	2	1	3	1	6	0	0	-1	0	0	0	0	4	0	19	4	9	7	4	4	4
L107	0	0	0	0	0	0	0	0	0	0	0	7	7	7	0	4	10	-2	0	12	2	0	0	1	1	0	0	0	1	3	0	0	0	0	0	7	0	0	0	0	5	2	9	0	0	8	0	10	2
L108	2	0	24	0	0	0	2	0	49.5	0	0	5	5	5	3	3	6	0	0	9	8	0	7	5	-1	0	11	5	0	7	-2	-13	7	47	0	58.5	48	4	-2	-2	2	1	22	3	12	1	0	7	10
L109	0	0	0	0	0	0	0	0	0	0	0	-3	-3	-3	4	5	5	-2	0	11	11	0	0	-5	-5	-1	5	5	0	0	0	5	14	0	0	-3	0	0	5	-2	4	-1	12	0	11	0	-7	7	9
L110	0	0	0	0	0	0	0	0	0	0	0	-10	-10	-10	6	9	10	1	0	5	12	0	6	4	-1	-1	10	2	-3	1	0	-1	7	0	0	-10	0	0	1	2	4	3	5	1	4	2	0	0	4
L111	0	0	0	0	0	0	0	0	0	0	0	-16	-16	-16	0	9	12	-6	0	2	4	0	0	7	-1	0	3	-5	1	-1	0	4	-7	0	0	-16	0	0	3	0	-1	3	6	3	4	15	1	2	8
L112	0	0	0	0	0	0	0	0	0	0	0	8	8	8	7	9	20	-7	0	3	11	0	0	2	2	0	2	0	0	0	5	4	8	0	0	8	0	0	-1	0	6	4	16	-1	14	21	4	4	-3
L113	0	0	0	0	0	0	0	0	0	0	0	9	9	9	3	6	8	1	0	4	2	-1	6	10	0	0	8	1	4	4	9	9	7	0	0	9	0	0	2	1	6	-2	19	0	0	5	1	6	3
L114	21	0	0	12	1	0	8	0	25	0	0	33	6	6	6	10	23	5	0	9	2	-1	16.5	15	2	-6	1	-2	0	-3	-2	-2	-1	35	0	36	29	9	-2	1	7	-4	9	0	12	15	-2	2	3
L115	0	0	0	0	0	0	0	0	0	0	0	18	18	18	0	0	20	-2	0	3	1	0	0	16	12	-9	0	0	-8	-1	0	0	-9	0	0	18	0	0	-2	0	0	0	0	0	0	17	4	0	-1
L116	0	0	0	0	0	0	0	0	0	0	0	17	17	17	0	10	18	9	0	5	-1	0	0	14	5	-3	2	-3	0	0	0	-1	-4	0	0	17	0	0	-1	-3	-3	-3	2	0	21	10	0	1	-2
L117	0	0	0	0	0	0	0	0	0	0	0	-6	-6	-6	0	0	-6	3	0	0	0	0	11	2	-3	2	8	6	3	2	0	7	16	0	0	-6	0	0	0	0	0	0	7	0	0	-6	0	0	6
L118	0	0	0	0	0	0	0	0	15	0	0	-12	-12	-12	0	9	-2	5	0	17	2	1	12	10	-3	2	1	1	1	2	1	3	10	7	0	3	11	0	3	4	13	5	7	1	11	-1	0	4	9
L119	0	0	0	0	0	0	0	0	0	0	0	-1	-1	-1	7	10	5	-4	0	4	5	0	5	8	-1	-1	4	-3	3	2	1	5	6	0	0	-1	0	0	2	1	6	-1	10	0	7	6	1	3	5
L120	0	0	0	0	0	0	0	0	0	0	0	19	19	19	13	8	20	0	0	19	2	0	0	0	0	0	9	1	0	0	2	6	1	0	0	19	0	4	2	-1	14	0	9	2	12	35	0	8	3
L121	5	0	0	0	0	0	5	0	0	0	0	9	9	9	6	10	18	-1	0	7	10	0	10	8	1	-2	9	1	2	0	1	1	13	6	0	14	0	3	2	-1	5	-1	9	4	3	21	3	6	2
L122	0	0	0	0	0	0	0	0	0	0	0	2	2	2	4	4	6	-1	0	4	4	0	9	6	-2	0	4	-1	0	-4	1	1	4	0	0	2	0	0	0	-2	0	0	2	0	5	14	0	0	1
L123	0	0	0	0	0	0	0	0	0	0	0	0	0	0	3	19	0	4	0	8	4	0	0	-1	-1	0	0	0	0	7	0	0	0	0	0	0	0	1	-2	-2	4	-1	-1	0	0	0	0	0	0
L124	-3	0	0	-3	-1	0	-3	0	0	0	0	19	1	1	4	26	-1	-1	0	6	6	0	17.5	0	0	0	9	-1	0	4	0	-1	-1	-3	0	-2	0	0	0	1	5	-2	17	2	9	6	0	0	0
L125	0	0	0	0	0	0	0	0	0	0	0	5	5	5	7	8	6	0	0	0	0	0	10	14	5	3	6	1	0	0	3	6	9	0	0	5	0	0	5	-1	2	1	14	2	6	20	0	0	3
L126	13	0	0	8	7	0	13	0	0	0	0	23	4	4	3	14	51	-7	0	-2	11	-3	11.5	11	2	1	25	5	-2	0	-1	10	13	13	0	14	0	2	5	-1	8	2	4	-2	9	40	-9	8	4
L127	0	0	0	0	0	0	0	0	0	0	0	-3	-3	-3	7	16	1	0	0	3	4	0	9	19	6	3	8	4	0	0	1	6	17	0	0	-3	0	0	1	-1	0	1	16	2	9	7	-2	9	2
L128	0	0	0	0	0	0	0	0	0	0	0	2	2	2	5	7	17	-3	0	3	8	0	0	16	0	2	1	9	-5	-3	1	12	25	0	0	2	0	0	2	-1	5	0	14	2	3	13	-1	13	-1
L129	0	0	0	0	0	0	0	0	0	0	0	0	0	0	9	16	0	-2	0	10	13	0	23	12	-1	2	0	0	0	0	0	0	2	0	0	0	0	9	3	2	17	1	30	8	14	0	-1	20	0
L130	1	0	0	0	0	0	1	0	0	0	0	23	23	23	3	7	32	4	0	14	6	-1	7	27	3	3	14	0	0	0	-12	-15	21	2	0	24	0	0	4	0	4	2	7	2	8	35	3	3	-3
L131	0	0	0	0	0	0	0	0	0	0	0	0	0	0	0	1	18	-1	0	5	1	0	0	8	-1	-2	-1	4	-6	-2	0	0	16	0	0	0	0	0	1	0	-2	-3	1	0	2	20	0	1	-3
L132	0	0	0	0	0	0	0	0	0	0	0	18	18	18	0	7	20	-1	0	7	4	0	0	13	6	-4	0	0	0	0	0	0	-4	0	0	18	0	0	2	0	1	1	31	4	6	11	0	1	2
L133	0	0	0	0	0	0	0	0	0	0	0	-1	-1	-1	4	14	5	-3	0	7	5	0	12	16	0	6	17	0	2	5	1	-8	6	0	0	-1	0	5	2	1	7	3	8	3	5	8	-3	7	6
L134	0	0	0	0	0	0	0	0	0	0	0	3	3	3	2	7	8	6	0	0	0	0	0	-2	-2	3	0	1	0	0	0	-3	5	0	0	3	0	0	0	0	0	0	-4	0	0	13	0	0	-1
L135	0	0	0	0	0	0	0	0	0	0	0	-1	-1	-1	6	8	4	-3	0	6	7	0	31	8	-2	1	5	9	2	0	2	16	16	0	0	-1	0	3	1	3	11	4	10	3	12	24	0	7	4
L136	0	0	14	0	0	0	0	0	0	0	0	-13	-13	-13	4	17	7	-2	0	0	0	0	3	13	3	7	5	3	2	1	2	3	14	-2	0	-11	0	0	-5	1	5	1	7	3	21	-2	2	10	-2
L137	0	0	0	0	0	0	0	0	0	0	0	0	0	0	7	0	0	3	0	0	0	0	18	0	0	0	0	0	0	0	1	1	0	0	0	0	0	0	3	0	0	-1	32	2	9	0	0	24	-3
L138	0	0	0	0	0	0	0	0	0	0	0	-4	-4	-4	2	13	3	-2	0	6	9	0	0	0	0	-1	-2	0	0	0	1	1	7	0	0	-4	0	0	5	1	8	-2	2	-1	15	21	5	1	-1
L139	0	0	0	0	0	0	0	0	0	0	0	3	3	3	3	9	1	3	0	5	16	0	11	14	5	-1	4	-3	-2	-1	1	0	-6	0	0	3	0	0	3	6	8	11	16	-2	6	8	-5	2	4
L140	0	0	0	0	0	0	0	0	0	0	0	-6	-6	-6	6	18	10	-6	0	29	14	0	9	7	3	7	17	3	-6	1	4	9	15	0	0	-6	0	0	0	0	0	1	2	3	5	25	0	0	3
L141	0	0	0	0	0	0	0	0	0	0	0	-6	-6	-6	0	7	5	-4	0	14	-2	0	0	12	1	2	0	0	0	3	0	0	2	0	0	-6	0	0	0	0	-2	-4	1	2	8	3	0	2	-1
L142	0	0	27	0	0	0	0	0	8	0	0	15	15	15	7	3	28	12	0	2	3	-1	9	8	0	3	29	1	-4	3	1	3	5	3	0	22	5	6	1	-1	7	-3	20	0	15	19	0	3	-1
L143	0	0	0	0	0	0	0	0	0	0	0	-3	-3	-3	6	7	8	0	0	7	1	0	10	19	2	1	4	0	0	0	1	5	11	0	0	-3	0	0	2	-4	8	0	26	0	0	18	4	6	3
L144	-1	0	0	0	0	0	-1	0	22	0	0	24	24	24	7	10	26	-3	0	16	-1	0	0	0	1	9	3	-2	0	-1	1	3	27	34	0	50.5	19	7	4	-1	13	1	11	3	1	39	-1	1	0
L145	0	0	0	0	0	0	0	0	0	0	0	0	0	0	5	10	0	0	0	3	0	0	0	0	0	-1	0	0	0	0	-2	-2	-1	0	0	0	0	3	1	0	7	0	4	2	5	0	0	0	0
L146	2	0	18	0	0	0	2	0	25	0	0	-6	-6	-6	2	11	-8	3	0	8	6	-1	7	16	3	4	2	-3	-1	0	3	2	0	17	0	12	17	0	1	0	3	-4	2	0	4	19	-1	7	-1
L147	0	0	17	0	0	0	0	0	0	0	0	7	7	7	7	18	1	0	0	9	2	0	7	20	2	-1	8	-3	-3	2	1	6	-4	0	0	7	0	0	0	-3	0	-1	1	1	10	22	-2	22	13
L148	-5	0	13	3	-1	0	-5	0	0	0	0	10	-2	-2	4	2	5	2	0	4	3	0	-0.5	29	0	1	10	-3	0	3	0	0	1	-5	0	-7	0	0	-2	-1	7	2	3	5	14	7	0	0	0
L149	0	0	0	0	0	0	0	0	0	0	0	0	0	0	0	0	0	-5	0	0	0	0	0	0	0	0	0	0	0	0	0	0	0	0	0	0	0	5	0	-1	4	-56	-46	0	0	0	0	7	0
L150	0	0	0	0	0	0	0	0	0	0	0	23	23	23	2	18	27	8	0	11	0	0	15	11	0	4	7	-1	-1	-1	2	2	10	0	0	23	0	0	0	0	0	0	-6	15	13	30	0	14	0
L151	0	0	0	0	0	0	0	0	0	0	0	0	0	0	0	0	0	-2	0	0	0	-4	-4	-1	-1	-2	0	0	0	3	1	1	-2	0	0	0	0	1	2	0	4	0	15	0	0	0	0	1	3
L152	0	0	0	0	0	0	0	0	0	0	0	0	0	0	0	7	10	1	0	10	2	0	0	9	1	1	5	2	1	0	0	2	9	0	0	0	0	0	0	2	2	0	4	0	7	14	-1	0	-1
L153	0	0	0	0	0	0	0	0	0	0	0	-2	-2	-2	6	3	-2	-2	0	10	7	0	0	0	0	0	5	-1	0	1	0	-1	-1	0	0	-2	0	3	0	0	4	-2	1	0	13	-2	0	7	0
L154	0	0	11	0	0	0	0	0	0	0	0	-12	-12	-12	3	16	-2	4	0	3	2	-1	15	20	-1	6	6	5	0	12	2	9	15	0	0	-12	0	7	6	-1	4	0	21	0	10	0	2	1	-2
L155	0	0	0	0	0	0	0	0	0	0	0	0	0	0	6	11	0	-1	0	0	0	0	0	0	0	-3	0	0	0	0	0	0	-3	0	0	0	0	0	16	1	35	2	24	0	5	0	-5	0	2
L156	0	0	8	0	0	0	0	0	0	0	0	-2	-2	-2	2	11	4	-4	0	4	0	0	0	-2	-2	-2	5	0	1	-1	-1	4	8	0	0	-2	0	0	17	0	12	3	24	0	9	20	-1	0	1
L157	0	0	0	0	0	0	0	0	0	0	0	-7	-7	-7	3	9	-5	5	0	0	0	-1	-1	0	0	2	0	0	0	0	0	0	2	0	0	-7	0	0	0	0	6	3	10	1	9	1	0	7	-5
L158	0	0	0	0	0	0	0	0	0	0	0	0	0	0	3	10	0	0	0	0	0	0	0	0	0	0	0	0	0	0	0	0	0	0	0	0	0	1	2	1	1	-1	5	0	0	0	0	3	7
L159	0	0	0	0	0	0	0	0	0	0	0	-4	-4	-4	10	16	2	1	0	7	2	0	8	13	1	2	0	2	1	2	-4	0	12	0	0	-4	0	3	3	-4	0	-1	4	-8	13	4	-6	3	6
L160	0	0	0	0	0	0	0	0	0	0	0	6	6	6	0	7	12	-2	0	4	6	0	0	10	-1	1	6	1	2	1	0	-1	2	0	0	6	0	0	0	0	-1	0	15	2	8	20	-3	0	-2
L161	0	0	0	0	0	0	0	0	0	0	0	0	0	0	4	0	0	1	0	0	0	0	0	0	0	4	0	0	0	0	0	0	4	0	0	0	0	0	-1	4	28	5	17	0	6	0	0	1	0
L162	0	0	0	0	0	0	0	0	0	0	0	-1	-1	-1	3	12	13	-8	0	10	10	0	19	39	-5	0	14	0	0	0	-2	-12	15	0	0	-1	0	8	3	1	5	1	9	1	7	8	2	0	3
L163	0	0	0	0	0	0	0	0	0	0	0	18	18	18	5	9	18	2	0	0	0	0	11	17	-2	1	10	0	5	1	5	7	18	0	0	18	0	0	0	-1	3	0	30	0	0	33	0	7	2
L164	-1	0	0	0	0	0	-1	0	0	0	0	8	8	8	8	11	7	-1	0	0	0	-1	11	10	2	8	6	3	11	2	0	4	17	4	0	9	0	1	4	0	1	0	18	7	4	12	5	9	3
L165	-2	0	20	15	8	0	-2	0	0	0	0	15	-7	-7	6	9	-6	-1	0	0	0	0	8	12	0	3	6	0	-2	2	-1	-3	7	-2	0	-10	0	0	2	-1	6	0	13	0	8	1	-1	6	5
L166	-7	0	16	3	0	0	-6	0	0	0	0	35	6	6	4	10	24	3	0	5	-3	-1	8	14	2	6	6	-1	0	2	1	0	12	-10	0	-2	0	4	3	0	12	-2	11	1	14	40	2	9	2
L167	0	0	0	0	0	0	0	0	0	0	0	5	5	5	9	10	1	-1	0	12	12	0	6	13	-1	3	10	-8	0	7	1	9	7	0	0	5	0	0	6	-1	4	1	21	0	8	22	-8	13	4
L168	0	0	13	0	0	0	0	0	0	0	0	0	0	0	10	13	8	1	0	0	0	3	3	2	2	2	-1	0	0	4	2	1	8	0	0	0	0	0	-1	1	0	2	7	0	1	8	2	4	-6
L169	0	0	0	0	0	0	0	0	0	0	0	0	0	0	3	0	0	4	0	0	0	0	0	-2	-2	-1	0	0	0	0	0	0	-1	0	0	0	0	1	1	0	2	-2	0	0	5	0	0	0	-2
L170	0	0	0	0	0	0	0	0	0	0	0	0	0	0	3	5	0	-1	0	0	0	0	0	-2	-2	0	0	0	0	0	0	0	0	0	0	0	0	0	0	0	0	1	10	0	6	0	1	0	1
L171	0	0	0	0	0	0	0	0	0	0	0	0	0	0	8	0	0	-3	0	0	0	0	0	0	0	0	0	0	0	0	0	0	0	0	0	0	0	7	8	2	7	-1	4	0	0	0	-1	14	6
L172	0	0	0	0	0	0	0	0	0	0	0	4	4	4	13	22	-1	0	0	18	12	0	28	25	4	-2	10	-5	-3	-1	5	6	2	0	0	4	0	13	3	0	14	3	20	3	16	25	4	4	-1
L173	0	0	0	0	0	0	0	0	0	0	0	0	0	0	1	8	0	0	0	0	0	0	0	0	0	0	0	0	0	0	0	0	0	0	0	0	0	0	0	0	6	-1	11	-2	3	0	0	0	0
L174	0	0	0	0	0	0	0	0	0	0	0	8	8	8	0	16	19	2	0	28	5	0	0	16	3	-1	0	0	-7	-1	0	0	-1	0	0	8	0	0	1	0	1	3	14	-4	10	23	2	1	-2
L175	0	0	0	0	0	0	0	0	0	0	0	-7	-7	-7	0	20	-1	4	0	3	7	0	0	0	0	0	9	-3	-1	2	0	-1	-3	0	0	-7	0	0	1	-2	-1	-1	19	2	5	12	5	8	1
L176	0	0	13	0	0	0	0	0	0	0	0	9	9	9	3	4	11	2	0	7	2	0	8	9	0	0	5	0	1	1	3	2	5	0	0	9	0	3	0	1	1	1	4	0	1	12	2	0	0
L177	0	0	0	0	0	0	0	0	0	0	0	-1	-1	-1	5	0	-1	-4	0	0	0	0	0	0	0	0	0	0	0	0	0	0	0	0	0	-1	0	0	1	0	12	0	7	-1	5	-1	-9	4	-2
L178	0	0	0	0	0	0	0	0	0	0	0	-8	-8	-8	3	11	-6	2	0	0	4	0	0	-4	-4	-1	9	0	-2	0	0	-5	-3	0	0	-8	0	6	2	-4	6	2	10	-2	9	-3	-2	10	10
L179	0	0	0	0	0	0	0	0	0	0	0	0	0	0	4	0	2	2	0	0	0	0	7	6	0	0	0	0	0	0	0	0	0	0	0	0	0	0	9	0	6	0	1	0	0	1	0	0	0
L180	0	0	0	0	0	0	0	0	0	0	0	11	11	11	0	12	23	-7	0	1	3	0	0	9	-3	2	4	-1	0	0	0	0	7	0	0	11	0	0	-2	-1	1	-1	30	1	3	27	0	12	0
L181	0	0	0	0	0	0	0	0	0	0	0	7	7	7	9	7	15	2	0	0	8	0	10	12	1	1	2	0	1	1	0	0	10	0	0	7	0	0	-1	2	5	1	8	3	5	23	0	6	1
L182	0	0	33	0	0	0	0	0	0	0	0	6	6	6	4	7	8	-4	0	12	5	0	15	5	3	-2	6	3	0	4	2	4	8	0	0	6	0	0	4	-1	6	-2	20	-1	5	35	6	0	0
L183	0	0	0	0	0	0	0	0	0	0	0	2	2	2	5	9	1	-1	0	6	5	0	0	10	5	-4	5	0	4	2	0	-1	-1	0	0	2	0	5	5	-4	2	-1	-1	0	6	13	3	6	2
L184	0	0	0	0	0	0	0	0	0	0	0	-3	-3	-3	7	11	-3	-7	0	0	0	0	0	0	0	0	0	0	0	0	0	0	0	0	0	-3	0	3	8	2	9	0	9	0	14	-3	4	9	13
L185	0	0	0	0	0	0	0	0	0	0	0	0	0	0	3	5	0	-1	0	9	10	1	10	10	1	3	4	1	0	0	3	6	9	0	0	0	0	6	2	4	8	4	16	-2	11	0	0	0	0
L186	0	0	0	0	0	0	0	0	0	0	0	2	2	2	7	5	4	3	0	0	0	0	0	-3	-3	-1	8	3	0	0	2	2	24	0	0	2	0	6	2	5	15	5	13	-3	9	6	1	0	0
L187	0	0	16	0	0	0	0	0	0	0	0	-15	-15	-15	7	11	-1	-1	0	0	0	0	12	4	-2	0	12	-1	0	4	0	-2	7	0	0	-15	0	3	1	1	6	0	17	1	6	5	2	0	-1
L188	0	0	0	0	0	0	0	0	0	0	0	2	2	2	0	0	5	2	0	0	0	0	11	3	0	2	0	0	0	0	0	2	9	0	0	2	0	0	0	0	0	0	20	2	5	13	0	0	0
L189	0	0	0	0	0	0	0	0	0	0	0	-3	-3	-3	3	13	-3	-1	0	0	0	0	0	0	0	0	0	0	0	0	0	0	0	0	0	-3	0	0	0	0	0	0	1	0	9	-3	0	0	0
L190	0	0	0	0	0	0	0	0	0	0	0	0	0	0	3	11	0	1	0	0	0	4	4	0	0	2	0	0	0	0	0	0	2	0	0	0	0	0	0	-2	-3	-1	10	-2	22	0	0	0	0
L191	0	0	13	0	0	0	0	0	0	0	0	7	7	7	6	11	14	9	0	3	3	0	4	35	-4	3	0	0	1	3	-4	-4	3	0	0	7	0	0	0	0	2	3	16	0	3	13	0	1	2
L192	0	0	0	0	0	0	0	0	0	0	0	0	0	0	9	10	0	1	0	0	0	0	0	0	0	0	21	-3	0	0	-1	3	-3	0	0	0	0	8	1	0	5	-1	10	0	0	0	0	1	-1
L193	0	0	0	0	0	0	0	0	0	0	0	-11	-11	-11	0	23	7	-2	0	4	17	0	0	12	2	6	11	-13	2	-1	0	-2	-7	0	0	-11	0	0	-1	1	0	2	23	3	8	0	4	0	4
L194	0	0	16	0	0	0	0	0	25.5	0	0	6	6	6	5	23	17	0	0	8	8	1	15	16	3	4	3	-6	0	0	-2	-6	12	17	0	23.5	10	7	-15	2	7	10	21	7	0	34	0	8	3
L195	0	0	0	0	0	0	0	0	0	0	0	1	1	1	3	21	9	3	0	8	13	0	4	14	0	0	3	-3	0	0	0	2	-1	0	0	1	0	0	0	0	4	0	2	0	5	31	0	0	-3
L196	0	0	22	0	0	0	0	0	0	0	0	-8	-8	-8	6	8	-5	4	0	6	11	0	8	12	-2	6	2	1	0	1	3	-16	14	0	0	-8	0	7	-5	-1	-2	-19	-10	0	7	-4	0	7	7
L197	0	0	0	0	0	0	0	0	0	0	0	17	17	17	3	4	26	-2	0	0	6	0	0	0	0	1	0	0	3	1	0	0	1	0	0	17	0	0	-2	0	0	0	3	-1	7	30	0	6	2
L198	0	0	0	0	0	0	0	0	0	0	0	5	5	5	6	11	17	1	0	14	5	1	13	19	1	-1	7	4	0	0	0	5	7	0	0	5	0	1	4	1	6	0	-2	1	14	13	3	7	2
L199	0	0	0	0	0	0	0	0	0	0	0	18	18	18	3	9	30	1	0	16	5	0	18	13	9	2	0	-2	0	2	-3	-21	3	0	0	18	0	0	1	1	7	2	13	2	4	39	0	5	1
L200	0	0	14	0	0	0	0	0	0	0	0	-3	-3	-3	0	13	-5	-4	0	5	-1	0	0	6	0	5	0	5	0	0	0	6	16	0	0	-3	0	0	4	0	0	5	3	3	15	6	0	0	0
L201	0	0	0	0	0	0	0	0	0	0	0	-2	-2	-2	6	9	-2	-3	0	0	0	2	2	-9	-9	8	0	0	0	0	0	0	8	0	0	-2	0	0	3	-5	4	-4	-3	2	7	-2	0	2	-1
L202	0	0	0	0	0	0	0	0	0	0	0	0	0	0	2	0	0	2	0	0	0	0	0	0	0	-1	46	-3	0	0	0	-2	-1	0	0	0	0	0	0	0	8	-2	15	0	0	0	1	0	1
L203	0	0	0	0	0	0	0	0	0	0	0	1	1	1	0	0	1	2	0	0	7	0	0	0	0	0	0	0	0	0	0	0	0	0	0	1	0	0	0	1	1	1	10	0	14	5	4	0	0
L204	0	0	0	0	0	0	0	0	0	0	0	-2	-2	-2	5	9	-2	-7	0	0	6	0	0	-8	-7	-3	9	-1	0	0	0	-1	-3	0	0	-2	0	3	1	0	6	0	10	0	20	-2	0	6	0
L205	0	0	16	0	0	0	0	0	0	0	0	10	10	10	0	0	10	2	0	3	3	0	4	0	0	0	0	3	0	0	0	4	3	0	0	10	0	0	0	0	0	0	2	0	0	8	0	0	3
L206	0	0	0	0	0	0	0	0	0	0	0	0	0	0	5	9	0	0	0	4	3	0	7	11	4	0	0	0	0	0	0	0	0	0	0	0	0	0	2	0	-1	-2	5	15	9	0	0	0	-1
L207	0	0	0	0	0	0	0	0	0	0	0	0	0	0	3	1	0	-6	0	8	3	3	8	0	1	0	0	0	0	0	-1	-1	0	0	0	0	0	9	3	0	0	-2	4	1	0	0	0	0	0
L208	0	0	0	0	0	0	0	0	0	0	0	0	0	0	3	4	0	-1	0	6	1	0	5	5	1	-1	0	0	0	0	1	1	-1	0	0	0	0	0	2	1	5	1	7	0	5	0	0	2	-1
L209	0	0	0	0	0	0	0	0	0	0	0	-5	-5	-5	2	7	3	2	0	3	3	0	15	13	1	2	7	-3	-1	-1	3	4	29	0	0	-5	0	0	0	0	0	0	19	-4	4	11	0	0	0
L210	0	0	24	0	0	0	0	0	0	0	0	20	20	20	3	6	27	13	0	5	6	0	9	14	1	4	7	-6	0	1	1	3	1	0	0	20	0	0	1	0	14	3	33	-2	8	39	3	11	3
L211	0	0	17	0	0	0	0	0	0	0	0	1	1	1	5	25	9	-3	0	8	1	0	13	38	-2	1	2	-2	-1	2	3	4	1	0	0	1	0	0	0	0	6	2	11	2	14	3	1	2	15
L212	0	0	0	0	0	0	0	0	0	0	0	3	3	3	7	6	10	1	0	4	10	0	6	11	-1	0	5	1	1	4	3	6	3	0	0	3	0	0	2	2	6	4	14	1	3	18	0	6	3
L213	0	0	0	0	0	0	0	0	0	0	0	0	0	0	5	12	0	-3	0	8	10	0	0	-3	-3	2	0	0	0	0	0	0	2	0	0	0	0	2	4	0	7	0	6	2	11	0	-5	0	0
L214	0	0	0	0	0	0	0	0	0	0	0	-16	-16	-16	5	2	11	-6	0	0	18	0	13	9	0	3	6	5	0	0	2	16	6	0	0	-16	0	0	1	-1	1	2	19	1	10	3	4	4	-1
L215	0	0	0	0	0	0	0	0	0	0	0	8	8	8	4	4	4	14	0	0	5	0	7	21	2	6	13	0	-1	-5	4	7	12	0	0	8	0	0	0	-1	5	0	15	4	8	15	1	6	5
L216	0	0	0	0	0	0	0	0	0	0	0	-3	-3	-3	0	10	7	4	0	10	5	0	0	8	3	-1	2	1	-1	0	0	1	9	0	0	-3	0	0	0	-1	-3	-3	11	1	2	23	1	6	3
L217	0	0	0	0	0	0	0	0	0	0	0	-6	-6	-6	4	5	-6	-1	0	20	4	0	0	1	1	-5	0	0	0	8	2	2	-5	0	0	-6	0	8	0	-1	4	-1	8	-2	7	-6	1	0	0
L218	0	0	0	0	0	0	0	0	0	0	0	0	0	0	4	2	0	-1	0	0	0	0	0	0	0	0	0	0	0	0	3	3	0	0	0	0	0	0	0	0	0	0	0	0	0	0	4	0	0
L219	0	0	0	0	0	0	0	0	0	0	0	-3	-3	-3	3	6	-3	1	0	0	0	0	10	24	6	-5	9	0	0	0	0	-5	0	0	0	-3	0	1	4	0	3	-1	7	0	0	-3	0	0	0
L220	0	0	0	0	0	0	0	0	0	0	0	1	1	1	6	17	8	0	0	10	4	0	14	14	2	0	2	0	-6	2	1	2	13	0	0	1	0	1	8	4	8	1	17	-7	7	12	4	7	3
L221	0	0	0	0	0	0	0	0	0	0	0	0	0	0	18	0	0	-4	0	0	0	0	0	0	0	0	0	0	0	0	0	0	0	0	0	0	0	7	7	0	9	-1	23	0	0	0	0	7	2
L222	0	0	0	0	0	0	0	0	0	0	0	0	0	0	4	44	0	0	0	6	1	0	17	3	-2	-4	16	2	0	0	2	5	7	0	0	0	0	0	2	2	4	2	12	2	0	0	0	0	0
L223	0	0	0	0	0	0	0	0	0	0	0	15	15	15	3	18	11	0	0	11	5	0	8	14	-4	1	4	2	-2	1	1	1	10	0	0	13	0	6	1	0	6	-1	11	6	4	27	-1	0	0
L224	0	0	0	0	0	0	0	0	0	0	0	5	5	5	3	11	11	-3	0	0	0	0	0	2	2	1	5	-4	-1	5	0	0	3	0	0	5	0	2	-1	1	4	4	17	2	2	14	2	6	6
L225	0	0	0	0	0	0	0	0	0	0	0	-6	-6	-6	8	11	5	1	0	2	7	0	0	5	1	1	7	1	-1	4	2	2	4	0	0	-6	0	0	0	0	0	0	2	1	15	3	2	12	5
L226	0	0	0	0	0	0	0	0	0	0	0	3	3	3	0	17	-1	-2	0	6	4	0	0	8	-2	-2	0	0	0	0	0	0	-2	0	0	3	0	0	7	0	1	3	3	0	0	5	0	2	-2
L227	0	0	0	0	0	0	0	0	0	0	0	1	1	1	4	12	-2	6	0	0	3	0	8	16	0	0	1	8	1	-1	2	14	13	0	0	1	0	0	2	-1	2	1	13	2	7	21	37	3	4
L228	0	0	0	0	0	0	0	0	0	0	0	0	0	0	3	0	2	3	0	0	0	0	4	7	2	5	4	-1	0	3	0	-1	10	0	0	0	0	7	1	0	6	-2	16	-1	1	20	3	1	0
L229	0	0	26	0	0	0	0	0	0	0	0	-49	-49	-49	6	27	-9	-27	0	7	0	1	10	9	0	2	0	10	0	-2	-1	9	13	0	0	-49	0	0	2	3	8	0	15	4	3	26	3	2	0
L230	0	0	0	0	0	0	0	0	0	0	0	2	2	2	5	21	2	4	0	8	7	0	0	0	-1	1	5	-1	0	0	0	0	-1	0	0	2	0	2	5	0	5	-2	13	1	3	2	0	10	2
L231	0	0	20	0	0	0	0	0	0	0	0	-3	-3	-3	2	5	16	7	0	14	0	-1	14	8	2	1	4	-1	0	2	1	3	9	0	0	-3	0	3	2	1	2	1	23	1	6	1	5	-4	10
L232	0	0	0	0	-4	0	0	0	0	0	0	19	10	10	5	14	12	-1	0	10	7	-5	0	16	-1	-1	5	7	0	1	1	10	10	0	0	11	0	0	3	-1	1	1	1	-1	8	11	0	12	0
L233	0	0	0	0	0	0	0	0	0	0	0	0	0	0	4	9	0	0	0	0	0	0	0	0	0	-3	0	0	0	0	0	0	-3	0	0	0	0	4	1	-1	-2	-1	8	-2	23	0	0	3	-1
L234	0	0	0	0	0	0	0	0	0	0	0	-7	-7	-7	0	5	10	-3	0	4	9	0	0	4	-6	2	8	1	0	10	0	2	9	0	0	-7	0	0	1	1	1	-1	4	0	10	16	4	8	4
L235	-2	0	17	0	0	0	-2	0	0	0	0	-4	-4	-4	4	6	-2	-8	0	12	4	-1	9	4	1	2	0	-1	1	1	1	4	7	-2	0	-6	0	3	0	1	5	-1	9	0	6	12	-1	3	0
L236	0	0	0	0	0	0	0	0	0	0	0	0	0	0	7	6	0	1	0	0	0	0	0	0	0	-4	4	1	0	1	1	-13	7	0	0	0	0	0	2	0	3	0	0	1	0	0	0	0	0
L237	0	0	0	0	0	0	0	0	0	0	0	1	1	1	6	7	-2	13	0	3	6	0	7	9	-1	1	0	0	1	2	4	4	1	0	0	1	0	0	3	0	13	0	9	2	3	13	-2	1	1
L238	0	0	0	0	0	0	0	0	0	0	0	0	0	0	5	6	0	2	0	5	5	0	16	12	0	0	0	0	3	1	2	2	0	0	0	0	0	0	7	1	8	4	8	1	5	0	0	1	1
L239	0	0	0	0	0	0	0	0	0	0	0	-5	-5	-5	4	3	2	-2	0	3	2	0	17	11	1	3	11	-1	-1	-2	0	-1	12	0	0	-5	0	3	-1	-2	6	-2	13	8	11	-6	3	6	0
L240	0	0	0	0	0	0	0	0	0	0	0	4	4	4	6	0	6	3	0	2	7	0	10	7	0	5	10	-2	1	1	0	-2	17	0	0	4	0	0	1	0	-1	-1	15	3	6	2	-3	2	-2
L241	0	0	0	0	0	0	0	0	0	0	0	0	0	0	0	0	0	0	0	0	0	0	0	0	0	0	0	0	0	0	0	0	0	0	0	0	0	0	0	0	0	0	5	0	0	0	-3	22	-4
L242	0	0	0	0	0	0	0	0	11	0	0	-3	-3	-3	6	10	5	5	0	0	12	0	0	17	17	-4	1	1	1	3	1	1	6	28	0	20	27	0	1	0	5	3	13	4	6	29	0	11	-4
L243	0	0	0	0	0	0	0	0	0	0	0	0	0	0	3	12	17	1	0	3	12	0	12	8	1	2	1	1	0	0	1	7	14	0	0	0	0	0	-2	0	2	-2	1	-1	0	18	2	5	1
L244	0	0	0	0	0	0	0	0	0	0	0	11	11	11	0	9	18	-1	0	6	4	0	0	10	1	-1	4	2	10	2	0	3	6	0	0	11	0	0	0	-1	-2	-2	5	0	8	22	1	15	1
L245	0	0	0	0	0	0	0	0	0	0	0	1	1	1	4	5	1	3	0	0	0	0	0	0	0	4	4	6	0	0	0	8	13	0	0	1	0	3	4	-2	-1	-1	12	1	2	1	2	0	2
L246	0	0	0	0	0	0	0	0	0	0	0	3	3	3	6	6	4	2	0	11	2	-1	17	7	-1	5	6	3	-1	1	0	-2	10	0	0	3	0	0	-1	0	9	2	15	-2	6	7	1	1	-8
L247	0	0	0	0	0	0	0	0	0	0	0	0	0	0	8	0	0	-3	0	0	0	0	0	0	0	0	0	0	0	0	0	0	0	0	0	0	0	0	5	-1	3	-8	-10	0	6	0	0	0	2
L248	0	0	0	0	0	0	0	0	0	0	0	0	0	0	10	8	0	7	0	11	9	2	27	32	7	-2	0	0	0	0	1	1	-2	0	0	0	0	7	11	0	8	-5	8	0	12	0	0	0	0
L249	0	0	0	0	0	0	0	0	0	0	0	6	6	6	4	0	6	0	0	0	0	0	0	0	0	0	0	0	0	0	0	0	0	0	0	6	0	2	1	0	0	0	7	1	6	6	-6	0	1
L250	0	0	0	0	0	0	0	0	0	0	0	1	1	1	5	8	1	1	0	0	5	0	0	0	0	2	0	0	0	0	3	3	2	0	0	1	0	0	2	-2	2	1	15	-1	7	1	2	0	0
L251	0	0	19	0	0	0	0	0	0	0	0	-7	-7	-7	0	11	3	-2	0	17	-1	0	16	12	2	2	5	-2	-1	1	-1	-1	0	0	0	-7	0	0	6	1	2	1	13	2	14	1	6	7	4
L252	0	0	12	0	0	0	0	0	0	0	0	-10	-10	-10	5	7	2	3	0	0	0	0	3	9	1	-2	11	1	0	0	-1	-4	-2	0	0	-10	0	6	7	-1	1	-1	2	0	9	1	0	0	0
L253	0	0	0	0	0	0	0	0	0	0	0	0	0	0	5	0	0	2	0	0	2	0	0	-3	-3	2	0	0	0	0	0	0	2	0	0	0	0	3	-2	-4	-1	-4	-11	0	6	0	7	0	0
L254	0	0	0	0	0	0	0	0	0	0	0	-6	-6	-6	0	9	5	5	0	14	-2	0	0	19	6	1	5	-3	-2	-2	0	-1	3	0	0	-6	0	0	-1	11	10	17	28	2	6	18	2	-4	-7
L255	0	0	0	0	0	0	0	0	0	0	0	0	0	0	0	0	0	0	0	0	0	0	0	0	0	-7	0	0	0	0	0	0	-7	0	0	0	0	0	0	2	4	1	7	1	9	0	0	0	0
L256	0	0	0	0	0	0	0	0	0	0	0	-12	-12	-12	0	10	-2	-5	0	6	-6	0	0	13	1	-5	5	-5	-1	-1	0	-1	-2	0	0	-12	0	0	0	-2	0	3	8	0	9	-2	0	0	-1
L257	0	0	0	0	0	0	0	0	0	0	0	3	3	3	0	7	9	2	0	6	6	0	0	3	2	4	0	-2	-4	0	0	-2	3	0	0	3	0	0	0	-3	-2	-2	2	1	8	16	2	2	1
L258	0	0	0	0	0	0	0	0	0	0	0	0	0	0	9	9	0	-5	0	0	0	-1	9	8	0	2	0	0	0	0	0	0	2	0	0	0	0	0	2	2	10	3	4	0	4	0	0	0	0
L259	0	0	0	0	0	0	0	0	0	0	0	0	0	0	1	11	0	0	0	2	3	0	0	-2	-2	1	0	0	0	0	0	0	1	0	0	0	0	0	0	0	0	-2	3	1	2	0	0	2	1
L260	0	0	26	0	0	0	0	0	0	0	0	-6	-6	-6	5	5	13	0	0	4	-3	-1	5	8	1	-1	5	-3	-5	3	0	4	-1	0	0	-6	0	1	-6	-3	2	9	21	0	2	20	3	6	-6
L261	0	0	0	0	0	0	0	0	0	0	0	-7	-7	-7	5	7	6	-1	0	14	8	-1	19	0	0	0	-1	4	0	0	6	18	4	0	0	-7	0	0	3	0	9	-1	10	0	7	8	4	6	-3
L262	0	0	0	0	0	0	0	0	0	0	0	-4	-4	-4	0	12	0	-3	0	3	7	0	0	3	0	0	6	1	-3	0	0	0	5	0	0	-4	0	0	8	0	0	-1	0	-1	7	-1	2	1	0
L263	0	0	0	0	0	0	0	0	0	0	0	0	0	0	10	7	0	-2	0	0	0	0	0	0	0	0	0	0	0	0	0	0	0	0	0	0	0	0	0	0	1	0	-7	1	7	0	0	0	0
L264	0	0	0	0	0	0	0	0	0	0	0	-1	-1	-1	4	5	-1	2	0	6	10	0	8	8	1	0	2	1	0	-2	5	7	10	0	0	-1	0	0	2	0	3	-1	6	6	4	13	-2	1	1
L265	0	0	18	0	0	0	0	0	0	0	0	9	9	9	0	6	9	-1	0	5	2	0	6	13	3	-1	58	1	1	1	0	-3	6	0	0	9	0	5	5	0	4	0	10	3	9	9	0	-1	0
L266	0	0	0	0	0	0	0	0	0	0	0	-4	-4	-4	1	14	2	-1	0	0	0	-1	12	8	2	0	0	0	0	2	0	0	0	0	0	-4	0	0	0	12	23	13	14	0	12	4	3	0	0
L267	0	0	0	0	0	0	0	0	0	0	0	8	8	8	5	10	13	5	0	0	0	0	0	0	0	0	5	-3	4	5	3	2	-3	0	0	8	0	0	1	0	0	-3	9	5	-3	-2	0	0	1
L268	0	0	0	0	0	0	0	0	0	0	0	2	2	2	0	5	20	5	0	0	0	0	0	4	0	2	0	0	4	0	0	0	2	0	0	2	0	1	3	0	7	3	33	0	0	22	2	0	0
positive (supporting)	11	0	44	10	5	0	11	0	10	0	0	114	111	111	210	228	161	113	0	163	155	15	134	174	101	107	162	83	60	100	99	131	168	19	0	113	11	101	150	87	199	113	241	108	219	174	102	167	119
negative (conflicting)	13	0	0	1	4	0	13	0	1	0	0	78	81	81	1	0	38	112	0	1	14	35	6	29	75	85	4	68	47	39	27	58	56	10	0	79	0	2	42	75	24	86	20	42	2	24	54	6	64
support_genes_balance	-2	0	44	9	1	0	-2	0	9	0	0	36	30	30	209	228	123	1	0	162	141	-20	128	145	26	22	158	15	13	61	72	73	112	9	0	34	11	99	108	12	175	27	221	66	217	150	48	161	55
sum_supports	15	0	847	62	13	0	3	0	206	0	0	511	253	253	1053	2371	1556	84	0	1279	931	8	1532	1912	144	98	1178	51	47	195	194	404	1240	215	0	480	196	511	359	51	1191	69	2595	204	1945	2408	180	931	321
average Bremer support
72.7963
[truncated: 65 more columns]

## Sheet: Table_S4
Table S4. QuIBL results. Only significant results of model comparison for discordant topologies, and the comparison of the species tree topology are shown.
triplet	outgroup	C1	C2	mixprop1 (ILS proportion)	mixprop2 (non-ILS component)	lambda2Dist	lambda1Dist	BIC2Dist	BIC1Dist	count	dBIC (significant in yellow)	topology type	total non-ILS prop	source of discordance
I28598_M028_Malvaceae_Glyphaea_brevis_seq1_I28609_M036_Malvaceae_Pentaplaris_davidsmithii_seq1_I28605_M235_Malvaceae_Abutilon_sp_seq1	I28605_M235_Malvaceae_Abutilon_sp_seq1	0	489.549	0.5	0.5	0.000500001	0.122388	-24.1613	-3.70909	2	-20.4522	discordant	0.00925926	introgression
I28598_M028_Malvaceae_Glyphaea_brevis_seq1_I28609_M036_Malvaceae_Pentaplaris_davidsmithii_seq1_I28605_M235_Malvaceae_Abutilon_sp_seq1	I28598_M028_Malvaceae_Glyphaea_brevis_seq1	0	1.20778	0.0694583	0.930542	0.0624799	0.10774	-296.933	-250.787	104	-46.1459	species tree	0.896077
I28598_M028_Malvaceae_Glyphaea_brevis_seq1_I28609_M036_Malvaceae_Pentaplaris_davidsmithii_seq1_I28605_M235_Malvaceae_Abutilon_sp_seq1	I28609_M036_Malvaceae_Pentaplaris_davidsmithii_seq1	0	6.86429	0.486914	0.513086	0.0420383	0.186121	-2.51901	-2.03228	2	-0.486733	non-significant	0.00950159
I28598_M028_Malvaceae_Glyphaea_brevis_seq1_I28610_M037_Malvaceae_Heritiera_littoralis_seq1_I28630_M053_Malvaceae_Huberodendron_swietenioides_seq1	I28610_M037_Malvaceae_Heritiera_littoralis_seq1	0	27.0328	0.875	0.125	0.0106745	0.0467449	-42.9854	-30.9294	8	-12.056	discordant	0.00925926	introgression
I28598_M028_Malvaceae_Glyphaea_brevis_seq1_I28610_M037_Malvaceae_Heritiera_littoralis_seq1_I28630_M053_Malvaceae_Huberodendron_swietenioides_seq1	I28598_M028_Malvaceae_Glyphaea_brevis_seq1	0	0.456526	0.382252	0.617748	0.0448273	0.0524426	-351.534	-346.147	90	-5.38788	species tree	0.51479
I28598_M028_Malvaceae_Glyphaea_brevis_seq1_I28610_M037_Malvaceae_Heritiera_littoralis_seq1_I28630_M053_Malvaceae_Huberodendron_swietenioides_seq1	I28630_M053_Malvaceae_Huberodendron_swietenioides_seq1	0	5.07959	0.566389	0.433611	0.00694972	0.0205321	-54.5631	-55.4127	10	0.849609	non-significant	0.0401492
I28598_M028_Malvaceae_Glyphaea_brevis_seq1_I28611_M062A_Malvaceae_Durio_zibethinus_seq1_I28630_M053_Malvaceae_Huberodendron_swietenioides_seq1	I28611_M062A_Malvaceae_Durio_zibethinus_seq1	0	22.9412	0.888889	0.111111	0.0125784	0.0446409	-46.507	-35.7667	9	-10.7404	discordant	0.00925926	introgression
I28598_M028_Malvaceae_Glyphaea_brevis_seq1_I28611_M062A_Malvaceae_Durio_zibethinus_seq1_I28630_M053_Malvaceae_Huberodendron_swietenioides_seq1	I28598_M028_Malvaceae_Glyphaea_brevis_seq1	0	0.393576	0.365894	0.634106	0.0455986	0.0524244	-358.892	-353.981	92	-4.91082	species tree	0.540164
I28598_M028_Malvaceae_Glyphaea_brevis_seq1_I28611_M062A_Malvaceae_Durio_zibethinus_seq1_I28630_M053_Malvaceae_Huberodendron_swietenioides_seq1	I28630_M053_Malvaceae_Huberodendron_swietenioides_seq1	0	6.21122	0.700767	0.299233	0.0078758	0.0218028	-37.1953	-37.6141	7	0.418784	non-significant	0.0193947
I28598_M028_Malvaceae_Glyphaea_brevis_seq1_I28612_M038_Malvaceae_Brachychiton_bidwillii_seq1_I28630_M053_Malvaceae_Huberodendron_swietenioides_seq1	I28612_M038_Malvaceae_Brachychiton_bidwillii_seq1	0	27.0325	0.875	0.125	0.0106747	0.046745	-42.9852	-30.9293	8	-12.0559	discordant	0.00925926	introgression
I28598_M028_Malvaceae_Glyphaea_brevis_seq1_I28612_M038_Malvaceae_Brachychiton_bidwillii_seq1_I28630_M053_Malvaceae_Huberodendron_swietenioides_seq1	I28598_M028_Malvaceae_Glyphaea_brevis_seq1	0	0.456526	0.382252	0.617748	0.0448273	0.0524426	-351.534	-346.147	90	-5.38788	species tree	0.51479
I28598_M028_Malvaceae_Glyphaea_brevis_seq1_I28612_M038_Malvaceae_Brachychiton_bidwillii_seq1_I28630_M053_Malvaceae_Huberodendron_swietenioides_seq1	I28630_M053_Malvaceae_Huberodendron_swietenioides_seq1	0	5.07959	0.566389	0.433611	0.00694972	0.0205321	-54.5631	-55.4127	10	0.849609	non-significant	0.0401492
I28598_M028_Malvaceae_Glyphaea_brevis_seq1_I28624_M049_Malvaceae_Corchoropsis_tomentosa_seq1_I28630_M053_Malvaceae_Huberodendron_swietenioides_seq1	I28624_M049_Malvaceae_Corchoropsis_tomentosa_seq1	0	22.9566	0.888889	0.111111	0.0125699	0.0446324	-46.5191	-35.7701	9	-10.7491	discordant	0.00925926	introgression
I28598_M028_Malvaceae_Glyphaea_brevis_seq1_I28624_M049_Malvaceae_Corchoropsis_tomentosa_seq1_I28630_M053_Malvaceae_Huberodendron_swietenioides_seq1	I28598_M028_Malvaceae_Glyphaea_brevis_seq1	0	0.484632	0.301295	0.698705	0.0422275	0.050847	-352.263	-343.815	88	-8.44794	species tree	0.569315
I28598_M028_Malvaceae_Glyphaea_brevis_seq1_I28624_M049_Malvaceae_Corchoropsis_tomentosa_seq1_I28630_M053_Malvaceae_Huberodendron_swietenioides_seq1	I28630_M053_Malvaceae_Huberodendron_swietenioides_seq1	0	7.90466	0.671105	0.328895	0.00813364	0.0261954	-58.2327	-55.7298	11	-2.50289	non-significant	0.0334986
I28598_M028_Malvaceae_Glyphaea_brevis_seq1_I28647_M069_Malvaceae_Cheirolaena_linearis_seq1_I28630_M053_Malvaceae_Huberodendron_swietenioides_seq1	I28647_M069_Malvaceae_Cheirolaena_linearis_seq1	0	22.9566	0.888889	0.111111	0.0125699	0.0446324	-46.5191	-35.7701	9	-10.7491	discordant	0.00925926	introgression
I28598_M028_Malvaceae_Glyphaea_brevis_seq1_I28647_M069_Malvaceae_Cheirolaena_linearis_seq1_I28630_M053_Malvaceae_Huberodendron_swietenioides_seq1	I28598_M028_Malvaceae_Glyphaea_brevis_seq1	0	0.484632	0.301295	0.698705	0.0422275	0.050847	-352.263	-343.815	88	-8.44794	species tree	0.569315
I28598_M028_Malvaceae_Glyphaea_brevis_seq1_I28647_M069_Malvaceae_Cheirolaena_linearis_seq1_I28630_M053_Malvaceae_Huberodendron_swietenioides_seq1	I28630_M053_Malvaceae_Huberodendron_swietenioides_seq1	0	7.90466	0.671105	0.328895	0.00813364	0.0261954	-58.2327	-55.7298	11	-2.50289	non-significant	0.0334986
I28598_M028_Malvaceae_Glyphaea_brevis_seq1_I28656_M002_Malvaceae_Tilia_americana_seq1_I28630_M053_Malvaceae_Huberodendron_swietenioides_seq1	I28656_M002_Malvaceae_Tilia_americana_seq1	0	27.1275	0.875	0.125	0.0106373	0.0467076	-43.0413	-30.9421	8	-12.0992	discordant	0.00925926	introgression
I28598_M028_Malvaceae_Glyphaea_brevis_seq1_I28656_M002_Malvaceae_Tilia_americana_seq1_I28630_M053_Malvaceae_Huberodendron_swietenioides_seq1	I28598_M028_Malvaceae_Glyphaea_brevis_seq1	0	0.493972	0.340242	0.659758	0.0428016	0.0511282	-356.579	-350.716	90	-5.86365	non-significant	0.549798
I28598_M028_Malvaceae_Glyphaea_brevis_seq1_I28656_M002_Malvaceae_Tilia_americana_seq1_I28630_M053_Malvaceae_Huberodendron_swietenioides_seq1	I28630_M053_Malvaceae_Huberodendron_swietenioides_seq1	0	8.83086	0.724245	0.275755	0.00687687	0.0208401	-57.1092	-55.115	10	-1.99423	non-significant	0.0255329
I28600_M146_Malvaceae_Mortoniodendron_guatemalense_seq1_I28609_M036_Malvaceae_Pentaplaris_davidsmithii_seq1_I28630_M053_Malvaceae_Huberodendron_swietenioides_seq1	I28630_M053_Malvaceae_Huberodendron_swietenioides_seq1	0	34.5543	0.5	0.5	0.0010216	0.0186614	-34.6967	-22.4641	4	-12.2326	discordant	0.0185185	introgression
I28600_M146_Malvaceae_Mortoniodendron_guatemalense_seq1_I28609_M036_Malvaceae_Pentaplaris_davidsmithii_seq1_I28630_M053_Malvaceae_Huberodendron_swietenioides_seq1	I28600_M146_Malvaceae_Mortoniodendron_guatemalense_seq1	0	1.24056	0.310484	0.689516	0.038022	0.0585197	-371.13	-363.073	100	-8.05725	species tree	0.63844
I28600_M146_Malvaceae_Mortoniodendron_guatemalense_seq1_I28609_M036_Malvaceae_Pentaplaris_davidsmithii_seq1_I28630_M053_Malvaceae_Huberodendron_swietenioides_seq1	I28609_M036_Malvaceae_Pentaplaris_davidsmithii_seq1	0	1.55116	0.000347438	0.999653	0.00573045	0.0129509	-27.2716	-25.3864	4	-1.88515	non-significant	0.0370242
I28600_M146_Malvaceae_Mortoniodendron_guatemalense_seq1_I28609_M036_Malvaceae_Pentaplaris_davidsmithii_seq1_I28654_M105_Malvaceae_Pachira_aquatica_seq1	I28654_M105_Malvaceae_Pachira_aquatica_seq1	0	70.6014	0.666667	0.333333	0.0005	0.0117676	-37.0962	-19.5558	3	-17.5404	discordant	0.00925926	introgression
I28600_M146_Malvaceae_Mortoniodendron_guatemalense_seq1_I28609_M036_Malvaceae_Pentaplaris_davidsmithii_seq1_I28654_M105_Malvaceae_Pachira_aquatica_seq1	I28609_M036_Malvaceae_Pentaplaris_davidsmithii_seq1	0	17.7776	4.81166e-55	1	0.000500003	0.00906699	-33.9853	-21.1201	3	-12.8652	discordant	0.0277778	introgression
I28600_M146_Malvaceae_Mortoniodendron_guatemalense_seq1_I28609_M036_Malvaceae_Pentaplaris_davidsmithii_seq1_I28654_M105_Malvaceae_Pachira_aquatica_seq1	I28600_M146_Malvaceae_Mortoniodendron_guatemalense_seq1	0	1.2653	0.26996	0.73004	0.0376729	0.0593775	-379.384	-367.439	102	-11.9457	species tree	0.689482
I28605_M235_Malvaceae_Abutilon_sp_seq1_I28630_M053_Malvaceae_Huberodendron_swietenioides_seq1_I28654_M105_Malvaceae_Pachira_aquatica_seq1	I28654_M105_Malvaceae_Pachira_aquatica_seq1	0	161.085	0.9	0.1	0.00277783	0.0475244	-82.9257	-38.6276	10	-44.2981	discordant	0.00925926	introgression
I28605_M235_Malvaceae_Abutilon_sp_seq1_I28630_M053_Malvaceae_Huberodendron_swietenioides_seq1_I28654_M105_Malvaceae_Pachira_aquatica_seq1	I28630_M053_Malvaceae_Huberodendron_swietenioides_seq1	0	15.3279	0.857142	0.142858	0.00609525	0.019442	-44.4378	-39.2186	7	-5.21929	non-significant	0.00925931
I28605_M235_Malvaceae_Abutilon_sp_seq1_I28630_M053_Malvaceae_Huberodendron_swietenioides_seq1_I28654_M105_Malvaceae_Pachira_aquatica_seq1	I28605_M235_Malvaceae_Abutilon_sp_seq1	0	5.73959	0.885947	0.114053	0.0262721	0.0425233	-388.045	-388.191	91	0.146049	species tree	0.0961002
I28606_M033_Malvaceae_Reevesia_formosana_seq1_I28593_M024_Malvaceae_Carpodiptera_cubensis_seq1_I28605_M235_Malvaceae_Abutilon_sp_seq1	I28605_M235_Malvaceae_Abutilon_sp_seq1	0	18.2414	0.966667	0.0333333	0.014784	0.0237734	-172.494	-160.95	30	-11.5439	discordant	0.00925926	introgression
I28606_M033_Malvaceae_Reevesia_formosana_seq1_I28593_M024_Malvaceae_Carpodiptera_cubensis_seq1_I28605_M235_Malvaceae_Abutilon_sp_seq1	I28593_M024_Malvaceae_Carpodiptera_cubensis_seq1	0	0.722544	0.598709	0.401291	0.0131011	0.0155181	-236.756	-243.265	39	6.50926	non-significant	0.144911
I28606_M033_Malvaceae_Reevesia_formosana_seq1_I28593_M024_Malvaceae_Carpodiptera_cubensis_seq1_I28605_M235_Malvaceae_Abutilon_sp_seq1	I28606_M033_Malvaceae_Reevesia_formosana_seq1	0	0.819749	0.818164	0.181836	0.0204675	0.0226634	-205.402	-213.723	39	8.32082	species tree	0.0656631
I28606_M033_Malvaceae_Reevesia_formosana_seq1_I28600_M146_Malvaceae_Mortoniodendron_guatemalense_seq1_I28605_M235_Malvaceae_Abutilon_sp_seq1	I28605_M235_Malvaceae_Abutilon_sp_seq1	0	19.0774	0.967742	0.0322581	0.0141362	0.0228356	-181.535	-168.891	31	-12.6445	discordant	0.00925926	introgression
I28606_M033_Malvaceae_Reevesia_formosana_seq1_I28600_M146_Malvaceae_Mortoniodendron_guatemalense_seq1_I28605_M235_Malvaceae_Abutilon_sp_seq1	I28606_M033_Malvaceae_Reevesia_formosana_seq1	0	0.860017	0.681579	0.318421	0.0203931	0.024344	-189.919	-197.334	37	7.41425	species tree	0.109089
I28606_M033_Malvaceae_Reevesia_formosana_seq1_I28600_M146_Malvaceae_Mortoniodendron_guatemalense_seq1_I28605_M235_Malvaceae_Abutilon_sp_seq1	I28600_M146_Malvaceae_Mortoniodendron_guatemalense_seq1	0	0.816455	0.757625	0.242375	0.0132951	0.0151873	-243.199	-251.295	40	8.09638	non-significant	0.0897684
I28606_M033_Malvaceae_Reevesia_formosana_seq1_I28600_M146_Malvaceae_Mortoniodendron_guatemalense_seq1_I28630_M053_Malvaceae_Huberodendron_swietenioides_seq1	I28600_M146_Malvaceae_Mortoniodendron_guatemalense_seq1	0	2.20865	0.755627	0.244373	0.00860269	0.0129727	-233.866	-243.912	37	10.0462	discordant	0.0837205	ILS
I28606_M033_Malvaceae_Reevesia_formosana_seq1_I28600_M146_Malvaceae_Mortoniodendron_guatemalense_seq1_I28630_M053_Malvaceae_Huberodendron_swietenioides_seq1	I28630_M053_Malvaceae_Huberodendron_swietenioides_seq1	0	1.15275	0.759067	0.240933	0.0125323	0.0154962	-179.046	-186.628	30	7.5823	non-significant	0.0669258
I28606_M033_Malvaceae_Reevesia_formosana_seq1_I28600_M146_Malvaceae_Mortoniodendron_guatemalense_seq1_I28630_M053_Malvaceae_Huberodendron_swietenioides_seq1	I28606_M033_Malvaceae_Reevesia_formosana_seq1	0	0.599066	0.822353	0.177647	0.0283426	0.0302798	-192.64	-201.063	41	8.42331	species tree	0.0674399
I28606_M033_Malvaceae_Reevesia_formosana_seq1_I28600_M146_Malvaceae_Mortoniodendron_guatemalense_seq1_I28654_M105_Malvaceae_Pachira_aquatica_seq1	I28600_M146_Malvaceae_Mortoniodendron_guatemalense_seq1	0	2.33642	0.723278	0.276722	0.00813224	0.0130926	-246.359	-256.522	39	10.1622	discordant	0.0999273	ILS
I28606_M033_Malvaceae_Reevesia_formosana_seq1_I28600_M146_Malvaceae_Mortoniodendron_guatemalense_seq1_I28654_M105_Malvaceae_Pachira_aquatica_seq1	I28606_M033_Malvaceae_Reevesia_formosana_seq1	0	5.41293	0.837927	0.162073	0.0216791	0.0304218	-191.181	-195.719	40	4.53741	species tree	0.0600269
I28606_M033_Malvaceae_Reevesia_formosana_seq1_I28600_M146_Malvaceae_Mortoniodendron_guatemalense_seq1_I28654_M105_Malvaceae_Pachira_aquatica_seq1	I28654_M105_Malvaceae_Pachira_aquatica_seq1	0	1.25012	0.752049	0.247951	0.0115562	0.0146739	-175.938	-183.49	29	7.5524	non-significant	0.0665796
I28606_M033_Malvaceae_Reevesia_formosana_seq1_I28610_M037_Malvaceae_Heritiera_littoralis_seq1_I28605_M235_Malvaceae_Abutilon_sp_seq1	I28605_M235_Malvaceae_Abutilon_sp_seq1	0	20.5926	0.964286	0.0357143	0.0130961	0.0227276	-166.774	-152.582	28	-14.1919	discordant	0.00925926	introgression
I28606_M033_Malvaceae_Reevesia_formosana_seq1_I28610_M037_Malvaceae_Heritiera_littoralis_seq1_I28605_M235_Malvaceae_Abutilon_sp_seq1	I28606_M033_Malvaceae_Reevesia_formosana_seq1	0	0.754007	0.660644	0.339356	0.0183524	0.0216838	-221.222	-228.444	41	7.22188	species tree	0.12883
I28606_M033_Malvaceae_Reevesia_formosana_seq1_I28610_M037_Malvaceae_Heritiera_littoralis_seq1_I28605_M235_Malvaceae_Abutilon_sp_seq1	I28610_M037_Malvaceae_Heritiera_littoralis_seq1	0	0.821018	0.682474	0.317526	0.0127642	0.0150821	-238.019	-245.488	39	7.46927	non-significant	0.114662
I28606_M033_Malvaceae_Reevesia_formosana_seq1_I28611_M062A_Malvaceae_Durio_zibethinus_seq1_I28605_M235_Malvaceae_Abutilon_sp_seq1	I28605_M235_Malvaceae_Abutilon_sp_seq1	0	20.3017	0.971429	0.0285715	0.0132837	0.0209855	-211.369	-196.919	35	-14.4497	discordant	0.00925928	introgression
I28606_M033_Malvaceae_Reevesia_formosana_seq1_I28611_M062A_Malvaceae_Durio_zibethinus_seq1_I28605_M235_Malvaceae_Abutilon_sp_seq1	I28611_M062A_Malvaceae_Durio_zibethinus_seq1	0	2.36678	0.838736	0.161264	0.0100195	0.0149166	-204.182	-214.433	34	10.2504	discordant	0.0507684	ILS
I28606_M033_Malvaceae_Reevesia_formosana_seq1_I28611_M062A_Malvaceae_Durio_zibethinus_seq1_I28605_M235_Malvaceae_Abutilon_sp_seq1	I28606_M033_Malvaceae_Reevesia_formosana_seq1	0	4.25453	0.827426	0.172574	0.0146934	0.0235591	-202.406	-210.699	39	8.29308	species tree	0.0623183
I28606_M033_Malvaceae_Reevesia_formosana_seq1_I28611_M062A_Malvaceae_Durio_zibethinus_seq1_I28630_M053_Malvaceae_Huberodendron_swietenioides_seq1	I28611_M062A_Malvaceae_Durio_zibethinus_seq1	0	3.35744	0.785345	0.214655	0.00705369	0.0122127	-204.458	-214.472	32	10.0139	discordant	0.0636014	ILS
I28606_M033_Malvaceae_Reevesia_formosana_seq1_I28611_M062A_Malvaceae_Durio_zibethinus_seq1_I28630_M053_Malvaceae_Huberodendron_swietenioides_seq1	I28630_M053_Malvaceae_Huberodendron_swietenioides_seq1	0	5.8676	0.861807	0.138193	0.00833702	0.0147829	-213.134	-215.045	34	1.91071	non-significant	0.0435052
I28606_M033_Malvaceae_Reevesia_formosana_seq1_I28611_M062A_Malvaceae_Durio_zibethinus_seq1_I28630_M053_Malvaceae_Huberodendron_swietenioides_seq1	I28606_M033_Malvaceae_Reevesia_formosana_seq1	0	5.81773	0.905184	0.0948162	0.0201706	0.0308513	-200.791	-204.463	42	3.67181	species tree	0.036873
I28606_M033_Malvaceae_Reevesia_formosana_seq1_I28612_M038_Malvaceae_Brachychiton_bidwillii_seq1_I28605_M235_Malvaceae_Abutilon_sp_seq1	I28605_M235_Malvaceae_Abutilon_sp_seq1	0	20.5926	0.964286	0.0357143	0.0130961	0.0227276	-166.774	-152.582	28	-14.1919	discordant	0.00925926	introgression
I28606_M033_Malvaceae_Reevesia_formosana_seq1_I28612_M038_Malvaceae_Brachychiton_bidwillii_seq1_I28605_M235_Malvaceae_Abutilon_sp_seq1	I28606_M033_Malvaceae_Reevesia_formosana_seq1	0	0.754007	0.660644	0.339356	0.0183524	0.0216838	-221.222	-228.444	41	7.22188	species tree	0.12883
I28606_M033_Malvaceae_Reevesia_formosana_seq1_I28612_M038_Malvaceae_Brachychiton_bidwillii_seq1_I28605_M235_Malvaceae_Abutilon_sp_seq1	I28612_M038_Malvaceae_Brachychiton_bidwillii_seq1	0	0.821015	0.682476	0.317524	0.0127642	0.0150821	-238.018	-245.488	39	7.46928	non-significant	0.114662
I28606_M033_Malvaceae_Reevesia_formosana_seq1_I28624_M049_Malvaceae_Corchoropsis_tomentosa_seq1_I28605_M235_Malvaceae_Abutilon_sp_seq1	I28605_M235_Malvaceae_Abutilon_sp_seq1	0	18.5358	0.964286	0.0357143	0.0145493	0.0241808	-160.881	-149.111	28	-11.77	discordant	0.00925927	introgression
I28606_M033_Malvaceae_Reevesia_formosana_seq1_I28624_M049_Malvaceae_Corchoropsis_tomentosa_seq1_I28605_M235_Malvaceae_Abutilon_sp_seq1	I28624_M049_Malvaceae_Corchoropsis_tomentosa_seq1	0	0.766891	0.742678	0.257322	0.0136651	0.0155353	-241.494	-249.482	40	7.9881	non-significant	0.0953045
I28606_M033_Malvaceae_Reevesia_formosana_seq1_I28624_M049_Malvaceae_Corchoropsis_tomentosa_seq1_I28605_M235_Malvaceae_Abutilon_sp_seq1	I28606_M033_Malvaceae_Reevesia_formosana_seq1	0	0.825588	0.827204	0.172796	0.0205661	0.0227678	-210.503	-218.904	40	8.40086	species tree	0.0639984
I28606_M033_Malvaceae_Reevesia_formosana_seq1_I28641_M063_Malvaceae_Brownlowia_peltata_seq1_I28605_M235_Malvaceae_Abutilon_sp_seq1	I28605_M235_Malvaceae_Abutilon_sp_seq1	0	17.9763	0.966667	0.0333333	0.0150021	0.0239915	-171.615	-160.402	30	-11.2132	discordant	0.00925926	introgression
I28606_M033_Malvaceae_Reevesia_formosana_seq1_I28641_M063_Malvaceae_Brownlowia_peltata_seq1_I28605_M235_Malvaceae_Abutilon_sp_seq1	I28641_M063_Malvaceae_Brownlowia_peltata_seq1	0	0.640135	0.621204	0.378796	0.0141266	0.0162563	-232.891	-239.64	39	6.74838	non-significant	0.136788
I28606_M033_Malvaceae_Reevesia_formosana_seq1_I28641_M063_Malvaceae_Brownlowia_peltata_seq1_I28605_M235_Malvaceae_Abutilon_sp_seq1	I28606_M033_Malvaceae_Reevesia_formosana_seq1	0	0.819749	0.818164	0.181836	0.0204675	0.0226634	-205.402	-213.723	39	8.32082	species tree	0.0656631
I28606_M033_Malvaceae_Reevesia_formosana_seq1_I28647_M069_Malvaceae_Cheirolaena_linearis_seq1_I28605_M235_Malvaceae_Abutilon_sp_seq1	I28605_M235_Malvaceae_Abutilon_sp_seq1	0	18.5358	0.964286	0.0357143	0.0145493	0.0241808	-160.881	-149.111	28	-11.77	discordant	0.00925927	introgression
I28606_M033_Malvaceae_Reevesia_formosana_seq1_I28647_M069_Malvaceae_Cheirolaena_linearis_seq1_I28605_M235_Malvaceae_Abutilon_sp_seq1	I28647_M069_Malvaceae_Cheirolaena_linearis_seq1	0	0.766891	0.742678	0.257322	0.0136651	0.0155353	-241.494	-249.482	40	7.9881	non-significant	0.0953045
I28606_M033_Malvaceae_Reevesia_formosana_seq1_I28647_M069_Malvaceae_Cheirolaena_linearis_seq1_I28605_M235_Malvaceae_Abutilon_sp_seq1	I28606_M033_Malvaceae_Reevesia_formosana_seq1	0	0.825588	0.827204	0.172796	0.0205661	0.0227678	-210.503	-218.904	40	8.40086	species tree	0.0639984
I28606_M033_Malvaceae_Reevesia_formosana_seq1_I28656_M002_Malvaceae_Tilia_americana_seq1_I28605_M235_Malvaceae_Abutilon_sp_seq1	I28605_M235_Malvaceae_Abutilon_sp_seq1	0	19.4255	0.966667	0.0333334	0.0138829	0.0228723	-176.267	-163.269	30	-12.9988	discordant	0.00925926	introgression
I28606_M033_Malvaceae_Reevesia_formosana_seq1_I28656_M002_Malvaceae_Tilia_americana_seq1_I28605_M235_Malvaceae_Abutilon_sp_seq1	I28656_M002_Malvaceae_Tilia_americana_seq1	0	0.580804	0.733445	0.266555	0.0155715	0.0171335	-221.777	-229.433	38	7.65578	non-significant	0.0937878
I28606_M033_Malvaceae_Reevesia_formosana_seq1_I28656_M002_Malvaceae_Tilia_americana_seq1_I28605_M235_Malvaceae_Abutilon_sp_seq1	I28606_M033_Malvaceae_Reevesia_formosana_seq1	0	0.862998	0.740848	0.259152	0.0194418	0.0224838	-211.81	-219.908	40	8.09805	species tree	0.0959822
I28609_M036_Malvaceae_Pentaplaris_davidsmithii_seq1_I28605_M235_Malvaceae_Abutilon_sp_seq1_I28630_M053_Malvaceae_Huberodendron_swietenioides_seq1	I28609_M036_Malvaceae_Pentaplaris_davidsmithii_seq1	0	29.2793	0.888889	0.111111	0.0152827	0.0650011	-43.0017	-29.0031	9	-13.9986	discordant	0.00925926	introgression
I28609_M036_Malvaceae_Pentaplaris_davidsmithii_seq1_I28605_M235_Malvaceae_Abutilon_sp_seq1_I28630_M053_Malvaceae_Huberodendron_swietenioides_seq1	I28605_M235_Malvaceae_Abutilon_sp_seq1	0	4.6809	0.773418	0.226582	0.0376964	0.0743725	-50.5812	-54.6617	18	4.08054	non-significant	0.0377637
I28609_M036_Malvaceae_Pentaplaris_davidsmithii_seq1_I28605_M235_Malvaceae_Abutilon_sp_seq1_I28630_M053_Malvaceae_Huberodendron_swietenioides_seq1	I28630_M053_Malvaceae_Huberodendron_swietenioides_seq1	0	0.678912	0.632421	0.367579	0.021746	0.0251848	-422.13	-430.011	81	7.88123	species tree	0.275684
I28610_M037_Malvaceae_Heritiera_littoralis_seq1_I28609_M036_Malvaceae_Pentaplaris_davidsmithii_seq1_I28630_M053_Malvaceae_Huberodendron_swietenioides_seq1	I28630_M053_Malvaceae_Huberodendron_swietenioides_seq1	0	34.5543	0.5	0.5	0.0010216	0.0186614	-34.6967	-22.4641	4	-12.2326	discordant	0.0185185	introgression
I28610_M037_Malvaceae_Heritiera_littoralis_seq1_I28609_M036_Malvaceae_Pentaplaris_davidsmithii_seq1_I28630_M053_Malvaceae_Huberodendron_swietenioides_seq1	I28610_M037_Malvaceae_Heritiera_littoralis_seq1	0	1.17771	0.329802	0.670198	0.0392971	0.0591351	-364.537	-357.335	99	-7.20181	species tree	0.614348
I28610_M037_Malvaceae_Heritiera_littoralis_seq1_I28609_M036_Malvaceae_Pentaplaris_davidsmithii_seq1_I28630_M053_Malvaceae_Huberodendron_swietenioides_seq1	I28609_M036_Malvaceae_Pentaplaris_davidsmithii_seq1	0	8.07068	0.798881	0.201119	0.00934822	0.0244558	-25.5093	-25.4995	5	-0.00979357	non-significant	0.00931108
I28610_M037_Malvaceae_Heritiera_littoralis_seq1_I28609_M036_Malvaceae_Pentaplaris_davidsmithii_seq1_I28654_M105_Malvaceae_Pachira_aquatica_seq1	I28654_M105_Malvaceae_Pachira_aquatica_seq1	0	70.6014	0.666667	0.333333	0.0005	0.0117676	-37.0962	-19.5558	3	-17.5404	discordant	0.00925926	introgression
I28610_M037_Malvaceae_Heritiera_littoralis_seq1_I28609_M036_Malvaceae_Pentaplaris_davidsmithii_seq1_I28654_M105_Malvaceae_Pachira_aquatica_seq1	I28610_M037_Malvaceae_Heritiera_littoralis_seq1	0	1.18258	0.27613	0.72387	0.0389954	0.0599892	-373.254	-361.73	101	-11.5236	species tree	0.676953
I28610_M037_Malvaceae_Heritiera_littoralis_seq1_I28609_M036_Malvaceae_Pentaplaris_davidsmithii_seq1_I28654_M105_Malvaceae_Pachira_aquatica_seq1	I28609_M036_Malvaceae_Pentaplaris_davidsmithii_seq1	0	13.5757	0.749999	0.250001	0.00555747	0.0244191	-23.4971	-20.3128	4	-3.18428	non-significant	0.0092593
I28612_M038_Malvaceae_Brachychiton_bidwillii_seq1_I28609_M036_Malvaceae_Pentaplaris_davidsmithii_seq1_I28630_M053_Malvaceae_Huberodendron_swietenioides_seq1	I28630_M053_Malvaceae_Huberodendron_swietenioides_seq1	0	34.5543	0.5	0.5	0.0010216	0.0186614	-34.6967	-22.4641	4	-12.2326	discordant	0.0185185	introgression
I28612_M038_Malvaceae_Brachychiton_bidwillii_seq1_I28609_M036_Malvaceae_Pentaplaris_davidsmithii_seq1_I28630_M053_Malvaceae_Huberodendron_swietenioides_seq1	I28612_M038_Malvaceae_Brachychiton_bidwillii_seq1	0	1.17771	0.329802	0.670198	0.0392971	0.0591351	-364.537	-357.335	99	-7.20188	species tree	0.614349
I28612_M038_Malvaceae_Brachychiton_bidwillii_seq1_I28609_M036_Malvaceae_Pentaplaris_davidsmithii_seq1_I28630_M053_Malvaceae_Huberodendron_swietenioides_seq1	I28609_M036_Malvaceae_Pentaplaris_davidsmithii_seq1	0	8.07068	0.798881	0.201119	0.00934822	0.0244558	-25.5093	-25.4995	5	-0.00979357	non-significant	0.00931108
I28612_M038_Malvaceae_Brachychiton_bidwillii_seq1_I28609_M036_Malvaceae_Pentaplaris_davidsmithii_seq1_I28654_M105_Malvaceae_Pachira_aquatica_seq1	I28654_M105_Malvaceae_Pachira_aquatica_seq1	0	70.6014	0.666667	0.333333	0.0005	0.0117676	-37.0962	-19.5558	3	-17.5404	discordant	0.00925926	introgression
I28612_M038_Malvaceae_Brachychiton_bidwillii_seq1_I28609_M036_Malvaceae_Pentaplaris_davidsmithii_seq1_I28654_M105_Malvaceae_Pachira_aquatica_seq1	I28612_M038_Malvaceae_Brachychiton_bidwillii_seq1	0	1.18258	0.276129	0.723871	0.0389954	0.0599892	-373.254	-361.73	101	-11.5237	species tree	0.676953
I28612_M038_Malvaceae_Brachychiton_bidwillii_seq1_I28609_M036_Malvaceae_Pentaplaris_davidsmithii_seq1_I28654_M105_Malvaceae_Pachira_aquatica_seq1	I28609_M036_Malvaceae_Pentaplaris_davidsmithii_seq1	0	13.5757	0.749999	0.250001	0.00555747	0.0244191	-23.4971	-20.3128	4	-3.18428	non-significant	0.0092593
I28624_M049_Malvaceae_Corchoropsis_tomentosa_seq1_I28600_M146_Malvaceae_Mortoniodendron_guatemalense_seq1_I28610_M037_Malvaceae_Heritiera_littoralis_seq1	I28610_M037_Malvaceae_Heritiera_littoralis_seq1	0	18.2865	0.972973	0.027027	0.0125576	0.0187786	-228.43	-216.542	37	-11.888	discordant	0.00925927	introgression
I28624_M049_Malvaceae_Corchoropsis_tomentosa_seq1_I28600_M146_Malvaceae_Mortoniodendron_guatemalense_seq1_I28610_M037_Malvaceae_Heritiera_littoralis_seq1	I28624_M049_Malvaceae_Corchoropsis_tomentosa_seq1	0	7.23704	0.910265	0.0897347	0.0115508	0.0185993	-254.919	-252.917	43	-2.00239	species tree	0.0357277
I28624_M049_Malvaceae_Corchoropsis_tomentosa_seq1_I28600_M146_Malvaceae_Mortoniodendron_guatemalense_seq1_I28610_M037_Malvaceae_Heritiera_littoralis_seq1	I28600_M146_Malvaceae_Mortoniodendron_guatemalense_seq1	0	4.77707	0.776248	0.223752	0.00633304	0.0125542	-182.625	-185.819	28	3.1941	non-significant	0.0580097
I28624_M049_Malvaceae_Corchoropsis_tomentosa_seq1_I28600_M146_Malvaceae_Mortoniodendron_guatemalense_seq1_I28612_M038_Malvaceae_Brachychiton_bidwillii_seq1	I28612_M038_Malvaceae_Brachychiton_bidwillii_seq1	0	18.2864	0.972973	0.027027	0.0125577	0.0187786	-228.43	-216.542	37	-11.8879	discordant	0.00925927	introgression
I28624_M049_Malvaceae_Corchoropsis_tomentosa_seq1_I28600_M146_Malvaceae_Mortoniodendron_guatemalense_seq1_I28612_M038_Malvaceae_Brachychiton_bidwillii_seq1	I28624_M049_Malvaceae_Corchoropsis_tomentosa_seq1	0	7.23704	0.910265	0.0897347	0.0115508	0.0185993	-254.919	-252.917	43	-2.00239	species tree	0.0357277
I28624_M049_Malvaceae_Corchoropsis_tomentosa_seq1_I28600_M146_Malvaceae_Mortoniodendron_guatemalense_seq1_I28612_M038_Malvaceae_Brachychiton_bidwillii_seq1	I28600_M146_Malvaceae_Mortoniodendron_guatemalense_seq1	0	4.77707	0.776248	0.223752	0.00633304	0.0125542	-182.625	-185.819	28	3.1941	non-significant	0.0580097
I28624_M049_Malvaceae_Corchoropsis_tomentosa_seq1_I28609_M036_Malvaceae_Pentaplaris_davidsmithii_seq1_I28654_M105_Malvaceae_Pachira_aquatica_seq1	I28609_M036_Malvaceae_Pentaplaris_davidsmithii_seq1	0	17.7776	4.81166e-55	1	0.000500003	0.00906699	-33.9853	-21.1201	3	-12.8652	discordant	0.0277778	introgression
I28624_M049_Malvaceae_Corchoropsis_tomentosa_seq1_I28609_M036_Malvaceae_Pentaplaris_davidsmithii_seq1_I28654_M105_Malvaceae_Pachira_aquatica_seq1	I28624_M049_Malvaceae_Corchoropsis_tomentosa_seq1	0	1.23599	0.3562	0.6438	0.0403786	0.0613869	-366.148	-360.649	102	-5.49862	species tree	0.608033
I28624_M049_Malvaceae_Corchoropsis_tomentosa_seq1_I28609_M036_Malvaceae_Pentaplaris_davidsmithii_seq1_I28654_M105_Malvaceae_Pachira_aquatica_seq1	I28654_M105_Malvaceae_Pachira_aquatica_seq1	0	9.65736	0.664606	0.335394	0.00365532	0.0154211	-19.1836	-17.9335	3	-1.25009	non-significant	0.00931651
I28624_M049_Malvaceae_Corchoropsis_tomentosa_seq1_I28610_M037_Malvaceae_Heritiera_littoralis_seq1_I28656_M002_Malvaceae_Tilia_americana_seq1	I28610_M037_Malvaceae_Heritiera_littoralis_seq1	0	19.4294	0.96875	0.0312501	0.0104538	0.0168011	-207.207	-194.058	32	-13.1486	discordant	0.00925927	introgression
I28624_M049_Malvaceae_Corchoropsis_tomentosa_seq1_I28610_M037_Malvaceae_Heritiera_littoralis_seq1_I28656_M002_Malvaceae_Tilia_americana_seq1	I28624_M049_Malvaceae_Corchoropsis_tomentosa_seq1	0	7.98242	0.930165	0.0698351	0.0118192	0.0179025	-258.757	-256.201	43	-2.55623	species tree	0.0278047
I28624_M049_Malvaceae_Corchoropsis_tomentosa_seq1_I28610_M037_Malvaceae_Heritiera_littoralis_seq1_I28656_M002_Malvaceae_Tilia_americana_seq1	I28656_M002_Malvaceae_Tilia_americana_seq1	0	5.4137	0.756816	0.243184	0.0055883	0.0123627	-220.491	-220.446	33	-0.0449576	non-significant	0.0743063
I28624_M049_Malvaceae_Corchoropsis_tomentosa_seq1_I28612_M038_Malvaceae_Brachychiton_bidwillii_seq1_I28656_M002_Malvaceae_Tilia_americana_seq1	I28612_M038_Malvaceae_Brachychiton_bidwillii_seq1	0	19.4293	0.96875	0.0312501	0.0104539	0.0168011	-207.207	-194.058	32	-13.1486	discordant	0.00925927	introgression
I28624_M049_Malvaceae_Corchoropsis_tomentosa_seq1_I28612_M038_Malvaceae_Brachychiton_bidwillii_seq1_I28656_M002_Malvaceae_Tilia_americana_seq1	I28624_M049_Malvaceae_Corchoropsis_tomentosa_seq1	0	7.98242	0.930165	0.0698351	0.0118192	0.0179025	-258.757	-256.201	43	-2.55623	species tree	0.0278047
I28624_M049_Malvaceae_Corchoropsis_tomentosa_seq1_I28612_M038_Malvaceae_Brachychiton_bidwillii_seq1_I28656_M002_Malvaceae_Tilia_americana_seq1	I28656_M002_Malvaceae_Tilia_americana_seq1	0	5.4137	0.756816	0.243184	0.0055883	0.0123627	-220.491	-220.446	33	-0.0449576	non-significant	0.0743063
I28637_M060_Malvaceae_Duboscia_viridiflora_seq1_I28609_M036_Malvaceae_Pentaplaris_davidsmithii_seq1_I28605_M235_Malvaceae_Abutilon_sp_seq1	I28605_M235_Malvaceae_Abutilon_sp_seq1	0	489.549	0.5	0.5	0.000500001	0.122388	-24.1613	-3.70909	2	-20.4522	discordant	0.00925926	introgression
I28637_M060_Malvaceae_Duboscia_viridiflora_seq1_I28609_M036_Malvaceae_Pentaplaris_davidsmithii_seq1_I28605_M235_Malvaceae_Abutilon_sp_seq1	I28637_M060_Malvaceae_Duboscia_viridiflora_seq1	0	1.21595	0.0680107	0.931989	0.0620605	0.107436	-297.991	-251.374	104	-46.6166	species tree	0.897471
I28637_M060_Malvaceae_Duboscia_viridiflora_seq1_I28609_M036_Malvaceae_Pentaplaris_davidsmithii_seq1_I28605_M235_Malvaceae_Abutilon_sp_seq1	I28609_M036_Malvaceae_Pentaplaris_davidsmithii_seq1	0	5.99342	0.46842	0.53158	0.013962	0.0556335	-7.04122	-6.86273	2	-0.178485	non-significant	0.00984408
I28641_M063_Malvaceae_Brownlowia_peltata_seq1_I28609_M036_Malvaceae_Pentaplaris_davidsmithii_seq1_I28654_M105_Malvaceae_Pachira_aquatica_seq1	I28609_M036_Malvaceae_Pentaplaris_davidsmithii_seq1	0	17.7776	4.81166e-55	1	0.000500003	0.00906699	-33.9853	-21.1201	3	-12.8652	discordant	0.0277778	introgression
I28641_M063_Malvaceae_Brownlowia_peltata_seq1_I28609_M036_Malvaceae_Pentaplaris_davidsmithii_seq1_I28654_M105_Malvaceae_Pachira_aquatica_seq1	I28641_M063_Malvaceae_Brownlowia_peltata_seq1	0	1.29548	0.264201	0.735799	0.0374204	0.0604867	-374.139	-360.062	101	-14.0768	species tree	0.688108
I28641_M063_Malvaceae_Brownlowia_peltata_seq1_I28609_M036_Malvaceae_Pentaplaris_davidsmithii_seq1_I28654_M105_Malvaceae_Pachira_aquatica_seq1	I28654_M105_Malvaceae_Pachira_aquatica_seq1	0	28.4341	0.75	0.25	0.00124149	0.0100667	-35.4877	-27.4019	4	-8.08576	non-significant	0.00925926
I28645_M067_Malvaceae_Guichenotia_ledifolia_seq1_I28606_M033_Malvaceae_Reevesia_formosana_seq1_I28593_M024_Malvaceae_Carpodiptera_cubensis_seq1	I28606_M033_Malvaceae_Reevesia_formosana_seq1	0	19.4226	0.933333	0.0666667	0.0169749	0.0389547	-75.4222	-64.6526	15	-10.7696	discordant	0.00925927	introgression
I28645_M067_Malvaceae_Guichenotia_ledifolia_seq1_I28606_M033_Malvaceae_Reevesia_formosana_seq1_I28593_M024_Malvaceae_Carpodiptera_cubensis_seq1	I28645_M067_Malvaceae_Guichenotia_ledifolia_seq1	0	0.6467	0.336664	0.663336	0.0328225	0.0415117	-371.71	-366.46	85	-5.25027	species tree	0.52207
I28645_M067_Malvaceae_Guichenotia_ledifolia_seq1_I28606_M033_Malvaceae_Reevesia_formosana_seq1_I28593_M024_Malvaceae_Carpodiptera_cubensis_seq1	I28593_M024_Malvaceae_Carpodiptera_cubensis_seq1	0	2.44668	0.472272	0.527728	0.0132369	0.0273866	-35.6223	-39.4838	8	3.8615	non-significant	0.0390909
I28645_M067_Malvaceae_Guichenotia_ledifolia_seq1_I28606_M033_Malvaceae_Reevesia_formosana_seq1_I28641_M063_Malvaceae_Brownlowia_peltata_seq1	I28606_M033_Malvaceae_Reevesia_formosana_seq1	0	19.4226	0.933333	0.0666667	0.0169749	0.0389547	-75.4222	-64.6526	15	-10.7696	discordant	0.00925927	introgression
I28645_M067_Malvaceae_Guichenotia_ledifolia_seq1_I28606_M033_Malvaceae_Reevesia_formosana_seq1_I28641_M063_Malvaceae_Brownlowia_peltata_seq1	I28645_M067_Malvaceae_Guichenotia_ledifolia_seq1	0	0.653723	0.330462	0.669538	0.0324698	0.04125	-373.136	-367.535	85	-5.60061	species tree	0.526952
I28645_M067_Malvaceae_Guichenotia_ledifolia_seq1_I28606_M033_Malvaceae_Reevesia_formosana_seq1_I28641_M063_Malvaceae_Brownlowia_peltata_seq1	I28641_M063_Malvaceae_Brownlowia_peltata_seq1	0	2.44668	0.472272	0.527728	0.0132369	0.0273866	-35.6223	-39.4838	8	3.8615	non-significant	0.0390909
I28645_M067_Malvaceae_Guichenotia_ledifolia_seq1_I28611_M062A_Malvaceae_Durio_zibethinus_seq1_I28609_M036_Malvaceae_Pentaplaris_davidsmithii_seq1	I28611_M062A_Malvaceae_Durio_zibethinus_seq1	0	16.7023	0.749988	0.250012	0.00677482	0.0350634	-45.905	-35.5301	8	-10.3749	discordant	0.0185194	introgression
I28645_M067_Malvaceae_Guichenotia_ledifolia_seq1_I28611_M062A_Malvaceae_Durio_zibethinus_seq1_I28609_M036_Malvaceae_Pentaplaris_davidsmithii_seq1	I28645_M067_Malvaceae_Guichenotia_ledifolia_seq1	0	0.531958	0.271462	0.728538	0.0362983	0.0452315	-392.366	-381.135	92	-11.2307	species tree	0.620606
I28645_M067_Malvaceae_Guichenotia_ledifolia_seq1_I28611_M062A_Malvaceae_Durio_zibethinus_seq1_I28609_M036_Malvaceae_Pentaplaris_davidsmithii_seq1	I28609_M036_Malvaceae_Pentaplaris_davidsmithii_seq1	0	8.20089	0.748414	0.251586	0.00783984	0.0239075	-43.6196	-41.6576	8	-1.96205	non-significant	0.018636
I28645_M067_Malvaceae_Guichenotia_ledifolia_seq1_I28624_M049_Malvaceae_Corchoropsis_tomentosa_seq1_I28593_M024_Malvaceae_Carpodiptera_cubensis_seq1	I28624_M049_Malvaceae_Corchoropsis_tomentosa_seq1	0	12.9798	5.19318e-37	1	0.00229573	0.0300552	-30.9099	-18.6515	4	-12.2585	discordant	0.037037	introgression
I28645_M067_Malvaceae_Guichenotia_ledifolia_seq1_I28624_M049_Malvaceae_Corchoropsis_tomentosa_seq1_I28593_M024_Malvaceae_Carpodiptera_cubensis_seq1	I28645_M067_Malvaceae_Guichenotia_ledifolia_seq1	0	1.30153	0.141597	0.858403	0.0332248	0.0560621	-395.944	-367.901	99	-28.0429	species tree	0.786869
I28645_M067_Malvaceae_Guichenotia_ledifolia_seq1_I28624_M049_Malvaceae_Corchoropsis_tomentosa_seq1_I28593_M024_Malvaceae_Carpodiptera_cubensis_seq1	I28593_M024_Malvaceae_Carpodiptera_cubensis_seq1	0	15.2194	0.599999	0.400001	0.0055488	0.0393286	-27.6107	-20.7486	5	-6.86215	non-significant	0.0185185
I28645_M067_Malvaceae_Guichenotia_ledifolia_seq1_I28624_M049_Malvaceae_Corchoropsis_tomentosa_seq1_I28641_M063_Malvaceae_Brownlowia_peltata_seq1	I28624_M049_Malvaceae_Corchoropsis_tomentosa_seq1	0	12.9798	5.19318e-37	1	0.00229573	0.0300552	-30.9099	-18.6515	4	-12.2585	discordant	0.037037	introgression
I28645_M067_Malvaceae_Guichenotia_ledifolia_seq1_I28624_M049_Malvaceae_Corchoropsis_tomentosa_seq1_I28641_M063_Malvaceae_Brownlowia_peltata_seq1	I28645_M067_Malvaceae_Guichenotia_ledifolia_seq1	0	1.32084	0.136096	0.863904	0.0327391	0.0558668	-398.375	-368.592	99	-29.7824	species tree	0.791912
I28645_M067_Malvaceae_Guichenotia_ledifolia_seq1_I28624_M049_Malvaceae_Corchoropsis_tomentosa_seq1_I28641_M063_Malvaceae_Brownlowia_peltata_seq1	I28641_M063_Malvaceae_Brownlowia_peltata_seq1	0	15.2194	0.599999	0.400001	0.0055488	0.0393286	-27.6107	-20.7486	5	-6.86215	non-significant	0.0185185
I28645_M067_Malvaceae_Guichenotia_ledifolia_seq1_I28647_M069_Malvaceae_Cheirolaena_linearis_seq1_I28593_M024_Malvaceae_Carpodiptera_cubensis_seq1	I28647_M069_Malvaceae_Cheirolaena_linearis_seq1	0	12.9798	5.19318e-37	1	0.00229573	0.0300552	-30.9099	-18.6515	4	-12.2585	discordant	0.037037	introgression
I28645_M067_Malvaceae_Guichenotia_ledifolia_seq1_I28647_M069_Malvaceae_Cheirolaena_linearis_seq1_I28593_M024_Malvaceae_Carpodiptera_cubensis_seq1	I28645_M067_Malvaceae_Guichenotia_ledifolia_seq1	0	1.30153	0.141597	0.858403	0.0332248	0.0560621	-395.944	-367.901	99	-28.0429	species tree	0.786869
I28645_M067_Malvaceae_Guichenotia_ledifolia_seq1_I28647_M069_Malvaceae_Cheirolaena_linearis_seq1_I28593_M024_Malvaceae_Carpodiptera_cubensis_seq1	I28593_M024_Malvaceae_Carpodiptera_cubensis_seq1	0	15.2194	0.599999	0.400001	0.0055488	0.0393286	-27.6107	-20.7486	5	-6.86215	non-significant	0.0185185
I28645_M067_Malvaceae_Guichenotia_ledifolia_seq1_I28647_M069_Malvaceae_Cheirolaena_linearis_seq1_I28641_M063_Malvaceae_Brownlowia_peltata_seq1	I28647_M069_Malvaceae_Cheirolaena_linearis_seq1	0	12.9798	5.19318e-37	1	0.00229573	0.0300552	-30.9099	-18.6515	4	-12.2585	discordant	0.037037	introgression
I28645_M067_Malvaceae_Guichenotia_ledifolia_seq1_I28647_M069_Malvaceae_Cheirolaena_linearis_seq1_I28641_M063_Malvaceae_Brownlowia_peltata_seq1	I28645_M067_Malvaceae_Guichenotia_ledifolia_seq1	0	1.32084	0.136096	0.863904	0.0327391	0.0558668	-398.375	-368.592	99	-29.7824	species tree	0.791912
I28645_M067_Malvaceae_Guichenotia_ledifolia_seq1_I28647_M069_Malvaceae_Cheirolaena_linearis_seq1_I28641_M063_Malvaceae_Brownlowia_peltata_seq1	I28641_M063_Malvaceae_Brownlowia_peltata_seq1	0	15.2194	0.599999	0.400001	0.0055488	0.0393286	-27.6107	-20.7486	5	-6.86215	non-significant	0.0185185
I28647_M069_Malvaceae_Cheirolaena_linearis_seq1_I28600_M146_Malvaceae_Mortoniodendron_guatemalense_seq1_I28610_M037_Malvaceae_Heritiera_littoralis_seq1	I28610_M037_Malvaceae_Heritiera_littoralis_seq1	0	18.2865	0.972973	0.027027	0.0125576	0.0187786	-228.43	-216.542	37	-11.888	discordant	0.00925927	introgression
I28647_M069_Malvaceae_Cheirolaena_linearis_seq1_I28600_M146_Malvaceae_Mortoniodendron_guatemalense_seq1_I28610_M037_Malvaceae_Heritiera_littoralis_seq1	I28647_M069_Malvaceae_Cheirolaena_linearis_seq1	0	7.23704	0.910265	0.0897347	0.0115508	0.0185993	-254.919	-252.917	43	-2.00239	species tree	0.0357277
I28647_M069_Malvaceae_Cheirolaena_linearis_seq1_I28600_M146_Malvaceae_Mortoniodendron_guatemalense_seq1_I28610_M037_Malvaceae_Heritiera_littoralis_seq1	I28600_M146_Malvaceae_Mortoniodendron_guatemalense_seq1	0	4.77707	0.776248	0.223752	0.00633304	0.0125542	-182.625	-185.819	28	3.1941	non-significant	0.0580097
I28647_M069_Malvaceae_Cheirolaena_linearis_seq1_I28600_M146_Malvaceae_Mortoniodendron_guatemalense_seq1_I28612_M038_Malvaceae_Brachychiton_bidwillii_seq1	I28612_M038_Malvaceae_Brachychiton_bidwillii_seq1	0	18.2864	0.972973	0.027027	0.0125577	0.0187786	-228.43	-216.542	37	-11.8879	discordant	0.00925927	introgression
I28647_M069_Malvaceae_Cheirolaena_linearis_seq1_I28600_M146_Malvaceae_Mortoniodendron_guatemalense_seq1_I28612_M038_Malvaceae_Brachychiton_bidwillii_seq1	I28647_M069_Malvaceae_Cheirolaena_linearis_seq1	0	7.23704	0.910265	0.0897347	0.0115508	0.0185993	-254.919	-252.917	43	-2.00239	non-significant	0.0357277
I28647_M069_Malvaceae_Cheirolaena_linearis_seq1_I28600_M146_Malvaceae_Mortoniodendron_guatemalense_seq1_I28612_M038_Malvaceae_Brachychiton_bidwillii_seq1	I28600_M146_Malvaceae_Mortoniodendron_guatemalense_seq1	0	4.77707	0.776248	0.223752	0.00633304	0.0125542	-182.625	-185.819	28	3.1941	non-significant	0.0580097
I28647_M069_Malvaceae_Cheirolaena_linearis_seq1_I28609_M036_Malvaceae_Pentaplaris_davidsmithii_seq1_I28654_M105_Malvaceae_Pachira_aquatica_seq1	I28609_M036_Malvaceae_Pentaplaris_davidsmithii_seq1	0	17.7776	4.81166e-55	1	0.000500003	0.00906699	-33.9853	-21.1201	3	-12.8652	discordant	0.0277778	introgression
I28647_M069_Malvaceae_Cheirolaena_linearis_seq1_I28609_M036_Malvaceae_Pentaplaris_davidsmithii_seq1_I28654_M105_Malvaceae_Pachira_aquatica_seq1	I28647_M069_Malvaceae_Cheirolaena_linearis_seq1	0	1.23599	0.3562	0.6438	0.0403786	0.0613869	-366.148	-360.649	102	-5.49862	species tree	0.608033
I28647_M069_Malvaceae_Cheirolaena_linearis_seq1_I28609_M036_Malvaceae_Pentaplaris_davidsmithii_seq1_I28654_M105_Malvaceae_Pachira_aquatica_seq1	I28654_M105_Malvaceae_Pachira_aquatica_seq1	0	9.65736	0.664606	0.335394	0.00365532	0.0154211	-19.1836	-17.9335	3	-1.25009	non-significant	0.00931651
I28647_M069_Malvaceae_Cheirolaena_linearis_seq1_I28610_M037_Malvaceae_Heritiera_littoralis_seq1_I28656_M002_Malvaceae_Tilia_americana_seq1	I28610_M037_Malvaceae_Heritiera_littoralis_seq1	0	19.4294	0.96875	0.0312501	0.0104538	0.0168011	-207.207	-194.058	32	-13.1486	discordant	0.00925927	introgression
I28647_M069_Malvaceae_Cheirolaena_linearis_seq1_I28610_M037_Malvaceae_Heritiera_littoralis_seq1_I28656_M002_Malvaceae_Tilia_americana_seq1	I28647_M069_Malvaceae_Cheirolaena_linearis_seq1	0	7.98242	0.930165	0.0698351	0.0118192	0.0179025	-258.757	-256.201	43	-2.55623	species tree	0.0278047
I28647_M069_Malvaceae_Cheirolaena_linearis_seq1_I28610_M037_Malvaceae_Heritiera_littoralis_seq1_I28656_M002_Malvaceae_Tilia_americana_seq1	I28656_M002_Malvaceae_Tilia_americana_seq1	0	5.4137	0.756816	0.243184	0.0055883	0.0123627	-220.491	-220.446	33	-0.0449576	non-significant	0.0743063
I28647_M069_Malvaceae_Cheirolaena_linearis_seq1_I28612_M038_Malvaceae_Brachychiton_bidwillii_seq1_I28656_M002_Malvaceae_Tilia_americana_seq1	I28612_M038_Malvaceae_Brachychiton_bidwillii_seq1	0	19.4293	0.96875	0.0312501	0.0104539	0.0168011	-207.207	-194.058	32	-13.1486	discordant	0.00925927	introgression
I28647_M069_Malvaceae_Cheirolaena_linearis_seq1_I28612_M038_Malvaceae_Brachychiton_bidwillii_seq1_I28656_M002_Malvaceae_Tilia_americana_seq1	I28647_M069_Malvaceae_Cheirolaena_linearis_seq1	0	7.98242	0.930165	0.0698351	0.0118192	0.0179025	-258.757	-256.201	43	-2.55623	species tree	0.0278047
I28647_M069_Malvaceae_Cheirolaena_linearis_seq1_I28612_M038_Malvaceae_Brachychiton_bidwillii_seq1_I28656_M002_Malvaceae_Tilia_americana_seq1	I28656_M002_Malvaceae_Tilia_americana_seq1	0	5.4137	0.756816	0.243184	0.0055883	0.0123627	-220.491	-220.446	33	-0.0449576	non-significant	0.0743063
I28653_M168_Malvaceae_Theobroma_cacao_seq1_I28609_M036_Malvaceae_Pentaplaris_davidsmithii_seq1_I28605_M235_Malvaceae_Abutilon_sp_seq1	I28605_M235_Malvaceae_Abutilon_sp_seq1	0	340.289	0.5	0.5	0.0005	0.0850727	-24.1613	-5.16385	2	-18.9974	discordant	0.00925926	introgression
I28653_M168_Malvaceae_Theobroma_cacao_seq1_I28609_M036_Malvaceae_Pentaplaris_davidsmithii_seq1_I28605_M235_Malvaceae_Abutilon_sp_seq1	I28653_M168_Malvaceae_Theobroma_cacao_seq1	0	1.39619	0.0529421	0.947058	0.0538827	0.100977	-321.54	-266.847	105	-54.6932	species tree	0.920751
I28653_M168_Malvaceae_Theobroma_cacao_seq1_I28609_M036_Malvaceae_Pentaplaris_davidsmithii_seq1_I28605_M235_Malvaceae_Abutilon_sp_seq1	I28609_M036_Malvaceae_Pentaplaris_davidsmithii_seq1	0	0	0	0	0	0	0	0	1	0	non-significant	0
I28653_M168_Malvaceae_Theobroma_cacao_seq1_I28624_M049_Malvaceae_Corchoropsis_tomentosa_seq1_I28593_M024_Malvaceae_Carpodiptera_cubensis_seq1	I28624_M049_Malvaceae_Corchoropsis_tomentosa_seq1	0	12.9816	5.16755e-37	1	0.00229548	0.0300554	-30.9108	-18.6514	4	-12.2594	discordant	0.037037	introgression
I28653_M168_Malvaceae_Theobroma_cacao_seq1_I28624_M049_Malvaceae_Corchoropsis_tomentosa_seq1_I28593_M024_Malvaceae_Carpodiptera_cubensis_seq1	I28653_M168_Malvaceae_Theobroma_cacao_seq1	0	0.986372	0.108956	0.891044	0.0381579	0.0578079	-396.57	-361.83	99	-34.7407	species tree	0.81679
I28653_M168_Malvaceae_Theobroma_cacao_seq1_I28624_M049_Malvaceae_Corchoropsis_tomentosa_seq1_I28593_M024_Malvaceae_Carpodiptera_cubensis_seq1	I28593_M024_Malvaceae_Carpodiptera_cubensis_seq1	0	15.2194	0.599999	0.400001	0.0055488	0.0393286	-27.6107	-20.7486	5	-6.86215	non-significant	0.0185185
I28653_M168_Malvaceae_Theobroma_cacao_seq1_I28624_M049_Malvaceae_Corchoropsis_tomentosa_seq1_I28641_M063_Malvaceae_Brownlowia_peltata_seq1	I28624_M049_Malvaceae_Corchoropsis_tomentosa_seq1	0	9.52938	2.55366e-22	1	0.00312707	0.0287155	-35.9244	-23.8937	5	-12.0307	discordant	0.0462963	introgression
I28653_M168_Malvaceae_Theobroma_cacao_seq1_I28624_M049_Malvaceae_Corchoropsis_tomentosa_seq1_I28641_M063_Malvaceae_Brownlowia_peltata_seq1	I28653_M168_Malvaceae_Theobroma_cacao_seq1	0	0.990576	0.103178	0.896822	0.037996	0.0582004	-392.377	-356.812	98	-35.5647	species tree	0.813783
I28653_M168_Malvaceae_Theobroma_cacao_seq1_I28624_M049_Malvaceae_Corchoropsis_tomentosa_seq1_I28641_M063_Malvaceae_Brownlowia_peltata_seq1	I28641_M063_Malvaceae_Brownlowia_peltata_seq1	0	15.2194	0.599999	0.400001	0.0055488	0.0393286	-27.6107	-20.7486	5	-6.86215	non-significant	0.0185185
I28653_M168_Malvaceae_Theobroma_cacao_seq1_I28645_M067_Malvaceae_Guichenotia_ledifolia_seq1_I28593_M024_Malvaceae_Carpodiptera_cubensis_seq1	I28653_M168_Malvaceae_Theobroma_cacao_seq1	0	20.4267	0.937499	0.0625011	0.0178705	0.0406853	-79.6019	-67.6879	16	-11.9141	discordant	0.00925942	introgression
I28653_M168_Malvaceae_Theobroma_cacao_seq1_I28645_M067_Malvaceae_Guichenotia_ledifolia_seq1_I28593_M024_Malvaceae_Carpodiptera_cubensis_seq1	I28645_M067_Malvaceae_Guichenotia_ledifolia_seq1	0	7.45087	0.892024	0.107976	0.0141075	0.0251652	-99.7295	-98.9828	19	-0.746711	non-significant	0.0189957
I28653_M168_Malvaceae_Theobroma_cacao_seq1_I28645_M067_Malvaceae_Guichenotia_ledifolia_seq1_I28593_M024_Malvaceae_Carpodiptera_cubensis_seq1	I28593_M024_Malvaceae_Carpodiptera_cubensis_seq1	0	5.29359	0.867185	0.132815	0.0207067	0.0313088	-349.707	-355.432	73	5.72554	species tree	0.089773
I28653_M168_Malvaceae_Theobroma_cacao_seq1_I28645_M067_Malvaceae_Guichenotia_ledifolia_seq1_I28600_M146_Malvaceae_Mortoniodendron_guatemalense_seq1	I28653_M168_Malvaceae_Theobroma_cacao_seq1	0	20.4267	0.937499	0.0625011	0.0178705	0.0406853	-79.6019	-67.6879	16	-11.9141	discordant	0.00925942	introgression
I28653_M168_Malvaceae_Theobroma_cacao_seq1_I28645_M067_Malvaceae_Guichenotia_ledifolia_seq1_I28600_M146_Malvaceae_Mortoniodendron_guatemalense_seq1	I28600_M146_Malvaceae_Mortoniodendron_guatemalense_seq1	0	4.18206	0.869576	0.130424	0.0203614	0.0308166	-347.141	-357.746	73	10.6045	species tree	0.0881571
I28653_M168_Malvaceae_Theobroma_cacao_seq1_I28645_M067_Malvaceae_Guichenotia_ledifolia_seq1_I28600_M146_Malvaceae_Mortoniodendron_guatemalense_seq1	I28645_M067_Malvaceae_Guichenotia_ledifolia_seq1	0	6.97314	0.892494	0.107506	0.0150741	0.0261272	-97.2522	-97.5572	19	0.304976	non-significant	0.0189131
I28653_M168_Malvaceae_Theobroma_cacao_seq1_I28645_M067_Malvaceae_Guichenotia_ledifolia_seq1_I28610_M037_Malvaceae_Heritiera_littoralis_seq1	I28653_M168_Malvaceae_Theobroma_cacao_seq1	0	20.4267	0.937499	0.0625011	0.0178705	0.0406853	-79.6019	-67.6879	16	-11.9141	discordant	0.00925942	introgression
I28653_M168_Malvaceae_Theobroma_cacao_seq1_I28645_M067_Malvaceae_Guichenotia_ledifolia_seq1_I28610_M037_Malvaceae_Heritiera_littoralis_seq1	I28645_M067_Malvaceae_Guichenotia_ledifolia_seq1	0	8.20614	0.894405	0.105595	0.0158972	0.0296238	-95.0523	-92.7843	19	-2.26805	non-significant	0.0185768
I28653_M168_Malvaceae_Theobroma_cacao_seq1_I28645_M067_Malvaceae_Guichenotia_ledifolia_seq1_I28610_M037_Malvaceae_Heritiera_littoralis_seq1	I28610_M037_Malvaceae_Heritiera_littoralis_seq1	0	5.29345	0.887578	0.112422	0.0193414	0.0310167	-352.779	-356.801	73	4.02175	non-significant	0.0759887
I28653_M168_Malvaceae_Theobroma_cacao_seq1_I28645_M067_Malvaceae_Guichenotia_ledifolia_seq1_I28611_M062A_Malvaceae_Durio_zibethinus_seq1	I28653_M168_Malvaceae_Theobroma_cacao_seq1	0	20.4267	0.937499	0.0625011	0.0178705	0.0406853	-79.6019	-67.6879	16	-11.9141	discordant	0.00925942	introgression
I28653_M168_Malvaceae_Theobroma_cacao_seq1_I28645_M067_Malvaceae_Guichenotia_ledifolia_seq1_I28611_M062A_Malvaceae_Durio_zibethinus_seq1	I28645_M067_Malvaceae_Guichenotia_ledifolia_seq1	0	8.22742	0.887528	0.112472	0.0142281	0.0272269	-93.1939	-90.8374	18	-2.35643	non-significant	0.0187453
I28653_M168_Malvaceae_Theobroma_cacao_seq1_I28645_M067_Malvaceae_Guichenotia_ledifolia_seq1_I28611_M062A_Malvaceae_Durio_zibethinus_seq1	I28611_M062A_Malvaceae_Durio_zibethinus_seq1	0	4.20722	0.849873	0.150127	0.0202396	0.0316855	-349.386	-358.576	74	9.19007	species tree	0.102865
I28653_M168_Malvaceae_Theobroma_cacao_seq1_I28645_M067_Malvaceae_Guichenotia_ledifolia_seq1_I28612_M038_Malvaceae_Brachychiton_bidwillii_seq1	I28653_M168_Malvaceae_Theobroma_cacao_seq1	0	20.4267	0.937499	0.0625011	0.0178705	0.0406853	-79.6019	-67.6879	16	-11.9141	discordant	0.00925942	introgression
I28653_M168_Malvaceae_Theobroma_cacao_seq1_I28645_M067_Malvaceae_Guichenotia_ledifolia_seq1_I28612_M038_Malvaceae_Brachychiton_bidwillii_seq1	I28645_M067_Malvaceae_Guichenotia_ledifolia_seq1	0	8.20614	0.894405	0.105595	0.0158972	0.0296238	-95.0523	-92.7843	19	-2.26805	non-significant	0.0185768
I28653_M168_Malvaceae_Theobroma_cacao_seq1_I28645_M067_Malvaceae_Guichenotia_ledifolia_seq1_I28612_M038_Malvaceae_Brachychiton_bidwillii_seq1	I28612_M038_Malvaceae_Brachychiton_bidwillii_seq1	0	5.29349	0.887579	0.112421	0.0193414	0.0310167	-352.779	-356.801	73	4.02168	species tree	0.0759884
I28653_M168_Malvaceae_Theobroma_cacao_seq1_I28645_M067_Malvaceae_Guichenotia_ledifolia_seq1_I28624_M049_Malvaceae_Corchoropsis_tomentosa_seq1	I28653_M168_Malvaceae_Theobroma_cacao_seq1	0	20.4267	0.937499	0.0625011	0.0178705	0.0406853	-79.6019	-67.6879	16	-11.9141	discordant	0.00925942	introgression
I28653_M168_Malvaceae_Theobroma_cacao_seq1_I28645_M067_Malvaceae_Guichenotia_ledifolia_seq1_I28624_M049_Malvaceae_Corchoropsis_tomentosa_seq1	I28645_M067_Malvaceae_Guichenotia_ledifolia_seq1	0	7.05705	0.886094	0.113906	0.0148948	0.0265632	-91.6802	-91.7259	18	0.0456872	non-significant	0.0189843
I28653_M168_Malvaceae_Theobroma_cacao_seq1_I28645_M067_Malvaceae_Guichenotia_ledifolia_seq1_I28624_M049_Malvaceae_Corchoropsis_tomentosa_seq1	I28624_M049_Malvaceae_Corchoropsis_tomentosa_seq1	0	3.76761	0.801579	0.198421	0.0195202	0.029853	-353.228	-367.393	74	14.1654	species tree	0.135955
I28653_M168_Malvaceae_Theobroma_cacao_seq1_I28645_M067_Malvaceae_Guichenotia_ledifolia_seq1_I28641_M063_Malvaceae_Brownlowia_peltata_seq1	I28653_M168_Malvaceae_Theobroma_cacao_seq1	0	20.4267	0.937499	0.0625011	0.0178705	0.0406853	-79.6019	-67.6879	16	-11.9141	discordant	0.00925942	introgression
I28653_M168_Malvaceae_Theobroma_cacao_seq1_I28645_M067_Malvaceae_Guichenotia_ledifolia_seq1_I28641_M063_Malvaceae_Brownlowia_peltata_seq1	I28645_M067_Malvaceae_Guichenotia_ledifolia_seq1	0	8.16043	0.854142	0.145858	0.0128809	0.0263944	-98.4377	-97.1705	19	-1.26724	non-significant	0.0256602
I28653_M168_Malvaceae_Theobroma_cacao_seq1_I28645_M067_Malvaceae_Guichenotia_ledifolia_seq1_I28641_M063_Malvaceae_Brownlowia_peltata_seq1	I28641_M063_Malvaceae_Brownlowia_peltata_seq1	0	5.29359	0.867185	0.132815	0.0207067	0.0313088	-349.707	-355.432	73	5.72554	species tree	0.089773
I28653_M168_Malvaceae_Theobroma_cacao_seq1_I28645_M067_Malvaceae_Guichenotia_ledifolia_seq1_I28647_M069_Malvaceae_Cheirolaena_linearis_seq1	I28653_M168_Malvaceae_Theobroma_cacao_seq1	0	20.4267	0.937499	0.0625011	0.0178705	0.0406853	-79.6019	-67.6879	16	-11.9141	discordant	0.00925942	introgression
I28653_M168_Malvaceae_Theobroma_cacao_seq1_I28645_M067_Malvaceae_Guichenotia_ledifolia_seq1_I28647_M069_Malvaceae_Cheirolaena_linearis_seq1	I28647_M069_Malvaceae_Cheirolaena_linearis_seq1	0	3.76761	0.801579	0.198421	0.0195202	0.029853	-353.228	-367.393	74	14.1654	species tree	0.135955
I28653_M168_Malvaceae_Theobroma_cacao_seq1_I28645_M067_Malvaceae_Guichenotia_ledifolia_seq1_I28647_M069_Malvaceae_Cheirolaena_linearis_seq1	I28645_M067_Malvaceae_Guichenotia_ledifolia_seq1	0	7.05705	0.886094	0.113906	0.0148948	0.0265632	-91.6802	-91.7259	18	0.0456872	non-significant	0.0189843
I28653_M168_Malvaceae_Theobroma_cacao_seq1_I28645_M067_Malvaceae_Guichenotia_ledifolia_seq1_I28656_M002_Malvaceae_Tilia_americana_seq1	I28653_M168_Malvaceae_Theobroma_cacao_seq1	0	20.4267	0.937499	0.0625011	0.0178705	0.0406853	-79.6019	-67.6879	16	-11.9141	discordant	0.00925942	introgression
I28653_M168_Malvaceae_Theobroma_cacao_seq1_I28645_M067_Malvaceae_Guichenotia_ledifolia_seq1_I28656_M002_Malvaceae_Tilia_americana_seq1	I28656_M002_Malvaceae_Tilia_americana_seq1	0	4.11363	0.879969	0.120031	0.0207001	0.0309704	-346.464	-357.019	73	10.5551	species tree	0.0811323
I28653_M168_Malvaceae_Theobroma_cacao_seq1_I28645_M067_Malvaceae_Guichenotia_ledifolia_seq1_I28656_M002_Malvaceae_Tilia_americana_seq1	I28645_M067_Malvaceae_Guichenotia_ledifolia_seq1	0	6.97314	0.892494	0.107506	0.0150741	0.0261272	-97.2522	-97.5572	19	0.304976	non-significant	0.0189131
I28653_M168_Malvaceae_Theobroma_cacao_seq1_I28647_M069_Malvaceae_Cheirolaena_linearis_seq1_I28593_M024_Malvaceae_Carpodiptera_cubensis_seq1	I28647_M069_Malvaceae_Cheirolaena_linearis_seq1	0	12.9816	5.16755e-37	1	0.00229548	0.0300554	-30.9108	-18.6514	4	-12.2594	discordant	0.037037	introgression
I28653_M168_Malvaceae_Theobroma_cacao_seq1_I28647_M069_Malvaceae_Cheirolaena_linearis_seq1_I28593_M024_Malvaceae_Carpodiptera_cubensis_seq1	I28593_M024_Malvaceae_Carpodiptera_cubensis_seq1	0	15.2194	0.599999	0.400001	0.0055488	0.0393286	-27.6107	-20.7486	5	-6.86215	discordant	0.0185185
I28653_M168_Malvaceae_Theobroma_cacao_seq1_I28647_M069_Malvaceae_Cheirolaena_linearis_seq1_I28593_M024_Malvaceae_Carpodiptera_cubensis_seq1	I28653_M168_Malvaceae_Theobroma_cacao_seq1	0	0.986372	0.108956	0.891044	0.0381579	0.0578079	-396.57	-361.83	99	-34.7407	species tree	0.81679
I28653_M168_Malvaceae_Theobroma_cacao_seq1_I28647_M069_Malvaceae_Cheirolaena_linearis_seq1_I28641_M063_Malvaceae_Brownlowia_peltata_seq1	I28647_M069_Malvaceae_Cheirolaena_linearis_seq1	0	9.52938	2.55366e-22	1	0.00312707	0.0287155	-35.9244	-23.8937	5	-12.0307	discordant	0.0462963	introgression
I28653_M168_Malvaceae_Theobroma_cacao_seq1_I28647_M069_Malvaceae_Cheirolaena_linearis_seq1_I28641_M063_Malvaceae_Brownlowia_peltata_seq1	I28653_M168_Malvaceae_Theobroma_cacao_seq1	0	0.990576	0.103178	0.896822	0.037996	0.0582004	-392.377	-356.812	98	-35.5647	species tree	0.813783
I28653_M168_Malvaceae_Theobroma_cacao_seq1_I28647_M069_Malvaceae_Cheirolaena_linearis_seq1_I28641_M063_Malvaceae_Brownlowia_peltata_seq1	I28641_M063_Malvaceae_Brownlowia_peltata_seq1	0	15.2194	0.599999	0.400001	0.0055488	0.0393286	-27.6107	-20.7486	5	-6.86215	non-significant	0.0185185
I28656_M002_Malvaceae_Tilia_americana_seq1_I28611_M062A_Malvaceae_Durio_zibethinus_seq1_I28630_M053_Malvaceae_Huberodendron_swietenioides_seq1	I28656_M002_Malvaceae_Tilia_americana_seq1	0	19.42	0.966667	0.0333334	0.0115411	0.019012	-187.352	-174.36	30	-12.9921	discordant	0.00925927	introgression
I28656_M002_Malvaceae_Tilia_americana_seq1_I28611_M062A_Malvaceae_Durio_zibethinus_seq1_I28630_M053_Malvaceae_Huberodendron_swietenioides_seq1	I28611_M062A_Malvaceae_Durio_zibethinus_seq1	0	0.803328	0.320249	0.679751	0.0102236	0.0139616	-172.021	-173.362	27	1.34077	non-significant	0.169938
I28656_M002_Malvaceae_Tilia_americana_seq1_I28611_M062A_Malvaceae_Durio_zibethinus_seq1_I28630_M053_Malvaceae_Huberodendron_swietenioides_seq1	I28630_M053_Malvaceae_Huberodendron_swietenioides_seq1	0	1.3155	0.709882	0.290118	0.0201075	0.0265197	-255.138	-264.315	51	9.17688	species tree	0.137
I28656_M002_Malvaceae_Tilia_americana_seq1_I28611_M062A_Malvaceae_Durio_zibethinus_seq1_I28654_M105_Malvaceae_Pachira_aquatica_seq1	I28656_M002_Malvaceae_Tilia_americana_seq1	0	19.42	0.966667	0.0333334	0.0115411	0.019012	-187.352	-174.36	30	-12.9921	discordant	0.00925927	introgression
I28656_M002_Malvaceae_Tilia_americana_seq1_I28611_M062A_Malvaceae_Durio_zibethinus_seq1_I28654_M105_Malvaceae_Pachira_aquatica_seq1	I28611_M062A_Malvaceae_Durio_zibethinus_seq1	0	0.803328	0.320249	0.679751	0.0102236	0.0139616	-172.021	-173.362	27	1.34077	non-significant	0.169938
I28656_M002_Malvaceae_Tilia_americana_seq1_I28611_M062A_Malvaceae_Durio_zibethinus_seq1_I28654_M105_Malvaceae_Pachira_aquatica_seq1	I28654_M105_Malvaceae_Pachira_aquatica_seq1	0	1.42631	0.696424	0.303576	0.0192323	0.0262306	-255.89	-265.433	51	9.54228	species tree	0.143355
I28593_M024_Malvaceae_Carpodiptera_cubensis_seq1_I28609_M036_Malvaceae_Pentaplaris_davidsmithii_seq1_I28654_M105_Malvaceae_Pachira_aquatica_seq1	I28609_M036_Malvaceae_Pentaplaris_davidsmithii_seq1	0	17.7589	1.17717e-48	1	0.000544893	0.00969637	-31.6348	-20.7174	3	-10.9174	discordant	0.0277778	introgression
I28593_M024_Malvaceae_Carpodiptera_cubensis_seq1_I28609_M036_Malvaceae_Pentaplaris_davidsmithii_seq1_I28654_M105_Malvaceae_Pachira_aquatica_seq1	I28593_M024_Malvaceae_Carpodiptera_cubensis_seq1	0	1.31832	0.259693	0.740307	0.0368845	0.0602016	-375.54	-361.016	101	-14.5242	species tree	0.692324
I28593_M024_Malvaceae_Carpodiptera_cubensis_seq1_I28609_M036_Malvaceae_Pentaplaris_davidsmithii_seq1_I28654_M105_Malvaceae_Pachira_aquatica_seq1	I28654_M105_Malvaceae_Pachira_aquatica_seq1	0	28.4341	0.75	0.25	0.00124149	0.0100667	-35.4877	-27.4019	4	-8.08576	non-significant	0.00925926
I28598_M028_Malvaceae_Glyphaea_brevis_seq1_I28600_M146_Malvaceae_Mortoniodendron_guatemalense_seq1_I28630_M053_Malvaceae_Huberodendron_swietenioides_seq1	I28600_M146_Malvaceae_Mortoniodendron_guatemalense_seq1	0	27.1275	0.875	0.125	0.0106373	0.0467076	-43.0413	-30.9421	8	-12.0992	discordant	0.00925926	introgression
I28598_M028_Malvaceae_Glyphaea_brevis_seq1_I28600_M146_Malvaceae_Mortoniodendron_guatemalense_seq1_I28630_M053_Malvaceae_Huberodendron_swietenioides_seq1	I28598_M028_Malvaceae_Glyphaea_brevis_seq1	0	0.46728	0.349805	0.650195	0.0437829	0.051683	-353.77	-348.773	90	-4.99735	species tree	0.541829
I28598_M028_Malvaceae_Glyphaea_brevis_seq1_I28600_M146_Malvaceae_Mortoniodendron_guatemalense_seq1_I28630_M053_Malvaceae_Huberodendron_swietenioides_seq1	I28630_M053_Malvaceae_Huberodendron_swietenioides_seq1	0	7.49314	0.733371	0.266629	0.00810458	0.0219627	-54.3259	-54.0656	10	-0.260333	non-significant	0.0246879

## Sheet: Table_S5
Table S5. SortaDate results.						Description:
Locus	Var	Tree_length	Bipartition			Locus: individual locus tree
L2	0.00324129	6.03062	0.654545			Var: root-to-tip variance
L172	0.00330347	6.20059	0.618182			Tree_length: length from root to tip
L220	0.000816569	4.06559	0.572727			Bipartition: proportion (0-1) of bipartitions matching the species tree
L223	0.00222777	5.89227	0.572727			Sorted by bipartitions, var, tree length
L198	0.00624083	7.55058	0.572727
L164	0.00506026	7.49007	0.554545
L99	0.0015156	5.34865	0.545455
L211	0.011037	8.53897	0.545455
L196	0.00704713	8.23533	0.536364
L166	0.015066	11.1128	0.536364
L57	0.00598263	9.05692	0.509091
L98	0.0080268	9.11601	0.509091
L77	0.0127089	6.49945	0.509091
L176	0.00557305	4.03043	0.5
L147	0.00606328	7.46525	0.5
L108	0.0069216	7.82873	0.5
L34	0.0117662	6.92188	0.5
L167	0.00334758	5.76014	0.490909
L35	0.00925732	9.9607	0.490909
L146	0.0121101	11.2793	0.490909
L121	0.0449817	11.7166	0.490909
L69	0.00176959	4.35655	0.481818
L194	0.0311164	17.0124	0.481818
L154	0.0114429	6.90051	0.472727
L210	0.0129711	10.4464	0.472727
L28	0.0173053	9.17221	0.472727
L246	0.0467698	16.88	0.472727
L215	0.00812938	7.15516	0.463636
L120	0.00235455	4.54156	0.454545
L260	0.0192921	10.4556	0.454545
L71	0.00416495	4.20037	0.445455
L79	0.00428419	7.32299	0.445455
L88	0.00539548	5.64759	0.445455
L231	0.00542392	8.29189	0.445455
L114	0.0106229	8.45672	0.445455
L119	0.0153357	6.07274	0.445455
L227	0.0202994	8.83844	0.445455
L84	0.0258897	12.4113	0.445455
L133	0.00146189	4.38158	0.427273
L163	0.00308665	5.72376	0.427273
L12	0.0162328	10.4028	0.427273
L130	0.016336	9.39773	0.427273
L29	0.021759	9.8913	0.427273
L43	0.0220286	14.4018	0.427273
L126	0.0458327	11.6803	0.427273
L178	0.00436595	5.61408	0.418182
L265	0.00460432	6.5899	0.418182
L187	0.0106182	6.22567	0.418182
L144	0.0138121	8.2117	0.418182
L103	0.0199518	9.33783	0.418182
L214	0.025111	10.0164	0.418182
L45	0.0326193	9.75324	0.418182
L235	0.00621086	8.46939	0.409091
L228	0.00785741	6.92549	0.409091
L162	0.00894328	10.0897	0.409091
L142	0.0138437	10.7061	0.409091
L135	0.0268234	12.9582	0.409091
L36	0.0275055	9.61427	0.409091
L53	0.0375181	8.8922	0.409091
L68	0.00311563	6.15634	0.4
L58	0.00793027	6.54597	0.4
L139	0.00855831	8.38181	0.4
L232	0.0107707	7.73106	0.4
L33	0.0147389	6.40491	0.4
L156	0.0180829	10.2012	0.4
L40	0.0200038	12.8578	0.4
L64	0.00905796	6.1064	0.390909
L106	0.00941537	7.52856	0.390909
L4	0.0103691	9.77421	0.390909
L185	0.0117138	3.96991	0.390909
L41	0.06711	14.1809	0.390909
L165	0.00509353	6.19222	0.381818
L221	0.00574384	3.90264	0.381818
L127	0.0171833	9.04069	0.381818
L191	0.0231483	11.2073	0.381818
L243	0.0311008	11.9785	0.381818
L104	0.0328559	15.2279	0.381818
L148	0.00455598	7.7045	0.372727
L136	0.0293291	11.7612	0.372727
L264	0.001511	4.53788	0.363636
L239	0.00838907	6.11909	0.363636
L73	0.00839278	6.2556	0.363636
L62	0.0137144	6.97233	0.363636
L251	0.0142481	10.4257	0.363636
L56	0.027586	8.43351	0.363636
L83	0.00464597	3.51713	0.354545
L8	0.0105794	6.49166	0.354545
L61	0.0120954	6.28142	0.354545
L22	0.00303413	4.18371	0.345455
L39	0.010202	11.9978	0.345455
L112	0.0153811	10.9812	0.345455
L183	0.0231509	8.10773	0.345455
L55	0.00614057	6.25806	0.336364
L86	0.00709945	4.25781	0.336364
L21	0.00867256	5.95476	0.336364
L225	0.0182816	10.444	0.336364
L67	0.00420872	6.75668	0.327273
L184	0.00442309	3.30294	0.327273
L109	0.0076508	4.95203	0.327273
L252	0.00782423	5.61239	0.327273
L118	0.0216523	6.01043	0.327273
L233	0.00340148	2.76516	0.318182
L38	0.0037495	5.49102	0.318182
L60	0.00387467	3.84909	0.318182
L80	0.00452613	4.35225	0.318182
L13	0.0115848	9.39908	0.318182
L204	0.012415	4.81435	0.318182
L140	0.0252825	11.0873	0.318182
L128	0.0283336	8.5053	0.318182
L52	0.0312209	11.0566	0.318182
L208	0.00141885	2.7702	0.309091
L113	0.00357202	4.80092	0.309091
L15	0.0071279	9.03419	0.309091
L200	0.0138858	7.21931	0.309091
L143	0.0165454	7.97099	0.309091
L37	0.0251729	9.60714	0.309091
L229	0.0395599	8.75106	0.309091
L261	0.0701262	15.9073	0.309091
L129	0.00354715	3.14854	0.3
L1	0.00419566	3.4816	0.3
L7	0.00759365	4.38544	0.3
L182	0.0121667	6.89875	0.3
L168	0.014605	9.20882	0.3
L186	0.0166627	3.66269	0.3
L32	0.0235685	9.16703	0.3
L97	0.0239146	7.61922	0.3
L94	0.0699074	6.35407	0.3
L153	0.00168684	3.22642	0.290909
L122	0.0034293	5.38248	0.290909
L238	0.00886269	4.94416	0.290909
L125	0.00974	5.65184	0.290909
L18	0.01253	8.69459	0.290909
L199	0.0152229	9.73828	0.290909
L224	0.0259356	11.201	0.290909
L51	0.0572666	4.75204	0.290909
L248	0.0046484	3.66038	0.281818
L159	0.00822843	6.5514	0.281818
L26	0.0103423	4.64541	0.281818
L124	0.0187659	7.50858	0.281818
L54	0.0599723	16.0721	0.281818
L101	0.00271369	2.86806	0.272727
L72	0.00316318	2.38147	0.272727
L66	0.00505179	3.80357	0.272727
L173	0.00594586	2.51378	0.272727
L192	0.00690431	3.56208	0.272727
L230	0.00993801	5.94567	0.272727
L70	0.0225391	10.4753	0.272727
L17	0.0276598	9.75306	0.272727
L245	0.00357344	3.91684	0.263636
L217	0.00523523	4.85237	0.263636
L14	0.0113361	6.43106	0.263636
L49	0.0157207	6.74994	0.263636
L237	0.0164583	7.68697	0.263636
L241	0.0281607	4.75345	0.263636
L25	0.104353	20.707	0.263636
L87	0.00548169	2.28746	0.254545
L96	0.00607715	5.41489	0.254545
L110	0.00661674	6.35662	0.254545
L42	0.00708968	8.29486	0.254545
L213	0.0083792	5.23172	0.254545
L3	0.0103622	8.10733	0.254545
L189	0.0151046	5.71256	0.254545
L27	0.044667	6.97336	0.254545
L90	0.0461145	10.1159	0.254545
L63	0.00510778	3.87019	0.245455
L123	0.00529747	2.81588	0.245455
L138	0.00843947	8.22877	0.245455
L212	0.00917849	6.46859	0.245455
L240	0.0211072	7.3785	0.245455
L150	0.0275251	14.6276	0.245455
L30	0.0419097	9.39298	0.245455
L137	0.0557513	10.5275	0.245455
L170	0.00114488	2.16267	0.236364
L149	0.00403066	2.89403	0.236364
L20	0.00458585	2.7505	0.236364
L249	0.0221373	4.4797	0.236364
L259	0.00202367	2.73954	0.227273
L23	0.002683	4.77771	0.227273
L65	0.00497069	2.76821	0.227273
L117	0.00883357	5.83717	0.227273
L250	0.00996833	6.44412	0.227273
L89	0.01202	8.52291	0.227273
L10	0.0135213	10.2019	0.227273
L78	0.0140629	5.40818	0.227273
L46	0.00155618	2.92704	0.218182
L19	0.00252472	2.46558	0.218182
L81	0.0042919	2.63991	0.218182
L107	0.00551452	5.61776	0.218182
L197	0.00688819	5.05198	0.218182
L76	0.00784787	5.55065	0.209091
L158	0.00814496	2.72832	0.209091
L11	0.0112028	8.03939	0.209091
L157	0.0170845	5.29911	0.209091
L16	0.0179616	7.57043	0.209091
L255	0.018216	4.29439	0.209091
L44	0.0268585	8.95514	0.209091
L75	0.00442335	3.70453	0.2
L181	0.0054666	5.91554	0.2
L92	0.00710321	3.39206	0.2
L31	0.0110565	4.64001	0.2
L236	0.0145612	5.2622	0.2
L242	0.0242996	12.3619	0.2
L207	0.0028963	2.53141	0.190909
L6	0.00596536	4.51358	0.190909
L222	0.00868572	4.53083	0.190909
L201	0.0106277	4.92934	0.190909
L171	0.0109134	3.35031	0.190909
L145	0.0170828	6.16774	0.190909
L155	0.0246271	8.19518	0.190909
L74	0.0820537	10.2787	0.190909
L169	0.0135084	4.86058	0.181818
L151	0.0135602	6.19053	0.181818
L177	0.001895	2.32921	0.172727
L161	0.00944981	4.25896	0.172727
L209	0.0151445	6.04183	0.172727
L218	0.0155385	5.27603	0.172727
L95	0.0166906	3.45603	0.172727
L190	0.0193771	5.00576	0.172727
L82	0.0281143	5.60198	0.172727
L267	0.097981	9.17983	0.172727
L206	0.00651477	3.43999	0.163636
L202	0.00671214	3.73456	0.163636
L195	0.0131227	8.39135	0.163636
L263	0.0157298	3.36291	0.163636
L247	0.0247879	6.49419	0.163636
L47	0.00301009	2.80803	0.154545
L188	0.00307738	4.16325	0.154545
L266	0.00461884	4.38479	0.154545
L24	0.0095507	7.18093	0.154545
L258	0.00536946	3.4735	0.145455
L9	0.00604272	2.94828	0.145455
L219	0.0382567	4.93205	0.145455
L5	0.0539271	5.82626	0.145455
L179	0.00407637	3.78278	0.136364
L93	0.00417538	5.18313	0.136364
L216	0.00917837	4.56679	0.136364
L253	0.0105302	4.55977	0.136364
L91	0.0189038	5.92062	0.136364
L244	0.009064	5.74035	0.127273
L111	0.0106877	6.11138	0.127273
L85	0.0114104	7.60447	0.127273
L193	0.024996	9.61602	0.127273
L102	0.0661131	11.5225	0.127273
L160	0.00303189	3.65349	0.118182
L234	0.00728525	4.99394	0.118182
L134	0.00841097	6.37058	0.118182
L268	0.0216598	7.73958	0.118182
L175	0.0218184	6.40099	0.118182
L105	0.00405486	3.67128	0.109091
L257	0.00727862	6.50138	0.109091
L141	0.0105265	5.24929	0.109091
L180	0.0106769	6.55777	0.109091
L59	0.0146182	6.88945	0.109091
L254	0.0354594	12.0477	0.109091
L131	0.00575737	4.54766	0.1
L174	0.0153209	10.6437	0.1
L205	0.0513242	6.44116	0.1
L152	0.00203288	4.10205	0.0909091
L116	0.00783115	5.47249	0.0909091
L226	0.00864596	4.90686	0.0909091
L132	0.0106153	4.38176	0.0909091
L48	0.0170809	6.27138	0.0909091
L203	0.00182658	3.66283	0.0818182
L256	0.0051469	5.61917	0.0818182
L50	0.0276102	10.5654	0.0818182
L115	0.00712233	5.54783	0.0727273
L100	0.0120868	7.60655	0.0727273
L262	0.00416623	3.12467	0.0636364

## Sheet: Table_S6
Table S6. BEAST2 results. Mean age estimates and the 95% Highest Posterior Density (HPD).
Crown age
group	set1_mean	set1_95_HPD_min	set1_95_HPD_max	set1_length_HPD	set2_mean	set2_95_HPD_min	set2_95_HPD_max	set2_length_HPD	set3_mean	set3_95_HPD_min	set3_95_HPD_max	set3_length_HPD	concat_3sets_height	concat_3sets_95_HPD_min	concat_3sets_95_HPD_max	concat_3sets_length_HPD	concat_5loci_height_stem	concat_5loci_height_0.95_HPD_stem		concat_5loci_length_HPD
Malvaceae	108.717	100.13	117.132	17.0024	108.195	98.1449	117.761	19.6164	112.243	102.67	121.221	18.5508	107.702	100.259	114.496	14.2375	111.528	101.922	120.4	18.4775
Grewioideae	70.1925	59.1635	81.6197	22.4562	62.1866	46.0807	76.822	30.7413	66.2093	50.7587	81.3454	30.5867	68.3152	55.1511	79.3448	24.1938	62.9499	47.8094	77.8587	30.0492
Helicterioideae	79.854	61.9126	96.5358	34.6232	71.96	44.4074	100.666	56.2589	74.7567	50.398	100.306	49.908	46.5811	31.9093	74.9399	43.0306	86.0881	68.1066	101.464	33.3569
Malvoideae	72.0626	65.4941	78.0627	12.5687	75.1443	66.9557	85.9741	19.0184	77.4458	68.22	88.5878	20.3677	73.3951	67.2748	79.6365	12.3617	72.9711	64.4841	81.8159	17.3318
Sterculioideae	68.8284	66.0006	74.0391	8.03854	68.8119	66.0005	74.1786	8.17802	68.5863	66.0014	73.1552	7.15378	68.9579	66.0028	73.871	7.86815	69.0009	66.0002	74.5671	8.56684
Bombacoideae	68.8525	66.0004	73.834	7.83369	69.4178	66.0015	76.4344	10.4329	69.7658	66.0022	75.761	9.75881	69.0967	66.0008	75.506	9.50525	68.9578	66.0003	74.5438	8.54354
Brownlowioideae	61.8877	56.001	71.0814	15.0804	59.7525	56.0014	65.8365	9.83506	64.3007	56.0046	78.5549	22.5503	61.7242	56.005	71.6704	15.6654	62.4189	56.0013	72.5315	16.5303
Tilioideae	60.4119	47.8202	75.2161	27.3959	66.0672	48.2086	79.0441	30.8355	64.3214	47.8093	83.5519	35.7426	55.9365	47.803	65.6583	17.8553	58.092	47.8034	73.2223	25.4189
Dombeyoideae	61.7597	48.8189	74.4445	25.6257	58.9281	47.8662	68.5566	20.6904	62.8356	47.8006	77.8249	30.0243	59.8647	47.8062	70.4392	22.633	61.2076	47.806	74.2096	26.4036
Stem age
group	set1_height_stem	set1_95_HPD_min	set1_95_HPD_max	set1_length_HPD	set2_height_stem	set2_95_HPD_min	set2_95_HPD_max	set2_length_HPD	set3_height_stem	set3_95_HPD_min	set3_95_HPD_max	set3_length_HPD	concat_3sets_height_stem	concat_3sets_95_HPD_min	concat_3sets_95_HPD_max	concat_3sets_length_HPD	concat_5loci_height_stem	concat_5loci_height_0.95_HPD_stem		concat_5loci_length_HPD
Malvoideae	76.2065	70.3184	81.9624	11.644	79.5719	71.7619	88.7338	16.9719	81.0426	73.1	91.0487	17.9487	77.4997	70.6611	83.386	12.7249	77.5049	69.7021	85.3032	15.6011
Bombacoideae	76.2065	70.3184	81.9624	11.644	79.5719	71.7619	88.7338	16.9719	81.0426	73.1	91.0487	17.9487	77.4997	70.6611	83.386	12.7249	77.5049	69.7021	85.3032	15.6011
Helicterioideae	100.768	92.5655	109.641	17.075	99.8132	89.9805	108.999	19.0187	103.676	93.3046	113.046	19.741	98.9044	90.5997	106.241	15.6417	95.0815	85.1046	104.834	19.7294
Dombeyoideae	84.0244	74.7944	93.3397	18.5453	76.595	67.4588	86.6672	19.2084	85.1649	75.4803	95.2391	19.7588	79.8486	73.2786	87.6298	14.3512	87.4823	76.5009	97.9323	21.4314
Brownlowioideae	84.0244	74.7944	93.3397	18.5453	76.595	67.4588	86.6672	19.2084	85.1649	75.4803	95.2391	19.7588	79.8486	73.2786	87.6298	14.3512	87.4823	76.5009	97.9323	21.4314
Tilioideae	82.4694	74.1559	91.3188	17.1629	80.38	71.0171	90.2308	19.2137	88.7632	78.9115	98.4807	19.5692	79.3568	73.6522	84.8745	11.2223	84.9497	74.9278	95.2724	20.3445
Sterculioideae	82.4694	74.1559	91.3188	17.1629	84.3266	75.9981	94.6481	18.65	86.9907	77.4325	96.9339	19.5014	79.3568	73.6522	84.8745	11.2223	84.9497	74.9278	95.2724	20.3445
Grewioideae	95.237	82.6731	105.661	22.9876	89.4097	70.1861	103.561	33.3748	93.5393	78.1417	105.995	27.8533	91.8341	76.5587	102.621	26.0622	89.6368	76.8223	105.022	28.1992
Malvadendrina	108.717	100.13	117.132	17.0024	108.195	98.1449	117.761	19.6164	112.243	102.67	121.221	18.5508	107.702	100.259	114.496	14.2375	111.528	101.922	120.4	18.4775
Byttneriina	108.717	100.13	117.132	17.0024	108.195	98.1449	117.761	19.6164	112.243	102.67	121.221	18.5508	107.702	100.259	114.496	14.2375	111.528	101.922	120.4	18.4775
Malvaceae	128.518	119.294	136.648	17.354	123.08	113.87	131.998	18.1282	128.759	120.037	136.688	16.6503	126.499	118.771	133.502	14.7311	128.895	119.667	136.624	16.9579
